# Supplementary material for: Bankruptcy prediction using ensemble of autoencoders optimized by genetic algorithm
Source: PeerJ Comput Sci. 2023 Jun 8;9:e1257. doi: 10.7717/peerj-cs.1257 (PMC10280414; doi:10.7717/peerj-cs.1257)
Supplement: Supplemental Information 1 [file peerj-cs-09-1257-s001.zip]

Archive with 32 entries (32 files):
- bankrupt_agriculture_13_year_10_11_12.csv
- bankrupt_agriculture_14_year_11_12_13.csv
- bankrupt_agriculture_15_year_12_13_14.csv
- bankrupt_agriculture_16_year_13_14_15.csv
- bankrupt_construction_13_year_10_11_12.csv
- bankrupt_construction_14_year_11_12_13.csv
- bankrupt_construction_15_year_12_13_14.csv
- bankrupt_construction_16_year_13_14_15.csv
- bankrupt_manufacture_13_year_10_11_12.csv
- bankrupt_manufacture_14_year_11_12_13.csv
- bankrupt_manufacture_15_year_12_13_14.csv
- bankrupt_manufacture_16_year_13_14_15.csv
- bankrupt_retail_13_year_10_11_12.csv
- bankrupt_retail_14_year_11_12_13.csv
- bankrupt_retail_15_year_12_13_14.csv
- bankrupt_retail_16_year_13_14_15.csv
- nonbankrupt_agriculture_13_year_10_11_12.csv
- nonbankrupt_agriculture_14_year_11_12_13.csv
- nonbankrupt_agriculture_15_year_12_13_14.csv
- nonbankrupt_agriculture_16_year_13_14_15.csv
- nonbankrupt_construction_13_year_10_11_12.csv
- nonbankrupt_construction_14_year_11_12_13.csv
- nonbankrupt_construction_15_year_12_13_14.csv
- nonbankrupt_construction_16_year_13_14_15.csv
- nonbankrupt_manufacture_13_year_10_11_12.csv
- nonbankrupt_manufacture_14_year_11_12_13.csv
- nonbankrupt_manufacture_15_year_12_13_14.csv
- nonbankrupt_manufacture_16_year_13_14_15.csv
- nonbankrupt_retail_13_year_10_11_12.csv
- nonbankrupt_retail_14_year_11_12_13.csv
- nonbankrupt_retail_15_year_12_13_14.csv
- nonbankrupt_retail_16_year_13_14_15.csv
