# Supplementary material for: Bankruptcy prediction using ensemble of autoencoders optimized by genetic algorithm
Source: PeerJ Comput Sci. 2023 Jun 8;9:e1257. doi: 10.7717/peerj-cs.1257 (PMC10280414; doi:10.7717/peerj-cs.1257)
Supplement: Supplemental Information 1 [file peerj-cs-09-1257-s001.zip › bankrupt_construction_13_year_10_11_12.csv]

	V1	V2	V3	V4	V5	V6	V7	V8	V9	V10	V11	V12	V13	V14	V15	V16	V17	V18	V19	V20	V21	V22	V23	V24	V25	V26	V27	V28	V29	V30	V31	V32	V33	V34	V35	V36	V37	V38	V39	V40	V41	V42	V43	V44	V45	V46	V47	V48	V49
1	11,66	552,16	5,32	0,37	1,43	1,5	166,15	5,93	77,14	5,27	0,98	46,36	47,36	32,49	97,89	21,82	0,94	NA	0	9,51	64,01	21,8	95,3	9,74	0,06	1,12	1,21	162,7	122,36	115,63	10,94	0,77	3,37	4,37	44,09	77,13	35,72	2,36	NA	0	9,97	35,46	-877,56	122,86	-104,74	0	0,08	0,08	43,56
2	-18,12	160,82	-16,63	0,08	0,9	0,9	334,13	301,16	367,65	NA	1,11	-9,88	-8,88	-14,5	111,26	-16,28	NA	NA	0	3,32	-20,49	0,47	-15,52	1,13	0,01	0,77	0,77	874,08	680,2	888,24	NA	1,03	-34	-33,03	16,51	103,03	0,46	NA	NA	0	38,53	93,87	-123,32	98,14	-11,72	0,12	0,38	0,38	34,7
3	0,09	12,53	0,21	0,03	0,68	1,89	891,64	259,58	136,3	486,07	0,84	122,85	145,46	1,54	99,31	1,15	1,44	NA	49,65	3,55	-35,1	-0,6	-9,97	-5,8	0	0,54	1,68	3519,67	958,89	980,83	2080,45	0,81	13,55	16,63	-0,33	93,99	-0,23	2,69	NA	38,36	2,6	23,61	-49,12	91,54	-1300,99	0	1,52	3,17	9666,58
4	-998,71	100,64	-274,64	0	0,09	0,09	100,1	79,28	1064,88	NA	10,9	-1,1	-0,1	-967,44	1092,38	-91,46	NA	NA	0	8,6	-43,95	221,18	-7,89	NA	0,01	0,03	0,03	NA	NA	NA	NA	29,02	-1,04	-0,04	221,11	2901,95	7,62	NA	NA	0	NA	-0,07	-59,81	1,84	NA	0	0,03	0,03	NA
5	6,42	12,5	2,84	1,49	3,5	3,5	161,1	66,67	33,1	NA	0,49	0,95	1,95	6,42	48,6	31,31	3	NA	0	0	0	2,76	59,54	2,65	0,02	1,04	1,04	350,09	320,74	312,51	NA	0,95	20,61	21,61	7,72	95,37	3,77	1,63	39785	1,2	4,78	51,54	4,81	62,02	3,13	0,07	1,47	1,47	237
6	-8,29	-124,03	-3,42	0,05	0,62	0,75	150,44	69,92	131,91	16,68	0,93	13,97	14,97	3,51	93,32	-5,8	0,37	NA	0	4,88	60,52	-8,87	222,38	-4,79	0,06	1,15	1,16	196,69	170,64	157,18	1,43	1,04	-26,08	-25,08	0,17	103,99	-7,1	-0,51	NA	4,01	4,88	164,84	-204,6	87,99	-116,4	0,07	0,33	0,33	207,65
7	0,43	17,69	0,06	0,34	1,01	1,01	47,6	29,22	43,63	NA	0,98	40,58	41,58	38,42	97,6	4,46	1,09	70644,95	3,45	4,97	11,81	3,62	63,42	3,05	0,2	1,06	1,06	307,03	245,22	283,81	NA	0,94	16,54	17,54	21,31	94,3	5,81	15,66	10224,33	0	14,92	75,98	-591,96	106,09	-53,84	0,01	0,15	0,15	33,2
8	14,08	139,48	9,88	0,02	0,69	0,82	255,39	143,95	193,86	26,84	0,9	8,88	9,9	26,18	89,9	20,61	0,47	NA	11,46	8,49	35,59	1,06	12,84	0,78	0,07	0,88	0,89	269,37	193,53	209,52	1,56	0,92	11,15	12,15	11,54	91,77	4,33	0,48	NA	12,15	7,76	59,92	-298,35	98,84	NA	0	0,07	0,07	NA
9	-0,53	-4,75	-0,61	0	0,97	0,99	421,69	224,77	204,64	6,42	0,89	8,03	9,04	15,79	88,94	3,27	1,98	11748,64	27,33	18,9	98,02	-4,4	-57,17	-6,77	0,04	0,98	0,99	559,81	353,22	274,74	7,13	0,92	11,99	12,99	9,75	92,3	-1,72	1,96	NA	28,15	21,76	94,8	-11,33	-360,04	-16,57	0,25	1,06	1,07	534,02
10	-320,17	100	NA	NA	NA	NA	NA	NA	NA	NA	4,2	-1,31	-0,31	-320,17	420,17	-76,2	NA	NA	0	NA	0	-30,75	102,93	-10,59	0	0,79	0,79	125,39	123,72	156,33	0	1,3	-4,35	-3,35	125,92	129,87	-23,67	NA	NA	0	53,97	127,34	-12530,36	65,25	-15,53	0	0,01	0,01	0,45
11	-10,88	150,13	-7,42	0,29	0,81	0,81	248,28	110,25	204,33	1,1	0,97	-13,44	-13,79	16,09	107,25	-9,92	-0,36	7919,1	12,9	18,4	152,52	-6,48	-123,14	-3,97	0,05	0,84	0,85	222,97	98,25	150,74	1,34	0,88	16,8	19,01	19,86	94,74	-0,4	0,58	14908,96	0	16,13	76,59	-16,58	132,08	-12,27	0,02	0,66	0,67	270,12
12	-6,41	-297,62	-4,17	0,61	0,72	0,76	236,63	24,58	223,93	9,14	0,98	45,44	46,44	54,05	97,85	-5,98	0,16	NA	0	39,3	89,4	-62,78	106,43	-47,31	0,45	0,48	0,52	274,29	10,88	348,33	13,53	1,59	-2,7	-1,7	10,18	158,99	-30,3	-0,93	NA	0	54,98	190,12	-155,75	49,82	-38,36	0,06	0,08	0,12	89,89
13	0,45	2,81	0,3	0,03	0,89	0,89	242,18	141,08	198,49	0	0,84	5,18	6,19	14,97	83,83	7,16	0,64	NA	0	9,66	87,81	7,3	51,46	6,16	0	1,03	1,06	307,11	230,01	244,35	7,08	0,86	6,05	7,05	14,76	85,82	15,51	1,34	NA	1,74	6,29	40,79	-27,21	-4476,44	-59,54	0	1,03	1,03	798,6
14	-12,14	103,54	-20,94	0,02	0,89	0,89	627,77	602,42	693,67	NA	1,12	-9,53	-8,53	-11,79	111,73	-10,41	-15,33	NA	0	0,61	-3,2	-6,22	33,17	-22,45	0	0,84	0,84	1314,52	1292,98	1543,73	NA	1,19	-6,33	-5,33	-5,76	118,75	-4,84	-50,27	NA	0	1,64	-9,14	-5,41	16,38	-252,06	0	0,75	0,75	17000,73
15	-9,72	-65,69	-33,11	0,03	0,48	0,9	1239,73	418,12	404,99	397,23	0,85	5,76	6,76	-3,96	85,2	-4,68	0,69	NA	43,71	19,61	111,77	-6,1	-55,3	-7,08	0,02	0,56	0,8	422,4	199,41	168,3	87,57	0,89	8,06	9,06	0,99	88,96	1,43	0,38	NA	48,27	8,24	29,42	-1,96	-22,9	-3,83	0	0,57	0,8	712,92
16	4,5	9,53	3,55	0,16	1,71	1,92	286,66	221,41	142,84	31,3	0,53	1,11	2,12	25,73	52,65	12,89	16,42	17236,36	NA	16,72	70,15	-3,92	-8,92	-3,39	0,01	1,5	1,66	314,48	252,81	166,03	27,24	0,56	1,27	2,28	9,52	56,05	-4,65	4,91	8142,96	1,23	11,61	103,46	-9,96	-34,36	-21,79	0,01	1,34	1,39	798,4
17	-67,99	100	-82,49	0,36	0,41	0,41	309,4	31,66	733,43	0	1,68	-2,47	-1,47	-49,71	167,99	-35,4	-2,15	NA	0	22,17	-46,2	-24,38	44,07	-16,49	0,19	0,41	0,56	246,27	84,39	377,77	56,91	1,55	-2,81	-1,81	13,24	155,32	-11,99	-4,3	NA	0	25,45	197,67	-52,23	54,82	-36,78	0,01	0,13	0,39	257,04
18	2,46	13,51	2,04	0,03	0,98	1,19	300,74	208,6	207,69	46,91	0,77	4,22	5,49	19,35	81,77	5,48	2,53	18867,32	4,7	13,95	83,37	1,47	18,66	1,15	0,04	1,11	1,12	286,59	231,36	201,29	1,13	0,92	11,72	12,73	12,68	92,14	2,87	1,51	NA	6,16	8,83	75,49	0,14	2,85	0,12	0,02	1,06	1,07	302,89
19	3,03	17,59	1,54	0,02	0,72	0,81	185,28	78,26	72,72	10,05	0,79	4,6	5,81	28,05	82,78	20,38	0,64	15296,8	25,3	12,74	54,93	8,13	32,61	3,41	0	0,77	0,78	152,57	75,09	77,54	1,53	0,75	2,99	4,01	42,31	75,07	19,07	0,62	24836,1	17,04	14,33	63,32	-3,59	-73,19	-1,44	0	0,81	0,84	146,34
20	2,12	31,79	0,47	0,12	0,88	0,89	80,04	48,44	63,61	0,79	0,93	13,97	14,97	20,62	93,32	12,38	0,82	NA	0	4,07	53,66	-34,46	-2464,25	-13,29	0,17	0,57	0,72	140,38	48,56	110,36	17,2	0,99	70,52	71,52	-7,21	98,6	-27	0,36	NA	6,69	10,51	455,41	3,57	67,76	1,26	NA	0,87	0,98	128,37
21	0,59	8,94	0,7	0,21	1,54	2,27	429,31	215,5	162,08	119,57	1,11	16,79	15,17	0,68	93,41	0,6	4,88	46724	0	0,11	14,08	2,98	30,29	1,58	0,02	0,84	0,84	193,28	91,77	113,09	0,1	1,06	10,78	10,18	3,69	90,17	4,32	0,2	NA	0	0,38	21,26	-24,89	175,24	-220,48	0,02	0,55	0,55	3233,38
22	0,27	37,09	0,16	0,09	0,92	0,92	111,14	165,39	209,05	0	0,99	137	138	1,32	99,28	0,27	NA	NA	0	0,62	108,44	0,09	32,53	0,04	0,08	0,62	0,92	162,14	82,78	141,64	46,28	1	355,57	356,57	3,11	99,72	1,75	1,01	NA	11,2	1,35	62,46	-11,02	102,58	-6,37	0,07	0,72	0,85	210,92
23	-5,19	-11,27	-12,61	0	0,3	1,07	884,81	111,47	283,01	303,62	0,53	1,15	2,17	12,31	53,96	-5,43	0,92	7407,47	11,73	42,53	129,74	-14,03	-38,23	-3,63	0,06	0,78	1,16	94,22	36,29	37,38	19,78	0,61	1,65	2,72	3,99	63,29	-13,89	1,11	NA	14,44	4,67	63,84	-42,66	-158,03	-173,74	0,02	0,35	0,92	1486,4
24	-1,65	-11,43	-0,6	0,03	0,4	0,9	133	30,92	72,78	43,61	0,69	4,77	6,94	68,54	85,6	4,02	0,47	NA	9,27	25,64	95,72	-3,81	-36,66	-1,59	0,01	0,7	1,12	151,61	83,86	107,28	52,92	0,9	8,63	9,63	36,22	89,61	-0,3	1,96	NA	10,29	16,67	96,64	-36,23	233,49	-9,55	0	0,3	0,79	96,26
25	2,83	12	2,15	0,03	1	1,16	276,99	129,32	127,14	24,87	0,68	2,87	4,24	9,65	76,43	7,83	1	73311,6	13,46	5,19	37,38	1,98	6,14	3,11	0,01	1,1	1,11	572,66	333,57	239,93	5,26	0,68	2,11	3,11	9,17	67,8	5,11	1,22	58953,5	22,32	11,32	55,76	-69,92	600,87	-74,48	0,01	0,47	0,48	388,77
[truncated: 14 more columns]
