# Supplementary material for: Bankruptcy prediction using ensemble of autoencoders optimized by genetic algorithm
Source: PeerJ Comput Sci. 2023 Jun 8;9:e1257. doi: 10.7717/peerj-cs.1257 (PMC10280414; doi:10.7717/peerj-cs.1257)
Supplement: Supplemental Information 1 [file peerj-cs-09-1257-s001.zip › bankrupt_construction_14_year_11_12_13.csv]

	V1	V2	V3	V4	V5	V6	V7	V8	V9	V10	V11	V12	V13	V14	V15	V16	V17	V18	V19	V20	V21	V22	V23	V24	V25	V26	V27	V28	V29	V30	V31	V32	V33	V34	V35	V36	V37	V38	V39	V40	V41	V42	V43	V44	V45	V46	V47	V48	V49
1	0,09	0,15	0,08	0	1,19	1,68	306,62	151,33	111,93	63,53	0,39	0,64	1,64	19,48	39	17,08	2,47	6782,67	13,42	16,33	90,02	-21,56	-100,15	-24,18	0,01	0,87	0,94	409,28	319,55	346,51	26,16	0,78	3,64	4,64	-4,93	78,47	-23,55	1,86	5186,83	9,48	18,65	125,08	-93,43	113	-108,08	0	0,48	0,48	421,07
2	-62,44	59,49	-33,43	0,01	0,4	0,41	194,9	150,73	388,16	6,11	2,05	-1,95	-0,95	43,29	204,95	-28,09	-6,48	4092,92	0	56,61	249,29	-47,91	30,95	-24,18	0,08	0,36	0,36	184,17	113,43	402,29	0,17	2,55	-1,65	-0,65	85,33	254,81	-15,95	-6,58	1791,86	21,32	67,23	654,21	-31,92	16,21	-53,16	0	0,35	0,35	606,08
3	0,42	1,83	0,33	0,03	0,76	0,94	280,99	138,22	171,29	36,31	0,77	3,33	4,33	10,34	76,92	8,92	0,98	NA	13,54	7,66	53,31	0,41	2,62	0,33	0,01	0,87	1	287,58	187,81	203,78	30,52	0,84	5,34	6,34	7,34	84,22	5,12	1	10987,51	11,01	5,46	62,07	-18,69	177,13	-15,17	0,01	0,74	0,77	295,34
4	-0,38	-2,4	-0,23	-0,02	1,05	1,23	221,16	187,98	175,77	32,07	0,84	5,34	6,34	16,77	84,23	0,04	21,56	NA	0	10,42	119,54	-0,57	-2,03	-0,28	-0,13	1,16	1,51	183,15	151,62	117,9	42,44	0,72	2,59	3,59	30,14	72,11	0,02	33,79	7709,55	0	15,41	158,26	1,65	51,84	0,73	0,06	0,84	1,09	159,85
5	4,28	32,06	3,64	0,02	1,08	1,08	309,79	283,74	265,47	NA	0,87	6,49	7,49	4,38	86,65	7,05	2,44	NA	0	0,08	1,45	9,25	75,01	6,64	0,06	0,71	0,72	261,96	146,61	225,62	3,75	0,88	7,11	8,11	22,35	87,67	17,82	0,34	4504,61	0	9,4	42,75	1,13	16,11	1,49	0	0,82	0,82	481,02
6	7	85,07	3,32	0	2,29	2,29	172,53	170,47	74,66	NA	0,92	11,16	12,16	11,55	91,78	7,62	NA	NA	0	2,16	81,27	0,06	2,84	0,05	0	3,46	3,46	297,24	293,04	84,75	NA	0,98	46,23	47,23	9,42	97,88	0,06	NA	34277	0	7,62	79,27	-8,49	149,39	-7,43	0	2,25	2,25	318,6
7	0,88	2,33	10,73	0,01	0,46	0,51	4424,88	1200,32	2683,41	138,88	0,62	1,63	2,64	4,83	62,05	2,57	0,66	NA	0,01	47,96	75,27	-0,55	-1,47	-12,81	0,01	0,51	0,53	8543,63	2599,93	5243,84	146,02	0,63	1,68	2,69	0,73	62,76	1,84	0,67	15825,5	0,01	29,91	58,79	0,41	1,1	43,83	0,01	0,69	0,72	38766,89
8	2,92	16,21	2,12	0,32	0,85	0,85	264,63	106,7	159,85	NA	0,82	4,56	5,56	19,57	82	9,42	0,9	NA	16,43	12,11	46,41	-265,59	139,1	-30,15	0	0,34	0,34	41,43	40,29	118,74	NA	2,91	-1,52	-0,52	-129,59	290,94	-64,67	NA	11053,44	0	15,44	100,91	0	0	NA	0	0,34	0,34	NA
9	1,59	9,57	1,11	-0,1	0,55	1,3	254,65	93,66	145,33	111,36	0,8	4,79	6,01	12,87	83,37	3,71	0,83	NA	0	7,89	75,39	35,96	71,33	41,35	-0,56	0,89	2,45	419,75	147,48	101,23	160,14	0,5	0,98	1,98	43,17	49,59	77,29	1,94	NA	0	8,3	64,46	-79,09	-280,91	-125,97	0,02	0,98	1,05	579,75
10	0,38	3,32	0,36	0,02	0,77	0,84	345,8	220,22	252,38	19,92	0,89	7,73	8,73	16,52	88,55	4,71	0,5	9038,35	12,47	15,33	101,9	0,1	1	0,1	0,01	0,72	0,76	358,68	219,42	268,79	14,6	0,9	8,92	9,92	15	89,92	4,37	0,36	5399,19	11,44	14,64	174,5	-8,6	-539,08	-10	0,01	0,8	0,84	423,26
11	-11,87	-42,92	-14,12	0,01	0,53	0,62	433,16	127,39	209,25	30,05	0,72	2,62	3,62	15,6	72,35	-11,25	0,52	NA	22,05	32,68	111,81	-15,8	-109,54	-24,71	0,01	0,35	0,44	570,63	152,32	394,19	40,81	0,86	5,93	6,93	7,54	85,57	-14,24	0,26	8008,61	12,91	36,5	153,06	-9,13	-52,11	-13,65	0,01	0,46	0,48	544,4
12	0,32	0,51	NA	0,02	0,79	0,79	NA	NA	NA	NA	0,38	0,61	1,61	0,66	37,86	0,94	0,88	NA	0	NA	-1122,75	-1,25	-2,05	-5388,71	0	0,77	0,77	1575692,55	393216,56	598876,09	NA	0,39	0,64	1,64	-1,26	39,02	-3,12	0,87	NA	0	-38,59	3,85	20,4	-4,05	NA	0	0,03	0,03	NA
13	-1,3	-4,05	-1,4	0,15	2,8	2,85	390,63	168,33	63,73	3,27	0,68	2,11	3,11	27,46	67,85	3,84	1,52	11388,41	0	30,87	81,66	-28,73	-444,68	-46,49	0,06	1,07	1,09	590,66	214,72	210,86	2,99	0,93	14,43	15,48	2,06	93,54	-26,21	1,05	5114,09	0	49,83	170,94	-50,24	121,75	-53,27	0	0,54	0,56	386,01
14	-39,07	7,77	-39,15	0	0,17	0,17	364,7	346,67	2041,58	0,33	6,03	-1,2	-0,2	50,82	602,62	-5,9	-152,06	2563,44	0	90,06	230,72	-202,95	16,99	-230,8	0	0,08	0,08	415,08	386,7	5001,19	0,44	12,95	-1,08	-0,08	-70,16	1294,87	-15,55	-239,78	2220,9	0	151,01	358,82	-418,49	13,69	-418,54	0	0,03	0,03	364,04
15	-6,48	-123,14	-3,97	0,05	0,84	0,85	222,97	98,25	150,74	1,34	0,88	16,8	19,01	19,86	94,74	-0,4	0,58	14908,96	0	16,13	76,59	-16,58	132,08	-12,27	0,02	0,66	0,67	270,12	174,13	290,34	1,19	1,1	-8,77	-7,97	0,87	112,55	-9,77	-0,44	4253,19	0	12,91	290,34	-18,19	54,2	-224,31	0,09	2,47	2,49	4489,62
16	14,07	128,16	4,26	0,01	0,03	0,14	110,11	6,84	265,28	30,45	2,53	23,01	9,11	98,73	89,02	8,63	0,19	NA	0	25,61	40,55	-0,4	-13,6	-0,58	0	0,05	0,85	529,52	22,65	472,64	381,06	0,97	33,02	34,02	19,52	97,06	0,52	0,15	9772	0	28,9	78,35	-67,22	106,07	-125,75	0,02	0,1	0,57	680,91
17	1,88	7,26	2,84	0,19	0,59	0,93	548,05	62,64	118,65	54,41	0,65	2,51	3,85	16,1	74,06	15,36	0,85	NA	40,66	21,41	64,89	0,22	1,8	0,38	0,09	0,97	1,16	615,79	207,68	136,3	45,34	0,83	6,68	8,07	10,79	87,61	8,05	1,03	11540,11	56,54	17,82	54,41	0,33	2,24	0,66	0,25	0,6	1,02	731,89
18	-2,09	-7,12	-1,15	0,06	0,78	1,1	200	89,02	123,48	40,91	0,71	2,41	3,41	15,63	70,68	6,41	1,18	18122,91	4,38	9,74	76,57	-31,25	2870,61	-26,96	0,16	0,41	0,55	314,87	67,58	293,37	43,09	1,01	-92,87	-91,87	-17,22	101,09	-23,57	0,1	-4393,76	3,42	12,1	-266,19	-507,4	97,64	-146,91	0	0,14	0,14	105,39
19	-17,5	-72,48	-22,1	0,02	2,58	2,9	459,84	383,55	68,53	48,11	0,76	3,14	4,14	3,76	75,86	-19,64	16,81	NA	17,98	26,86	402,39	5,35	23,46	4,49	0,07	1,96	2,13	306,5	256,03	79,12	24,68	0,77	3,38	4,38	20,8	77,19	8,6	34,03	NA	19,92	12,98	48,26	-12,81	-167,29	-15,03	0,09	1,28	1,53	427,05
20	7,58	74,12	1,77	0,15	0,73	1,1	84,76	40,61	69,93	26,75	0,9	8,78	9,78	23,01	89,77	11,25	2,08	NA	5,42	3,59	40,66	1,92	46,08	0,89	0,03	0,91	1,02	169,11	135,36	154,96	17,63	0,96	23,02	24,02	17,79	95,84	2	1,33	7257,75	1,52	7,35	153,21	-19,5	112,8	-14,07	0	0,75	0,89	262,55
21	0,19	2,95	0,06	0,01	1	1,03	114,38	100	100,81	2,18	0,94	14,62	15,62	112,89	93,6	3,94	0,83	NA	0	35,41	94,91	-139,95	112,9	-30,95	0,02	0,4	0,4	80,71	63,72	168,24	1,33	2,24	-1,81	-0,81	138,79	223,96	-59,37	-8,7	7101,1	0	61,64	186,16	-216,75	47,49	-29,49	0,11	0,17	0,17	49,52
22	1,72	6	0,59	0,18	1,31	1,31	123,81	89,1	83,75	0,09	0,71	2,48	3,48	46,73	71,27	7,47	2,88	NA	0	15,31	85,49	-1,95	-13,03	-1,47	0,17	1,11	1,12	274,8	215,44	200,95	1,52	0,85	5,69	6,69	21,58	85,06	-0,1	3,15	NA	9,78	17,71	95,49	-317,5	172,58	-50,24	0,03	0,25	0,25	57,6
23	7,91	29,98	7,54	-0,15	0,68	0,69	347	106,35	127,95	0,41	0,74	2,79	3,79	17,25	73,63	22,59	0,85	NA	2,01	8,9	34,66	-20,22	-970,4	-11,39	0,23	0,56	0,57	205,64	39,96	126,48	1,41	0,98	46,98	47,98	14,25	97,92	-1,53	0,58	8853,48	1,85	19,42	92,47	-5,08	-38,47	-3,25	0,25	1,23	1,24	232,32
24	0,94	2,62	1,17	-0,08	0,79	1,34	451,71	198,28	230,78	127	0,64	1,79	2,79	7,55	64,15	1,9	1,56	NA	12,06	8,21	72,87	0,24	0,6	0,27	-0,14	0,57	1,52	401,91	95,71	156,18	151,56	0,59	1,45	2,45	7,57	59,2	0,8	1,32	10292,8	11,36	8,07	89,98	-8,65	-30,23	-24,98	0	0,5	0,97	1051,74
25	-33,76	154,93	-25,66	0,06	0,66	0,71	276,6	168,87	262,46	13,47	1,21	-5,57	-4,59	-18,7	121,79	-13,06	-0,13	NA	20,22	11,45	256,73	85,03	213,24	187,95	0	2,94	2,96	806,8	481,64	116,12	3,39	0,6	1,5	2,51	98,49	60,13	167,39	2,27	8430,88	23,03	29,76	137,72	-20,71	-64,43	-141,17	0	1,25	1,3	2480,72
26	3,32	-0,32	NA	0	0,09	0,09	NA	NA	NA	NA	11,51	-1,1	-0,1	3,32	1150,95	0,29	NA	NA	0	NA	0	-0,33	0,03	NA	0	0,09	0,09	NA	NA	NA	NA	11,42	-1,1	-0,1	-0,33	1141,76	-0,03	NA	NA	0	NA	0	-0,12	0,01	-0,26	0	0,09	0,09	767,3
27	9,35	11,28	98,78	106,25	528,15	528,15	3844,08	2415,47	5,73	NA	0,17	0,21	1,21	9,35	17,08	63,66	4,09	NA	0	0	0	-20,5	-90,87	-75,29	0,16	0,25	0,61	1340,46	88,47	1020,42	371,43	0,77	3,43	4,43	-16,05	77,44	-17,4	0,43	-31386	0	16,36	-19,79	-69,61	73,06	-44,96	0,06	0,06	0,31	235,08
28	-2,1	-337,57	-1,75	0,02	0,53	0,98	302,15	119,09	190,83	104,2	0,94	150,42	160,57	3,67	99,38	1,55	0,68	15455,2	23,34	4,79	78,31	-1,11	434,85	-0,66	0	0,42	0,98	216,2	68,98	133,52	93,22	0,94	-369,49	-391,52	5,69	100,26	1,57	0,67	12933,64	24,36	4,03	108,11	-0,13	-10,97	-0,08	0,02	0,27	0,94	212,97
29	14,14	85,97	1,47	0,4	1,12	1,21	37,91	20,65	18,51	2,71	0,84	5,08	6,08	65,77	83,55	22,78	2,78	NA	27,47	5,38	51,74	-9,43	-139,98	-6,51	0,03	0,89	1,07	252,17	190,01	162,88	41,83	0,93	13,83	14,85	27,03	93,26	-7,57	2,07	125230,5	23,65	25,19	134,71	-39,81	108,85	-18,01	0	0,77	0,77	164,63
30	1,17	2,18	0,29	0,13	1,77	1,77	91,29	67,53	41,18	NA	0,46	0,86	1,87	2,25	46,54	3,07	56,38	NA	0	0,27	91,82	2,92	8,5	1,56	0,21	1,36	1,36	194,8	142,49	123,59	0	0,66	1,91	2,91	3,25	65,6	4,46	NA	NA	0	0,17	10,21	-27,09	-49,78	-160,65	0,03	2,54	2,83	2158,46
[truncated: 14 more columns]
