# Supplementary material for: Bankruptcy prediction using ensemble of autoencoders optimized by genetic algorithm
Source: PeerJ Comput Sci. 2023 Jun 8;9:e1257. doi: 10.7717/peerj-cs.1257 (PMC10280414; doi:10.7717/peerj-cs.1257)
Supplement: Supplemental Information 1 [file peerj-cs-09-1257-s001.zip › bankrupt_construction_15_year_12_13_14.csv]

	V1	V2	V3	V4	V5	V6	V7	V8	V9	V10	V11	V12	V13	V14	V15	V16	V17	V18	V19	V20	V21	V22	V23	V24	V25	V26	V27	V28	V29	V30	V31	V32	V33	V34	V35	V36	V37	V38	V39	V40	V41	V42	V43	V44	V45	V46	V47	V48	V49
1	4,53	-56,49	5,86	0	0,22	0,74	472,42	0,63	313,98	166,08	1,08	-13,48	-12,48	4,53	108,01	16,27	0,79	NA	40,55	0	0	32,59	119,78	137,22	0	1,05	1,55	1532,44	1,38	708,99	361,16	0,73	2,67	3,67	32,59	72,79	50,5	2,19	NA	25,96	0	0	-0,24	-0,84	-4,04	0	1,4	2	6247,87
2	62,06	260,75	5998,9	0,01	0,08	6,33	35282,81	322,13	4307,88	27316,05	0,76	3,2	4,2	62,06	76,2	81,45	5,87	NA	52,34	0	0	-31,62	-2498,31	-298,59	0,02	0,01	2,82	3437,22	-6,53	846,23	2408,66	0,99	78,01	79,01	-31,62	98,73	-31,95	3,62	NA	65,44	0	0	-92,08	104,86	-60,23	0	0,34	0,34	238,08
3	-3,02	3,38	-2,14	0,02	0,1	0,11	259,43	33,41	464,97	5,17	1,89	-2,12	-1,12	64,44	189,34	5,74	-1,04	4473,68	0	47,95	159,32	-47,11	41,79	-38,72	0	0,2	0,21	299,16	124,32	611,48	1,03	2,13	-1,89	-0,89	0,12	212,72	-20,21	-1,9	1769,03	0	38,81	434,51	-31,58	18,94	NA	0	0,13	0,14	341,64
4	1,68	7,32	1,72	0,01	0,78	1,04	374,07	199,81	229,64	71,86	0,77	3,35	4,35	7,25	77,02	4,54	1,12	9773,76	14,35	5,7	57,37	0,14	0,56	0,33	0	0,69	1,12	854,43	386,17	497,43	248,14	0,75	3,03	4,03	4,59	75,19	2,77	1,12	4126,2	11,09	10,45	104,17	-19,68	-322,9	-39,43	0,01	0,7	0,85	729,29
5	0,82	3,41	0,27	-0,01	0,63	1,22	121,33	53,17	73,3	50,02	0,76	3,15	4,15	49,98	75,93	1,08	2,04	NA	8,18	16,34	105,94	-0,76	-3,44	-0,35	-0,17	0,44	1,58	165,35	53,94	77,37	102,1	0,78	3,53	4,53	47,41	77,91	-0,98	1,82	NA	6,98	21,88	129,64	-659,78	126,18	-95,47	-0,19	0,22	0,22	52,67
6	0,12	31,42	0,32	0	1,79	1,79	966,78	944,4	528,52	0,01	0,56	145,06	257,59	2,03	99,61	0,25	0,7	12648,75	0	5,06	158,16	-4,4	115,28	-4,35	0	2,62	2,62	360,33	351,41	133,96	NA	0,39	-10,19	-26,21	-3,05	103,81	-11,24	-2,41	4741,67	0	1,34	198,56	2,93	-27,96	NA	0	0,92	0,92	120,92
7	-6,96	-17,12	-6,19	0,03	1,39	1,39	324,92	190,64	138,5	0,05	0,59	1,46	2,46	23,38	59,36	-11,68	1,32	4962,83	6,2	27,01	131,57	4,14	7,96	3,04	0,02	1,91	1,91	267,11	172,35	84,1	0,05	0,48	0,92	1,92	44,08	47,94	8,8	1,92	13256,48	6,2	29,3	62,2	4,13	9,31	NA	0,01	1,55	1,55	166,45
8	0,28	4,46	0,13	-0,01	0,96	1,07	160,82	143,77	148,48	16,84	0,94	14,65	15,65	7,32	93,61	0,4	NA	11403	0	3,1	116,33	0,66	14,52	1,28	-0,1	0,94	1,05	708,6	694,65	669,01	73,18	0,95	21,03	22,03	3,52	95,46	0,69	NA	12084,5	0	5,57	73,55	-28,57	178,83	-223,02	0,04	0,79	0,86	2841,11
9	32,89	53,76	18,31	2,36	2,35	2,35	91,31	-0,54	76,36	NA	0,39	0,63	1,63	82,59	38,83	87,05	6,1	NA	0	27,67	54,03	-65,48	160,75	-51,8	0,08	0,23	0,51	288	45,66	293,06	82,16	1,41	-3,45	-2,46	4,42	140,73	-39,77	-0,11	2695	10,68	55,3	305,88	-103,29	50,87	-52,84	0,02	0,36	0,36	186,22
10	0,28	1,34	0,15	0,01	0,98	0,99	188,77	126,77	111,51	1,1	0,77	3,64	4,73	6,34	78,84	5,89	0,85	29501,78	13,09	3,13	43,73	-4,51	-33,91	-2,72	0,01	0,85	0,88	219,32	152,95	159,52	4,81	0,86	6,44	7,51	1,43	86,69	-1,35	0,64	23117	10,01	3,58	58,53	-76,42	160,6	NA	0,01	0,57	0,6	137,69
11	-33,23	316,62	-49,96	0,02	0,11	0,19	548,83	47,88	363,15	41,78	1,08	-10,27	-9,53	36,9	110,49	-21,72	-0,12	3020,94	32,3	105,45	339,99	-32,22	49,76	-188,27	0,03	0,54	0,54	2126,75	1117,27	2710,59	NA	1,65	-2,54	-1,54	7,56	164,76	82,25	-0,99	2934,2	0	232,45	602,06	-67,2	31,1	-1767,32	0	0,25	0,25	9572,45
12	-307,16	49,57	-154,55	0,02	0,07	0,27	183,65	22,4	433,8	88,22	7,2	-1,16	-0,16	-116,09	719,61	-41,31	-17,6	-3359,25	0	96,14	-234,69	-58,52	4,44	-15,33	0,01	0,12	0,21	95,32	41,08	389,66	37,09	14,19	-1,08	-0,08	204,77	1418,64	-3,52	-106,93	7903,67	0	68,95	90,11	-217,99	3,29	-31,7	NA	0,01	0,04	52,93
13	-4,81	-753,16	-20,61	0	0,92	0,93	1563,08	1408,06	1463,64	10,61	0,99	155,52	156,52	-1,62	99,36	-4,84	0,09	NA	4,33	13,68	131,63	-3,36	120,39	-36,12	0	0,9	0,9	3916,34	3580,72	3827,7	23,73	1,03	-36,86	-35,86	-0,51	102,79	-3,27	-0,38	NA	3,87	30,59	-552,32	-0,88	24,16	NA	-0,01	0,89	0,9	54906,62
14	-4,82	25,93	NA	0	0,02	0,02	NA	NA	NA	NA	1,19	-6,38	-5,38	-4,82	118,58	-4,06	0,68	NA	86,72	NA	NA	-4,92	20,91	NA	0	0	0	NA	NA	NA	NA	1,24	-5,25	-4,25	-4,92	123,52	-3,98	-0,24	NA	91,03	NA	NA	-4,87	17,15	NA	0	0	0	NA
15	1,83	20,74	0,85	0,01	1,01	1,01	169,15	148,25	145,32	NA	0,91	10,33	11,35	22,59	91,19	3,91	1,26	16850,94	2,02	9,62	82,18	-5,1	-57,34	-7,45	0,02	0,68	1,01	531,59	305,16	456,54	156,07	0,91	10,22	11,25	18,25	91,11	-4,12	0,95	14212,47	1,53	34,1	119,86	-76,14	130,17	-152,81	0,01	0,34	0,54	730,49
16	-12,86	19,48	-18,54	0,24	0,62	0,62	526,36	101,68	292,52	0	1,66	-2,51	-1,51	-10,53	166,03	-7,39	0,45	-25387,67	19,77	3,36	-77,29	20,06	-81,39	11,17	0,07	0,88	0,88	202,74	60,1	183,03	0	1,25	-5,06	-4,06	21,71	124,65	16,5	-0,33	634096,67	11,59	0,92	3,24	-47,57	53,13	-181,57	0,04	0,57	0,57	1389,46
17	-6,96	122,61	-2,41	0,03	0,69	0,78	126,2	81,3	118,86	11,68	1,06	-18,61	-17,61	12,89	105,68	-1,07	0,01	8181,5	3,53	6,86	91,72	-40,51	115,96	-41,03	0	0,19	0,37	368,72	70,71	382,4	69,37	1,35	-3,86	-2,86	-3,22	134,93	-20,46	-0,1	3016,35	0,01	37,77	244,16	-63,64	68,66	NA	NA	0,41	0,41	11135,11
18	-27,33	122,59	-98,07	0,54	0,78	0,78	1309,58	379,64	1337,97	0,17	1,22	-5,48	-4,48	-7,1	122,3	-21,43	-5	NA	18,48	72,6	-365	-23,75	104,83	-1444,08	0,37	0,72	0,72	22128,92	9258,7	26761,02	NA	1,23	-5,41	-4,41	-6,22	122,66	-18,01	-1,82	-8263,33	0	1065,7	-429,16	-14,46	111,13	NA	0	0,89	0,89	NA
19	-5,11	13,41	-579,45	-0,02	0,29	0,29	41389,05	9730,3	30800,81	0	1,38	-3,62	-2,62	-4,97	138,1	0,05	0,23	NA	56,05	16,2	66,02	-6,07	13,12	-1696,91	-0,01	0,17	0,17	101679,58	25132,53	80599,94	NA	1,46	-3,16	-2,16	-6,03	146,31	-0,42	-0,6	NA	59,2	13,75	-8,78	-5,53	10,14	-1749,56	-0,01	0,17	0,17	115092,14
20	-3,15	6,41	-55,97	0,01	0,04	0,04	6479,63	34,09	1069,51	NA	1,49	-3,03	-2,03	-1,82	149,18	-0,93	0,13	NA	0	23,71	95,34	-3,81	7,04	-139,24	0	0,01	0,01	13299,84	14,34	2201,65	NA	1,54	-2,85	-1,85	-3,73	154,17	-1,3	0,09	NA	0	3	-11,02	-5,72	9,82	-31,92	0,01	0,21	0,21	2029,37
[truncated: 14 more columns]
