# Supplementary material for: Bankruptcy prediction using ensemble of autoencoders optimized by genetic algorithm
Source: PeerJ Comput Sci. 2023 Jun 8;9:e1257. doi: 10.7717/peerj-cs.1257 (PMC10280414; doi:10.7717/peerj-cs.1257)
Supplement: Supplemental Information 1 [file peerj-cs-09-1257-s001.zip › bankrupt_construction_16_year_13_14_15.csv]

	V1	V2	V3	V4	V5	V6	V7	V8	V9	V10	V11	V12	V13	V14	V15	V16	V17	V18	V19	V20	V21	V22	V23	V24	V25	V26	V27	V28	V29	V30	V31	V32	V33	V34	V35	V36	V37	V38	V39	V40	V41	V42	V43	V44	V45	V46	V47	V48	V49
1	0,18	-0,19	NA	0	0,12	0,41	NA	NA	NA	NA	1,96	-2,04	-1,04	0,18	196,34	0,09	-9,75	NA	0	NA	0	-9,74	7,59	NA	0	0,13	0,45	NA	NA	NA	NA	2,28	-1,78	-0,78	-9,74	228,35	-4,27	-10,57	NA	0	NA	0	-0,17	0,13	NA	0	0,13	0,44	NA
2	4,14	7,96	3,04	0,02	1,91	1,91	267,11	172,35	84,1	0,05	0,48	0,92	1,92	44,08	47,94	8,8	1,92	13256,48	6,2	29,3	62,2	4,13	9,31	NA	0,01	1,55	1,55	166,45	84,56	60,19	0,08	55,67	125,58	2,26	48,33	55,67	8,36	1,62	NA	8,76	14	29,92	-81,98	173,28	NA	0	0,7	0,73	279,79
3	0,11	8,93	0,06	0,27	0,82	0,82	200,27	106,68	180,55	NA	0,99	80,84	81,84	4,71	98,78	0,78	0,07	18579	7,54	2,53	32,61	0,03	3,18	NA	0,36	1,12	1,12	269,43	163,33	201,87	0	0,99	100,96	101,96	3,53	99,02	1,07	2,12	NA	5,41	1,81	18,19	-34,23	103,54	NA	0,15	0,58	0,58	209,74
4	1,53	-116,17	2,13	0,01	0,52	0,99	508,46	256,28	447,04	238,22	1,01	-77,11	-76,11	7,6	101,31	3,02	-0,17	8047,22	10,85	8,48	55,45	-0,24	-6,02	NA	0,13	0,42	1,04	747,74	199,04	633,88	442,43	0,96	24,47	25,47	4,33	96,07	0,42	11,95	NA	9,64	6,95	61,04	-14,52	141,96	NA	0,2	0,42	0,91	1001,82
5	19,29	152,82	15,32	0,03	1,2	1,21	289,2	195,08	206,26	2,2	0,87	6,92	7,92	30,12	87,38	24,36	2,46	-14192,96	2,78	8,6	-79,06	-8,14	-307,3	-23,71	0,01	1,08	1,09	1060,74	646,96	739,69	14,77	97,35	3676,97	37,77	4,23	97,35	-7,38	1,42	2892,9	10,82	25,47	-230,34	-2,89	3130,47	NA	0	1,03	1,05	1333,34
6	0	0	NA	NA	0,49	0,49	3747,97	3706,79	6345,39	NA	2,04	-1,96	-0,96	0	203,92	0	NA	NA	32,73	0	0	0	0	NA	NA	0,49	0,49	NA	NA	NA	NA	2,05	-1,95	-0,95	0	204,8	0	NA	NA	33,01	NA	NA	0	0	NA	NA	0,49	0,49	NA
7	-67,63	15,76	-71,26	0	0,07	0,07	383,53	127,24	1914,15	NA	5,06	-1,18	-0,23	49,72	529	-12,99	-6,68	5769,8	0	123,64	217,48	-57,63	11,37	-67,79	0	0,08	0,08	428,2	197,89	2534,98	0	6,07	-1,2	-0,2	68,21	606,83	-9,15	-9,71	NA	7,23	148,04	269,29	-242,18	15,5	-111,27	0	0,02	0,02	167,25
8	-14,08	-40,96	-11,21	0,06	0,77	0,8	289,72	68,11	104,83	3,47	0,65	1,9	2,91	14,73	65,61	-17,4	0,77	12542,32	6,8	22,94	126,06	-7,2	-36,84	-6,43	0,07	1,55	1,61	324,87	81,08	157,68	11,94	80,45	411,38	5,11	25,3	80,45	-5,49	7,1	11995,72	10,78	20,58	99,7	-43,82	269,51	-35,78	0,02	1,13	1,22	297,2
9	8,11	65,17	2,39	0,14	1,12	1,17	107,38	87,34	89,48	4,58	0,87	6,98	8,03	37,47	87,55	9,55	43,1	11693,16	0	8,66	133,08	-172,3	111,92	NA	0,02	0,43	0,44	319,11	287,02	705,85	6,56	253,95	-164,96	-0,65	-98,58	253,95	-67,73	-259,06	NA	0	47,28	-58,34	-37,89	14,8	NA	0,01	0,3	0,31	-2721,48
10	0	0	NA	0	0,74	0,74	NA	NA	NA	NA	1,77	-2,29	-1,3	0	177,19	0	-3,41	NA	0	NA	NA	-10,98	16,95	NA	0	0,51	0,51	NA	NA	NA	NA	1,65	-2,54	-1,54	-10,98	164,65	-6,67	-4,1	NA	0	NA	NA	-20,21	19,39	NA	0	0,49	0,49	NA
11	-0,14	-7,9	-0,16	0,3	1,05	1,05	439,53	292,72	261,13	0,04	0,98	57,06	58,08	3,92	98,28	0,55	4,05	49744,16	33,68	4,89	51,5	-11,38	126,79	-13,88	0,03	0,86	0,86	443,88	317,02	345,58	0,06	1,09	-12,14	-11,14	-5,11	108,98	-9,74	0,32	NA	17,28	5,43	-98,53	-141,89	84,65	NA	0	0,17	0,21	-1432,2
12	0,03	0,06	0,08	0,01	0,53	1,25	924,42	107,28	249,54	223,25	0,5	1,01	2,01	9,66	50,31	6,79	1,14	20887,07	11,1	24,46	48,24	-10,33	-16,55	-29,8	0,02	0,58	1,2	1049,91	172,07	258,06	198,19	0,38	0,6	1,6	0,52	37,59	-15,75	1,08	6447,22	9,04	22,55	296,18	-23,75	-32,71	-39,38	0,03	0,4	0,66	603,71
13	10,74	104,41	11,5	0,39	1,85	1,93	389,58	235,93	145,64	15,76	0,9	8,72	9,72	15,67	89,71	13,89	1,21	48195,15	11,68	5,27	25,59	-2,65	-1174,81	-2,01	0,07	1,01	1,02	276,07	227,7	208,52	1,89	1	442,31	443,31	9,68	99,77	-0,65	1,27	NA	20,48	6,43	64,14	-0,85	-902,99	-1,17	0,01	1	1,01	501,96
14	-133,03	178,65	-26,51	0,2	0,61	0,61	72,55	38,77	96,19	0,42	1,74	-2,34	-1,34	-93,96	174,47	-67,16	-2,01	-11386,71	40,34	7,79	-53,28	7,67	-7433,45	4,69	0,18	0,99	1	222,73	179,06	220,61	1,37	100,1	-97011,87	-969,12	24,53	100,1	7,66	NA	NA	0	10,31	31,29	-37,38	67,04	-13,04	0,08	0,62	0,62	126,94
[truncated: 14 more columns]
