# Supplementary material for: Bankruptcy prediction using ensemble of autoencoders optimized by genetic algorithm
Source: PeerJ Comput Sci. 2023 Jun 8;9:e1257. doi: 10.7717/peerj-cs.1257 (PMC10280414; doi:10.7717/peerj-cs.1257)
Supplement: Supplemental Information 1 [file peerj-cs-09-1257-s001.zip › bankrupt_manufacture_13_year_10_11_12.csv]

	V1	V2	V3	V4	V5	V6	V7	V8	V9	V10	V11	V12	V13	V14	V15	V16	V17	V18	V19	V20	V21	V22	V23	V24	V25	V26	V27	V28	V29	V30	V31	V32	V33	V34	V35	V36	V37	V38	V39	V40	V41	V42	V43	V44	V45	V46	V47	V48	V49
1	0,01	0,04	0,01	0,01	0,58	0,79	329,85	60,96	101,02	23,16	0,67	4,9	7,35	9,88	86,39	4,36	0,64	4393,2	19,34	8,95	198,39	0	0,02	0	0,1	0,41	0,51	495,42	39,64	102,8	13,25	0,59	5,15	8,68	6,54	88,48	7,4	0,43	3166,8	17,1	8,9	292,96	-4,96	-68,54	-8,12	0	0,25	0,4	597,66
2	-8,09	-16,2	-7,19	0,02	0,12	0,26	323,82	10,7	39,83	17,18	0,45	0,91	2	41,22	50,1	4,3	0,65	12123,12	30,94	43,86	90,88	-4,58	-9,28	-3,62	0,01	0,11	0,22	287,68	12,13	51,5	13,11	0,47	0,94	2,03	46,67	50,68	13,21	0,58	12150,17	26,66	40,5	87,96	-14,98	-34,68	-11,7	0,02	0,09	0,16	284,88
3	31,75	94,26	16,52	0,03	0,98	0,98	180,04	118,17	124,17	0	0,66	1,97	2,97	47,18	66,32	58,45	0,96	NA	0	8,03	25,02	24,71	62,89	24,02	0,03	0,13	0,13	353,82	21,75	212,25	NA	0,61	1,54	2,55	39,69	60,71	72,88	0,43	NA	0	14,56	23,01	15,89	94,83	36,67	0	0,74	0,74	842,41
4	-28,59	62,59	-10,06	0,17	0,53	0,67	128,07	60,96	169,59	24,1	1,46	-3,19	-2,19	81,08	145,67	-18,47	-3,56	NA	7,93	38,59	127,82	7,25	-12,95	2,14	0,19	0,55	0,6	107,26	56,49	154,78	7,8	1,56	-2,79	-1,79	125,51	155,96	6,14	-3,95	NA	7,08	34,85	88,16	-46,65	44,05	-16,09	0,15	0,38	0,4	125,89
5	-81,46	22,73	-6,82	0,14	0,17	0,2	30,49	3,51	137,48	3,84	4,58	-1,28	-0,28	466,2	458,42	-17,23	-48,07	NA	0	45,88	116,05	-3,1	2,12	-0,77	0,01	0,38	0,4	90,12	80,07	217,99	4,23	2,46	-1,68	-0,68	166,82	246,23	-0,86	-73,58	NA	0	42,07	100,55	-57,16	10,81	-24,54	0,12	0,16	0,16	156,71
6	0,48	1542,86	0,82	0	0,32	0,93	617,58	190,13	569,61	364,72	1	3192,3	3195,67	18,33	99,97	6,61	0,25	NA	3,81	30,29	55,18	0,03	42,74	0,04	0	0,35	0,93	458,09	152,84	401,39	261,4	1	1486,08	1487,44	18,85	99,93	2,38	0,2	NA	8,91	23,68	53	-37,42	100,33	-52,41	0,01	0,24	0,64	511,23
7	-10	-61,4	-17,17	0,03	1	1,11	624,98	215,08	168,19	24,28	0,84	5,14	6,14	10,51	83,72	-2,85	1,05	NA	54,32	35,22	93,5	-5,33	-41,4	-10,1	0,05	1,32	1,47	690,11	235,76	185,49	28,87	0,87	6,77	7,77	10,24	87,13	2,29	1,2	NA	58,26	29,52	64,35	-47,27	164,96	-136,44	0,03	0,46	0,47	1053,6
8	24,42	37,79	13,01	0,02	0,73	2,14	193,89	41,01	54,8	84,73	0,35	0,55	1,55	72,11	35,39	90,1	2,07	NA	2,44	25,41	55,33	12,36	19,58	7,52	0,02	0,55	2,14	221,44	39,14	40,91	119,78	0,37	0,58	1,58	57,64	36,88	55,7	2,47	NA	15,4	27,55	63,38	-30,3	-76,88	-40,62	0	0,15	1,31	489,4
9	-0,08	-4,19	-0,05	0,01	0,15	0,26	218,51	26,39	174,27	21,91	0,98	52,14	53,14	36,85	98,12	0,01	0,16	NA	17,35	22,17	97,53	-0,59	-16,75	-0,24	0	0,45	0,8	144,22	60,63	92,62	48,43	0,96	27,23	28,23	68,17	96,46	3,58	0,15	NA	30,19	27,25	91,26	-20,77	116,13	-55,45	0,02	0,02	0,57	974,57
10	-81,02	146,43	-35,75	0,15	0,43	0,44	160,6	67,42	219,61	0,45	1,55	-2,8	-1,81	21,28	155,33	-45,31	-1,62	NA	12,77	45,14	-290,31	-14,44	17,61	-62,08	0,11	0,38	0,38	1565,06	723,38	2492,57	0	1,82	-2,22	-1,22	-0,81	182	-7,93	-2,48	NA	16,22	58,62	1115,18	-0,03	0,03	-2,43	0,07	0,34	0,34	34729,51
11	2,68	6,19	2,51	0,07	0,96	1,09	340,84	156,04	176,71	22,98	0,53	1,23	2,31	46,26	56,65	11,52	1,05	NA	0	40,8	79,52	-5,7	-16,05	-6,95	0,03	0,94	1,04	444,28	239,02	264,15	26,72	0,6	1,7	2,82	36,61	64,52	-4	1	NA	0	51,64	99,99	9,85	18,91	9,83	0,29	1,18	1,35	364,22
12	-43,74	104,64	-15,93	0	0,23	0,6	132,57	38,4	148,47	64,16	1,32	-3,16	-2,39	34,73	141,8	-23,62	-1,94	NA	16,29	28,58	165,89	-13,03	117,19	-3,99	0	0,42	0,83	111,43	48,19	96,67	46,59	1,05	-9,43	-9	53,93	111,12	-5,73	-0,77	NA	15,96	20,5	113,64	-120,61	72,08	-12,26	0,03	0,22	0,32	37,11
13	-4,87	-34,16	-7,4	0,03	0,92	1,22	552,96	149,15	133,11	50,12	0,86	6,01	7,01	9,91	85,74	1,07	1,09	15220,66	39,7	22,46	67,2	-5,07	-51,01	-7,32	0,03	0,47	1,07	525,79	61,73	104,74	83,72	0,9	9,07	10,07	10,09	90,07	0,59	1,01	14114,7	40,64	21,89	74,99	-27,56	193,9	-65,37	0	0,11	0,34	865,91
14	1,63	6,44	2,77	0,03	0,5	1,08	618,62	161,19	179,82	201,07	0,65	2,58	3,94	15,89	74,65	17,21	0,91	NA	28,55	24,22	75,28	1,9	6,57	2,52	0,07	0,48	0,92	480,75	112,28	148,91	120,41	0,64	2,21	3,45	15,3	71	16,63	0,78	NA	27,35	17,69	99,85	1,95	7,61	3,48	0,03	0,57	0,96	651,94
15	-7,41	-18,29	-5,21	0,24	1,33	1,41	255,87	136,85	125,28	9,25	0,59	1,47	2,47	11,44	59,47	-2,07	3,57	NA	0	13,25	84,13	-70,83	-886,73	-60,2	0,05	0,61	0,68	309,4	135,37	242,56	17,18	0,92	11,52	12,52	-37,82	92,01	-62,47	0,89	NA	0	28,06	-350,54	-107,58	113,49	-68,18	0,04	0,21	0,28	231,31
16	1,44	10,29	1,25	0,01	0,78	1,14	317	151,6	167,89	72,14	0,86	6,13	7,15	19,72	86,01	4,71	0,78	14031,33	16,25	15,92	74,49	-8,36	-34,76	-9,32	0,01	0,55	1,08	405,46	136,17	180,6	135	0,75	3,12	4,16	12,74	75,94	-7,02	0,97	9270,06	24,08	23,51	122,34	-115,17	124,19	-87,54	-0,41	0,02	0,21	277,44
17	-8,98	113,08	-1,11	0,07	0,8	1	45,09	0,67	37,84	7,52	1,08	-13,59	-12,59	534,51	107,94	-4,67	-0,57	NA	0	67,33	117,55	-12,55	69,93	-2,23	0,01	0,66	0,87	64,66	0,26	65,96	13,74	1,18	-6,57	-5,57	382,82	117,95	-7,89	-2,13	NA	0	70,24	103,28	-0,53	2,64	-0,09	0,01	0,73	0,79	59,26
18	0,67	32,78	0,48	0,12	0,29	1,08	260,3	24,31	122,41	108,24	0,98	47,79	48,79	44,26	97,95	5,35	1,02	NA	5,19	31,17	112,44	-54,17	105,58	-35,94	0,05	0,18	0,68	241,53	21,98	161,11	88,96	1,51	-2,95	-1,95	-3,59	151,31	-27,18	0,51	NA	5,53	33,56	433,83	-245,41	37,51	-78,65	0	0,02	0,08	116,98
19	1,94	-28,12	8,47	0,08	0,31	0,36	1587,33	112,96	469,68	23,11	1,07	-15,48	-14,48	10,68	106,9	87,16	0,77	NA	1,07	38,11	243,72	5,76	1555,39	11,76	0,07	0,28	0,66	742,96	65,05	301,38	120,17	1	268,85	269,85	17,59	99,63	7,05	0,79	NA	0,85	24,14	49,41	4,42	93,1	12,42	0,18	0,35	0,83	1026,43
20	-22,7	-189,82	-133,14	0,38	0,38	0,38	2135	0	1871,58	0	0,88	7,36	8,36	-6,33	88,04	-0,97	0,17	NA	0	96,04	96,86	0	2,19	0,01	0,01	0,54	0,95	991,27	372,93	708,98	294,6	1	1059,89	1062,69	0,34	99,91	3,23	0,81	NA	0	0,93	7,33	-1,27	106,28	-2,42	0,01	0,31	0,6	696,44
21	-0,31	-27,13	-0,22	0,04	1,04	1,75	120,35	125,28	125,18	90,23	0,99	85,4	86,67	42,84	98,85	2,08	3,57	5266	0	30,55	93,11	-95,83	101,69	-25,48	0,05	0,49	0,91	96,78	35,91	89,34	38,18	1,89	-2	-1,06	61,28	194,24	-48,63	-0,65	NA	0	41,77	120,5	-44,44	31,86	-12,84	0,04	0,31	0,62	105,44
22	0,96	5,18	0,78	0,09	0,97	1,26	296,7	130,14	95,26	48,1	0,78	4,19	5,39	17,38	81,46	6,36	1,33	NA	36,61	13,38	74,79	0,24	1,34	0,18	0,08	0,94	1,13	268,88	142,49	102,97	32,73	0,82	4,6	5,6	17,37	82,15	5,06	1,33	NA	37,45	12,65	72,04	-13,37	-148,57	-9,04	0,09	0,71	0,89	246,77
23	-1,27	-7,94	-1,48	-0,31	0,24	0,83	425,4	100,16	191,77	114,76	0,84	5,28	6,28	9,03	84,06	4,74	0,8	NA	19,89	12,03	62,07	-4,65	-16,26	-7,47	-0,42	-0,05	0,99	584,7	69,65	209,96	222,04	0,71	2,49	3,49	5,38	71,39	2,23	0,92	NA	21,66	16,12	44,72	-3,72	-13,79	-9,15	-0,41	-0,08	0,93	897,32
24	-59,67	-103,41	-39,34	0	0,18	0,35	239,96	18,02	85,82	16,35	0,42	0,73	1,73	-17,41	42,3	-141,07	0,68	NA	5,51	27,86	-459,07	-40,86	-43,68	-149,37	0	0	0	1330,71	0	85,05	0	0,06	0,07	1,07	-40,86	6,46	-132,03	0,94	NA	0	0	0	-175,93	-241,52	NA	NA	0,04	0,04	NA
25	22,66	67,46	5,71	1,87	2,09	2,09	91,78	6,62	30,35	NA	0,66	1,98	2,98	284,25	66,41	76,89	2,98	7409,28	24,85	65,96	81,66	9,94	18,98	4,82	4,25	4,62	4,62	176,32	12,72	33,84	NA	0,48	0,91	1,91	160,35	47,63	38,42	13,02	7666,05	28,22	72,86	86,03	3,67	11,14	3,13	1,39	2,45	2,45	311,09
26	-1,36	-57,03	-594,57	0,08	0,11	0,13	40652,68	618,91	27043,78	721,16	0,98	40,93	41,93	-1,35	97,61	-1,14	0,85	-10667	0	4,62	-10,57	-9,06	61974,79	-60,99	0,05	0,1	0,21	2450,21	19,47	364,67	37,91	1	-6841,34	-6840,34	-5,67	100,01	-5,68	0,86	-6167,36	0	22,81	-207,1	-22,86	99,76	-24,74	0,11	0,21	0,46	394,93
27	-7,15	-731,88	-3	0,09	0,35	0,82	152,66	35,05	93,89	65,22	0,95	97,63	102,29	10,04	99,02	-0,52	0,24	8200,75	27,43	7,21	87,03	2,92	11,79	1,33	0,03	0,49	1,19	165,61	50,25	69,73	79,48	0,72	2,92	4,04	17,79	75,27	12,3	1,5	NA	25,59	6,77	56,94	-142,4	30,86	-18,25	0,01	0,09	0,09	46,79
28	-23,69	-726,26	-23,31	0,22	0,91	0,91	179,08	168,75	244,5	0,1	0,97	29,66	30,66	-8,01	96,74	-21,78	0,85	NA	0	15,42	-469,95	13,5	49,96	1,83	0,14	1,12	1,38	49,35	28,29	28,74	7,55	0,73	2,7	3,7	50,98	72,97	25,2	2,3	NA	0	5,08	62,95	0,76	4,41	0,23	0,01	0,25	1	108,66
29	0,39	1,14	0,27	0,03	0,7	1,75	250,64	49,44	65,52	78,4	0,66	1,96	2,96	22,99	66,17	10,4	1,42	13334,05	25,1	15,56	68,18	0,89	2,19	0,55	0,02	0,56	1,82	227,48	34,14	58,65	80,81	0,6	1,47	2,47	23,71	59,53	14,57	1,45	13354,28	22,09	14,26	58,76	-7,54	-33,55	-5,39	0,02	0,43	0,96	260,65
30	-4,03	-5,37	NA	0,25	0,71	0,71	NA	NA	NA	NA	0,25	0,33	1,33	-4,03	25,05	-13,72	0,8	NA	0	NA	0	-10,14	-23,72	-1128,99	0,02	0,34	0,35	40527,8	4706,54	15984,38	74,36	0,57	1,34	2,34	-6,96	57,25	-16,88	0,7	NA	0	353,51	-57,86	-1136,17	323,46	-2311,62	0,02	0,06	0,06	742,62
[truncated: 14 more columns]
