# Supplementary material for: Bankruptcy prediction using ensemble of autoencoders optimized by genetic algorithm
Source: PeerJ Comput Sci. 2023 Jun 8;9:e1257. doi: 10.7717/peerj-cs.1257 (PMC10280414; doi:10.7717/peerj-cs.1257)
Supplement: Supplemental Information 1 [file peerj-cs-09-1257-s001.zip › bankrupt_manufacture_14_year_11_12_13.csv]

	V1	V2	V3	V4	V5	V6	V7	V8	V9	V10	V11	V12	V13	V14	V15	V16	V17	V18	V19	V20	V21	V22	V23	V24	V25	V26	V27	V28	V29	V30	V31	V32	V33	V34	V35	V36	V37	V38	V39	V40	V41	V42	V43	V44	V45	V46	V47	V48	V49
1	-0,38	-2,4	-0,23	-0,02	1,05	1,23	221,16	187,98	175,77	32,07	0,84	5,34	6,34	16,77	84,23	0,04	21,56	NA	0	10,42	119,54	-0,57	-2,03	-0,28	-0,13	1,16	1,51	183,15	151,62	117,9	42,44	0,72	2,59	3,59	30,14	72,11	0,02	33,79	7709,55	0	15,41	158,26	1,65	51,84	0,73	0,06	0,84	1,09	159,85
2	2,2	32,11	1,76	0,26	0,79	1,2	290,79	85,65	143,59	67,51	0,93	13,61	14,61	27,17	93,16	17,05	1,36	NA	6,35	19,95	67,36	1,97	39	0,9	0,48	0,83	0,83	166,41	53,22	124,91	NA	0,95	18,81	19,81	12,66	94,95	11,78	0,32	NA	16,32	4,87	42,7	-6,57	-409,51	-6,14	0,39	0,71	0,71	340,02
3	4,79	85,2	5,68	0	0,4	1,06	432,09	159,32	402,83	269,22	0,94	16,8	17,8	14,84	94,38	5,27	11,85	NA	0	11,93	61,56	-3,54	-170,83	-1,87	0	0,38	1,02	192,63	70,36	185,3	119,11	0,98	47,27	48,27	8,86	97,93	-3,39	2,46	16204,1	0	6,54	75,49	-1,3	-277,82	-1,06	0	0,5	1,1	295,08
4	-101,48	148,42	-68,59	0	0,55	0,59	246,02	160,7	251,58	15,47	1,68	-2,46	-1,46	-61,56	168,37	-60,27	-21,31	NA	59,58	26,98	-68,66	-106,5	43,43	-57,34	-0,01	0,3	0,34	196,53	142,9	420,76	20,65	3,45	-1,41	-0,41	-34,8	345,23	-29,93	-49,06	-8856,5	118,11	38,61	-362,27	47,2	-13,48	7,15	0,01	0,28	0,35	55,16
5	0,04	21,19	0,04	0	0,24	0,99	375,58	88,57	295,66	281,54	1	574	575	5,81	99,83	0,16	0,17	16506,45	20,22	5,96	61,99	0,3	36,56	0,33	0	0,3	1	403,01	115,02	353,14	279,16	0,99	122,87	123,87	6,27	99,19	0,65	0,78	14184,64	9,8	6,59	76,5	0,82	64,63	1,11	0,01	0,41	1,01	492,01
6	-20	156,49	-55,86	0	0,05	0,17	1016,64	48,72	869,06	112,18	1,13	-8,83	-7,83	-13,85	112,78	-1,97	0,09	NA	7,71	17,19	78	-16,16	-102,38	-40,09	0	0,08	0,23	905,57	48,59	568,95	92,73	0,84	5,34	6,34	-8,73	84,22	0,91	0,36	10837,5	5,93	18,44	67,19	-2,43	12,42	-6,96	0	0,1	0,2	1042,95
7	-3,14	-15,44	-1,84	0,02	0,11	1,03	213,38	12,75	93,38	143,82	0,8	3,91	4,92	38,42	79,68	0,66	1,01	NA	30,21	24,36	85,05	-9,97	-115,48	-8,75	0,04	0,33	2,07	320,2	35,3	122,91	216,47	0,91	10,58	11,58	28,02	91,37	-7,26	3,04	7121,7	42,87	33,32	99,29	-380,35	108,79	-172,84	0	0,08	0,1	165,41
8	0,55	2,56	0,32	0,18	1,17	1,28	211,62	63,68	44,39	6,99	0,54	2,51	4,61	41,15	78,32	24,64	0,75	NA	19,86	23,6	82,06	-6,9	-174,05	-2,2	0,03	0,67	0,69	116,06	43,51	57,85	2,06	0,77	19,48	25,21	39,06	96,03	4,35	0,33	NA	23,03	14,62	103,46	-5,25	298,56	-10,4	0	0,61	0,61	721,55
9	3,52	68,44	1,22	0,14	2,35	2,41	126,77	112,06	50,83	3,06	0,47	9,14	19,47	214,41	94,86	7,49	NA	NA	0	73,44	122,09	-3,94	-130,91	-0,78	0,24	1,04	1,06	71,79	53,18	66,82	1,32	0,97	32,21	33,21	287,61	96,99	-4,06	NA	6398,03	0	57,34	111,7	0,19	4,58	0,04	0,72	1,08	1,11	82,16
10	0,01	0,34	0	0,06	0,61	0,81	103,64	42,62	58,06	15,85	0,98	57,89	58,89	5,45	98,3	10,11	0,63	NA	26,36	1,55	29,62	1,61	52,09	0,66	0	0,86	0,93	150,69	104,53	97,27	7,94	0,97	31,43	32,43	7,38	96,92	8,67	0,74	55928,2	20,4	2,38	29,93	-12,12	164,74	-29,78	0,02	0,47	0,53	894,41
11	-33,53	-224,13	-434,12	0,35	0,58	0,66	4713,08	282,19	1272,38	103,68	0,85	5,68	6,68	-17,48	85,04	-36,7	0,86	NA	0	207,72	-103,6	-48,02	-1080,81	-110,3	0,04	0,82	0,95	838,29	236,55	157,17	38,99	0,96	21,49	22,51	-15,86	95,56	-45,5	0,96	20,86	17,36	73,87	116589,45	-18,74	-1633,56	-24,22	0,02	0,31	0,37	470,34
12	-29,94	896,34	-25,13	0,01	0,41	0,77	305,54	100,06	210,26	107,55	1,03	-30,94	-29,94	-9,91	103,34	-22,11	0,07	NA	27,36	16,81	200,57	-27,25	87,37	-25,72	0	0,31	0,56	344,52	109,19	307,15	107,42	1,31	-4,2	-3,21	-5,05	131,19	-13,54	-0,87	5885	34	20,95	226,56	-44,41	49,17	-55,34	0	0,24	0,38	453,57
13	-108,12	7,58	-27	-0,04	0,02	0,06	90,92	NA	1108,91	49,07	15,26	-1,07	-0,07	-55,61	1526,47	-7,08	-46,8	NA	293,22	13,11	-95,69	-124,11	2,48	-61,52	-0,04	-0,04	0	180,94	NA	7331,32	333,78	51,13	-1,02	-0,02	-124,11	5113,08	-2,43	-48,29	NA	1004,95	0	0	229,82	2,35	-51,7	-0,03	-0,03	-0,03	-81,89
14	0,11	0,18	0,11	0,65	1,73	2,44	361,63	84	83,24	95,48	0,38	0,62	1,62	15,81	38,13	15,03	102,19	NA	13,47	15,6	65,66	-10,52	-17,3	-11,15	0,02	2,16	2,64	386,93	206,9	143,78	69,44	0,39	0,64	1,64	6,56	39,19	-25,04	NA	-5043	0	18,11	-139,86	-113,21	-253,51	-169,85	0	1,92	1,92	546,08
15	9,63	20,85	12,09	0	0,25	0,32	456,72	59,51	158,09	18,37	0,54	1,16	2,16	19,31	53,78	24,24	0,56	22542,19	18,49	12,14	38,26	1,45	4,47	5,35	0,48	0,88	1,09	1344,61	68,74	240,93	50,66	0,68	2,08	3,08	6,13	67,52	11,79	1,02	19119,16	20,26	17,24	44,48	0,07	0,12	0,24	0	0,68	1,18	1275,55
16	0,25	3,48	0,67	0,07	0,26	0,64	983,78	60,06	164,4	122,12	0,93	13,12	14,12	2,2	92,92	1,98	0,41	NA	35,63	5,29	39,26	0,1	1,53	0,34	0	0,32	0,74	1192,91	170,65	363,97	233,02	0,93	13,85	14,85	5,21	93,27	1,53	0,31	29699,44	28,55	16,69	53,28	-43,15	133,13	-240,63	0	0,16	0,16	2030,08
17	-9,78	117,78	-5,91	0,01	0,68	0,72	132,26	150,64	225,73	10,13	1,08	-13,04	-12,04	52,09	108,3	-3,03	-0,33	NA	0	37,36	105,25	6,33	392,74	3,47	0	0,63	0,93	200,23	118,29	189,4	58,69	0,98	61,03	62,03	76,83	98,39	11,46	0,15	NA	0	38,67	94,77	-38,05	103,98	-23,13	0	0,48	0,69	221,25
18	9,85	53,33	9,45	0,65	1,08	0,43	348,92	0,31	121,03	-79,46	0,82	4,41	5,41	19,79	81,52	19,3	0,66	NA	37,68	9,52	29,04	-7,9	1506,19	-12,11	0,38	0,54	-0,1	559,39	NA	258,73	-168,44	1	-190,91	-190,54	6,78	100,52	-0,17	0,39	NA	41,6	22,5	68,01	-28,45	97,24	-69,71	0,02	-0,48	-0,82	891,91
19	-3,8	-24,88	NA	0,02	0,46	0,98	NA	NA	NA	NA	0,85	5,54	6,54	-3,8	84,71	-4,49	0,91	NA	0	NA	0	-1,8	-8,26	NA	0,02	0,45	0,96	NA	NA	NA	NA	0,78	3,58	4,58	-1,53	78,18	-2,31	0,88	NA	0	NA	NA	-1878,03	149,52	NA	0,02	0,08	0,08	NA
20	-7,67	-28,56	-5,49	0,01	0,46	0,76	260,5	66,17	130,95	47,8	0,73	2,73	3,73	23,96	73,16	7,37	0,7	NA	10,65	22,63	77,08	-24,49	-789,12	-34,26	0	0,44	0,74	510,56	97,01	332,33	115,04	0,97	31,22	32,22	2,34	96,9	-12,08	0,53	6303,96	8,69	37,53	142,82	-18,65	138,86	-22,28	0,01	0,41	0,65	434,84
21	18,55	26,41	5,93	0,06	1,42	2,57	116,31	45,56	33,25	39,24	0,3	0,42	1,42	37,72	29,76	86,94	2,85	44844,55	0,39	6,12	38,49	10,41	20,24	6,32	0	1,21	1,77	221,68	102,04	61,62	48,39	0,49	0,95	1,95	23,83	48,59	32,75	1,96	55938,77	19,97	8,15	40,1	3,02	9,06	2,38	0,09	1,06	1,3	286,6
22	6,5	-278,3	3,47	0,01	0,41	0,68	194,32	65,09	163,17	44,33	1,02	-43,8	-42,8	18,14	102,34	11,19	0,34	NA	13,65	6,21	45	2,21	877,19	1,69	0	0,47	0,64	279,64	101,16	215,44	36,91	1	396,63	397,63	12,37	99,75	7,24	0,43	25389,85	17,94	7,78	50,41	0,13	34,99	0,13	0	0,43	0,58	363,43
23	10,08	58,44	10,24	0,01	0,7	1,63	369,7	107,38	157,76	149,09	0,83	4,78	5,8	38,35	82,75	15,79	1,81	24605,21	34,29	28,71	58,55	-6,42	-78,81	-15,39	0,01	0,22	0,88	875,23	141,73	591,57	505,94	0,92	11,26	12,28	17,68	91,86	-3,58	0,43	12504,12	18,78	57,79	105,33	1,23	9,41	0,73	0,01	0,34	0,85	217,58
24	0,71	6,73	0,42	0,02	0,91	1,12	215,95	168,82	180,5	39,51	0,89	8,46	9,46	7,84	89,43	1,97	8,46	12547,75	3,87	4,23	76,4	4,98	36,45	2,41	0,03	0,83	1,16	176,8	119,75	147,09	50,3	0,86	6,32	7,32	12,72	86,34	6,18	20,2	23459,25	1,18	3,75	54,05	-102,45	141,15	-62,68	0,04	0,58	0,58	222,71
25	-21,48	118,39	-6,6	0,04	0,32	0,84	111,91	25,76	106,67	56,66	1,18	-6,51	-5,51	70,07	118,14	-13,17	-0,12	NA	0	28,15	116,61	-43,63	66,23	-18,45	0,03	0,45	0,72	154,31	67,89	170,74	47,58	1,66	-2,52	-1,52	41,88	165,88	-22,98	-0,88	12592,33	0	36,15	170,37	-2,95	3,66	-1,13	0	0,49	0,7	139,29
26	-0,55	3,13	NA	0	0,87	0,87	NA	NA	NA	NA	1,18	-6,66	-5,66	-0,46	117,66	-0,47	NA	NA	0	NA	-175,36	-3,15	15,13	NA	0	0,85	0,85	NA	NA	NA	NA	1,21	-5,81	-4,81	-3,06	120,81	-2,61	NA	-4640	0	NA	-164,94	-27873,25	79,68	-67305,54	0	0	0	878,95
27	0,29	0,34	5,7	0,04	1,14	1,16	7218,78	957,83	874,18	20,05	0,14	0,17	1,17	1,74	14,38	5,13	1,01	NA	0	28,9	49,93	0,19	0,6	0,01	0	1	1	21,58	13,95	14,03	NA	0,67	2,08	3,08	0,85	67,5	0,42	0,97	-69999,5	0	0,04	-24,18	0,18	0,56	0,01	0	0,95	0,95	20,4
28	-2,3	21,71	-0,91	0,58	0,66	0,72	144,02	12,06	151,04	9,12	1,11	-10,43	-9,43	47,25	110,61	-2,08	NA	NA	0,05	19,61	97,11	-9,34	77,02	-6,18	0,36	0,54	0,55	241,6	45,19	257,77	1,85	1,12	-9,25	-8,25	20,17	112,13	-8,33	NA	5302,39	0,01	19,53	138,11	-166,6	41,93	-223,67	0,05	0,21	0,22	488,68
29	-13,17	-458,99	-6,61	0,2	0,5	0,76	182,74	51,23	171,97	45,4	0,97	33,86	34,86	-0,48	97,13	3,37	0,16	NA	0	6,37	69,41	-37,21	232,55	-18,54	0,01	0,61	0,84	181,79	92,14	154,08	36,59	1,16	-7,25	-6,25	-26,6	116	-22,45	-0,38	-22695	0	5,29	-73,96	9,03	698,37	5,25	0,01	0,74	1,01	211,55
30	-29	53,95	-46,27	0,01	0,03	0,11	580,83	12,44	386,8	34,49	1,54	-2,86	-1,86	5,52	153,75	-15,16	-0,18	3907,15	47,63	55,07	199,93	-25,75	29,61	-57,17	0	0	0,02	810,33	3,34	726,71	15,47	1,87	-2,15	-1,15	7,65	186,98	-10,35	-0,89	4582,8	51,84	74,14	188,22	-18,46	17,14	-42,71	0,02	0,03	0,04	842,22
[truncated: 14 more columns]
