# Supplementary material for: Bankruptcy prediction using ensemble of autoencoders optimized by genetic algorithm
Source: PeerJ Comput Sci. 2023 Jun 8;9:e1257. doi: 10.7717/peerj-cs.1257 (PMC10280414; doi:10.7717/peerj-cs.1257)
Supplement: Supplemental Information 1 [file peerj-cs-09-1257-s001.zip › bankrupt_manufacture_15_year_12_13_14.csv]

	V1	V2	V3	V4	V5	V6	V7	V8	V9	V10	V11	V12	V13	V14	V15	V16	V17	V18	V19	V20	V21	V22	V23	V24	V25	V26	V27	V28	V29	V30	V31	V32	V33	V34	V35	V36	V37	V38	V39	V40	V41	V42	V43	V44	V45	V46	V47	V48	V49
1	0,41	2,1	0,19	0,03	0,87	1,05	167,68	88,16	97,91	19,12	0,8	4,08	5,08	18,64	80,32	8,31	0,99	22247,64	15,33	8,37	71,37	0,02	0,1	0,01	0,03	0,75	1,15	197,34	86,3	118,52	47,93	0,81	4,26	5,26	14,62	81	5,15	1,2	14024,24	15,15	7,91	61,86	-65,45	146,21	-36,4	0,01	0,45	0,48	202,43
2	0	0	NA	0,18	0,61	0,89	NA	NA	NA	NA	0,9	9,43	10,43	0	90,42	0	0,5	0	0	NA	NA	0	0	NA	0,09	0,94	0,98	NA	NA	NA	NA	1,04	-23,31	-22,31	0	104,48	0	-1,89	0	0	NA	NA	-590,44	92,34	-53,12	0,12	0,13	0,13	32,75
3	0,03	0,34	0,01	0	0,26	0,75	187,26	36,06	72,88	69,71	0,92	11,03	12,03	53,54	91,69	8,95	0,56	8307,77	39,54	27,45	100,71	0,07	0,86	0,04	0	0,27	0,78	193,97	41,71	89,79	78,21	0,92	11,39	12,44	49,64	91,96	7,38	0,52	9125,93	33,1	26,41	91,19	0,02	0,16	0,02	0	0,25	0,89	256,45
4	-175,04	101,75	-96,15	0,03	0,09	0,1	200,49	21,68	283,4	4,06	2,66	-1,55	-0,58	-102,83	272,04	-60,37	-1,06	NA	117,53	39,67	75,57	-8,36	4,42	-4,79	0	0,09	0,1	208,67	50,07	352,51	4,49	2,83	-1,5	-0,53	66,87	289,09	-1,37	-2,58	NA	108,01	43,12	88,23	12,87	-8,51	8,78	0	0,21	0,22	248,26
5	-2,53	-7,05	-2,58	0,01	0,74	1,01	372,16	86,17	98,14	32,3	0,64	1,78	2,78	23,69	64,07	8,48	0,94	16764,48	31,77	26,73	75,86	-0,15	-0,38	-0,13	0,01	0,69	0,99	321,69	68,28	82,47	31,68	0,6	1,5	2,5	29,33	60,05	12,07	0,93	16213	29,06	26,05	79,02	-1,01	-2,62	-0,8	0,01	0,78	1,04	288,92
6	0,23	31,93	0,21	0,03	1,01	1,01	343,94	328,89	336,55	NA	0,99	139,87	140,87	0,23	99,29	0,3	3,9	NA	0,08	0	0	0,35	23,63	0,17	0,01	0,85	0,85	174,28	142,04	169,78	NA	0,99	65,73	66,73	0,35	98,5	0,47	0,09	NA	0	0	0	0,22	24,3	0,12	0	1,01	1,01	200,1
7	-53,09	119,68	-10,06	0	0,65	0,74	69,14	59,41	91,95	8,58	1,44	-3,25	-2,25	235,41	144,36	-32,46	NA	3519	0	54,64	168,7	-61705,35	85,73	-93,77	0	0	0	0,55	0,35	394,3	NA	720,75	-1	0	15928,88	72074,87	-85,61	NA	1376,45	0	117,98	479,41	-492,85	28,82	-61,43	0	0,06	0,06	45,37
8	-39,55	343,82	-14,7	0,52	0,6	0,63	135,69	11,09	145,34	3,95	1,12	-9,69	-8,69	97,44	111,5	-27,81	-0,33	6034,93	0	50,92	111,02	-66,58	89,52	-44,62	0,02	0,44	0,45	243,95	175,31	414,26	3,17	1,74	-2,34	-1,34	25,77	174,38	-34,17	-3,29	3405,69	0	61,9	210,71	-2523,34	68,7	-96,77	0	0,01	0,01	13,96
9	-124,11	2,48	-61,52	-0,04	-0,04	0	180,94	NA	7331,32	333,78	51,13	-1,02	-0,02	-124,11	5113,08	-2,43	-48,29	NA	1004,95	0	0	229,82	2,35	-51,7	-0,03	-0,03	-0,03	-81,89	NA	6281,78	0	-96,69	-0,99	0,01	229,82	-9668,54	-2,38	-49,75	NA	-1912,19	0	0	NA	NA	NA	NA	NA	NA	NA
10	2,07	156,05	0,49	-0,1	0,41	1,04	87,01	42,14	81,42	52,76	0,99	74,54	75,54	44,6	98,68	2,09	NA	13489,47	1,67	10,14	90,92	0,24	10,89	0,04	-0,1	0,77	1,11	56,86	43,24	50,23	17,41	0,98	44,41	45,41	95,55	97,8	0,25	11,25	18186,36	0,64	14,89	92,25	-46,27	106,02	-10,31	-0,03	0,58	0,74	81,06
11	-0,87	-21,96	-0,48	0,16	1,07	1,08	199,44	159,21	147,99	1,43	0,91	23	25,24	9,94	96,04	7,01	1,39	19350,7	12,92	5,9	60,39	-9,26	233,27	-6,05	0,21	0,94	0,95	237,57	175,39	174,89	2,72	1,04	-26,17	-25,18	3,61	103,97	-5,21	-1,3	11843,4	27,86	8,4	88	-8,1	45,83	-5,45	0,12	0,86	0,86	244,97
12	0,58	1,47	0,68	0,01	1,2	1,27	432,2	114,38	240,56	15,69	0,61	1,55	2,55	21,41	60,72	4,44	1,51	11994,44	0,73	24,67	89,15	-8,22	-22,95	-19,61	0	1,12	1,18	868,4	188,13	502,27	30,88	0,64	1,79	2,79	8,21	64,2	-8,87	1,33	6516,04	2,17	39,19	160,61	-129,55	295,21	-243,11	0,01	0,26	0,31	683,09
13	-13,92	-45,97	NA	0,04	0,25	0,28	NA	NA	NA	NA	0,7	2,3	3,3	-11,64	69,72	-17,27	0,74	-21326,25	41,75	NA	-22,21	-34,98	205,87	-64034,73	0	0,06	0,19	666358,7	21408,53	322612,25	52315,57	1,17	-6,88	-5,89	-23,28	116,99	-25,28	0,45	-14499,54	66,43	21414,84	-75,17	-46,37	116,43	-1409,62	0	0,01	0,25	11066,29
14	-76,57	23,31	-14,58	0,01	0,04	0,05	69,48	7,79	280,38	2,77	4,29	-1,3	-0,3	139,91	428,56	-9,2	-4,11	NA	6,41	41,21	113,46	271,86	-152,75	40,15	0,01	0,11	0,13	53,75	13,08	138,27	3,33	2,78	-1,56	-0,56	520,64	277,98	113,03	-2,69	NA	2,6	36,74	94,88	-110,4	24,85	-10,36	0	0,06	0,07	34,16
15	-146,01	103,77	-66,86	0,01	0,36	0,44	167,15	132,58	375,4	30,72	2,41	-1,71	-0,71	-56,26	240,71	-60,66	NA	-4546,17	0	41,1	-159,07	-150,41	32,23	-68,02	0	0,16	0,18	164,61	142,1	895,49	18	5,67	-1,21	-0,21	5,29	566,76	-26,54	NA	439,38	0,11	70,41	1905,21	-9318,87	35,43	NA	0	0	0	5,78
16	0,85	5,89	0,86	0,82	1,27	1,71	368,14	69,13	103,18	66,74	0,86	5,92	6,92	12,89	85,55	3,45	2,05	NA	13,04	12,14	65,92	-13,48	-133,5	-9,78	0,01	0,9	1,26	264,19	103,64	117,29	43,7	0,9	8,91	9,91	5,78	89,91	-11,6	1,26	NA	16,88	13,98	-68,43	-10,75	71,81	-9,72	0,02	0,9	1,08	329,13
17	1,38	4,09	25,21	0	0,17	0,28	6688,06	41,77	1404,9	158,65	0,39	1,15	2,97	3,33	66,35	19,72	0,54	-10098,14	17,3	35,84	-137,66	-20,08	-116,74	-242,64	0	0,18	0,31	4398,58	58,12	993,9	157,2	0,57	3,34	5,81	-15,81	82,8	-10,35	0,52	-13145,67	34,48	51,6	-96,5	-18,2	1291,07	-85,84	0	0,1	0,23	1716,35
18	-1,14	-1319,64	-0,85	0,12	0,24	0,84	271,76	22,72	199,83	135,1	1	1155,74	1156,98	39,37	99,91	1,26	0,52	10670,49	11,98	30,16	91,79	-0,07	-573,08	-0,06	0,03	0,14	0,82	318,29	23,65	254,74	193,24	1	8245,83	8246,83	37,24	99,99	1,6	0,41	12057,51	7,08	32,62	79,22	-84,45	100,03	-50,55	0,03	0,06	0,29	217,87
19	1,22	7,15	1,23	0,03	0,84	0,94	367,26	122,06	84,41	14,98	0,64	3,78	5,86	17,74	82,94	9,8	0,61	21341,08	22,64	16,63	74,72	0,17	1,15	0,3	0	0,59	0,8	638,08	187,63	193,42	67,21	0,67	4,45	6,63	12,92	84,91	13,36	0,46	18076,81	22,25	22,34	87,6	-12,15	-234,05	-15,34	0,01	0,45	0,73	459,53
20	34,97	-148,97	23,4	0,01	0,55	0,83	244,18	128,7	237,43	68,58	1,23	-5,26	-4,26	68,32	123,48	31,49	0,04	NA	22,85	22,31	-444,4	-33,94	155,71	-25,59	0,14	0,47	0,78	274,42	92,68	284,53	92,52	1,22	-5,59	-4,59	-5,79	121,8	-24,51	-0,74	4055,91	4,39	21,22	276,95	10,88	-33,05	3,36	0,04	0,59	0,68	112,37
21	1,86	35,05	2,53	0	0,24	0,54	497,68	75,99	287,61	97,81	0,95	17,89	18,89	24,01	94,71	4,79	0,53	NA	32,82	30,21	81,28	2,63	36,11	NA	0	0,11	0,6	255,31	20,01	166,99	86,31	0,93	12,72	13,72	25,77	92,71	5,66	0,49	NA	23,77	11,42	53,72	-3,68	-73,82	-5,53	0,01	0,05	1,04	546,69
22	-13,41	36,5	-8,77	0	0,18	0,25	238,73	52,79	297,57	22,01	1,37	-3,72	-2,72	28,09	136,73	-6,58	-0,54	18337,68	0	27,14	90,43	-135,43	58,15	-31,35	0	0,06	0,13	84,27	15,09	237,31	16,72	3,33	-1,43	-0,43	3,1	332,92	-36,57	-3,73	10375,4	0	32,07	199,91	-89,12	32,63	-22,34	0,01	0,08	0,17	91,26
23	-1,72	3,94	-1,36	0	0,13	0,28	289,07	51,89	345,98	60,69	1,44	-3,3	-2,3	33,21	143,54	1,06	-0,71	12132,45	18,92	27,66	81,27	-10,8	16,48	-7,79	0,01	0,08	0,17	262,64	29,39	382,36	39,29	1,65	-2,53	-1,53	30,38	165,51	-4,25	-0,9	13413,36	14,73	29,71	98,54	6,85	-11,76	4,03	0,01	0,14	0,21	214,24
24	1,07	2,6	0,96	0	0,15	0,75	327,41	23,73	95,83	108,45	0,58	1,42	2,44	16,97	58,99	9,14	0,77	22218,66	25,01	14,26	66,91	-42,76	-235,13	-52,61	0	0,08	0,4	447,81	27,42	162,55	107,5	0,81	4,44	5,5	-18,55	81,81	-43,88	0,34	-4964	38,39	29,79	-283,44	2,6	7,84	2,31	0	0,31	0,64	323,79
25	4,55	-13,39	2,78	0,54	2,07	4,07	222,77	64,21	52,3	106	1,34	-3,94	-2,94	18,79	134	3,51	25,23	16323,25	0	8,69	68,27	3,05	-12,05	2,68	0,28	1,72	3,5	319,12	90,09	88,01	159,22	1,25	-4,95	-3,95	8,68	125,32	2,53	30,04	13515,67	24,64	4,93	52,08	-19,16	38,89	-20,97	0	0,33	0,67	398,39
26	2,14	11,21	2,83	0	0,89	1,39	481,19	215,64	190,58	121,76	0,72	3,78	5,23	16,64	80,88	9,33	0,9	NA	16,23	19,11	88,2	-1,45	-9,74	-1,29	0	0,98	1,35	322,85	136,03	165,58	69,21	0,79	5,3	6,7	9,03	79,11	3,05	0,76	NA	7,42	6,68	56,73	-12,26	134,4	-11,53	0	0,77	0,93	342,28
[truncated: 14 more columns]
