# Supplementary material for: Bankruptcy prediction using ensemble of autoencoders optimized by genetic algorithm
Source: PeerJ Comput Sci. 2023 Jun 8;9:e1257. doi: 10.7717/peerj-cs.1257 (PMC10280414; doi:10.7717/peerj-cs.1257)
Supplement: Supplemental Information 1 [file peerj-cs-09-1257-s001.zip › bankrupt_manufacture_16_year_13_14_15.csv]

	V1	V2	V3	V4	V5	V6	V7	V8	V9	V10	V11	V12	V13	V14	V15	V16	V17	V18	V19	V20	V21	V22	V23	V24	V25	V26	V27	V28	V29	V30	V31	V32	V33	V34	V35	V36	V37	V38	V39	V40	V41	V42	V43	V44	V45	V46	V47	V48	V49
1	-3,01	-22,67	-4,9	0,02	0,95	1,01	591,42	132,19	142,31	9,15	0,4	3,01	7,52	15,1	86,71	42,99	0,36	21829,63	0	29,43	89,2	-0,21	-1,4	-0,28	0,01	0,77	0,82	487,88	165,78	218,23	10,21	47,37	319,44	6,74	19,37	47,37	46,64	0,24	12423,88	0	18,69	57,64	2,8	12,78	3,26	0,04	0,46	0,48	424,27
2	NA	NA	NA	NA	NA	NA	NA	NA	NA	NA	NA	NA	NA	NA	NA	NA	NA	0	NA	NA	NA	NA	NA	NA	NA	NA	NA	NA	NA	NA	NA	NA	NA	NA	NA	NA	NA	NA	NA	NA	NA	NA	-885,79	36,84	NA	0,01	0,04	0,04	27,97
3	7,7	30,84	3,91	0,05	0,56	0,99	185,07	38,73	84,54	53,99	0,75	3,01	4,01	47,63	75,05	16,72	0,95	18069,38	21,39	20,31	72,71	-5,59	-20,57	-2,89	0,04	0,51	1,1	188,39	14,58	88,22	58,07	0,73	2,68	3,68	47,91	72,83	1,63	1,08	12998,28	12,66	19,89	66,31	-21,52	-252,89	-18,1	0,06	0,46	0,91	306,25
4	7,31	13,76	7,17	0,1	0,45	1	357,02	45,37	109,84	72,9	0,47	0,88	1,88	35,24	46,84	34,17	0,98	11076,17	5,62	27,4	75,62	0,33	0,59	0,3	0,05	0,2	1,09	334,72	13,34	72,72	80,66	0,44	0,8	1,8	28,16	44,32	22,77	1,02	6712,05	5,39	17,98	48,35	-52,57	-184,29	-85,81	0	0,09	0,21	594,09
5	-0,85	-3,95	-0,35	0	0,93	1,22	151,99	90,12	72,73	28,24	0,75	3,48	4,65	0,25	78,5	10,61	1,47	28942,84	25,48	0,46	22,6	-11,59	-52,3	-7,99	0	1,01	1,27	251,03	194,45	193,15	50,41	77,84	351,33	4,51	-10,7	77,84	-11,63	22,48	5257,69	0	0,42	-23,74	-6,95	-65,49	-17,44	0	1	1,11	913,12
6	-1,44	-3,27	-4,53	0,51	22,89	22,89	1147,47	1092,09	48,8	NA	0,05	0,1	2,28	16,49	56,11	-27,83	35,79	7156	0	56,51	188,29	-61,77	-88,8	-102,39	0,53	3,37	3,37	603,34	502,38	176,78	NA	0,3	0,44	1,44	-1,74	30,43	-190,89	NA	NA	0	71,08	1125,18	-672,51	292,14	-176,72	0,04	0,22	0,22	95,65
7	-13,13	-737,8	-32,17	0,07	0,21	0,41	891,81	46,77	260,67	66,21	0,98	55,2	56,2	-5,52	98,22	-3,45	0,7	16736,36	27,3	18,63	81,49	-21,7	139,37	-44,96	0,07	0,11	0,21	754,16	15,44	313,79	38,62	1,16	-7,42	-6,42	-12,45	115,57	-6,81	0,54	NA	30,26	14,08	71,87	-21,86	48,78	-71,6	0	0,06	0,09	1192,4
8	-38,05	103,98	-23,13	0	0,48	0,69	221,25	140,08	291,43	59,77	1,37	-3,73	-2,73	36,01	136,6	-25,74	-4,46	NA	0	32,04	139,59	-103,11	67,34	-62,7	0	0,27	0,37	221,35	147,51	546,09	54,3	2,53	-1,65	-0,65	-8,02	253,12	-39,35	-19,9	NA	0	40,51	370,74	-93,15	40,17	-77,67	NA	0,12	0,21	303,53
9	10,74	104,41	11,5	0,39	1,85	1,93	389,58	235,93	145,64	15,76	0,9	8,72	9,72	15,67	89,71	13,89	1,21	48195,15	11,68	5,27	25,59	-2,65	-1174,81	-2,01	0,07	1,01	1,02	276,07	227,7	208,52	1,89	1	442,31	443,31	9,68	99,77	-0,65	1,27	NA	20,48	6,43	64,14	-0,85	-902,99	-1,17	0,01	1	1,01	501,96
10	-2,04	-7,91	-1,25	0,02	0,97	1,09	222,58	133,54	143,54	18,03	0,74	2,88	3,88	22,96	74,21	0,07	0,92	32410,33	0	15,29	70,12	-40,46	298,19	-84,23	0,02	0,66	0,75	757,84	462,25	714,95	62,63	113,57	-837,03	-7,37	-17,75	113,57	-34,45	-0,49	14595,58	0	34,85	72,01	-16,9	48,72	-19,38	0,01	0,55	0,59	417,33
11	2,11	20,11	0,96	0	0,25	0,79	165,13	29,98	105,81	66,97	0,9	8,53	9,53	95,2	89,51	6,17	0,6	11865,23	16,45	42,23	94,88	-36,45	145,26	-19,19	0	0,15	0,45	191,68	23,84	142,59	49,6	1,25	-4,99	-3,99	73,36	125,09	-23,87	0,19	9099,95	22,71	42,35	93,66	-96,06	77,73	-40,6	0	0,16	0,23	153,83
12	21,16	87,29	9,39	0,18	1,14	1,15	161,63	111,1	116,01	0,54	0,76	3,12	4,13	71,08	75,76	36,34	1,58	19079,5	0	22,16	66,73	-152,81	13939,18	-21,02	-0,54	0,24	0,3	50,08	35,55	45,65	3,15	1,01	-92,22	-91,22	192,23	101,1	-118,23	0	NA	0	33,87	104,66	-190,23	98,78	-16,78	0,01	0,12	0,13	32,1
13	-8,21	-24,16	-698996,62	0,15	1,06	1,08	31009178,43	2326026,84	3033511,9	48196,94	0,13	0,38	2,94	-7,3	66,03	-40,43	0,38	-51800,35	0	76929,54	-11,35	-12,01	-43,4	-518,62	0,02	0,35	0,44	15714,54	415,08	1884,31	173,24	17,13	61,89	3,61	-9,22	17,13	8,41	0,31	9097,59	0	84,72	-62,33	-20,11	-142,47	-2278,68	0	0,31	0,31	41255,12
14	-1,61	-45,21	-2,02	0,02	0,93	1,01	458,43	388,72	402,62	35,31	0,96	27,15	28,15	13,86	96,45	-0,39	1,25	14938,52	5,31	19,48	80,9	-20,7	130,57	-71,29	0	0,81	0,83	1253,73	1143,12	1331,74	29,08	115,85	-730,85	-6,31	-7,71	115,85	-17,03	-2,79	NA	6,77	30,05	-606,62	-15	6,6	NA	0	0,29	0,29	24184,46
[truncated: 14 more columns]
