# Supplementary material for: Bankruptcy prediction using ensemble of autoencoders optimized by genetic algorithm
Source: PeerJ Comput Sci. 2023 Jun 8;9:e1257. doi: 10.7717/peerj-cs.1257 (PMC10280414; doi:10.7717/peerj-cs.1257)
Supplement: Supplemental Information 1 [file peerj-cs-09-1257-s001.zip › bankrupt_retail_13_year_10_11_12.csv]

	V1	V2	V3	V4	V5	V6	V7	V8	V9	V10	V11	V12	V13	V14	V15	V16	V17	V18	V19	V20	V21	V22	V23	V24	V25	V26	V27	V28	V29	V30	V31	V32	V33	V34	V35	V36	V37	V38	V39	V40	V41	V42	V43	V44	V45	V46	V47	V48	V49
1	2,49	10,36	1,42	0,01	0,4	1,3	208,28	42,89	93	100,88	0,76	3,16	4,16	8,9	75,99	8,52	1,54	14958,58	23,06	3,67	44,49	-5,37	-52,21	-6,32	0,01	0,17	0,75	427,95	45,75	248,26	171,6	0,9	8,72	9,72	-0,12	89,71	-5,03	0,65	NA	29,22	6,17	186,93	0,39	3,99	0,4	0	0,26	0,75	372,85
2	-363,2	31,16	-509,9	0	0,03	0,06	511,02	216,1	6310,51	169	12,66	-1,09	-0,09	-304,67	1265,64	-27,64	-48,69	NA	0	82,17	-56,98	-8,56	0,66	NA	0	0,03	0,06	NA	NA	NA	NA	13,9	-1,08	-0,08	-8,31	1390,33	-0,14	-65,54	NA	0	NA	-27,79	13,04	-0,97	2622,75	0	0,03	0,06	73414,45
3	1,61	-71,75	12,39	0	0	0	2805,21	5,46	1672	NA	1,02	-45,61	-44,61	1,61	102,24	1,57	-0,02	NA	0	0	0	-1,1	32,87	NA	-0,01	0,01	0,01	NA	NA	NA	NA	1,03	-30,96	-29,96	-1,1	103,34	-1,06	0,49	NA	0	NA	0	4,86	291,21	110,28	0,36	0,55	0,55	8285,07
4	-14,75	151,2	-7,99	0,02	0,17	0,61	197,21	28,69	187,23	83,64	1,09	-11,14	-10,25	13,37	109,75	-9,97	-0,21	NA	1,15	15,23	137,31	0,05	36,55	0,03	0,02	0,34	0,74	256,55	71,95	230,02	94,5	0,99	789,35	795,03	18,57	99,87	2,52	0,17	NA	0,07	13,06	86,69	-219,35	88,79	-52,76	0,02	0,02	0,12	87,8
5	0,59	28,31	0,37	0,01	0,62	1,02	232,01	131,3	212,06	87,32	0,98	47,16	48,19	13,69	97,92	1,93	1,29	9890,6	3,22	8,35	81,59	2,22	46,85	1,15	0,07	0,35	1,1	189,38	45,9	158,33	123,05	0,95	20,12	21,14	25,28	95,27	5,88	2,91	NA	7,21	12	76,03	-35,89	128,06	-18,89	0,02	0,1	0,79	192,16
6	14,08	139,48	9,88	0,02	0,69	0,82	255,39	143,95	193,86	26,84	0,9	8,88	9,9	26,18	89,9	20,61	0,47	NA	11,46	8,49	35,59	1,06	12,84	0,78	0,07	0,88	0,89	269,37	193,53	209,52	1,56	0,92	11,15	12,15	11,54	91,77	4,33	0,48	NA	12,15	7,76	59,92	-298,35	98,84	NA	0	0,07	0,07	NA
7	-36,01	51,78	-6,48	0,15	0,15	0,5	65,52	0,08	92,58	33,24	1,69	-2,43	-1,44	45,18	169,54	-6,67	-1,6	NA	0	14,61	99,53	-110,95	45,36	-16,15	0,1	0,17	0,28	52,97	11,42	168,16	19,91	3,44	-1,4	-0,41	-6,38	344,62	-22,39	-12,04	NA	0	15,22	278,63	-66,29	14,88	-17,54	0,09	0,09	0,18	96,58
8	-1,05	-11,71	-2,31	0,03	1,27	1,29	803,42	303,03	242,53	3,48	0,91	10,17	11,17	1,86	91,05	13,13	0,95	NA	24,41	6,41	143,37	4,18	49,47	3,59	0,01	0,89	0,89	312,61	194,45	218,24	0,04	0,92	10,83	11,83	10,38	91,54	11,99	0,98	NA	9,61	5,32	82,29	5,6	-27,12	3,61	0,11	0,72	0,83	235,76
9	-1,45	0,75	NA	0	0,42	0,42	NA	NA	NA	NA	2,93	-1,52	-0,52	0	292,6	-0,5	242,82	NA	135,33	NA	NA	0	0	NA	0	0,42	0,42	NA	NA	NA	NA	2,93	-1,52	-0,52	0	292,6	0	242,82	NA	135,33	NA	NA	NA	0	NA	NA	0	NA	NA
10	0,93	12,4	0,3	0,08	0,24	0,9	119,07	17,23	107,29	71,7	0,93	12,4	13,4	24,67	92,54	6,73	0,43	NA	0	7,77	70,05	-0,06	-0,74	-0,02	0,05	0,19	1	111,64	12,64	93,52	77	0,91	10,62	11,62	26,13	91,39	6,36	0,93	NA	0	8,03	76,2	-19,17	208,64	-6,29	0,09	0,22	0,85	119,87
11	0,3	0,95	0,1	0,05	1,13	1,77	121,96	71,95	66,43	42,74	0,68	2,16	3,16	22,76	68,31	2,19	13,77	9657,88	0	7,53	88,05	-140,99	492,62	-12,77	0,05	0,68	0,75	32,97	23,37	36,65	2,49	1,28	-4,48	-3,49	61,9	128,62	-102,21	-1,85	1512,85	0	18,38	392,1	-972,37	67,04	3953,48	0	0,07	0,07	-1484,03
12	-0,89	-5,89	-0,68	0,14	0,66	0,87	275,8	107,08	151,77	44,58	0,85	5,6	6,6	16,89	84,86	4,76	0,69	NA	22,67	13,48	71,47	-9,87	194,5	-7,07	0	0,38	0,63	260,96	88,8	173,21	62,61	1,05	-20,71	-19,72	14,94	105,07	-3,39	0	NA	32,5	17,78	105,98	-135,65	84,56	-167,44	0,01	0,17	0,24	450,54
[truncated: 14 more columns]
