# Supplementary material for: Bankruptcy prediction using ensemble of autoencoders optimized by genetic algorithm
Source: PeerJ Comput Sci. 2023 Jun 8;9:e1257. doi: 10.7717/peerj-cs.1257 (PMC10280414; doi:10.7717/peerj-cs.1257)
Supplement: Supplemental Information 1 [file peerj-cs-09-1257-s001.zip › nonbankrupt_agriculture_13_year_10_11_12.csv]

	V1	V2	V3	V4	V5	V6	V7	V8	V9	V10	V11	V12	V13	V14	V15	V16	V17	V18	V19	V20	V21	V22	V23	V24	V25	V26	V27	V28	V29	V30	V31	V32	V33	V34	V35	V36	V37	V38	V39	V40	V41	V42	V43	V44	V45	V46	V47	V48	V49
1	-2,83	125,6	-11,11	0,29	0,29	0,31	1428,02	6,11	749,18	12,61	0,71	-31,52	-44,34	4,78	102,26	6,98	0,14	NA	4,15	29,88	64,25	-0,8	25,43	-3,06	0,29	0,3	0,31	1401,27	7,02	745,95	9,97	0,73	-23,4	-31,97	6,59	103,13	8,67	0,16	NA	2,97	28,43	61,45	0,04	-1,44	0,16	0,23	0,23	0,24	1417,95
2	-55,64	-83,25	NA	2,03	3,46	3,46	NA	NA	NA	NA	0,33	0,5	1,5	-55,64	33,17	-167,76	NA	NA	0	NA	0	-104,54	-1117,23	NA	1,17	1,2	1,2	NA	NA	NA	NA	0,91	9,69	10,69	-104,54	90,64	-115,34	NA	NA	0	NA	0	7,12	52,94	21,6	0,82	0,84	0,84	1107,96
3	10,01	30,54	37,99	0,33	0,86	2,41	1381,56	178,83	345,48	542,31	0,55	1,69	3,05	29,86	67,23	38,97	1,6	NA	0	75,35	754,8	10,16	30,2	24,93	0,87	1,09	3,61	893,56	28,86	149,98	384,15	0,56	1,67	2,97	31,39	66,37	37,49	1,86	NA	0	52,12	265,15	0,22	0,67	0,52	0,88	0,99	3,4	877,47
4	8,97	13,35	11,38	0,38	1,41	5,85	461,78	39,06	38,25	172,37	0,3	0,45	1,49	18,97	32,78	58,24	1,74	15592,52	1,29	12,69	48,04	4,88	7,51	5,83	1,08	1,97	6,49	434,47	23,95	26,86	123,07	0,33	0,5	1,54	13,59	35,01	52,45	1,51	15602,21	3,11	10,4	48,44	3,21	4,49	3,81	0,57	0,75	2,38	433,34
5	22,68	36,32	35,46	0,88	1,78	2,44	569,2	189,68	211,44	142,84	0,38	0,6	1,6	34,73	37,56	65,58	7,58	NA	0	18,85	151,76	-1,4	-2,3	-1,94	1,07	1,65	2,28	505,24	112,34	194,68	124,81	0,39	0,64	1,64	9,85	38,96	2,74	5,51	NA	0	15,62	-84,75	23,1	39,4	29,76	1,6	1,9	2,27	470,25
6	16,95	99,13	2,42	0,37	1,08	1,08	51,95	29,71	42,2	0,01	0,82	4,81	5,85	17,66	82,9	21,19	1,5	431151,5	0	0,1	3,14	9,78	37,38	1,65	0,52	1,18	1,18	61,24	29,5	44,57	0,02	0,74	2,82	3,82	10,57	73,84	13,88	2,08	NA	0	0,13	4,74	10,25	31,4	1,85	0,31	1,02	1,04	65,9
7	0	0	NA	NA	NA	NA	NA	NA	NA	NA	NA	NA	1	0	0	NA	NA	NA	0	NA	NA	0	0	NA	NA	NA	NA	NA	NA	NA	NA	NA	NA	1	0	0	NA	NA	NA	0	NA	NA	0	0	NA	NA	NA	NA	NA
8	-1,33	-1,5	NA	0,51	0,58	0,58	NA	NA	NA	NA	0,12	0,13	1,13	4,46	11,67	-11,36	0,91	NA	0	NA	-223,81	-2,2	-3,15	NA	0,12	0,26	0,71	NA	NA	NA	NA	0,3	0,43	1,43	-2,2	30,07	-7,32	0,82	NA	0	NA	0	0,11	0,16	0,87	0,1	0,6	0,6	2919,62
9	9,85	11,62	10,03	0,11	2,04	2,54	370,59	95,59	41,01	24,97	0,15	0,18	1,18	36,53	15,25	106,36	1,3	NA	2,3	27,16	59,83	7,84	8,58	4,74	1,56	7,71	8,89	220,12	92	14,97	17,88	0,09	0,1	1,1	44,59	8,68	154,6	2,36	NA	0	22,22	71,18	0,01	0,01	0,01	0,15	4,51	4,88	324,81
10	14,77	25,99	59,01	0,48	1,21	1,34	1454,62	391,48	537,02	71,36	0,43	0,76	1,76	14,77	43,19	39,87	1,14	NA	0	0	0	8,54	15,57	54,05	0,75	1,43	1,52	2303,37	624,92	919,09	83,68	0,45	0,82	1,82	8,54	45,12	23,36	1,42	NA	0	0	0	0,98	2,51	29,08	0,18	1,18	1,35	10841,09
11	11,24	95,78	244	0	0,56	0,87	7899,04	3357,63	1453,21	1924,33	0,84	7,12	8,52	26,49	88,26	27,53	0,54	NA	61,46	330,85	-58,39	12,46	54,14	72,44	0	0,74	1,22	2115,95	814,81	454,5	560,38	0,71	3,07	4,34	25,71	76,98	30,04	0,8	NA	32,6	77,04	-22,69	6,46	23,31	61,6	0	0,45	0,87	3478,63
12	-2,81	-4,15	-6,42	0,6	1,66	4,83	829,89	75,33	54,49	227,29	0,24	0,35	1,48	16,78	32,23	57,57	1,42	NA	3,27	44,67	228,52	5,85	7,37	9,86	0,77	1,95	4,33	613,97	72,13	54,06	148,33	0,14	0,18	1,26	22,23	20,65	126,52	1,5	NA	1,21	27,64	104,85	2,08	2,65	3,47	0,78	1,84	3,65	609,8
13	0,08	0,68	0,11	0,69	1,07	1,23	529,29	48,2	112,52	20,11	0,73	6,31	8,68	9,42	72,67	16,22	0,86	NA	NA	13,58	49,37	5,61	167,74	18,94	0,01	0,63	0,8	1227,87	261,61	323,18	73,18	0,8	23,89	29,88	8,78	96,65	27,66	0,69	NA	19,38	10,69	20,33	-1,22	-46,3	-1,51	0,01	0,49	0,51	450,24
14	2,55	48,15	2,03	0	1,17	1,81	290,2	107,59	89,02	60,13	0,95	17,89	18,89	4,57	94,7	3,13	1,68	-47828,67	11,9	1,61	-41	11,69	52,32	8,49	0,01	1,24	2,28	264,1	68,09	20,88	58,59	0,78	3,47	4,47	23,66	77,65	19,65	1,23	NA	13,25	8,68	51,15	9,62	48,67	10,75	0,01	0,79	1,05	407,92
15	1	1,1	1,85	2,8	3,09	5,23	672,93	13,8	49,77	108,13	0,08	0,09	1,11	19,4	9,52	161,23	1,49	17516,92	0	34,02	76,31	17,4	18,48	25,95	4,86	8,89	16,37	542,88	70,19	17,4	131,92	0,05	0,05	1,06	35,57	5,83	609,34	2,02	40072,89	0	27,1	48,21	4,11	4,66	5,06	2,94	5,14	7,62	450,12
16	-0,15	-0,42	-0,44	0,1	0,96	1,23	1068,09	469,41	544,71	148,35	0,6	1,7	2,82	15,94	64,49	15,39	1,3	NA	0	47,21	973,7	9,08	19,78	21,72	0,16	0,86	1,11	871,05	262,25	279,54	97,15	0,5	1,08	2,18	21,34	54,11	36,38	1,98	NA	11,46	29,35	234,42	1,38	2,76	3,31	0	1,84	2,16	877,96
17	1,38	2,51	2,11	0,28	0,75	1,69	555,6	68,03	99,98	135,61	0,35	0,63	1,82	20,76	44,94	42,18	1,13	12183,83	11,45	29,58	115,01	3,91	6,51	4,35	0,21	0,71	1,69	404,57	48,21	64,26	95,83	0,31	0,51	1,66	26,93	39,89	45,06	1,12	17717	10,23	25,58	92,03	0,41	0,66	0,5	0,05	0,82	1,63	447,03
18	7,82	32,17	29,74	0,04	0,3	0,7	1383,46	250,37	973,69	399,1	0,72	2,95	4,11	18,33	75,68	38,88	0,5	NA	0	39,92	108,86	6,33	20,63	12,07	0,09	0,35	0,67	693,64	124,16	472,13	149,28	0,69	2,26	3,26	16,91	69,3	26,84	0,58	NA	0	20,15	123,8	2,9	11,24	9,47	0,12	0,26	0,48	1192,47
19	0,2	1,29	0,26	0,02	0,04	0,7	469,05	5,74	200,36	152,69	0,5	3,17	6,38	5,65	84,32	24,4	0,24	NA	6,29	7,01	-69,67	3,15	21	5,95	0	0,3	0,7	688,51	130,14	339,43	176,36	0,64	4,29	6,67	5,94	85,01	19,67	0,38	NA	14,25	5,27	-65,37	21,62	53,43	22,15	0,48	0,48	1,52	373,96
20	-3,79	-23,79	-7,95	0	1,33	2,18	762,9	197,51	43,75	129,05	0,81	5,09	6,27	1,97	84,05	8,99	1,38	30059,71	74,6	12,09	48,41	3,57	19,55	6,19	0,13	1,38	2,21	630,72	143,76	54,96	101,71	0,79	4,35	5,47	9,8	81,73	15,19	1,4	44812,13	68,94	10,8	36,29	-2,5	-16,58	-4,61	0	1,03	1,8	671,94
21	-5,26	-6,33	-9,12	0,24	0,43	2,51	631,69	10,44	52,11	127,14	0,14	0,17	1,21	10,87	17,02	73,55	1,15	NA	2,93	27,98	102,85	2,06	2,65	2,42	0,24	0,72	2,61	426,36	21,34	42,52	86,62	0,2	0,26	1,28	18,95	22,04	93,63	1,21	NA	1,55	19,78	67,26	1,55	1,94	1,58	0,49	0,95	2,33	373,29
22	-0,6	-0,69	-1,64	6,01	6,95	9	992,98	66,52	71,33	148,06	0,12	0,14	1,14	13,48	12,61	58,1	2,64	NA	0	38,4	198,54	8,34	9,58	26,39	5,82	6,87	9,22	1151,29	90,03	86	204,23	0,12	0,14	1,15	21,98	12,92	118,48	3	NA	0	43,13	88,38	8,76	10,08	19,86	6,21	7,08	8,74	828,09
23	5,79	80,78	7,12	0,04	0,33	0,67	448,17	110,86	393,11	137,33	0,91	12,67	13,96	28,02	92,84	12,18	0,21	11996,06	0	27,38	77,5	0,21	13,08	0,22	0,01	0,39	0,93	373,62	97,95	237,99	140,01	0,94	58,32	61,98	30,43	98,39	8,32	0,44	10721,71	17,84	31,01	88,13	6,41	52,44	6,38	0,08	0,26	0,68	363,59
24	0,62	1,01	8,48	0,08	0,39	0,74	5009,9	440,72	1240,59	547,18	0,32	0,53	1,64	13,96	38,91	27,45	0,81	NA	5,77	183,6	-1239,84	0,52	1	8,32	0,14	0,49	0,93	5790,57	546,51	1431,9	784,29	0,35	0,68	1,92	11,04	47,94	23,1	0,8	NA	5,52	167,36	-1060,22	-9,38	-19,68	-67,94	0,09	0,39	0,65	2643,09
25	-5,27	-7,66	-11,21	0,16	0,98	2,74	773,79	130,89	159,43	284,17	0,29	0,42	1,45	14,88	31,13	0,19	1,8	NA	0	42,84	282,49	4,6	6,35	10,11	0,52	0,76	3,38	799,77	33,37	139,12	368,31	0,26	0,36	1,38	26,04	27,58	37,09	1,99	NA	0	47,11	125,15	0,14	0,2	0,28	0,49	0,66	3,2	708,63
26	0,67	0,82	1,46	1,18	2,49	5,69	788,79	75,48	59,14	191,59	0,12	0,15	1,23	16,85	18,59	60,18	1,5	9540,31	0	35,06	112,6	4,88	5,81	8,69	1,71	3,67	7,95	647,87	66,24	33,94	147,57	0,1	0,12	1,19	22,1	16	106,32	1,53	NA	0	30,64	84,09	4,01	4,77	7,11	3,09	4,37	8,77	647,62
27	0,18	0,51	0,31	0	0,28	0,79	606,14	74,17	266,92	137,68	0,64	1,77	2,77	2,64	63,85	15,58	0,71	-28410	0	4,09	-13,39	0,39	1,91	1,13	0,12	0,22	0,58	1054,38	55,01	431,03	191,73	0,79	3,87	4,87	2,3	79,49	7,68	0,31	NA	8,89	5,52	67,63	0,79	4,67	1,68	0	0,08	0,33	781,79
28	0,03	0,04	0,84	0,14	1,65	3,38	9343,68	784,2	81,61	920,36	0,11	0,13	1,16	4,28	13,93	49,28	1,13	-16273,6	4,77	109,1	-37,36	0,87	1,15	18,62	0,04	1,24	1,69	7751,2	1495,44	41,78	564,26	0,21	0,28	1,31	5,17	23,76	29,04	1,12	-15058,88	15,69	91,57	-55,81	0,47	0,54	6,24	0,24	3,02	6,39	4841,21
29	13,56	14	54,57	29,83	31,43	31,43	1465,11	73,66	46,1	NA	0,03	0,03	1,03	13,56	3,18	426,13	NA	NA	0	0	0	9,94	10,18	13,61	41,56	41,56	41,56	498,65	NA	11,87	NA	0,02	0,02	1,02	9,94	2,41	413,01	NA	NA	0	0	0	0,63	0,63	1,49	655,83	655,83	655,83	864,31
30	0,2	0,35	5,68	0,02	0,88	1,36	10268,64	3580,74	4138,31	1983,6	0,42	0,72	1,72	11,78	41,83	22,15	1,32	NA	0	326,62	-249,06	-7,03	-12,11	-535,53	0,35	0,69	0,95	27734,73	3833,71	11169,27	2974,42	0,42	0,72	1,72	4,7	41,98	10,45	0,97	NA	0	893,53	-120,18	-2,27	-3,67	-30,03	0,33	0,72	1,11	4835,96
31	-2,11	-3,91	-6,36	0,05	0,85	1,26	1098,21	157,29	198,4	83,79	0,45	0,83	1,86	5,92	46,11	5,85	0,8	6636,59	0	24,23	195,64	25,07	39,04	40,37	1,21	1,96	2,94	586,06	56,29	75,05	74,28	0,34	0,53	1,56	31,89	35,79	80,43	1,14	NA	0	10,98	23,29	12,92	16,89	21,07	0,93	2,36	2,8	595,2
32	21,2	48,8	34,58	1,54	1,74	1,74	593,7	67,47	332,1	0	0,57	1,3	2,3	21,2	56,56	39,73	NA	NA	0	0	0	11,8	36,83	34,16	0,79	1,47	1,47	1053,44	480,17	707,97	0	0,68	2,12	3,12	11,8	67,95	17,37	NA	NA	0	0	0	2,92	10,14	14,2	0,68	1,06	1,06	1777,18
33	27,23	57,73	16,04	0,4	1,69	1,79	214,35	140,68	109,52	11,08	0,53	1,12	2,12	45	52,82	72,17	7,4	18447	0	10,46	35,26	33,25	70,85	22,75	0,21	1,21	1,28	249,05	129,24	128,53	8,79	0,53	1,13	2,13	45,45	53,07	71,74	1,46	NA	0	8,35	32,49	22,92	58,47	8,9	0,47	0,81	0,91	141,81
34	-32,28	-47,51	NA	3,12	3,12	3,12	NA	NA	NA	NA	0,32	0,47	1,47	-32,28	32,07	-100,66	NA	NA	0	NA	0	0	0	NA	NA	NA	NA	NA	NA	NA	NA	NA	NA	1	0	0	NA	NA	NA	0	NA	NA	-6,51	-7,76	-9,57	5,83	5,83	5,83	536,73
35	0,08	0,16	0,52	0	1,11	1,48	2251,43	558,57	137,04	240,16	0,38	0,71	1,88	11,61	46,8	31,37	1,05	NA	26,94	71,29	-146,29	-13,07	-22,19	-96,22	0,01	0,88	1,4	2680,55	499,44	331,72	306,22	0,29	0,5	1,7	3	41,12	11,34	0,91	NA	11,07	118,31	-351,43	1,62	2,71	10,53	0,02	0,96	1,4	2368,62
36	7,43	77,55	8,65	0,17	0,54	1,11	423,8	140,01	378,99	217,99	0,9	9,44	10,44	7,43	90,42	8,22	NA	NA	0	0	0	6,13	80,36	6,57	0,15	0,33	1,08	389,86	60,86	356,14	273,38	0,92	12,1	13,1	6,13	92,37	6,64	NA	NA	0	0	0	14,05	85,5	7,4	0,15	0,45	1,2	192,26
37	17,27	61,6	11,67	0,55	0,56	0,63	246,08	1,37	175,16	12,06	0,72	2,57	3,57	32,29	71,97	46,7	0,52	NA	0	10,16	25,69	1,43	17,31	1,22	0,22	0,28	0,33	309,25	11,55	192,38	7,92	0,92	11,09	12,09	15,57	91,73	14,2	0,47	23673	0	12,01	49,32	1,38	11,45	1,04	0,17	0,34	0,43	274,83
38	1,94	5,17	215,7	0,05	1,21	1,27	40412,14	21095,35	2848,58	1065,28	0,62	1,66	2,66	11,17	62,43	27,76	1,3	NA	38,35	1024,22	-39,52	2,44	4,08	20,45	0,56	0,83	0,96	3047,86	291,76	1071,96	131,55	0,4	0,67	1,67	10,95	40,1	77,42	0,98	NA	0	71,19	-27,83	1,43	2,52	30,41	0,41	0,46	0,69	7785,87
39	16,96	76,32	51,05	0,37	0,41	0,71	1095,61	23,11	508,52	156,01	0,78	3,5	4,5	36,71	77,78	29,65	0,8	NA	30,85	59,45	383,13	8,78	15,59	28,83	0,03	0,11	0,57	1195,34	38,26	516,25	240,02	0,44	0,78	1,78	24,17	43,67	40,24	0,75	NA	0	50,53	224,69	5,96	14,17	41,6	0	0,02	0,72	2546,36
40	-0,18	-0,18	NA	NA	NA	NA	NA	NA	NA	NA	0	0	1	-0,18	0	NA	NA	NA	0	NA	NA	66,24	93,78	137,27	1,25	2,02	2,24	754,39	66,5	46,13	18,93	0,11	0,16	1,42	73,06	29,37	617,06	0,95	NA	5,28	14,15	70,6	4,93	7,89	9,19	0,59	0,88	0,95	680,11
41	-1,5	-4,27	-3,41	0	0,28	0,59	825,56	136,07	499,45	158,97	0,65	1,85	2,85	46,17	64,88	41,39	0,56	NA	0	108,13	4120,39	-0,96	-3,31	-2,12	0	0,25	0,5	799,77	132,95	541,26	139,25	0,71	2,44	3,44	38,22	70,92	18,12	0,46	NA	0	86,1	1122,96	1,2	4,05	2,35	0	0,24	0,45	712,33
42	9,72	15,15	28,16	5,53	6,08	6,44	1054,69	52,57	94,86	34,12	0,36	0,56	1,56	24,64	35,84	33,74	2,19	NA	0	43,23	149,48	-6,93	-11,42	-26,78	4,07	4,45	5,02	1406,09	55,44	144,96	83,9	0,39	0,65	1,65	11,11	39,27	-7,58	1,88	NA	0	69,7	171,67	-4,52	-4,96	-19,05	5,35	5,62	6,88	1536,91
43	-6,01	-54,33	-6,39	123,94	124,94	310,56	387,26	0,23	0,23	43,91	NA	NA	9,05	29,57	0,49	NA	NA	NA	0	37,85	2062,58	-7946,35	384,11	-29,86	-0,66	-0,29	0,05	1,37	10,27	7,5	9,37	20,38	-0,99	-0,05	-6709,38	2168,75	-389,91	NA	NA	1483,85	4,65	-19,9	-30,56	290,72	-26,85	-0,3	-0,09	0,91	320,68
44	2,38	4,92	31,14	0,1	0,41	0,87	4762,19	668,55	1389,66	970,53	0,45	0,94	2,07	12,48	51,66	37,01	0,8	NA	15,3	132,14	-84	3,26	7,88	66,98	0,19	0,9	1,33	7476,8	2053,8	2911,32	1278,92	0,53	1,27	2,42	12,25	58,61	26,63	0,88	NA	0	184,7	-22,47	2,47	8,56	13,92	0,32	0,36	0,73	2056,12
45	9,1	66,33	3,61	0,35	0,35	0,35	78,54	0	123,2	NA	0,86	6,29	7,29	9,1	86,27	20,88	0,2	NA	0	0	0	-30,78	138,06	-156,75	0,01	0,1	0,1	1853,74	212,27	2241,88	NA	1,22	-5,49	-4,49	-27,83	122,29	-0,47	-0,26	3146	0	15,05	54,79	6,86	-64,06	3,5	0,32	0,41	0,49	186,31
46	23,79	39,45	10,57	1,36	1,49	1,96	161,74	8,49	63,5	29,99	0,4	0,66	1,66	23,79	39,69	111,56	2,94	NA	0	0	0	50,92	67,5	15,93	0,97	3,56	3,97	113,87	71,54	27,62	11,43	0,25	0,33	1,33	50,92	24,57	323,25	NA	NA	0	0	0	34,22	47,28	20,93	2,66	2,66	3,2	223,28
47	-31,11	-131,7	-30,34	0,05	0,24	0,24	354,96	46,43	254,22	0,09	0,76	3,23	4,23	51,56	76,38	-13,79	0,29	NA	0	80,62	157,62	-32,83	-389,64	-43,21	0,66	0,67	0,67	479,16	3,14	424,76	2,8	0,92	10,87	11,87	18,37	91,58	-21,6	0,23	NA	0	67,4	207,14	-119,14	125,98	-64,09	0,05	0,12	0,12	196,36
48	-26,3	-46,48	-153,84	12,94	14,05	19,81	2129,02	62,72	56,6	330,19	0,43	0,77	1,77	0,26	43,42	-20,28	1,28	NA	0	155,33	-148,46	-19,67	-49,24	-228,51	8,92	9,66	15,81	4228,57	115,09	155,44	968,87	0,6	1,5	2,5	9,46	60,05	-10,04	1,05	NA	0	338,41	-227,86	-6,72	-19,27	-56,03	7,72	8,45	14,96	3044,64
49	0,85	1,01	0,44	1,96	8,83	8,83	186,18	143,21	20,84	NA	0,15	0,18	1,18	131,39	15,42	5,52	NA	NA	0	66,77	98,64	18,01	47,93	30,38	0,1	0,56	0,56	613,97	170,05	367,89	0	0,62	1,66	2,66	49,25	62,42	33,44	0,58	NA	0	52,7	57,71	0,39	1,6	0,69	0,07	0,49	0,49	642,21
50	2,58	4,16	4,1	0,22	1,04	1,55	578,26	97,2	88,43	61,21	0,36	0,59	1,61	19,79	37,82	30,26	1,12	NA	8,69	27,33	101,95	0,79	1,21	1,25	0,48	0,99	1,77	576,55	48,75	68,52	77,25	0,32	0,49	1,53	19,33	34,67	36,9	1,13	NA	4,99	29,38	93,41	8,4	12,06	12,62	0,74	1,39	2,72	548,56
51	16,07	24,54	38,43	0,91	0,99	1,57	870,3	13,2	164,93	96,62	0,33	0,5	1,53	65,29	34,51	123,49	1,12	4021	0	117,67	214,35	-3,74	-6,63	-9	0,27	0,33	0,92	876,75	11,78	117,41	116,27	0,42	0,75	1,77	50,86	43,59	45,57	0,97	4035,86	8,74	131,5	290,59	13,15	19,15	33,32	0,05	0,1	1,68	924,51
52	0,44	1,76	2,13	0,12	0,23	0,79	1752,84	104,3	947,94	541,07	0,75	2,98	3,98	0,44	74,85	22,54	0,8	NA	0	0	0	5,84	20,67	7,49	0,19	0,19	0,54	466,77	0,29	282,14	101,65	0,72	2,54	3,54	5,97	71,74	32,38	0,58	NA	0	0,16	-7,56	-1,41	-5,52	-2	0	0,38	0,8	518,35
53	3,43	6,58	86,14	0,01	1,44	2,37	9150,89	2413,07	680,28	1589,6	0,32	0,62	1,92	28,38	47,97	54,29	1,16	NA	11,2	627,24	-343,21	2,37	5,56	56,61	0	0,84	1,31	8678,68	2178,14	1859,21	1244,95	0,48	1,12	2,34	20,22	57,3	29,85	0,98	NA	8,75	425,47	-218,57	-0,85	-1,71	-6,33	0,25	0,88	1,58	2713,45
54	2,09	29,6	0,78	0,17	0,64	1,09	136,33	53,99	97,56	52,36	0,89	12,57	14,15	19,85	92,93	7,87	1,45	NA	12,53	6,65	62,71	0,52	4,78	0,17	0,31	0,77	1,6	122,49	31,62	47,81	58,44	0,88	8,16	9,22	21,83	89,15	7,61	4,86	NA	17,36	7,17	68,7	0,03	0,3	0,01	0	0,75	1,98	108,87
55	-3,08	-5,7	-12,15	0,02	0,31	1,41	1436,66	82,79	247,23	314,8	0,37	0,68	1,85	13,95	46,04	21,33	0,98	NA	7,77	67,2	259,32	3,12	5,78	11,1	0,23	0,78	1,97	1293,63	102,54	187,03	226,72	0,39	0,73	1,85	12,91	45,99	36,03	1,1	NA	4,88	34,76	95,99	0,94	1,6	4,04	0,22	1,28	4,29	1574,66
56	-9,22	-53,92	-22,57	0,04	0,33	0,75	890,51	214,16	729,78	308,25	0,83	4,85	5,85	-0,08	82,89	-8	0,53	-52196	0	22,38	-41,06	13,14	43,04	1,59	0,02	0,78	1	43,95	22,79	30,18	6,74	0,69	2,28	3,28	16,7	69,48	22,4	1	49575	0	0,43	16,59	3,07	10,77	0,31	0,01	0,72	1,07	37,32
57	0,12	0,2	0,15	0,01	0,48	1,33	464,86	70,84	74,18	127,96	0,41	0,7	1,72	56,69	41,84	74,15	1,14	NA	21,66	72,25	325,28	-0,91	-1,34	-0,79	0,11	0,85	2,4	315,82	54,74	61,69	115,28	0,32	0,47	1,48	67,58	32,59	98,63	1,71	NA	8,14	59,42	289,82	-1,42	-2,07	-1,05	0	0,81	2,41	268,99
58	0,14	0,25	0,16	0,65	1,46	2,54	398,43	52,89	64,84	70,58	0,37	0,64	1,7	25,17	41,3	45,49	1,34	NA	0	27,39	118,14	0,59	1,11	0,54	0,16	1,3	2,15	337,17	99,83	87,63	74,94	0,45	0,85	1,88	24,36	46,91	48,04	1,63	NA	0	22,02	66,18	-18,22	-31,08	-16,69	1,55	2,04	3,89	334,29
59	0,26	1,06	3,11	0	1,99	2,21	4416,45	3012,86	959,51	338,92	0,76	3,15	4,15	11,66	75,9	7,42	1,03	NA	12,78	138,4	-151,41	-4,85	-26,8	-44,05	0	1,49	1,68	3303,98	2132,6	841,18	286,09	0,8	4,44	5,52	5,42	81,89	-4,43	0,7	NA	18,15	93,22	-853,46	2,64	10,08	72,24	0	1,66	1,88	10006,34
60	0,17	0,23	0,74	1,27	2,08	4,3	1554,44	118,47	145,77	328,57	0,14	0,19	1,36	16,7	26,66	90,02	1,3	NA	0,89	70,6	596,63	0,02	0,03	0,08	0,47	2,28	4,49	1578,2	326,53	180,95	406,02	0,25	0,37	1,51	14,66	33,65	45,1	1,64	NA	9,77	63,46	300,41	0,15	0,19	0,53	0,26	1,44	4,59	1309,32
61	3,33	7,09	145,21	0,09	1,35	1,6	15878,88	8656,2	85,62	1721,42	0,53	1,13	2,13	7,33	53,06	32,94	1,87	NA	47,61	174,67	-52,59	-6,8	-15,92	-240,6	0,1	1,21	1,47	12875,12	6877,9	339,56	1653,68	0,57	1,34	2,34	-2,57	57,26	16,94	1,82	NA	46,48	149,71	-56,55	11,69	14,93	136,82	1,14	3,79	5,11	4270,42
62	1,25	3,68	6,7	0,04	0,11	0,59	1953,79	88,41	826,94	565,11	0,61	1,8	2,95	6,85	66,06	16,74	0,59	NA	17,7	30,09	-114,49	0,9	2,96	4,09	0,04	0,14	0,81	1645,03	84,54	825,77	557,35	0,67	2,19	3,28	5,96	69,51	8,64	0,89	NA	15,67	22,84	77,27	0,3	1,09	1,28	0,02	0,12	0,73	1527,83
63	-0,04	-0,16	-0,05	0,12	0,75	0,97	481,62	191,87	293,09	70,37	0,72	3,21	4,46	8,38	77,57	11,36	0,81	5302,67	2,98	11,14	109,19	11,37	24,32	7,71	0,57	0,77	1,46	246,88	17,83	82,47	61,8	0,47	1	2,14	27,06	53,26	52,24	1,21	NA	2,64	10,65	67,24	-0,31	-0,81	-0,31	0,17	0,62	1,13	370,32
64	-0,45	-0,74	-0,64	0,1	0,67	1,88	518,33	66,75	100,99	149,59	0,27	0,44	1,65	27,59	39,49	54,34	1,12	9309,51	4	39,93	126,05	-9,51	-16,49	-11,47	0,04	0,39	1,72	439,06	38,02	108,2	145,72	0,32	0,56	1,73	20,61	42,33	14,81	1,11	NA	3,83	36,33	171,53	-10,67	-19,32	-10,67	0,04	0,3	1,5	365,17
65	3,68	13,23	16,03	0,11	0,63	0,78	1584,21	359,97	693,37	105,92	0,64	2,29	3,59	12,81	72,16	23,02	0,54	NA	5,86	39,72	70,73	0,1	0,33	0,48	0,04	0,49	0,63	1751,33	423,95	696,26	133,09	0,62	2,08	3,36	9,32	70,27	11,18	0,56	NA	19,69	44,34	-3274,72	5,15	10,72	20,18	0,01	0,32	0,61	1429,2
66	0,53	1,17	0,97	0,11	0,67	0,98	669,58	134,61	205,5	75,87	0,4	0,88	2,22	7,72	55	4,89	0,74	29478,86	5,07	13,22	49,26	1,04	3,21	2,01	0,01	0,55	0,93	703,72	187,77	264,45	134,54	0,55	1,7	3,1	9,97	67,69	22,99	0,61	NA	12,29	17,26	224,31	1,34	4	2,24	0	0,19	0,55	612,38
67	1,46	3,01	7,27	0,1	0,96	1,52	1812,85	262,42	154,53	174,07	0,35	0,72	2,06	14,36	51,51	47,88	0,81	2290,53	8,44	64,27	411,85	-5,74	-10,89	-20,02	0,08	0,47	1,11	1268,81	82,92	138,55	140,9	0,32	0,61	1,9	3,7	47,28	40,57	0,83	NA	6,18	32,92	195,23	0,03	0,05	0,1	0,07	0,59	1,51	1272,87
68	0,79	5,88	1,94	0	0,27	0,44	889,99	201,52	341,44	129,75	0,86	6,41	7,41	11,34	86,5	6,47	0,23	NA	46,83	25,8	129,64	3,6	19,85	7,11	0,18	0,2	0,44	719,71	13,21	188,41	133,76	0,82	4,52	5,52	14,58	81,89	10,52	0,31	NA	53,55	21,71	105,42	-14,39	-184,82	-30,1	0,01	0,06	0,36	763,17
69	2,5	77,62	23,84	0,01	0,22	0,86	2744,28	181,62	684,62	549,64	0,97	30,02	31,02	3,78	96,78	6,7	0,94	NA	5,05	12,22	14,79	-0,3	-11,62	-0,44	0,05	0,21	0,89	533,33	22,56	148,3	102,15	0,97	37,86	38,86	2,33	97,43	13,65	0,91	NA	3,43	3,85	15,52	3,51	57,45	2,46	0,12	0,43	0,83	255,12
70	-4,82	-28,24	-4,2	0,19	0,3	0,44	316,85	24,5	211,22	28,51	0,69	4,04	5,86	3,05	82,93	27,39	0,26	NA	0	6,85	15,68	1,5	8,02	2,55	0,1	0,19	0,33	620,21	37,05	337,91	58,62	0,7	3,72	5,35	8,32	81,31	30,54	0,26	NA	13,19	11,62	29,77	-26,76	964,08	-74,05	0,03	0,09	0,2	1010,11
71	0	0	NA	NA	NA	NA	NA	NA	NA	NA	0	0	1	0	0	NA	NA	NA	0	NA	NA	0	0	NA	NA	NA	NA	NA	NA	NA	NA	NA	NA	1	0	0	NA	NA	NA	0	NA	NA	0	0	NA	NA	NA	NA	NA
72	-36,92	-288,33	-77,38	0,02	0,46	0,63	762,83	289,46	657,83	116,06	0,87	6,81	7,81	-12,92	87,19	-27,39	0,28	NA	0	50,3	-218,44	0,1	0,15	0,1	0,28	1,14	1,71	382,26	110,28	128,39	74,2	0,34	0,51	1,51	12,97	33,96	45,99	1,57	NA	0	13,52	174,16	6,79	9,8	6,33	0,64	2,16	2,43	340,14
73	-28,53	-67,28	-169,08	0	0,05	1,29	2156,87	30,64	262,11	770,41	0,57	1,34	2,36	-17,96	57,59	-40,74	0,74	-32251,75	16,4	62,68	-62,04	1,84	4,56	6,02	0	0,05	1,4	1191,44	15,96	159,18	439,35	0,59	1,47	2,48	7,7	59,64	11,51	0,81	NA	13,86	19,18	85,42	15,98	29,41	37,02	0,01	0,83	3,78	845,33
74	-3,86	-7,26	-12,41	0	0,39	1,84	1171,32	93,8	120,52	356,09	0,29	0,55	1,88	9,76	46,84	31,57	0,99	NA	16,03	43,83	442,01	-8,83	-16,36	-28,76	0,01	0,5	1,82	1185,96	133,58	118,02	359,7	0,31	0,58	1,85	4,18	46,04	8,34	1,05	NA	18,84	42,36	-561,35	-8,83	-17,58	-27,7	0,07	0,29	1,42	1144,98
75	-67,39	2979,77	-878,94	0,05	0,1	0,38	4747,52	243,68	4532,69	1292,59	0,97	-42,68	-44,22	-54,24	102,26	-40,91	-0,04	NA	0	171,53	-48,39	122,88	100,05	961,19	-8,06	-11,36	-33,53	2847,18	2120,55	-871,23	14450	-0,23	-0,19	0,81	322,88	-22,83	-1431,97	-0,68	NA	8,11	1564,38	-22,05	-13,6	-7543,48	-132,34	0,45	0,49	0,67	3551,72
76	0,09	0,18	1,46	0,01	0,09	0,75	5696,18	215,48	1657,36	1794,24	0,47	0,92	1,93	12,09	48,21	15,68	0,8	NA	18,03	187,78	-274,62	0,06	0,14	1,14	0,01	0,4	0,87	7305,62	1665,44	2852,86	1979,18	0,58	1,42	2,44	10	58,97	9,55	0,83	NA	18,84	199,6	-172,96	0,18	0,22	2,5	0,08	0,22	2,2	5078,49
77	5,77	6,81	22,46	0,14	1,16	2,54	1417,8	208,84	105,21	284,96	0,15	0,18	1,18	13,91	15,3	92,7	1,35	12609,82	7,06	31,74	75,67	7,5	7,75	25,29	5,82	7,48	20,94	1226,89	34,96	21,31	290,74	0,03	0,03	1,03	15,96	3,23	539,19	1,56	NA	0	28,5	55,06	8,63	9,31	25,02	3,71	5,64	14,6	1058,01
78	-2,43	-2,88	-6,94	1,82	2,45	7,74	1039,75	33,28	49,46	284,22	0,08	0,1	1,19	16,56	15,71	123,8	1,45	7317,49	1,7	54,25	152,72	-3,6	-4,17	-8,76	2,03	3,03	8,71	886,57	43,81	40,56	251,74	0,08	0,09	1,16	18,29	13,82	113,52	1,57	NA	1,09	53,3	157,27	-13,87	-16,11	-32,7	0,28	1,14	5,94	860,27
79	0,05	0,19	0,19	0,01	0,2	0,97	1260,11	49,28	220,72	198,37	0,62	2,13	3,46	11,52	71,07	21,16	0,88	2613,7	13,01	39,69	276,97	4,26	11,35	10,86	0,04	0,27	1,08	928,65	40,97	134	149,69	0,56	1,48	2,67	16,99	62,51	40,04	0,93	4607,63	14,49	32,49	154,4	4,76	10,28	8,67	0,07	0,17	1,05	664,43
80	-12,77	-23,79	-23,87	0	0,17	0,95	680,48	44,54	198,72	214,74	0,46	0,86	1,86	13,67	46,33	11,48	0,95	NA	11,05	49,42	-943,03	-9,91	-22,44	-14,84	0	0,2	0,96	545,15	51,65	210,69	203,11	0,56	1,26	2,27	15,95	55,86	8,14	0,94	NA	12,15	38,73	345,2	-11,01	-28,8	-13,79	0	0,15	0,97	456,99
81	0,24	0,77	0,71	0,46	0,77	1,11	1072,13	94,11	302,71	103,81	0,42	1,35	3,18	11,95	68,58	42,95	0,65	NA	12,5	34,49	-587,54	-5,88	-19,15	-21,05	0,33	0,49	0,84	1303,43	75,17	464,38	162,47	0,44	1,43	3,26	9,7	69,3	33,97	0,54	NA	6,29	55,78	4628,22	1,29	3,79	4,9	0,21	0,37	0,77	1386,99
82	0,04	0,06	0,13	0,03	0,24	1,09	1308,76	74,46	351,42	302,71	0,35	0,56	1,63	11,5	38,6	40,8	0,97	8725,57	7,02	41,23	132,07	0,07	0,11	0,23	0,05	0,31	1,25	1165,28	75,46	289,31	282,24	0,3	0,46	1,55	12,43	35,36	42,67	1,01	8524	4,22	39,55	129,26	0,12	0,19	0,32	0,02	0,09	1,15	975,52
83	2,33	7,18	33,79	0,08	0,18	0,69	5269,83	316,03	2686,34	1579,63	0,66	2,02	3,08	35,44	67,48	19,7	1,03	NA	7,43	479,28	-114,87	0,43	1,28	4,55	0,01	0,29	0,94	3840,82	548,56	1843,16	1340,92	0,58	1,72	2,97	31,92	66,28	23,38	1,41	NA	4,46	332,27	-113,81	0,27	0,74	2,19	0,13	0,27	1,04	2927,43
84	-6,77	-8,2	-31,05	11,8	16,41	23,78	1669,44	198,61	43,01	321,26	0,04	0,05	1,21	8,3	17,48	41,57	2,2	-673,89	0	69,12	-972,53	3,63	4,26	11,72	12,7	17,06	23,87	1173,91	146,79	33,65	232,3	0,05	0,05	1,17	19,57	14,71	260,33	2,81	2516,81	0	51,39	278,22	-0,16	-0,19	-0,57	7,61	13,16	18,85	1260,95
85	2,7	5,75	3,22	0,16	2,45	5,53	434,65	82,87	37,59	117,39	0,53	1,13	2,13	17,7	53,05	21,89	1,77	NA	11,26	17,91	50,58	8,05	12,99	7,39	0,12	0,47	2,91	334,39	15,3	55,36	137,31	0,38	0,61	1,61	26,09	38,02	46,68	1,62	NA	9,77	16,57	49,1	12,8	16,47	9,56	0,09	0,96	3,68	272,79
86	8,76	9,09	1,56	27,59	27,6	27,6	64,94	0,03	2,33	0	0,04	0,04	1,04	16,94	3,62	241,72	NA	NA	0	1,46	67,79	2,84	3,26	0,43	7,78	7,78	7,78	55,25	0	7,03	0	0,13	0,15	1,15	2,84	12,86	22,08	NA	NA	0	0	0	-0,05	-0,16	-0,05	0,36	0,53	0,53	383,84
87	-4,16	-12,41	-6,5	0,13	0,65	1,46	568,6	179,66	349,34	287,29	0,66	1,97	2,98	8,24	66,46	7,9	4,43	NA	0	19,38	67,89	-10,19	-30,2	-10,44	0,05	0,6	1,45	372,97	129,63	238	204,98	0,66	1,96	2,96	8,32	66,26	-4,63	6,67	NA	0	18,97	114,43	-2,79	-7,11	-2,7	0,08	0,23	1,58	353,37
88	0,12	0,17	0,57	0,01	0,85	1,89	1662,11	210,66	131,92	263,34	0,19	0,27	1,39	14,22	28,28	32,92	1,06	8302,05	7,76	64,37	198,07	0,14	0,19	0,52	0,01	0,89	2,12	1401,26	161,74	71,03	231,89	0,19	0,27	1,41	14,69	28,87	36,45	1,07	4715,1	8,56	56,03	344,36	0,16	0,23	0,53	0,08	0,81	1,8	1225,31
89	14,47	51,03	16,8	0,41	0,56	6,89	422,54	4,65	30,12	193,24	0,72	2,53	3,53	23,19	71,64	43,99	1,85	26315	5,48	10,12	25,72	24,25	54,43	18,44	0,7	3,13	3,89	276,77	78,81	32,45	24,9	0,55	1,24	2,24	30,73	55,44	55,99	1,64	NA	2,8	4,92	18,27	5,88	13,66	8,2	3,44	9,76	12,51	508,78
90	33,73	50,03	10,94	0,01	2,54	2,84	118,07	92,01	36,42	11,04	0,33	0,48	1,48	50,89	32,58	120,64	6,32	41858,16	0	5,57	26,38	2,54	4,38	0,64	0,04	2,06	2,24	91,49	73,11	36,12	6,71	0,42	0,72	1,73	33,47	42,04	24,46	6,24	NA	0	7,77	71,08	12,32	24,9	3,4	0,05	1,86	2,03	100,76
91	1,97	49,29	3,25	0,1	0,82	1,28	601,14	39,58	54,77	25,51	0,96	24,08	25,08	26,21	96,01	12,59	0,05	8990,58	0	40,04	64,27	2,91	73,7	15,07	0,02	0,29	2,55	1887,54	159,85	582,99	1336,87	0,96	24,36	25,37	9,61	96,06	5,84	0,2	NA	0	34,75	49,96	-1,33	-5,27	-4,64	0,11	1,19	1,71	1274,54
92	-3,12	-3,81	-14,02	3,56	12,04	19,19	1636,27	206,83	31,8	230,75	0,08	0,09	1,22	6,73	18,18	90,67	1,4	5212,09	0	44,26	225,09	0,14	0,17	0,54	3,26	9,91	16,25	1405,09	220,21	33,14	213,02	0,08	0,09	1,2	10,12	16,35	123,44	1,45	NA	0	38,51	131,49	-0,33	-0,39	-1,22	5,91	10,34	17,64	1351,62
93	7,11	38,04	5,33	0,08	0,4	0,52	273,05	69,67	219,59	26,02	0,81	4,35	5,35	12,82	81,32	34,81	0,33	26931	0	4,28	20,39	3,97	20,12	3,63	0,29	0,32	0,59	332,74	7,21	264,07	74,1	0,8	4,06	5,06	7,62	80,24	27,34	0,38	NA	0	3,34	21,55	2,49	16,32	3,29	0,32	0,37	0,52	480,76
94	0	0	0	0	0,65	1,42	416,55	37,21	62,57	80,03	0,56	2,11	3,8	4,2	73,71	37,34	0,91	NA	30,99	4,8	22,29	0	0,01	0	0,01	0,19	1,1	628,16	51,56	191,17	261,64	0,65	2,9	4,43	1,93	77,42	19,98	0,85	NA	28,94	3,33	24,75	0,03	0,13	0,04	0	0,32	1,17	513,3
95	0,6	0,94	2,94	0,03	0,59	1,26	1772,53	211,8	307,27	257,51	0,36	0,55	1,56	18,77	35,75	48,23	1,07	NA	16,83	88,47	-210,88	-1,17	-2,09	-5,1	-0,94	0,52	1,12	1584,58	638,37	328,9	267,36	0,44	0,78	1,78	16,87	43,93	31,08	1,03	NA	21,86	78,56	-198,76	0,99	2,16	4,29	0,62	0,81	1,11	1583,44
96	0,16	34,99	0,2	0	0,44	0,66	457,14	159,16	318,76	80,67	0,95	203,87	214,79	17,93	99,53	7,73	0,31	NA	14,01	22,31	171,15	3,89	12,18	2,92	0,05	0,5	1,09	273,39	52,53	109,94	69,03	0,62	1,94	3,13	26,3	68,1	22,31	0,93	NA	3,91	16,84	116,05	1,16	4,98	1,42	0,06	0,78	1,06	446,85
97	-60,63	-260,32	-1561,9	NA	0,43	0,87	9377,33	617,14	1422,86	625,71	0,77	3,29	4,29	-51,57	77,08	-39,28	0,98	NA	NA	233,33	-48,51	3,04	5,33	6,1	0,44	13,42	16,16	730,61	414,59	31,93	88,48	0,43	0,75	1,75	10,94	42,93	53,73	3,34	NA	0	15,86	28,18	-34,46	-613,85	-513,04	0,05	6,18	7,24	5434,5
98	0,03	0,03	0,04	0,09	1,33	1,93	523,83	117,63	84,08	57,86	0,2	0,26	1,29	10,68	22,36	33,4	1,23	NA	2,13	15,34	66,35	0,04	0,06	0,06	0,13	1,27	2	588,36	138,36	82,04	88,66	0,23	0,33	1,45	9,68	30,99	27,32	1,21	13157,52	6,63	15,57	75,42	-0,21	-0,29	-0,26	0,15	1,47	2,94	460,14
99	0,08	0,64	0,06	0,67	1,07	1,07	149,81	93,97	231,53	NA	0,88	7,46	8,46	0,08	88,19	2,19	2,12	NA	0	0	0	-7,82	-470,63	-7,99	0,78	0,83	0,83	371,61	8,11	179,32	NA	0,98	59,05	60,16	-7,82	98,34	12,55	0,86	NA	0	0	0	-7,21	132,38	-5,84	0,54	0,55	0,56	295,66
100	0,2	0,5	0,64	0,01	0,06	0,91	1154,1	17,1	191,46	284,46	0,58	1,42	2,47	12,65	59,53	5,77	0,97	NA	21,83	39,48	132,47	0,89	1,77	2,03	0,01	0,11	0,8	832,71	16,62	73,12	125,78	0,49	0,97	1,99	10,41	49,77	7,79	0,95	NA	20,98	21,79	108,43	1,71	3,35	4,09	0,02	0,17	0,88	872,81
101	-3,88	-70,03	-16,15	0,02	0,25	0,63	1514,65	199,97	490,59	321,07	0,84	15,24	18,04	9,6	94,46	6,06	0,15	NA	25,65	56,09	202,38	0,22	9,24	0,54	0,03	0,3	0,55	883,23	140,86	303,4	132,85	0,88	36,59	41,46	13,5	97,59	8,86	0,06	NA	25,74	32,21	150,79	7,64	187,18	20,39	0,04	0,22	0,47	974,12
102	-1,99	-4,68	-2,13	0,21	0,5	1,5	389,75	63,81	221,19	226,19	0,57	1,35	2,35	27,04	57,4	3,84	3,23	NA	0	31,09	81,3	-9,34	-24,35	-8,79	0,25	0,48	1,46	342,56	46,38	208,78	208,79	0,62	1,61	2,61	22,5	61,65	-6,41	4,1	NA	0	29,96	101,79	6,5	15,66	5,69	0,3	0,6	1,64	319,54
103	-7,29	-36,5	-31,94	0	0,13	0,37	1594,5	118,41	765,4	221,37	0,71	3,58	5,01	-1,49	80,02	0,17	0,43	8200,83	19,72	25,41	144,74	1,34	2,65	3,9	0	0,47	1	1058,28	128,7	197,59	148,77	0,43	0,84	1,98	7,28	49,46	19,57	0,92	NA	18,87	17,27	44,11	-6,49	-12,99	-16,03	0	0,21	0,72	901,47
104	-0,06	-0,17	-0,16	0,02	0,36	1,28	916,14	46,06	114,04	127,81	0,59	1,62	2,75	16,7	63,67	14,7	1	753,7	4,43	42,19	956,42	-5,78	-19,22	-12,74	0,03	0,39	1,05	801,38	52,56	112,43	97,02	0,66	2,18	3,32	10,83	69,9	5,5	0,96	NA	5,56	36,57	810,25	-7,39	-31,08	-14,53	0	0,41	0,76	717,17
105	-0,32	-0,51	NA	0	0,05	0,44	NA	NA	NA	NA	0,38	0,63	1,63	-0,08	38,5	-0,75	0,74	-92,8	0	NA	-838,58	3,37	5,45	7,11	0,02	0,03	0,61	767,17	2,66	265,99	154,78	0,36	0,59	1,62	8,07	38,14	36,28	0,82	23216,17	0	9,89	59,5	-2,83	-4,34	-4,96	0,24	0,24	0,66	639,49
106	2,44	13,58	1,86	1,05	1,05	1,05	277,9	0	225,42	0	0,82	4,56	5,56	9,67	82,02	11,3	1,32	NA	0	5,52	-154,26	26,39	NA	25,59	0,8	0,86	1,56	352,98	11,84	212,24	151,63	0,61	NA	NA	39,73	60,8	51,41	0	NA	0	12,93	39,46	40,86	82,43	22,07	1,52	1,53	1,62	197,1
107	1,19	7,82	4,76	0,02	0,12	0,34	1454,97	90,79	926,46	211,39	0,73	4,81	6,57	2,51	84,77	16,46	0,31	NA	0	5,26	14,34	1,45	10,8	3,54	0,02	0,47	0,47	887,22	240,57	536,93	4,37	0,68	5,09	7,44	2,69	86,57	18,07	0,29	NA	0	3,03	12,17	1,03	9,64	5,53	-0,01	0,31	0,36	1953,2
108	0,17	0,24	0,62	1,51	5,04	9,25	1347,95	161,5	45,68	195,15	0,23	0,33	1,43	17,64	29,87	29,53	1,25	NA	8,28	64,71	181,81	0,18	0,26	0,82	0,13	1,71	3,91	1636,62	170,45	107,99	241,58	0,18	0,26	1,43	17,48	30,01	42,75	1,09	NA	5,33	77,78	181,37	0	0	0,01	0,08	0,46	1,93	2705,65
109	4,75	6,28	12,64	2,27	3,7	5,13	968,03	127,13	54,29	129,68	0,19	0,25	1,32	18,76	24,29	70,24	1,63	NA	11,2	37,24	128,6	1,09	1,53	2,64	0,8	1,33	2,15	884,02	81,59	40,46	126	0,23	0,32	1,41	15,04	28,83	35,82	1,23	NA	16,53	33,9	118,58	1,02	1,38	1,91	1,57	2,74	3,89	684,27
110	0,34	1,9	0,5	0,11	0,34	0,73	534,22	101,13	299,26	169,71	0,82	4,64	5,64	19,94	82,26	0,41	2,27	NA	24,91	28,77	-68,25	0,62	2,2	1,27	0,2	0,56	0,83	749,15	120,36	298,58	91,68	0,72	2,56	3,56	10,16	71,94	0,86	2,32	NA	5,47	19,65	-27,22	0,24	1,23	1,43	0,16	0,5	0,71	2141,01
111	-1,42	-23,8	-2,63	0,01	0,19	0,62	674,38	47,43	468,32	241,67	0,94	15,79	16,79	18,43	94,04	6,85	0,31	NA	19,3	36,77	1128,73	1,14	18,51	1,97	0	0,25	0,69	628,59	98,46	506,64	229,86	0,94	15,22	16,22	17,35	93,83	8,45	0,33	NA	3,23	27,99	90,97	2,3	-26,56	5,26	0,05	0,44	0,9	833,71
112	-5,8	-11,6	-10,63	0,01	0,47	1,14	666,65	89,72	89,13	133,36	0,5	1	2	10,92	49,96	14,72	1,06	NA	17,35	30,63	115,75	-5,98	-14,42	-11,85	0,01	0,61	1,09	720,85	168,18	138,58	132,79	0,59	1,41	2,41	10,43	58,51	7,18	1,05	NA	21,4	32,5	132,67	3	5,84	4,15	0,04	0,65	1,36	504,61
113	-1,49	-2,19	-6,69	0,16	1,55	2,79	1636,84	314,64	43,54	285,15	0,18	0,27	1,47	10,83	31,97	55,95	1,18	5396,82	14,52	55,4	212,13	1,41	1,85	4,21	0,48	1,55	3,88	1086,65	105,17	46,05	234,27	0,12	0,15	1,31	14,71	23,7	124,71	1,22	NA	6,69	39,7	114,26	0,42	0,54	1,04	0,68	1,69	3,89	907,51
114	5,03	15,21	6,54	0,08	1,03	1,72	473,53	65,06	68,45	47,73	0,67	2,03	3,03	13,27	66,95	40,78	0,79	NA	1,5	10,73	55,61	6,02	15,34	5,26	0,5	0,71	1,7	317,89	10,61	49,1	49,36	0,61	1,55	2,55	15,83	60,74	43,45	0,85	NA	0	8,56	-52,22	9,53	14,85	10,32	0,66	1,81	3,61	395,47
115	0,23	0,49	0,66	0,01	0,12	2,52	1055,37	29,96	28,1	647,84	0,53	1,15	2,15	12,32	53,41	7,91	1,33	-1822,53	22,79	35,06	-442,83	0,26	0,62	0,5	0,02	0,07	1,78	692,18	12,05	21,32	353,89	0,57	1,34	2,34	11,03	57,26	7,33	0,93	-2436	26,71	20,48	-373,46	1,32	2,9	1,75	0,01	0,05	2,12	482,84
116	-0,75	56,92	-3,23	0	0,11	0,13	1574,47	27,84	1246,27	28,19	0,8	-61,11	-76,26	-0,44	101,31	3,74	-0,01	-19961	0	1,34	-26,02	-4,38	86,3	-29,99	0	0,86	0,86	2490,28	965,27	1462,37	7,83	0,59	-11,7	-19,69	-4,26	105,08	-5,01	-0,1	NA	0	0,84	-2,69	3,88	-351,9	193,44	0,06	0,17	0,26	18203,03
117	3,44	16,01	4,57	0,01	0,23	0,8	483,34	52,26	129,76	139,11	0,64	2,99	4,65	18,22	78,51	36,5	0,57	NA	32,99	19,63	-451,27	4,9	27,57	5,65	0,22	0,45	0,73	419,76	55,66	249,35	72,6	0,76	4,3	5,63	15,68	82,23	29,26	0,59	NA	13,35	12,43	92,18	5,7	22,88	5,15	0,24	0,64	0,89	329,39
118	-2,83	-6,95	-11,96	0,04	0,19	0,23	1539,46	137,85	185,97	34,87	0,59	1,46	2,46	-1,95	59,31	-1,61	0,47	NA	46,87	3,7	86,78	8,07	18,05	21,44	0,06	0,33	0,39	966,96	138,16	95,2	28,58	0,54	1,21	2,24	8,85	55,3	16,3	0,57	NA	43,81	2,06	7,23	16,23	30,98	49,18	0,03	0,52	0,58	1106,27
119	0,38	20,83	0,32	0,19	0,36	0,7	312,13	16,48	188,47	88,01	0,87	48,04	55,42	30,75	86,77	24,11	0,05	7216,67	NA	26,05	93,3	14,43	96,77	21,17	0,01	0,26	0,77	534,16	107,01	424,23	217,71	0,82	5,53	6,71	32,96	85,09	24,54	0,43	22697,75	0	27,2	60,08	9,6	36,79	8,15	0,02	0,29	0,84	309,68
120	-11,73	-31,84	-27,71	0,23	0,52	1,56	860,06	90,55	314,42	334,36	0,52	1,4	2,71	13,88	63,16	6,71	1,2	NA	9,51	60,5	2325,3	1,9	5,4	3,93	0,18	0,45	1,63	750,35	72,76	269,99	324,26	0,53	1,49	2,83	25,83	64,72	25,56	1,25	NA	13,25	49,32	237,61	14,47	31,01	19,7	0,51	0,65	1,83	496,79
121	0,19	0,29	0,42	1,26	1,91	2,14	793,65	167,63	257,86	61,5	0,33	0,51	1,53	7,8	34,79	26,01	2,22	NA	0	16,58	69,19	14,47	21,32	27,21	1,38	2,22	2,91	684,58	115,48	138,47	97,63	0,28	0,42	1,47	22,35	32,16	78,47	2	NA	0	14,82	31,02	4,39	6,79	7,02	1,99	2,88	3,05	583,79
122	1	9,95	2,67	0,01	0,07	0,24	969,54	48,2	775,86	143,27	0,87	8,65	9,92	2,84	89,91	7,87	0,18	-3867,5	2,3	4,88	-95,05	19,12	71,5	27,84	0,05	0,07	0,19	530,17	5,35	360,41	46,65	0,72	2,67	3,74	21,48	73,26	34,07	0,34	NA	0	3,44	19,6	4,53	20,18	13,24	0,18	0,26	0,34	1066,16
123	-13,6	-16,91	-115,11	3,88	4,5	8,36	3079,99	57,04	92,48	361,94	0,13	0,16	1,24	13,5	19,56	73,38	1,2	NA	8,08	229,34	-503,91	-15,17	-18,14	-95,25	3,11	3,82	7,06	2286,26	73,23	102,32	336,17	0,13	0,15	1,2	15,33	16,42	82,17	1,34	NA	5,95	191,52	-507,94	-19,49	-24,75	-105,81	1,39	1,63	2,88	1981,53
124	-13,82	563,68	-16,83	0	0,43	0,71	443,43	34,54	132,93	38,27	0,89	-36,14	-40,79	-4,51	102,45	-9,33	0,15	3293,24	0	11,34	339,77	9	132,02	8,37	0,01	0,39	0,7	338,21	17,29	82,16	25,86	0,79	11,53	14,66	17,51	93,18	18,98	0,34	NA	0	7,91	97,55	3,09	30,03	2,96	0,03	0,92	1,31	349,21
125	6,78	8,01	13,51	5,17	7,91	12,35	725,45	66,77	24,36	109,61	0,05	0,05	1,18	18,46	15,41	405,31	1,47	30346,4	0	23,28	58,68	17,38	21,03	26,35	1,57	3,99	4,82	551,91	137,71	56,9	48,04	0,12	0,14	1,21	27,31	17,38	263,71	1,68	63726,93	0	15,07	30,72	10,9	12,74	18,36	3,54	4,98	5,78	614,71
126	0,15	0,45	0,14	0	0,64	1,16	335,4	119,65	138,46	97,63	0,58	1,71	2,95	6,15	66,07	9,47	1,02	NA	15,17	5,53	53,81	4,42	9,68	2,72	0,29	1,23	1,42	224,59	91,53	95,94	19	0,45	0,99	2,19	12,2	54,37	23,01	1,24	NA	0,98	4,8	296,84	1,2	2,21	0,67	1,14	1,78	1,78	202,58
127	-2,81	-28,39	-10,22	1,87	2,45	3,38	1324,8	88,41	151,99	143,29	0,86	8,66	10,12	-2,81	90,12	13,23	1,38	NA	0	0	0	-15,34	565,69	-74,24	0,2	0,88	2,38	1762,03	193,98	287,61	438,25	0,98	-36,02	-36,89	-15,34	102,71	2,22	1,29	NA	0	0	0	-0,28	13,3	-2,16	1,02	1,79	2,67	2765,56
128	9,61	85,99	9,06	0,19	0,55	1,37	343,16	51,05	142,33	118,97	0,89	7,95	8,95	17,09	88,83	18,61	1,11	NA	0	7,05	25,38	5,27	78,11	7,57	0,31	0,38	0,98	522,92	22,22	295,48	179,82	0,93	13,82	14,82	12,1	93,25	13,59	0,88	NA	0	9,81	282,21	5,35	19,16	5,87	0,07	0,22	0,82	400,35
129	2,9	14,75	11,44	0,03	0,56	0,68	1437,06	432,61	718,04	94,09	0,57	2,89	5,09	10,9	80,36	18,42	0,32	NA	5,89	31,6	-60,42	0,35	1,46	1,73	0,04	0,35	0,57	1806,29	285,96	832,58	200,19	0,51	2,14	4,18	8,47	76,07	16,08	0,34	NA	4,35	40,31	-43,89	0,46	1,78	2,31	0,04	0,36	0,58	1832,94
130	6,88	10,77	5,15	0,03	0,61	1,54	272,47	56,51	97,01	91,35	0,36	0,57	1,57	13,95	36,11	22,02	1,44	14350	0	5,29	29,72	1,09	1,68	0,78	0,04	0,61	1,72	260,01	51,27	50,33	101,41	0,35	0,54	1,54	6,32	35,12	6,14	1,64	NA	15,42	3,74	38,37	0,32	0,68	0,38	0,03	0,47	1,89	436,29
131	8,72	25,58	17,12	0,12	0,61	0,98	714,41	140,09	254,02	110,84	0,53	1,56	2,93	27,65	65,9	42,81	0,64	75,59	8,4	37,15	12266,54	7,33	17,64	11,22	0,06	0,63	1,09	557,19	111,13	195,18	94,88	0,47	1,14	2,41	27,5	58,47	38,53	0,74	1509,64	2,89	30,87	699,64	4,94	11,27	7,34	0,11	0,91	1,32	542,49
132	2,28	7,97	6,26	0,78	1,43	4,64	1000,03	67,1	55,93	334,52	0,71	2,49	3,49	30,97	71,38	7,96	1,73	NA	4,73	78,81	-614,5	-0,38	-1,34	-1,03	0,6	1,72	6,06	982,28	87,39	77,95	342,48	0,71	2,5	3,5	27,04	71,44	6,37	1,78	NA	0	74,01	-725,32	0,13	0,4	0,62	0,14	0,93	2,55	1749,81
133	-0,17	258,86	NA	12,57	38,09	38,09	NA	NA	NA	NA	1	-1536,94	-1535,94	-0,17	100,07	-0,1	0	NA	0	NA	0	-1,52	94,89	NA	9,24	18,41	18,41	NA	NA	NA	NA	1,02	-63,5	-62,5	-1,42	101,6	-1,27	-0,02	-14529	0	NA	-9,04	0,86	-52,5	508,95	12,02	16,49	16,49	215224,98
134	40,64	65,06	33,88	1,07	3,38	4,34	303,52	151,95	65,66	63,35	0,38	0,6	1,6	40,64	37,54	126,35	13,28	NA	0	0	0	33,98	60,01	23,73	0,22	1,67	2,59	254,16	123,81	85,07	79,34	0,43	0,77	1,77	33,98	43,37	87,54	4,9	NA	0	0	0	54,3	94,66	24,34	0,83	1,98	2,13	163,59
135	3,62	20,44	56,4	-127,84	-140,54	-178,57	5669,3	77,22	-6,08	234,32	0,31	1,78	5,64	6,25	82,28	31,77	0,6	NA	27,75	40,99	-67	4,68	31,61	24,11	4,19	9,12	10,57	1873,45	227,36	46,11	67,81	0,4	2,72	6,75	7,23	85,18	28,11	0,71	NA	35,37	13,11	1340,4	6,32	42,27	30,47	3,15	4,39	5,14	1760,29
136	2,08	3,64	1,82	0	1,12	1,91	317,7	88,01	30,45	62,38	0,42	0,73	1,75	15,37	42,83	38,09	1,12	28620,59	15,32	11,6	44,85	22,66	31,6	16,79	0,06	2,6	3,25	269,76	56,07	34,81	39,98	0,26	0,37	1,39	34,35	28,31	107,48	2,76	NA	9,57	8,67	19,26	4,65	8,92	6,83	0	1,44	1,8	535,91
137	18,38	55,64	3,8	0,59	1,09	1,09	75,16	25,02	49,78	NA	0,67	2,03	3,03	18,38	66,96	34,32	1,23	NA	0	0	0	10,85	16,99	1,77	0,95	1,83	1,83	59,45	18,77	21,24	0	0,36	0,57	1,57	10,85	36,12	68,91	1,88	NA	0	0	0	3,69	9,05	2,02	0,44	1,49	1,49	199,74
138	-10,7	-44,19	-26,15	0	0,27	0,66	889,46	107,59	329,8	215,26	0,71	2,94	4,13	8,31	75,78	-4,06	0,5	3180,11	25,96	46,46	313,05	3,32	19,83	3,77	0	0,13	0,64	413,51	36,81	180,07	154,22	0,79	4,74	5,98	23,89	83,28	16,51	0,4	NA	29,25	23,37	82,8	3,12	21,64	4,89	0	0,37	0,82	571,35
139	-1,29	-16,07	-0,65	0,19	0,4	0,82	182,58	33,35	162,85	69,39	0,91	11,28	12,46	17,38	91,97	0,73	0,32	1249	0	9,36	88,76	-66,16	-236,42	-34,23	0,15	0,37	1,11	188,34	29,28	130,41	98,01	0,72	2,56	3,57	-18,04	72,02	-78,42	1,35	609,7	0	24,9	475,15	2,04	3,02	1,21	0,03	0,6	2,61	215,98
140	0,61	0,81	4,28	2,44	3,45	4,62	2551,31	124,56	129,52	153,38	0,15	0,19	1,32	2,8	24,35	45,71	1,1	NA	0,01	15,34	-25,04	-3,59	-4,9	-23,73	0,1	0,93	1,58	2404,83	139,68	140,27	114,85	0,17	0,24	1,36	-1,66	26,72	15,71	0,94	NA	1,45	12,74	-16,94	-2,45	-3,61	-15,6	0,17	0,94	1,93	2327,21
141	-19,55	-111,11	-39,11	0,2	0,23	1,03	728	16,09	587,26	477,15	0,82	4,68	5,68	-9,22	84,08	-15,25	1,25	-44333,33	NA	20,67	-27,82	0,45	2,15	0,54	0,34	0,37	1,06	433,56	13,2	335,11	233,5	0,79	3,77	4,77	12,75	79,04	10,21	1,43	-25160	0	14,65	-50,23	17,95	37,33	13,33	0,37	0,5	1,51	271,06
142	0,47	0,66	1,03	0,1	1,4	4,68	805,56	54,27	39,92	157,1	0,15	0,22	1,42	15,97	29,63	76,01	1,03	NA	0,92	34,32	133,41	3,62	5,42	7,09	0,14	0,92	2,04	712,31	87,14	119,94	140,68	0,23	0,34	1,5	18,64	33,2	56,15	1,11	NA	0,62	29,4	105,1	-0,55	-0,78	-0,94	0,2	2,71	5,09	630,43
143	-0,24	-0,59	-0,44	0,61	0,64	0,99	652,81	6,53	98,76	68,9	0,56	1,35	2,41	-0,24	58,52	49,48	0,76	NA	25,94	0	0	1,16	2,16	1,28	0,71	1,37	2,95	401,8	23,95	36,76	58,96	0,44	0,82	1,87	1,16	46,53	71,12	1,1	NA	24,56	0	0	0,08	0,26	0,12	0,6	0,73	1,03	563,26
144	0,5	1,11	2,48	0,04	0,6	1,5	1797,93	319,17	140,41	525,13	0,46	1,02	2,2	8,74	54,63	26,72	1,17	NA	35,76	40,7	-156,2	0,18	0,34	0,52	0,01	0,25	1,75	1073,34	46,78	77,45	288,51	0,33	0,64	1,92	8,74	47,94	39,59	0,98	NA	23,1	25,24	-2142,8	2,23	6,24	8,05	0,02	0,27	0,81	1315,78
145	-1,52	-18,44	-12,2	0,49	5,98	7,24	2537,43	1251,72	228,07	290,52	0,92	11,14	12,14	2,5	91,77	5,31	0,19	NA	0	32,28	-12,23	-29,21	135,3	-192,76	2,89	6,68	11,83	2402,2	220,74	58,23	303,87	1,22	-5,63	-4,63	-22,76	121,59	-12,73	-0,31	NA	0	42,56	-13,59	0,75	3,36	2,99	8,02	11,23	29,89	1464,16
146	31,05	55,78	19,51	0,97	2,2	2,26	228,68	122,93	100,05	6,47	0,44	0,8	1,8	45,34	44,33	70,06	NA	NA	0	8,98	27,05	12,58	20,15	12,72	1,4	2,56	2,67	368,29	158,39	136,44	15,47	0,38	0,6	1,6	16,45	37,59	33,46	NA	NA	0	3,92	19,81	-31,15	-51,16	-59,94	0,87	2,41	2,57	702,37
147	1,38	8,78	0,75	0,12	1,43	1,43	197,03	178,21	136,34	0	0,84	5,35	6,35	132,03	84,25	1,64	NA	NA	0	70,72	92,56	2,62	15,58	1,93	0,11	1,56	1,56	267,4	245,34	169,51	NA	0,83	4,94	5,94	127,23	83,16	3,15	NA	3026,11	0	91,54	155,07	11,75	39,73	7,56	0,53	1,29	1,3	234,9
148	0	-0,01	-0,01	0,08	0,57	1,84	1193,86	81,35	92,49	213,95	0,28	0,49	1,73	11,02	42,36	28,17	0,97	NA	14,11	36,16	94,23	4,71	7,53	11,5	0,28	0,89	2,59	888,97	64,09	68,12	181,76	0,25	0,4	1,6	16,86	37,51	50,9	1,09	NA	10,48	29,69	68,61	1,24	1,8	2,47	1,07	1,7	3,99	729,71
149	-6,13	-11,6	-30,4	2,55	2,69	3,9	1806,52	17,78	130,87	161,06	0,47	0,89	1,89	13,55	47,18	-3,16	1,3	NA	0	97,66	1555,7	0,42	0,73	1,22	2,94	3,64	4,81	1065,03	59,88	85,85	102,03	0,43	0,76	1,76	19,35	43,2	21,59	1,51	NA	0	55,41	130,39	1,12	2,07	2,77	3,14	3,18	4,7	902,52
150	1,85	2,49	4,17	0,5	0,76	1,65	822,63	42,78	164,94	149,26	0,26	0,35	1,35	64,68	25,87	96,69	1,74	-633,07	0	142	-1517,11	10,18	14,97	34,67	0,83	0,94	1,72	1239,72	39,87	85,97	266,81	0,32	0,47	1,47	62,91	31,99	82,47	2,27	-520,25	20,53	179,59	-1763,49	9,3	13,38	26,79	0,96	1,16	1,86	1051
151	-16,3	-21,44	-33,73	0,7	0,92	2,82	753,33	12,16	53,14	102,31	0,18	0,24	1,32	5,73	23,97	-27,25	1,08	NA	0	45,6	299,54	3,75	5,3	7,07	0,44	0,54	1,54	686,04	10,68	110,67	112,64	0,26	0,37	1,41	22,06	29,21	54,39	1,07	NA	0	34,5	110,54	-9,25	-12,71	-17,78	0,45	0,82	2,1	701,24
152	0,86	-8,89	1,54	0,05	0,32	0,56	652,91	172,23	646,57	160,81	1,1	-11,38	-10,38	10,8	109,63	7,55	-0,01	NA	0	17,83	217,28	1,39	2,96	3,2	0,25	0,4	1,32	840,73	49,4	313,9	290,85	0,53	1,14	2,14	12,26	53,26	15,1	1,25	NA	0	25,13	62,54	1,56	3,85	6,03	0,04	0,05	1,08	1414,92
153	1,1	15,1	1,24	0,09	0,16	0,71	410,84	12,07	184,45	103,71	0,93	12,69	13,69	1,1	92,7	10,57	0,81	NA	0	0	0	5,07	43,3	3,43	0,21	0,21	0,32	246,03	NA	56,17	6,23	0,88	7,53	8,53	5,07	88,28	29,06	0,71	NA	0	0	0	12,8	60,39	12,88	0,22	0,28	0,88	367,42
154	24,9	51,26	427,42	3,25	5,22	6,84	6246,98	977,44	496,96	816,7	0,08	0,17	2,06	27,32	51,41	403,27	1,08	NA	0	41,47	-52,03	16,58	46,86	222,52	1,19	2,01	2,55	4886,57	943,83	1155,76	636,61	0,24	0,68	2,83	18,55	64,63	98,2	0,91	NA	0	26,52	-13,97	37,63	65,49	759,15	0,98	1,78	2,45	7363,67
155	0,04	0,04	0,07	2,72	3,7	7,68	764,03	49,01	50,1	202,44	0,17	0,21	1,23	14,6	18,89	51,67	1,89	NA	5,97	30,57	96,51	5,55	6,93	10,67	1,11	1,78	4,58	699,91	56	73,28	237,31	0,18	0,23	1,25	22,5	19,92	73,63	1,98	NA	4,17	32,59	69	1,2	1,49	1,87	1,72	2,81	5,15	565,45
156	58,1	67,67	45,25	5,66	7,07	7,07	283,46	55,8	39,64	NA	0,14	0,16	1,16	58,1	14,14	410,91	NA	NA	0	0	0	51,52	79,53	57,42	2,72	2,84	2,84	405,67	17,11	141,29	NA	0,35	0,54	1,54	51,52	35,22	146,3	NA	NA	0	0	0	77,52	79,34	61,61	41,31	43,72	43,72	290,07
157	1,09	1,39	3,86	0,04	0,43	1,88	1292,24	51,06	62,65	189,67	0,14	0,18	1,28	9,33	22,06	80,71	1,01	683,86	8,83	29,28	1347,28	1,2	1,57	4,44	0,03	0,55	2,57	1344,03	58,38	62,36	232,43	0,18	0,24	1,31	9,19	23,53	61,07	1,1	2612,81	12,84	29,48	377,34	0,81	1,11	2,63	0,34	0,67	1,85	1184,92
158	3,64	-6,24	4654,55	0,02	0,7	1,31	465132,44	200016	293655,27	182705,73	1,58	-2,71	-1,71	5,28	158,39	5,47	1,74	NA	0	2098,18	-11,24	11,91	27,34	251,34	0,02	1,04	2,04	7679,89	3266,11	3212,62	3268,04	0,56	1,3	2,3	14,1	56,43	30,56	3,29	NA	0	46,13	-13,96	0,36	1,39	1,42	0,86	1,21	1,22	1442,07
159	-10,39	-13,22	-25,94	0,35	0,66	2,13	909,09	32,59	106,48	159	0,2	0,25	1,27	6,16	20,12	-9,94	1,1	NA	0	41,32	374,61	2,59	3,11	5,65	0,99	1,6	3,76	793,24	38,87	63,85	140	0,15	0,18	1,2	18,74	16,55	75,83	1,26	NA	0	35,19	276,98	-7,7	-10,35	-14,93	0,38	1,16	2,1	707,44
160	1,13	5,18	3,67	0,03	2,35	2,73	1185,56	390,04	168,15	66,38	0,78	3,6	4,6	11,74	78,24	7,03	0,36	NA	0	34,57	107,43	11,03	35,31	12,12	0,75	2,81	3,3	399,84	117,85	57,22	28,43	0,69	2,2	3,2	18,8	68,75	22,65	0,61	NA	0	8,53	36,52	0,11	0,28	0,2	1,82	9,05	10,5	657,7
161	1,89	2,54	4,75	0,82	2,05	3,53	914,22	177,44	144,12	216,37	0,25	0,34	1,34	42,66	25,48	35,82	1,92	NA	0	102,38	-419,78	1,26	1,6	3,2	0,59	1,5	3,47	926,59	143,89	158,63	318,05	0,21	0,27	1,27	45,77	21,4	55,74	2,07	NA	0	113,32	-1138,18	0,98	1,39	2,65	0,26	1,23	3,53	991,49
162	0,01	0,03	0,05	0,16	0,19	1,47	1187,44	9,66	87,83	465,27	0,47	0,89	1,9	6,84	47,47	7,44	1,13	NA	23,09	22,27	197,53	2,01	4,14	5,46	0,04	0,23	1,14	990,08	74,83	195,01	368,54	0,51	1,06	2,06	7,58	51,48	10,23	1,05	NA	20,48	15,16	83,61	0,26	0,5	0,62	0,11	0,15	1,06	877,52
163	4,42	68,27	2,08	0,15	0,92	1,05	171,21	120,68	155,49	19,94	0,94	14,46	15,46	44,62	93,53	10,19	2,25	NA	0	18,91	86,06	-2,07	-574,94	-0,98	0,08	0,88	1,01	173,27	135,72	168,81	20,91	1	277,14	278,18	38,1	99,64	6,02	2,38	NA	0	19,12	86,79	1,26	77,26	0,64	0,09	0,85	1,01	185,18
164	1,25	4,96	3,69	0,25	0,97	1,68	1077,15	154,91	86,76	193,75	0,59	2,34	3,98	15,35	74,85	28,14	1	NA	17,37	41,73	225,34	0,24	0,92	0,56	0	0,55	0,97	840,72	188,06	221,37	171,96	0,66	2,5	3,81	14,66	73,78	26,69	0,81	NA	21,43	33,29	195,23	-0,67	-1,91	-0,98	0,06	0,41	0,97	537,07
165	3,8	11,05	17,78	0	1,33	1,63	1701,69	1274,72	81,91	287,6	0,66	1,91	2,91	16,17	65,59	13,27	4,67	NA	51,89	57,8	-34	1,46	2,77	6,21	0,19	1,5	3,18	1548,05	546,53	417,69	712,14	0,47	0,89	1,89	14,46	47,2	11,97	4,07	NA	0	55,27	-17,09	0,04	0,13	0,11	0,04	0,94	1,33	1030,26
166	NA	7,38	6,7	2,32	3,82	5,74	NA	73,32	48,77	94,69	NA	0,21	0	NA	NA	112,68	NA	16938,55	NA	32,18	102,46	14,01	16,21	13,65	3,74	5,81	9,77	354,53	55,31	26,77	107,4	0,12	0,14	1,16	40,45	13,57	204,56	3,56	NA	0	25,75	72,42	7,49	8,4	8,1	5,2	6,36	10,26	394,77
167	-3,32	-4,68	-14,4	0,01	0,37	1,84	1579,26	60,01	69,09	248,81	0,15	0,21	1,41	8,33	29,14	35,26	0,93	NA	7,64	50,56	183,69	-0,8	-1,11	-3,36	0,02	0,38	2,14	1524,88	55	70,57	271,14	0,13	0,18	1,38	11,43	27,46	54,1	0,96	NA	6,44	51,23	177,35	-3,66	-5,12	-14,26	0,01	0,3	2,08	1422,13
168	5,13	5,82	67,6	0,74	4,79	7,54	4800,74	805,31	198,92	555,32	0,05	0,06	1,13	10,5	11,86	488,4	1,3	-5828,71	0	70,9	-46,72	1,51	1,67	13,68	3,05	9,23	16,45	3304,17	452,1	73,19	535,86	0,03	0,04	1,11	15,74	9,74	534,31	1,44	-4786,86	0	129,21	-142,26	2,25	2,6	26,07	0,84	2,55	4,66	4228,91
169	-10,05	-338,23	-37,92	0,03	0,13	0,48	1373,78	73,36	621,9	248,7	0,77	25,91	33,66	4,4	97,03	11,53	0,2	NA	6,84	54,54	-144,06	7,14	69,34	28,76	0,24	0,36	1,27	1466,97	36,78	218,02	295,42	0,79	7,65	9,72	15,81	89,71	34,37	0,93	NA	7,06	34,97	-186,67	8,66	45,82	34,43	0,3	0,7	1,6	1451,75
170	-8,86	36,64	-34,07	0,07	0,19	0,26	1399,62	53,44	297,35	28,61	1,13	-4,68	-4,14	3,55	124,18	-2,12	-0,11	8014,49	8,97	47,73	80,56	-3,52	20	-11,12	0,02	0,59	0,78	1148,61	143,75	162,41	48,2	1,08	-6,15	-5,67	5,35	117,62	1,7	-0,04	NA	7,95	28,01	74,62	6,71	1556,16	23,52	0,44	1,1	1,17	1278,56
171	1,65	2,51	2,43	0,78	1,14	1,35	536,32	60,21	150,77	34,52	0,33	0,5	1,52	17,62	34,26	31,53	1,15	-10736,87	3,01	23,53	-116,28	-6,35	-11,03	-7,37	0,46	0,81	0,98	422,4	59,4	136,39	30,18	0,42	0,73	1,74	5,33	42,46	12,32	0,97	-1194,18	8,34	13,55	-676,77	0,04	0,08	0,05	0,29	0,82	1,15	450,99
172	3,34	4,98	5,89	2,18	4,06	6,04	640,88	94,52	25,56	100,92	0,23	0,35	1,49	16,22	32,82	69,4	1,61	18895,91	7,35	22,66	72,54	8,61	11,54	12,31	2,48	4,8	7,18	520,31	95,48	40,99	98,74	0,19	0,25	1,34	23,6	25,38	111,03	2,03	29510,13	2,11	21,42	55,04	2	2,41	2,88	0,05	5,55	9,55	525,84
173	2,81	25,37	5,22	0,04	0,23	0,47	676,8	87,27	366,85	113,18	0,89	8	9,04	31,67	88,93	27,02	0,32	NA	23,38	53,67	1765,41	6,52	42,83	9,01	0,12	0,34	1,13	503,36	39,07	50,14	139,72	0,84	5,53	6,57	42,49	84,79	33,22	0,91	2585,64	25,2	49,75	353,15	3,09	24,52	5,9	0,02	0,3	0,9	696,33
174	1,91	19,37	66,09	28,05	30,35	30,35	12607,39	944,75	410,89	0	0,9	9,15	10,15	1,91	90,15	2,12	NA	NA	86,86	0	0	6,13	66,81	7,61	0,05	1,73	1,73	452,49	402,86	240,15	0	0,91	9,91	10,91	6,13	90,83	9,34	6,55	NA	31,72	0	0	32,59	92,13	52,18	1,76	4,12	4,14	584,39
175	0,61	4,52	1,26	-0,03	0,81	1,58	746,28	221,68	259,92	209,05	0,76	5,58	7,36	11,08	86,41	14,76	1,24	NA	36,07	21,45	69105,55	0,34	2,33	0,54	0	0,62	1,29	565,49	148,4	225,19	167,14	0,78	5,29	6,77	9,29	85,23	14,03	0,88	NA	17,74	13,89	140,49	0	0,03	0,01	0	0,32	0,84	502,96
176	7,25	12,99	15,05	0,01	0,22	1,39	755,45	32,99	133,9	181,5	0,29	0,52	1,79	25,51	44,17	54,38	0,89	7732,38	5,22	37,89	97,51	11,44	17,94	15,64	0,03	2,1	2,25	497,31	53,16	54,16	9,48	0,23	0,36	1,57	32,9	36,21	85,26	1,03	NA	2,44	29,31	68,42	-1,91	-3,13	-3,07	0,03	1,23	2,41	586,65
177	0,66	0,95	1,36	0,22	1,97	4,27	749,3	106,6	44,83	219,85	0,22	0,32	1,43	18,37	30,31	59,61	1,73	15333,73	12,1	36,45	88,55	1,32	1,78	2,12	0,2	2,38	5,63	583,13	75,32	43,78	191,67	0,18	0,24	1,34	23,8	25,54	85,35	1,89	NA	6,51	36,01	81,01	1,73	2,19	2,44	0,7	3,44	6,82	512,74
178	2,68	20,32	9,76	0,49	0,49	0,49	1323,44	NA	10,67	NA	0,87	6,57	7,57	3,65	86,79	3,8	0,17	NA	49,16	3,52	-3,94	-0,25	-2,15	-1,04	0,16	0,16	0,16	1481,39	NA	5,29	NA	0,88	7,43	8,43	-0,25	88,14	-0,29	0,12	NA	3,23	0	0	2,87	31,17	12,63	1,01	1,01	1,01	1604,18
179	0,52	0,61	4,23	0,42	2,2	6,03	2971,48	197,06	110,68	429,66	0,12	0,15	1,19	15,01	15,62	65,05	1,2	3992,34	5,6	118,32	239,24	0,23	0,26	1,55	0,01	0,79	2,8	2497,45	136,33	103,04	359,16	0,1	0,12	1,14	14,52	12,41	74,98	1,13	NA	2,95	98,07	261,12	0,04	0,04	0,28	0,14	1,21	4,99	2535,54
180	-14,48	-14,46	NA	-187,28	-188,48	-188,48	NA	NA	NA	NA	0	0	1	-13,41	-0,09	3154,02	1,21	NA	0	NA	-67,74	-9,68	-9,67	-4841,95	-146,91	-148,41	-148,41	182050,21	432,41	-289,66	NA	0	0	1	-9,1	-0,16	-993,57	1,32	NA	0	290,23	-54,01	-15,21	-15,31	-13302,3	37,89	38,31	38,31	319236,55
181	-9,3	228,74	-68,41	1,93	3,4	3,87	2494,6	754,25	515,65	249,21	1,04	-25,6	-24,6	-9,3	104,06	-1,05	-0,17	NA	0	0	0	-2,01	-4,75	-5,85	0,01	1,46	1,46	1059,28	495,74	340,6	0	0,58	1,36	2,36	-2,01	57,68	8,57	0,85	NA	0	0	0	-7,58	108,85	-50,13	0	0,08	0,4	2413,82
182	-1,7	-1,99	-2,98	0,5	1,78	3,81	638,34	98,96	77,69	160,17	0,14	0,17	1,17	14,37	14,64	42,24	1,63	4938,47	0	28,18	191,95	-2,54	-3,06	-4,4	0,44	1,55	5,02	630,11	60,24	54,38	191,42	0,11	0,13	1,21	13,48	17,08	63,12	1,51	7220,02	0	27,73	137,56	-12,5	-15,96	-24,91	0,2	1,33	5,66	727,48
183	0,05	1,08	0,06	0,24	0,77	1,1	459,89	108,71	202,62	68,02	0,95	21,03	22,03	1,3	95,46	3,31	0,83	-30852	37,76	1,58	-24,54	0,19	3,76	0,25	0,02	0,46	0,74	489,11	147,39	329,1	94,08	0,95	19,07	20,07	8,08	95,02	1,97	0,34	-23120,67	12,42	10,61	-195,36	0,28	7,38	0,44	0,03	0,88	1,21	570,97
184	-5,51	-19,46	NA	0,46	0,48	0,48	NA	NA	NA	NA	0,72	2,53	3,53	-5,51	71,67	-7,69	0,43	NA	0	NA	0	1,08	17,21	NA	0,28	0,36	0,36	NA	NA	NA	NA	0,94	14,94	15,94	5,34	93,73	4,21	0,09	NA	0	NA	-33,95	-14,71	168,74	-4281,67	0,01	0,29	0,37	106205,88
185	4,66	14,13	4,48	0,27	0,81	1,18	350,32	95,79	109,48	69,24	0,61	1,84	3,03	16,11	60,71	14,64	0,98	NA	NA	11,02	57,02	4,77	12,78	3,86	0	0,79	1,24	294,98	114,99	84,68	67,29	0,57	1,54	2,68	17,26	62,68	15,56	1,09	NA	23,93	10,12	56,47	0,02	0,36	0,01	0,02	0,79	1,15	220,33
186	NA	NA	0,29	NA	NA	NA	NA	NA	NA	NA	NA	NA	NA	NA	NA	NA	NA	44467,67	NA	0,81	10,24	0,16	12,23	0,1	0	0,9	0,96	233,85	168,13	178,63	9,78	0,99	74,43	75,43	1,57	98,67	5,39	0,9	27025,8	3,35	0,91	17,15	0,02	2,15	0,01	0,01	0,97	0,97	274,62
187	13,77	19,38	14,89	2,43	3,09	6,03	393,55	49,45	36,01	107,34	0,29	0,41	1,41	40,02	28,95	78,14	1,95	18019,64	0	28,38	54,4	22,07	25,59	25,85	2,75	3,37	9,8	426,39	42,84	28,1	183	0,14	0,16	1,16	46,03	13,74	226,08	2,61	NA	0	28,06	61,09	-17,55	-19,92	-16,73	6,01	8,82	12,49	348,08
188	0,07	1,9	0,24	0,01	0,76	1,7	1266,17	299,29	397,67	376	0,96	26,39	27,39	0,07	96,35	12,72	1,48	NA	0	0	0	0,1	3,09	1	0,05	0,64	1,75	3531,81	772,01	1311,55	1479,41	0,94	28,09	29,95	0,1	96,66	12,1	1,74	NA	0	0	0	0,13	3,48	0,62	0,02	0,56	2,01	1766,57
189	16,19	22,19	191,87	3,58	3,77	4,93	4312,87	61,01	329,22	387,99	0,08	0,11	1,37	25,2	27,01	330,79	1,19	-154,73	0	106,71	-5043,13	10,78	13,28	117,64	6,43	13,61	17,09	3972,83	710,96	99,04	349,07	0,03	0,04	1,23	23,54	18,84	718,17	1,44	-3297,94	0	139,26	-293,34	16,26	19,23	166,79	6,17	10,62	12,43	3744,18
190	-23,99	-43,38	-37,43	0,04	0,71	1,62	567,78	114,42	142,49	155,5	0,41	0,73	1,81	0,08	44,69	-30,31	1,26	NA	10,62	37,55	-1851,77	-2,7	-5,14	-4,21	0,01	0,39	1,52	567,8	76,77	154,1	234,71	0,45	0,86	1,91	19,25	47,59	16,9	1,35	NA	13,34	34,24	109,92	0,53	1	0,62	0,02	0,42	1,5	423,61
191	1,97	74,65	8,43	0,01	0,2	0,31	1555,38	239,14	1255,17	150,6	0,97	36,82	37,82	21,81	97,36	11,55	0,24	NA	14,83	84,76	-1714,2	0,07	2,36	0,3	0,02	0,2	0,32	1627,09	233,86	1311,17	161,16	0,97	34,12	35,12	23,39	97,15	9,58	0,23	657	11,72	104,27	24138,36	0,32	11,55	1,35	0,01	0,27	0,34	1527,57
192	11,53	14,43	24,09	1,04	3,69	5,03	760,61	221,55	83,59	113,15	0,16	0,21	1,25	24,3	20,13	133,61	1,92	18131,39	0	26,68	61,05	12,43	15,62	18,36	1,5	3,3	4,77	537,6	127,42	70,57	104,67	0,18	0,23	1,26	25,54	20,41	127,53	2,29	30819,22	0	19,36	42,89	-0,31	-0,37	-0,5	2,11	3,92	6,05	590,29
193	7,87	11,76	59,24	0,47	1,82	2,91	2740,73	142,42	838,88	923,95	0,33	0,49	1,49	22,97	33,09	35,41	6,94	NA	0	113,71	-28,06	-0,34	-0,72	-1,84	0,23	6,14	8,74	1978,29	749,15	206,29	542,34	0,53	1,12	2,12	8,79	52,83	6,78	11,31	NA	40,44	49,6	-41,02	0,56	1,59	3,57	0,09	1,15	2,01	2327,58
194	0,02	0,17	0,62	0,01	0,02	0,36	12692,59	44,91	9973,18	3519,18	0,89	8,46	9,46	13,39	89,43	4,06	0,15	NA	0	466,27	-260,93	-0,46	-5,05	-18,4	0,04	0,04	0,46	14447,53	36,42	11776,48	4971,68	0,85	9,21	10,9	8,12	90,82	2,65	0,15	NA	0	340,82	-71,45	-4,1	-76,53	-11,67	0,02	0,03	0,42	1038,53
195	6,88	201,32	11,02	0	0,3	1,15	583,35	78,55	250,72	244,5	0,93	27,09	29,28	16,59	96,58	16,24	1,08	NA	5,23	15,57	46,21	-2,85	-287,17	-3,96	0	0,86	2,34	505	111,95	78,8	205,27	0,97	97,73	100,7	7,81	99,01	4,25	2,02	NA	11,63	14,79	89,26	3,33	92,28	3,6	0,01	1,03	3,04	394,03
196	7,35	15,19	6,81	0,39	0,98	1,9	337,48	61,42	68,57	97,79	0,52	1,07	2,07	28,75	51,61	27,54	1,23	NA	10,81	19,85	79,56	-48,85	-195,85	-24,23	0,07	0,28	0,4	180,56	28,31	95,28	14,79	0,75	3,01	4,01	-10,04	75,06	-54,26	0,37	NA	19,04	19,25	-328,37	36,72	67,09	23,87	0,15	0,73	1,5	237,27
197	-6,68	-10,04	-15,15	0,02	0,42	2,35	825,16	44,93	114,52	223,99	0,2	0,3	1,5	10,36	33,45	32,88	1	NA	0	38,64	216,42	-23,31	-46,27	-46,7	0,01	0,25	1,16	729,31	2,45	87,44	190,83	0,35	0,69	1,99	-5,34	49,63	-30,45	0,76	NA	16,5	35,99	340,38	4,92	9,87	9,05	0,03	0,59	1,17	671,54
198	5,45	40,39	24,07	0,04	0,64	0,86	1607,4	481,15	677,98	185,96	0,68	5,01	7,41	10,25	86,5	14,83	0,4	-1926,95	10,4	21,2	-470,12	3,8	26,31	12,55	0,07	0,51	0,84	1202,92	273,21	555,87	212,27	0,73	5,02	6,92	8,29	85,56	12,32	0,33	11852,7	6,33	14,84	82,68	5,48	33,89	10,49	0,16	0,37	0,64	698,4
199	-0,62	-0,74	-0,65	0,98	1,53	1,57	385,75	33,91	61,57	2,22	0,16	0,2	1,2	7,28	16,59	34,59	1,12	NA	0	8,37	157,94	0,93	1,09	1,16	0,79	1,3	1,35	455,28	33,88	65,92	3,35	0,15	0,17	1,17	6,38	14,79	71,86	1,07	NA	0	6,82	53,14	0,55	0,63	0,6	1,2	1,52	1,54	397,24
200	6,73	26,68	24,42	0,58	0,97	1,16	1320,37	352,75	908,7	179,22	0,75	2,96	3,96	6,73	74,77	30,04	1,32	NA	0	0	0	0,53	2,26	0,6	0,13	0,15	0,97	414,23	5,48	314,17	262,26	0,77	3,29	4,29	110,96	76,69	1,78	0,92	NA	0	125,67	348,39	0,28	1,55	0,66	0,19	0,2	1,28	865,9
201	3,72	4,89	6,37	0,8	1,63	2,95	623,67	72,68	86,25	120,07	0,22	0,29	1,32	24,13	23,96	99,91	1,45	NA	1,32	34,97	186,83	15,68	20,49	21,68	1,09	1,68	2,97	503,48	45,82	76,97	103,59	0,22	0,29	1,31	33,23	23,49	127,22	1,55	NA	0,62	24,28	70,49	7,88	10,06	11,47	0,74	1,43	3,15	531,32
202	0,95	1,38	1,07	0,08	0,73	2,86	411,68	33,59	34,78	112,05	0,2	0,29	1,46	29,2	31,4	124,95	1,18	2235,75	8,09	31,95	620,84	-5,43	-20,15	-10,78	0	0,77	1,1	722,06	367,83	265,61	160,96	0,69	2,57	3,71	7,04	73,04	3,29	1,09	NA	30,87	24,74	-161,92	2,83	8,46	3,42	0	0,86	1,25	440,64
203	-2,16	-4,23	-5,33	0,24	1,1	1,82	897,44	108,96	126,37	92,89	0,21	0,4	1,96	2,64	48,92	46,42	0,77	5337,92	5,75	11,84	132,72	-2,3	-4,54	-5,86	0,39	1,07	1,57	928,77	99,29	141,17	75,46	0,21	0,42	1,97	3,74	49,37	58,56	0,75	NA	5,7	15,4	114,7	-0,15	-0,29	-0,43	0,13	0,98	1,39	1046,07
204	5,6	7,46	66,49	0,38	0,61	2,59	4319,98	56,95	247,16	494,94	0,23	0,3	1,33	12,01	24,85	42,33	1,08	NA	12,12	76,02	-178,69	0,48	0,76	4,68	0,02	0,29	2,01	3577,01	73,77	47,33	490,49	0,37	0,6	1,61	7,16	37,77	14,74	1,07	NA	17,05	65,72	-234,38	-4,34	-7,24	-46,38	0,01	0,06	1,07	3900,23
205	17,47	72,04	158,7	0,07	2,81	2,86	3306,21	3135,96	1144,85	50,58	0,76	3,12	4,12	17,47	75,75	23,07	NA	NA	0	0	0	-15,72	788,09	-33,61	0,02	1,08	1,35	778,29	364,74	569,98	154,52	1,02	-51,14	-50,14	-15,72	101,99	-15,41	NA	NA	0	0	0	8,71	112,42	13,36	0,09	1,25	1,43	559,72
206	-2,01	-2,24	-4,88	15,53	22,87	34,89	883,24	97,23	13,24	161,31	0,02	0,02	1,11	15,35	10,2	492,57	1,94	NA	0	42,12	186,07	1,33	4,1	8,4	0,01	0,42	0,77	2299,83	355,95	748,44	301,72	0,62	1,92	3,08	12,37	67,57	8,05	0,81	NA	4,83	69,77	202,59	4,77	13,17	17,2	0,09	0,35	0,56	1315,01
207	-19,36	-20,07	-205,5	22,6	22,6	28,29	3863,86	0	135	779,28	0,04	0,04	1,04	-19,36	3,53	-548	NA	-289	0	0	0	13,42	13,7	7,75	NA	NA	NA	210,11	0	0	14,44	0,02	0,02	1,02	13,42	2,02	663,27	NA	NA	0	0	0	13,08	13,4	7,46	154,25	154,25	172,38	208,01
208	0,85	3,31	1,53	0,01	0,28	1,15	656,57	56,83	119,69	180,64	0,6	2,33	3,91	10,4	74,41	21,87	0,67	12154,97	29,67	17,22	104,9	9,03	27,26	18,26	0,01	0,23	1,07	735,65	56,34	137,74	223,58	0,55	1,66	3,02	19,43	66,86	38,2	0,73	NA	28,11	21,01	53,59	7,04	24,05	13,72	0,14	0,24	0,87	711,8
209	0,12	0,26	1,71	0	0,75	1,25	5036,26	514,18	230,08	352,09	0,21	0,45	2,09	1,83	52,17	36,06	0,68	NA	13,6	23,56	-173,39	0,01	0,03	0,21	0	0,42	0,86	5110,8	390,97	403,19	407,97	0,24	0,57	2,33	1,88	57,1	43,89	0,6	NA	13,91	26,13	-133,27	0,11	0,32	1,13	0	0,35	0,69	3756,18
210	-4,03	-5,09	-11,77	0,79	2,03	4,05	1062,64	137,81	104,29	229,96	0,16	0,2	1,26	11,92	20,77	22,41	1,47	NA	2,17	46,57	148,91	2,09	2,54	4,71	1,34	2,59	5,29	819,73	89,6	65,94	196,99	0,14	0,17	1,22	19,24	17,74	68,78	1,63	NA	1,48	38,63	89,93	-9,98	-12,54	-20,43	1,16	2,43	4,85	747,7
211	3,67	19,55	7,74	0,28	0,35	0,54	767,62	40,88	530,65	103,16	0,81	4,32	5,32	36,52	81,22	61,08	0,47	NA	10,59	69,27	1658,45	1,13	1,56	1,81	0,93	1,32	2,33	583,61	49,39	125,5	127,4	0,28	0,39	1,39	45,52	27,82	158,42	1,56	-1295,33	4,09	71,17	-752,96	0,44	0,49	0,53	1,6	2,43	7,2	439,41
212	-10,26	-120,62	-138,69	0,45	0,45	0,93	4920,21	NA	3186,28	1538,74	0,91	10,76	11,76	-10,26	91,49	1,58	0,99	NA	0	0	0	-2,3	-60,49	-7,06	0,23	0,23	0,5	1116,27	NA	920,83	251,8	0,96	25,29	26,29	-2,3	96,2	12,05	0,3	NA	0	0	0	NA	NA	NA	NA	NA	NA	NA
213	5,08	13,04	71,61	0,51	1	1,17	5135,61	955,61	134,14	347,57	0,52	1,34	2,57	13,3	61,06	44,93	0,96	NA	35,77	115,98	-52,31	1,92	3,15	2,77	0,1	1,36	1,89	525,79	124,79	99,42	53,82	0,26	0,42	1,64	17,99	39,2	100,76	1,06	NA	0	23,22	-219,78	0,83	2,58	2,48	0,12	2,6	2,82	1093,74
214	10,36	32,84	NA	80,75	89,15	89,15	NA	NA	NA	NA	0,68	2,17	3,17	11,23	68,46	24,72	1,61	NA	0	NA	-164,7	9,26	26,16	NA	29	29,12	29,12	NA	NA	NA	NA	0,65	1,82	2,82	10,32	64,59	26,89	1,45	NA	0	NA	-105,6	0,87	2,15	NA	12,91	12,93	12,93	NA
215	0,05	0,06	0,12	1,77	4,26	5,96	961,69	135,42	54,5	94,05	0,1	0,14	1,36	13,29	26,54	111,52	1,17	NA	0	34,99	128,15	1,87	2,5	4,15	1,93	3,69	5,21	806,61	94,63	53,92	83,1	0,12	0,15	1,34	16,22	25,13	111,07	1,22	NA	0	31,79	103,06	-0,21	-0,27	-0,43	2,25	4,11	5,9	745,46
216	1,95	7,43	4,15	0,02	0,15	0,52	775,18	23,06	121,31	93,51	0,62	2,35	3,82	8,23	73,8	17,43	0,67	10664,08	16,17	13,37	96,49	2,01	8,7	4,9	0,05	0,53	1	885,24	104,15	107,59	106,27	0,61	2,62	4,32	7,74	76,85	14,42	0,78	18164,21	13,84	13,93	68,76	3,56	11,97	7,75	0,01	0,41	1,21	795,28
217	0,9	2,14	0,69	0,76	0,81	0,81	275,98	0	157,87	0	0,58	1,37	2,37	0,9	57,84	1,56	0,8	NA	0	0	0	0,77	3,51	0,62	0,47	0,45	0,45	292,35	NA	152,82	NA	0,78	3,53	4,53	2,35	77,93	11,05	0,62	NA	0	1,26	-15,29	0,99	7,54	1,11	0,41	0,78	0,78	408,77
218	-3,36	-5,05	-28,77	0,47	1,22	1,7	3119,69	307,05	406,78	196,17	0,23	0,35	1,5	3,76	33,54	8,83	0,98	NA	0	60,98	-180,57	-0,92	-1,3	-6,04	1,33	1,68	4,17	2383,02	22,22	94,95	239,62	0,15	0,21	1,41	6,75	29,05	46,94	0,96	5376	0	50,25	157,86	-4,79	-6,68	-23,05	0,86	0,96	3,29	1755,69
219	1,05	2,04	1,54	0,09	0,5	1,12	533,82	96,01	193,73	149,81	0,45	0,87	1,94	20,03	48,32	50,17	1,06	12621,47	7,85	27,83	99,98	2,33	3,95	2,86	0,21	0,34	1,25	446,9	22,09	170,67	157,47	0,39	0,67	1,7	23,7	41,02	47,09	1,19	11555,09	0	26,23	96,85	1,78	3	1,86	0,08	0,28	0,85	380,79
220	-1,19	-2,53	-3,14	0,02	0,12	0,65	956,61	37,17	368,74	209,32	0,45	0,95	2,12	10,37	52,93	22,62	0,68	NA	2,2	30,38	79	-3,26	-7,1	-6,35	0,01	0,11	0,58	708,36	28,08	250,74	125,82	0,47	1,02	2,17	8,09	54	20,83	0,7	NA	1,95	22,1	85,54	1,17	2,89	2,3	0,27	0,37	0,91	714,44
221	-1,05	-1,75	-6,48	0,01	1,02	2,11	2256,62	356,74	143,11	387,64	0,26	0,44	1,67	10,5	40,28	18,41	1	1694,31	12,77	71,56	629,94	0,71	1,11	2,89	0,08	0,39	2,5	1477,05	44,62	121,43	303,2	0,22	0,35	1,56	13,94	35,93	38,18	1	8086,28	4,32	53,67	143,96	-0,87	-1,45	-3,42	0,08	0,44	1,62	1432,07
222	-3,41	-8,14	-2,57	0,41	0,52	2,06	274,84	12,67	113,44	177,57	0,58	1,39	2,39	23,71	58,15	13,56	5,21	12136	16,11	20,47	66,69	23,6	34,45	9,49	4,36	4,99	4,99	146,3	17,06	27,13	0	0,31	0,46	1,46	52,87	31,49	100,01	19,74	NA	12,33	11,76	39,71	-55,91	-93,08	-19,89	0,69	3,67	3,67	129,81
223	-1,8	-30,78	-10,3	0,04	0,22	0,37	2078,9	342,61	1935,02	293,45	0,94	16,06	17,06	3	94,14	18,04	0,09	-9531	0	27,46	-39,65	1,29	133,67	10,08	0,06	0,1	0,17	2834,11	98,04	2471,7	191,44	0,99	102,27	103,27	2,01	99,03	27,86	0,01	NA	0	5,55	-10,09	-8,7	111,96	-36,34	0,06	0,09	0,15	1525,46
224	0,76	4,9	2,2	0,05	1,15	1,88	1051,23	324,66	279,61	217,15	0,65	4,21	6,45	10,74	84,48	11,48	1,07	56,74	32,34	28,81	23895,52	0,55	27,11	1,03	0,02	0,29	0,99	678,84	86,47	330	233,5	0,78	38,08	48,95	12,7	97,96	13,57	0,56	NA	24,3	22,65	1387,87	2	39,17	2,72	0,03	0,28	0,87	496,21
225	-4,69	-7,48	-8,74	0,02	1,04	1,82	678,44	96,81	95,08	75,54	0,24	0,39	1,6	13,62	37,34	43,29	0,89	7830,93	0	34,11	136,28	0,17	0,28	0,35	0,36	0,85	1,39	746,82	72,62	108,43	80,91	0,28	0,46	1,64	16,57	39,04	43,88	0,94	3284,5	5,36	33,65	387,89	-6,97	-10,28	-12,14	0,02	0,75	1,33	635,98
226	0,77	3,25	1,71	0,67	0,94	2,06	807,46	52,37	191,46	217,05	0,69	2,92	4,2	16,85	76,2	18,64	1,39	NA	0	35,66	95,1	10,78	33,54	17,99	0,95	1,33	2,64	607,45	48,31	128,06	170,37	0,64	1,99	3,11	26,18	67,86	32,08	1,72	NA	0	25,7	55,47	0,14	1,19	0,24	0,36	0,52	1,18	621,82
227	0	0	NA	NA	2,32	3,93	1757,81	141,52	103,41	168,11	0,59	5,44	9,25	10,22	89,19	0	0,52	NA	13,39	49,35	47,79	3,5	23,24	9,37	3,6	4,24	5,18	973,08	29,49	46,05	44	0,55	3,65	6,64	14,87	84,93	20,03	0,53	NA	7,5	30,38	60,92	19,84	59,16	46,8	0,99	4,87	5,62	861,23
228	10,51	157,07	2,24	0,1	0,67	0,67	77,51	31,81	56,48	NA	0,93	13,95	14,95	44,44	93,31	40,54	0,52	NA	0	7,23	35,2	-87,6	108,13	-38,98	0,01	0,01	0,01	161,97	NA	289,96	NA	1,81	-2,23	-1,23	-45,46	181,01	-30,87	-0,82	NA	0	18,75	-64,13	-29,94	35,35	-50,76	0,02	0,05	0,05	618,74
229	-67,5	-216,12	NA	0	0,15	0,15	NA	NA	NA	NA	0,69	2,2	3,2	-67,5	68,77	-8,91	0,35	NA	0	NA	0	0,21	0,68	NA	0,01	0,16	0,16	NA	NA	NA	NA	0,69	2,2	3,2	0,21	68,75	0,31	0,35	NA	0	NA	0	-5,59	-7,76	NA	0,02	0,92	0,92	NA
230	0,37	0,73	1,97	0	0,15	0,81	1915,8	38,64	131,07	260,08	0,31	0,61	1,95	11,34	48,83	22,95	0,72	2858,24	17,43	57,73	318,29	0,6	1,17	2,62	0	0,16	0,98	1590,33	35,12	84,22	272,24	0,32	0,62	1,95	13,23	48,67	31,68	0,75	6629,18	18,02	55,19	162,2	1,51	2,87	6,47	0	0,18	1,12	1563,84
231	-0,36	-1,85	NA	1	1	1	NA	NA	NA	NA	0,81	4,16	5,16	-0,36	80,6	-0,45	1,01	NA	0	NA	0	-0,03	-0,14	-5,43	0,04	0,04	0,04	73007,77	71,92	58258,55	0	0,81	4,2	5,2	-0,03	80,75	-0,03	0,2	NA	0	0	0	1,74	12,41	94,83	0,17	0,45	0,45	19945,97
232	-2,66	-13,29	-0,97	0,56	2,45	2,45	132,23	55,71	46,94	0	0,8	4	5	-2,66	79,99	10,55	5,77	NA	0	0	0	-0,94	-8,76	-0,4	0,34	1,58	1,58	155,16	98,11	97,23	0	0,89	8,27	9,27	-0,94	89,21	6,24	NA	NA	0	0	0	2,75	20,19	0,68	0,01	1,18	1,18	90,76
233	5,69	28,15	37,78	0,02	0,47	0,95	2418,62	381,33	449,47	411,58	0,62	3,06	4,95	14,31	79,81	28,46	0,67	-2310,94	40,85	57,32	-236,64	1,6	12,53	12,45	0,04	0,35	0,52	2828,2	388,23	496,67	212,04	0,77	6	7,82	8,93	87,21	14,82	0,57	-2381,59	58,28	56,9	-238,01	1,47	12,63	20,8	0,02	0,68	1	5181,47
234	-26,57	-220,35	-4,25	0,51	1,12	1,12	58,2	29,93	49,24	0	0,88	7,29	8,29	614,76	87,94	-21,91	3,17	NA	0	102,55	102,94	26,26	76,34	5,14	0,95	1,52	1,52	71,26	26,8	46,22	0	0,66	1,91	2,91	504,67	65,61	44,71	NA	NA	0	93,66	94,11	15,1	33,18	3,42	0,4	1,84	1,84	82,6
235	0,51	0,66	1,29	2,78	5,19	11,09	929,35	86,24	35,77	214,04	0,17	0,22	1,3	15,48	23,06	48,84	1,55	NA	4,28	38,24	93,23	6,44	8,5	11,98	2,73	5,34	10,11	676,89	81,53	31,31	151,31	0,19	0,25	1,32	26,44	24,18	70,77	1,6	NA	1,6	37,19	69,47	1,23	1,53	2,76	2,97	6,19	12,98	815,87
236	0,6	0,8	1,02	0,48	1,17	3,03	612,32	55	68,26	148,55	0,19	0,25	1,33	21,19	24,98	63,85	1,35	14013,78	4,22	34,62	87,21	4,28	6,05	6,13	1,04	2,24	3,83	520,59	65,9	39,78	88,19	0,21	0,3	1,41	26,25	29,13	70,6	1,37	20393,75	6,37	31,41	71,33	-12,37	-17,49	-20,66	0,61	1,62	3,29	609,59
237	-20,73	-36,34	-53,83	2,3	2,33	2,33	384,36	10,07	400,84	0	0,43	0,75	1,75	1,6	42,97	-48,24	NA	NA	0	58	1191,88	-1,15	-3,11	-1,13	1,57	1,58	1,58	359,13	2,55	224,34	0	0,63	1,71	2,71	39,27	63,16	-1,82	NA	NA	0	39,88	101,35	14,53	47,7	11,54	1,38	1,41	1,41	289,88
238	0,43	33,05	0,52	0,07	0,11	0,58	443,32	14,16	299	167,91	0,89	69,49	77,72	16,19	98,71	8,32	0,18	11673,53	12,57	19,19	166,07	10,96	90,58	8,17	0,03	0,08	0,52	271,41	6,54	107,2	67,94	0,81	6,72	8,27	26,89	87,9	21,9	0,57	NA	16,08	11,88	89,56	8,68	48,12	8,4	0,06	0,31	0,65	353,39
239	0,26	17,43	0,21	0	0,23	0,87	296,95	63,77	277,67	180,02	0,99	65,77	66,77	40,42	98,5	3,07	0,12	NA	0	32,76	-317,58	0,31	30,47	0,3	0,03	0,17	0,62	357,09	45,79	263,22	152,36	0,99	97,27	98,27	30,35	98,98	4,66	0,11	NA	19,18	29,47	-535,83	3,1	75,63	2,01	0,02	0,2	0,63	236,05
240	4,66	56,31	5,96	0,89	1,38	1,93	465,84	65,26	132,65	73,58	0,75	9,07	12,09	4,66	91,73	43,88	1,12	NA	20,53	0	0	2,95	40,04	5,01	0,23	1,06	1,29	617,57	275,07	331,46	78,16	0,82	11,12	13,57	2,95	92,63	24,68	1,07	NA	11,34	0	0	9,92	45,52	11,19	0,59	1,87	2,2	411,99
241	-4,65	-4,75	NA	99,51	99,83	99,83	NA	NA	NA	NA	0,02	0,02	1,02	-4,65	2,05	-226,54	NA	NA	0	NA	0	-5,06	-5,12	NA	NA	NA	NA	NA	NA	NA	NA	0,01	0,01	1,01	-5,06	1,12	-453,01	NA	NA	0	NA	0	27,64	28,6	59,31	2,08	2,18	2,18	783,22
242	10,76	64,66	35,32	0,18	0,19	0,38	1194,82	11,14	863,47	167,11	0,83	4,98	6,01	44,63	83,36	54,18	0,35	NA	0	111,17	264,75	14,35	41,36	34,41	0,17	0,2	0,5	872,98	14,8	518,37	158,54	0,65	1,86	2,88	56,84	65,31	90,82	0,55	NA	0	101,91	222,56	27,5	47,4	35,99	0,52	0,83	1,46	477,64
243	0,92	1,11	5,87	19,88	23,1	32,4	2327,72	105,28	32,7	308,58	0,03	0,03	1,21	5,64	17,59	253,36	1,56	11179,08	0	30,21	95,85	3,56	4,26	20,64	17,62	18,4	25,54	2107,7	31,56	40,14	290,34	0,03	0,04	1,19	8,27	16,24	281,12	1,69	20345,84	0	27,27	57,89	3,82	4,45	17,63	26,99	29,11	45,8	1685,73
244	0,36	0,52	1,28	0,43	1,94	4,04	1304,95	136,51	90,52	192,32	0,17	0,25	1,47	10,39	32,11	96,32	1,08	6844,24	6,48	35,98	140,12	0,04	0,05	0,1	0,68	4,47	14,61	933,41	65,01	17,17	176,57	0,12	0,16	1,35	11,97	26,04	139,5	1,15	8884,28	6,44	30,6	123,9	-2,4	-3,39	-6,22	0,16	1,67	3,13	944,49
245	6,71	52,75	39,22	0,06	0,12	0,12	2126,88	120,78	1834,61	NA	0,87	6,86	7,86	6,71	87,28	7,69	0,14	NA	0	0	0	12,01	50,29	68,81	0,05	0,21	0,21	2086,28	216,31	1569,66	NA	0,76	3,19	4,19	12,01	76,13	15,77	0,29	NA	0	0	0	-2,14	-9,25	NA	0,05	0,11	0,11	NA
246	-5,31	-6,33	-47,8	0,38	1,23	1,95	3274,87	134,33	158,11	115,05	0,16	0,19	1,19	-1,14	16,11	10,49	1,05	23270,33	0	37,57	60,74	-4,03	-4,64	-30,34	0,5	1,43	2,01	2739,54	130,57	142,01	83,46	0,13	0,14	1,15	0,86	13,02	16,01	1,06	22830,33	0	36,78	66,79	-5,52	-6,28	-41,47	0,25	1,65	2,37	2742,79
247	1,02	1,15	3,28	1,4	4,99	6,96	1170,94	272,44	56,43	156,45	0,1	0,12	1,13	11,39	11,36	67,4	1,75	12547,56	3,78	33,37	85,45	5,44	6,62	12,05	1,94	4,44	6,03	805,7	150,9	44,76	99,52	0,17	0,21	1,22	17,35	17,79	88,38	1,78	NA	10,01	26,35	64,81	0,97	1,05	2,32	2,08	5,38	10,44	868,98
248	6,41	8,38	18,33	5,02	6,63	8,15	1041,02	70,8	43,94	67,69	0,06	0,08	1,31	19,02	23,52	457,6	1,19	NA	0	36,06	109,12	-0,48	-0,62	-1,98	2,69	3,16	4,95	1500,22	58,93	126,39	229,76	0,1	0,14	1,3	15,99	22,89	179,75	1,36	NA	0	67,89	494,06	6,49	8,1	10,99	3,94	4,08	5,31	617,95
249	0,25	0,77	0,53	0,01	0,59	1,14	767,55	148,17	247,84	145,58	0,52	1,6	3,06	9,33	67,32	25,96	0,83	8079	6,75	19,14	84,83	4,32	16,53	8,49	0,1	0,57	0,77	715,63	123,91	179,43	53,34	0,65	2,5	3,83	10,47	73,87	20,4	0,76	11321,68	21,87	12,08	56,49	1,32	4,84	3,13	0,01	0,44	0,84	863,78
250	2,35	4,18	3,73	0,12	0,6	1,41	579,08	69,89	149,4	134,43	0,36	0,64	1,78	21,27	43,93	37,23	1,06	11126,71	7,36	30,11	91,76	7,85	13,15	10,59	0,21	0,73	1,64	490,95	63,58	111,98	119,78	0,33	0,55	1,68	26,93	40,32	62,73	1,2	NA	8	25,73	73,86	-5,31	-8,56	-7,19	0,15	0,72	1,76	494,62
251	1,76	18,74	15,48	4,26	4,44	4,72	3203,13	44,95	260,24	74,4	0,08	0,88	10,65	7,39	90,61	184,57	0,15	NA	0	49,59	239,77	2,17	29,47	28,57	18,24	18,73	23,12	4783,72	35,18	71,74	319,76	0,02	0,22	13,56	8,96	92,62	1220,44	0,11	NA	0	89,17	152,64	-0,98	-10,09	-9,89	0,78	0,84	1,16	3679,72
252	1,24	9,47	18,12	1,63	1,63	1,63	5338,9	0	3169,49	7,53	0,6	4,6	7,67	50,39	86,96	10,11	7,2	NA	0	720,99	-83,85	0,72	5,22	6,43	1,65	1,75	1,75	3233,45	183,08	1795,28	4,44	0,56	4,05	7,21	45,76	86,13	2,08	8,8	NA	0	400,1	-69,28	32,42	27,45	118,73	-4,73	-5,47	-5,53	1336,77
253	0,05	0,39	0,5	0,01	1,46	1,65	3554,69	454,05	256,61	60,35	0,52	3,89	7,55	6,36	86,75	20,36	0,58	NA	1,6	61,59	431,25	0,03	0,19	0,2	0,04	1,49	1,67	2799,74	459,82	251,69	58,95	0,53	3,82	7,26	6,72	86,23	13,63	0,62	2729,6	2,4	51,51	233,36	0,01	0,06	0,08	0,03	1,76	2,06	2979,77
254	17,01	30,71	112	3,21	8,14	9,13	2396,19	727,35	147,44	147,15	0,35	0,62	1,81	39,21	59,15	76,73	1,93	NA	0	146,12	377,63	5,83	7,18	26,15	5,41	6,57	8,08	1631,78	92,6	79,97	122,52	0,16	0,19	1,23	39,67	18,75	160,65	2,04	NA	0	151,69	5580,42	3,21	3,78	11,5	1,51	1,79	2,27	1308,88
255	10,98	16,62	13,19	3,43	4,87	5,26	437,45	50,16	34,71	13,87	0,34	0,51	1,51	21,43	33,97	64,74	1,15	NA	0	12,57	31,09	0,06	0,09	0,14	18,17	21,15	24,02	823,71	46,21	15,51	45,14	0,3	0,42	1,42	9,43	29,57	29,63	1,3	13450,78	0	21,19	56,1	-3,92	-9,41	-14,52	5,14	5,73	7,4	1353,75
256	0,02	0,03	0,16	2,52	3,38	5,51	2688,6	165,54	192,14	414,31	0,1	0,11	1,17	4,22	14,25	89,6	1,41	-13711	0	31,03	-138,13	0,33	0,39	1	1,47	2,96	4,11	1104,73	137,47	92,18	107,5	0,11	0,13	1,18	7	15,36	77,47	1,29	NA	0	20,24	221,57	0,24	0,3	1,64	1,71	2,1	3,08	2481,79
257	26,01	-48,78	22,08	0,32	0,52	0,62	309,02	86,13	417,14	41,41	1,53	-2,87	-1,88	26,01	153,32	19,95	-3,55	NA	0	0	0	12,23	-29,02	14,58	0,32	0,62	0,71	433,92	161,52	532,3	51,15	1,41	-3,34	-2,37	12,3	142,15	11,83	-3,88	NA	0	0,08	0,66	22,95	-191,67	37,82	0,53	0,91	0,95	601,54
258	0,28	0,7	1	0,3	1	4,47	1300,73	100,23	143,61	506,43	0,6	1,5	2,5	32,96	60,03	13,77	1,77	-2761,67	0	116,77	-380,86	0,26	0,69	0,99	0,33	0,79	2,99	1365,32	114,45	252,65	564,78	0,62	1,62	2,62	31,21	61,89	12,5	1,86	-1338,7	0	116,07	-705,63	0,11	0,29	0,45	0,2	0,85	3,5	1482,37
259	0,27	8,6	0,44	0	0,35	0,8	576,55	102,15	180,79	134,3	0,74	23,25	31,29	10,25	96,8	20,62	0,43	NA	26,15	15,8	72,37	0,43	9,61	0,55	0	0,1	0,49	465,12	21,8	98,76	90,07	0,74	16,4	22,15	11,56	95,48	30,19	0,39	NA	32,33	14,21	40,65	4,29	45,75	5,43	0	0,16	0,55	462,34
260	11,75	350	19,08	0,02	0,08	0,32	591,21	30,81	426,23	128,82	0,93	27,81	29,79	19,34	96,64	24,23	0,08	NA	17,81	12,33	38,62	64,24	89,89	97,61	0,51	2,25	2,93	553,08	151,2	59,88	82,04	0,24	0,33	1,4	66,92	28,53	310,16	1,98	NA	10,69	4,07	11,79	9,71	11,97	30,04	1,22	3,16	4,63	1128,76
261	5,12	8,3	6,46	0,48	2,07	2,94	459,68	148,28	93,01	81,53	0,33	0,54	1,62	11,53	38,36	67,1	1,88	NA	6,28	8,1	26,95	8,53	10,71	8,61	2,26	3,13	5,45	367,52	35,43	40,84	95,82	0,15	0,19	1,26	17,66	20,39	168,72	2,18	NA	1,4	9,22	39,19	9,73	11,38	8,65	2,14	2,42	6,12	324,37
262	0,44	1,63	1,3	0,1	0,27	0,69	1076,47	65,88	263,12	161,89	0,54	2	3,72	13,38	73,1	27,73	0,57	-767,81	18,94	38,27	-1429,63	0,35	1,37	1,03	0	0,19	0,77	1082,64	81,05	348,06	245,99	0,55	2,18	3,94	13,98	74,59	27,34	0,52	NA	12,76	40,55	285,2	0,07	0,28	0,15	0,13	0,31	0,79	749,65
263	1,34	4,14	4,8	0,23	0,38	0,48	1302,22	127,95	867,57	84,82	0,68	2,09	3,09	1,34	67,63	16,06	0,48	NA	0	0	0	0,01	0,06	0,04	0,15	0,18	0,35	1974,43	50,96	1682,66	304,07	0,86	6,28	7,28	0,01	86,26	7,13	0,2	NA	0	0	0	0,85	5,76	4,95	0,59	0,64	4,92	2121,69
264	-16,86	108,17	NA	0,02	0,03	0,25	NA	NA	NA	NA	1,16	-7,42	-6,42	-8,02	115,59	-14,59	-0,22	-4200	0	NA	-127,17	-1,72	33,37	-2,46	0,37	0,73	0,78	520,64	0,28	541,18	29,03	1,05	-20,44	-19,44	-1,38	105,14	-1,63	-0,29	-3478	0	0,48	-26,57	2,63	-767,71	9,84	0,14	0,45	0,76	1363,99
265	16,58	17,34	17150	9,25	17,06	17,06	376448,8	126630	16218	NA	0,04	0,05	1,05	16,58	4,36	380,69	3,72	NA	0	0	0	14,28	27,77	28080	0,85	1,5	1,5	715951,6	225936	344052	NA	0,49	0,95	1,95	14,28	48,59	29,38	1,9	NA	0	0	0	12,44	23,72	31440	1,66	1,66	1,66	922282
266	1,87	3	4,16	0	0,7	2,83	809,52	94,17	107,07	291,4	0,3	0,48	1,6	14,61	37,64	32,57	1,4	NA	11,65	28,33	89,8	1,4	2,02	1,77	0	1,03	4	461,24	53,96	36,58	157,78	0,25	0,36	1,44	16,98	30,59	46,61	1,55	NA	14,1	19,74	65,24	-11,96	-18,1	-16,83	0	0,31	2,71	513,48
267	13,22	16,8	69,86	0,32	0,53	2,57	1923,4	56,41	265,7	548,01	0,21	0,27	1,27	33,84	21,3	230,88	1,34	-2817	0	108,96	-284,71	15,62	29,53	107,59	0,01	0,05	0,31	2506,72	42	1101,92	284,1	0,47	0,89	1,89	26,49	47,1	81,91	0,65	-12886,5	0	74,83	-86,4	13,26	24,49	44,05	0,01	0,05	0,31	1212,19
268	-1,05	-1,22	-4,54	13,42	13,42	19,71	1575,24	NA	4,54	340,84	0,14	0,16	1,16	-1,05	14,14	75,56	2,95	NA	3,14	0	0	15,17	17,22	74,37	16,39	18,24	23,72	1784,5	96,98	52,42	291,13	0,12	0,14	1,14	15,17	11,91	205,19	3,44	NA	0	0	0	10,29	14,84	41,69	6,38	8,16	10,07	1479,52
269	-17,52	67	-13,67	0,35	0,35	0,42	283,98	NA	288,67	19,16	1,26	-4,82	-3,82	20,85	126,15	0,48	-0,06	NA	0	29,94	91,77	7,27	-16,6	3,05	0,08	0,08	0,22	152,84	NA	196,07	27,8	1,44	-3,28	-2,28	71,16	143,81	29,67	-0,45	NA	0	26,82	58,74	10,03	-60,82	6,98	0,1	0,1	0,23	254,1
270	-15,29	-20,39	-24,91	0,37	1,36	2,96	593,02	93,14	96,53	161,89	0,24	0,32	1,33	12,77	25,02	-8,22	1,63	4712,22	2,61	45,71	225,62	3,47	4,77	3,83	0,81	1,79	3	401,48	74,72	80,13	98,34	0,27	0,36	1,37	33,71	27,14	50,52	1,98	15898,97	1,89	33,35	83,02	2,78	3,59	3,33	1,74	2,04	3,66	437,63
271	-0,2	-0,2	NA	17,9	373,53	373,53	NA	NA	NA	NA	0	0	1	-0,2	0,03	-660,09	1,09	NA	0	NA	0	0,22	0,73	23,29	0	0,01	0,01	37708,7	147,99	25820,17	0	0,69	2,25	3,25	0,22	69,24	0,32	0,31	NA	0	0	0	-0,95	-6,14	-135,53	0	0,02	0,02	52278,77
272	0,95	1,16	1,27	2,72	5,04	9,22	486,32	39,03	36,7	155,49	0,12	0,14	1,22	27,1	17,86	100,27	2,91	NA	0	34,94	92,06	-1,15	-1,46	-1,33	3,18	4,36	10,04	420,59	28,84	25,23	145,42	0,16	0,21	1,26	27,17	20,94	86,93	2,31	NA	0,91	32,73	72,83	-6,1	-7,27	-6,65	6,8	9,54	16,76	398,48
273	33,27	57,34	77,69	2,38	2,38	2,38	849,9	NA	352,8	NA	0,42	0,72	1,72	33,27	41,97	79,27	NA	NA	0	0	0	9,38	23,92	26,28	0,13	0,9	1,08	1020,13	473,88	613,44	114,62	0,61	1,55	2,55	9,38	60,8	34,12	1,15	NA	0	0	0	1,23	3,23	3,2	0,65	1,13	1,22	953,78
274	7,52	12,95	15,18	0,05	0,8	2,05	734,46	80,85	64,1	141,84	0,38	0,65	1,72	27,49	41,9	46,82	1,14	5950,65	24,45	40,28	212,12	10,86	16,09	19,01	0,3	0,76	1,63	637,52	59,74	71,99	114,51	0,23	0,34	1,48	28,99	32,54	99,05	1,04	NA	9,15	31,76	172,52	18,24	23,7	24,98	1,2	2,01	4,08	499,92
275	5,29	5,75	27,95	6,54	6,76	12,35	1924,29	20,55	94,52	535,56	0,08	0,09	1,09	60,3	8,03	307,16	2,45	-1135,44	0	290,8	-1150,57	5,51	6,1	27,89	3,1	4,84	10,5	1841,8	210,79	121,23	696,75	0,1	0,11	1,11	61,66	9,7	247,78	3,1	-106,65	0	284,12	-10840,65	5,18	5,81	20,25	4,99	4,99	10,3	1426,01
276	8,81	26,58	48,5	0,12	5,18	5,18	2004,32	487,31	96,18	NA	0,43	1,3	3,02	8,81	66,87	32,91	0,96	NA	0	0	0	6,62	17,31	30,6	0,09	4,59	4,59	1683,63	375,72	83,52	0	0,22	0,57	2,62	6,62	61,78	45,96	0,72	NA	0	0	0	6,31	15,14	39,05	0,07	4,05	4,05	2259,44
277	39,26	93,77	32,67	0,42	0,92	0,93	302,95	82,15	166	1,61	0,58	1,39	2,39	62,39	58,13	83,47	0,91	NA	0	19,25	26,52	16,94	22,52	16,45	1,09	1,84	1,86	353,37	62,16	82,73	2,18	0,25	0,33	1,33	43,3	24,76	116,95	1,37	NA	0	25,58	40	36,99	90,13	29,79	0,51	0,82	0,83	293,95
278	-4,76	-90,62	-40,08	0,03	0,12	0,13	3067,14	273,99	667,39	20,6	0,95	18,05	19,05	2,37	94,75	1,65	0,06	15307,33	72,47	60,05	78,93	-7,98	-196,35	-53,99	0,01	0,05	0,06	2463,73	89,3	590,75	24,41	0,96	23,62	24,62	-0,33	95,94	-1,78	0,04	NA	71,43	51,73	82,59	-9,56	-908,93	-35,18	0,02	0,06	0,1	1343,28
279	-0,35	-0,46	-0,97	0,03	0,3	2,61	1010,07	33,5	82,01	326,9	0,16	0,21	1,3	13,79	23,33	90,69	1,24	5412,32	6,46	39,25	203,06	-0,14	-0,18	-0,34	0,04	0,25	2,74	880	26,79	91,2	320,99	0,17	0,21	1,26	14,28	20,63	87,56	1,35	6256,79	4,72	34,86	186,27	-0,8	-0,97	-1,1	0,05	0,51	3,11	501,59
280	8,86	11,86	28,21	0,24	7,53	7,55	1159,02	327,37	44,89	1,07	0,05	0,07	1,34	13,44	25,3	347,21	1,09	NA	0	14,6	21,74	10,35	13,3	36,96	0,13	9,4	9,41	1299,91	383,36	43,05	0,62	0,05	0,06	1,29	15,23	22,19	399,6	1,17	NA	0	17,43	23,87	6,77	8,83	26,97	1,05	6,89	6,92	1453,04
281	-15,83	-644,72	-11,53	0,26	0,28	0,74	265,03	3,6	191,27	90,11	0,97	39,66	40,72	22,28	97,54	-6,06	0,49	498,54	0	27,75	2043,88	4,62	78,62	8,82	0,01	0,03	0,91	695,23	14,59	541,82	483,34	0,94	16,01	17,02	25,91	94,13	12,41	0,67	8486,17	0	40,66	142,08	2,38	36,65	3,1	0,01	0,07	0,98	474,72
282	-6,21	-21	-3,66	0,14	0,14	0,14	214,61	0	125,61	0	0,7	2,38	3,38	-6,21	70,42	157,07	0,44	NA	0	0	0	0,39	1,55	0,39	1,09	1,09	1,09	363,9	NA	99,08	NA	0,75	3,03	4,03	0,47	75,19	71,61	1,04	NA	0	0,09	0,15	6,73	45,67	18,75	0,7	0,7	0,7	1016,68
283	5,38	9,47	19,27	0,06	0,47	0,95	1303,55	170,11	422,5	206,82	0,36	0,63	1,76	22,07	43,22	56,75	0,83	4707,6	0	59,77	117,23	-10,59	-18,51	-46,77	0,73	2,69	7,62	1607,55	149,47	76,43	382,3	0,28	0,5	1,75	7,64	42,8	24,35	1,07	1414	9,75	80,49	464,01	-6,86	-10,73	-18,45	1,91	2,2	9,15	981,2
284	-11,91	-133,46	-4,19	0,04	0,75	0,77	127,99	47,03	65,58	0,83	0,91	10,2	11,2	-0,44	91,07	-13,08	0,8	NA	14,45	4,04	206,84	-4,72	-78,59	-2,8	0,06	0,66	0,66	216,22	66,89	110,36	0	0,94	15,65	16,65	5,21	93,99	10,08	0,68	NA	13,78	5,9	43,4	-85,28	112,18	-30,39	0,12	1,21	1,21	130,08
285	21,49	272,98	31,24	0,05	0,08	0,28	529,17	15,72	161,55	79,75	0,92	11,7	12,7	47,28	92,13	29,71	0,37	-4395	47,24	37,49	-244,61	1,68	42,85	3,77	0,01	0,88	1,11	815,79	321,09	264,91	85,45	0,74	18,82	25,47	10,61	96,07	4,16	0,58	-1688,43	12,92	20	-993,93	-0,38	-6,64	-0,63	0,22	0,47	0,7	605,15
286	-4,66	-8,13	-31,05	0,06	0,7	1,59	2427,64	250,05	324,59	360,55	0,29	0,51	1,75	7,91	42,72	6,44	0,94	NA	9	83,82	-485,06	-5,3	-10,42	-26,51	0,36	0,56	1,2	1820,15	74,1	249,96	282,28	0,37	0,73	1,97	6,74	49,12	3,76	0,89	NA	14,4	60,22	401,56	-11,35	-22,84	-47,52	0	0,18	0,95	1528,19
287	0,7	0,92	0,83	0	2,21	3,02	435,94	141,33	47,6	63,69	0,19	0,25	1,33	7,43	18,65	26,09	1,65	NA	NA	8,07	63,78	0,45	0,58	0,4	0,17	2,69	3,36	321,28	107,81	53,01	35,6	0,17	0,22	1,28	5,87	22,02	23,6	1,78	NA	0	4,78	67,39	0,35	0,47	0,25	0,07	2,36	3,2	258,01
288	1,51	2,05	2,66	0,05	1,34	2,78	643,44	124,2	78,45	140,82	0,22	0,31	1,36	19,67	26,5	45,11	1,44	NA	4,94	32,1	94,57	3,11	4,28	4,53	0,3	1,59	3,1	530,97	103,19	63,23	123,09	0,25	0,34	1,38	25,92	27,42	64,92	1,62	NA	7,31	33,29	77,71	-7,88	-11,01	-11,16	0,14	2,08	4,01	517,13
289	-4,84	-78,41	-7,16	0,03	0,5	0,99	538,92	232,91	498,32	249,51	0,94	15,17	16,2	-1,78	93,83	-2	0,84	-274698	0	4,53	-5,95	-12,5	144,07	-21,54	0,25	0,43	0,81	627,22	115,61	447,92	238,11	1,07	-12,29	-11,52	4,32	108,68	-8,32	-0,19	-18009,3	28,52	28,98	-80,56	6,51	-145,25	6,33	0,12	0,3	0,82	354,54
290	-12,48	-158,4	-14,12	0,46	0,46	0,46	245,49	0,61	375,17	NA	0,92	11,69	12,69	-12,48	92,12	7,35	0,14	NA	0	0	0	-10,25	-10089,47	-4,31	0,4	0,49	0,49	153,18	13,9	151,34	NA	1	983,21	984,21	-10,25	99,9	15,04	0	NA	0	0	0	-32,3	100,42	-16,99	0,02	0,32	0,32	192,04
291	22,66	46,5	46,34	1,11	1,67	2,84	744,54	88,3	159,46	189,68	0,51	1,05	2,05	42,25	51,27	56,57	2,05	NA	19,95	40,09	185,02	7,32	19,08	13,47	0,1	0,69	1,17	669,85	100,65	153,99	83,83	0,62	1,61	2,61	19,9	61,63	31,12	0,93	NA	12,78	23,15	200,92	3,81	10,65	5,64	0,13	1,56	1,86	540,26
292	56,58	72,4	14,71	3,31	3,31	3,31	58,74	NA	20,44	NA	0,22	0,28	1,28	56,58	21,85	298,99	2,98	NA	0	0	0	66,62	70,54	80,42	3	3,22	13,43	439,41	5,54	24,14	249,9	0,06	0,06	1,06	66,62	5,56	1382,6	3,73	NA	0	0	0	-315,19	131,58	-234,29	0,05	0,12	0,12	271,32
293	-2,07	-3,79	-4,69	0,35	1,52	2,16	824,85	207,16	177,23	113,69	0,24	0,44	1,83	20,51	45,38	52,49	1,05	NA	0	51,18	436,35	0,19	0,34	0,44	0,14	1,11	1,98	858,07	195,28	200,32	175,36	0,26	0,47	1,81	23,95	44,88	55,97	1,05	NA	0	56,03	313,25	2,39	4,42	3,76	0,47	1,69	2,27	575,31
294	-0,34	-0,35	NA	NA	NA	NA	NA	NA	NA	NA	0,02	0,02	1,02	-0,34	1,7	-20,2	NA	NA	0	NA	0	-0,43	-0,44	NA	NA	NA	NA	NA	NA	NA	NA	0,02	0,02	1,02	-0,43	2,12	-20,33	NA	NA	0	NA	0	1,73	1,75	21,26	NA	NA	NA	4474,52
295	0,98	1,23	9,62	0,24	0,96	2,85	3560,11	349,93	446,05	930,47	0,2	0,25	1,25	18,79	19,96	63,04	1,41	NA	6,35	174,2	-104,89	-1,88	-2,29	-16,22	0,27	0,84	2,9	3146,28	281,64	313,17	1030,52	0,18	0,22	1,22	9,94	18,16	50,57	1,56	NA	7,29	102,14	-263,93	-29,31	-38,9	-106,38	0,03	0,37	1,78	1324,56
296	12,85	21,99	11,56	0,58	1,47	2,42	327,52	111,22	125,65	121,99	0,39	0,66	1,71	12,85	41,56	41,11	9,81	NA	0	0	0	24,13	34,67	23,04	0,88	1,47	3,38	347,45	58,23	98,72	191,84	0,29	0,41	1,44	24,13	30,39	94,66	24,59	NA	0	0	0	19,65	44,12	16,35	0,5	1,51	1,8	303,8
297	2,21	19,26	1,76	0,15	0,84	0,84	289,24	59,77	86,78	0	0,89	7,71	8,71	43,2	88,52	23	0,93	NA	0	32,57	59,06	4,45	25,72	3,03	0,47	1,2	1,2	247,93	60,27	82,7	NA	0,83	4,78	5,78	51,41	82,69	34,3	1,11	NA	0	31,98	55,29	10,86	51,32	7,66	0,93	1,59	1,59	257,48
298	-7,87	-19,7	-24,73	0,1	1,78	3,11	1143,38	308,17	186,56	252,41	0,49	1,22	2,5	17,22	60,04	6,88	1,47	NA	27	78,83	6941,35	0,02	0,05	0,04	0,27	0,63	2,04	663,01	42,36	141,72	202,66	0,33	0,69	2,06	30,75	51,41	41,29	1,06	NA	6,46	55,96	232,44	-11,59	-29,94	-16,99	0,93	1,23	2,58	534,85
299	0,35	0,56	3,05	0,22	0,96	1,96	3147,14	345,88	275,35	472,77	0,19	0,3	1,6	8	37,32	72,17	0,94	-7553,58	6,87	66,12	-70,21	0,38	0,76	5,57	0,01	0,94	1,26	5334,77	1661	481,25	581,13	0,36	0,73	2	6,76	50,07	27,9	0,91	NA	24,72	93,45	-49,16	0,08	0,15	0,86	0,01	1,01	1,7	3719,44
300	2,37	3,6	35,04	1,49	1,8	2,29	5372,89	414,03	1354,63	674,98	0,27	0,42	1,52	19,8	34,07	80,02	1,61	-10451,83	0	257,29	-95,19	0,66	0,88	5	1,77	1,94	2,91	2776,23	93,15	552,47	544,3	0,22	0,3	1,34	20,36	25,63	79,26	1,83	-4091,86	0	150,27	-210,66	4,97	8,4	29,73	0,18	0,28	0,98	2185,43
301	3,6	17,88	1,99	0,01	0,75	0,93	200,96	101,39	136,69	25,15	0,69	3,45	4,96	15,5	79,86	23,4	0,57	NA	0	6,57	53,13	0,64	4,79	0,46	0	0,88	1,01	265,1	190,89	216,62	26,76	0,83	6,27	7,55	8,14	86,75	8,77	0,79	NA	0	5,47	53,59	0,29	1,77	0,18	0	0,9	1,07	222,7
302	1,37	5,32	2,98	0,11	0,29	1,08	792,01	56,26	279,7	243,96	0,72	2,79	3,88	8,56	74,25	28,28	1,01	3110,7	3,42	15,63	158,36	0,26	1,27	0,54	0,36	0,56	1,05	745,4	75,21	272,75	188,23	0,78	3,75	4,83	6,67	79,3	19,73	1,03	10042,67	14,32	13,13	61,27	1,54	6,64	3,4	0,05	0,44	1,09	807,11
303	3,89	55,87	5,72	0,04	0,18	0,39	534,89	21,67	161,07	34,81	0,92	13,19	14,36	7,85	93,04	20,68	0,71	NA	23,93	5,82	58,48	4,11	37,07	7,13	0,05	0,12	0,28	630,85	14,26	217,65	37,12	0,89	8,02	9,02	6,92	88,91	20,3	0,67	NA	22,58	4,86	155,66	0,39	3,95	1,49	0,04	0,25	0,25	1387,93
304	-8,69	-18,01	-74,59	0,05	0,2	0,51	3125,22	193,01	1340,78	425,9	0,52	1,07	2,07	-0,37	51,76	6,71	0,73	NA	0	71,44	896,46	-9,9	-21,26	-35,26	0,1	0,19	0,54	1296,32	38,98	394,62	139,09	0,53	1,15	2,15	1,1	53,43	0,9	0,83	NA	0	39,17	919,41	1,6	3,47	5,57	0,2	0,42	0,76	1268,66
305	1,98	27,78	3,9	0,09	0,3	0,99	718,35	91,07	420	290,41	0,93	13,05	14,05	12,47	92,88	17	1,01	-3562	0	20,71	-306,02	-0,1	4,49	-0,09	0,12	0,13	0,86	337,25	2,08	234,53	175,08	1,02	-45,92	-44,92	15,4	102,23	14,28	0,79	469,25	0	14,36	1320,83	0,42	-17,3	0,22	0,1	0,26	0,89	193,05
306	1,1	5,24	9,94	0,16	0,47	3,58	3290,35	160,49	515,4	1623,08	0,79	3,75	4,77	47,99	79,02	17,86	1,8	NA	51	423,89	-259,12	0,29	1,72	1,65	0,47	1,17	2,91	2086,89	316,28	454,68	801,58	0,81	4,86	5,98	39,39	83,27	16,42	1,97	NA	50,84	224,2	-236,07	0,11	0,55	0,47	0,82	1,1	3,09	1627,97
307	15,23	150,92	6,11	0,17	0,64	0,65	145,89	42,14	90,77	1,48	0,9	8,91	9,91	28,68	89,91	41,63	0,62	19126,14	0,42	5,39	22,8	6,4	43,05	1,63	-0,11	0,26	0,68	92,75	18,61	49,2	21,38	0,85	5,72	6,72	21,19	85,12	34,94	0,72	NA	16,52	3,77	28,35	10,71	62,93	4,51	0,21	0,98	1,15	153,61
308	16,63	20,05	19,8	0,29	4,12	5,26	433,36	279,76	73,11	84,87	0,17	0,21	1,21	16,63	17,06	97,48	8,13	NA	0	0	0	38,98	46,86	27,39	1,49	4	5,29	255,79	106,71	42,54	55,36	0,17	0,2	1,2	38,98	16,82	231,82	7,5	NA	0	0	0	17,15	20,94	20,51	3,78	5,04	5,04	436,53
309	-5,89	-7,14	-11,78	2,2	3,3	8,71	728,18	48,78	44,52	244,21	0,11	0,13	1,21	14,12	17,54	24,44	1,88	NA	2,4	40,03	175,08	0,93	1,2	1,51	0,77	1,41	4,9	588,95	40,59	57,05	231,55	0,15	0,2	1,28	23,24	22,07	59,87	1,82	NA	3,24	36,09	103,61	-6,58	-8,65	-8,94	0,34	0,87	5,31	496,2
310	-3,66	-4,36	-8,22	0,49	2,23	5,71	817,08	76,17	43,65	153,88	0,13	0,15	1,19	13,68	16,03	96,98	1,38	NA	5,54	38,93	273,11	1,75	2,03	2,39	1,15	2,72	7,93	495,82	36,77	23,43	123,82	0,13	0,14	1,16	23,17	13,48	154,48	1,61	NA	5,81	29,18	93,29	-0,48	-0,56	-0,55	3,13	5,78	11,4	411,57
311	-0,31	-3,74	-0,82	0,08	0,39	0,61	977,69	233,35	752,58	166,63	0,78	9,56	12,24	8,53	91,83	5,42	0,16	6267,67	0	23,73	96,06	-2,27	-34,31	-5,87	0,11	0,23	0,57	943,84	81,98	704,03	242,67	0,83	12,58	15,14	8,15	93,4	8,11	0,25	274,25	7,63	27,01	1788,24	3,81	5,65	12,35	0,72	1,14	2,84	1183,81
312	-2,9	-3,53	-5,68	0	0,84	3,21	713,17	89,46	87,11	256,32	0,17	0,2	1,22	21,84	17,88	18,32	1,62	6053,07	2,77	48,47	164,47	2,4	2,86	3,93	0,01	1,05	3,67	596,06	82,64	68,91	211,05	0,15	0,18	1,19	27,8	16,09	54,34	1,7	10402,98	1,8	41,6	106,36	1,56	1,79	2,45	0,15	1,6	4,83	574,89
313	-2,3	-3,28	-2,95	7,85	15,77	15,77	467,49	164,37	20,74	NA	0,3	0,43	1,43	12,28	30,02	74,85	3,38	NA	0	18,73	39,69	-39,95	-47,22	-30,17	2,22	6,52	6,52	274,96	163,01	37,94	NA	0,15	0,18	1,18	-19,33	15,41	22,17	12,53	NA	0	15,57	72,62	2,56	6,46	4,32	5,18	8,32	8,32	614,99
314	14,77	38,42	14,13	0,38	0,94	1,24	348,17	115,11	206,17	64,01	0,61	1,58	2,6	25,17	61,55	39,83	1,5	12305,33	0	9,95	61,53	17,75	33,56	15,68	0,73	0,84	1,29	321,63	12,4	95,81	52,67	0,47	0,89	1,89	28,65	47,11	61,66	1,18	18388,67	15,92	9,63	47,24	-6,62	-12,64	-6,8	0,62	0,95	1,32	375,15
315	0,11	1,1	0,27	0,01	0,03	0,05	916,77	14,06	759,06	17,85	0,9	9,34	10,34	15,85	90,33	3,3	0,13	NA	0	39,65	75,08	0,77	7,37	2,06	0,03	0,05	0,1	976,4	14,68	765,25	42,7	0,9	8,58	9,58	5,81	89,57	4,07	0,11	NA	0	13,51	46,11	-1,92	-20,51	-7,27	0,13	0,46	1,09	1381,45
316	-12,03	-27,93	-3,18	1,76	1,76	1,76	96,28	NA	54,2	NA	0,57	1,32	2,32	-12,03	56,92	-21,14	NA	NA	0	0	0	-7,07	-7,1	NA	275,06	275,06	275,06	NA	NA	NA	NA	0	0	1	-7,07	0,36	-1944,44	NA	NA	0	NA	0	-2,74	-2,75	NA	267,72	267,72	267,72	NA
317	1,36	59,89	2,47	0,15	0,38	0,42	663,63	93,78	192,96	14,26	0,91	40,02	44,17	15,44	97,74	16,69	0,07	NA	32,32	25,68	-217,65	-1,55	-28,76	-4,67	0,02	0,31	0,53	1097,77	88,5	280,43	67,54	0,87	16,22	18,59	6,49	94,62	11,33	0,63	NA	46,29	24,22	-148,57	0,03	0,6	0,09	0,01	0,11	0,48	1154,35
318	8,91	20,08	8,67	1,45	1,45	1,45	354,1	0	194,79	0,18	0,56	1,25	2,25	8,91	55,62	33,77	2,28	NA	0	0	0	14,95	27,31	14,48	1,33	1,33	1,33	352,7	NA	157,93	0,16	0,45	0,83	1,83	14,95	45,27	69,09	1,38	NA	0	0	0	2,42	4,11	2,57	1,35	1,35	1,35	387,69
319	3,23	15,18	15,66	0,02	5,94	6,06	1762,72	288,01	48,68	5,74	0,53	2,48	4,69	16,76	78,7	16,08	0,86	9429,91	0	65,53	92,59	3,44	15,62	14,75	0,17	4,63	4,63	1561,7	307,09	68,78	0,02	0,49	2,23	4,54	17,4	77,98	18,35	0,83	11101,73	0	59,89	93,01	5,71	21,72	26,22	0,05	5,87	5,87	1677,33
320	-0,85	-2,53	-3,47	0,13	0,37	1,25	1487,17	92,74	384,78	345,55	0,59	1,76	2,98	5,34	66,42	31,25	1	NA	0	25,3	196,45	1,74	5,49	7,94	0,08	0,64	1,21	1655,88	386,03	427,51	391,08	0,64	2,01	3,15	7,24	68,21	27,95	1,09	NA	15,68	25,01	126,43	6,56	15,94	18,13	0,5	0,68	1,38	1009,5
321	2,08	4,06	5,57	0,22	0,44	1,46	972,89	36,78	167,77	173,67	0,18	0,35	1,95	20,06	48,66	11,57	0,71	NA	0	48,06	167,48	2,2	4,51	3,56	0,93	1,33	1,5	587,04	53,35	132,61	22,49	0,24	0,5	2,05	18,56	51,11	38,05	0,76	NA	0	26,37	117,85	1,01	1,91	1,86	0,22	0,99	1,4	675,79
322	-2,21	-2,37	-4,14	2,6	4,68	9,16	683,55	71,19	34,25	155,5	0,06	0,06	1,08	15,91	7,11	161,48	1,74	NA	0	34,02	268,42	7,58	8,17	15,45	8,14	10,96	19,22	741,76	57,75	20,46	171,29	0,07	0,07	1,08	24,02	7,22	266,58	2,06	NA	0	33,49	104,5	9,51	10,34	16,99	7,82	10,44	16,59	652,39
323	-17,59	-216,15	-23,69	0,03	0,34	0,74	490,18	70,64	116,71	169,9	0,91	11,24	12,29	2,37	91,86	-7,12	0,34	1606,71	62,07	26,88	625,38	17,26	104,15	9,49	0,02	0,32	0,87	200,11	47,03	27,75	89,28	0,83	5,04	6,04	36,48	83,43	31,09	0,65	NA	65,61	10,57	47,9	3,23	18,73	3,7	0,01	0,28	0,87	418,41
324	1,52	2,97	2,28	0,18	0,77	1,93	546,61	67,08	115,44	135,14	0,38	0,74	1,96	12,7	49,04	28,36	1,07	15126	9,02	16,8	79,61	12,02	19,74	21,73	0,48	0,67	3,48	658,22	17,32	76,41	260,42	0,3	0,49	1,64	25,55	39,12	71,31	1,4	14706,85	9,59	24,47	99,24	2,1	3,11	2,42	0,9	1,92	4,85	420,37
325	0,3	0,44	0,68	0,11	0,79	2,33	822,64	78,19	112,7	204,4	0,21	0,3	1,48	14,85	32,37	95,46	1,15	NA	2,3	32,89	177,05	5,22	8,8	10,45	0,06	0,54	1,43	729,23	101,25	174,7	195,47	0,34	0,57	1,69	17,23	40,71	65,05	1,1	NA	5,58	24,08	84,65	1,11	2	1,89	0,12	0,4	1,41	619,67
326	0,16	0,4	0,14	0,01	0,66	0,85	335,92	92,31	131,27	29,77	0,5	1,27	2,54	5,11	60,6	9,67	0,69	NA	9,87	4,58	52,67	-3,28	-8,82	-2,8	0,01	0,56	0,76	310,18	73,2	106,98	31,07	0,53	1,43	2,69	2,8	62,79	4,23	0,65	NA	17,61	5,18	75,02	-2,62	-6,67	-1,84	0	0,46	0,7	255,87
327	4,55	10,43	17,42	0	0,69	1,61	1394,61	129,56	141,12	177,7	0,47	1,07	2,29	14,08	56,38	46,42	1,01	5242,06	35,66	36,53	118,32	0,14	1,01	0,51	0	0,07	0,51	1376,22	54,54	698,87	335,34	0,8	5,89	7,4	11,04	86,49	23,85	0,54	3584,44	27,12	41,22	177,62	0,14	0,48	0,93	0,05	0,21	0,52	2475,32
328	-3,93	-4,71	-32,46	1,11	3	5,33	3004,71	284,35	131,36	355,06	0,11	0,13	1,2	6,13	16,51	71,49	1,22	1514,5	1,54	83,05	659	-16,35	-20,12	-128,75	0,53	1,78	4,42	2865,71	239,44	179,65	513,59	0,14	0,18	1,23	-3,91	18,71	-2,34	1,24	-2703,87	1,14	97,95	-384,7	-0,89	-1,05	-4,61	2,31	3,45	7,59	1886,03
329	-1,72	-1,91	-10,7	12,43	14,33	18,31	2268,64	93,13	48,98	197,68	0,04	0,04	1,12	12,34	10,33	259,32	1,51	3488,07	0	87,61	289,99	0,23	0,26	1,13	9,44	10,3	14,02	1754,96	48,58	56,43	213	0,05	0,06	1,12	15,4	10,63	232,6	1,66	7142,96	0	73,14	148,22	-1,59	-1,74	-8,11	10,05	11,07	18,26	1865,83
330	9,3	20,36	5,03	0,23	0,89	1,18	196,88	22,62	9,48	10,12	0,4	0,87	2,19	38,25	54,33	54,73	0,86	52852,33	12,85	15,66	69,37	0,31	0,77	0,88	0	0,54	0,87	1049,57	161,33	164,45	97,42	0,5	1,24	2,51	27,9	60,08	22,43	0,81	NA	12,86	79,56	95,81	2,1	4,79	5,33	0,01	0,56	0,96	926,87
331	-15,36	87,55	NA	0,17	0,18	0,18	NA	NA	NA	NA	1,18	-6,7	-5,7	-15,36	117,54	1,27	-0,22	NA	0	NA	0	-43,34	60,62	-185,32	0,03	0,31	0,31	1556,55	748,38	2639,92	0	1,71	-2,4	-1,4	-43,34	171,49	-8,11	-1,65	NA	0	0	0	62,04	219,44	18,83	1,17	1,29	1,29	110,75
332	-4,35	-5,32	-8,95	0,25	1,02	5,39	748,52	54,35	70,18	311,05	0,17	0,21	1,22	17,35	18,25	36,75	1,81	NA	0	44,63	157,34	1,29	1,55	2,46	0,16	0,88	5,43	695,66	50,34	70,19	324,01	0,16	0,2	1,21	24,16	17,07	73,47	1,99	NA	0	43,72	106,04	-6,27	-9,16	-14,3	0,48	0,77	3,21	831,92
333	-3,17	-4,96	-13,38	0,12	0,97	2,25	1534,37	302,63	386,64	500,11	0,36	0,56	1,56	26,12	35,97	20,99	1,51	-142,77	0	123,48	-10956,12	-8,88	-15,66	-35,61	0,06	0,63	1,99	1460,45	209,97	288,25	579,6	0,43	0,76	1,76	21,27	43,34	9,94	1,41	731,65	9,16	120,97	2142,29	11,13	17,08	50,25	0,05	0,8	2,94	1647,66
334	-22,81	-97,05	-63,14	-0,32	0,13	0,84	1007,4	266,71	437,9	429,42	0,76	3,25	4,25	-9,73	76,49	-17,33	0,76	NA	33,67	36,21	-276,32	1,79	8,35	4,44	0	0,7	1,12	899,91	348,51	165,32	218,85	0,78	3,65	4,65	13,17	78,5	12,67	0,86	NA	47,67	28,12	-910,09	5,62	20,87	10,32	0	0,27	0,65	670,05
335	-0,58	-1,48	-2,1	0,11	0,9	1,19	1318,61	631,41	793,27	230,87	0,61	1,55	2,55	-0,58	60,83	6,18	1,45	NA	0	0	0	1,52	3,78	2,24	0,16	0,94	1,18	534,96	244,83	316,01	79,12	0,6	1,48	2,48	1,52	59,73	10,83	1,41	NA	0	0	0	5,15	17,75	8,69	0,08	1,13	1,34	616,27
336	0,32	0,53	0,59	0,49	2,34	3,78	683,76	106,62	57,82	84,47	0,33	0,56	1,69	25,15	40,94	22,74	1,22	NA	16,25	46,65	149,65	0,18	NA	0,5	0	0,59	1,01	1027,88	165,37	80,8	120,92	0,48	NA	NA	18,6	54,24	13,26	0,28	NA	36,25	52,03	119,47	-3,04	-6,2	-7,81	0,13	0,75	1,57	939,13
337	-17,92	498,5	-42,2	0,33	0,37	0,69	857,41	30,91	872,57	284,14	1,04	-28,82	-27,82	3,24	103,59	-10,88	-0,11	NA	0	49,84	-134,6	-3,64	49,09	-4,4	0,22	0,25	0,54	439,87	11,43	463,89	135,28	1,07	-14,49	-13,49	13,91	107,41	5,91	-0,16	NA	0	21,21	-444,22	10,48	199,85	13,39	0,41	0,44	0,69	466,31
338	9,5	15,26	5,08	0,74	1,36	1,62	194,55	42,08	67,78	17,56	0,37	0,6	1,61	42,81	37,75	65,28	1,47	NA	0	17,8	93,35	3,39	6,9	1,97	0,36	0,81	1,09	210,96	46,12	102,18	28,83	0,5	1,03	2,03	27,33	50,81	37,68	1,07	NA	0	13,88	161,66	0,08	0,2	0,07	0,28	0,64	1,17	335,32
339	0,81	1,11	3,89	1,98	2,61	5,41	1738,4	42,32	67,72	192,04	0,09	0,12	1,36	15,96	26,57	107,14	0,98	5380,93	0	72,35	227,9	-3,27	-4,68	-16,92	0,12	0,55	2,67	1884,39	47,73	111,07	239,02	0,11	0,16	1,43	11,59	30,14	57,22	0,88	6893,34	0	76,93	184,12	-2,92	-4,13	-14,4	0,02	0,5	3,18	1799,33
340	8,47	15,52	15,5	0,59	1,05	1,29	666,4	107,89	180,93	56,03	0,43	0,8	1,83	20,91	45,45	39,67	1,15	NA	7,66	22,77	64,34	0,6	0,93	1,14	0,22	0,54	1,16	695,04	62,08	192,72	120,99	0,34	0,52	1,55	17,54	35,33	26,58	1,04	NA	0	32,34	94,38	-7,85	-14,56	-18,12	0,65	0,76	1,49	841,76
341	-0,54	-0,54	-1,63	592,83	829,83	829,83	1000,61	0	1,3	0	0	0	1	-0,54	0,12	-450	NA	NA	0	0	0	-15,36	-15,36	-36,44	NA	NA	NA	863,43	109,53	0	48,73	0	0	1	-15,36	0	NA	2,59	NA	0	0	0	20,28	21,13	26,37	16,66	18,82	19,51	474,61
342	0,17	0,54	0,83	0,05	0,05	0,17	1759,47	NA	333,73	40,53	0,68	2,13	3,13	0,17	68,08	23,95	0,84	NA	0	0	0	0,13	0,59	0,32	17,44	39,75	70,56	897,09	38,25	1,72	53,58	0,78	3,53	4,53	0,27	77,9	14,43	1,16	NA	0	0,36	1,12	0,26	1,54	0,85	7,26	11,88	12,46	1180,47
343	-3,29	-4,46	-11,91	0,01	0,76	2,03	1318,73	94,99	70,4	193,1	0,26	0,35	1,36	9,53	26,33	16,18	1,14	NA	11,37	46,45	113,22	-3,27	-4,49	-10,15	0,03	0,89	1,73	1130,59	116,84	89,65	133,29	0,27	0,37	1,37	10,08	27,24	12,59	1,12	NA	12,29	41,47	162,37	-5,85	-9,15	-19,74	0	0,5	1,15	1230,73
344	-37,23	-102,7	NA	1,57	1,57	1,57	NA	NA	NA	NA	0,64	1,76	2,76	-37,23	63,75	-58,39	NA	NA	0	NA	0	62,93	68,16	NA	13,02	13,02	13,02	NA	NA	NA	NA	0,08	0,08	1,08	62,93	7,68	819,62	NA	NA	0	NA	0	-7,55	-7,76	NA	24,19	36,31	36,31	NA
345	0,09	-3,57	0,37	1,74	1,77	2,17	1411,79	11,86	384,4	155,77	0,57	-21,5	-37,7	10,64	102,65	28,91	0,65	NA	0	40,92	-100,72	3,14	-22800	17,33	2,61	2,64	3,22	2011,64	10,49	445,85	262,19	0,53	-3885,67	-7269,17	16,7	100,01	42,78	1,06	NA	0	74,94	-64,16	-11,56	99,85	-51,52	6,4	6,51	7,93	1627,03
346	4,05	7,96	121,66	-0,07	-0,07	-0,07	10926,99	0,53	-7378,26	0	-0,28	-0,56	1,96	5,13	49,07	-29,33	1	NA	24,5	32,26	63,65	2,46	4,5	48,04	-0,06	-0,11	-0,11	7115,22	152,8	-3391,25	0	-0,32	-0,58	1,83	3,81	45,36	-21,35	0,79	NA	3,62	26,53	40,91	2,03	5,16	38,09	13,09	105,2	105,2	6857,08
347	0,03	0,05	0,13	0,22	0,61	0,98	1683,66	119,8	309,23	114,23	0,36	0,71	1,97	12,7	49,27	43,88	0,83	NA	16,91	58,62	-260,26	0,04	0,07	0,15	0,03	0,4	0,88	1303,45	89,4	243,6	119,31	0,32	0,58	1,79	12,18	44,03	54,76	0,83	NA	13,44	43,49	-569,14	0,02	0,04	0,09	0,11	0,52	1,12	1307,85
348	12,36	12,72	81	34,5	34,5	34,5	2386,32	0	68,4	0	0,03	0,03	1,03	12,36	2,9	426,32	NA	NA	0	0	0	7,28	47,32	1,85	0	0,91	0,91	92,65	70,16	77,35	NA	0,84	5,49	6,5	7,28	84,63	10,43	0,67	NA	0	0	0	-3,54	-624,74	-1,14	0,01	0,92	0,92	117,86
349	-5,47	-9,34	-28,69	0,86	1,22	3,16	1910,65	102,14	294,16	576,98	0,29	0,5	1,71	7,49	41,44	42,87	1,4	NA	4,46	68,01	92,05	3,2	5,57	10,48	0,19	0,39	2,03	1191,96	57,61	143,86	465,38	0,34	0,59	1,74	15,48	42,53	57,5	1,82	NA	14,17	40,23	88,52	4,6	6,77	7,06	1,2	1,58	3,34	560,04
350	12,29	15,22	NA	7,26	7,49	7,49	NA	NA	NA	NA	0,19	0,24	1,24	12,29	19,24	75,15	8,14	NA	0	NA	0	2,98	20,09	73,07	0,9	20,1	20,1	8918,14	8329,73	433,81	NA	0,85	5,73	6,73	2,98	85,15	3,88	13	NA	0	0	0	7,42	11,49	54,1	2,18	2,74	2,74	2660,1
351	7,95	17,64	11,74	0,14	0,47	1,26	537,38	89,09	215,75	219,2	0,55	1,21	2,22	13,04	54,92	16,89	1,33	9893,5	11,02	7,51	193,52	22,09	32,57	18,14	0,18	0,65	2,1	298,94	36,8	83,42	123,26	0,31	0,45	1,47	28,46	32,18	77,99	1,74	90443,83	0	5,23	26,12	-11,8	-20,67	-11,69	0,23	0,89	1,86	361,69
352	2,69	3,59	4,74	0,52	1,21	2,65	641,69	66,36	69,61	141,51	0,24	0,33	1,33	25,96	25,07	47,9	1,44	9961,76	7,95	41,03	106,83	8,29	10,15	13	2,06	3,37	5,64	570,87	66,63	50,76	116,6	0,18	0,22	1,22	30,32	18,31	102,12	1,81	16512,65	3,66	34,54	76,48	1,94	2,35	2,9	2,07	3,53	4,99	543,93
353	6,19	16,84	4,76	0,51	0,83	1,11	280,06	16,76	46,31	15,34	0,59	1,62	2,72	10,72	63,26	32,15	0,99	NA	8,54	3,49	22,43	4,59	13,2	6,61	0,7	1,24	1,46	524,32	36,61	67,9	14,85	0,63	1,82	2,88	8,56	65,24	27,99	1,06	NA	4,01	5,72	16,54	3,62	8,37	4,32	0,3	0,99	1,15	435,09
354	6,86	9,22	6,8	2,23	3,39	4,12	360,81	36,96	26,76	31,73	0,23	0,31	1,34	32,7	25,62	113,08	1,69	31523,63	7,2	25,61	59,75	24,85	30,86	25,04	2,33	4,65	6,01	366,81	97,25	32,6	57,58	0,18	0,22	1,24	48,34	19,46	226,34	2,87	51032,55	2,99	23,67	39,75	5,95	7,19	8,62	0,99	1,37	4,88	529,13
355	38,02	70,57	28,8	1,85	2,17	2,17	275,74	40,49	125,78	NA	0,46	0,86	1,86	38,02	46,12	82,43	NA	NA	0	0	0	5,64	44,02	21,3	0,05	0,86	0,94	1374,06	604,63	77,26	56,19	0,55	4,25	7,8	5,64	87,18	37,18	0,29	NA	48,85	0	0	2,38	15,26	7,89	0,05	0,51	0,77	1211,73
356	0,22	0,45	0,39	0,28	0,42	1,38	646,58	24,27	109,45	159,3	0,3	0,62	2,06	30,23	51,48	67,36	0,8	NA	8,6	53,32	-1823,67	9,41	18,51	11,93	1,26	1,49	2,63	461,51	20,65	89,74	104,19	0,26	0,51	1,97	38,41	49,16	96,41	1,15	NA	0	36,77	175,35	21,46	75,92	25,38	0,56	0,8	1,13	431,6
357	3,41	6,24	6,95	0,65	2,83	3,11	742,39	344,48	158,25	44,69	0,45	0,83	1,83	7,22	45,32	24,99	2,42	NA	0	7,76	21,46	3,38	5,77	6,86	1,09	2,93	3,2	738,31	326,3	177,87	49,03	0,41	0,7	1,71	7,26	41,35	37,45	3,5	NA	0	7,86	20,08	0,07	0,13	0,13	0,89	2,12	2,36	657,66
358	2,08	3,65	2,34	0,01	1,55	2,34	410,2	148,22	52,32	77,92	0,24	0,43	1,75	13,49	43	47,19	1,3	19860,45	10,94	12,86	63,1	0,07	0,85	0,09	0,01	1,15	1,59	472,08	159,04	77,1	61,18	0,79	9,83	12,5	9,44	92	8,55	1,07	NA	13,19	12,16	80,58	1,4	15,44	1,22	0,01	1,16	1,52	318,62
359	0,89	5,92	0,51	0,16	0,26	0,33	207,87	15,25	144,75	10,68	0,85	5,63	6,63	4,99	84,91	11,57	0,37	NA	1,73	2,34	68,04	0,34	5,08	0,27	0,1	0,47	0,6	293,86	99,38	261,77	33,6	0,93	14,03	15,03	3,27	93,35	5,82	0,19	-2687	1,34	2,37	-333,53	2,3	23,78	1,71	0,2	0,11	0,42	271,14
360	0,11	0,18	0,45	0,03	0,86	1,66	1535,93	518,98	355,45	508,3	0,41	0,7	1,7	20,43	41,06	40,64	1,87	NA	17,66	85,76	303,01	0,24	0,37	0,81	-0,26	0,99	2,47	1208,73	456,45	331,11	547,13	0,33	0,5	1,5	20,74	33,49	56,34	2,83	NA	2,85	68,07	316,78	0,09	0,14	0,24	-0,02	1,01	2,18	1017,69
361	6,47	46,25	4,81	0,04	0,13	0,4	270,49	17,39	134,18	53,98	0,83	5,9	7,15	29,07	86,01	23,3	0,31	13732,18	29,88	16,79	68,71	55,2	178,81	43,18	0	0	0,45	284,74	0,31	74,07	67,91	0,68	2,19	3,24	72,5	69,13	93,2	0,59	34391,73	37,94	13,53	29,8	24,56	41,03	18,91	0,04	0,05	0,93	281,08
362	-6,08	351,22	-18,61	0,19	0,84	3,09	1113,37	78,44	120,77	274,72	0,99	-56,96	-57,73	14,63	101,73	3,03	0,06	1517,9	0	63,35	745,89	33,05	109,46	51,5	0,05	0,25	0,78	567,24	62,1	119,85	171,55	0,65	2,16	3,31	68,54	69,81	68,27	0,67	NA	35,55	55,31	-217,36	1,3	4,88	2,1	0,05	0,5	0,89	589,3
363	-0,1	-0,11	-0,46	10,17	10,84	12,38	1671,22	49,78	58,93	91,67	0,06	0,06	1,09	23,62	7,88	236,82	1,68	NA	0	108,88	-412,64	-3,17	-3,39	-25,83	11,9	12,7	15,24	2968,89	67,04	77,08	198,74	0,04	0,05	1,07	21,14	6,55	236,57	1,57	NA	0	198,24	-1778,83	-6,87	-7,59	-39,51	4,31	4,52	5,83	2098,9
364	28,98	83,69	26,82	NA	NA	NA	336,82	3,4	0	46,69	0,65	1,89	2,89	28,98	65,37	49,58	0,48	NA	0	0	0	53,22	55,46	47,97	14,45	14,72	19,55	328,1	NA	6,43	31,46	0,04	0,04	1,04	53,22	4,04	1393,23	1,57	NA	0	0	0	28,08	37,19	28,39	1,28	2,18	2,44	369,03
365	16,14	92,18	54,28	0,75	0,75	0,79	1224,3	NA	998,83	39,49	0,82	4,71	5,71	16,14	82,49	36,82	0,5	NA	0	0	0	-23,42	898,44	-76,73	0,45	0,46	0,5	1192,74	3,29	1210,38	51,54	1,03	-39,37	-38,37	-23,42	102,61	1,75	-0,05	NA	0	0	0	1,04	26,19	3,83	0,62	0,62	0,73	1339,36
366	8,57	17,42	15,78	0,16	0,3	1,96	670,4	25,41	34,27	296,96	0,44	0,89	2,03	8,57	50,82	54,92	1,4	NA	21,43	0	0	9,47	20,17	25,7	0	0,77	1,69	987,77	328,87	38,79	395,15	0,5	1,07	2,13	9,47	53,04	42,75	2,05	NA	39,59	0	0	-3,33	-4,44	-4,19	0,04	0,32	3,05	458,41
367	0,46	1,63	0,74	0,1	0,59	0,92	588,4	120,72	250,72	84,38	0,44	1,57	3,55	17,29	71,84	15,09	0,47	8547,55	0	27,21	132,38	8,01	26,26	0,89	0,61	0,92	1,47	40,33	3,74	12,1	6,75	0,52	1,7	3,28	23,19	69,49	27,63	0,56	NA	0	1,68	73,6	17,54	34,92	20,69	0,47	1,23	1,77	430,61
368	0,6	1,28	0,36	0,38	0,38	0,75	215,1	0,33	113,18	41,54	0,53	1,14	2,14	0,6	53,23	22,64	0,78	NA	0	0	0	0,42	1,19	0,38	0,5	0,59	0,97	332,85	19,71	213,54	82,65	0,65	1,85	2,85	4,14	64,9	14,04	0,95	NA	0	3,4	141,9	0,35	1,09	0,47	0,39	0,43	0,91	483,72
369	0,76	1,16	3,12	0,08	0,52	1,02	1489,34	157,27	352,47	177,74	0,34	0,51	1,51	0,76	33,9	2,25	0,9	NA	0	0	0	11,47	16,83	24,23	0,94	0,99	1,19	768,55	11,77	226,74	44,57	0,32	0,47	1,47	11,47	31,82	36,06	1,08	NA	0	0	0	25,85	40,74	93,77	1,5	1,55	1,72	1324,01
370	-0,49	-1,73	-2,2	0,04	0,5	1,23	1646,27	235,45	280,26	376,73	0,5	1,79	3,54	7,84	71,77	22,94	0,8	-1022,21	14,12	37,65	-583,93	-0,6	-1,96	-1,67	0,01	0,48	1,24	1018,55	161,12	205,38	270,41	0,51	1,69	3,29	11,41	69,57	24,83	0,86	NA	14,14	33,6	-955,83	-0,61	-2,12	-1,58	0,01	0,17	0,95	942,06
371	-1,44	-2,8	-2,08	0,63	2,17	3,4	525,58	96,19	62,63	77,82	0,32	0,62	1,94	10,51	48,51	56,64	0,95	12785,77	0	17,26	81,8	13,15	20,3	14,08	1,33	3,26	5,52	389,78	57,75	29,83	68,3	0,23	0,35	1,54	26,37	35,25	133,62	1,25	31357,58	0	14,16	39,87	15,44	95,7	13,69	0,17	0,65	0,72	323,53
372	4,34	4,59	8,82	6,93	6,93	6,93	739,89	NA	39,82	NA	0,05	0,06	1,06	4,34	5,44	318,82	1,6	NA	0	0	0	3,21	5,74	14,35	1,76	1,76	1,77	1624,9	NA	707,76	9,31	0,44	0,79	1,79	3,21	44,04	32,32	2,54	NA	0	0	0	0,04	5,09	26,8	0,39	32,54	32,57	238830,82
373	-2,49	-4,42	-4,31	0	0,4	2,3	630,14	40,25	66,55	193,48	0,31	0,55	1,77	10,31	43,62	19,34	1,13	NA	13,71	22,17	134,23	1,39	2,62	2,07	0,01	0,41	2,17	541,64	39,1	67,87	171,1	0,35	0,67	1,88	15,13	46,89	27,42	1,11	NA	14,3	20,45	94,94	2,78	5,13	4,16	0	0,42	1,87	546,64
374	5,44	43,74	4,99	0,09	0,32	0,61	334,02	47,82	156,7	61,64	0,88	7,04	8,04	10,5	87,56	25,21	0,68	NA	14,85	4,64	8,18	-0,96	-9,2	-2,72	0,03	0	NA	1035,13	91,29	484	NA	0,9	8,61	9,61	3,29	89,59	21,69	0,69	NA	18,87	12,07	69,36	-6,22	-110,04	-13,09	0,02	0,58	0,88	768,15
375	-325,7	109,61	-95018,33	0,18	0,25	0,25	106190,93	28842	417090	0	3,97	-1,34	-0,34	-325,7	397,14	-82,01	NA	NA	0	0	0	-7,11	1,59	NA	0,11	0,18	0,18	NA	NA	NA	NA	5,48	-1,22	-0,22	-7,11	547,92	-1,3	NA	NA	0	NA	0	-7,31	1,47	NA	0,09	0,17	0,17	NA
376	-35,13	793,73	-12,21	0,23	0,35	0,35	126,51	8,38	69,77	NA	1,04	-23,59	-22,59	32,37	104,43	-0,96	0,52	592,67	0	23,46	410,43	-17,56	92,17	-8,27	0,15	0,76	0,76	171,3	110	181,17	0	1,19	-6,25	-5,25	90,38	119,06	-7,99	-0,39	NA	0	50,8	135,77	9,29	133,57	2,84	1,06	1,21	1,21	111,79
377	0,03	0,09	0,02	0,05	0,07	0,07	202,27	3,04	135,82	0	0,68	2,11	3,11	12,82	67,9	19,22	0,34	NA	0	7,11	186,65	0	0,03	0,01	0,16	0,2	0,22	485,28	16,64	407,55	7,26	0,85	5,63	6,63	12	84,92	8,17	0,19	NA	0	15,99	71,64	0,2	1,63	0,46	0,06	0,26	0,26	827,83
378	-4	-4,01	NA	NA	NA	NA	NA	NA	NA	NA	NA	NA	1	-4	0,21	NA	NA	NA	0	NA	0	7,14	7,2	NA	124,87	124,87	124,87	NA	NA	NA	NA	0,01	0,01	1,01	7,14	0,8	891,3	NA	NA	0	NA	0	5,28	5,35	NA	71,11	81,27	81,27	NA
379	7,28	11,57	31,4	7,88	12,1	12,1	1569,78	107,29	25,71	0	0,37	0,59	1,59	7,28	37,05	27,93	1,23	NA	0	0	0	6,62	9,88	30,98	12,8	33,36	33,48	1704,02	272,17	13,23	1,53	0,33	0,49	1,49	6,62	33,04	28,93	1,35	NA	0	0	0	5,66	8,05	21,55	-7,67	-62,48	-62,72	1389,26
380	3,09	12,9	36,35	0,14	1,35	2	4287,77	1062,82	358,03	577,72	0,65	2,74	4,18	21,36	76,08	17,38	0,78	-6238,35	31,82	215,28	-150,6	3,58	15,07	41,23	0,05	0,69	1,03	4186,44	960,5	610,2	524,16	0,67	2,82	4,2	21,24	76,21	17,04	0,54	-5698,4	31,08	203,04	-188,57	0,49	1,87	3,65	0,05	0,53	1,19	2723,33
381	0,71	1,07	1,12	0,11	1,27	2,33	573,22	160,32	68,4	147,98	0,29	0,43	1,5	17,76	33,21	58,98	1,64	NA	14,23	26,84	636,13	0,48	0,59	0,54	0,28	1,02	3,57	414,91	39,4	53,71	138,8	0,16	0,19	1,23	21,85	18,4	129,28	1,57	NA	0	24,36	307,84	3,13	5,26	4,34	1,38	2,72	5,04	505,47
382	0,02	0,05	0,42	0,01	0,06	0,55	7436,18	144,29	2700,19	1331,38	0,59	1,46	2,46	12,92	59,4	14,24	0,79	NA	22,23	263,43	-2341,56	0,03	0,07	0,42	0	0,05	0,61	5203,2	105,98	2226,85	1262,75	0,59	1,44	2,46	14,8	59,33	13,95	0,76	NA	14,89	211,17	919,5	0,03	0,09	0,48	0	0,06	0,47	5389,38
383	-21,54	-34,78	-35,71	0,01	0,82	1,45	603,35	136,78	78,54	108,94	0,33	0,53	1,61	-3,03	38,06	4,11	1,14	7762,25	15,5	30,68	151,34	8,21	10,43	9,95	0,08	0,52	2,58	441,03	26,92	61,91	129,38	0,18	0,23	1,27	27,9	21,25	164,36	1,3	26417,46	0	23,85	51,12	3,27	3,69	3,35	1,04	3,02	7,42	373,78
384	2,86	4,26	22,15	4,21	5,7	9,96	2816,36	176,29	60,72	518,73	0,14	0,21	1,49	15,65	32,75	88,9	1,34	NA	10,95	98,93	312,44	1,01	1,45	7,19	3,54	4,97	9,79	2583,87	160,8	55,62	555,96	0,12	0,17	1,43	14,92	29,93	91,19	1,37	NA	9,09	98,73	277,66	-1,65	-2,28	-10,83	3,28	4,48	9,29	2390,02
385	0,4	-2,54	3,96	0,01	0,37	0,6	3594,33	100,79	3063,82	724,73	1,16	-7,33	-6,33	13,52	115,81	13,29	0,27	NA	0	129,55	-94,93	-6,3	22,86	-11,29	-0,08	0,44	0,58	652,37	71,73	600,61	83,65	1,28	-4,63	-3,63	10,18	127,57	9,69	0,12	NA	0	29,54	-59,92	-0,29	-0,78	-0,98	0,39	2,05	2,42	1229,45
386	0,02	2,86	18	0,1	0,12	0,2	313322,21	4616,89	287863,62	24846,19	0,93	126,92	136,63	0,03	99,27	4,45	0,01	NA	0	11,88	-1,3	0,14	21,45	8,87	0,05	0,08	0,24	23530,11	611,06	20633,19	3311,13	0,89	138,54	156,25	1,74	99,36	6,76	0,01	NA	0	103,59	-135,49	1,22	236,51	185,56	0,1	0,16	0,3	55596,96
387	0,35	0,55	1,02	1,2	1,57	3,8	1054,51	43,5	117,64	265,35	0,16	0,26	1,58	11,5	36,58	97,84	1,21	NA	0	32,29	199,27	7,42	17,56	16,44	0,84	1,33	2,63	806,55	37,18	74,9	98,61	0,46	1,1	2,37	15,47	57,73	34,95	1,06	NA	0	17,83	96,16	3,27	8,03	6,69	0,8	1,74	2,75	745,95
388	0,55	4,23	0,53	0,67	0,95	0,95	350,8	63,6	132,45	0,37	0,7	5,45	7,74	28,8	87,08	23,01	0,42	2549,9	28,19	27,22	111,39	1,73	11,84	1,19	0,47	1,1	1,12	250,92	103	102,35	2,56	0,74	5,07	6,84	30,86	85,38	19,21	0,64	5704,25	23,92	20,08	87,24	-0,2	-1,38	-0,12	0,2	0,99	1,22	217,4
389	13,07	13,69	132,87	30,48	30,48	31,93	3701,98	0	68,58	100,83	0,02	0,02	1,05	34,99	4,6	670,64	2,37	NA	0	222,98	-213,72	-39,46	-40,17	-288,92	13,54	17,52	20,36	2664,92	173,64	43,65	125,74	0,02	0,02	1,02	-5,46	1,76	-2236,59	1,49	NA	0	248,95	-233,37	11,23	15,43	140,63	60,19	60,42	64,38	4570,24
390	3,38	29,01	16,95	0,01	1,06	1,4	1823,02	515,08	301,24	173,49	0,59	5,03	8,57	4,75	88,34	34,44	0,7	2532,14	12,32	6,84	121,6	2,48	17,56	19,03	0	0,64	0,76	2789,15	734,93	791,01	144,02	0,62	4,4	7,07	4	85,86	35,13	0,51	-6936,43	13,22	11,62	-44,94	0,03	0,22	0,25	0	0,72	0,94	2624,72
391	8,44	107,98	2,73	0,14	1,08	1,08	117,63	101,41	107,25	0	0,92	11,8	12,8	8,44	92,18	9,15	NA	NA	0	0	0	34,04	59,75	113,86	0,37	2,32	2,32	1217,41	1011,99	517,97	NA	0,43	0,76	1,76	34,04	43,02	79,13	NA	NA	0	0	0	-0,99	-1,82	NA	0,31	2,2	2,2	NA
392	8,82	10,05	10,76	0,37	4,26	7,42	444,09	182,18	46,81	149,73	0,12	0,13	1,14	29,3	12,2	135,19	4,36	NA	0	24,98	111,81	20,22	23	23,18	1,49	4,26	8,13	417,17	107,47	38,8	152,11	0,12	0,13	1,14	38,13	12,09	212,13	3,89	NA	0	20,53	56,19	17,94	19,47	19,89	4,71	10,75	16,48	404,6
393	5,48	7,59	12,53	0,27	1,27	2,04	832,34	158,65	158,25	123	0,21	0,29	1,39	16,89	27,8	55,97	1,21	5884,84	0	26,09	163,56	10,59	14,5	19,11	0,81	1,27	2,65	656,76	43,79	100,25	140,49	0,21	0,29	1,37	21,34	26,94	78,6	1,42	16931,58	0	19,39	59,89	6,19	7,89	8,51	1,42	2,84	4,06	501,62
394	-3,81	-4,26	-12,82	0,91	3,51	11,51	1224,03	97,79	37,67	305,8	0,08	0,08	1,12	8,62	10,42	82,84	1,52	NA	0	41,8	110,1	1,84	2,06	4,79	3,28	5,61	12,12	950,02	82,98	35,52	234,5	0,09	0,1	1,13	15,6	11,12	123,53	1,72	NA	0	35,92	76,49	0,33	0,36	0,89	4,76	8,8	18,41	995,7
395	1,85	15,78	18,59	0,33	3,31	3,31	3650,68	376,87	126,41	0,06	0,54	4,6	8,51	12,67	88,26	16,22	0,7	5329,38	0	108,48	156,93	0,32	3,11	2,37	0,09	2,67	2,67	2651,26	322,78	124,91	0,04	0,52	5,01	9,57	9,87	89,55	14,02	0,66	9182,84	0	69,54	96,94	0,04	0,39	0,33	0,02	2,44	2,49	2928,21
396	1,81	3,26	2,41	0,17	0,72	1,62	485,72	69,42	113,84	114,97	0,33	0,6	1,8	6,12	44,51	33,8	1,08	8529,74	9,26	5,75	87,66	1,91	3,42	2,23	0,02	0,38	1,51	425,48	46,04	104,75	144,44	0,35	0,62	1,79	6,17	44,18	26,92	1,1	13188,69	9,35	4,98	60,32	1,62	2,7	1,12	0,02	0,4	1,83	252,48
397	-28,92	-75,28	-42,38	0,3	0,44	0,54	533,43	39,18	278,35	27,48	0,62	1,6	2,6	-21,99	61,58	14,3	0,66	2758,5	0	10,16	221,61	0,84	2,36	0,75	0,56	0,61	0,76	325,43	10,06	187,88	28,66	0,59	1,66	2,82	7,63	64,56	69,03	0,64	67645	0	6,08	19,67	4,31	16,28	6,59	0,14	0,16	0,27	558,05
398	0,86	3,69	1,22	0	0,22	0,6	517,51	59,56	222,57	106,82	0,63	2,71	4,3	10,76	76,77	22,11	0,48	18754,17	13,17	14,08	59,19	0,76	3,29	0,96	0,04	0,25	0,74	457,05	59,63	267,05	138,77	0,66	2,84	4,31	10,16	76,82	21,52	0,49	11735,33	3,15	11,79	93,02	0,03	0,12	0,05	0,19	0,29	0,84	638,44
399	6,39	10,02	26,08	0,45	0,87	1,86	1485,8	73,63	135,86	178,93	0,19	0,29	1,57	27,64	36,26	70,79	0,88	NA	5,64	86,74	-1328,11	-7,3	-12,47	-27,62	0,04	0,35	1,21	1377,91	82,46	109,64	237,05	0,24	0,42	1,71	14,65	41,49	-0,3	0,81	NA	11,88	83,06	-977,24	-8,68	-15,7	-31,53	0,02	0,25	1,03	1326,5
400	1,56	3,14	3,56	0	0,51	1,62	831,58	65,38	82,63	146,56	0,37	0,75	2,02	15,22	50,46	25,51	0,97	NA	20,32	31,2	90,18	1,9	3,86	4,05	0,01	0,47	1,6	776,27	59,28	84,66	147,49	0,37	0,76	2,03	15,89	50,8	29,54	0,96	NA	18,13	29,84	82,99	0,13	0,28	0,31	0	0,3	1,09	879
401	-44,62	-48,58	NA	1,13	9,51	9,51	NA	NA	NA	NA	0,08	0,09	1,09	-44,62	8,16	-546,37	4,11	NA	0	NA	0	49,33	51,63	92,08	0,17	19,93	19,93	679,43	591,31	29,92	NA	0,04	0,05	1,05	49,33	4,45	1107,99	8,49	NA	0	0	0	16,72	18,47	62,87	0,78	6,85	6,85	1372,28
402	3,43	6,84	5,04	0,17	0,54	1,61	534,84	27,19	86,67	94,15	0,36	0,71	1,99	19,41	49,82	63,85	0,94	NA	18,81	23,48	70,85	10,33	19,39	14,17	0,96	1,61	5,2	499,37	14,57	27,77	101,06	0,27	0,5	1,88	23,32	46,71	95,31	1,05	NA	20,31	17,82	56,48	9,19	14,19	10,63	0,66	1,42	4,94	422,58
403	1,2	3,39	9,17	0,34	0,41	0,68	2776,15	111,19	1771,34	482,08	0,65	1,82	2,82	1,2	64,51	27,63	0,64	NA	0	0	0	0,2	0,46	6,24	0,15	0,26	0,41	11519	719,86	6539,47	1022	0,57	1,35	2,35	0,2	57,4	18,33	0,56	NA	0	0	0	0,6	1,59	14,58	0,1	0,11	0,24	8835,79
404	0,01	0,1	0,03	0,14	0,42	1,39	817,77	47,5	172,99	170,12	0,88	7,78	8,87	26,14	88,73	25,06	1,09	NA	4,68	58,7	358,55	0,01	0,11	0,02	0,06	0,4	0,88	574,86	60,25	175,33	84,23	0,8	6,11	7,64	32,66	86,91	32,12	0,83	-2959,88	3,26	51,56	-304,05	-6,87	-100,68	-12,03	0,6	0,91	1,71	639,16
405	5	5,13	14,8	41,24	41,85	41,85	1076,47	15,6	25,44	NA	0,02	0,02	1,02	5	2,39	209,43	NA	NA	0	0	0	7,6	7,85	12,55	27,97	30,71	30,71	601,34	29,27	10,65	NA	0,02	0,02	1,03	7,6	3,23	556,32	2,15	NA	0	0	0	2,47	2,53	4,49	95,43	98,04	98,04	661,56
406	5,68	10,82	5,16	0,01	1,46	1,65	331,11	200,67	117,38	27,46	0,48	0,91	1,91	30,65	47,52	24,93	1,92	25450,55	6,82	22,72	61,55	0,71	1,67	0,88	0,01	1,07	1,48	452,49	201,51	149,27	78,89	0,58	1,35	2,35	20,06	57,51	15,02	1,29	21414,31	11,33	24,05	74,15	1,18	2,74	1,19	0,1	1,38	1,75	367,91
407	0,47	0,86	0,72	0	0,16	1,07	566,78	21,33	136,64	157,94	0,46	0,84	1,84	14,63	45,7	28,84	1,03	15630,92	21,3	22,06	71,96	5,35	9,11	6,39	0,01	0,17	1,05	434,73	20,92	94,78	111,27	0,41	0,7	1,7	20,67	41,22	40,14	1,02	21512,68	18,97	18,3	59,97	-3,58	-6,54	-4,81	0,02	0,1	0,86	490,03
408	20,87	21,36	21,78	44,28	50,22	50,22	379,96	41,46	6,97	0	0,02	0,02	1,02	26,89	2,28	1040,53	14,95	NA	0	6,29	16,45	13,93	15,44	18,97	8,83	9,95	9,95	495,63	53,74	47,75	0	0,1	0,11	1,11	18,82	9,79	164,76	31,14	NA	0	6,65	19,04	10,46	10,93	12,44	22,47	23,12	23,12	434,13
409	30,32	34,37	48,52	5,95	5,95	5,95	582,52	0,07	67,9	0	0,12	0,13	1,13	30,32	11,79	307,87	2,96	NA	0	0	0	50,05	60,06	34,69	4,5	4,88	4,88	252,28	NA	40,62	NA	0,17	0,2	1,2	66,23	16,68	327,28	4,09	NA	0	11,22	19,25	-1,33	-1,52	-4	120,96	123,31	123,31	1098,87
410	1,05	4,55	17,56	1,92	3	4,32	6061,55	369,51	448,38	601,71	0,51	2,19	4,32	20,51	76,85	43,1	0,95	NA	31,64	324,03	-64,15	1,69	4,87	13,65	-3,4	-1,5	2,11	2945,51	285,1	190,26	696,15	0,36	1,03	2,89	30,07	65,37	89,06	0,67	NA	6,88	229,66	-149,97	0,38	1,24	1,58	-1,13	0,02	0,87	1525,85
411	-1,98	-1,98	NA	NA	NA	NA	NA	NA	NA	NA	0	0	1	-1,98	0	NA	NA	NA	0	NA	NA	13,12	84,64	34,78	0,04	0,29	1,29	965,16	185,63	735,34	741,34	0,85	5,45	6,45	13,12	84,5	15,83	19,73	NA	0	0	0	14,67	91,98	14,03	0,09	0,36	1,53	349,05
412	-17,95	40,37	NA	0,01	0,02	0,02	NA	NA	NA	NA	1,44	-3,25	-2,25	-17,95	144,45	-12,42	-0,46	NA	0	NA	0	-14,55	74,58	-57,6	0,05	0,13	0,13	1440,57	132,31	1702,75	NA	1,2	-6,12	-5,12	-14,55	119,51	6,48	-0,23	NA	0	0	0	NA	NA	NA	NA	NA	NA	NA
413	0,02	0,05	0,19	0,26	0,67	1,49	3081,02	602,55	89,72	1188,03	0,51	1,06	2,06	35,95	51,48	22,97	1,79	NA	47,82	304,13	-292,66	0,37	0,76	3,01	0,3	0,72	1,58	2948,15	569,55	82,71	1169,54	0,51	1,03	2,03	29,64	50,8	19,32	1,95	-6713,78	45,58	237,05	-156,95	0,47	0,81	2,68	0,06	0,63	1,87	2100,25
414	36,84	46,1	7,02	8,21	8,24	8,24	69,32	0,17	7,19	0	0,2	0,25	1,25	412,04	20,08	217,37	6,39	NA	0	71,45	-147,01	7,51	30,48	13,93	0,12	0,12	0,12	675,39	NA	486,67	NA	0,75	3,06	4,06	117,44	75,36	51,62	0,28	NA	0	203,98	789,21	-13,22	475,58	-22,54	0,73	0,73	0,73	622,43
415	0,11	0,13	0,26	6,92	7,79	7,79	850,6	87,92	101,75	0	0,14	0,16	1,16	51,57	13,93	14,14	18,02	NA	0	120,26	-559,08	0,71	0,82	1,65	7,74	8,82	8,82	842,9	97,67	90,03	NA	0,13	0,15	1,15	51,72	12,84	14,45	23,79	NA	0	118,11	-776,77	0,47	0,54	0,95	8,15	9,04	9,04	734,54
416	0,41	0,46	0,98	3,3	5,6	8,56	866,63	120,06	52,31	157,44	0,08	0,09	1,13	11,73	11,47	122,82	1,9	16079,64	0	26,95	93,27	1,9	2,11	3,84	3,01	7,52	11,99	737,52	136,76	30,37	137,77	0,06	0,07	1,11	14,7	10,2	221,06	1,84	22764,9	0	25,94	74,74	-10,38	-11,5	-23,12	4,44	8,01	13,79	813,03
417	0,05	0,62	0,33	0,03	0,35	0,7	2275,18	435,27	1375,22	497,93	0,92	10,91	11,91	6,22	91,6	14,81	0,68	NA	0	38,52	-90,5	2,61	24,1	6,09	0,08	1,09	1,55	847,66	184,41	183,14	85,44	0,89	8,22	9,22	8,23	89,15	21,33	1,18	NA	0	13,08	152,16	1,51	12,67	2,58	0,72	0,76	1,84	621,12
418	0,1	0,4	0,36	0,03	0,45	0,62	1350,87	333,76	787,3	131,5	0,73	3,01	4,14	5,3	75,85	14,55	0,4	23809,57	0	19,3	37,28	0,35	2,63	1,73	0,15	0,33	0,59	1826,76	161,1	844,28	244,96	0,86	6,52	7,62	3,96	86,88	9,71	0,49	18455,31	22,89	18,16	59,23	0,14	0,2	0,83	0,66	2,74	5,89	2128,67
419	0,12	0,18	0,19	3,17	3,17	3,47	581,38	0,17	135,06	41,26	0,34	0,51	1,51	93,19	33,87	37,68	3,61	NA	0	148,66	6486,44	0,45	0,7	0,83	2,11	2,11	2,3	669,35	0,22	234,17	45,8	0,35	0,55	1,56	71,23	35,74	36,18	3,51	NA	0	130,15	-494,1	5,81	8,98	9,56	2,21	2,24	2,51	600,59
420	-13,42	-22,73	-26,85	0,02	0,18	1,46	728,13	30,15	144,35	252,62	0,39	0,66	1,69	12,49	40,95	6,29	1,14	7758,33	13,95	51,84	139,95	-7,18	-12,58	-11,86	0,01	0,2	1,17	601,22	41,04	155,28	216,26	0,41	0,73	1,75	18,57	42,95	9,63	1,05	10230,97	11,85	42,54	138,66	-9,36	-17,2	-15,02	0,02	0,25	1,57	585,46
421	0,53	0,73	1,4	1,09	2,86	4,02	955,98	140,69	75,93	95,2	0,16	0,22	1,36	11,24	26,6	78,93	1,2	NA	1,48	28,13	126,82	0,18	0,23	0,4	0,79	2,11	3,8	827,24	97,58	71,4	128,32	0,18	0,24	1,34	12,42	25,15	71,62	1,23	NA	0,98	27,83	117,18	-5,03	-6,63	-9,53	0,41	1,54	3,17	691,4
422	1,9	23,25	4,81	0,04	0,29	0,66	922,94	152,52	515,17	229,79	0,89	10,85	12,26	21,48	91,84	9,14	0,19	NA	10,02	49,67	-4493,94	1,69	49,06	3,32	0,04	0,15	0,64	716,22	43,9	238,73	188,5	0,95	27,63	29,07	19,76	96,56	6	0,31	NA	20,41	35,55	118,14	-4,07	52,45	-8,73	0,17	0,22	0,64	783,58
423	4,97	6,09	9,4	0,81	1,95	3,46	688,8	95,84	84,07	128,89	0,17	0,21	1,23	16,24	18,48	75,32	1,48	5064,17	0	21,33	229,97	13,27	16,3	20,73	0,93	1,93	3,11	568,68	82,04	82,53	99,15	0,18	0,22	1,23	23,52	18,59	122,08	1,54	11619,28	0	16,02	108,15	5,06	6,17	8,07	0,23	2,28	3,09	582,42
424	0,38	5,34	0,6	0,37	0,67	0,85	576,89	100,84	334,43	63,26	0,93	13,04	14,04	0,38	92,88	19,53	0,14	NA	0	0	0	-33,36	-46,61	-57,74	0,6	1,37	1,67	630	55,69	72,3	22,27	0,28	0,4	1,4	-31,87	28,43	8,28	0,89	NA	0	2,59	-2	-36,13	-103,55	-38,74	11,14	16,29	16,29	391,39
425	5,59	8,71	49,07	1,68	2,01	2,78	3193,34	131,64	427,17	318,92	0,25	0,39	1,56	25,21	35,78	101,25	1,19	NA	0,87	172,11	-177,03	-4,51	-6,54	-19,71	1,37	1,68	2,81	1590,17	66,64	215,54	250,17	0,2	0,29	1,45	17,88	30,97	76,76	1,23	NA	0,17	97,83	-514,52	-0,36	-0,49	-1,41	2,38	2,38	4,22	1438,67
426	-0,88	-1,81	-2,38	0,17	0,62	1,62	985,8	76,97	167,75	175,28	0,26	0,54	2,06	8,52	51,54	47,3	0,8	666,94	2,35	25,46	1363,89	0,6	1,28	1,29	0,13	0,43	1,37	782,57	48,61	25,79	150,73	0,31	0,65	2,14	10,71	53,26	45,94	0,79	4931,71	20,96	21,72	193,97	1	1,9	1,8	0,02	0,85	1,83	659,43
427	-4,69	109,55	-70,58	0,05	0,16	0,26	5476,99	634,84	5648,73	560,54	1,04	-24,36	-23,36	-4,69	104,28	-1,5	-0,06	NA	0	0	0	13,12	-38,78	10,71	0,09	0,09	0,09	297,08	0,8	393,22	NA	1,34	-3,96	-2,96	13,12	133,83	37,37	-0,38	NA	0	0	0	2,03	-6,64	7,78	0,09	0,28	0,28	1397,76
428	-11,56	-20,33	-32,29	0,44	0,74	1,97	1016,39	16,28	186,81	232,81	0,29	0,5	1,76	6,54	43,13	16,92	1,14	NA	3,5	50,55	-597,5	2,03	3,63	4	0,59	0,96	2,07	715,45	30,61	151,68	169,83	0,33	0,59	1,78	19,83	43,94	47,54	1,52	NA	0	34,97	254,98	16,02	21,77	22,44	1,47	2	4,1	511,3
429	6,42	18,6	16,1	0,23	0,25	0,53	913,22	10,51	550,2	156,84	0,61	1,77	2,9	12,89	65,51	31,27	0,51	NA	0	16,25	-20,15	30,71	58,7	163,34	0,3	0,43	0,83	1935,84	125,32	908,82	364,79	0,48	0,91	1,91	38,33	47,67	81,27	0,86	NA	0	40,48	357,07	38,42	45,23	173,69	1,37	1,91	2,88	1650,26
430	-6,45	-8,26	-13,03	0,94	1,98	4,96	734,86	63,12	48,52	183,29	0,16	0,2	1,28	16,02	21,9	27,9	1,45	NA	4,66	45,38	124,04	4,43	5,45	7,52	0,75	2,37	5,83	617,58	68,1	32,04	150,47	0,13	0,16	1,23	25,77	18,7	110,69	1,47	NA	2,82	36,2	76,51	-3,58	-4,42	-6,56	1,13	2,49	6,5	668,77
431	-1,73	-5,43	-4,45	0,01	0,38	0,96	937,71	118,56	267,1	185,81	0,63	1,99	3,14	8,99	68,14	6,42	0,86	NA	10,84	27,61	117,92	0,7	2,19	1,55	0,04	0,23	0,76	809,08	59,87	268,29	169,49	0,64	2,03	3,15	11,47	68,25	9,87	0,8	NA	10,3	23,94	104,12	1,14	3,82	2,41	0,06	0,39	0,75	772,42
432	-0,58	321,24	-41,09	0,01	0,03	0,03	25572,91	520,35	25325,94	0,76	1	-550,23	-549,23	-0,58	100,18	-0,32	0	NA	0	0	0	-2,17	93,4	NA	0,09	0,11	0,11	NA	NA	NA	NA	1,02	-43,96	-42,96	-2,17	102,33	-1,75	-0,02	NA	0	NA	0	-2,46	138,21	NA	0,06	0,08	0,08	NA
433	0	0,01	0	0,06	0,59	0,59	103,43	37,74	152,91	0	1,49	-3,02	-2,02	0	149,48	5,71	-4,07	NA	0	0	0	32,04	279,7	10,7	0,11	1,25	1,25	121,54	53,15	61,37	0	0,89	7,73	8,73	32,04	88,54	48,89	0,32	NA	0	0	0	0,73	8,04	0,45	0,06	0,37	0,46	226,53
434	6,83	21,84	11,34	0	1,01	2,18	604,57	102,37	159,47	188,21	0,57	1,82	3,2	35,06	68,74	37,85	1,36	NA	0	46,9	269,46	-11,67	-45,53	-17,96	0,05	0,15	1,34	560,15	21,04	223,19	269,56	0,65	2,53	3,9	21,05	74,36	5,24	0,96	NA	0	50,36	270,23	10,32	30,99	11,4	0,16	0,53	1,73	402,89
435	-3,87	-109,34	-18,48	0,02	0,08	0,32	1738,14	68,72	773,19	299,7	0,94	26,6	28,26	16,49	96,46	4,16	0,26	-3753,43	24,49	97,23	-357,62	1,23	4,42	5,83	0,05	0,26	0,74	1719,8	145,74	298,03	331,12	0,68	2,43	3,58	18,53	72,09	12,42	0,74	NA	23,01	81,71	1023,67	0,9	3,07	3,19	0,09	0,51	1,43	1291,09
436	23,79	82,89	25,39	0,6	1,09	1,39	388,41	131,62	268,35	83,07	0,71	2,48	3,48	25,62	71,3	36,74	11,69	NA	0	1,95	10,09	8,92	30,47	10,07	0,88	1,43	1,6	411,11	141,09	253,29	43,77	0,71	2,42	3,42	10,32	70,73	15,01	222,58	NA	0	1,59	12,49	7,71	18,58	8,78	0,06	0,88	1,12	415,4
437	6,18	21,45	19,23	0,01	0,14	0,7	1132,03	28,26	136,97	121,58	0,43	1,5	3,47	27,84	71,17	47,96	0,6	NA	28,29	67,34	203,6	0,02	0,07	0,06	0,01	0,14	0,73	1078,6	29,6	125,46	136,26	0,44	1,48	3,34	21,55	70,02	30,75	0,62	NA	28,79	63,81	220,95	-0,13	-0,4	-0,31	0,06	0,23	0,81	861,6
438	36,81	176,91	96,29	0,07	0,59	2,09	952,08	82,94	159,38	241,81	0,7	3,37	4,81	50,46	79,19	69,41	0,53	NA	0	35,71	-547,81	4,03	15,82	9,43	0,06	0,33	1,41	852,32	59,82	221,82	243,33	0,66	2,6	3,93	18,3	74,55	27,01	0,45	NA	0	33,43	69,83	3,6	12,96	7,96	0,04	0,22	1,13	805,88
439	-1,15	-1,68	-1,79	0,05	0,25	1,84	566,83	24,29	123,17	198,35	0,27	0,4	1,46	17,77	31,54	30,32	1,22	NA	0	29,46	98,64	0,37	0,55	0,48	0,04	0,3	2,44	473,89	17,52	76,9	166,84	0,3	0,45	1,52	20,83	34,1	30,37	1,31	NA	1,39	26,64	91,09	-16,77	-29,39	-23,66	0,05	0,19	1,54	514,84
440	-7,49	-1831,24	-11,74	0,01	0,25	0,71	570,7	88,46	190,47	169,22	0,94	229,2	244,6	8,38	99,59	3,1	0,35	3468,08	33,39	24,88	158	9,52	212	13,2	0,01	0,09	0,45	504,73	22,15	130,16	106,28	0,92	20,48	22,27	25,78	95,51	26,75	0,23	NA	34,58	22,54	128,26	-0,15	-3,89	-0,27	0,02	0,21	0,69	683,06
441	-4,3	-6,01	-13,01	0,09	0,37	2,26	1100,61	53,31	150,79	369,31	0,22	0,31	1,4	15,58	28,35	-15,36	1,26	NA	3,82	60,13	226,61	-5,2	-7,97	-13,9	0,02	0,49	2,34	972,68	83,66	159,91	335,18	0,26	0,4	1,53	15,37	34,72	33,29	1,28	NA	1,92	54,96	230,94	-8,44	-12,57	-18,65	0,07	0,4	2,6	806,62
442	0,31	0,62	0,92	0,07	0,42	1,45	1066,32	40,22	28,34	121,12	0,37	0,73	1,98	3,21	49,39	25,79	0,92	NA	24,21	8,48	19,62	4,68	7,84	12,15	0	0,11	1,43	945,65	10,21	25,73	122,96	0,28	0,47	1,68	8,07	40,32	48,33	0,91	NA	21	8,81	19,91	9,14	13,47	22,9	0,03	0,56	2,05	914,92
443	3,93	7,63	8,16	0,01	1,62	2,24	754,86	266,29	143,76	92,38	0,33	0,64	1,94	10,52	48,46	38,41	1,12	NA	9,7	13,66	57,38	4,6	11,97	13,9	0	1,4	1,83	1099,25	349,92	238,67	109,09	0,53	1,39	2,6	9,22	61,53	21,4	1,18	NA	23,96	13,93	57,82	0,49	1,3	1,53	0	1,01	1,33	1142,22
444	0,07	0,11	0,14	0,16	1,38	4,14	708,32	91,66	56,75	208,92	0,17	0,24	1,48	34,84	32,26	84,36	1,31	NA	5,56	67,65	92,94	0,28	0,79	0,72	0,11	1,06	1,52	953,1	240,68	27,96	118,55	0,41	1,17	2,87	21,33	65,19	17,93	0,82	NA	36,31	55,14	84,76	5,27	10,6	12,98	0,62	1,34	2,43	898,33
445	0,33	12,31	0,91	0,15	0,29	1,31	990,66	84,24	627,57	649,96	0,97	35,93	36,97	0,33	97,3	8,8	0,39	NA	0	0	0	-0,03	-0,07	-0,06	6,48	8,46	30,99	745,28	9,54	18,74	428,04	0,56	1,27	2,27	0,09	55,87	16,11	4,65	NA	0	0,24	1,14	0,88	2,2	1,39	0,29	0,38	1,41	577,3
446	5,11	96,48	36,65	3,71	3,72	3,8	2610,51	0,16	222,14	18,13	0,91	17,22	18,88	5,11	94,7	8,86	1,32	NA	0	0	0	1,48	21,88	6,87	7,22	10,08	10,08	1688	171,21	59,77	NA	0,93	13,78	14,78	1,48	93,24	6,44	1,53	NA	0	0	0	0,79	10,26	3,84	2,16	5,49	5,49	1780,34
447	10,03	30,01	9,08	0,67	1,33	1,33	329,35	140,46	215,69	0	0,67	1,99	2,99	23,74	66,57	23,79	2,74	NA	0	12,4	41,76	3,49	8,38	2,58	0,68	1,52	1,52	269,43	131,03	155,06	0	0,58	1,4	2,4	18,76	58,34	19,7	3,64	NA	0	11,3	57,84	2,39	7,51	1,93	0,6	1,17	1,17	295,33
448	35,56	38,67	478,6	0,68	4,11	7,56	4898,41	1214,2	347,61	1236,59	0,08	0,09	1,09	61,37	8,04	592,66	2,06	NA	0,12	347,3	-110,08	-1,03	-1,08	-4,14	2,4	5,92	10,18	1461,55	196,76	55,84	241,2	0,05	0,05	1,05	39,99	4,84	323,8	1,57	NA	0	164,7	-69,92	2,25	3,02	33,04	0,13	0,98	2,2	5366,31
449	0,14	0,24	0,22	1,05	1,94	2,4	564,86	207,89	233,14	107,25	0,42	0,72	1,72	0,14	41,73	0,33	NA	NA	0	0	0	-2,27	-53,41	-2,53	0,04	1,02	1,04	405,57	376,72	384,04	8,63	0,96	22,5	23,5	-2,27	95,74	-2,37	NA	-1464	0	0	0	13,81	51,14	25,41	0,61	0,75	0,84	671,85
450	10,58	16,04	18,42	0,15	1,02	1,99	633,83	95,61	53,17	107,59	0,34	0,51	1,52	23,17	34,05	58,66	1,26	NA	17,02	21,92	74,24	12,24	18,7	23,58	0,07	0,92	2,22	701,56	121,61	23,29	189,16	0,35	0,53	1,53	21,94	34,57	54,4	1,47	NA	23,11	18,7	48,42	1,95	2,71	3,35	0,06	0,29	2,25	628,57
451	-13,45	-41,18	-42,79	0,02	0,31	0,99	1158,02	180,07	494,27	434,59	0,62	1,91	3,06	-2,69	67,34	-15,5	0,85	NA	16,71	34,23	-180,83	0,02	0,06	0,04	0	0,27	0,96	853,73	137,48	423,13	359,33	0,67	2,19	3,28	12,18	69,5	7,05	0,85	NA	14,22	28,53	103,18	0,23	0,68	0,3	0,08	0,25	0,95	471,48
452	0,74	2,41	0,71	0,02	0,23	0,56	345,64	38,94	180,98	63,58	0,69	2,23	3,23	9,18	69,08	33,13	0,64	NA	14,4	8,01	92,97	0,98	3,04	0,68	0,01	0,52	0,77	251,51	61,32	109,22	30,32	0,68	2,1	3,1	10,22	67,79	33,93	0,82	NA	8,18	6,39	59,32	2,38	24,02	3,27	0,27	1,18	1,49	501,64
453	2,19	2,21	28,55	1,16	86,01	86,01	4753,02	0	54,65	0	0,01	0,01	1,01	2,19	1,16	188,04	NA	NA	0	0	0	1,93	1,97	59,7	2,08	51,18	51,18	11261,86	10686,39	217,64	0	0,02	0,02	1,02	1,93	1,95	98,74	NA	NA	0	0	0	3,07	3,23	78,44	1,74	20,59	20,59	9317,34
454	-1,59	-319,35	-187,36	0,01	0,65	0,68	42945,18	15827,6	19011,63	650,16	0,58	116,64	201,1	-1,34	99,5	1,72	0,01	NA	13,22	29,56	-46,93	-3,37	-154,43	-346,2	8,6	115,74	128,23	37344,31	5710,23	54,34	688,26	0,44	20,03	45,76	-2,81	97,81	5,27	0,56	NA	0	57,73	-137,57	-1,4	-250,19	-219,69	0,02	1,14	1,37	57077,48
455	-147,18	-364,96	-510,7	0,17	0,7	1,35	1263,09	466,75	893,97	593,53	0,6	1,48	2,48	-147,18	59,67	-171,03	12,21	NA	0	0	0	0,63	2,12	1,41	0,15	0,79	1,25	815,75	402,55	636,17	298,95	0,7	2,36	3,36	0,63	70,27	2,08	19,12	NA	0	0	0	0,25	1,03	1,79	0,08	0,72	1,2	2622,82
456	0,03	0,03	0,17	0,02	1,19	2,48	2288,68	106,09	176,68	259,16	0,12	0,14	1,2	10,75	16,54	98,59	1,09	8018,09	2,02	67,41	93,37	0,24	0,3	1,38	0,03	1,46	2,66	2064,56	115,47	154,67	214,03	0,13	0,16	1,22	10,85	17,79	68,27	1,12	8649,1	1,02	60,15	95,64	0,04	0,05	0,23	0,04	1,35	2,48	2217,21
457	1,12	7,44	8,57	0,29	1,21	1,57	2782,82	666,64	149,42	261,65	0,65	4,28	6,64	16,02	84,93	16,56	0,58	NA	20,7	113,87	406,82	3	12,95	12,65	0,02	0,34	0,79	1535,92	164,99	175,82	225,86	0,53	2,27	4,32	24,3	76,85	36,69	0,57	NA	21,65	89,88	230,21	1	4,57	4,63	0,16	0,44	0,93	1687,59
458	-7,18	-72931,92	-45,05	0,03	0,28	0,3	2282,39	294,89	1272,71	24,21	0,69	6998,08	10151,65	-2,77	99,99	-9,16	0,15	-5922	6,99	27,66	-230,11	-8,66	99,8	-821,1	0	0,38	0,39	34517,36	7921,52	20721,57	269,33	0,69	-7,9	-11,53	-4,95	108,68	-11,54	-0,06	-11806,57	3,6	351,49	-125,81	-9,04	57,15	-332,69	9,26	29,14	29,35	13433,49
459	0	0,01	0,01	0,19	0,87	3,54	738,62	51,56	72,57	203,65	0,24	0,34	1,44	23,77	30,68	46,09	1,29	7286,89	0,72	48,23	136,93	8,62	12,22	16,04	0,5	1,2	4,98	677,83	38,82	44,08	212,26	0,25	0,36	1,42	31,46	29,47	74,16	1,47	13034,82	5,55	42,54	89,17	3,88	5,3	6,38	0,32	1,95	6,5	599,6
460	2,72	4,34	6,84	0,17	0,55	1,63	914,42	47,91	127,52	161,81	0,23	0,37	1,59	18,4	37,29	48,65	0,93	NA	4,5	39,39	106,19	2,38	3,57	5,08	0,08	0,3	1,79	776,56	25,61	91,64	173,28	0,21	0,31	1,5	18,93	33,35	51,79	0,97	NA	4,74	35,31	74,95	-7,65	-12,06	-16,58	0	0,17	1,34	791,17
461	9,44	79,11	921,78	0,01	0,43	0,78	35553,23	13029,37	30962,58	11028,18	0,88	7,38	8,38	13,11	88,07	18,44	0,38	NA	0	358,52	-56,44	3,47	3,5	42,07	66,34	68,7	99,44	4406,92	65,76	27,91	869,95	0,01	0,01	1,01	8,8	0,69	2249,38	2,74	NA	0	64,41	-74,67	4,49	4,57	133,92	37,33	38,51	50,9	10877,91
462	-5,42	-1658,52	-30,97	0,04	0,04	0,04	2081,06	1,65	1172,22	4	1	305,14	306,14	1,31	99,67	-5,44	0,21	NA	23,3	38,44	-2335,85	2,53	88,78	10,73	0,02	0,02	0,08	1546,46	2,08	846,09	73,33	0,97	34,14	35,14	8,52	97,15	2,6	0,24	NA	22,85	25,47	80,08	15,62	84,46	141,86	0,01	0,03	0,11	3315,37
463	4,99	14,75	106,25	2,71	2,75	3,41	7755,76	26,21	657,09	442,96	0,66	1,96	2,96	4,99	66,18	7,53	0,48	NA	0	0	0	0,4	7,05	11,68	0,68	5,34	5,59	10593,92	1801,82	386,53	94,71	0,94	16,56	17,56	0,4	94,31	0,43	1,21	NA	0	0	0	-0,93	-47,11	-53,29	0,14	0,3	0,34	21021,26
464	6,38	12	15,15	0,09	0,62	0,98	863,82	111,79	212,08	77,84	0,3	0,57	1,88	17,3	46,83	67,43	0,77	4280,07	0	25,91	189,68	0,6	1,59	1,65	0,03	0,78	1,13	998,64	160,81	95,21	77,72	0,52	1,37	2,64	9,15	62,18	25,51	0,89	NA	38,66	23,45	193,3	0,06	0,16	0,19	0,4	0,69	1,19	1154,61
465	0,12	1,25	0,13	0,03	0,18	0,65	389,66	20,76	132,64	68,51	0,64	6,47	10,13	12,18	90,13	32,79	0,14	NA	2,64	12,9	178,12	0,09	2,25	0,25	0,01	0,33	0,47	948,9	138,64	429,24	60,3	0,88	20,94	23,69	5,22	95,78	11,41	0,18	NA	10,36	13,36	104,37	0,48	12,86	1,59	0,47	0,77	0,89	1205,82
466	-8,95	149,87	-18,76	0,01	1,32	1,32	763,24	340,36	260,29	NA	1,06	-17,75	-16,75	-8,44	105,97	10,45	1,22	NA	71,49	1,06	2,5	-38,25	337,75	-79,51	0,41	1,52	1,52	756,56	436,72	313,17	0,43	1,11	-9,83	-8,83	-38,15	111,33	-20,85	2,37	NA	69,47	0,22	1,19	14,94	80,83	28,35	0,69	1,53	1,53	692,52
467	4,79	10,19	7,14	1,89	1,89	1,89	542,03	0	283,82	0	0,53	1,13	2,13	4,79	52,94	9,06	NA	NA	0	0	0	2,96	6,06	23,06	1,95	1,95	1,95	2838,04	NA	1436,76	NA	0,51	1,05	2,05	2,96	51,19	5,78	NA	NA	0	0	0	1,05	2,12	6,73	1,98	1,98	1,98	2334,66
468	0,06	0,1	0,07	2,77	6,57	8,65	441,99	61,81	27,74	58,65	0,29	0,49	1,68	20,99	40,63	51,48	1,83	10361,32	20,81	25,42	121,01	11,05	15,27	9,47	13,84	18,96	24,57	311,85	31,02	7,95	45,24	0,2	0,27	1,38	35,71	27,66	139,89	2,46	15393,72	15,18	21,13	97,76	19,44	25,48	18,52	3,21	5,83	7,41	347,7
469	6,69	9,3	52,46	0,06	2,87	3,77	2856,15	654,14	232,68	212,29	0,19	0,26	1,39	14,58	28,1	75,74	1,1	794,95	0	61,91	1415,3	-6,04	-7,5	-34,92	1,68	3,97	6,5	2104,08	171,67	75,25	193,3	0,1	0,12	1,24	3,06	19,42	29,21	1,12	NA	0	52,6	-992,94	2,01	2,7	11,63	0,06	1,73	2,4	2116,38
470	0,04	0,07	0,11	-0,65	1,49	4,12	1044,36	128,83	60,81	161,23	0,26	0,48	1,87	12,39	46,57	36,17	0,96	10278,33	15,02	35,45	115,15	0,53	1,06	1,18	-0,15	1,12	1,97	805,27	154,63	120,56	104,3	0,31	0,63	2	13,78	50,06	28,3	0,93	NA	10,86	29,31	100,97	-3,49	-6,36	-6,54	-0,46	0,94	2,32	684,88
471	6,87	34,23	48,16	0,38	0,41	0,54	2552,24	30,09	918,64	121,56	0,79	3,94	4,98	7,02	79,93	10,7	0,78	NA	0	1,06	3,11	7,38	29,8	31,87	0,44	0,44	0,56	1571,15	0,3	585,03	73,84	0,75	3,01	4,04	7,57	75,23	11,93	0,78	34200	0	0,8	3,34	1,3	5,05	10,29	0,18	0,19	0,42	2880,02
472	1,54	2,11	NA	1,25	9,66	9,66	NA	NA	NA	NA	0,27	0,37	1,37	1,54	26,94	5,72	1,29	NA	0	NA	0	-1,29	-1,83	NA	0,97	6,18	6,18	NA	NA	NA	NA	0,29	0,41	1,41	-1,29	29,26	-4,42	1,26	NA	0	NA	0	-0,61	-0,78	NA	0,91	0,91	0,91	NA
473	8,25	59,98	9,43	0,27	0,37	0,61	416,07	23,29	354,89	85,44	0,86	6,27	7,27	8,36	86,25	17,22	0,29	NA	0	0,13	-0,88	-0,01	-0,06	-0,02	0	0,25	0,55	700,71	145,59	589,42	177,47	0,85	5,69	6,69	0,38	85,05	17,29	0,42	NA	0	0,75	-13,03	0,35	5,58	0,4	0	0,49	0,66	413,77
474	-6,97	-27,15	-9,38	0,02	0,25	0,96	489,74	49,39	133,57	155,13	0,65	2,54	3,89	13,75	74,31	19,87	0,78	NA	32,25	27,88	138,39	8,88	25,95	11,7	0,08	0,34	1,47	479,32	35,82	101,47	155,35	0,51	1,48	2,92	32,49	65,76	51,66	0,83	NA	15,16	31,08	77,25	0,45	2,09	1,14	0,03	0,17	0,81	929,92
475	-2,52	-3,22	-39,48	0,38	0,45	2,45	5695,82	61,78	260,29	1648,26	0,18	0,24	1,28	11,95	21,68	32,41	1,27	-2756,36	12,6	226,49	-411,32	-4,14	-5,21	-29,27	0,04	0,43	2,66	2575,94	147,05	220,67	846,06	0,18	0,22	1,26	6,65	20,65	30,77	1,35	-8751	7,71	76,33	-110,6	-10,69	-13,03	-39,3	0,16	0,61	2,41	1341,99
476	-9,62	-18,24	NA	0,13	0,13	1,51	NA	NA	NA	NA	0,47	0,9	1,9	-9,62	47,26	0	1,85	NA	0	NA	NA	-36,55	131,09	-313,86	0,01	0,05	0,34	3126,01	128,98	2465,52	1162,46	1,28	-4,59	-3,59	-15,14	127,88	-13,32	-0,49	41	48,13	183,83	33600	23,92	52,08	178,07	0,3	0,46	0,65	2717,3
477	-1,92	-346,1	-1,87	0,45	0,94	0,94	353,55	155,23	319,18	0	0,99	179,23	180,23	2,43	99,45	12,3	0,6	NA	0	4,23	13,59	10,84	95,77	8,18	0,35	0,96	0,96	274,59	145,76	240,67	0	0,89	7,83	8,83	13,21	88,68	22,79	0,78	NA	0	1,78	13,46	6,66	24,09	5,2	0,69	1,2	1,2	284,99
478	-13,98	-21,61	-8,09	4,51	5,92	5,94	210,76	39,32	27,79	0,62	0,35	0,55	1,55	17,59	35,32	-25,13	4,41	NA	16,36	18,28	127,34	9,76	13,86	6,16	4,66	5,2	5,2	229,99	20,72	15,03	NA	0,3	0,42	1,42	14,61	29,61	54,55	6,94	NA	19,61	3,07	20,2	-1,36	-14,3	-0,49	0,93	1,12	1,19	131,48
479	-1,54	-1,69	NA	16,4	16,4	16,4	NA	NA	NA	NA	0,09	0,09	1,09	-1,54	8,64	-17,86	NA	NA	0	NA	NA	-0,83	-0,91	NA	17,89	17,89	17,89	NA	NA	NA	NA	0,08	0,09	1,09	-0,83	8,17	-10,21	NA	NA	0	NA	NA	-0,02	-1,36	NA	1,01	1,01	1,01	NA
480	-2,02	-2,71	-5,93	0,3	1,15	1,26	1070,3	50,22	58,8	6,56	0,11	0,15	1,34	7,28	25,49	57,55	0,86	19605	0	27,34	52,15	-0,95	-1,23	-3,5	1	1,78	2,04	1335,82	42,88	55,4	14,85	0,09	0,12	1,29	8,92	22,51	60,52	0,9	NA	0	36,23	79,84	-5,69	-7,16	-23,04	1,54	2,99	2,99	1478,43
481	-9,31	-9,31	NA	NA	NA	NA	NA	NA	NA	NA	0	0	1	-9,31	0	NA	NA	NA	0	NA	0	0	0	NA	NA	NA	NA	NA	NA	NA	NA	0	0	1	0	0	NA	NA	NA	0	NA	NA	-6,32	-15,1	-18,57	1	1,72	1,72	1071,76
482	-23,52	-377,85	-29,18	0,98	1,3	2,37	451,61	40,5	125,92	136,82	0,94	15,06	16,06	34,35	93,77	-17,16	2,17	NA	0	71,81	511,6	28,74	87,38	32,4	2	2,31	3,3	410,43	29,16	94,48	94,58	0,67	2,04	3,04	61,65	67,12	52,95	3,31	NA	0	37,12	71,39	36,41	60,81	40,77	2,95	4,52	5,3	408,76
483	-0,87	-1,31	-2,15	0,16	1,25	2,12	896,94	176,5	120,47	142,43	0,26	0,39	1,5	11,64	33,41	37,2	1,2	NA	9,72	30,84	78,59	3,2	4,52	6,96	0,32	1,25	2,39	791,48	123,05	120,9	153,05	0,24	0,33	1,41	18,05	29,11	57,03	1,29	NA	5,19	32,28	74,16	-7,27	-10,83	-13,82	0,26	0,91	2,15	694,03
484	9,7	22,07	10,55	0,15	0,63	1,83	395,64	88,99	184,66	223,53	0,56	1,27	2,27	12,86	56,03	23,98	4,16	6357,33	8,66	3,42	271,78	17,55	35,95	23,23	0	0,45	1,73	481,84	102,87	231,14	300,9	0,51	1,05	2,05	20,42	51,18	39,38	6,97	122007,33	2,04	3,8	18,13	20,41	34,58	24,75	0,14	0,8	2,35	442,61
485	2,02	2,72	8,64	0,31	1,76	3,43	1558,12	211,42	93,33	245,7	0,16	0,21	1,35	13,78	25,72	60,77	1,18	NA	3,36	50,34	166,14	0,36	0,46	1,19	1,2	1,76	4,87	1207,99	37,73	63,08	210,81	0,13	0,16	1,28	14,88	21,64	73,05	1,16	NA	0,32	48,2	204,05	0,12	NA	0,39	1,1	1,51	3,91	1174,05
486	6,36	8,35	26,35	0,73	2,1	2,9	1509,32	357,52	262,53	211,71	0,23	0,3	1,31	19,42	23,91	97,59	1,64	-1032,04	0	54,18	-970,13	-1,13	-1,35	-3	2,17	2,6	4,66	963,52	48,98	117,98	246,85	0,15	0,18	1,19	14,51	16,08	83,75	2,03	NA	0	41,41	129,58	5,1	5,95	8,22	2,51	2,97	4,94	589,1
487	1,12	4,08	0,98	0,07	0,59	0,92	316,56	66,63	113,58	42,74	0,67	2,42	3,63	13,51	72,42	22,87	0,85	NA	10,92	10,77	66,46	7,65	22,93	7,22	0,02	0,55	1,07	343,65	76,55	120,12	76,47	0,63	1,89	3	19,53	66,63	29,81	0,98	NA	12,11	11,22	42,82	16,71	36,98	15,41	0	0,47	0,8	336,54
488	0,03	0,04	0,16	2,95	4,12	9,17	1922,1	93,1	80,13	410,79	0,11	0,15	1,33	36,25	24,54	80,86	1,28	-1287,19	0	191,24	-1088,89	0,03	0,04	0,16	1,82	3,63	9,79	1814,24	133,96	73,96	461,63	0,12	0,15	1,3	38,57	22,9	74,15	1,35	217,69	0	192,08	6625,48	0,04	0,04	0,16	1,51	3,05	9,12	1614,66
489	8,18	19,65	13,47	0,1	0,69	1,6	599,51	17,07	119,27	160,15	0,53	1,28	2,4	19,61	58,38	21,27	1,1	NA	25,78	18,82	65,97	10,7	26,86	12,57	0,03	0,4	1,19	427,61	24,88	114,98	158,21	0,6	1,51	2,51	17,32	60,17	23,47	1,15	NA	30,7	7,78	63,71	25,71	52,42	23,04	0,07	0,47	1,24	327,12
490	7,29	42,91	0,55	0,02	1,22	1,22	27,5	26,83	22,26	0	0,83	4,89	5,89	7,29	83,02	8,78	NA	NA	0	0	0	1,24	6,88	0,09	0,61	1,2	1,24	25,95	12,18	20,75	0,86	0,82	4,56	5,56	1,24	82,03	1,51	NA	NA	0	0	0	-18,56	125,74	-0,5	0,13	0,75	0,87	9,89
491	5,15	10,26	12,23	0,39	0,59	2,32	864,1	50,76	251,53	441,26	0,44	0,87	1,99	34,33	49,76	41,84	2,06	10878,63	0	69,27	119,76	6,91	18,38	9,91	0,66	0,82	1,9	522,15	32,15	203,86	223,71	0,61	1,63	2,66	24,53	62,43	32,2	2,38	NA	0	25,27	105,42	3,81	10,83	4,56	1,25	1,31	1,53	436,61
492	13,85	21,55	29,9	0,02	1,44	2,61	785,68	207,58	125,56	174,36	0,26	0,4	1,56	26,54	35,71	84,72	1,4	NA	6,27	27,39	66,99	9,65	12,67	19,62	0,28	0,36	3,71	740,07	4,94	48,08	221,75	0,15	0,2	1,31	23,1	23,86	109,26	1,23	NA	3,72	27,35	113,17	-9,47	-13,79	-17,93	0,14	0,67	1,88	691,25
493	1,32	1,23	3,32	-43,87	-47,35	-67,24	913,69	28,93	-8,32	167,72	-0,08	-0,07	0,93	35,1	-7,83	-151,04	2,84	NA	0	84,78	-231,52	6,38	8,38	23,81	3,75	5,15	7,67	1357,97	119	84,9	216,75	0,24	0,31	1,31	44,93	23,86	91,23	1,82	NA	17,08	143,8	-932,22	0,74	1,43	5,26	0,42	0,51	0,95	5158,44
494	-13,46	-19	-18,28	0,81	1,38	1,38	494,24	80,89	141,66	0	0,29	0,41	1,41	-1,31	29,15	47,6	1,21	NA	0	16,5	35,23	-2,47	-4	-2,28	0,56	0,71	0,71	335,34	16,13	105,19	0	0,38	0,62	1,62	9,85	38,27	75,74	0,89	NA	0	11,35	23,56	-0,04	-0,1	-0,03	0,49	0,65	0,65	272,34
495	-7,06	-11,32	-2,45	1,6	3,84	3,85	126,24	53,45	23,78	0,05	0,38	0,6	1,6	63,42	37,68	25,07	3,08	NA	0	24,44	82,15	23,38	42,49	16,51	1,54	1,94	1,94	257,08	40,9	104,33	0,04	0,45	0,82	1,82	43,94	44,98	79,68	2,94	NA	0	14,52	32,34	49,23	92,83	31,44	1,14	1,71	1,71	233,12
496	2,6	6,26	58,63	0,03	0,43	0,89	8199,83	1173,13	1887,47	1386,11	0,43	1,03	2,4	10,52	58,41	27,48	0,66	NA	13,68	178,35	-57,44	0,09	0,23	2,6	0,01	0,33	0,75	10095,49	1282,66	2469,45	1773,77	0,46	1,15	2,47	8,33	59,52	22,87	0,62	NA	16,81	228,53	-53,17	0,33	0,83	7,72	0,18	0,55	1,28	8658,83
497	-23,78	118,59	-127,61	4,55	4,55	7,37	1953,23	0	16,59	47,36	1,2	-5,99	-4,99	-23,78	120,05	-2,43	-0,22	NA	0	0	0	-11,63	-11,95	-38,83	4,85	5,86	7,09	1215,06	32,48	31,99	39,66	0,03	0,03	1,03	-11,63	2,66	324,18	1,21	NA	0	0	0	-0,33	-0,34	-1,04	10,01	10,87	12,42	1157,91
498	-71,23	-71,23	-9904,76	NA	NA	NA	12931,43	5708,57	NA	22595,24	NA	NA	1	-71,23	0	NA	NA	NA	0	0	0	-67,7	220,12	-1611,75	0,05	0,13	0,48	8665,83	819,76	11206,63	4046,88	1,31	-4,25	-3,25	-67,7	130,76	-51,78	-0,84	NA	0	0	0	6,71	-36,42	31,46	0,04	0,05	0,31	1711,41
499	0,55	4,77	3,63	0,04	0,35	0,49	2397,65	655,86	2097,78	304,43	0,88	7,67	8,67	0,55	88,47	15,69	0,2	NA	0	0	0	-5,09	-76,88	-14,58	0,19	0,19	0,42	1041,53	2,99	961,49	218,74	0,93	14,09	15,09	9,63	93,37	15,09	0,11	-13055	0	42,13	-75,4	-2,2	-60,65	-4,35	0,29	0,29	0,64	720,43
500	34,31	37,83	31,72	3,91	6,32	10,81	336,51	66,25	27,5	125,36	0,09	0,1	1,1	48,39	9,3	405,59	8,59	38652	0	13,02	37,63	35,43	37,19	34,39	10,72	16,2	21,55	353,35	76,59	13,99	75,88	0,05	0,05	1,05	47,08	4,74	841,89	7,1	68600,83	0	11,31	26,6	14,51	15,9	28,66	5,27	6,5	9,34	721,07
501	-8,71	-12,93	-44,62	2,13	2,6	8,27	1864,06	36,05	75,43	433,29	0,28	0,41	1,48	12,76	32,6	-4,17	1,36	NA	0	109,97	326,56	-21,7	-38,69	-90,71	0,17	0,51	2,81	1521,85	42,57	123,89	289,18	0,38	0,68	1,78	2,89	43,91	-33,34	1,11	NA	0	102,81	-497,67	-3,38	-5,95	-13,82	0,25	0,96	5,15	1492,15
502	5,52	11,35	10,81	0,11	0,94	1,27	713,12	205,03	256,83	85,86	0,38	0,78	2,06	11,9	51,37	32,11	0,94	21991,92	0	12,51	42,09	2,52	5,15	4,87	0,04	0,72	1,18	703,63	166,59	242,62	113,77	0,36	0,74	2,04	9,6	51,09	32,06	0,87	26129,83	0,1	13,7	40,68	1,39	2,75	2,46	0,05	0,77	1,33	644,1
503	-4,4	-6,5	-15,54	0,46	0,94	3,31	1285,3	54,92	92,53	272,95	0,17	0,26	1,48	16,04	32,3	36,72	1,07	2970,74	3	72,2	286,68	-2,16	-3,07	-6,82	0,23	0,4	2,37	1147,57	25,38	132,9	294,18	0,15	0,21	1,42	19,97	29,54	56,28	1,04	4133,6	1,63	69,79	225,34	1,41	1,84	3,46	0,49	0,81	4,21	898,18
504	2,35	5,12	7,57	0	0,4	0,83	1173,93	164,07	201,7	183,39	0,44	0,95	2,18	12,6	54,12	35,49	0,75	NA	23	33,05	79,03	1,88	3,43	4,88	0,01	0,22	0,77	945,32	59,84	195,88	155,24	0,36	0,66	1,82	13,84	45,2	48,6	0,79	NA	9,54	31,05	94,47	0,6	1,06	1,49	0,01	0,21	0,76	905,57
505	0,34	0,89	1,43	0	0,1	0,58	1507,9	42,01	180,69	226,8	0,5	1,29	2,57	10,46	61,11	17,83	0,64	5058,53	26,14	41,92	245,63	2,79	8,74	12,39	0,03	0,94	1,41	1619,14	350,94	133	181,26	0,43	1,36	3,14	7,14	68,14	21,57	0,77	8569,21	24,82	19,36	95,34	4,94	14,93	19,25	0,02	0,31	0,62	1423,19
506	-4,7	-8,3	-22,24	1,48	2,47	4,33	1722,31	141,94	143,55	270,21	0,35	0,62	1,77	5,82	43,39	9,84	1,31	NA	14,51	49,78	-558,12	-1,34	-2,3	-5,83	1,92	2,32	4,91	1589,87	46,08	115,03	302,18	0,35	0,6	1,72	9,5	41,82	23,26	1,33	NA	12,91	47,32	306,21	-7,57	-12,42	-26,82	1,56	2,08	4,5	1293,79
507	2,34	3,87	8,8	0,32	0,68	1,38	1366,89	144,15	406,06	290,83	0,34	0,56	1,65	9,84	39,51	62,82	1,09	NA	0	28,17	1215,47	1,28	2,42	4,01	0,07	0,29	0,91	1140,58	88,14	329,05	253,75	0,46	0,86	1,89	8,44	47,1	39,34	0,93	NA	14,01	22,44	367,2	1,98	5,28	6,72	0,03	0,11	0,46	1237,91
508	14,41	26,84	31,43	1,1	1,33	1,44	793,88	85,85	363,02	41,38	0,46	0,86	1,86	19,1	46,3	59,49	2,1	53519	0	10,23	22,37	23,78	28,68	37,79	1,66	4,05	4,42	578,4	232,27	97,24	36,14	0,17	0,21	1,21	29,15	17,09	236,04	4,79	80004	0	8,53	15,55	78,35	80,8	598,08	16,61	17,07	18,68	2786,07
509	-2,15	-2,48	-15,58	16,61	17,91	26,7	2639,59	73,75	56,69	505,48	0,12	0,14	1,15	18,18	13,38	78,76	2,27	NA	7,18	147,39	-2447,64	-17,3	-19,68	-80,8	4,95	6,61	10,28	1699,67	153,18	47,8	344,97	0,11	0,12	1,14	7,37	12,06	-34,93	2,12	NA	5,2	115,22	-473,26	-6,34	-7,26	-23,99	5,09	5,84	10,23	1381,08
510	-7,47	-446,02	-34,83	0,14	1,01	4,19	1697,11	104,95	120,7	389,05	0,82	48,85	59,7	-0,26	98,33	0,56	1,01	NA	14,24	33,6	-161,67	-4,85	-80,67	-32,32	0,43	3,03	7,51	2427,8	313,45	120,73	548,97	0,8	13,24	16,65	1,26	93,99	2,06	1,29	NA	12,39	40,76	-837,58	11,94	67,14	51,47	2,61	3,84	5,82	1573,41
511	-17,41	122,65	-191,54	0,01	1,11	1,69	4005,48	2181,57	1994,42	1171,92	1,14	-8,05	-7,05	-7,36	114,19	-14,13	-0,94	-1688,33	0	110,57	-452,18	10,6	575,41	17,93	0,15	0,82	1,29	615,46	224,45	334,5	159,82	0,98	53,26	54,26	20,84	98,16	14,06	0,07	NA	0	17,31	161,78	-0,3	-1,15	-0,49	0,12	0,42	0,68	603,65
512	6,47	9,02	12,48	0,33	1,33	4,74	702,21	54,51	54,6	188,71	0,27	0,37	1,39	28,66	28,22	61,08	1,44	15470,67	15,34	42,81	73	10,29	13,2	18,65	1,1	2,56	6,81	659,33	60,99	41,76	179,92	0,21	0,27	1,28	30,54	22,03	88,73	1,62	16696,5	11,23	36,68	71,99	2,91	3,5	4,97	2,51	4,01	8	624,28
513	4,8	5,56	120,63	4,84	6,67	13,49	9138,84	284,82	156,03	1078,95	0,07	0,08	1,16	12,79	13,51	228,53	1,39	-14613,08	0	200,37	-78,23	-4,92	-6,78	-185,59	2,05	2,19	3,12	13738,05	164,22	1206,63	1145,82	0,16	0,23	1,38	1,95	27,46	32,98	1,29	NA	0	259,32	-37,66	-3,74	-4,81	-84,21	4,66	5,1	7,29	8207,57
514	-5,83	-12,3	-15,21	0,42	1,55	1,97	949,77	44,77	39,85	17,16	0,18	0,39	2,11	6,23	52,61	48,27	0,67	11902,32	0	31,47	62,14	-5,12	-10,51	-12,33	0,74	0,85	1,29	875,73	3,71	34,65	15,69	0,16	0,33	2,05	10,81	51,25	34,59	0,64	10615,16	0	38,34	80,98	-2,01	-4,19	-3,99	0,72	1,54	1,81	722,72
515	-6,68	-11,89	-91,07	0,04	0,78	1	4965,64	1246,78	378,74	373,34	0,43	0,77	1,78	5,73	43,87	22,23	0,99	-2209,92	26,25	169,22	-453,61	-13,98	-19,86	-110,06	0,04	0,31	0,92	2864,9	158,48	361,21	373,08	0,29	0,41	1,42	5,05	29,59	-32,95	0,96	-2247	8,52	149,84	-455,38	-12,98	-19,63	-67,56	0,18	0,45	0,9	1899,33
516	-41,95	469,08	-206,6	0,26	0,26	0,26	1792,7	NA	1931,55	NA	1,09	-12,18	-11,18	-41,95	108,94	-5,6	-0,12	NA	0	0	0	-90,51	81,08	-101,4	0,01	0,05	0,05	407,8	41,57	853,55	NA	2,12	-1,9	-0,9	-87,73	211,63	-2,76	-1,32	NA	0	3,12	68,55	9,72	-5,6	2,84	0,36	0,36	0,36	106,57
517	-8,73	-18,93	-55,21	0,53	0,74	0,93	2302,99	240,51	115,88	208,4	0,54	1,17	2,17	12,47	53,89	14,81	0,92	NA	43,2	134,1	-556,07	-16,82	-34,43	-71,18	0,18	0,44	0,73	1540,31	205,22	46,88	230,72	0,51	1,05	2,05	11,18	51,15	5,7	0,79	NA	49,16	118,49	-240,91	-0,95	-1,9	-2,05	0,18	0,2	0,63	786,38
518	1,18	1,26	5,94	2,29	2,77	10,47	1838,02	31,05	65,3	510,01	0,06	0,07	1,07	20,72	6,46	193,43	1,53	2009,17	0,55	98,69	417,07	0,14	1,01	0,51	0	0,07	0,51	1376,22	54,54	698,87	335,34	0,8	5,89	7,4	11,04	86,49	23,85	0,54	3584,44	27,12	41,22	177,62	0,14	0,48	0,93	0,05	0,21	0,52	2475,32
519	-0,53	-2,98	-1,65	0,19	0,32	0,69	1127,71	101,08	130,01	283,35	0,82	4,61	5,61	28,48	82,18	24,58	0,55	NA	63,05	89,88	-95,57	0,72	6,19	3,1	0,06	0,72	0,89	1572,48	827,45	459,67	215,05	0,88	7,62	8,62	20,64	88,4	13,83	0,6	NA	55,01	86,05	-96,33	22,02	59,6	58,46	0,64	0,75	1,15	969,12
520	1,06	1,21	1,85	1,55	3,63	7,14	636,07	79,86	38,45	136,85	0,1	0,11	1,14	22,81	12,52	118,76	1,61	NA	2,15	38,01	93,84	2,23	2,49	3,05	0,8	2,94	7,22	497,4	70,36	32,85	142,7	0,11	0,12	1,12	26,86	10,65	121,69	1,78	18752,07	1,93	33,65	78,04	-4,39	-6,11	-7,45	0,09	0,71	1,78	620,18
521	7,03	16,8	34,8	0,48	1,07	1,73	1802,36	177,52	299,53	199,11	0,53	1,27	2,39	39,11	58,16	45,08	0,62	-6552,95	0	158,83	-140,13	3,24	6,08	21,73	-0,21	-0,53	-1,25	2438,45	184,36	-568,99	411,81	0,19	0,35	1,87	38,56	46,66	113,32	0,79	-7376,95	0	236,56	-125,11	1,35	2,55	4,22	0,39	0,63	1,96	1145,96
522	0,07	0,19	0,11	0,01	0,13	0,65	534,35	30,76	212,23	126,68	0,57	1,48	2,58	11,02	61,17	8,11	0,68	8412,73	5,74	16,07	108,55	0,01	0,03	0,02	0	0,19	0,63	516,02	52,05	222,64	120,64	0,6	1,65	2,74	10,55	63,45	6,99	0,64	NA	10,25	14,95	101,68	-4,32	-12,06	-5,1	0	0,12	0,51	430,89
523	-26,99	-40,06	-44,01	2,36	2,48	3,07	593,51	23,65	191,51	113,07	0,33	0,48	1,48	-26,99	32,63	-82,74	NA	NA	0	0	0	32,57	45,1	42,57	2,48	2,53	3,6	475,67	5,61	130,66	142,29	0,28	0,38	1,38	32,57	27,77	117,28	NA	NA	0	0	0	23,3	24,78	24,62	13,77	14,42	16,79	385,63
524	1,35	2,73	2,52	0,1	0,38	0,84	677,94	94,13	3,7	159,02	0,51	1,02	2,02	1,35	50,59	32,37	0,87	NA	50,03	0	0	0,69	1,14	0,96	0	0,72	1,27	505,24	142,11	42,96	109,97	0,4	0,65	1,65	0,69	39,51	51,64	1,22	NA	30,91	0	0	11,08	14,88	11,15	0,01	0,04	2,5	367,04
525	0,1	0,21	0,18	0,07	0,24	1,12	693,33	28,59	145,6	150,49	0,48	1,06	2,23	16,4	55,11	27,41	0,92	NA	13,16	31,06	81,06	2,4	5,41	3,8	0,02	0,33	1,3	576,2	34,65	92,82	111,15	0,5	1,13	2,25	20,39	55,63	32,63	0,99	NA	19,81	28,47	69,47	0,17	0,38	0,27	0,06	0,45	1,48	572,28
526	32,12	72,57	31,54	1,2	1,73	1,74	357,37	40,97	73,92	0,18	0,56	1,26	2,26	43,8	55,73	88,02	1,28	35297	0,96	11,47	17,15	-0,89	-1,4	-1,02	0,67	1,56	1,56	418,41	83,8	94,09	0,28	0,37	0,58	1,58	19,33	36,79	66,17	1,22	12046,33	0	23,24	40,05	-11,5	-87,51	-13,49	0,14	0,55	0,55	428,2
527	25,96	38,29	63,12	4,55	7,47	9	885,07	149,37	51,18	79,09	0,16	0,24	1,47	25,96	16,01	162,19	1,43	NA	0	0	0	29,19	33,8	47,68	3,65	6,17	9,58	594,51	98,94	39,3	135,99	0,14	0,16	1,16	29,19	13,63	214,18	2,4	NA	0	0	0	10,08	10,8	28,66	NA	NA	NA	1038,02
528	0,06	0,09	0,16	1,15	1,71	4,13	917,05	43,45	64,59	189,46	0,16	0,22	1,38	15,33	27,28	53,88	1,22	NA	4,63	38,46	136,86	-7,77	-10,76	-17,01	0,44	1,24	3,65	796,71	60,57	63,58	185,45	0,16	0,23	1,38	9,44	27,77	11,56	1,21	NA	3,55	37,66	169,72	19,85	24,71	44,53	4,05	4,99	8,33	818,88
529	6,85	9,24	64,38	5,55	9,61	10,79	3420,65	634,61	156,42	186,38	0,09	0,12	1,35	13,61	25,85	212,17	2,45	NA	3,35	63,53	-72,43	10,99	13,74	244,86	4,34	7,1	8,2	8107,15	1226,18	444,8	497,32	0,08	0,1	1,25	19,49	20	246,45	2,19	NA	0	189,26	-91,18	8,9	10,45	822,95	6,76	12,2	13,74	33762,72
530	-8,09	-15,71	-32,59	0	0,21	0,9	1465,56	78,06	333,41	267,97	0,34	0,65	1,94	7,38	48,46	13,07	0,76	507,47	3,13	62,31	1703,16	-4,85	-10,82	-17,93	0	0,31	0,82	1345,91	140,14	325,76	238,72	0,41	0,92	2,23	10,7	55,18	15,57	0,71	3900,75	10,33	57,5	247,56	-5,97	-13,68	-22,02	0	0,17	0,7	1345,74
531	3,66	6,88	23,63	0,16	0,76	2,11	2347,66	111,84	84,84	252,35	0,17	0,31	1,88	18,26	46,75	87,8	0,73	NA	8,01	94,14	665,2	0,61	1,09	4,55	0,28	1,06	3,49	2699,07	112,89	100,75	360,66	0,13	0,23	1,78	16,07	43,79	108,88	0,77	-63,55	3,88	114,63	-12580,4	-0,09	-0,15	-0,59	0,89	1,61	4,26	2438,6
532	4,56	4,63	65,45	3,01	5,14	5,14	5221,22	159,23	74,67	0	0,01	0,01	1,01	4,56	1,45	330,52	1,06	NA	0	0	0	4,56	4,63	68,86	7,92	13,14	13,14	5494,73	257,96	49,45	0	0,01	0,01	1,02	4,56	1,51	521,14	1,12	NA	0	0	0	4,11	4,18	64,8	7,7	10,69	10,69	5747,99
533	-13,7	-46,25	-35,46	0,01	0,48	1,98	941,93	100,88	214,31	325,85	0,6	2,04	3,37	6,72	70,37	-6,1	0,55	1717,89	0	52,84	460,5	-6,96	-28,51	-9,98	0,06	0,9	1,96	521,73	106,52	129,07	139,09	0,67	2,73	4,1	14,45	75,59	4,07	0,48	NA	0	30,68	185,2	0,71	8,26	1,39	0,27	1,03	1,88	716,69
534	-40,94	220,39	-44,71	0,01	0,6	0,6	397,51	273,24	465,53	NA	1,19	-6,38	-5,38	3,17	118,58	-6,52	-0,67	9266	0	48,18	77,73	75,98	116,72	42,74	1,17	2,77	2,77	204,73	112,29	70,35	NA	0,35	0,54	1,54	98,37	34,9	265,96	21,09	NA	0	12,59	16,62	96,26	114,21	51,01	3,42	4,77	4,77	193,42
535	0,52	2,38	9,5	0,34	0,54	0,75	6646,06	954,93	3316,24	1057,07	0,74	3,39	4,58	7,25	78,14	10,1	0,49	NA	22,57	122,81	-49,13	0,11	0,54	1,02	0,02	0,6	0,8	3359,67	1309,66	1390,64	457,35	0,76	3,72	4,92	6,4	79,69	9,68	0,59	NA	25,66	58,01	-53,96	5	15,42	12,69	0,14	0,48	0,75	926,52
536	-1,84	-2,94	-2,91	0,03	0,21	0,86	574,12	30,09	169,32	112,42	0,37	0,6	1,6	18,69	37,33	6,82	0,92	NA	0	32,38	91,94	8,26	15,3	14,63	0,03	0,48	1,29	644,7	53,88	118,89	96,82	0,43	0,79	1,85	24,75	45,99	35,22	0,76	NA	0	29,21	61,04	-4,47	-8,35	-7,79	0,14	0,54	1,39	636,93
537	1,63	1,86	2,45	5,4	7,61	11,9	549,21	67,54	30,75	133,97	0,07	0,08	1,14	25,92	12,65	172,43	2,71	16550,21	0	36,66	92,25	5,49	6,13	7,59	4,54	6,81	11,8	503,35	62,13	27,37	138,36	0,07	0,08	1,12	28,67	10,39	226,65	2,63	21019,21	0	32,05	75,38	4,29	4,82	5,79	5,98	8,24	12,07	492,4
538	2,55	11,59	3,51	0,09	0,7	0,7	500,9	198,13	326,86	NA	0,78	3,54	4,54	10,01	77,97	21,75	0,63	NA	11,93	10,26	29,34	-2,26	-10,2	-2,22	0,2	0,46	0,46	356,98	71,57	274,52	0,37	0,78	3,52	4,52	9,41	77,86	26,6	0,35	NA	0	11,45	40,49	-9,91	886,71	-22,84	0,09	0,39	0,4	841,17
539	1,43	1,76	5,07	5,66	9,38	13,96	1291,57	86,07	26,92	125,04	0,1	0,13	1,23	20,1	18,86	169,16	1,26	NA	0	66,26	557,85	5,96	7,1	16,29	4,72	8,08	11,17	994,34	93	30,3	95,08	0,1	0,12	1,19	23,63	16,04	225,82	1,38	NA	0	48,26	168,68	3,02	3,44	7,05	10,21	12,35	19,59	851
540	1,1	4,51	3,9	0,32	1	1,64	1286,69	100,18	165,84	106,91	0,47	1,92	4,09	3,75	75,57	33,4	0,73	NA	0,07	9,35	45,97	10,6	28,84	30,74	0,07	0,76	2,45	1055,35	60,68	91,8	179,68	0,39	1,06	2,72	12,46	63,24	67,19	0,86	NA	1,28	5,38	13,07	1,35	3,02	2,85	0,31	0,5	1,47	769,96
541	0,27	3,42	0,16	0,04	0,54	0,54	212,01	97,06	192,9	0,35	0,92	11,68	12,68	18,23	92,12	5,22	0,16	-19618,92	0	10,46	-310,67	-0,01	-0,21	-0,01	0,06	0,27	0,28	410,34	56,71	245,39	0,2	0,96	24,61	25,61	9,39	96,1	6,48	0,41	97635,08	35,58	10,6	65,81	0,02	0,05	0,01	0,36	0,6	0,6	221,65
542	0,17	0,23	0,57	0,15	0,87	1,97	1243,36	110,69	77,59	171,15	0,16	0,22	1,41	9,25	28,88	50,68	0,99	NA	6,16	31,03	498,53	0,35	0,52	1,28	0,15	0,82	1,89	1325,01	125,59	104,92	202,79	0,18	0,27	1,47	9,01	32,2	48,19	0,98	4872,85	6,21	31,52	201,05	0,13	0,18	0,4	0,05	0,65	2,81	1177,62
543	-5,81	-7,06	-31,64	1,76	3,12	4,64	1982,67	221,36	162,82	251,94	0,18	0,21	1,22	25,28	17,71	55,79	1,47	NA	7,2	169,34	1531,02	11,12	15,27	59,34	0,04	2,75	3,47	1942,22	1018,5	142,84	273,49	0,27	0,37	1,37	43,54	27,19	84,44	2,45	NA	17,4	172,98	998,77	-10,3	-12,56	-28,74	2,33	4,25	6,46	1018,44
544	0,36	0,52	0,55	0,36	1,34	2,48	564,51	99,94	47,57	119,26	0,29	0,43	1,45	23,95	30,86	28,23	1,46	NA	9,89	36,58	93,32	3,97	5,36	4,35	1,02	2,16	4,1	399,52	54,49	28	94,34	0,25	0,33	1,35	32,47	25,98	46,96	1,69	NA	5,01	31,28	80,48	0,23	0,32	0,26	0,34	1,42	3,17	420,77
545	0,79	4,11	3,79	0	0,21	0,59	1755,85	194,92	858,74	362,81	0,72	3,76	5,23	5,32	80,87	17,33	0,54	NA	4,85	21,85	-264,56	0,7	3,19	2,93	0	0,06	0,54	1535,41	40,93	729,43	389,94	0,71	3,25	4,59	5,32	78,23	15,71	0,56	NA	4,11	19,5	-726,99	1,68	7,23	5,54	0	0,14	0,73	1207,25
546	1,76	80,97	7,72	0,58	1	1,15	1042,44	257,89	435	90,15	0,71	32,6	45,95	1,81	97,82	19,16	0,37	NA	11,35	0,21	0,55	0,09	3,18	0,22	0,04	0,44	0,58	884,4	164,19	406,34	58,59	0,69	23,61	34,45	0,98	97,1	26,37	0,27	NA	0	2,15	-34,37	0,22	14,96	1,14	0,02	0,6	0,67	1898,41
547	-1,01	-2,15	-12,79	0,27	1,59	2,85	4590,83	1283,7	974,14	1247,2	0,42	0,88	2,12	2,9	52,88	23,22	1,63	-2916,8	6,2	49,43	-160,06	-6,99	-14,58	-135,21	-0,18	1,24	1,89	7037,34	2508,47	1262,3	1155,06	0,39	0,81	2,08	-2,41	52,03	-17,96	1,14	-11837,2	7,24	88,7	-39,58	-1,62	-3,65	-10,97	-0,6	0,77	1,64	2477,92
548	-554,03	3296,35	-83,36	0,42	0,93	0,93	45,59	29,68	57,53	0	1,13	-6,69	-5,95	-91,17	116,81	-492,43	NA	-552	0	69,64	-1092,57	59,59	100,92	45,35	1,02	1,75	2,5	277,02	79,84	109,42	83,3	0,41	0,69	1,69	77,97	40,96	145,49	NA	NA	0	13,99	20,44	44,55	61,59	45,75	2,61	3,47	3,79	374,78
549	0,26	0,53	0,18	1,37	3,31	5,27	255,15	33,85	17,49	34,66	0,5	1,01	2,01	13,08	50,16	0,53	0,82	NA	-0,01	8,98	-163,59	0,27	0,6	0,27	0,31	1,55	2,91	363,23	51,07	41,13	56,54	0,56	1,26	2,26	9,68	55,69	0,6	0,67	NA	0	9,39	-63,77	0,39	0,96	0,31	0,4	7,08	11,61	288,89
550	-5,82	-8,53	-221,59	1,18	1,48	2,4	13864,81	1268,43	4316,48	4040,76	0,32	0,47	1,47	10,02	31,81	-9,15	2,82	NA	0	603,14	-54,67	18,16	23,51	108,92	2,26	2,39	3,32	2183,31	54,75	485,62	456,63	0,23	0,29	1,29	31,56	22,77	89,41	3,05	NA	0	80,38	632,46	7,09	7,5	17,51	7,42	10,79	14,35	901,24
551	6,43	20,53	18,79	0,2	0,28	0,42	1062,74	54,14	648,69	90,14	0,69	2,19	3,19	8,59	68,66	29,94	0,52	33635	6,78	6,29	16,07	10,82	36,17	22,4	0,29	0,49	0,52	753,41	106,07	501,49	12,8	0,7	2,34	3,34	12,07	70,08	33,73	0,47	NA	2,67	2,59	6,46	-6,66	-23,18	-22,16	0,41	0,45	0,47	1213,88
552	3,1	4,79	19,64	0,48	1,68	2,75	2309,38	220,5	182,48	196,56	0,21	0,32	1,55	20,67	35,44	50,07	0,96	NA	0	111,5	457,58	0,19	0,35	1,67	0,02	0,97	1,22	3144,8	655,09	312,55	173,64	0,31	0,56	1,79	15,53	44,15	21,56	0,88	NA	12,1	132,49	3812,19	-10,67	-19,12	-354,28	0,6	1,32	1,96	12116,42
553	6,26	10,56	5,41	0,09	1,78	3,08	314,63	90,23	49,34	70,65	0,38	0,64	1,69	20,96	40,73	50,1	1,68	NA	15,57	12,7	58,42	9,46	16,28	8,15	0,04	1,43	2,48	313,59	99,73	51,1	76,04	0,41	0,71	1,72	22,95	41,88	52,36	1,88	27104,62	13,79	11,62	48,94	2,03	2,9	1,5	0,12	1,77	3,58	269,18
554	-3,6	-5,32	-27,11	0,02	0,43	1,73	2743,01	135,77	204,97	442,7	0,17	0,26	1,48	2,05	32,39	0,51	0,92	NA	4,83	42,57	-143,89	-10,7	-21,25	-36,2	0,01	0,22	0,96	1231,24	72,95	275	267,07	0,37	0,74	1,99	-3,31	49,64	-19,01	0,78	NA	6,63	25,01	-311,65	-2,92	-5,34	-7,45	0,02	0,21	0,92	930,06
555	43,43	112,84	45,47	0,56	0,74	2,15	381,13	30,14	163,53	234,12	0,62	1,6	2,6	43,43	61,52	72,06	8,52	NA	0	0	0	40,56	54,75	54,35	5,8	6,61	9,65	487,79	39,47	48,85	150,83	0,26	0,35	1,35	40,56	25,92	159,04	39,41	NA	0	0	0	20,12	27,46	42,72	2,09	2,27	2,33	775,22
556	1,46	1,73	3,88	4,8	8,08	11,92	966,76	112,59	34,32	133,57	0,05	0,06	1,18	19,91	15,45	379,17	1,49	NA	0	49	421,8	1,59	1,83	3,48	3,5	6,42	11,62	795,05	88,7	30,32	159,84	0,05	0,06	1,15	20,97	12,82	320,26	1,59	NA	0	42,33	134,61	1,5	1,68	3,3	1,88	5,05	12,14	801,09
557	-26,66	-90,02	-11,37	0,02	0,66	1,23	155,27	69,77	108,01	62,18	0,7	2,38	3,38	-4,18	70,39	-2,57	2,38	NA	0	9,59	82,35	4,24	23,2	2,07	0,03	0,99	1,68	177,47	94,33	83,31	69,56	0,82	4,47	5,47	25,14	81,73	8,81	8,98	NA	34,19	10,19	71,11	-12,29	-67,37	-3,5	0,45	0,82	1,82	103,97
558	0,17	0,92	0,11	0,02	0,49	0,75	242,75	60,64	127,45	32,86	0,71	3,95	5,58	44,52	82,07	46,76	0,56	13676,67	14,03	29,58	67,55	0,18	1,22	0,14	0,01	0,18	0,97	277,53	32,79	129,18	155,4	0,8	5,34	6,67	41,98	85,01	22,54	0,76	15603,71	31,15	31,87	71,53	1,84	9,59	0,85	0,01	0,28	1,52	169,07
559	-2,56	-3,28	-24,59	2,34	4,61	14,73	3502,15	221,38	97,56	1001,22	0,22	0,28	1,29	7,68	22,2	16,64	1,66	-14096,69	17,27	98,44	-101,25	-6,64	-8,07	-59,97	0,29	1,88	7,07	3289,5	255,54	160,6	844,51	0,17	0,21	1,22	4,64	17,78	10,31	1,45	-17575,17	11,34	101,94	-84,94	0,43	0,51	2,59	2,43	4,16	8,41	2222,71
560	-20,5	-31	-18,9	1,29	1,97	2,16	335,55	64,17	96,85	18,12	0,34	0,51	1,51	31,16	33,87	-34,82	1,89	7875,83	0	47,62	133,97	-23,47	-37,39	-33,37	1,59	1,74	1,84	517,59	20,53	160,31	15,32	0,37	0,59	1,59	18,91	37,24	-45,61	1,59	NA	0	60,26	176,25	-3,46	-5,61	-4,58	1,7	1,86	1,95	482,65
561	2,38	2,74	7,99	6,52	8,43	10,03	1222,13	183,51	95,65	154,5	0,08	0,09	1,15	12,15	13,16	167,89	4,21	NA	0	32,81	539,54	7,11	7,49	16,46	14,18	34,87	40,45	842,24	353,39	17,08	96,77	0,02	0,02	1,05	16,68	5,01	734,55	5,58	NA	0	22,14	115,53	0,01	0,01	0,05	12,4	26,58	32,82	1386,12
562	0,73	0,91	1,14	1,93	2,25	4,03	570,05	18,89	41,73	104,99	0,19	0,24	1,24	23,22	19,43	36,76	1,53	NA	5,29	35,22	90,43	14,13	18,01	21,99	1,71	1,96	3,95	566,59	14,12	37,7	114,93	0,22	0,27	1,27	33,27	21,55	93,97	1,5	NA	8,09	29,8	55,02	10,12	12,33	15	3,45	3,96	6,67	540,91
563	-4,06	118,05	-3,23	0,12	0,18	0,84	289,51	18,04	293,81	194,35	1,03	-30,11	-29,11	37,18	103,44	-3,92	-0,19	NA	0	32,8	-19,11	4,13	7654,55	2,69	1	2,09	12,26	237,18	17,36	15,93	164,31	1	1853,09	1854,09	56,19	99,95	4,13	5,57	NA	0	33,92	-21,8	0,55	94,58	0,31	1,57	1,57	2,31	207,32
564	17,3	-178,26	9,61	0,44	0,45	0,73	202,27	1,27	73,43	20,54	0,98	-10,11	-10,3	55,27	99,16	58,49	0,68	NA	NA	21,1	49,59	29,54	57,3	21,61	0,16	0,32	1,43	266,28	11,2	75,13	84,74	0,47	0,91	1,94	58,89	48,45	88,73	1,13	NA	0	21,47	45,98	4,15	8,48	4,03	0,25	0,61	1,46	354,42
565	13,58	15,76	9,66	13	27,51	27,51	258,84	118,16	8,14	NA	0,14	0,16	1,16	13,58	13,86	225,99	7,76	NA	10,68	0	0	34,38	49,07	14,73	3,34	3,34	3,34	155,99	NA	46,2	NA	0,3	0,43	1,43	34,38	29,95	197,23	NA	NA	0	0	0	32,55	41,52	11,51	NA	NA	NA	129,06
566	0,44	0,8	0,49	0	0,6	1,32	406,58	44,43	74,62	54,49	0,19	0,34	1,84	4,43	45,67	131,59	0,72	NA	0	4,46	30,06	0,39	0,5	0,51	0,97	1,92	2,85	475,94	52,25	54,91	51,33	0,12	0,15	1,29	3,22	22,29	130,51	1,16	NA	0	3,69	33,59	0,23	0,28	0,7	29,19	31,3	32,44	1113,51
567	-11,5	-32,54	-33,9	-0,53	-0,36	1,37	1073,24	33,38	196,02	341,11	0,51	1,45	2,83	13,4	64,67	22,74	0,9	NA	-0,19	73,4	-240,46	1,2	2,83	2,55	-0,78	-0,65	1,46	775,56	23,81	186,17	398,4	0,5	1,19	2,37	30,95	57,73	4,46	1,04	NA	0	63,4	-2364,88	16,21	32,39	28,41	0	0,15	1,78	639,62
568	-7,11	-8,52	-9,65	2,28	3,64	7,03	493,92	69,71	51,28	176,24	0,12	0,15	1,2	3,33	16,56	-9,7	3,32	NA	0	14,16	-277,34	30,45	37,4	32,1	1,37	3,78	5,43	383,74	147,24	61,24	102,81	0,17	0,2	1,23	30,91	18,59	204,38	7,22	NA	0	0,49	1,46	10,71	29,45	30,61	0,1	0,4	0,55	1042,88
569	-2,5	-2,82	-7,63	11,99	12,38	13,63	1113,27	19,41	49,9	62,93	0,07	0,08	1,13	28,63	11,38	87,2	2,88	3536,19	0	95,19	509,27	-2,71	-2,98	-7,16	15,13	17,51	19,14	963,49	86,96	36,47	60,12	0,06	0,07	1,1	29,14	9,13	96,42	3,49	1702,46	0	84,3	520,88	-4,39	-4,76	-10,26	16,67	19,14	20,93	852,91
570	0,05	4,55	0,44	1,18	5,09	5,09	3208,46	1724,55	441,26	NA	0,15	13,35	90,47	14,21	98,89	84,15	0,04	-20966	0	124,82	-136,88	0	0,31	0,06	2,23	2,36	2,36	6503,12	200,47	113,88	NA	0,25	24,96	100,89	7,76	99,01	56,26	0,03	-42197	22,06	138,58	-41,67	0,02	1,83	0,2	2,76	2,76	2,79	4124,65
571	10,44	-3,55	25,4	0,1	0,12	0,19	885,7	58,84	3450,86	230,62	3,94	-1,34	-0,34	74,24	394,37	5,22	-11,23	NA	0	155,24	-76,48	10,27	-11,34	6	0,28	0,32	0,46	212,54	13,44	399,93	56,33	1,91	-2,1	-1,1	63,42	190,59	9,6	-7,17	NA	0	31,03	802,65	4,58	-14,35	4,19	0,26	0,27	0,35	333,48
572	1,18	5,37	2,08	0,27	1,16	1,47	644,21	234,08	264,88	85,1	0,5	2,3	4,57	26,25	78,12	23,15	0,77	6695,62	6,91	44,37	147,34	1,54	7,13	2,51	0,13	0,79	1,11	593,53	150,68	226,75	73,3	0,58	2,69	4,64	24,9	78,43	27,35	0,69	9101,36	17,62	38,1	132,98	1,79	6,46	2,72	0,2	0,34	0,67	553,56
573	-7,79	-10,75	-51,44	2,91	3,52	8,79	2402,43	37,56	61,6	329,66	0,11	0,15	1,38	10,78	27,51	26,38	1,03	-550,42	1,67	122,6	-1885,32	-7,04	-9,74	-43,36	1,84	2,22	5,6	2242,18	36,28	94,9	324,74	0,12	0,16	1,38	12,49	27,73	38,87	1,03	NA	0	120,29	-5332,43	-4,39	-5,96	-21,31	2,63	3,22	8,64	1773,33
574	-19,56	-49,89	-43,55	0,02	0,16	0,99	810,51	46,9	317,79	266,45	0,55	1,4	2,55	4,49	60,8	-13,5	0,68	1914,76	0	53,54	602,23	-12,85	-40,36	-26,87	0,02	0,16	0,78	760,99	58,17	396,19	247,27	0,64	2,02	3,14	14,24	68,15	1,5	0,57	5673,33	0	56,64	211,16	-15,88	-65,86	-23,6	0,01	0,05	0,64	542,39
575	1,88	3,18	4,43	0,26	1,2	2,52	855,81	85,88	54,07	122,57	0,26	0,43	1,69	14,15	40,83	55,64	1,01	NA	13,47	28,84	66,74	3,08	4,97	5,95	0,4	1,41	2,58	704,41	69,52	43,38	83,93	0,23	0,38	1,61	15,93	38,05	56,52	1,84	NA	9,44	24,88	66,85	0,96	1,42	1,78	0,26	1,04	3,16	681,44
576	3,64	5,93	13	0,75	1,32	1,84	1301,63	149,16	262,95	137,98	0,36	0,59	1,63	14,94	38,65	34,07	1,26	9524,46	0	40,43	89,46	7,82	13,68	16,84	0,74	1,45	1,72	784,11	164,5	233,04	63,88	0,42	0,74	1,75	17,56	42,85	34,43	1,43	23720,95	0	20,99	48,32	4,76	7,32	10,84	1,87	3,63	4,42	831,78
577	2,12	12,3	6,75	0	0,24	0,34	1162,27	187,49	229,29	81,21	0,73	4,22	5,82	4,44	82,8	27,66	0,25	6573	49,36	7,42	92,46	-3,89	-24,61	-29,88	0,03	0,33	0,54	2794,92	502,24	231,26	337,94	0,63	3,96	6,32	-1,8	84,19	29,91	0,26	-14104,33	50,34	16,05	-33,58	0,94	7,48	5,62	0	0,36	0,66	2178,66
578	3,62	31,31	6,68	0,04	0,46	0,49	671,72	122,58	228,19	8,01	0,46	4	8,65	9,03	88,43	25,93	0,18	9657,68	11,36	9,97	83,75	3,36	33,4	6,86	0,03	0,36	0,4	742,96	107,64	259,22	14,06	0,47	4,67	9,94	7,88	89,94	24,45	0,14	6381,05	11,53	9,22	128,52	2,33	5,09	5,64	0	0,57	1,02	883,13
579	19,3	88,87	5,3	0,28	1,15	1,2	100,02	0,82	77,33	4,13	0,78	3,61	4,61	34,42	78,29	31,49	4,19	NA	0	4,16	32,17	15,82	88,83	5,27	0,61	1,16	1,19	121,26	0	98,15	3,49	0,82	4,61	5,61	27,79	82,19	21,86	8,31	NA	0	3,99	31,52	15,07	89,39	4,12	0,61	1,17	1,21	99,76
580	0,25	4,32	0,3	0,43	1,05	1,05	368,55	260,31	414,35	0	0,94	16,59	17,59	0,25	94,31	0,95	8,71	NA	0	0	0	0,24	13,6	0,65	0,05	0,41	1,02	996,85	336,46	868,59	573,6	0,98	56,35	57,35	0,75	98,26	1,79	1,52	NA	10,13	1,41	828,7	-0,74	-25,5	-0,55	0,08	0,35	1,05	270,44
581	0,33	0,56	0,85	0,91	2,42	7,25	955,77	68,45	35,99	222,29	0,2	0,35	1,73	15,1	42,33	72,97	1,12	10027,12	14,51	38,8	119,41	0,67	1,08	1,56	0,02	1,06	3,88	845,42	90,45	49,38	250,07	1,95	3,14	1,61	16,11	213,65	8,27	1,19	NA	10,7	35,86	95,05	2,45	3,87	3,94	0,41	1,46	4,29	587,68
582	0,14	0,2	0,2	1,7	1,91	1,91	530,98	22,28	104,03	NA	0,2	0,29	1,43	3,48	30,22	89,46	1,13	NA	0	4,88	-50,62	6,19	12,25	3,08	0,4	0,52	0,52	180,91	11,63	98,46	NA	0,55	1,09	1,98	9,46	49,47	50,45	0,7	NA	0	1,62	143,89	7,97	16,84	2,76	0,7	1,03	1,03	126,49
583	17,85	30,73	216,48	0,04	0,82	1,25	4415,22	1293,19	1296,42	727,2	0,41	0,7	1,72	30,45	41,92	62,32	1,14	NA	8,47	152,91	-538,1	-5,01	-12,56	-39,07	0,01	0,44	0,7	2840,22	657,17	890,19	388,64	0,6	1,5	2,51	7,76	60,14	2,41	0,66	NA	22,29	99,58	-145,39	5,48	12,76	40,55	0	0,63	0,91	2702,64
584	21,42	36,32	140,77	0,57	0,78	1,55	2391,98	167,51	664,46	642,55	0,37	0,62	1,7	25,7	41,03	75,66	1,33	NA	6,8	28,14	41,96	4,38	13,53	10,93	0	0,32	0,74	909,27	178,63	454,98	239,46	0,64	1,97	3,09	7,11	67,66	14,88	0,62	NA	12,33	6,83	34,06	1,25	4,81	2,46	0,01	0,59	1,31	715,4
585	0,25	0,89	5,3	0,06	0,28	0,42	7802,02	604,06	2334,99	383,35	0,52	1,87	3,61	3,42	72,28	7,98	0,36	NA	5,77	68,04	305,86	0,15	0,53	3,29	0,05	0,19	0,3	8027,75	540,96	3445,12	443,86	0,52	1,83	3,52	3,62	71,6	8,16	0,36	NA	5,88	76,47	277,87	0,48	2,03	10,38	0,04	0,43	0,72	7837,36
586	1,07	8	4,95	0,01	3,05	3,05	1691,6	1669,4	549,07	NA	0,87	6,5	7,5	1,07	86,67	1,35	NA	NA	0	0	0	-3,56	-22,18	NA	NA	NA	NA	NA	NA	NA	NA	0,84	5,23	6,23	-3,56	83,95	-4,24	NA	NA	0	NA	0	0,03	0,22	0,26	0,8	112,07	112,07	2780,83
587	-4,89	-8,57	-10,91	0,01	0,99	2,5	811,6	137,49	96,15	217,34	0,28	0,49	1,75	15,48	42,91	28,03	1,2	NA	13,97	45,43	115,37	1,45	2,45	2,32	0,53	1,01	2,39	583,14	50,72	58,69	151,14	0,29	0,49	1,69	24,11	40,89	55,36	1,24	NA	12,85	36,3	84,14	0,15	0,22	0,22	0,35	0,81	2,54	529,67
588	4,13	5,4	43,79	1,84	3,65	5,51	3856,75	311,32	171,63	323,62	0,09	0,11	1,31	14,76	23,52	117,13	1,07	1398,97	0	112,64	708,76	-0,95	-1,23	-9,36	3,46	5,69	11,74	3575,06	141,06	63,33	388,99	0,06	0,08	1,29	10,69	22,34	100,31	1,04	NA	0	114,34	-2312,97	0,11	0,14	0,84	6,99	9,28	14,92	2757,06
589	-12,71	-82,72	-114,06	0,06	0,38	1,4	2405	0	2311,22	2383,45	0,72	4,66	6,51	-12,71	84,64	-17,77	NA	NA	0	0	0	-7,01	-351,95	-32,74	0,12	0,12	1,38	1700,63	0	1209,97	1542,13	0,72	36,13	50,23	-7,01	98,01	-9,74	NA	NA	0	0	0	-5,62	144,08	-55,52	0,06	0,06	1,6	3606,9
590	0,77	1,11	1,84	0,47	1,48	2,38	872,79	100,46	52,85	90,2	0,22	0,32	1,44	14,95	30,78	37,26	1,12	13803,73	13	34,01	94,38	5,74	7,48	10,53	NA	1,21	2,65	668,2	NA	54,46	89,78	0,16	0,21	1,3	22,41	23,29	78,56	1,12	23063,63	4,51	30,61	68,79	2,33	2,82	4,9	0,63	1,44	3,38	766,07
591	6,19	7,49	69,99	0,17	0,49	0,82	4118,1	215,78	391,19	219,72	0,17	0,21	1,21	11,16	17,36	89,07	1,34	NA	6,76	56,28	-18,55	4,02	4,62	39,35	0,4	3,39	3,8	3565,59	1290,78	38,56	181,72	0,13	0,15	1,15	8,92	13,11	103,15	1,64	NA	11,14	48,01	-28,43	0,23	0,24	1,24	2,64	22,84	26,59	1939,85
592	45,76	56,99	18,48	0,61	5,19	5,2	147,03	123,52	26,98	0,36	0,2	0,25	1,25	99,6	19,7	287,59	27,17	NA	0	21,75	43,78	-24,52	-128,42	-17,22	0,27	0,5	0,5	255,62	24,11	107,09	0,52	0,81	4,24	5,24	26,6	80,91	18,18	0,25	NA	0	35,9	70,42	-3,79	-15,56	-2,04	0,34	0,69	0,69	196,03
593	0,21	1,02	0,44	0,03	0,33	0,83	764,96	106,11	184,56	178,96	0,64	3,15	4,91	6,93	79,65	8,4	0,59	NA	30,5	14,12	69,64	0,31	1,41	0,44	0,02	0,14	0,54	513,98	30,93	108,72	97,87	0,63	2,9	4,58	9,24	78,15	9,01	0,52	NA	36,01	12,61	87,37	0,25	1,12	0,53	0,01	0,09	0,58	785,34
594	0,12	0,19	0,58	0,04	0,69	2,09	1698,83	138,56	79,88	306,21	0,2	0,3	1,51	15,14	33,7	47,44	1,01	4028,64	10,35	70,08	283,51	-3,25	-4,8	-11,28	0,11	1,76	4,59	1262,6	121,51	48,89	213,12	0,21	0,3	1,48	13,34	32,26	31,3	1,13	NA	10,05	57,56	360,84	-1,84	-2,86	-6,6	0,08	0,86	2,84	1306,4
595	4,15	18,86	9,24	0,11	0,52	0,97	810,78	195,41	478,24	216,67	0,78	3,55	4,55	5,97	78,02	15,02	0,95	NA	0	4,06	16,98	6,99	20,37	11,68	0,38	0,4	1,17	608,13	7,95	304,68	235,68	0,66	1,91	2,91	9,58	65,69	37,17	1,21	NA	0	4,32	11,48	6,88	16,04	11,54	0,18	0,29	1,28	611,99
596	7,47	28,88	14,67	0,02	0,22	0,77	715,19	62,18	309,93	183,48	0,62	2,41	3,87	12,35	74,14	23,16	0,65	NA	2,72	9,59	22,73	5,5	17,52	8,58	0,05	0,39	1,68	567,3	30,67	68,85	144,82	0,54	1,71	3,18	10,64	68,6	22,5	0,98	NA	10,1	8	24,53	13,44	31,43	14,45	0,03	0,53	1,29	392,45
597	0,13	0,3	0,08	0	0,54	0,65	232,54	53,24	70,08	11,65	0,57	1,35	2,35	4,76	57,4	17,71	0,64	NA	15,26	2,96	73,46	-5,22	-10,62	-2,22	-0,11	0,42	0,6	154,65	32,91	52,29	11,52	0,51	1,03	2,03	2,45	50,85	19,44	0,66	NA	6,4	3,26	39,45	0,14	0,27	0,05	0,06	0,45	0,82	133,23
598	1,8	-53,97	1,71	0,17	0,26	0,6	346,13	33,52	353,67	121,97	1,03	-31,03	-30,03	5,16	103,33	16,65	-0,09	NA	0	3,2	98,7	-19,5	88	-21,62	0,09	0,17	0,46	403,7	36,84	487,59	143,19	1,22	-5,51	-4,51	-15	122,15	-6,75	-0,5	NA	0	4,99	-129,85	2,55	-29,24	3,25	0,04	0,25	0,77	465,08
599	0	0	NA	NA	NA	NA	NA	NA	NA	NA	0	0	1	0	0	NA	NA	NA	0	NA	NA	0	0	NA	NA	NA	NA	NA	NA	NA	NA	0	0	1	0	0	NA	NA	NA	0	NA	NA	-15,29	-22,23	-9,74	1,28	3,2	3,2	232,42
600	0,08	0,13	0,57	0,03	0,36	1,43	2535,64	144,35	252,5	472,78	0,27	0,43	1,61	13,18	38,03	32,66	0,92	5116,51	8,17	91,21	219,89	-1,3	-2,29	-7,86	0,06	0,35	1,13	2196,21	140,58	214,73	378,34	0,32	0,56	1,76	11,02	43,14	19,51	0,87	NA	14,54	74,37	283,69	0,02	0,03	0,1	0,06	0,34	1,1	2376,81
601	-0,26	-0,43	-0,85	0,06	0,22	1,5	1162,9	43,38	266,79	346,49	0,25	0,4	1,62	6,04	38,22	22,21	0,97	NA	0	20,13	693,38	0,47	0,69	1,17	0,38	0,58	2,73	907,26	23,76	118,6	258,97	0,15	0,22	1,47	7,75	32,16	52,52	1,08	NA	0	18,16	1857,02	-2,29	-3,3	-5,11	0,06	0,15	2,97	812,91
602	0,49	3,15	1,3	-0,06	-0,04	0,96	959,21	8,83	302,69	454,73	0,78	5	6,4	6,13	84,38	12,68	0,74	NA	19,35	14,86	118,12	0,76	2,72	0,97	-0,01	0,14	1,36	466,94	21,58	102,92	170,35	0,65	2,32	3,57	7,17	72,03	18,38	1,04	67,91	10,11	8,22	11336,14	10,8	38,73	25,19	0,01	0,05	2,05	851,2
603	0,37	7,4	29,65	0	0,56	0,67	28949,99	15225,35	27189,36	2855,45	0,95	18,85	19,85	0,37	94,96	13,16	0,14	NA	0	0	0	0,56	11,56	24,75	0,09	0,55	0,71	16214,1	6969,41	11697,52	2324,98	0,95	19,81	20,81	0,56	95,2	3,55	0,2	NA	20,22	0	0	0,8	10,88	13,4	0,01	0,04	0,34	6142,85
604	2,6	5,89	2,91	0,16	0,33	1,15	407,65	25,46	146,62	122,29	0,51	1,16	2,27	33,36	55,88	16,39	1	NA	13,75	34,45	81,4	2,52	6,15	3,39	0,22	0,28	0,96	489,01	13,43	223,78	154,57	0,56	1,36	2,44	31,18	58,99	25,35	0,9	NA	8,72	38,51	82,12	1,51	3,52	1,82	0,13	0,19	0,91	439,42
605	0,58	1,5	1,64	0,05	0,93	1,59	1026,3	191,19	163,54	145,75	0,43	1,1	2,58	8,38	61,23	18,79	0,68	4221,36	5,53	21,99	199,73	0,44	0,8	1,38	0,05	0,31	1,47	1135,87	56,07	216,23	252,72	0,28	0,51	1,81	8,76	44,85	38,03	0,89	NA	0	25,94	107,65	7,25	12,21	13,58	0,42	0,57	1,38	683,71
606	8,4	11,37	11,92	1,77	1,85	2,27	516,43	7,13	88,16	37,89	0,18	0,24	1,35	22,86	26,09	185,13	1,22	NA	0	20,51	93,51	24,24	26,47	19,99	27,79	27,79	30,69	300,21	NA	6	17,68	0,03	0,03	1,09	40,77	8,43	1765	2,42	NA	0	13,63	32,82	14,12	18,35	15,57	2,87	3,18	3,56	402,68
607	10,32	21,71	38,75	0,19	1,15	1,46	1366,64	387,19	190,78	125,93	0,37	0,78	2,1	28,17	52,46	52,05	0,92	NA	18,33	67	620,48	2,92	7,94	22,55	0,24	0,9	1,08	2810,58	762,31	419,55	224,89	0,47	1,27	2,72	12,52	63,22	18,87	0,75	NA	29,45	74,1	-157,73	0,61	1,35	4,64	0,27	0,8	1,12	2790,14
608	7,27	13,21	113,35	1,19	2,43	3,7	5677,42	796,57	240,13	828	0,32	0,57	1,82	26,93	44,97	55,68	1,29	NA	7,15	306,69	-1799,15	0,25	0,59	4,53	0,35	1,33	1,8	6467,65	1840,85	457,9	890,01	0,45	1,03	2,32	18,14	56,82	22,19	1,23	NA	22,16	317,86	-1099,52	-0,75	-1,51	-6,98	0,55	1,47	2,68	3377,01
609	0,14	0,37	0,27	0	0,6	1,39	690,65	112,07	113,96	150,39	0,52	1,37	2,64	13,84	62,1	24,94	1	17829,13	10,75	25,99	67,03	0,08	0,19	0,13	0	0,32	1,59	612,81	36,71	35,32	147,8	0,51	1,26	2,46	14,64	59,27	29,54	1,02	11677	13,12	24,51	105,81	0,06	0,16	0,11	0,01	0,31	1,36	626,4
610	3,57	76,19	5,57	0,19	1,31	2,79	567,46	114,82	90,99	155,85	0,92	19,69	21,32	9,66	95,31	13,02	1,62	NA	12,98	9,49	41,27	15,31	65,12	22,41	0,02	0,32	1,64	532,85	49,49	84,16	226,29	0,75	3,2	4,25	22,99	76,5	31,13	1,4	NA	15,96	11,25	25,7	3,66	13,14	4,55	0,07	0,65	2,12	453,45
611	-4,99	-7,84	-24,19	0,13	0,4	1,11	1766,06	90,8	158,51	242,31	0,36	0,57	1,57	14,49	36,37	2,77	1,02	692,38	25,2	94,49	1214,12	-5,13	-8,62	-22,71	0,09	0,2	0,97	1612,67	37,43	163,83	277,99	0,4	0,68	1,68	14,24	40,49	0,28	0,98	2864,4	26,6	85,79	313,11	-7,12	-12,49	-31,54	0,06	0,12	0,76	1616,76
612	1,49	14,18	1,85	0,21	0,5	0,58	451,88	47,89	104,14	13,34	0,89	8,49	9,52	8,68	89,49	28,16	0,8	NA	20,91	8,93	19,35	1,03	9,64	1,06	0,2	0,38	0,42	375,45	36,99	134,67	7,23	0,89	8,33	9,4	10,13	89,36	34,28	0,6	45187,8	20,78	9,39	26,73	-5,35	-165,23	-8,09	0,2	0,47	0,5	551,77
613	4,25	39,74	8,02	0,12	0,57	0,57	686,13	193,05	431,85	NA	0,89	8,34	9,34	14,3	89,29	30,45	0,17	NA	0	18,94	48,71	2,46	13,38	2,12	0,09	0,22	0,22	313,59	26,8	216,9	0	0,82	4,44	5,44	7,74	81,6	36,97	0,22	NA	0	4,54	66,47	17,21	60,35	23,51	0,36	0,51	0,51	498,54
614	3,96	10,44	4,98	0,01	0,11	0,64	457,7	4,32	121,2	83,57	0,39	1,03	2,64	22,03	62,09	51,4	0,55	3437,91	7,24	22,72	348,2	12,79	29,19	11,97	0,18	0,26	0,95	340,76	8,64	110,13	76,3	0,36	0,83	2,28	32,62	56,19	71,54	0,69	NA	0	18,56	98,83	12,3	26,09	11,95	0,24	0,29	1,03	354,44
615	2,15	16,07	5,82	0,35	0,93	1,1	986,99	292,87	506,14	85,35	0,87	6,49	7,49	2,15	86,64	19,53	0,31	NA	0	0	0	9,01	49,86	25,69	0,22	0,78	0,88	1037,35	304,43	544,5	57,94	0,77	4,24	5,53	9,01	81,92	41,52	0,34	NA	0	0	0	1,28	5,81	4,19	0,98	1,04	1,26	1196,52
616	0,24	0,81	0,31	0,51	0,71	0,79	469,22	63,25	314,46	26,28	0,7	2,35	3,36	0,24	70,27	27,42	0,69	NA	0	0,01	-0,43	0,65	0,9	2,16	0,07	0,32	1,18	1205,93	77,7	4,53	273,24	0,27	0,38	1,39	0,65	27,92	69,39	1,06	NA	25,85	0	0	1,67	2,32	3,51	0,2	0,24	1,24	767,34
617	8,59	12,86	18,32	0,31	2,3	3,74	776,05	121,6	34,84	89,37	0,22	0,33	1,5	21,47	33,15	121,65	1,14	NA	7,86	27,46	54,62	14,62	21,91	32,22	0,82	2,56	4,22	802,41	116,79	44,67	116,76	0,25	0,38	1,5	26,68	33,28	103,62	1,31	NA	3,92	26,59	43,93	10,86	15,95	22,25	3,2	7,15	10,25	747,66
618	3,45	3,47	75,05	46,66	76,63	115,09	7921,78	1416,03	47,25	1842,18	0,01	0,01	1,01	8,81	0,6	4305,79	3,25	NA	0	116,7	-9,92	3,36	3,36	258,51	12,01	83,36	308,91	28044,42	5627,09	78,87	18035,28	0	0	1	7,81	0,28	4067,06	8,2	NA	0	342,98	-8,02	1,22	1,5	9,63	0,05	1,03	5,06	2889,21
619	-7,07	-21,88	-13,62	0	0,3	0,89	701,43	65,46	137,63	131,59	0,47	1,46	3,1	6,35	67,7	23,83	0,65	4883	20,28	25,86	219,67	1,67	4,43	2,82	0	0,15	1,12	614,91	25,05	161,09	158,93	0,43	1,14	2,65	16,55	62,28	41,16	0,74	NA	9,6	25,13	95,26	2,7	6,01	3,47	0	0,29	1,3	469,4
620	1,1	17,24	1,06	0,02	0,41	0,86	350,55	116,54	277,48	139,48	0,94	14,61	15,61	20,62	93,59	8,26	0,52	26481	7,23	18,8	61,25	-6,33	-296,25	-5,77	0,01	0,21	0,79	331,48	62,08	279,33	180,44	0,98	45,78	46,78	19,63	97,86	-0,01	0,23	19200,4	8,64	23,65	84,98	-9,26	-21,64	-11,42	0,06	0,36	1,42	450,27
621	0	0	0	0,38	0,78	2,31	1845,44	66,21	121,67	251,8	0,26	0,5	1,93	11,4	48,3	32,21	0,86	NA	17,34	57,78	893,71	4,2	7,24	17,76	0,63	1,74	4,38	1539,16	93,23	47,09	222,79	0,21	0,35	1,72	16,14	41,97	61,03	0,95	2451,45	15,53	50,5	431,82	-0,82	-1,38	-3,23	0,54	1,55	3,79	1440,73
622	0,21	0,35	1,57	0,05	2,81	2,96	2777,22	464,98	239,47	37,8	0,2	0,33	1,69	3,25	40,82	30,28	0,85	NA	1,69	23,19	63,71	0,11	0,18	0,84	0,27	2,42	2,86	2723,33	272,34	126,91	92,75	0,14	0,22	1,64	2,21	38,89	39,96	0,8	NA	2,97	15,69	42,02	0,11	0,23	0,96	0,54	3,94	4,46	3096,17
623	1,68	1,73	4,2	37,94	37,94	37,94	907,18	0	23,65	0	0,03	0,03	1,03	1,68	2,64	63,89	NA	NA	0	0	0	-2,33	-2,37	-1,37	65,94	65,94	65,94	213,27	0	3,2	0	0,02	0,02	1,02	-2,33	1,52	-153,75	NA	NA	0	0	0	3,53	3,62	2,96	37,3	37,3	37,3	306,19
624	-4,71	-4,87	-68,07	6,66	7,41	10,11	5263,79	92,88	124,35	340,76	0,03	0,03	1,03	13,13	3,34	142,41	1,28	NA	0	257,87	-444,18	-18,73	-19,29	-264,05	5,87	6,72	11,05	5132,3	81,08	95,62	419,62	0,03	0,03	1,03	1,9	2,92	-218,69	1,23	NA	0	290,88	-318,69	-16,84	-17,6	-198,61	2,23	2,72	5,72	4305,81
625	0,52	0,64	0,72	0,12	1,64	3,77	501,61	128,19	84,02	180,93	0,19	0,23	1,23	7,05	18,95	28,35	2,29	NA	0	9	397,52	1,36	1,69	1,72	0,1	3,47	4,51	461,71	231,91	68,72	72,19	0,18	0,23	1,25	7,88	19,68	33,54	2,55	NA	0	8,27	265,26	-2,12	-3,51	-6,42	0	1,06	1,92	1106,03
626	0,18	0,41	0,8	0	0,41	0,5	1582,45	253,06	593,92	55,99	0,4	0,89	2,22	4,47	54,87	14,54	0,56	NA	1,54	18,63	133,25	0,37	0,78	1,56	0,03	0,45	0,51	1521,97	235,72	560,78	36,23	0,38	0,79	2,08	5,04	51,93	14,11	0,6	NA	0	19,53	209,65	0,14	0,27	0,54	0	0,46	0,53	1444,44
627	-17,79	11,21	-18,9	2,31	2,31	2,31	386,67	NA	21,77	NA	2,59	-1,63	-0,63	41,19	258,7	-6,88	-1,82	3454	0	62,66	140,42	-1566,13	37,32	NA	0,97	0,97	0,97	NA	NA	NA	NA	42,97	-1,02	-0,02	-1566,13	4296,77	-36,45	NA	NA	0	NA	0	71,52	-1,56	1,6	0,05	0,05	0,05	8,18
628	33,69	94,38	18,48	0,25	1,18	1,56	199,66	117,35	126,27	49,12	0,64	1,8	2,8	43,29	64,31	52,38	NA	NA	0	5,27	28,12	64,03	93,11	19,59	1,27	2,2	3,27	111,35	31,46	33,7	36,31	0,31	0,45	1,45	78,22	31,23	205,05	NA	NA	0	4,34	21,18	42,47	85,32	12,13	0,26	1,34	2,03	104,27
629	4,1	5,68	9,41	1,41	3,21	5,17	836,17	126,36	70,83	140,4	0,17	0,23	1,39	16,3	27,9	75,25	1,49	18060,95	0	28,04	78,9	7,72	10,75	15,22	1,03	2,66	4,83	717,97	96,76	59,93	132,11	0,14	0,2	1,39	22,48	28,22	113,15	1,39	29111,15	0	29,11	64,56	2,25	2,97	4,11	1,84	3,22	5,88	666,65
630	2,71	3,1	5,56	3,46	5,1	6,99	747,26	116,02	70,71	135,34	0,12	0,14	1,14	20,27	12,58	65,71	2,77	NA	0	36,06	94,8	4,09	4,71	9,15	2,19	3,52	6,01	813,75	109,53	82,28	207,33	0,13	0,15	1,15	20,04	13,18	82,86	2,42	NA	0	35,65	72,71	1,74	1,99	2,92	2,56	4,26	6,22	611,2
631	0,15	0,18	0,76	0,31	1,04	7,38	1877,35	53,2	72,88	468,15	0,11	0,14	1,25	14,47	20	89,11	1,22	1530,35	2,27	73,87	798,5	-4,7	-6,28	-21,93	0,01	0,4	3,03	1699,6	73,17	135,23	504,13	0,17	0,23	1,34	9,73	25,17	30,71	1,22	2076,26	5,04	67,36	700,5	-13,11	-18,86	-57,43	0	0,22	2,04	1598,73
632	0,05	0,37	0,25	0,01	0,25	0,72	1801,04	133,36	405,97	273,55	0,74	5,31	7,18	15,5	86,07	10,02	0,73	NA	36,46	76,45	266,84	0,08	0,6	0,44	0,01	0,3	0,78	2055,64	210,14	500,85	358,51	0,73	5,59	7,61	14,93	86,86	10,25	0,7	NA	37,15	83,85	339,82	-5,82	-67,02	-26,89	0,01	0,15	0,64	1685,57
633	-9,47	-15,85	-11,57	0,12	0,42	1,49	444,64	45,95	128,16	139,39	0,4	0,67	1,67	18,87	40,22	18,63	1,23	NA	7,46	34,62	115,43	-24,96	-61,77	-27,32	0,02	0,27	0,92	398,46	40,68	137,24	90,12	0,6	1,47	2,47	-1,4	59,59	-12	0,95	NA	4,71	25,79	-2522,01	-28,54	-181,23	-32,51	0,43	0,55	1,04	415,84
634	6,95	10,7	7,93	2,15	3,25	3,71	415,47	42,5	38,98	18,19	0,12	0,18	1,54	16,34	35,07	240,17	1,03	NA	0	10,71	-176,4	3,9	6	3,51	0,75	1,69	1,96	327,73	54,35	57,51	15,43	0,2	0,32	1,54	12,43	35,01	117,74	1,04	-1962,37	0	7,68	-297,38	0,1	0,15	0,09	0,8	1,24	1,61	339,94
635	3,01	21,77	7,26	0	0,55	1,04	878,67	286	358,42	254,87	0,68	4,95	7,24	33,18	86,18	22,89	0,55	NA	23,9	72,83	-816,14	1,19	8,86	5	0,02	0,78	1,16	1523,33	476,6	371,91	244,87	0,74	5,52	7,42	19,98	86,52	16,87	0,67	NA	20,01	78,6	-262,75	0,64	4,96	1,93	0,01	0,35	0,68	1093,63
636	62,45	99,81	NA	0,4	2,35	2,35	NA	NA	NA	NA	0,37	0,6	1,6	62,45	37,43	166,83	11,14	NA	0	NA	0	24,99	98,34	65,63	0,14	1,79	1,79	955,88	867,13	523,55	0	0,75	2,94	3,94	24,99	74,59	33,5	33,12	NA	0	0	0	0,4	-719,83	776,31	0,06	1,25	1,25	701610,86
637	2,59	11,74	1,45	0,64	1,72	1,86	203,26	63,27	58,68	8,74	0,78	3,53	4,53	14,7	77,95	10,15	1,56	NA	0	6,77	54,98	-4,12	-29,26	-5,33	0,46	0,83	0,88	470,92	73,3	198,52	10,22	0,86	6,09	7,1	5,63	85,91	0,55	0,92	NA	0	12,61	85,01	-18,16	-1256,49	-117,88	0,53	0,8	1,02	2369,05
638	11,77	31,33	19,02	0,08	1,31	1,97	588,49	245,64	199,46	133,59	0,62	1,66	2,66	11,77	62,44	43,35	2,03	NA	0	0	0	3,3	9,37	3,76	1,26	1,47	1,89	414,34	29,64	145,54	62,19	0,52	1,48	2,84	3,3	64,78	44,05	1,58	NA	7,89	0	0	13,65	40,56	16,76	0,41	1,25	1,33	448,3
639	-6,42	-9	-12,46	0,84	3,24	6,66	706,31	106,03	44,37	153,68	0,21	0,3	1,4	12,15	28,68	-6,69	1,49	NA	13,19	36,04	251,94	1,23	1,6	2,23	1,98	2,58	9,58	661,59	16,02	27,59	195,55	0,16	0,21	1,3	20,24	23,26	43,53	1,48	NA	9,99	34,55	115,68	0,84	1,05	1,1	1,06	4,33	6,64	479,05
640	54,93	63,34	21,12	6,1	6,1	6,1	139,97	NA	18,37	NA	0,13	0,15	1,15	54,93	13,27	485,43	4,57	NA	0	0	0	-0,92	-2,97	-2,44	0,34	0,52	0,52	961,12	113,24	654,61	0	0,69	2,21	3,21	-0,92	68,87	-1,34	0,85	NA	0	0	0	-638,06	106,31	-263,42	0	0,01	0,01	150,69
641	0,72	0,86	1,74	1,09	3,57	7,63	883,71	92,06	32,9	153,01	0,07	0,09	1,2	15,99	16,39	132,12	1,29	13702,07	0,49	37,09	94,01	4,59	5,44	10,86	1,24	3,8	8,54	861,95	92	35,89	172,53	0,08	0,09	1,19	19,66	15,72	171,91	1,38	18302,33	0	35,7	72,07	-5,37	-6,42	-14,55	0,4	1,02	4,61	989
642	0,1	0,6	1,08	0,04	0,08	0,11	3908,71	158,38	242,06	86,72	0,83	4,98	5,98	0,1	83,27	0,12	0,19	NA	76,98	0	0	1,69	10,52	11,57	0,15	0,31	1,18	2492,39	71,45	439,27	385,57	0,84	5,23	6,23	1,69	83,95	2,01	0,2	NA	0	0	0	12,99	35,89	25,22	1,42	1,51	1,65	708,89
643	11,89	43,17	2,61	0,62	1,12	1,13	79,81	28,82	57,19	0,27	0,72	2,63	3,63	11,89	72,46	16,41	1,51	NA	0	0	0	1,65	5,75	0,43	0,23	0,71	0,72	95,55	32,41	67,46	1,04	0,71	2,49	3,49	1,65	71,38	2,3	1,6	NA	0	0	0	0,5	4,48	0,27	0,23	1,77	1,78	195,94
644	4,88	31,75	6,94	0,01	0,67	0,75	517,63	229,09	349,53	28,35	0,85	5,51	6,51	12,85	84,64	7,93	0,64	NA	16,02	11,34	-104,14	1,43	13,01	2,7	0,02	0,68	0,76	687,41	358,46	545,63	41,41	0,88	8,06	9,11	6,41	89,02	5,48	0,51	NA	8	9,4	60,03	3,45	25,56	5,74	0,02	0,59	0,6	607,03
645	0,19	0,24	0,57	6,57	9,33	13,63	1066,55	115,76	41,88	182,62	0,15	0,19	1,24	10,58	19,58	61,75	1,99	NA	1,52	30,43	96,22	5,25	6,53	12,3	3,25	4,59	7,7	853,4	89,12	61,7	210,76	0,17	0,21	1,24	16,5	19,6	86,33	2,28	NA	0,61	26,38	57,36	-5,71	-6,75	-10,11	8,2	11	16,46	645,43
646	2,12	3,17	3,12	0,01	0,67	1,14	536,25	63,51	39,17	45,95	0,27	0,4	1,5	10,24	33,27	29,12	0,95	19966,96	17,97	11,97	60,49	0,7	1,02	1,11	0,05	2,52	3,04	574,25	279,31	10,24	59,76	0,25	0,36	1,45	8,74	30,8	26,99	1,89	NA	21,83	12,68	74,71	1,73	2,62	2,12	0,01	2,26	2,74	448,71
647	16,54	37,3	23,77	0,02	0,26	1,95	522,91	27,35	74,74	194,85	0,41	0,93	2,25	33,61	55,65	68,5	1,1	25690,39	22,94	24,52	51,34	9,09	24,04	13,33	0,01	0,29	0,91	533,86	61,66	124,08	136	0,49	1,28	2,64	20,64	62,18	37,58	0,72	17817,15	22,46	16,94	61,72	1,1	3,11	1,93	0,03	0,19	0,66	643,07
648	0,98	1,25	1,61	0,05	1,14	2,6	597,68	68,78	55,6	93,12	0,12	0,16	1,27	17,81	21,43	103,48	1,11	NA	1,37	27,64	96,23	8,03	10,46	12	0,82	1,84	3,06	543,82	67,94	66,33	81,73	0,14	0,18	1,3	23,64	23,18	141,67	1,24	NA	0,08	23,33	68,78	3,57	4,22	5,42	2,66	3,8	6,14	553,74
649	0,45	1,36	1,07	0,01	0,31	0,62	869,36	134,12	386,56	135,46	0,63	1,92	3,04	10,62	67,1	12,38	0,64	12479,94	12,82	24,29	109,96	0,44	1,4	0,84	0,04	0,26	0,62	701,86	89,47	373,92	148,62	0,67	2,13	3,21	10,52	68,84	13,27	0,56	28661,75	7,73	19,44	51,61	0,09	0,28	0,19	0,06	0,22	0,48	749,04
650	-14,16	-15,1	-4,55	-7,71	16,01	16,01	116,89	171,3	7,22	NA	0,06	0,07	1,07	30,11	6,25	139,05	NA	NA	0	14,21	-138,1	46,46	47,78	20,66	25,49	36,38	36,38	161,83	47,93	4,4	0	0,03	0,03	1,03	69,27	2,75	1690,45	NA	NA	0	10,14	62,17	11,79	18,97	8,86	11,55	12,53	12,53	274,44
651	35,92	62,02	1733,94	2,82	3,42	4,24	17569,77	1544,75	2278,93	2110,68	0,42	0,73	1,73	50,43	42,08	101,71	2,25	NA	14,19	700,12	-111,72	7,74	11,19	551,33	0,37	5,42	6,89	25944,35	11807,14	1915,01	3476,22	0,31	0,45	1,45	23,9	30,88	51,85	2,43	NA	13,39	1152,34	-185,45	10,56	13,26	389,87	6,14	7,21	9,14	13480,06
652	2,72	3,63	12,19	2,44	4,24	5,13	1628,95	173,33	109,79	99,09	0,09	0,11	1,33	19,24	24,86	162,63	1,16	-907,5	0	73,9	-1254,42	3,92	5,44	17,88	2,88	4,21	4,88	1658,55	178,11	149,51	101,51	0,11	0,15	1,39	19,53	27,89	129,65	1,3	1267,05	0	71,1	924,2	3,16	4,29	14,78	3,15	4,39	5,16	1708,78
653	0,01	0,01	0,06	0,24	1,42	3,06	2944,44	236,62	201,52	335,87	0,24	0,35	1,48	7,64	32,51	22,67	1,07	2241,82	0,69	61,72	453,99	-1,92	-3,76	-16,39	0,05	0,53	1,68	3101,43	132,93	185,39	323,48	0,43	0,83	1,95	4,28	48,79	6,48	1	2021,09	3	52,86	500,88	-4,36	-10,44	-33,74	0,02	0,77	1,8	2826,02
654	1,34	4,65	6,04	0,01	0,21	1,1	1643,01	78,13	290,89	344,65	0,68	2,36	3,47	14,3	71,21	15,17	0,89	NA	24,07	58,52	-308,12	-8,54	-52,68	-38,2	0,01	0,41	1,12	1628,55	157,3	336,78	285,07	0,76	4,67	6,17	2,47	83,79	-0,03	0,84	NA	31,68	49,27	-810,87	3,04	17,51	10,31	0,1	0,81	2,63	1237,72
655	-18,51	-94,58	-72,33	0,02	0,07	0,44	1422,49	33,18	304,28	253,48	0,8	4,11	5,11	1,55	80,43	-9,6	0,49	NA	29,01	78,4	-2079,89	0,27	1,17	1,23	0	0,39	0,97	1641,36	331,8	342,07	496,21	0,77	3,32	4,32	19,71	76,83	55,71	0,64	NA	33,89	87,63	267,3	0,34	2,43	1,8	0,1	0,55	1,71	1908,14
656	-2,04	-2,7	-7,28	0,16	0,53	2,18	1300,18	52,3	127,48	234,94	0,19	0,26	1,32	12,91	24,38	33,74	1,1	NA	2,59	53,41	278,13	4,04	5,69	9,49	0,1	0,51	1,72	856,35	52,53	121,75	157,51	0,25	0,35	1,41	19,08	29,1	44,61	1,08	NA	3,02	35,39	109,96	3,05	4,47	7,14	0,11	0,49	1,63	854,71
657	2,69	6,87	NA	0,05	0,99	1,26	NA	NA	NA	NA	0,49	1,24	2,55	2,69	60,85	5,54	0,93	NA	0	NA	NA	0,16	0,42	1,29	0,05	0,75	1,46	2892,18	701,37	1013,34	736,29	0,5	1,29	2,58	0,16	61,25	28,98	1,12	NA	0	0	0	17,94	30,04	26,77	0,56	1,86	2,2	544,66
658	1,29	2,18	5,12	0,04	0,44	1,64	1444,87	98,15	212,74	298,81	0,31	0,52	1,69	15,01	40,77	48,68	1,01	3021,45	5,85	54,45	318,1	2,65	4,9	13,39	0,13	0,39	2,03	1838,66	62,7	281,59	468,41	0,33	0,62	1,85	16,8	45,87	48,6	1,05	6472,67	0	71,47	214,09	-4,13	-7,81	-12,53	0,34	0,55	1,71	1106,72
659	42,34	86,9	30,26	0,13	0,71	0,71	260,15	73,07	70,87	0	0,51	1,05	2,05	46,72	51,27	95,67	0,76	NA	22,1	3,13	6,78	43,96	87,95	28,21	0,65	0,89	0,89	233,59	28,12	93,01	0	0,49	0,98	2	48,22	50,02	102,71	0,91	NA	10,32	2,73	5,34	30,52	53,95	36,06	0,43	1	1	431,29
660	43,87	59,12	55,66	2,8	3,85	3,85	461,78	123,66	117,81	NA	0,26	0,35	1,35	49,17	25,8	170,07	NA	NA	0	6,72	8,87	44,23	52,47	56,3	2,58	6,31	6,31	463,31	268,68	71,93	0	0,16	0,19	1,19	50,21	15,7	281,78	NA	NA	0	7,6	9,79	43,6	50,83	68,36	3,9	7	7	572,22
661	-12,84	-27,28	-49,24	0	0,32	0,62	1396,36	225,26	606,23	213,19	0,53	1,12	2,13	22,7	52,96	18,67	0,69	NA	7,48	136,3	-1006,19	-5,35	-17,76	-20,09	0,02	0,34	0,66	1365,9	205,12	477,96	208,56	0,7	2,31	3,32	21,01	69,84	20,8	0,72	NA	11,72	98,94	292,15	-4,05	-12,1	-10,52	0,02	0,44	0,86	949,27
662	0,12	0,22	1,15	15,78	23,16	28	3360,45	641,09	86,93	426,83	0,41	0,73	1,76	16,11	43,11	32,73	2,13	NA	0	147,54	-261,86	0,08	0,14	0,54	0,77	2,71	3,4	2459,73	1090,16	46,14	389,74	0,42	0,74	1,75	16,04	42,9	24,06	2,65	NA	21,11	107,87	-288,49	0,21	0,38	0,87	10,31	11,22	15,27	1489,89
663	-0,33	-0,36	-1,7	8,2	9,71	12,35	1898,75	134,43	88,95	237,81	0,06	0,06	1,11	17,26	9,82	171,16	2,19	NA	0	91,75	-426,88	-12,66	-13,9	-59,35	6,42	7,18	10,29	1706,57	72,95	96,05	302,68	0,07	0,08	1,1	8,52	8,95	-3,07	2,22	NA	0	99,28	-29200,97	-6,7	-7,33	-21,47	6,13	6,93	9,96	1168,89
664	-19,58	-62,46	-24,79	0,01	0,22	0,59	460,8	40,88	199,62	74,42	0,61	1,94	3,19	-1,61	68,64	-17,37	0,65	NA	16,57	22,76	223,38	-16,63	-24,01	-21,11	0	1,31	1,31	462,04	179,44	137,3	NA	0,31	0,44	1,44	10,07	30,72	-18,87	1,15	NA	0	33,89	-65,91	10,44	15,45	280,54	0	1,06	1,06	9805,47
665	-1,28	-7,58	-4,33	1,24	1,53	2,04	1225,44	68,72	233,82	121,17	0,76	4,49	5,9	2,29	83,04	35,42	1,22	-35399,5	0	12,03	-33,65	-5,8	-47,87	-62,7	0,32	0,48	1,34	3931,71	185,22	1154,85	1014,53	0,83	6,88	8,25	-0,71	87,87	31,36	1,1	NA	0	55,08	-27,23	-11,19	-384,25	-23,32	0,06	0,36	0,57	760,82
666	0,14	0,22	1,08	0,4	1,22	2,17	2750,91	261,06	88,06	317,88	0,25	0,39	1,57	11,56	36,32	29,02	1,03	NA	13,07	86,28	468,98	0,08	0,12	0,48	0,25	1,02	2,56	2312,28	166,39	89,85	354,68	0,23	0,37	1,59	11,51	37,21	42,11	1,01	NA	10,91	72,66	149,7	0,04	0,05	0,21	0,51	0,9	4,17	2124,87
667	0,25	0,3	0,49	0,46	2,63	4,31	712,4	140,74	53,69	110,93	0,13	0,16	1,21	11,66	17,09	71,86	1,61	5291,07	1,65	22,33	182,79	1,43	1,84	2,46	1,44	2,43	4,12	625,92	66,97	9,34	117,01	0,19	0,25	1,29	14,46	22,38	63,2	1,48	14862,08	9,54	22,41	93,36	0,32	0,4	0,53	1,77	9,98	14,9	606,33
668	-5,97	-9,85	-14,74	0,42	0,83	3,42	898,14	52,54	82,41	340,94	0,35	0,57	1,65	13,78	39,38	17,44	1,57	NA	14,87	48,73	128,34	0,82	1,25	1,4	0,92	1,42	4,28	619,49	37,77	63,88	218,41	0,31	0,47	1,52	20,37	34,25	42,03	1,78	NA	12,71	33,27	98,8	2,46	3,59	4,34	0,98	1,54	4,68	642,34
669	3,21	23,16	5,75	0,02	0,66	0,66	652,11	311,71	495,41	0	0,86	6,22	7,22	9,01	86,15	10,53	0,48	NA	0	10,4	33,14	15,42	76,06	33,54	0,26	0,29	0,29	791,75	16,43	621,63	0	0,79	3,92	4,93	20,17	79,73	26,74	0,26	NA	0	10,33	15,63	19,12	48,3	53,8	0,33	0,91	0,91	1027,35
670	0,92	1,03	1,7	3,89	6,36	9,98	675,25	92,31	37,35	137,07	0,11	0,13	1,13	18,32	11,32	91,62	2,12	8885,69	0	32,29	118,63	5,33	5,94	8,65	3,86	5,87	13,04	590,32	44,85	22,3	162,09	0,1	0,11	1,11	27,24	10,28	132,82	1,89	NA	0	35,53	84,36	5,05	5,63	7,51	8,46	12,43	18,46	543,46
671	-5,43	-7,17	-24,99	0,35	1,34	3,72	1675,4	98,49	160,64	388,51	0,13	0,17	1,32	15,17	24,26	55,79	1,24	NA	0	94,82	-1121,12	-1,09	-1,56	-5,47	1,91	2,64	4,57	1833,19	48,34	179,08	349,79	0,2	0,29	1,44	17,76	30,52	59,66	1,32	NA	0	94,9	-341,06	5,68	7,55	17,63	2,1	2,6	4,67	1133,57
672	-6,24	-12,85	-18,53	0	0,18	1,1	1081,15	56,61	168,05	306,03	0,45	0,92	2,06	13,96	51,45	5,26	0,91	1845,87	24,98	60	396,02	-2,63	-6,29	-7,83	0	0,17	0,98	1083,15	57,04	200,53	289,58	0,53	1,26	2,39	15,43	58,16	4,72	0,89	2538,98	30,31	53,73	292,24	-2,51	-6,43	-6,88	0	0,24	1,12	999,85
673	2,5	7,89	3,48	0	0,15	0,74	507,53	32,65	137,11	139,36	0,63	1,98	3,16	25,89	68,34	26,65	0,71	10768,59	27,55	32,62	106,25	2,4	8,29	2,99	0	0,19	0,74	453,24	44,58	160,34	133,45	0,68	2,34	3,45	27,51	71,06	19,87	0,69	14945,34	22,6	31,27	89,64	2,09	7,02	2,34	0,01	0,11	0,86	408,05
674	5,27	6,57	8,66	7,66	9,45	9,49	598,06	182,28	101,96	4,01	0,2	0,25	1,25	33,63	19,8	256,94	-1,27	5194,29	0	46,59	259,22	12,05	14,85	35,11	6,6	7,92	7,97	1060,94	228,2	174,07	10,34	0,19	0,23	1,23	35,47	18,89	89,55	-2,5	742,5	0	68,28	2024,8	5,52	6,26	16,12	8,94	10,46	10,58	1066,41
675	-1,67	-6,91	-3,73	0	0,33	0,82	810,65	71,79	79,92	135,13	0,68	2,79	4,13	1,66	75,78	2,64	0,79	39096,54	34,02	7,43	36,86	0,62	2,16	1,05	0	0,14	0,59	621,81	26,18	41,46	96,91	0,66	2,31	3,51	4,58	71,53	7,4	0,74	31986,38	40,04	6,77	32,56	3,78	12,26	7,37	0	0,18	0,81	711,22
676	-2,58	-2,88	-7,17	1,49	2,54	5,73	1013,9	81,98	78,52	254,54	0,1	0,11	1,12	9,28	10,48	56,13	1,66	6126,3	0	33,02	179,82	3,72	4,06	9,36	2,66	4,05	9,19	916,67	73,19	40,44	274,74	0,09	0,09	1,09	17,07	8,57	126,32	2,02	15944,66	1,35	33,63	73,96	4,72	5,35	10,62	2,63	3,47	7,53	821,83
677	-3,51	-10,47	-12,57	0,06	0,36	0,82	1303,54	175,14	444,48	281,56	0,57	1,7	2,98	6,87	66,48	8,5	0,71	NA	11,68	37,18	282,61	1,08	4,58	3,53	0,03	0,55	0,85	1187,72	258,16	470,09	172,62	0,62	2,6	4,23	9,35	76,38	11,9	0,63	NA	7,74	26,98	399,35	1,53	8,37	8,37	0,08	0,5	0,79	1994,83
678	1,63	3,11	9,09	1,91	2,84	4,07	2029,92	282,35	127,13	375,71	0,34	0,64	1,91	6,8	47,55	45,47	1,77	-13543,75	8,66	28,83	-36,68	1,51	2,44	10,05	0,91	2,76	5,06	2426,83	441,02	90,04	555,05	0,28	0,45	1,62	7,18	38,33	73,16	1,61	-16622	6,19	37,8	-57,16	4,74	6,98	22,48	3,37	3,82	7,81	1729,76
679	0,2	0,2	48,63	0,44	0,47	0,47	89307,35	4,12	129,6	0	0	0	1	0,33	0,15	131,92	1	NA	0,03	32,61	34,85	0,23	0,23	57,94	5,34	5,38	5,38	89838,22	1,21	34,65	NA	0	0	1	0,29	0,04	549,93	1	NA	0	13,62	13,62	0	0	NA	48,2	81,04	81,04	NA
680	40,06	83,51	11,78	0,87	0,97	1,1	107	5,12	53,5	6,88	0,52	1,08	2,08	67,26	52,03	123,78	1,09	15734,2	0	7,99	26,73	-67,66	516,15	-32,08	0,28	0,37	0,6	172,61	18,24	191,2	44,93	1,13	-8,63	-7,63	-24,52	113,11	-43,63	-0,4	NA	0	20,46	-459,67	14,06	943,94	4,71	0,06	0,06	0,56	122,18
681	-4,25	-5,26	-14,33	2,39	2,87	5,69	1227,81	40,96	85,77	245,88	0,11	0,13	1,24	10,83	19,24	48,8	1,4	682,89	0	50,87	1333,37	-2,75	-3,5	-6,53	1,49	2,32	4,37	863,49	77,13	92,55	191,59	0,15	0,19	1,27	12,61	21,27	45,52	1,58	NA	0	36,44	138,86	-3,86	-4,92	-8,82	1,23	1,86	4,02	833,85
682	2,28	27,32	10,95	0,02	0,48	0,77	1748,74	389,15	513,57	248,72	0,89	10,65	11,99	11,17	91,66	17,91	0,7	3778,9	19,49	42,69	347,77	-5,79	-1863,07	-22,58	0,01	0,1	0,55	1419,49	51,87	423,41	258,33	0,89	287,49	321,81	5,02	99,69	11,45	0,58	NA	10,59	42,14	182,03	-0,27	-467,19	-0,73	0	0,1	0,74	999,17
683	2,25	4,57	1,81	0,03	0,87	1,48	292,6	37,91	16,04	27,55	0,25	0,51	2,03	20,92	50,77	61,11	0,76	NA	17,99	15,01	68,18	-0,17	-0,36	-0,19	0,01	0,66	1,04	410,54	64,99	19,62	38,45	0,31	0,66	2,14	20,49	53,18	48,1	0,71	NA	22,43	23,3	80,82	0,69	1,46	0,67	0,01	0,72	1,27	354,85
684	-6,74	-8,28	-30,21	1,06	4,33	5,93	1632,69	290,31	101,35	164,7	0,09	0,11	1,23	-1,02	18,62	100,47	1,33	-4824	0	25,62	-140,28	-0,16	-0,18	-0,79	2,1	10,25	15,02	1793,3	368,74	51,38	248,75	0,06	0,06	1,13	6,55	11,51	271,39	1,61	2392,57	0	33,06	305,04	1,48	1,62	7,76	4,34	21,42	29,47	1910,08
685	-6,65	-11,76	-5,91	0,2	0,72	1,25	323,49	70,11	135,63	72,94	0,43	0,75	1,77	13,7	43,43	11,83	1,21	2968,5	0	18,08	75,21	15,06	43,36	5,78	0,05	1,31	1,34	139,71	112,1	88,63	2,87	0,64	1,85	2,88	34,94	65,27	32,71	2,53	4353,38	0	7,63	44,34	2,69	11,94	1,75	0,28	0,98	1,08	236,77
686	-2,21	-2,21	-10,8	NA	NA	NA	1540,98	320,4	0	0	0	0	1	-2,21	0	NA	NA	NA	0	0	0	-1,24	-1,24	NA	NA	NA	NA	NA	NA	NA	NA	0	0	1	-1,24	0	NA	NA	NA	0	NA	NA	1,54	2,7	44,67	2,09	2,32	2,32	10605,68
687	-3,55	-5,06	-12,63	6,2	7,07	11,97	1295,17	35,21	40,18	199,58	0,06	0,09	1,43	15,68	29,88	124,86	1,16	4947,13	0	68,44	217,19	-2,95	-4,12	-9,54	5,56	6,69	13,24	1175,52	30,91	37,14	246,8	0,07	0,09	1,39	17,85	28,26	132,37	1,29	6550,61	0	67,2	184	-2,24	-3,07	-6,83	5,28	6,49	14,17	1110,52
688	5,42	10,94	16,02	0,09	1,27	1,89	1076,48	141,52	83,2	129,72	0,47	0,94	2,02	18,91	50,51	29,32	1,2	NA	14,59	39,91	62,88	5,15	10,58	14,46	0,02	0,3	1,24	1021,36	54,47	123,54	194,71	0,48	0,98	2,05	16,59	51,32	25,1	1,05	NA	14,29	32,09	70,98	4,82	11,15	10,2	0,03	0,59	1,63	772,9
689	-5,64	-11,74	-13,3	0,11	0,8	2,83	858,84	77,93	66,31	231,31	0,27	0,55	2,08	19	51,96	35,37	0,99	1994,67	16,41	58,13	519,72	5,46	9,81	9,85	0,21	0,88	3,07	656,83	66,2	67,81	219,33	0,25	0,44	1,8	31,08	44,37	88,35	1,23	6842,63	11,51	46,23	150,29	12,84	18,79	16,06	1,05	2	4,59	456,41
690	-31,69	169,76	-49,34	0	0,07	0,32	566,79	36,14	469,78	147,24	1,07	-5,73	-5,36	-18,6	118,67	-16,36	-0,23	NA	21,02	20,39	-113,8	-8,82	-116,38	-13,35	0	0,14	0,65	551,18	52,59	336,78	218,01	0,8	10,52	13,2	3,73	92,43	4,49	0,18	NA	17,09	18,99	188,74	-8,77	-585,94	-7,59	0	0,04	0,49	315,72
691	-8,17	-53,25	-13,77	0,3	1,12	1,12	613,5	352,08	429,56	NA	0,85	5,52	6,52	-8,17	84,66	-1,87	1,43	NA	0	0	0	0,09	0,75	0,07	0,23	0,89	1,06	289,07	131,54	198,9	33,12	0,87	6,92	7,92	0,09	87,38	10,49	1,15	NA	0	0	0	1,41	7,24	2,78	0,23	0,47	0,57	716,29
692	-2,05	-3,09	-10,38	0,52	1,43	2,58	1840,81	203,87	59,72	260,49	0,17	0,26	1,5	12,14	33,49	32,86	1,04	NA	9,05	71,79	523,65	-4,85	-6,54	-15,92	1,42	1,72	5,82	1194,88	14,48	49,63	206,52	0,1	0,14	1,35	12,96	25,79	53,4	1,06	NA	0	58,47	235,46	9,84	12,65	21,4	3,36	3,95	9,39	793,75
693	-0,8	-0,89	-3,38	2,75	4,38	9,28	1527,28	62,84	38,46	191,07	0,06	0,07	1,1	12,98	9,5	109,35	1,23	NA	0	57,85	168,5	-1,27	-1,42	-4,13	4,03	6,06	12,62	1179,37	51,17	25,3	168,44	0,07	0,08	1,12	15,6	10,42	105,53	1,3	NA	0	54,68	150,81	-5,05	-5,78	-15,83	3,27	4,72	10,16	1144,94
694	2,25	9,76	52,98	0,1	0,14	0,3	8561,13	220,81	4227,28	869,42	0,64	2,79	4,33	3,71	76,93	19,01	0,38	NA	14,07	34,2	-9,27	-5,9	-30,16	-171,67	0,04	0,07	0,19	10588,91	239,01	6442,9	903,33	0,71	3,63	5,11	-2,7	80,43	6,96	0,27	NA	9,32	93,14	-20,27	-2,09	-14,18	-28,11	0,08	0,19	0,33	4912,02
695	0,25	0,98	22,95	401,09	401,09	401,09	33037,15	0	19,62	0	0,74	2,86	3,86	0,25	74,07	0,34	1,32	NA	0	0	0	0,69	2,62	63,2	145,18	145,19	145,19	33304,09	0,17	56,08	0	0,74	2,79	3,79	0,69	73,59	0,94	1,33	NA	0	0	0	1,26	4,61	72,67	83,22	83,22	83,22	21068,71
696	0,08	0,29	0,17	0,04	0,27	1,74	752,87	43,97	132,25	295,88	0,58	1,99	3,45	30,7	71,03	21,72	1,09	1417,81	14,62	63,32	805,22	0,04	0,12	0,05	0,06	0,42	1,63	504,95	57,65	116,33	191,55	0,58	1,9	3,27	30,31	69,41	24,9	1,14	3943,33	9,27	41,99	294,02	13,03	28,09	10,9	1,09	1,4	2,89	305,38
697	0,25	0,57	0,4	0,09	0,41	1,78	577,07	41,61	77,03	180,38	0,47	1,07	2,26	12,14	55,75	24,44	1,15	NA	20,01	18,85	75,65	10,26	23,19	12,81	0,02	0,69	1,46	454,58	89,05	55,92	104,16	0,48	1,08	2,26	19,5	55,76	39,27	1,09	NA	30,61	11,54	40,98	-3,59	-9,09	-7,8	0,01	0,23	1,08	793,1
698	12,24	13,22	23,59	7,51	11,97	12,84	701,64	197,3	44,17	38,66	0,07	0,08	1,08	31,88	7,45	219,22	5,08	23735,95	0	37,87	56,78	10,64	11,67	19,67	7,33	10,3	11,04	672,64	153,52	51,66	38,37	0,09	0,1	1,1	30,17	8,81	164,13	6,42	23212,14	0	36,09	58,32	7,51	8,11	14,08	8,27	13,31	14,5	683,74
699	5,7	11,31	7,61	0,03	0,43	1,28	485,78	30,69	104,56	124,93	0,44	0,86	1,98	27,75	49,62	48,97	1,03	14837,82	17,17	29,42	78,29	11,07	18,11	11,03	0,1	0,68	2,19	362,6	24,11	40,18	96,62	0,36	0,59	1,64	34,15	38,87	76,45	1,28	NA	19,77	22,99	62,14	-19,72	-42,6	-27,82	0,03	0,44	1,03	514,87
700	-4	-7,61	-7,01	0,05	1,15	1,45	637,99	323,8	294,68	90,62	0,47	0,9	1,9	13,35	47,45	5,68	1,65	NA	0	30,41	-84,97	22,48	37,47	54,66	0,73	1,44	2,1	885,18	240,06	338,66	226,11	0,4	0,67	1,67	38,16	40,01	68,24	3,31	NA	0	38,13	80,48	10,04	12,85	30,98	0,73	2,61	3,95	1125,75
701	0,6	1,27	1,24	0,04	0,8	2,05	756,37	113,2	134,71	192,04	0,37	0,78	2,14	18,87	53,18	18,64	1,08	9917,5	13,66	37,97	103,9	0,92	2,07	2,29	0,03	0,62	1,55	911,89	136,92	180,28	214,48	0,42	0,94	2,26	16,56	55,74	18,08	1	6754,42	16,89	39,18	161,6	0,55	1,29	2,1	0,08	0,47	1,73	1389,27
702	12,05	20,96	11,51	0,06	2,67	3,42	347,77	111,7	37,27	32,5	0,29	0,51	1,74	23,09	42,53	89,85	1,16	14274,3	2,81	10,55	81,24	10,91	18,51	10,33	0,29	1,63	2,29	344,72	110	38,75	56,01	0,32	0,55	1,7	19	41,06	72,25	1,43	30302,67	12,97	7,67	36,87	12,6	21,51	12,17	0,15	1,38	1,98	352,41
703	0,57	6,64	NA	0	0,12	0,12	NA	NA	NA	NA	0,91	10,6	11,6	5,66	91,38	40,37	0,14	NA	0	NA	-13,42	2,99	23,41	112,67	0,47	0,6	0,8	13730,32	534,72	4396,56	917,37	0,87	6,84	7,84	7,72	87,24	39,54	0,91	NA	0	178,47	-2,07	0,64	4,75	NA	0,49	0,64	1,05	NA
704	1,77	4,05	12,12	0,41	0,46	1,1	2495,42	61,16	1386,06	900,74	0,56	1,29	2,29	15,69	56,3	50,11	1,15	NA	0	95,42	-91,28	5,65	13,27	74,97	0,71	0,82	1,26	4829,67	204,28	1930,97	861,86	0,41	0,95	2,35	19,49	57,42	61,14	0,87	NA	0	183,61	-27,95	8,63	16,65	77,26	0,93	1,1	1,51	3267,89
705	10,31	12,81	58,15	1,59	3,26	6,01	2053,8	227,35	135,98	378,96	0,09	0,11	1,24	23,95	19,53	241,69	1,36	6231,58	0	77,01	186,32	10,11	11,79	47,63	1,2	4,03	9,15	1714,42	189,06	66,72	346,22	0,06	0,06	1,17	22,76	14,2	404,49	1,35	6540,29	0	59,55	184,68	8,39	9,52	33,57	3,94	7,05	10,43	1461,34
706	-36,67	-434,67	-135,57	0,32	0,42	0,84	1345,65	59	582,87	248,51	0,92	10,85	11,85	-20,85	91,56	9,32	0,83	NA	43,2	58,5	-43,99	-68,42	111,53	-160,33	0	0,23	0,52	852,92	281,42	797,18	347,65	1,61	-2,63	-1,63	-41,11	161,35	-21,08	-1,84	NA	62,23	64,01	-99,84	11,55	108,5	21,98	0,01	0,41	0,81	694,94
707	0,03	0,04	0,07	0	0,5	1,39	869,47	82,67	108,95	148,81	0,23	0,35	1,5	15,29	33,53	43,52	0,95	6713,52	6,62	36,45	153,37	2,15	2,94	2,93	0	0,52	1,95	495,54	35,69	50,68	101,53	0,19	0,26	1,36	18,89	26,73	95,05	1,09	15248,52	6,14	22,79	82,02	0,09	0,13	0,15	0	0,45	1,67	613,42
708	-4,99	-5,87	-14,85	0,8	2,46	5,69	1082,72	100,9	64,6	211,82	0,08	0,09	1,18	15,69	14,98	147,11	1,3	3550,47	0	61,51	249,37	-6,57	-8,43	-18,74	0,89	2,79	6,02	1038,43	109,81	58,03	189,98	0,07	0,09	1,28	14,65	22,04	117,56	1,19	NA	0	60,55	236,19	-5,98	-7,73	-11,6	0,31	1,79	5,22	707,61
709	0,83	1,01	1,49	1,39	2,45	6,3	655,86	51,41	48,27	188,04	0,13	0,16	1,21	19,16	17,65	76,23	1,66	NA	1,23	33,03	97,29	1,84	2,22	2,87	0,4	1,94	5,94	568,43	72,55	47,12	191,4	0,13	0,16	1,21	22,27	17,37	85,26	1,78	NA	0	31,92	91,61	-9,57	-11,88	-14,19	0,16	1,44	6,55	541,19
710	0,19	0,49	0,71	0,07	0,17	1,13	1343,53	33,46	74,2	346,84	0,37	0,94	2,55	17,03	60,71	60,35	0,7	NA	30,04	62,14	440,84	0,16	0,42	0,81	0,03	0,37	1,65	1846,06	163,29	113,34	609,55	0,41	1,1	2,65	14,21	62,21	41,45	0,92	1794,09	33,99	71,24	344,94	0,1	0,24	0,59	0,03	0,1	0,89	2093,82
711	17,5	35,41	165,22	0,15	1,81	2,51	3437,01	1094,18	393,9	471,1	0,36	0,73	2,02	37,21	50,58	74,15	1	NA	7,82	186,08	-308,38	3,49	13,39	53,75	0,5	1,06	1,42	5600,27	1257,67	807,17	816,19	0,63	2,39	3,83	22,96	73,9	27,69	1,12	NA	26,39	299,43	-160,19	5,49	18,28	66,76	0,6	1,16	1,62	4438,84
712	0,29	0,69	0,24	0,12	0,57	0,77	298,48	73,68	163,84	33,75	0,57	1,33	2,35	19,67	57,42	53,89	0,76	NA	0	15,89	110,83	10,82	26,34	9,14	0,57	0,87	1,07	307,53	52,92	117,25	35,57	0,59	1,43	2,43	24,56	58,91	56,56	1,12	NA	19,4	11,61	54,75	16,75	32,46	11,34	0,93	1,3	1,59	247,11
713	0,3	0,42	1,13	0,02	0,29	1,38	1366,52	56,79	130,78	231,92	0,22	0,31	1,39	17,92	28,28	56,06	0,99	4570,86	5,88	66,15	203,16	-4,36	-6,99	-17,25	0,01	0,33	1,21	1438,76	98,5	107,05	279,44	0,27	0,43	1,6	12,84	37,53	26,1	0,91	2794,02	14,53	68,02	356,55	-1,52	-2,4	-5,05	0	0,15	1,09	1210,75
714	-4,57	116,37	-13,32	0,08	0,29	0,62	1061,84	226,23	1069,94	354,11	1,03	-26,2	-25,48	-0,62	103,92	-0,76	-0,09	NA	0	11,52	70,28	24,05	130,58	21,74	0,08	0,32	0,54	329,02	61,29	258,11	57,6	0,8	4,36	5,43	33,28	81,58	39,2	0,33	NA	0	8,34	22,81	-0,8	-3,68	-1,36	0,11	0,38	0,47	621,86
715	5,44	7,69	5,4	0,88	1,87	2,48	361,55	86,44	87,19	53,28	0,27	0,39	1,41	50,64	29,3	45,07	1,81	8912,75	0	44,9	157,95	2,63	4,33	4,03	0,65	1,19	1,56	559,31	105,1	193,92	73,17	0,37	0,62	1,65	30,62	39,4	17,9	1,35	5810,22	0	43,01	203,3	2,23	4,69	5,02	0,5	0,71	1,22	820,71
716	1,48	1,93	0,72	0,81	2,01	2,23	176,26	48,85	40,75	9,2	0,23	0,31	1,31	1,48	23,38	67,64	1,63	NA	0	0	0	1,62	1,81	23,23	2,46	4,08	5,46	5214,55	857,12	530,66	744,65	0,1	0,11	1,11	1,62	10,29	176,13	2,05	NA	0	0	0	1,01	1,23	11,14	2,43	2,59	4,21	4013,71
717	3,52	251,55	2,07	0,12	0,18	0,53	214,54	11,7	195,94	69,4	0,99	70,53	71,53	47,15	98,6	11,43	0,11	7184,38	0	25,72	132,42	24	97,9	22,58	0,05	0,77	1,04	342,56	164,72	228,36	63,66	0,75	3,08	4,08	47,91	75,49	38,35	1,07	NA	0	22,51	55,16	-24,89	-134,39	-17,86	0,07	0,38	0,8	261,8
718	11,61	14,08	37,46	5,87	5,9	5,9	1174,71	5,95	196,99	0	0,18	0,21	1,21	11,61	17,58	66,01	NA	NA	0	0	0	14,07	18,47	50,87	3,8	4,28	4,28	1315,96	146,37	304,04	0	0,24	0,31	1,31	14,07	23,84	59,03	NA	NA	0	0	0	7,34	10,7	30,97	1,98	3,22	3,22	1540,5
719	-1,99	-2,21	NA	10,3	10,3	10,3	NA	NA	NA	NA	0,1	0,11	1,11	-1,99	9,71	-20,53	NA	NA	0	NA	NA	-1,33	-1,47	NA	10,16	10,16	10,16	NA	NA	NA	NA	0,1	0,11	1,11	-1,33	9,84	-13,51	NA	NA	0	NA	NA	-0,29	-1,48	NA	0,29	0,39	0,52	NA
720	2,12	3,11	2,29	0,38	0,38	0,92	394,26	0	68,87	66,9	0,32	0,47	1,47	21,76	31,81	102,9	0,97	NA	13,75	21,27	90,68	10,74	13,24	7,49	1,47	1,47	2,35	253,74	0	45,98	41,07	0,19	0,23	1,23	31,72	18,86	194,16	1,45	NA	0	14,62	228,6	22,11	32,64	14,4	0,58	0,58	1,18	237,79
721	0	0	NA	NA	NA	NA	NA	NA	NA	NA	0	0	1	0	0	NA	NA	NA	0	NA	NA	0	0	NA	NA	NA	NA	NA	NA	NA	NA	NA	NA	1	0	0	NA	NA	NA	0	NA	NA	0	0	NA	NA	NA	NA	NA
722	5,09	9,95	8,59	0,02	0,99	1,68	614,39	187,47	216,94	155,85	0,49	0,95	1,95	17,53	48,81	24,69	1,59	16301,54	4,09	21	65,5	10,46	18,12	12,84	0	0,57	1,64	446,8	87,29	97,41	172,46	0,42	0,73	1,73	23,53	42,27	41,24	1,55	NA	14,2	16,04	57,29	2,94	5,27	4,66	0	0,7	1,51	578,37
723	0,23	0,57	0,61	0,13	1,51	3,55	953,39	208,01	150,63	311,94	0,59	1,44	2,44	12,71	59,02	23,49	1,95	NA	30,96	32,67	208,38	6,05	9,88	7,05	0,97	1,16	3,14	423,86	11,87	62,6	126,17	0,39	0,63	1,63	23,92	38,76	60,44	1,61	NA	7,93	20,8	131,57	0,64	1,07	0,82	1,95	2,13	4,37	467
724	0,13	0,85	0,54	0,96	1,38	2,22	1574,7	157,1	104,34	320,92	0,65	4,37	6,73	17,51	85,15	28,64	1,2	-9938,17	17,31	75,19	-95,55	0,15	0,87	0,25	0,21	1,08	4,2	604,1	76,74	87,42	275,87	0,66	3,86	5,83	13,99	82,86	24,19	1,79	-1380,5	0	22,96	-574,44	0,13	0,91	0,21	0,36	2,93	8,02	560,45
725	-6,73	-7,93	-14,13	2,41	3,79	11,16	763,84	49,89	36,02	269,03	0,13	0,15	1,18	23,77	15,09	51,45	1,92	NA	1,96	64,01	267,87	-3,07	-3,79	-6,34	1,03	1,78	6,66	752,74	46,67	62,8	310,91	0,17	0,21	1,24	29,72	19,18	65,32	1,96	NA	0	67,8	342,65	-2,61	-3,2	-4,09	0,4	1,05	6,94	572,09
726	12,75	47,91	3,37	0,61	1,86	2,03	96,11	37,25	29,68	5,1	0,6	2,26	3,76	64,23	73,39	57,28	1,56	NA	5,88	13,59	53,61	0,86	3,1	0,53	0,43	1,83	2,11	225,28	84,29	56,26	17,27	0,51	1,83	3,59	44,13	72,18	47,07	1,22	NA	1,84	26,78	66,17	0,46	42,71	0,26	0,61	0,9	0,9	206,97
727	1,85	5,45	11,11	0,22	0,35	1,49	2184	173,33	1240	1432,96	0,57	1,69	2,95	17,28	57,41	15,05	2,39	8400	NA	92,59	59,52	0,72	2,16	5,3	0,04	0,14	1,37	2661,36	186,56	1741,37	2172,37	0,66	1,98	2,98	18,28	66,41	8,45	3,8	6695	0	128,38	72,17	1,46	2,05	6,94	0,11	0,24	2,85	1741,28
728	-1,68	-1,87	-5,32	1,68	3,96	11,9	1150,31	43,81	29,62	238,55	0,06	0,06	1,11	17,47	9,82	97,7	1,35	6386,85	0	60,52	155,29	1,36	1,53	3,52	0,41	2,01	8,71	938,91	52,36	32,66	221,75	0,07	0,08	1,12	21,66	10,69	123,29	1,34	9123,57	0	52,37	125,57	0,44	0,51	0,97	0,27	1,45	8,2	810,77
729	0,74	1	2,15	0,09	0,41	1,48	1058,22	78,47	107,55	259,56	0,26	0,36	1,35	34,54	26,3	87,43	1,18	1648	12,66	98,27	526,74	1,55	1,85	2,34	0,35	1,57	2,58	550,54	67,37	33,06	56,17	0,16	0,19	1,19	32,64	16,24	208,04	1,22	2508,6	4,06	47,04	255,41	0,25	0,28	0,4	0,29	1,45	4,34	596,12
730	-14,98	-32,21	-48,12	0,03	0,26	0,33	1169,47	99,56	342,61	28,52	0,39	0,84	2,15	2,37	53,49	-12,15	0,56	484,33	6,43	55,75	858,12	0,7	1,52	2,11	0,05	0,29	0,6	1089,32	78,47	322,63	100,62	0,37	0,8	2,16	20,49	53,81	25,95	0,65	6270,89	0	59,21	103,01	-22,45	-68,66	-78,77	0,01	0,18	0,29	1280,82
731	2,12	2,52	6,16	3,98	4,56	5,26	1057,32	71,23	123,75	88,33	0,13	0,15	1,19	4,95	15,66	66,51	2,25	6310	0	8,22	294,41	9,63	10,47	14,13	7,69	9,01	11,77	534,37	37,91	28,69	80,08	0,06	0,07	1,09	12,54	8,03	233,15	2,6	75920	0	4,28	25,93	9,44	9,74	18,37	23,02	25,26	35,2	709,89
732	-0,48	-0,77	-1,61	0,03	0,34	1,91	1211,91	66,1	95,69	343,22	0,29	0,46	1,59	13,21	37,14	28,23	1,13	6586,55	11,95	45,6	147,57	-2,43	-4,35	-6,41	0,11	0,33	1,29	960,44	45,24	67,72	199,57	0,37	0,66	1,79	11,06	44,16	14,69	0,98	6643,23	20,85	35,59	158,22	-3,58	-7,05	-11,23	0,11	0,24	1,32	1143,44
733	-0,54	-0,54	NA	NA	NA	NA	NA	NA	NA	NA	0	0	1	-0,54	0	NA	NA	NA	0	NA	NA	2,49	23,6	2,64	0,05	1,12	1,12	386,73	364,2	341,02	0	0,89	8,48	9,48	2,49	89,45	2,78	NA	NA	0	0	0	1,61	13,78	2,57	1,17	1,17	1,17	581,95
734	0,03	0,08	0,2	0,08	0,4	0,96	2238,79	100,49	154,37	174,09	0,4	0,99	2,48	8,7	59,61	15,59	0,76	7990,18	30,21	53,33	125,86	-2,59	-6,74	-14,45	0,02	0,23	1,02	2034,52	55,89	158,57	217,77	0,38	1	2,61	7,16	61,64	17,68	0,73	7812,02	27,25	54,47	128,68	0,02	0,05	0,08	0,05	0,34	1,49	1436,1
735	3,9	6,33	23,4	1,8	2,01	2,58	2186,45	76,54	125,43	205,94	0,2	0,32	1,63	30,05	38,5	69,23	1,09	NA	10,83	157,13	-346,6	-18,56	-35,15	-94,76	0,07	1,25	1,85	1858,53	511,51	134,92	267,86	0,28	0,52	1,89	11,4	47,21	-36,87	0,96	NA	16,34	152,95	-444,8	18,16	25,67	54,91	3,39	3,71	5,02	1103,53
736	0,64	0,74	30,05	1,86	3,13	4,48	17151,82	1112,88	534,21	1196,99	0,06	0,07	1,15	3,49	13,38	156,27	1,14	NA	2,99	134,59	-43,41	-7,91	-8,96	-435,11	1,61	3,13	5,02	20026,64	1400,93	922,38	1767,6	0,06	0,06	1,13	-3,81	11,78	54,69	1,16	NA	0,69	225,31	-47,07	0,09	0,09	2,68	3,19	5,81	8,66	11343,04
737	-4,92	-7,96	-7,55	0,21	0,59	2,72	558,13	36,96	96,06	206,92	0,35	0,57	1,62	16,45	38,15	16,84	1,49	NA	0	32,76	153,75	-6,79	-11,95	-8,85	0,06	0,47	2,45	474,28	36,63	88,42	177,61	0,41	0,72	1,76	14,75	43,16	11,73	1,44	NA	0	28,07	163,21	-10,08	-20,68	-14,85	0,02	0,3	1,8	537,77
738	5,1	9,48	22,56	0,18	0,68	1,93	1611,14	115,49	234,43	297,41	0,44	0,82	1,86	20,84	46,22	37,67	1,14	3589,21	23,89	69,67	224,7	3,55	6,93	8,33	0,91	1,44	3,87	854,3	27,73	51,94	127,72	0,49	0,95	1,95	17,78	48,78	31,64	1,22	6769,56	38,89	33,4	130,65	5,58	10,45	13,45	0,27	0,46	1,71	880,09
739	9,09	18,14	10,11	0,1	0,4	1,3	404,97	42,72	127,75	132,39	0,48	0,96	2	28,52	49,91	51,83	1,17	NA	13,21	21,62	82,97	0,89	4,18	2,37	0,01	0,48	0,79	972,29	240,72	488,48	161,55	0,6	2,84	4,71	9,51	78,75	11,07	0,49	NA	8	23,03	138,46	1,07	3,98	2	0,05	0,34	0,74	681,5
740	0,52	0,94	0,99	0	0,83	2,16	688,14	92,55	84,71	151,93	0,36	0,66	1,8	17,01	44,4	42,65	1,17	NA	12,41	31,17	147,05	15,71	24,51	21,15	0,04	1,65	4,76	489,97	72,75	45,24	142,52	0,31	0,49	1,56	30,61	35,9	96,45	1,55	NA	7,83	20,06	46,64	-2,12	-3,63	-3,57	1,37	2,44	4,68	613,31
741	0,3	0,38	1,02	6,04	11,41	20,18	1220,58	120,56	22,46	199,8	0,1	0,13	1,24	11,89	19,31	85,9	1,42	NA	0	38,85	105,54	2,94	3,69	8,07	3,8	5,61	9,74	999,92	82,57	45,48	190,22	0,13	0,17	1,26	14,49	20,47	83,53	1,59	NA	0	31,73	67,76	6,04	7,4	13,43	6,81	8,2	11,78	812,24
742	0,33	1,42	1,73	0,11	0,22	0,3	1898,33	124,3	1145,05	107,65	0,69	2,95	4,29	3,85	76,67	8,72	0,32	NA	3,01	18,34	72,42	0,3	1,61	1,32	0,21	0,39	0,49	1612,26	88,4	469,2	47,79	0,53	2,87	5,4	3	58,04	12,39	0,54	NA	10,36	11,97	44,2	0,35	1,53	1,56	0,08	0,33	0,49	1606,35
743	1,45	4	1,11	0,18	0,76	1,57	279,48	101,12	142,5	144,5	0,64	1,76	2,76	1,45	63,72	2,28	NA	NA	12,17	0	0	2,91	4,55	1,14	0,91	2,44	2,78	141,99	77,08	15,67	17,07	0,36	0,56	1,56	2,91	35,92	8,11	NA	NA	24,77	0	0	6,88	10,09	2,51	1,11	2,53	3,14	133,22
744	23,7	76,12	19,96	15,93	16,16	26,28	306,62	1,74	7,48	76,76	0,69	2,21	3,21	40,25	68,87	43,55	2,65	20112,67	0	13,95	63,44	19,18	35,04	12,27	12,73	13,12	24,22	232,94	2,73	7,13	80,24	0,45	0,82	1,83	39,82	45,27	75,57	3,63	NA	0	13,21	59,13	-0,37	-0,78	-0,33	2,31	2,68	3,87	330,07
745	0,14	0,18	0,6	2,59	5,23	5,4	1595,51	382,25	50,43	25,45	0,1	0,13	1,33	4,5	24,69	86,07	1,67	NA	5,99	19,14	112,87	0,36	0,47	1,61	1,12	1,99	3,83	1634,03	37,28	130,25	242,09	0,09	0,12	1,33	8,95	24,54	32,98	1,1	NA	0	38,58	-117,16	0,1	0,11	0,54	3,49	4,3	13,77	2054,58
746	-29,98	-83,99	-143,19	0,53	1,55	3,71	1738,35	258,58	252,73	552,41	0,63	1,77	2,8	8,5	64,3	-22,06	1,83	-3485,42	0,56	183,78	-241,55	0,39	1,13	1,28	0,58	1,62	3,87	1201,07	192,37	185,34	422,1	0,65	1,88	2,91	41,49	65,59	19,5	2,08	1049,58	0	135,63	964,2	-21,86	-140,42	-52,52	0,96	1,97	3,1	877,08
747	5,35	11,53	4,13	2,49	4,58	6,09	249,99	95,08	45,6	70,07	0,54	1,15	2,15	5,35	53,55	10	NA	NA	0	0	0	3,18	8,07	2,25	0,89	2,16	2,27	257,11	142,02	111,94	12,69	0,61	1,54	2,54	3,18	60,6	5,25	NA	NA	0	0	0	-0,83	-1,13	-2,66	0,69	10,12	12,22	1169,92
748	-17,48	-51,45	-48,81	0	0,37	0,56	1016,26	152,97	323,8	80,24	0,57	1,69	2,94	1,74	66,02	-13,76	0,51	NA	8,97	53,67	381,33	-4,12	-9,5	-7,18	0,01	0,18	0,55	634,28	44,58	249,42	96,84	0,48	1,12	2,31	17,01	56,67	12,03	0,64	NA	2,04	36,82	111,45	-18,11	-70,09	-37,66	0,01	0,23	0,49	758,95
749	11,07	-70,99	3,93	0,67	0,68	0,68	129,09	0,79	147,58	NA	1,16	-7,41	-6,41	11,07	115,59	17,89	-0,72	NA	0	0	0	-97,05	84,7	-32,59	0,4	0,4	0,4	122,24	0,3	259,42	NA	2,15	-1,87	-0,87	-97,05	214,57	-40,19	-8,48	NA	0	0	0	63,97	3136,97	18,43	0,75	0,76	0,76	105,17
750	0,05	0,07	0,09	0,2	0,76	3,21	629,24	46,8	88,64	219,77	0,24	0,35	1,41	24,74	29,2	45,41	1,48	NA	1,79	42,68	108,5	7,61	10,12	11,98	0,18	0,91	4,13	572,53	52,61	71,58	233,02	0,21	0,28	1,33	29,83	24,73	81,03	1,74	NA	0,86	34,95	75,9	1,63	2,11	2,15	0,32	0,95	4,04	481,61
751	4,52	29,97	4,67	0,09	0,19	0,68	376,07	16,18	159,59	80,27	0,52	3,46	6,63	10,35	84,92	21,34	0,3	NA	0	6,03	1289,65	4,37	38,48	6,03	0,13	0,4	0,57	502,85	70,93	194,37	43,75	0,55	4,84	8,81	8,53	88,65	17,56	0,2	NA	12,81	5,75	55,56	1,72	4,12	1,53	0,01	0,19	1,19	325,41
752	14,67	15,32	69,36	26,52	29,16	48,43	1721,05	80,18	30,45	595,07	0,04	0,04	1,04	28,46	4,23	564,84	7,38	NA	0	65,19	-97,79	4,53	4,78	24,91	39,72	44,47	70,1	2000,25	124,75	26,25	682,27	0,05	0,05	1,05	17,68	5,1	229,67	14,67	NA	0	72,22	-58,38	-3,63	-4,01	-186,75	9,48	10,38	15,66	18789,15
753	1,17	1,95	2,44	0,01	0,59	1,27	757,81	97,62	170,96	117,99	0,32	0,53	1,67	20,6	40,05	25,55	0,97	NA	6,88	40,44	142,81	9,38	16,97	15,83	0,04	0,51	0,9	614,29	45,26	80,63	38,49	0,29	0,52	1,81	23,07	44,73	53,37	0,79	NA	6,93	23,1	68,38	-5,31	-10	-9,24	0,13	0,44	0,8	635,61
754	13,62	13,96	4,76	39,2	40,43	40,43	127,21	3,84	3,11	0	0,02	0,03	1,03	13,62	2,47	550,56	NA	NA	0	0	0	23,25	24,66	13,36	17,55	17,55	17,55	209,16	NA	11,79	NA	0,06	0,06	1,06	30,63	5,7	408,13	NA	NA	0	4,24	112,09	1,87	1,88	2,5	285,97	285,97	285,97	488,71
755	0,86	1,17	2,15	0,51	1,63	5,05	906,99	73,42	40,69	227,98	0,14	0,19	1,36	15,12	26,59	73,24	1,26	NA	5,93	35,52	115,13	3,57	4,54	6,28	1,22	2,79	6,38	641,2	68,78	25,61	159,83	0,1	0,13	1,27	19,53	21,33	141,87	1,45	12256,57	3,24	28,11	82,61	-6,79	-8,76	-15,59	0,12	1,17	4,83	837,24
756	27,54	46,95	9,66	1,16	1,16	1,16	127,72	0	47,73	0	0,39	0,66	1,71	74,66	41,35	106,1	1,05	NA	0	16,54	46,76	-0,42	-2,44	-0,19	0,13	0,14	0,38	163,22	0,95	81,72	20,03	0,83	4,75	5,75	61,76	82,6	30,15	0,62	NA	31,97	27,88	63,01	-16,94	-693,22	-7,01	0,23	0,25	0,29	151,12
757	13,22	15,19	8,52	6,1	6,98	7,94	234,65	25,73	29,21	28,66	0,13	0,15	1,15	44,52	12,98	101,83	NA	6237	0	20,18	80,33	28,29	32,73	13,76	6,36	7,02	7,58	177,09	15,3	23,11	13,12	0,14	0,16	1,16	49,86	13,55	208,75	NA	NA	0	10,49	43,53	33,49	41,38	14,99	3,63	4,94	5,33	163,34
758	-2,14	-7,87	-3,38	0,08	0,16	0,76	575,3	16,65	182,56	157,04	0,67	2,48	3,68	16,25	72,84	16,5	0,73	NA	33,89	29,06	92,69	14,23	32,23	11,07	0,17	0,27	0,94	283,18	11,54	76,35	76,23	0,53	1,2	2,26	34,99	55,84	53,12	0,89	NA	22,68	16,15	60,01	-10,22	-32,01	-11,23	0,03	0,13	0,73	400,88
759	11,17	38,37	8,92	0,5	0,5	0,5	290,69	NA	121,81	NA	0,7	2,41	3,44	36,38	70,89	19,22	0,55	NA	27,68	20,14	56,8	10,78	23,44	6,07	0,64	0,64	0,64	204,84	NA	109,26	NA	0,54	1,17	2,17	41,09	54,01	50,95	0,97	NA	0	17,06	41,5	11,76	22,75	7,12	1,32	1,32	1,32	221,05
760	1,49	2,62	3,34	0,17	0,43	1,43	817,44	59,44	155,75	234,27	0,39	0,69	1,76	17,74	43,34	30,41	1,14	14260,52	15,46	36,51	90,39	8,14	12,4	13,59	0,01	0,37	1,88	607,71	44,78	91,97	191,19	0,32	0,49	1,52	25,83	34,38	57,58	1,26	19610,28	9,17	29,53	70,3	0,07	0,11	0,13	0,08	0,47	2,27	623,89
761	26,55	-13,94	563,17	0,16	16,1	16,1	7721,27	7560	474,17	0	2,9	-1,53	-0,53	41,48	290,43	9,14	NA	NA	0	316,62	-446,93	10,39	-6,8	20,36	0,16	6,32	6,32	713,15	567,94	90,04	NA	2,53	-1,65	-0,65	6,03	252,81	4,11	NA	NA	0	-8,53	77,52	2,5	-3,76	7,2	0,1	1,32	1,32	1050,8
762	0,24	0,56	0,46	0,38	0,41	0,86	701,34	3,91	127,3	58,13	0,49	1,17	2,37	11,1	57,75	50,25	0,88	5254,86	30,81	20,92	137,13	1,53	4,09	5,21	0,25	0,27	1,03	1240,09	11,2	524,01	403,01	0,53	1,43	2,67	10	62,62	44,64	0,87	NA	10,57	28,85	634,16	1,13	6,6	1,17	0,04	0,14	0,63	376,1
763	10,29	11,76	14,99	2,46	5,29	6,44	530,53	142,45	55,34	64,57	0,12	0,14	1,14	32,21	12,52	179,7	2,77	NA	0	31,96	58,08	1,43	1,84	2,46	1,44	2,43	4,12	625,92	66,97	9,34	117,01	0,19	0,25	1,29	14,46	22,38	63,2	1,48	14862,08	9,54	22,41	93,36	0,32	0,4	0,53	1,77	9,98	14,9	606,33
764	3,59	4,2	54,86	5,34	5,35	5,35	5557,36	4,43	774,73	0	0,15	0,17	1,17	3,59	14,53	24,73	3,48	NA	0	0	0	1,38	8,09	1,9	0,12	1,16	1,16	500,71	421,73	287,96	NA	0,83	4,84	5,84	1,38	82,89	1,67	3,78	NA	24,5	0	0	4,08	64,54	1,6	0	1,03	1,06	143,59
765	-2,63	-3,41	-5,32	3,04	3,79	7,76	736,77	41,3	54,65	219,54	0,16	0,21	1,3	16,21	22,99	45,02	2,05	10810,06	4,11	38,12	110,05	4,79	6,57	7,59	0,84	1,23	3,19	576,58	33,41	86,23	171,38	0,21	0,29	1,37	23,53	27	77,98	1,52	NA	2,52	29,68	73	-2,7	-3,33	-3,68	0,95	2,23	4,86	497,83
766	5,21	10,11	5,53	1,8	2,21	2,21	386,03	70,34	172,66	0,33	0,48	0,94	1,94	5,21	48,46	10,75	NA	NA	0	0	0	3,86	18,19	4,66	0,24	1,27	1,27	439,2	350,28	342,12	NA	0,79	3,71	4,71	3,86	78,76	4,9	NA	NA	0	0	0	8,52	39,88	8,08	0,54	1,57	1,57	346,28
767	-19,97	-929,83	-28,49	0,01	0,39	0,63	519,31	187,21	381,2	121,76	0,97	45,09	46,56	-2,53	97,85	-16,55	0,07	-11469,7	21,55	24,88	-113,99	9,18	51,69	25,73	0,03	0,27	0,91	1020,68	191,69	740,94	530,14	0,81	4,57	5,63	21,17	82,25	14,76	0,67	NA	6,73	33,62	253,2	14,39	40,93	12,18	0,16	0,2	0,76	308,9
768	-2,21	-2,77	-6,17	0,02	1,65	3,91	1016,13	115,74	29,56	168,03	0,14	0,17	1,25	10,61	20,12	24,81	1,2	11529,29	5,88	35,79	99,65	0,23	0,28	0,51	0,02	1,66	4,29	818,7	82,5	24,97	139,49	0,13	0,16	1,24	13,39	19,42	44,57	1,2	14618,82	4,28	29,6	81,77	-7,26	-9,05	-18,75	0,01	1,23	4,28	942,21
769	-3,25	-9,48	-733,35	0	0,31	0,31	82076,43	13124,56	15061,72	0	0,66	1,91	2,91	-3,25	65,69	-4,93	0,56	NA	45,83	0	0	-2,14	-6,26	-79,85	0	0,19	0,19	13585,35	1192,58	2057,42	0	0,66	1,92	2,92	-2,14	65,8	-3,14	0,53	NA	48,52	0	0	0,45	1,5	4,17	0,06	1,49	1,79	3354,38
770	7,36	10,49	84,97	4,71	6,95	8,71	4201,86	281,64	125,75	224,36	0,14	0,2	1,42	21,62	29,8	122,51	1,1	NA	6,31	164,61	-1333,21	-8,94	-12,42	-120,34	5,01	6,25	9,29	4900,83	128,81	103,92	320,08	0,12	0,16	1,39	8,39	28,03	19,83	1,01	NA	3,69	233,31	-424,64	-3,63	-4,71	-33,52	5,01	5,54	8,58	3372,28
771	11,87	311,13	51,91	0,68	0,75	0,9	1591,93	106,56	1514,37	223,17	0,96	25,21	26,21	11,87	96,18	30,16	0,28	NA	0	0	0	-6,83	248,22	NA	0,62	0,74	0,74	NA	NA	NA	NA	1,03	-37,37	-36,37	-6,83	102,75	-1,4	-0,11	NA	0	NA	0	-20,29	85,59	NA	0,49	0,62	0,62	NA
772	-11,34	-12,7	-28,51	2,76	5,74	8,96	915,41	141,43	47,36	154,41	0,1	0,11	1,12	12,17	10,73	54,71	1,76	3535,83	0	59,11	346,28	0,14	1,01	0,51	0	0,07	0,51	1376,22	54,54	698,87	335,34	0,8	5,89	7,4	11,04	86,49	23,85	0,54	3584,44	27,12	41,22	177,62	0,14	0,48	0,93	0,05	0,21	0,52	2475,32
773	11,3	85,19	402,53	0,45	0,92	1,03	12971,68	5170,84	11064,77	1255,96	0,87	6,54	7,54	19,93	86,74	17,59	1,24	NA	0	307,79	-18,8	17,84	47,19	219,88	0,08	0,88	1,31	4486,3	2168,07	2704,67	1160,16	0,62	1,64	2,64	33,25	62,19	41,76	1,89	NA	0	189,89	-31,2	7,25	35,37	127,66	0,21	0,59	0,77	6430,84
774	-16,17	-3330,09	-39,21	0,13	0,17	0,26	882,73	35,12	738	66,81	1	204,99	205,99	-2,4	99,51	-0,45	0,01	-1134,6	0	33,37	-817,01	8,8	95,7	14,28	0,43	0,44	0,58	590,89	5,25	457,97	67,07	0,91	9,88	10,88	20,13	90,81	18,83	0,18	9456,83	0	18,39	82,71	23,05	67,36	24,22	0,42	0,49	0,56	383,56
775	6,51	28,97	15,97	0,18	0,45	0,59	893,29	159,63	585,54	85,41	0,77	3,41	4,45	14,46	77,53	15,45	0,54	NA	0	19,5	65,57	4,94	21,94	14,12	0,11	0,29	0,56	1039,6	133,9	719,6	194,86	0,77	3,41	4,44	14,04	77,47	13,77	0,48	NA	0	25,97	114,27	13,14	43,66	21,85	0,26	0,53	0,69	606,96
776	-0,35	-0,51	-1,23	0,57	1,71	8,44	1265,99	54,78	48,26	329,49	0,2	0,29	1,44	14,61	30,65	35,2	1,27	7272,03	12,42	52,06	139,59	0,03	0,04	0,08	1,35	2,51	9,47	1078,41	42,82	37,14	262,12	0,22	0,33	1,49	14,79	33,01	34,96	1,27	9410,4	13,77	43,74	119,28	0,04	0,06	0,11	0,33	0,94	3,44	994,62
777	0,07	0,13	0,03	0,07	1,38	2,27	161,18	92,14	34,33	62,78	0,45	0,83	1,84	24,43	45,61	0,16	NA	7122	22,54	10,79	91,06	4,54	8,16	2,19	0,15	1,41	2,32	175,96	94,12	30,75	69,1	0,44	0,79	1,8	25,67	44,42	10,29	NA	NA	25,42	10,21	70,4	3,01	4,82	1,07	0,13	1,51	2,75	130,17
778	0,89	1,2	5,21	0,97	2,14	4,35	2131,03	124,74	93,13	236,04	0,14	0,18	1,35	15,77	26,14	82,84	1,05	131,1	2,35	87,11	5716,8	-0,45	-0,6	-2,27	1,4	2,22	3,78	1855,27	96,79	106,58	186,8	0,14	0,19	1,35	14,09	25,8	73,73	1,08	NA	1,78	74,07	10236,28	0,61	0,82	3,03	1,84	2,95	4,73	1799,48
779	0,86	1,03	1,56	1,67	2,99	4,84	663,07	88,02	55,93	124,86	0,17	0,2	1,2	16,93	16,96	64,56	1,74	13886,56	4,88	29,27	85,17	11,65	13,81	18,95	1,6	2,91	4,72	591,87	81,5	53,85	114,27	0,16	0,19	1,19	26,27	15,66	133,81	1,78	28350,16	3,07	23,78	47,82	0,91	1,05	1,57	2,45	3,98	6,22	628,27
780	34,35	37,37	4,97	6,23	8,24	8,24	48,72	8,42	4,2	0	0,08	0,09	1,09	34,35	8,06	565,14	2,74	NA	0	0	0	-0,01	-0,1	-0,01	0,03	0,56	0,56	202,44	94,99	179,53	NA	0,9	8,68	9,68	-0,01	89,67	3,35	0,21	NA	0	0	0	0,07	0,52	0,05	0,11	0,13	0,13	291,75
781	-0,36	-0,56	-1,07	0,01	0,63	2,41	1085,71	59,8	83,68	172,4	0,27	0,43	1,57	15,71	36,29	41,13	1,04	5526,21	12,57	47,94	156,13	-0,33	-0,61	-1,17	0	0,2	1,51	1284,35	29,1	135,23	197,7	0,34	0,63	1,84	14,65	45,71	26,56	0,92	6821,93	16,93	52,88	142,19	-0,57	-1,09	-1,86	0	0,14	1,31	1190,18
782	-7,68	-10,92	-18,34	4,63	5,19	5,83	868,85	34,1	92,78	59,84	0,3	0,42	1,42	62,42	29,62	0,22	2,42	NA	0	167,34	-303,88	-1,48	-2,43	-2,91	2,86	3,45	3,94	717,27	76,87	130,8	65,55	0,39	0,64	1,64	60,71	39,15	11,04	2,99	NA	0	122,55	-1530,42	-17,91	-34,15	-36,9	2,81	2,96	3,79	751,88
783	1,84	4,67	17,19	0,01	0,77	0,97	3401,9	1137,02	250,03	299,97	0,46	1,16	2,54	8,08	60,57	35,53	0,72	NA	36,57	58,29	-99,79	2,49	5,89	12,91	0,06	2,82	3,52	1890,5	794,98	97,83	204,9	0,47	1,1	2,37	8,52	57,81	37,4	0,94	NA	10,15	31,33	-15,56	1,3	3,28	2,49	0,14	1,44	1,85	699,37
784	1,87	7,5	1,08	0,12	0,33	1,33	210,39	32	156,36	159,11	0,75	3,02	4,02	2,12	75,14	2,48	NA	NA	0	0,15	6,96	-0,56	-4,66	-0,62	0,11	0,27	1,14	402,46	57,33	350,32	307,96	0,88	7,34	8,34	-0,56	88,01	-0,63	NA	NA	0	0	0	-5,7	-107,7	-5,18	0,08	0,15	1,06	331,72
785	0,19	0,42	0,26	0,01	0,34	0,85	506,9	75,46	216,95	118,49	0,55	1,23	2,23	24,53	55,25	31,87	0,87	NA	8,13	33,91	201,22	5,34	13,2	7,61	0	0,75	1,03	519,03	137,56	119,25	51,82	0,49	1,2	2,47	25,45	59,57	47,48	0,83	NA	24,12	28,67	1006,38	0	0	NA	0,02	0,46	0,79	NA
786	65,57	75,2	96,59	7,81	7,81	7,81	344,71	0	67,94	0	0,13	0,15	1,15	65,57	12,81	511,81	NA	NA	0	0	0	-0,3	-0,76	-0,11	0,25	0,83	0,83	136,57	47,36	82,29	NA	0,61	1,56	2,56	44,39	60,93	26,62	0,79	6765	0	16,77	72,49	0,24	1,18	0,18	0,18	0,19	0,41	264,24
787	-7,24	-7,55	-214,76	21,06	33,7	33,7	10802,29	255,13	20,18	0	0	0	1,04	-4,59	4,1	-515,84	1,23	NA	0	78,52	117,01	-7,52	-7,85	-560,42	-61,62	-124,79	-124,79	27113,52	792,22	-12,54	NA	0	0	1,04	-6,81	4,17	1656,03	1,24	NA	0	52,94	148,65	-8,74	-9,16	NA	83,82	233,37	233,37	NA
788	1,2	2,87	19,22	0,49	2,3	2,59	5847,36	1546,26	214,25	245,66	0,44	1,05	2,4	10,04	58,35	50,15	1,01	NA	11,04	142,02	-1034,84	-4,06	-9,55	-63,33	0,25	2,65	2,89	5676,38	2010,01	140,96	203,83	0,45	1,05	2,35	8,92	57,49	35,05	1,11	NA	12,41	202,46	-215,83	3,82	7,78	44,26	0,05	2,87	3,1	4232,33
789	0,94	1,23	1,6	0,43	1,5	3,48	618,54	62,56	64,18	129,02	0,17	0,23	1,3	25,05	23,21	70,51	1,54	15663,81	3,44	40,96	95,29	2,13	2,86	3,16	0,43	1,13	2,59	541,42	50,57	76,98	113,58	0,2	0,26	1,35	22,33	25,69	63,45	1,59	16623,24	2,16	30,05	85,55	0,84	1,05	1,39	0,67	1,24	3,22	600,6
790	13,27	23,53	33,85	18,82	19,24	19,24	928,74	0	7,8	0	0,44	0,77	1,77	16,23	43,61	59,04	1,19	NA	42,76	7,57	10,13	11,47	14,71	9,82	-4,78	-4,96	-4,96	311,43	NA	-9,93	NA	0,22	0,28	1,28	16,19	22	119,07	1,23	NA	25,23	4,04	13,76	10,42	14,66	10,78	5,9	5,97	5,97	377,87
791	7,36	18,27	40,57	0,06	0,59	0,84	2005,08	411,17	708,23	195,53	0,46	1,13	2,48	18,44	59,7	47,58	0,7	NA	4,53	61,01	-203,98	7,29	17,3	37,97	0,14	0,78	1,04	1895,5	409,06	643,11	168,67	0,39	0,92	2,37	20,84	57,85	54,79	0,73	NA	0,5	70,55	-193,12	5,59	12,5	27,28	0,29	0,78	1,08	1780,78
792	10,07	15,85	11,44	1,1	7,08	7,08	413,63	118,92	19,88	0	0,36	0,57	1,57	17,31	36,47	140,19	1,47	NA	0	8,22	11,15	2,23	5,78	3,57	0,03	1,18	1,18	582,97	172,14	148,92	NA	0,61	1,59	2,59	7,57	61,44	48,6	1,04	NA	0,96	8,56	17,38	7,48	16,78	12,77	0,07	1,5	1,5	623,38
793	0,2	1	1,53	1,03	1,97	4,39	2740,09	105,52	45,52	276,42	0,68	3,34	4,91	13,34	79,63	8,72	1,03	NA	3,03	98,92	-501,22	1,73	8,05	12,1	0,52	0,79	1,45	2550,81	99,02	160,81	255,16	0,67	3,14	4,66	15,14	78,55	10,62	0,94	NA	8,56	94,01	7458,56	0,09	0,37	0,53	0,22	0,67	1,54	2224,82
794	3,17	4	8	2	4,09	6,17	918,27	117,41	56,22	118,66	0,17	0,21	1,26	15,47	20,78	66,65	1,71	NA	0	31,03	80,01	0,02	0,05	0,04	0,27	0,63	2,04	663,01	42,36	141,72	202,66	0,33	0,69	2,06	30,75	51,41	41,29	1,06	NA	6,46	55,96	232,44	-11,59	-29,94	-16,99	0,93	1,23	2,58	534,85
795	3,75	47,31	30,66	0,05	0,05	0,05	2978,06	0	650,79	0	0,92	11,62	12,62	3,75	92,08	10,06	0,79	NA	69,98	0	0	0,67	7,62	5,92	0,13	0,13	0,13	3215,23	0	1012,62	0	0,91	10,36	11,36	0,67	91,2	6,95	0,71	NA	59,35	0	0	0,45	4,5	4,27	0,04	0,04	0,04	3440,52
796	58,09	97,46	35,1	0,17	2,22	2,22	219,96	131,75	64,14	NA	0,4	0,68	1,68	58,09	40,39	144,6	1,75	NA	0	0	0	3,15	47,18	9,65	0,01	0,37	0,37	1116,59	263,73	741,56	NA	0,93	14	15	3,15	93,33	8,25	0,09	NA	0	0	0	-6,41	-230,4	-191,05	0,01	0,01	0,01	10874,31
797	0	0	0	10,19	10,65	10,65	7543,77	238,54	520,05	0	0,14	0,16	1,16	13,89	13,56	27,24	3,6	-13167,5	0	287,89	-62,92	7,01	8,74	84,9	3,2	4,08	4,08	4406,32	503,14	572,9	NA	0,2	0,25	1,25	20,02	19,73	77,87	1,84	-10146	0	157,49	-87,35	2,76	4,23	101,68	3,05	3,75	4,15	13459,42
798	-10,93	-12,95	-222,39	2,45	7,96	7,96	7404,07	174,76	31,74	0,23	0,01	0,01	1,18	-3,84	15,6	-643,28	0,9	NA	0	144,36	-138,8	-11,65	-15,2	-207,45	0,06	0,46	0,55	6482,98	161,62	396,94	34,88	0,1	0,13	1,3	-2,87	23,36	-74,14	0,82	NA	0	156,28	-235,21	-4	-5,72	-58,35	0	0,39	0,55	5324,63
799	0,15	0,2	0,27	0,4	1,54	4,25	648,5	84,32	31,26	203,18	0,18	0,24	1,31	15,33	23,41	57,24	1,62	NA	6,65	27,04	103,7	6,77	8,74	8,87	0,39	1,3	4,28	476,72	55,95	61,09	184,29	0,19	0,24	1,29	23,37	22,54	83,93	1,88	NA	0	21,74	68,8	3,24	4,05	3,91	0,8	2,03	5,93	440,69
800	1,62	2,98	5,5	0,08	0,17	0,61	1237,69	24,01	266,76	119,03	0,25	0,46	1,84	13,07	45,64	43	0,66	2782,68	0	38,92	350,71	0,33	0,61	1,12	0,03	0,17	0,73	1224,84	37,5	283,76	162,29	0,26	0,48	1,82	11,24	44,96	35,22	0,7	NA	0	36,7	531,98	0,31	0,56	0,91	0,02	0,17	0,88	1065,75
801	3,01	541,92	10,91	0,09	0,35	1,15	1319,18	165,76	615,33	495,19	0,83	150,04	180,03	15,54	99,44	25,03	0,8	2885	0	45,42	287,02	8,28	94,11	27,05	0,13	0,25	1,32	1188,87	92,08	478,58	810,08	0,83	9,43	11,36	16,32	91,2	42,3	1,73	15779,57	22,98	26,24	36,08	12,48	58,92	9,85	0,44	0,98	1,31	288,09
802	-6,14	-12,86	-17,86	0,03	0,64	1,08	1058,21	137,28	68,24	110,54	0,41	0,86	2,09	-2,09	52,23	3,52	0,87	3575,93	17,25	11,79	312,02	7,43	12,56	8,61	0	0,66	1,05	421,91	66,61	41,26	40,89	0,35	0,59	1,69	11,99	40,87	55,27	0,94	NA	18,34	5,29	22,62	-0,98	-1,82	-2,03	0	0,62	0,92	755,26
803	1,68	2,04	3,95	0	1,32	1,79	856,24	169,16	35,53	61,67	0,16	0,2	1,22	8,08	17,92	33,33	1,14	12143,65	10,95	15,05	181,34	-6,95	-8,4	-15,67	0	3,26	3,77	820,46	406,82	26,67	64,95	0,17	0,2	1,21	-0,63	17,22	-22,44	2,01	-6467,67	12,1	14,24	-173,27	10,81	12,68	18,2	0	4,02	4,31	614,37
804	1,18	3,44	26,82	0,21	1,36	1,62	8247,62	3810,19	817,64	883,96	0,66	1,91	2,91	11,73	65,61	12,34	1,14	NA	30,5	239,01	-57,51	1,67	2,88	21,59	0,42	1,39	1,75	4709,22	1209,78	1249,59	459,18	0,42	0,72	1,72	17,85	42,02	44,81	1,12	NA	0	209,3	-47,85	0,2	0,3	2,5	0,33	1,26	1,69	4460,38
805	-5,8	-8,41	-91,38	0,1	2,19	3,67	5732,46	924,52	142,06	665,29	0,19	0,27	1,45	0,24	31,04	14,53	1,11	-1036,89	12,08	95,15	-850,43	-7,78	-11,37	-104,84	0	1,18	2,97	4903,57	531,02	114	819,28	0,2	0,29	1,46	-0,44	31,56	6,77	1,08	218,25	12,66	98,96	4286,14	-3,25	-4,63	-23,3	0	1,28	2,84	2616,48
806	-4,41	-5,81	-47,44	0,42	1,39	3,07	3916,68	443,09	120,71	889,14	0,22	0,29	1,32	23,31	24,13	38,96	1,43	NA	10,33	298,25	-1122,57	-3,39	-5,23	-49,85	0,01	1,17	1,98	5355,45	1684,09	238,97	1205,61	0,33	0,52	1,54	19,68	35,17	20,8	1,56	NA	23,45	339,33	-535,2	-8,74	-10,93	-90,08	0,02	2,6	6,5	3762,24
807	0,2	0,38	0,86	0	0,49	1,09	1551,32	196,16	275,02	243,99	0,39	0,73	1,9	22,28	47,43	52,72	0,84	1049,67	15,79	94,1	836,71	0,23	0,45	0,85	0	0,69	1,57	1355,82	248,84	276,86	320,76	0,41	0,81	1,96	23,81	48,94	48,27	1,02	2649,17	10,64	87,84	366,18	0,12	0,21	0,36	0,01	0,82	2,03	1062,36
808	-0,15	-8,74	NA	1,02	1,02	1,02	NA	NA	NA	NA	0,98	57,16	58,16	-0,15	98,28	-0,15	NA	NA	0	NA	0	-31,49	-209,69	-35,76	0,75	1,18	1,18	413,29	148,75	345,92	NA	0,85	5,66	6,66	-13,96	84,98	-37,06	NA	NA	0	19,91	-11,7	2,11	4,06	1,12	1,6	2,09	2,09	194,05
809	0,16	0,22	1,32	6,16	9,55	20,5	3074,97	120,21	35,44	393,49	0,12	0,16	1,37	10,83	27,19	53,84	1,09	906,15	5,95	90,2	1276,04	0,05	0,07	0,34	2,06	3,47	7,32	2488,14	116,4	33,02	320,48	0,12	0,16	1,36	12,06	26,55	52,97	1,08	NA	4,84	82,1	519,88	0,07	0,1	0,45	2,04	3,46	7,48	2235,78
810	-1,97	-3,35	-10,13	0	0,09	0,48	1870,89	40,98	116,1	181,61	0,35	0,6	1,7	11,89	41,24	11,59	0,78	NA	27,95	71,23	364,72	-2,02	-4,1	-11,19	0,14	0,22	0,5	2018,05	43,81	167,02	165,27	0,44	0,89	2,03	9,61	50,79	13,26	0,75	NA	29,62	64,45	274,97	-3,11	-5,85	-13,93	0	0,22	0,64	1632,51
811	0,33	0,51	0,77	-0,06	0,83	2,41	842,76	72,18	81,23	130,53	0,32	0,49	1,52	22,07	34,19	20,49	1,14	7935,97	19,55	50,33	140,58	0,02	0,05	0,04	0,27	0,63	2,04	663,01	42,36	141,72	202,66	0,33	0,69	2,06	30,75	51,41	41,29	1,06	NA	6,46	55,96	232,44	-11,59	-29,94	-16,99	0,93	1,23	2,58	534,85
812	0,04	0,17	0,22	0,03	0,45	0,93	2038,19	646,62	1182,87	757,9	0,77	3,41	4,41	3,36	77,31	8,89	0,81	NA	18,54	18,58	33,69	4,4	12,99	11,48	0,03	0,18	0,63	950,7	97,53	564,96	280,62	0,66	1,96	2,96	9,77	66,16	28,71	0,56	NA	6,01	14,05	26,86	-32,87	-260,6	-110,74	0,11	0,14	0,36	1229,57
813	-3,45	-5,33	-26,85	0,04	1,02	1,35	2829,6	685,29	450,41	238,55	0,27	0,42	1,54	8,09	35,24	25,11	0,99	-2697,28	9,31	89,73	-321,59	-9,05	-12,67	-46,68	0,45	0,71	1,68	1878,26	62,44	241,87	236,58	0,15	0,2	1,4	4,51	28,62	27,02	0,93	NA	0,41	69,96	-829,69	-9,3	-13,79	-42,37	0,18	0,38	1,29	1662,36
814	5,5	32,01	17,79	0,17	0,48	1,1	1178,12	201,79	651,87	410,73	0,83	4,82	5,82	21,05	82,83	25,3	1,29	7633,8	0	50,36	128,18	-1,95	-13,9	-7,21	0,06	0,51	1,13	1346,17	400,19	878,59	553,18	0,83	5,94	7,12	12,47	85,96	14,65	1,4	NA	0	53,31	-505,26	5,06	24,32	5,4	0,49	0,65	1,33	389,45
815	-17,83	32,77	-36,96	0	0,47	1,45	754,45	154,21	302,19	326,57	1,28	-2,35	-1,84	10,53	154,42	-0,52	-0,66	NA	3,46	58,78	-135,82	-19,37	28,01	-35,56	0,13	0,45	0,95	668,02	153,76	158,93	245,81	1,53	-2,21	-1,45	4,18	169,17	-2,83	-1,5	NA	49,02	43,23	-118,72	-7,37	8,52	-10,24	0,14	0,54	1,7	507,11
816	-0,26	-0,27	-1,12	7,4	9,73	24,76	1550,33	69,52	39,54	602,66	0,03	0,03	1,03	8,81	2,95	448,02	2,7	NA	0	38,64	-42,07	0,94	1,02	3,26	2,08	2,43	8,49	1264,73	16,45	94,69	581,11	0,08	0,09	1,09	10,06	7,95	179,08	2,59	NA	0	31,69	-42,56	1,51	1,75	3,39	1,76	2,44	7,28	818,83
817	2,07	3,97	1,92	0,08	0,25	1,12	336,92	21,92	126,99	112,58	0,48	0,91	1,92	25,45	47,93	28,28	1,06	8647,07	8,04	21,64	86,83	0,72	1,35	0,61	0,07	0,17	0,96	305,87	11,77	76,05	98,51	0,46	0,86	1,86	28,06	46,31	28,78	0,95	NA	18,88	22,97	91,85	0,42	0,82	0,36	0,02	0,21	0,85	314,9
818	-12,89	-3764,38	-47,44	0,14	0,21	1,51	1339,77	19,12	243,08	353,31	1	291,05	292,04	-7,42	99,66	-7,64	0,84	169,67	8,72	20,13	731,04	-0,01	-1,75	-0,02	0,3	0,38	1,93	1038,38	13,21	140,73	254,83	1	273,57	274,57	6,41	99,64	5,72	0,88	NA	7,38	18,3	55,77	-6,5	-639,72	-17,15	0,44	1,89	3,48	963,59
819	5,65	31,8	3,55	0,14	1,22	1,22	228,69	199,16	184,7	1,36	0,82	4,6	5,63	11,29	82,24	7,47	NA	NA	0	3,54	33,26	-0,8	-5,9	-0,73	0,3	1,16	1,16	331,56	243,5	282,07	0	0,86	6,33	7,34	8,04	86,38	-0,93	NA	NA	0	8,06	98,76	-24,45	-41	-27,35	1,49	2,35	2,63	408,35
820	1	8,38	2,61	-0,2	0,14	0,59	950,88	119,43	261,54	159,42	0,77	6,5	8,4	7,7	88,09	7,37	0,67	11114,92	9,96	17,52	91,32	1,01	7,82	1,78	-0,42	-0,28	0,33	642,37	24,34	111,64	102,7	0,76	5,88	7,73	8,62	87,07	11,53	0,69	NA	13,14	13,42	48,71	2,92	23,2	5,15	0	0,19	0,64	643,98
821	-13,23	-17,88	-55,53	0,94	1,14	2,37	1527,36	62,57	304	378,18	0,26	0,35	1,35	12,92	25,99	15,49	1,51	923,96	0	109,72	1138,78	-23,64	-35,08	-87,56	0,78	0,94	2,02	1348,35	54,1	339,79	372,05	0,33	0,48	1,48	11,07	32,61	-8,93	1,51	-1671,96	0	128,58	-635,65	-12,14	-19,26	-41,19	0,87	1,04	2,09	1238,49
822	0,91	3,49	3,28	0,03	0,43	0,84	1311,32	155,3	267,02	164,87	0,47	1,8	3,83	9,36	73,91	32,33	0,56	NA	23,18	30,43	-143,89	0,61	2,57	2,3	0,01	0,25	0,55	1373,52	142,5	381	191,27	0,57	2,42	4,22	7,99	76,33	22,26	0,46	NA	24,03	27,86	-143,56	0,02	0,1	0,07	0,02	0,16	0,52	1059,1
823	23,93	56,77	3,82	0,19	1,23	1,29	58,1	34,51	16,66	2,11	0,58	1,37	2,37	30,27	57,85	72,54	1,69	37517,67	28,85	1,01	10,93	38,45	63,4	5,5	0,64	1,92	2,08	52,07	25,75	3,79	3,33	0,39	0,65	1,65	45,37	39,35	132,36	3,33	39118,67	31,92	0,99	9,38	16,01	NA	5,4	NA	NA	NA	122,98
824	5,7	9,51	166,98	0,52	10,75	11,88	10671,42	9007,55	880,27	1005,93	0,4	0,67	1,67	20,24	40,14	21,17	64,31	NA	0	426,25	-21,84	15,18	NA	217,37	NA	NA	NA	5213,41	6,7	NA	637,71	0,07	NA	NA	29	7,07	329,07	0,26	NA	0	198,01	-18,63	6,26	NA	65,22	NA	NA	NA	3802,89
825	0,02	0,06	0,21	1,79	8,73	9,48	3859,36	737,91	106,37	80,96	0,24	0,74	3,02	1,9	66,84	36,75	0,75	28128,56	21,53	19,94	23,4	-3,83	-9,79	-64,72	17,94	50,09	57,9	6158	657,76	20,46	162,06	0,22	0,57	2,56	-1,87	60,91	38,69	0,76	30049,67	21,92	33,06	21,64	0,15	0,35	0,94	3,7	6,74	9,12	2337,5
826	-6,53	-7,91	-81,89	17,8	18,71	20	4564,24	62,08	71,3	93,24	0,03	0,04	1,21	5,81	17,39	168,05	1,22	119,2	0	154,7	6734,37	0,7	0,85	9	12,46	15,73	16,76	4667,48	338,06	109,3	113,59	0,05	0,06	1,21	13,71	17,37	250,02	1,39	-523,46	0	166,81	-1742,5	5,45	6,32	57,04	26,37	31,26	33,03	3819,03
827	-4,22	-22,33	-6,47	0,92	7,13	7,13	558,56	149,21	24,03	0	0,81	4,3	5,3	13,92	81,11	7,73	1,43	NA	0	27,84	92,08	6,24	24,02	6,16	1,84	2,55	2,55	359,12	40,52	57,46	0	0,74	2,85	3,85	29,26	74,02	29,63	1,64	23361	0	22,71	44,77	-0,9	-2,34	-0,52	8,78	11,85	11,85	213,39
828	46,15	46,15	0,66	NA	NA	NA	5,22	0	0	0	0	0	1	48,08	0	NA	NA	NA	0	0,03	4	-1,94	-1,94	-0,14	NA	NA	NA	26,9	0	0	0	0	0	1	-1,94	0	NA	NA	NA	0	0	0	-1,15	-1,53	-0,97	4,05	4,05	4,05	308,14
829	-0,3	-2,6	NA	0,29	0,29	0,29	NA	NA	NA	NA	0,88	7,61	8,61	-0,3	88,38	-0,34	0,13	NA	0	NA	0	-4,06	-54,06	-520,74	5,2	5,44	5,44	46731,31	311,11	1312	0	0,92	12,33	13,33	-4,06	92,5	0,31	0,09	NA	0	0	0	-5,85	-270,82	NA	7,07	7,56	7,56	NA
830	1,39	2,65	1,25	0,92	2,11	2,11	101,14	182	152,8	NA	0,47	0,9	1,9	1,39	47,42	2,94	NA	NA	0	0	0	0,47	1,63	0,65	0,34	1,4	1,4	508,43	382,39	359,12	NA	0,71	2,5	3,5	0,47	71,42	0,65	NA	NA	0	0	0	2,13	7,68	1,68	0,38	1,38	1,38	287,22
831	-1,21	-1,21	NA	NA	NA	NA	NA	NA	NA	NA	0	0	1	-1,21	0	NA	NA	NA	0	NA	0	-3,96	-3,96	NA	NA	NA	NA	NA	NA	NA	NA	NA	NA	1	-3,96	0	NA	NA	NA	0	NA	0	-0,78	-0,78	NA	NA	NA	NA	NA
832	16,56	20,15	27,37	1,03	1,32	2,87	601,48	24,83	86,41	135,62	0,18	0,22	1,22	47,67	17,81	151,09	3,59	-6200,5	0,25	51,39	-246,59	32,98	37,22	61,85	0,5	3,32	5,63	682,73	184,59	65,45	152,8	0,11	0,13	1,13	61,05	11,39	336,41	6,47	NA	0	52,66	-1200	21,97	23,4	47,17	4,83	7,69	12,37	783,64
833	10,26	23,37	4,91	0,53	0,65	1,17	174,41	6,67	48,57	30,59	0,56	1,28	2,28	47,02	56,12	29,93	1,05	NA	25,64	17,61	145,73	13,1	21,37	5,61	0,27	0,29	0,96	155,88	0,95	39,44	26,71	0,39	0,63	1,63	57,45	38,68	68,68	0,95	NA	9,49	18,99	120,79	8,66	20,93	6,56	-0,76	0,64	0,93	276,52
834	0,84	1,22	4,33	0,24	1,08	2,55	1884,49	267,38	289,47	467,38	0,31	0,45	1,45	15	31,26	45,92	1,25	-8353,38	2,95	73,32	-95,72	0,68	1,23	5,07	0,11	0,65	1,36	2702,7	428,75	387,07	563,68	0,4	0,71	1,8	12,86	44,43	34,01	0,94	-6494,5	15,27	90,41	-125,39	7,23	12,63	30,99	0,34	0,53	1,32	1564,51
835	6,06	7,7	20,05	2,33	2,64	3,69	1204,56	49,56	161,19	172,33	0,11	0,15	1,27	24,63	21,35	184,49	1,63	NA	0	61,47	-214,04	2,02	2,66	4,42	2,35	3,82	5,19	794,27	140,38	95,3	132,43	0,16	0,21	1,31	24,89	23,84	95,32	2,13	NA	0	49,89	305,69	1,92	2,46	3,09	3,27	3,53	4,49	588,21
836	1,64	21,99	NA	0,12	0,18	1,08	NA	NA	NA	NA	0,93	12,44	13,44	1,64	92,56	1,77	NA	NA	0,03	NA	0	0,02	1,49	0,06	0,02	0,17	0,57	932,47	125,19	826,2	327,5	0,98	58,75	59,75	0,02	98,33	11,25	0,21	NA	0	0	0	-22,89	110,62	-26160,43	0,02	0,03	0,43	417190,34
837	-8,03	-12,85	-21,72	0,29	0,86	3,93	984,35	33,06	59,72	185,74	0,2	0,32	1,6	15,23	37,48	23,61	1	NA	0	62,91	414,19	-5,28	-8,92	-12,03	0,12	0,55	2,68	828,83	34,99	82,3	177,55	0,25	0,42	1,69	20,1	40,78	32,33	1,01	5362,71	0	57,81	214,49	-0,61	-1	-1,22	0,63	1,14	3,69	728,75
838	-2,58	-4,51	-3,46	0,19	0,63	2,33	487,54	35,26	79,04	135,59	0,4	0,7	1,74	13,14	42,69	33,16	1,13	8362,5	12,44	21,06	156,89	21,84	26,87	24,11	0,47	0,97	3,27	401,75	22,01	34,24	102,51	0,18	0,22	1,23	33,05	18,72	161,87	1,38	30298,83	8,82	12,38	39,69	21,64	25,07	19,78	1,44	3,64	4,34	333,6
839	10,38	29,27	14,31	3,08	21,9	21,9	501,96	208,16	11,06	0	0,65	1,82	2,82	10,38	64,55	42,41	0,7	NA	0	0	0	12,4	34,26	14,99	0,62	0,66	0,66	440,06	12,12	277,67	NA	0,64	1,76	2,76	12,4	63,8	49,62	0,63	NA	0	0	0	11,96	21,11	15,28	1,06	1,21	1,21	466,5
840	8,59	9,68	12,54	4,65	5,16	6,19	531,41	22,45	45,45	47,74	0,09	0,11	1,13	18,43	11,29	171,46	1,96	19408,48	0	14,36	53,27	-4,75	-5,41	-7,7	3	3,86	4,63	590,09	52,82	63,06	49,21	0,12	0,13	1,14	5,46	12,21	25,43	1,77	NA	0	16,55	107,3	3,41	3,91	4,09	2,53	3,76	4,5	437,83
841	-4,55	-6,64	-16,93	0,24	0,43	1,84	1354,08	34,08	151,2	258,21	0,24	0,34	1,46	12,36	31,45	10,44	1,03	-2860,46	4,46	62,91	-392,88	-0,31	-0,49	-0,8	0,19	0,26	1,39	941,13	11,64	141,43	173,71	0,3	0,48	1,58	15,38	36,73	23,01	0,99	909,78	2,23	40,55	1294,91	10,43	14,33	18,03	1,02	1,24	3,05	630,87
842	-1,07	-2	-3,4	0,09	1,27	1,27	1154,76	58,26	49,16	0,02	0,06	0,11	1,87	1,99	46,48	102,48	0,58	13756,29	0	9,7	59,89	2,83	5,33	4,66	0,03	1,02	1,72	599,39	60,9	61,49	43,64	0,12	0,22	1,88	5,28	46,93	79,51	0,66	40368,4	0	4,04	24,43	-1,15	-2,03	-4,12	0,14	2,23	2,91	1312,96
843	2,91	8,79	3,72	0,02	0,25	0,39	465,28	56,94	234,34	34,31	0,65	1,95	3,02	23,89	66,86	23,16	0,52	NA	6,64	26,81	201,77	0,25	0,79	0,39	0,06	0,25	0,62	575,42	41,74	226,04	84,69	0,57	1,82	3,19	20,65	68,63	22,29	0,6	NA	11,53	32,24	171,99	0,27	0,95	0,48	0,02	0,16	0,52	647,12
844	7,2	7,55	2,46	17,89	17,89	21,46	124,62	0	5,74	20,79	0,05	0,05	1,05	7,2	4,66	154,42	NA	NA	0	0	0	2,46	12,7	2,51	0,2	0,2	0,26	371,7	NA	296,54	17,33	0,81	4,17	5,17	2,65	80,67	22,72	0,24	NA	0	0,19	1,03	80,9	87,28	15	54,66	54,66	58,8	67,66
845	2,19	7,74	5,84	0,59	3,07	4,01	969,84	239,74	96,82	92,53	0,59	2,09	3,53	7,91	71,68	21,3	0,83	9931,56	0,74	15,22	77,15	1,14	3,86	2,45	0	0,86	1,14	778,03	239,4	277,52	79,08	0,59	2	3,37	7,1	70,34	18,66	0,84	13031,63	0,56	12,74	68,52	0,04	0,14	0,1	0,24	0,85	1,03	913,67
846	-10,99	-44,9	-18,21	0,33	0,67	0,72	603,01	150,82	450,22	22,42	0,76	3,09	4,09	-8,84	75,52	0,03	0,54	-7879,67	0	3,56	-13,44	-6,31	-34,99	-55,43	0,15	0,49	0,64	3195,51	901,14	2589,16	395,08	0,82	4,54	5,54	-5,42	81,96	7,85	0,38	NA	0	7,82	-8,55	8,28	36,32	48,28	0,07	0,33	0,49	2128,1
847	1,1	1,32	13,63	5,81	11,36	14,49	4510	520,21	95,99	304,48	0,02	0,02	1,2	11,44	14,76	511,75	1,22	-3933,95	0	128,07	-216,88	-7,19	-8,65	-73,15	11,33	12,85	16,64	3704,1	97,23	74,31	285,05	0,03	0,04	1,2	4,29	16,85	38,61	1,26	-3846,39	0	116,83	-253,34	-10,55	-13,16	-99,58	9,17	10,27	13,01	3444,73
848	1,99	5,64	3,05	0,09	0,2	0,49	558,29	19,02	152,14	49,9	0,38	1,09	2,84	14,45	64,73	38,11	0,47	NA	6,87	19,11	84,3	5,3	16,67	8,61	0,06	0,26	0,34	591,57	38,34	174,92	14,84	0,38	1,18	3,15	16,03	68,23	42,7	0,41	NA	2,26	17,44	63,22	-0,6	-1,74	-1,27	0,07	0,28	0,43	773,09
849	3,56	23,56	0,48	0,28	1,09	1,09	48,65	33,17	40,84	0	0,85	5,62	6,62	3,56	84,89	5,26	2,08	NA	0	0	0	32,66	89,07	12,49	0,17	0,5	0,5	139,24	29,25	87,07	NA	0,63	1,72	2,73	32,66	63,34	54,24	0,54	NA	0	0	0	1	4,23	0,54	0,5	0,79	0,79	196,24
850	3,87	15,54	4,04	0,08	0,93	1,06	379,85	172,74	203,13	26,46	0,72	2,88	4,01	10,76	75,09	14,73	1	NA	10,44	7,19	86,57	11,94	38,49	13,51	0,59	1,05	2,15	411,89	24,53	53,65	60,06	0,67	2,15	3,22	18,24	68,99	27,51	1,21	NA	38,31	7,14	30,16	4,82	16,54	6,21	0,18	1,68	2,15	470,21
851	20,54	90,45	26,13	0,01	1,75	1,77	463,22	134,82	86,07	1,74	0,77	3,4	4,4	28,94	77,3	29,08	1,22	NA	4,77	10,69	14,5	5,99	21,17	9,43	0,01	1,37	1,41	572,85	72,54	53,41	2,11	0,72	2,53	3,53	13,61	71,68	45,39	0,98	NA	7,4	11,98	15,15	6,38	32,65	10,91	0,02	0,89	0,89	624,21
852	1,14	4,72	294,17	0,17	0,37	0,62	94287,57	13693,73	10298,14	17359,15	0,76	3,15	4,15	1,3	75,92	25,34	0,5	NA	61,26	43,11	-0,55	-2,29	-9,75	-335,24	0,1	0,17	0,59	53359,56	2719,79	7787,22	16185,14	0,77	3,26	4,26	-2,02	76,54	31,09	0,48	NA	57,97	39,83	-0,57	0,13	0,54	0,94	0,05	0,37	0,93	2594,4
853	-157,2	109,87	-46397,5	0,1	0,41	0,41	107434,6	79815	258285	0	2,43	-1,7	-0,7	-157,2	243,08	-64,67	NA	NA	0	0	0	-2,44	1,63	NA	0,09	0,4	0,4	NA	NA	NA	NA	2,49	-1,67	-0,67	-2,44	249	-0,98	NA	NA	0	NA	0	-2,37	1,53	NA	0,08	0,39	0,39	NA
854	9,44	37,09	5,82	0,54	1,06	1,14	224,24	84,42	162,12	12,93	0,74	2,91	3,93	87,82	74,55	22,69	1,61	NA	0	48,29	83,28	3,07	10,03	2,41	0,66	1,3	1,32	285,74	122,74	191,86	3,75	0,69	2,26	3,27	58,12	69,4	14,2	3,09	NA	0	43,22	95,05	1,44	3,57	1,88	1,24	1,55	1,56	475,58
855	4,71	11,04	11,53	0,87	0,87	0,87	891,67	NA	505,92	NA	0,57	1,35	2,35	4,71	57,37	8,2	0,85	NA	0	0	0	-23,54	-89,69	-212,43	0,79	0,79	0,8	3284,23	NA	2395,48	20,63	0,74	2,81	3,81	-23,54	73,75	-31,93	0,64	NA	0	0	0	14,68	46,94	39,47	0,54	1,08	1,08	981,29
856	1,71	1,73	74,89	99,93	106,01	167,62	15916,91	255,7	42,04	2625,87	0,01	0,01	1,01	14,94	1,18	1275,04	1,81	-3561,08	0,72	578,59	-300,77	-9,09	-9,11	-190,63	-193,02	-207,01	-370,37	7629,53	123,47	-8,83	1461,96	0	0	1	6,95	0,2	1789,74	1,77	-3199,33	0	336,37	-367,7	-7,75	-8,01	-137,56	32,47	34,79	67,75	6478,56
857	-88,27	-8331,88	-20,32	0,06	0,38	0,71	83,79	12	52,45	17,91	0,99	93,39	94,39	-14,74	98,94	-46,69	0,02	1031,91	0	16,93	477,55	-3,08	-59,13	-0,4	0,07	0,73	0,83	46,98	25,73	40,35	3,8	0,95	18,22	19,22	37,65	94,8	20,98	0,47	7179,2	0	5,26	72,39	-37,83	129,07	-6,02	0,44	0,71	0,9	58,13
858	1,49	6,44	2,18	0,06	0,69	1,02	532,49	162,9	238,77	86,12	0,7	3,05	4,33	15,49	76,91	16,02	0,72	NA	16,62	20,48	2214,43	-0,02	-0,07	-0,03	0,03	0,62	1,05	496,68	147,07	247,73	111,25	0,69	2,7	3,93	16,32	74,52	15,99	0,74	NA	8,91	22,3	446,77	0,08	0,46	0,17	0,16	0,59	1,05	766,95
859	3,54	9,4	2,63	0,06	1,57	2,11	270,44	110,32	50,54	40,31	0,55	1,46	2,66	19,14	62,38	32,83	1,55	NA	33,67	11,59	48,4	13,73	28,1	8,68	0,13	1,49	2,33	230,09	85,2	62,91	53,36	0,47	0,96	2,05	28,14	51,14	53,05	1,91	NA	17,71	9,11	36,02	27,49	37,77	15,33	1,09	2,97	8,28	203,56
860	-3,34	-4,58	-6,08	0,17	0,64	2,2	662,64	57,06	87,12	191,49	0,21	0,28	1,37	19,57	27,14	76,58	1,26	NA	5,17	41,71	105,04	4,57	6,93	5,79	0,06	0,78	1,6	461,67	73,54	63,82	84,22	0,3	0,46	1,52	24,15	34,12	74,72	1,15	NA	14,8	24,83	69,32	0,41	0,58	0,59	0,11	0,7	1,75	519,17
861	-5,29	-14,81	-8,01	0,33	0,75	0,95	551,47	147,52	350,74	70,83	0,64	1,8	2,8	-5,29	64,31	10,97	0,95	NA	0	0	0	19,32	43,8	35,67	0,86	1,21	1,21	672,2	132,01	371,64	0,39	0,56	1,27	2,27	19,32	55,9	57,95	1,42	NA	0	0	0	14,64	31,29	29,47	0,69	1,42	1,42	734,64
862	22,79	109,49	34,94	0,03	0,5	1,13	558,17	26,39	56,3	36,02	0,76	3,66	4,8	31,4	79,19	45,84	0,98	67601,24	0	13,21	17,58	38,63	82,92	49,66	0,02	3,64	4,12	467,93	190,52	52,61	25,65	0,52	1,11	2,15	46,13	53,42	92,01	1,63	NA	0	9,64	11,52	43,59	64,95	52,85	0,01	2,28	2,77	442,5
863	-5,34	-8,66	-11,96	2,87	3,4	3,65	815,68	50,16	96,74	24,73	0,14	0,22	1,62	27,67	38,39	29,33	1,11	NA	0	73,96	104,58	3,15	4,53	5,77	6,86	8,24	8,71	666,09	50,44	37,68	18,04	0,08	0,11	1,43	39,03	30,31	190,25	1,41	NA	0	65,66	86,57	3,45	4,85	1,48	6,11	6,8	7,11	156,54
864	1,71	8,16	5,35	0	0,43	1,37	1137,33	168,96	262,23	388,35	0,72	3,44	4,76	8,36	79,01	16,94	1,12	13887,25	25,25	20,77	136,85	1,02	5,63	3,4	0,01	0,18	0,95	1215,91	104,69	460,77	525,21	0,77	4,29	5,54	6,22	81,95	12,72	0,87	NA	24,88	17,38	115,33	7,22	31,28	12,31	0	0,17	0,83	622,96
865	0,09	0,16	1,03	0,12	0,3	0,6	4311,97	438,66	2355,34	711,81	0,44	0,79	1,79	0,09	44,04	45,4	0,85	NA	1,12	0	0	27,21	36,72	102,58	0,93	0,94	1,06	1372,09	3,1	530,09	66,22	0,26	0,35	1,35	27,21	25,9	174,46	1,27	NA	0	0	0	8,68	10,04	21,98	1,45	1,56	1,65	924,56
866	0,01	0,07	0,01	0,01	0,2	0,73	901,59	115,39	572,71	349,01	0,83	11,03	13,24	12,6	92,45	11,77	0,4	NA	10,53	31,2	112,16	0,57	6,74	0,91	0,02	0,15	0,66	582,03	59,75	421,26	242,59	0,88	10,35	11,82	14,17	91,54	12,25	0,31	NA	8,05	21,75	100,97	0,44	4,82	0,59	0,06	0,19	0,68	484,81
867	0,09	0,1	1,15	10,74	11,64	19,57	4548,24	91,42	101,9	819,77	0,06	0,06	1,06	15,88	5,56	169,57	1,75	NA	0	197,27	-773,71	0,15	0,16	1,45	1,37	11,65	21,6	3499,83	815,05	79,27	799,44	0,06	0,06	1,06	17,49	5,87	168,09	1,93	NA	0	166,71	576,02	-3,24	-3,4	-25,63	10,6	11,86	26,33	2890,08
868	14,09	17,17	49,99	6,28	8,45	12,82	1291,34	147,79	67,96	301,11	0,12	0,15	1,22	55,09	17,96	154,51	2,76	NA	0	145,44	1667,75	0,25	0,32	0,43	1,99	4,42	6,39	623,21	164,74	67,84	135,38	0,18	0,23	1,28	45,99	22,06	28,69	2,83	NA	0	78,31	130,91	-3,88	-5,21	-6,93	0,48	3,27	4,79	651,83
869	9,11	12,5	10,87	0,26	3,12	3,44	434,12	85,59	115,99	38,33	0,27	0,37	1,37	9,11	27,08	42,24	10,45	NA	0	0	0	4,31	16,86	7,33	0,13	1,62	2,76	619,18	279,68	201,78	233,23	0,74	2,91	3,91	4,31	74,42	10,65	7,48	NA	41,47	0	0	8,5	28,48	9,49	0,02	0,46	1,09	407,77
870	3,8	6,9	5,41	0,54	1,58	1,66	518,06	103,14	111,25	13,24	0,45	0,81	1,81	9,93	44,84	29,34	1,47	NA	11,19	8,72	50,85	20,5	32,06	24,03	0,92	2,03	2,1	426,62	90,14	111,05	8,61	0,36	0,56	1,56	26,06	36,05	78,74	1,94	NA	4,26	6,51	16,34	5,97	11,29	12,02	0,61	1,35	1,55	734,71
871	-1,73	-2,67	-3,44	0,01	0,46	1,58	724,41	67,62	164,39	198,14	0,29	0,45	1,54	19,02	35,1	29,69	1,12	NA	4,53	41,3	169,03	5,41	8,12	8,2	0,03	0,93	2,34	551,97	97,93	93,59	155,93	0,3	0,44	1,5	25,43	33,45	332,45	1,41	NA	10,25	30,36	86,63	-3,57	-4,73	-5,27	0,29	1,04	3,26	538,5
872	-3,57	-7,51	-24,17	0,06	0,31	0,67	2464,3	126,92	515,81	189,39	0,35	0,74	2,1	0,99	52,45	45,69	0,72	-7618,36	6,39	30,88	-79,68	3,79	7,1	25,95	0,03	0,34	0,66	2493,86	128,05	406,39	130,78	0,28	0,52	1,87	9,1	46,62	80,33	0,73	-17858,73	5,18	36,39	-35,41	6,46	11,1	34,26	0,19	1	1,51	1937,31
873	2,76	3,72	6,5	0,38	2,48	3,43	857,11	114,47	54,43	51,95	0,14	0,19	1,35	19,04	25,7	105,76	1,05	NA	0	38,32	-203,91	1,65	2,19	3,58	0,87	5,32	6,78	788,08	136,83	30,72	45,48	0,14	0,19	1,33	18,92	24,6	89,57	1,17	NA	0	37,38	-318,98	0,39	0,5	0,79	2,35	5,25	6,66	741,5
874	NA	NA	NA	NA	NA	NA	NA	NA	NA	NA	NA	NA	NA	NA	NA	0	NA	NA	NA	NA	NA	4,13	12,52	4,55	0,2	0,7	1,17	401,36	114,5	229,4	110,55	0,67	2,03	3,03	23,71	67,04	16,39	1,34	NA	9,12	21,59	178,31	20,29	46,42	74,11	0,13	0,13	1,5	1333,37
875	0,16	0,21	0,51	3,06	3,47	7,33	1157,95	34,69	65,07	332,61	0,14	0,19	1,32	9,15	24,24	71,37	1,81	NA	4,09	28,61	84,84	8,67	11,32	19,14	1,95	2,43	4,77	803,26	41,38	77,53	204,34	0,16	0,21	1,31	16,81	23,39	107,53	1,7	NA	2,13	17,95	45,87	5,51	6,49	13,26	4,98	6,09	11,12	878,85
876	11,09	13,39	21,82	1,4	1,92	3,32	716,35	41,94	80,98	115,1	0,17	0,21	1,21	11,09	17,21	90,35	1,43	NA	0	0	0	20,14	26,57	41,33	1,44	1,62	3,45	747,08	16,82	97,67	181,65	0,24	0,32	1,32	20,14	24,2	101,54	1,6	NA	0	0	0	2,25	2,68	3,33	1,85	2,56	3,31	540,75
877	0,56	2,53	1,24	0,04	0,36	1,71	798,38	61,26	138,43	265,96	0,72	3,24	4,48	14,64	77,69	35,78	1,26	NA	51,33	30,88	58,85	0,45	1,7	0,8	0,02	0,4	1,37	653,51	100,46	148,55	262,63	0,72	2,73	3,81	11,95	73,77	35,79	1,26	NA	43,37	20,65	48,54	0,28	1,41	0,85	0,01	0,26	1,47	1103,32
878	91,81	-28,17	8,61	0,04	0,1	0,13	34,15	9,39	143,49	3,59	4,26	-1,31	-0,31	258,59	425,97	25,83	-7,26	5119,5	0	15,64	58,6	72,4	-14,96	3,57	0,06	0,06	0,09	17,95	NA	102,57	3,25	5,84	-1,21	-0,21	654,42	583,85	17,72	-10,6	7463,5	0	28,71	82,21	58,62	410,86	21,21	0,03	0,43	0,44	132,08
879	5,53	5,67	52,19	49,21	52,25	52,25	3435,99	185,05	63,84	0	0,02	0,02	1,02	5,53	2,41	229,41	53,5	NA	0	0	0	2,62	2,67	43,13	70,88	72,51	72,51	5998,47	114,5	80,32	0	0,02	0,02	1,02	3,23	1,92	136,46	54,24	NA	0	10,12	15,85	0,31	0,32	17,23	115,81	118,54	118,54	20197,7
880	0,22	0,96	0,79	0,04	0,63	0,88	1296,91	350,26	491,79	152,98	0,72	3,15	4,36	5,69	77,06	13,34	0,59	8585,89	18,87	19,49	112,23	1,68	6,9	5,24	0,01	0,26	0,65	1134,49	186,89	611,23	296,93	0,73	2,98	4,11	6,97	75,64	15,41	0,49	18079,67	15,24	16,48	52,08	4,89	14,56	8,66	0,02	0,31	0,58	646,39
881	0,43	3,04	42,52	0,06	1,2	1,43	35817,6	19603,57	17135,3	3933,5	0,48	3,4	7,03	0,43	85,77	6,69	0,46	NA	0	0	0	1,35	10,26	9,06	0,5	0,81	1	2435,02	350,73	1147,75	222,81	0,48	3,61	7,57	1,35	86,79	27,51	0,26	NA	0	0	0	9,24	35,27	26,74	0,06	1,02	1,71	1056,19
882	0,46	0,82	5,74	0,25	0,49	0,82	4512,23	148,69	840,23	337,67	0,27	0,48	1,78	9,12	43,8	46,92	0,83	-4343,88	5,57	107,26	-250,96	1,56	2,63	23,44	0,2	0,38	0,72	5461,42	139,02	796,6	431,63	0,26	0,44	1,68	10,72	40,51	47,05	0,85	NA	8,87	137,46	-314,68	0,89	1,33	9,79	0,32	1,31	1,86	4003,81
883	4,28	27,48	11,28	0	0,39	0,98	960,45	76,65	161,77	120,23	0,64	4,09	6,43	9,99	84,44	20,8	0,73	NA	7,63	15,09	29,81	-1,25	-8,52	-2,02	0,01	0,73	1,71	590,38	51,19	45,67	71,81	0,65	4,46	6,84	5	85,38	10,73	0,85	NA	12,02	10,12	40,22	3,38	18,02	5,93	0,01	0,38	1,04	639,27
884	12,02	16,32	45,63	2,2	3,35	4,59	1382,27	166,71	144,82	181,39	0,13	0,17	1,36	16,66	26,36	146,28	1,5	NA	0	17,61	90,64	11,77	14,69	33,8	2,81	6,61	8,25	1045,19	263,93	69,52	115,85	0,09	0,11	1,25	16,11	19,86	188,56	1,85	37527,38	0	12,45	33,3	13,6	17,98	17,53	0,3	2,53	3,6	470,3
885	5,36	7,08	29,84	1,8	2,34	3,44	2028,24	86,82	166,82	187,05	0,18	0,24	1,32	12,48	24,38	97,55	1,19	NA	0,73	39,68	1761,04	2,13	2,82	8,06	1,1	1,46	2,41	1379,79	59,89	172,6	166,21	0,19	0,26	1,33	9,18	24,68	76,8	1,18	NA	0,34	26,72	145,28	-0,62	-0,82	-3,16	1,02	1,48	3,09	1872,71
886	1,29	4,8	6,79	0,07	0,82	1,61	1910,2	270,35	426,2	344,96	0,57	2,13	3,71	5,87	73,06	25,58	0,97	-7800,47	31,7	24,04	-116,76	-1,74	-8,18	-10,08	0	0,72	1,49	2110,74	329,11	411,93	383,33	0,57	2,66	4,7	2,4	78,74	17,66	0,84	-16844,54	33,82	24	-71,63	0,18	0,67	0,63	0	0,24	0,99	1306,19
887	7,68	9,92	14,7	1,43	2,21	4,13	696,17	77,7	99,62	193,87	0,22	0,29	1,29	22,14	22,56	53,65	2,11	NA	0	27,64	73,27	5,52	7,14	7,18	2,13	3,37	4,28	473,97	89,21	71,93	66,34	0,23	0,29	1,3	17,91	22,78	40,14	2,45	NA	0	16,14	72,98	0,17	0,23	0,4	1,82	2,64	3,67	840,52
888	-9,2	-25,29	-28,6	0,01	0,59	1,08	1131,29	259,83	146,06	219,31	0,51	1,41	2,75	8,16	63,62	8,62	0,81	4871,7	32,5	53,95	224,47	-6,92	-17,4	-13,31	0,01	0,21	0,86	699,79	59,05	113,84	191,24	0,49	1,24	2,51	15,44	60,22	21,34	0,73	7099,3	28,83	42,98	159,02	-14,23	-51,86	-23,51	0,02	0,32	0,77	603,25
889	0,09	0,16	0,71	0,02	0,64	2,06	2880,61	241,46	290,99	557,7	0,31	0,57	1,82	11,55	45,1	21,82	1	3403,88	15,44	90,69	286,59	0,12	0,21	0,76	0,02	0,38	1,66	2290,78	106,11	236,34	381,19	0,27	0,49	1,77	11,48	43,65	27,88	0,89	3427,88	8,24	71,52	275,52	0,23	0,39	1,45	0	0,05	1,35	2260,36
890	10,34	13,08	33,8	7,46	8,99	10,08	1190,12	65,12	42,64	46,98	0,1	0,13	1,27	18,12	20,97	267,17	1,35	420,06	0	25,45	2023,32	1,08	1,43	3,84	1,85	3,89	4,63	1290,11	213,39	104,66	78,07	0,17	0,22	1,32	8,31	24,13	97,58	1,36	2697,73	0	25,62	306,74	0,47	0,59	1,44	3,33	6,72	8,2	1110,41
891	0,14	0,25	0,4	0,18	0,29	1,03	1080,36	30,71	288,93	217,24	0,27	0,5	1,84	1,89	45,54	52,87	0,76	11220,43	0	5,21	29,02	0,22	0,41	0,88	0,22	0,32	1,15	1450,22	35,64	382,46	323,05	0,27	0,5	1,87	2,1	46,39	42,65	0,78	10114,13	0	7,48	30,74	0,13	0,21	0,26	0,35	1,18	2,18	710,93
892	0,33	-218,46	0,23	0,06	0,09	0,33	249,01	6,1	172,16	44,08	1	-655,79	-654,79	11,49	100,15	7,57	0,35	17920,33	29,66	7,63	46,73	1,97	107,89	1,34	0,02	0,1	0,39	247,02	15,48	171,8	52,34	0,98	53,67	54,67	13,07	98,17	8,34	0,36	15008	24,85	7,53	58,77	-1,98	58240	-1,32	0,02	0,06	0,38	243,22
893	9,5	36,09	8,62	0,35	0,69	0,69	330,3	79,79	229,3	NA	0,74	2,8	3,8	58,88	73,67	36,09	0,52	18508	0	44,81	62,57	0,97	5,93	1,11	0,47	0,67	0,67	416,33	59,23	292,76	0	0,84	5,1	6,1	35,53	83,6	25,29	0,55	NA	0	39,52	56,05	30,81	72,39	30,13	1,03	1,48	1,48	356,89
894	0,52	0,86	0,96	0,64	1,09	2,51	669,24	41,94	82,79	133,96	0,21	0,34	1,64	11,72	39,03	87,83	1,03	NA	4,63	20,59	86,35	1,75	2,97	2,79	0,48	0,84	1,87	579,63	38,36	88,86	114,59	0,29	0,48	1,69	13,08	40,89	62,78	1,06	9868,87	7,44	18,03	82,4	0,3	0,5	0,39	0,72	1,18	1,87	475,21
895	0,09	0,15	0,2	1,68	2,34	4,53	776,79	45,85	44,17	154,38	0,22	0,34	1,57	16,41	36,12	56,04	1,29	14348,47	13,22	34,81	87,55	0,26	0,4	0,55	0,78	1,58	3,41	761,03	77,04	70,64	177,99	0,23	0,34	1,52	16,35	34,3	53,6	1,32	14151	10,11	33,63	92,01	0,25	0,34	0,39	1,15	2,06	4,11	576,38
896	-2,2	-8,35	-3,55	0,03	0,38	1,36	586,65	71,27	69,44	199,62	0,61	2,33	3,79	12,62	73,63	30,09	1	NA	31,9	23,88	635,9	-21,27	-177,88	-21,34	0,01	0,04	0,73	365,13	6,58	89,97	133,33	0,75	6,28	8,36	-5,03	88,04	-5,44	0,55	-5655,55	27,79	16,29	-120,27	0,04	0,37	0,07	0,01	0,03	1,39	618,8
897	-3,65	-8,05	-8,07	0,03	0,19	1,25	803,72	33,55	85,21	223,03	0,42	0,92	2,2	7,42	54,59	36,34	0,87	NA	24,46	24,45	184,32	2,78	5,45	4,05	0,01	0,24	1,53	529,34	21,7	42,62	138,36	0,39	0,76	1,96	14,04	48,95	59,12	0,94	NA	16,51	16,38	80,35	5,34	9,04	6,36	0,05	0,39	2,59	435,37
898	4,81	30,46	5,22	0,25	0,52	0,52	394,93	1,46	322,82	NA	0,84	5,33	6,33	21,15	84,21	17,83	0,28	NA	0	17,73	44,37	-13,75	-805,17	-11,99	0,15	0,31	0,31	317,26	1,18	303,51	NA	0,98	57,54	58,54	2,03	98,29	0,04	0,03	NA	0	13,76	77,64	-24,45	106,7	-30,35	0,12	0,15	0,15	453,06
899	1,35	4,06	2,81	0,26	0,79	1,58	760,25	132,7	170,75	200,6	0,48	1,44	3,01	14,59	66,82	20,81	0,99	NA	10,55	27,67	116,35	1,09	3,75	1,68	0,12	0,47	1,2	562,9	81,71	112,2	176,23	0,52	1,81	3,45	10,74	70,99	11,08	0,8	NA	22,58	14,93	395,12	0,03	0,12	0,05	0,1	0,4	0,92	615,06
900	-0,47	-8,74	NA	0,11	0,11	0,11	NA	NA	NA	NA	0,95	17,78	18,78	-0,47	94,68	-0,49	0,06	NA	0	NA	0	-0,19	-6,95	NA	0,06	0,14	0,14	NA	NA	NA	NA	0,97	35,44	36,44	-0,19	97,26	-0,2	0,03	NA	0	NA	0	-0,08	-3,49	NA	0,06	0,22	1	NA
901	-0,66	-0,73	-11,13	1,34	24,48	26,55	6126,36	1152,68	49,82	104,67	0,04	0,05	1,1	5,45	8,77	421,52	1,17	NA	0	102,93	-22,49	0,31	0,56	10,93	6,71	9,45	10,82	12971,73	916,94	335,35	465,54	0,23	0,42	1,81	4,27	44,85	35,07	1,02	NA	0	141,13	-22,76	1,88	3,18	53,42	29,53	29,81	33,06	10360,65
902	-4,03	-8,11	-15,04	0,11	0,42	1,25	1358,18	101,93	137,81	280,84	0,41	0,83	2,01	8,68	50,3	12,3	0,89	3036,56	21,95	47,44	264,23	0,12	0,25	0,41	0,01	0,32	1,25	1199,89	98,43	137,13	303,13	0,41	0,82	2	12,65	49,89	22,5	0,91	7305,05	20,94	41,28	126,74	0,01	0,03	0,05	0,01	0,3	1,4	1171,91
903	39,97	60,72	23,81	2,58	2,6	2,93	216,87	1,02	73,32	24,3	0,34	0,52	1,52	43,99	34,18	116,92	NA	NA	0	2,4	7,48	65,83	70,63	21,72	14,01	14,1	14,72	120,08	0,74	8,07	5,09	0,07	0,07	1,07	70,12	6,79	969,13	NA	NA	0	1,41	4,98	49,95	50,2	15,71	138,87	166,18	198,45	114,79
904	5,83	19,28	180,16	0,36	0,63	0,83	11247,8	2039,08	7590,05	1552,87	0,7	2,31	3,31	18,74	69,77	33,75	0,73	NA	0	398,94	-22,79	6,43	24,22	129,07	0,41	0,71	0,89	7309,68	1276,19	4280,82	794,74	0,73	2,77	3,77	17,82	73,46	33,01	0,86	NA	0	228,84	-59,76	3,1	11,44	197,66	0,5	0,75	0,89	23309,74
905	-2,28	-3,17	-6,18	0,25	0,84	3,42	986,56	70,79	99,56	346,34	0,23	0,32	1,39	16,75	28,04	30,14	1,51	NA	9,96	51,58	161,74	2,59	3,58	5,47	0,1	0,8	2,75	768,7	90,24	109,32	273,8	0,24	0,32	1,38	20,55	27,56	52,73	1,56	NA	6,4	37,92	94,6	1,86	2,31	3,36	0,15	0,98	5,29	659,85
906	0,37	2,18	8,2	0,13	1,32	1,61	8162,39	3374,24	483,23	842,99	0,83	4,96	5,96	5,29	83,23	7,51	1,5	NA	29,3	110,48	-27,85	0,85	3,64	9,52	0,03	1,28	2,92	4090,63	596,65	477,79	797,1	0,77	3,3	4,3	10,97	76,74	14,75	1,32	NA	0	113,75	-24,73	2,16	8,37	13,27	0,07	1,82	3,35	2238,75
907	0,15	0,61	0,14	0,07	0,14	0,69	352,41	13,2	191,02	117,22	0,75	3,08	4,08	19,94	75,49	13,41	0,68	11616,38	19,63	19,16	94,11	1,55	6,45	2,41	0,18	0,19	0,71	564,57	3,5	315,82	181,24	0,76	3,15	4,15	16,3	75,9	14,84	0,67	NA	18,18	22,87	76,09	16,77	52,63	3,15	0,12	0,83	1,19	68,59
908	15,08	29,86	19,67	0,79	0,95	1,85	474,79	19,51	93,25	108,46	0,41	0,82	1,98	38,6	49,49	91,35	1,26	NA	12,76	30,68	-201,86	4,75	8,47	3,73	0,35	0,89	1,84	285,43	39,96	57,39	69,9	0,39	0,7	1,78	28,31	43,88	54,9	1,34	NA	7,41	18,47	237,1	1,48	2,73	1,05	0,57	0,92	1,57	260,23
909	4,74	11,73	30,96	0,01	0,49	1,2	2379,85	393,61	249,98	589,63	0,57	1,42	2,48	16,03	59,63	32,02	1	NA	41,83	73,83	-151,6	3,07	8,59	19	0,11	0,58	1,21	2249,35	492,76	379,52	679,49	0,62	1,72	2,79	13,1	64,21	24,63	1,17	NA	43,96	61,95	-211,45	2,49	5,86	9,99	0,02	0,71	1,54	1461,43
910	0,87	8,14	5,66	0,01	0,07	0,48	2375,11	96,41	1788,83	755,14	0,89	8,38	9,38	13,46	89,34	19,92	0,36	NA	11,89	82,16	-58,86	0,06	0,79	0,34	0,34	0,72	0,8	2190,54	607,78	414,15	126,19	0,93	13,13	14,13	8,32	92,92	13,35	0,61	NA	67,08	49,73	-72,74	0,05	0,47	0,53	0,4	0,6	1,38	3957,97
911	0,51	10,86	1,36	0,25	0,9	1,9	976,01	142,79	219,36	222,93	0,53	11,3	21,45	5,69	95,34	72,9	0,49	NA	15,9	13,9	44,84	0,34	8,25	0,61	0,27	0,94	2,18	651,37	82,36	107,28	153,31	0,73	17,61	24,12	5	95,85	55,25	0,78	NA	2,27	8,33	35,97	0,16	4,12	0,27	0,69	1,1	1,94	618,84
912	0,6	0,75	1,32	1,57	5,2	14,89	791,55	20,55	17,96	176,56	0,06	0,07	1,23	18,05	18,92	180,55	1,28	9599,36	0	37,93	150,16	6,82	8,99	15,18	0,11	0,64	2,64	810,23	44,6	51,8	216,71	0,17	0,22	1,32	21,85	24,18	91,99	1,22	25661,8	6,85	33,45	62,16	2,33	3,15	5,19	1,42	1,83	5,81	812,33
913	0	0	NA	0,49	0,66	1,53	1113,16	45,18	90,74	225,83	0,29	0,46	1,56	11,98	35,87	42,51	1,03	NA	15,11	36,62	217,88	-1,56	-2,14	-4,3	0,01	0,14	1,73	1002,57	22,7	111,6	284,91	0,19	0,26	1,37	12,28	26,95	62,57	1,08	NA	6,51	38,12	384,14	-2,82	-3,86	-7,26	0,02	0,29	1,95	939,54
914	-9,64	-15,92	-18,86	0,02	0,25	0,39	712,39	22,96	98,24	13,9	0,38	0,63	1,65	-1,18	39,45	1,56	0,87	11604,5	2,98	16,56	86,54	-3,91	-7,5	-18,57	0,02	0,67	0,74	1730	225,82	346,92	25,81	0,41	0,78	1,92	1,8	47,93	12,61	0,77	22682,38	2,07	27,14	48,48	-4,98	-9,24	-23,57	0,05	0,28	0,38	1726,97
915	0,37	13,44	0,2	0,17	0,57	0,97	172	77,24	191,5	77,48	0,97	35,09	36,09	0,37	97,23	1,52	0,47	NA	0	0	0	1,97	52,28	0,8	0,03	0,61	1	147,92	76,08	131,96	51,93	0,96	25,5	26,5	1,97	96,23	4,2	0,97	NA	0	0	0	-2,13	-457,36	-1,3	0,05	0,3	0,69	221,91
916	0,15	0,41	0,45	0,37	0,9	2,06	1072,64	85,61	162,53	191,23	0,44	1,18	2,71	8,89	63,1	29,18	0,94	-5143,57	0	25,76	-206,13	2,69	6,73	4,38	0,29	1,24	1,93	591,1	104,59	109,62	76,97	0,39	0,97	2,5	11,54	59,98	30,86	0,92	-2866,9	0,04	14,36	-425,28	16,31	39,73	23,94	0,43	1,07	1,58	535,93
917	-2,63	-6,72	-8,59	0,02	0,14	0,44	1189,49	64,41	543,99	167,56	0,61	1,55	2,55	11,85	60,85	25	0,67	NA	10,09	47,33	389,73	-13,13	-40,45	-33,23	0,02	0,11	0,3	921,5	45,22	443,66	96,69	0,68	2,08	3,08	-2,39	67,55	-4,76	0,54	NA	13,98	27,18	-578,04	1,09	2,63	2,2	0,05	0,1	0,46	734,31
918	0,75	0,9	0,62	0,16	0,17	1,37	301,34	0,53	46,43	63,88	0,18	0,21	1,21	15,99	17,62	4,23	1,09	NA	2,04	12,62	292,3	0,91	1,09	0,8	0,81	0,81	2,52	320,68	NA	32,26	55,92	0,16	0,19	1,19	14,36	16,09	5,66	1,24	NA	5,92	11,85	152,25	1,34	1,56	0,91	1,98	2,85	3,5	247,1
919	-0,78	-1,24	-1,53	0,51	0,79	1,6	714,06	46,26	90,58	132,4	0,37	0,59	1,59	20,49	36,98	26,67	1,04	NA	10,06	41,73	111,4	8,3	11,16	13,15	0,07	1,06	2,51	576,82	73,81	74,22	108,84	0,26	0,34	1,34	30,77	25,61	77,17	1,3	NA	0	35,62	92,76	1,99	2,39	2,66	0,97	3	6,25	488,23
920	1,4	1,85	20,24	9,05	25,05	40,31	5245,31	511,18	32,59	504,15	0,16	0,21	1,32	20,03	24,07	77,29	1,22	-1039,9	14,08	268,36	-1019,68	0,27	0,36	4,28	1,78	6,22	12,32	5720,97	610,01	139,1	860,68	0,08	0,11	1,33	16,51	24,85	144,57	1,16	NA	3,66	255,26	-1476,04	0,56	0,71	6,58	1,81	4,72	10,63	4252,29
921	34,96	46,52	27,32	2,23	3,86	3,87	284,49	113,42	69,8	0,81	0,25	0,33	1,33	55,98	24,85	156,57	19,04	NA	0	16,43	31,97	54,2	80,23	32,04	1,39	3,33	3,33	215,2	123,75	63,8	0,42	0,32	0,48	1,48	73,29	32,45	183,14	NA	NA	0	11,29	21,39	23,81	69,64	20,23	1,03	1,52	1,53	310,17
922	3,04	4,6	10,4	0,5	1,21	2,82	1243,65	48,13	45,85	111,36	0,17	0,26	1,51	13,47	33,86	82,52	0,91	9673,2	6,1	35,6	90,55	3,38	5,19	12,02	0,99	2,62	4,2	1294,9	132,73	58,74	130,43	0,16	0,25	1,54	13,76	34,87	82,22	1,01	9733,05	4,01	36,93	92,86	0,1	0,15	0,33	1,82	2,47	4,78	1161,06
923	-63,41	58,53	-166,22	0,19	0,26	0,26	954,11	8,9	1925,28	NA	2,08	-1,92	-0,92	-63,41	208,34	-30,44	-2,4	NA	0	0	0	-885,11	60,37	-532,54	0,05	0,05	0,05	219,01	11,7	3392,1	0	15,66	-1,07	-0,07	-885,11	1566,07	-41,67	NA	NA	0	0	0	-435,43	31,79	-253,89	0,03	0,04	0,04	212,82
924	0,56	1,39	0,5	0,21	0,55	1,15	319,05	38,7	89,9	72,97	0,53	1,31	2,46	17,16	59,34	13,07	0,8	13449,39	9,3	14,55	78,98	0,07	0,17	0,06	0,04	0,91	1,48	298,17	89,53	92,41	60,29	0,52	1,18	2,29	17,34	56,38	16,57	1,13	NA	4,02	14,15	175,73	1,65	3,31	0,99	0,09	0,63	1,52	219,5
925	-1,79	-24,17	-5,31	0,08	0,12	0,15	1077,3	34,91	986,39	29,48	0,93	12,48	13,48	-1,79	92,58	6,2	0,09	NA	0	0	0	0,07	2,94	0,07	0,14	0,16	0,17	380,31	7,09	367,25	3,43	0,98	41,37	42,37	0,07	97,64	2,66	0,03	NA	0	0	0	-0,35	-44,89	-0,98	0,14	0,15	0,32	1006,77
926	0,05	0,3	0,16	0,01	0,69	1	1207,34	318,6	427,86	142,19	0,67	4,23	6,34	8,88	84,22	9,6	0,55	NA	20,21	29,31	447,91	2,2	10,48	5,98	0,02	0,42	0,8	989,73	153,91	351,07	149,01	0,62	2,97	4,77	11,01	79,01	18,11	0,48	NA	13,81	23,97	121,52	1,17	4,5	2,73	0,03	0,56	0,75	849,28
927	-3,06	-22,25	-6,94	0,13	0,36	1,19	826,59	56,13	241,14	202,24	0,75	5,47	7,28	27,94	86,26	17,01	0,91	NA	1,76	70,39	-441,47	8,71	39,09	18,02	0,11	0,55	1,67	753,2	84,18	188,47	219,91	0,7	3,15	4,49	23,84	77,72	36,33	1,16	NA	0,64	31,31	-5436,8	10,41	33,97	21,51	0,38	0,71	1,96	753,8
928	-0,15	-0,26	-0,38	0,06	0,84	1,14	902,89	195,34	219,71	76,95	0,39	0,66	1,69	3,8	40,71	32,35	1,15	NA	3,51	9,82	83,5	0,08	0,12	0,23	0,01	1,06	1,69	1052,13	268,76	254,13	162,26	0,33	0,51	1,51	5,18	33,93	43,28	1,27	NA	0	14,74	153,12	0,15	0,23	0,27	0,7	1,41	1,77	635,11
929	1,3	30,89	1,43	0,06	0,2	1,12	399,9	27,33	127,45	197,55	0,86	20,37	23,69	5,53	95,78	17,4	0,92	NA	41,4	4,64	-100,49	0,01	0,34	0,02	0,01	0,54	1,03	655,29	246,21	324,12	231,21	0,93	26,98	28,9	2,43	96,54	11,88	0,95	NA	31,02	4,36	-36,01	0,04	1,11	0,06	0	0,33	0,59	515,33
930	-19,9	-38,74	-10,58	0,04	2,06	2,06	193,47	62,98	93,04	NA	0,49	0,95	1,95	-19,9	48,63	-40,92	NA	NA	0	0	0	3,81	7,32	1,18	0,13	2,09	2,09	112,75	36,38	53,48	0	0,48	0,92	1,92	3,81	47,96	7,95	NA	NA	0	0	0	1,07	15,58	0,28	0,07	1,07	1,07	95,69
931	1,18	35,05	1,9	0,11	1,03	1,03	586,65	512,14	553,62	0	0,97	28,71	29,71	7,67	96,63	2,13	2,73	NA	0	10,47	71,73	0,82	27,15	0,85	0,05	1,03	1,03	378,7	354,21	361,54	NA	0,97	32,16	33,16	4,61	96,98	1,43	6,63	NA	0	3,94	69,61	1,53	37,34	3,09	0,12	1,04	1,04	739,06
932	-38,41	-2220,06	-13,41	0,17	0,28	0,45	127,08	31,92	265,12	46,71	2,67	154,32	57,8	8,35	266,98	-1,71	0,63	-13298,5	52,15	16,32	-36,48	19,95	92,28	15,54	0,34	0,41	0,79	283,53	13,94	218,92	85,17	0,78	3,62	4,63	30,19	78,38	36,93	0,57	190	0	7,98	2717,89	2,62	23,99	5,03	0,17	0,53	0,75	699,05
933	10,67	27,25	53,72	1,04	1,73	3,6	1832,53	289,51	415,71	785,47	0,61	1,55	2,55	10,67	60,84	22,96	2,24	NA	0	0	0	27,04	87,35	18,61	0,5	1,74	4,72	250,43	37,42	30,36	91,86	0,69	2,23	3,23	37,84	69,04	57,18	0,74	NA	0	7,42	-17,67	18,14	43,95	9,48	0,6	1,13	4,01	190,77
934	-10,73	-14,04	-61,99	1,74	2,38	4,8	2102,75	54,71	89,49	219,79	0,13	0,17	1,31	0,1	23,57	-18,72	1,07	NA	0	62,55	11856,17	-6,65	-8,41	-44,92	0,55	0,87	3,45	2459,03	36,66	116,67	305,1	0,11	0,14	1,26	5,14	20,89	20,75	1,02	NA	0	79,66	2188,83	-7,63	-9,96	-36,36	0,29	0,45	2,15	1739,53
935	31,52	52,7	13,72	0,74	2,47	2,49	158,44	108,58	62,97	1,31	0,4	0,67	1,67	31,52	40,19	78,44	NA	NA	0	0	0	-1,06	-1,06	NA	NA	NA	NA	NA	NA	NA	NA	0	0	1	-1,06	0	NA	NA	NA	0	NA	NA	-12,27	-24,15	NA	0,01	2,02	2,03	NA
936	-9,22	39,31	-7,69	0,01	0,75	2,61	303,61	51,46	57,16	133,37	1,23	-5,26	-4,26	-3,56	123,46	-6,65	1,98	10309,6	4,52	4,73	93,4	-2,05	14,93	-1,79	0	1,09	1,82	317,46	105	81,06	78,28	1,14	-8,28	-7,28	2,05	113,74	-1,25	1,72	7774,14	7,68	3,58	128,46	1,28	-10,79	0,83	0,01	1,05	1,69	238,67
937	0,52	0,98	0,56	0,98	2,13	3,01	390,17	53,48	34,86	41,51	0,29	0,54	1,86	18,13	46,32	54,26	1,1	21267,35	18,8	18,87	63,01	-9,14	-17,92	-8,62	0,32	1,41	2,32	343,58	58,5	38,82	49,65	0,35	0,69	1,96	9,18	49,01	21,37	1,1	NA	22,38	17,29	92,06	2,69	5,03	1,87	0,13	1,21	1,99	254,45
938	-15,25	-21,6	-46,05	0,02	0,41	1,53	1099,51	80,39	201,47	237,36	0,25	0,36	1,42	-0,44	29,43	-1,76	1,08	-2304,44	0,68	44,73	-393,72	-7,69	-11,2	-16,25	0,03	0,21	1,34	769,4	28,86	150,85	174,25	0,28	0,41	1,46	6,74	31,37	3,27	1,04	3833,57	0,27	30,49	261,93	-1,88	-2,63	-3,48	0,15	0,29	1,83	674,31
939	3,39	5,55	30,3	0,11	0,11	1,36	3258,61	4,11	970,75	1232,04	0,39	0,64	1,64	48,35	38,96	42,81	1,16	NA	0	402,51	-1522,33	9,48	11,75	66,17	0,09	2,24	5,3	2541,74	506,96	236,61	733,97	0,19	0,24	1,24	49,1	19,35	111,07	1,77	NA	0	276,68	-295,35	2,26	2,66	13,52	0,69	2,87	6,35	2188,67
940	-26,76	136,56	-114,06	0,18	0,27	0,63	1551,52	176,27	1834,12	666,23	1,2	-6,1	-5,1	-11,72	119,59	-16,21	-0,8	NA	0	64,08	346600	-19,82	51,03	-17,4	0,22	0,23	0,43	319,41	2,31	436,5	87,74	1,39	-3,57	-2,57	-12	138,85	-3,38	-0,96	NA	0	6,86	109,58	-4,82	31,55	-9,92	0,11	0,53	0,58	750,24
941	-7,79	-9,44	-78,91	0,56	3,4	11,13	3686,6	123,77	64,12	502,07	0,08	0,09	1,21	7,4	17,42	38,55	1,09	-1502,39	0	153,89	-1008,44	-12,92	-19,31	-150,91	0,5	0,83	1,61	4252,74	143,6	59,58	537,87	0,25	0,37	1,49	1,94	33,11	-12,05	1,01	-5697,68	14,63	173,56	-273,77	-4,95	-7,49	-44,2	0,57	0,85	1,67	3256,52
942	-14,04	-19,53	-13,78	0,05	1,57	2,4	357,47	91,34	60,05	50,28	0	0	1,39	3,27	6,07	NA	1,29	6868,22	1,53	17	204,28	-24,69	-38,23	-20,25	0,06	1,06	1,85	298,63	77,47	77,96	62,34	0,31	0,48	1,55	-3,04	35,42	-40,89	1,34	1915,84	0	17,76	742,21	30,6	39,66	31,36	0,11	1,21	1,68	373,98
943	-0,27	-0,33	-1,49	1,68	2,76	6,33	1998,66	114,89	89,73	388,24	0,07	0,09	1,22	15,69	17,99	141,86	1,27	NA	1,75	87,64	317,3	1,1	NA	5,04	1,68	2,5	6,15	1668,29	75,53	77,53	340,29	0,07	NA	NA	17,37	8	157,43	0,01	NA	0,88	74,55	288,36	0	0	0,01	2,01	3,15	7,95	1346,8
944	2,95	5,54	11,67	0,03	0,25	1,02	1441,35	66,82	176,17	245,96	0,24	0,45	1,88	24,7	46,78	77,73	0,7	NA	9,57	86,15	-1669,78	5,75	8,63	13,55	0,13	0,59	1,7	857,8	59,33	74,44	145,89	0,17	0,26	1,5	31,08	33,39	137,05	0,91	NA	6,49	59,7	1129,2	2,81	4,19	5,26	0,01	1,06	1,86	682,97
945	5,57	7,88	11,76	0,01	0,5	2,56	767,93	84	115,46	358,93	0,26	0,37	1,41	22,02	29,24	36,56	1,74	NA	7,41	34,69	122,71	2,68	4,59	7,61	0,07	0,66	2,11	1033,21	160,32	184,82	396,33	0,31	0,53	1,71	17,07	41,59	31,16	1,4	NA	9,93	40,84	95,32	2,15	3,58	6,37	0,06	0,64	2,02	1080,64
946	-0,51	1,1	-0,1	0,05	0,31	0,67	73,37	26,03	102,01	37,01	1,46	-3,16	-2,16	8,44	146,26	0,96	-6,43	NA	4,65	1,8	79,37	19,47	-24,07	4,19	0,06	0,09	0,54	78,3	4,83	139,85	62,8	1,81	-2,24	-1,24	24,78	180,9	11,18	-28,2	NA	0	1,14	19,86	42,86	276,27	12,03	-0,19	0,64	1,17	102,43
947	0,06	0,13	0,09	0,02	0,53	1,04	564,62	130,78	200,67	132,58	0,47	1,05	2,22	7,26	54,93	20,29	0,89	3980,46	9,92	11,17	218,27	0,13	0,22	0,2	0,01	0,08	1,48	541,8	9,68	104,81	198,39	0,31	0,51	1,69	13,86	40,69	37,39	1,04	6235,72	6,55	20,43	146,15	0,22	0,37	0,23	0,02	0,65	1,7	389,94
948	6	6,56	13,46	0,87	10,7	11,54	816,58	118,5	56,28	47,84	0,09	0,09	1,09	16,52	8,61	97,78	4,75	26068,36	0	23,6	56,5	9,56	10,46	23,64	1,18	10,8	11,52	900,07	122,51	62,4	45,3	0,09	0,09	1,09	17,49	8,6	133,87	4,85	29807,64	0	19,61	42,11	9,13	9,73	22,45	1,27	15,04	16,17	897,65
949	0,87	1,55	1,25	0,1	0,35	2,1	519,89	21,72	88,51	157,18	0,34	0,6	1,77	32,4	43,62	44,62	1,11	NA	10,4	45,02	370,45	0,23	0,44	0,35	0,14	0,32	1,91	567,89	18,88	104,66	169,32	0,41	0,81	1,97	29,12	49,23	29,21	1,12	NA	15,84	45,08	215,52	3,59	6,38	4,08	0,25	0,55	2,31	414,48
950	3,3	5,29	5,62	0,41	0,94	1,53	619,1	106,95	201,94	121,08	0,37	0,6	1,6	17,02	37,63	62,51	1,33	NA	0	23,34	-499,75	0,56	0,96	0,87	0,05	0,54	1,12	572,46	107,39	195,84	127,99	0,42	0,73	1,73	14,82	42,05	65,39	1,03	NA	4,31	22,43	97,67	9,66	13,98	10,47	0,58	1,39	2,12	395,69
951	0,18	0,23	0,34	0,39	1,07	2,71	687,77	172,15	251,38	416,71	0,99	1,27	1,29	13,79	98,83	38,32	NA	-2556,75	0	25,71	-98,63	-0,75	-1,84	-2,28	0,83	1,26	2,08	1114,91	124,73	290,16	241,72	0,6	1,47	2,47	4,81	59,57	22,61	0,9	NA	0	17,01	-30,28	-0,34	-0,93	-0,73	1,1	1,38	2,05	786,2
952	0,13	1,37	0,62	0,76	4,2	5,58	1731,98	598,07	96,33	243,58	0,9	9,57	10,58	45,98	90,55	20,61	0,23	-5098,1	4,53	218,19	-339,48	0,33	3,09	2,18	1,17	7,57	10,61	2405,47	977,72	97,93	470,18	0,89	8,37	9,37	46,8	89,33	21,31	0,35	-3533,11	2,3	307,12	-504,15	0,02	0,19	0,09	0,45	2,68	3,99	1969,46
953	2,66	8,76	96,3	0,22	0,45	0,5	13154,78	1908,3	8313,46	443,84	0,68	2,25	3,29	8,69	69,59	36,17	0,43	NA	0	217,73	-52,17	2,53	8,5	448,56	0,02	0,37	0,54	64655,33	14200,34	40692,41	6924,16	0,7	2,36	3,36	9,16	70,28	40,88	0,47	-8020,5	0	1178,26	-76,68	1,62	4,27	23,25	0,14	0,14	0,45	5245,11
954	0,56	0,96	2,3	0,26	0,63	1,78	1497,33	54,29	37,08	171,61	0,17	0,29	1,72	18	41,77	116,68	0,78	4380,41	10,97	71,74	221,66	0,05	0,09	0,2	0,22	0,48	1,24	1351,64	52,24	132,82	159,24	0,19	0,31	1,67	19,06	40,1	88,02	0,76	6125,72	5,93	70,57	156,92	0,04	0,06	0,11	0,18	0,71	1,85	1180,08
955	0,05	0,08	0,06	2,47	3,33	5,7	439,71	40,25	46,61	112,04	0,14	0,21	1,52	31,23	34,39	108,06	1,72	NA	0	37,67	130,01	0,73	1,09	0,72	1,55	2,57	5,77	360,49	40,96	40	129,49	0,15	0,22	1,5	36,74	33,19	95,1	1,95	NA	0	35,67	99,79	0,13	0,18	0,1	1,53	2,38	4,68	298,27
956	7,79	8,2	46,4	19,83	20,54	25,9	2167,99	43,76	61,05	331,61	0,05	0,05	1,05	34,69	4,95	276,96	3,73	NA	0	160,22	-31,68	2,97	3,14	15,95	16,79	15,92	20,4	1954,46	-63,03	72,53	329,56	0,05	0,06	1,06	30,9	5,38	148,25	4,13	NA	0	149,97	-37,4	0,95	1,67	10,56	0,31	1,73	1,99	4076,71
957	2,44	7,04	6,92	0,04	0,48	1,86	1030,46	65,33	149,58	209,93	0,52	1,51	2,88	16,05	65,29	36,62	0,93	5923,6	4,33	38,52	188,25	0,12	0,4	0,37	0,04	2,04	3,68	1100,83	219,17	110,12	184,01	0,56	1,83	3,23	12,3	69,07	28,36	1,17	8382,32	15,47	36,81	138,07	-0,06	-0,14	-0,13	0,16	0,91	4,76	829,3
958	21,05	3474,99	32,16	0,05	0,11	0,56	555,97	28,93	503,47	231,84	0,99	164,05	165,05	36,61	99,39	39,67	0,16	-9728,86	5,93	23,76	-67,96	1,1	73,49	1,04	0,01	0,19	0,54	346,1	58,79	334,58	118,73	0,99	65,89	66,89	12,97	98,51	15,6	0,03	-4379,38	0	11,28	-154,09	14,89	91,26	10,92	0,08	0,18	0,71	267,68
959	1,24	57,67	1,02	0,02	0,88	0,88	298,09	146,71	170,98	NA	0,98	45,37	46,37	1,24	97,84	18,52	0,86	NA	0	0	0	12,26	90,31	10,04	0,03	1,14	1,14	298,19	174,25	157,06	0	0,75	5,54	7,37	12,26	86,43	38,72	1,02	NA	0	0	0	0,38	2,45	0,49	0,06	0,99	0,99	473,16
960	0,52	5,39	0,99	0,18	0,19	0,52	692,13	7,44	671,59	226,05	0,9	9,4	10,4	4,2	90,38	0,57	0,04	NA	0	7,01	-130,89	0,43	5,84	0,4	0,01	0,02	0,26	341,04	2,52	334,85	81,83	0,93	12,73	13,73	6,25	92,72	0,46	0,01	NA	-1,05	5,45	197,06	3,28	34,63	1,99	0	-0,01	0,13	221,85
961	0,65	6,89	6,03	0,03	0,16	0,33	3357,9	272,47	1769,23	355,03	0,86	9,05	10,54	10,76	90,51	13,28	0,15	-19624,25	9,71	93,25	-35,96	0,61	6,4	5,34	0,11	0,22	0,44	3175,41	222,94	1799,77	453,87	0,86	9,03	10,46	10,62	90,44	9,56	0,15	-16155,94	8,44	87,27	-45,83	1,11	10,01	3,42	0,08	0,15	0,43	1126,06
962	-3,85	-5,9	-16,24	0	0,34	1,3	1534,34	79,42	191,33	229,28	0,23	0,35	1,53	10,79	34,74	25,48	0,91	NA	2,94	61,74	357,07	1,39	1,91	3,56	0,05	0,44	2,77	932,04	22,93	59,57	140,63	0,15	0,21	1,37	17,87	27,26	86	0,99	NA	0	42,2	130,97	3,78	4,97	8,09	1,99	2,44	6,2	781,18
963	-7,58	-72,98	-11,77	0,03	0,31	1,25	565,07	79,49	287,48	275,39	0,82	7,85	9,62	13,63	89,61	10,04	0,61	NA	0	32,93	178060,62	4,93	30,89	6,76	0	0,23	1,02	499,37	74,58	207,8	271,1	0,8	5,03	6,27	25,65	84,05	24,61	0,91	NA	25,77	28,43	169,43	7,13	34,54	8,78	0,04	0,15	1,18	449,52
964	-2,89	-5,09	-0,73	0,12	0,74	0,74	91,63	NA	38,33	NA	0,43	0,76	1,76	63,25	43,24	109,48	0,87	NA	0	16,65	53,3	-10,19	-18,67	-2,02	0,6	1,34	1,34	72,22	NA	31,42	NA	0,45	0,83	1,83	67,72	45,39	58,47	1,43	NA	0	15,46	68,24	3,67	8,69	0,97	1,37	1,44	1,44	96,31
965	1,4	2,81	3,13	0,07	0,27	0,78	814,62	81,1	402,58	206,59	0,5	1	2	9,94	50,1	14,75	0,83	NA	0	19,11	50,98	1,06	2,77	2,18	0,01	0,39	0,81	750,17	163,16	457,71	191,74	0,62	1,62	2,62	10,05	61,81	10,09	0,77	NA	0	18,53	57,17	0,06	0,15	0,09	0,03	0,48	0,9	602,2
966	-6,01	-10,9	-33,59	0,02	0,39	1,31	2033,58	95,48	105,71	238,47	0,3	0,54	1,81	9,06	44,82	15,63	0,86	NA	23,67	84,19	348,89	-11,32	-23,3	-51,74	0,02	0,21	0,7	1663,59	75	298,76	196,54	0,38	0,77	2,06	4,16	51,42	1,05	0,74	NA	18,46	70,75	-948,03	0,12	0,27	0,51	0,19	0,29	0,77	1579,56
967	9,41	18,6	86,82	0,81	0,96	1,07	3356,82	221,48	1511	170,94	0,49	0,98	1,98	45,74	49,37	65,07	1,01	NA	0	335,02	-720,1	21,8	32,24	152,06	0,92	1,58	2	2538,65	479,7	727,97	313,54	0,32	0,48	1,48	62,34	32,38	143,72	1,67	NA	0	282,71	-32381,14	11,26	16	56,85	2,92	4,51	5,3	1843,02
968	0,22	0,42	0,21	0,4	1,11	1,67	343,06	81,87	103,12	66,04	0,47	0,91	1,91	12,26	47,62	24,05	1,49	11908	14,89	11,35	60,71	4,73	9,81	5,16	0	0,84	2,08	397,26	88,28	91,62	134,55	0,52	1,07	2,07	13,38	51,79	36,37	1,65	12775,2	9,2	9,44	47,02	-2,3	-4,01	-1,55	0,15	0,87	1,76	245,49
969	6,86	8,85	11,82	1,16	1,73	6,56	627,56	24	41,52	203,2	0,16	0,21	1,29	28,76	22,5	101,64	1,54	NA	0	37,77	83,95	9,22	11,63	11,97	1,67	2,23	6,36	472,53	17,67	31,6	132,3	0,16	0,2	1,26	31,36	20,74	118,43	1,54	NA	0	28,75	72,22	5,96	7,26	8,84	2,52	3,22	6,94	540,87
970	0,39	3,93	3,15	0,09	0,14	0,79	2907,98	126,38	2365,11	1567,78	0,9	8,95	9,95	41,61	89,95	27,25	0,51	-2584	0,09	329,23	-311,11	0,05	0,47	0,26	0,27	0,31	0,97	2050,33	67,12	1721,34	1147,46	0,9	9,06	10,06	25,59	90,06	21,02	0,83	-6293,2	0	143,91	-80,48	0,54	5,16	8,62	0,23	0,27	1,04	5846,75
971	-4,69	-6,27	-10,2	0,12	0,42	2,16	790,97	26,47	71,49	154,87	0,2	0,27	1,34	13,15	25,12	20,1	1,09	NA	4,4	38,77	148,82	6,47	8,39	13,14	0,3	0,68	3,44	738,76	24,74	54,3	183,03	0,19	0,24	1,3	22,2	22,83	82,36	1,23	NA	2,23	31,92	74,1	7,48	9,41	13,17	1,75	2,5	6,13	642,18
972	0,19	1,98	0,81	0,05	0,56	1,09	1553,64	378,58	574,42	400,34	0,76	7,92	10,42	15,75	90,4	10,25	0,42	NA	21,03	66,43	28834,2	-5,89	-132,65	-14,76	0,12	0,34	1,02	911,75	89,84	349,81	280,95	0,78	17,64	22,52	12,68	95,56	4,46	0,26	NA	15,81	46,51	-259,69	-11,3	176,63	-22,01	0,01	0,21	0,74	710,75
973	-3,62	-6,84	-19,66	0,07	0,61	1,91	1979,78	189,47	204,59	468,43	0,39	0,73	1,89	6,58	47,17	11,79	1,12	3158,4	27,22	55,45	225,47	-0,18	-0,33	-0,65	0,17	1,7	4,45	1297,63	166,1	108,29	301,74	0,3	0,54	1,83	10,33	45,42	27,97	1,21	5586,63	20,25	37,49	140,96	-4,11	-6,87	-11,58	0,22	0,57	4,9	1028,38
974	-7,97	-13,54	-45,16	0,04	0,23	0,95	2063,12	55,46	389,59	382,05	0,29	0,5	1,7	4,8	41,14	2,28	0,82	NA	9,57	72,37	-430,22	-5,12	-10,69	-36,16	0	0,17	0,72	2569,85	71,37	636,8	485,18	0,42	0,88	2,09	6,65	52,09	3,49	0,7	NA	12,95	83,12	-1327,58	-2,24	-4,17	-10,59	0,01	0,38	1,13	1725,11
975	-0,92	-1,22	-2,15	2,69	3,86	5,85	853,14	54,54	46,85	94,77	0,19	0,26	1,33	13,58	24,78	43,81	1,31	NA	0	33,99	135,76	0,32	0,41	0,76	4,24	5,61	9,32	863,69	43,7	35,3	132,97	0,18	0,24	1,3	15,14	23	54,18	1,48	NA	0	35,16	117,5	1,26	1,4	2,38	7	11,12	14,85	691,7
976	-0,66	-0,89	-4,14	0,05	0,61	1,59	2278,83	186,39	192,13	325,31	0,22	0,3	1,35	11,41	25,93	34	1,04	1532,18	6,09	75,6	618,46	-2,63	-3,73	-17,95	0,01	0,62	1,25	2488,18	334,87	365,6	373,45	0,27	0,39	1,42	8,58	29,6	17,77	1,03	762,16	9,02	76,62	1273,21	-1,39	-1,66	-8,91	0,08	0,75	1,83	2345,13
977	0,22	0,32	0,53	0,02	0,25	3,34	878,22	23,85	55,38	328,85	0,27	0,4	1,47	17,57	31,77	37,67	1,15	14516,18	5,72	41,87	88,57	0,14	0,28	0,32	0,04	0,82	4,83	805,15	48,55	51,77	269,12	0,41	0,8	1,92	19,99	47,95	22,29	1,42	NA	16,81	43,9	92,91	-11,6	-25,51	-22,43	0,02	0,47	3,04	706
978	-25,87	-56,76	-97,06	0,02	0,1	0,81	1365,77	29,33	360,47	260,69	0,54	1,19	2,19	-8,58	54,42	-33,61	0,6	-11783,35	0,78	64,89	-70,2	-6,86	-25,31	-25,47	0,08	0,2	0,68	1351,38	57,5	461,02	226,5	0,73	2,69	3,69	1,69	72,9	-0,43	0,37	-10044	0,48	31,73	-92,57	2,06	8,09	4,27	0,05	0,42	0,92	757,66
979	1,03	1,3	4,18	7,03	8,66	14,04	1482,51	86,51	53,08	289,67	0,09	0,12	1,27	11,62	21,15	110,51	1,71	NA	0	43,15	92,91	3,05	3,65	8,34	11,52	13,07	23,91	996,43	33,32	21,5	236,33	0,08	0,09	1,2	14,42	16,62	164,45	1,86	NA	0	31,14	67,55	0,03	0,03	0,08	6,05	6,69	13,07	1115,29
980	1,45	6,03	3,49	0,01	0,09	0,6	876,96	39,82	324,96	236,82	0,61	2,53	4,16	6,86	75,94	43,42	0,46	NA	15,58	13,03	-341,28	1	3,6	1,59	0	0,15	0,7	579,37	42,49	113,22	157,29	0,58	2,08	3,6	5,55	72,22	33,03	0,48	NA	29,57	7,24	-570,5	1,94	7,66	3,91	0,13	0,36	1,07	735,72
981	3,6	6,08	12,6	1,43	1,67	1,91	1275,38	113,35	462,56	111,52	0,41	0,69	1,69	29,99	40,9	28,63	2,08	NA	0	92,47	388,24	1,98	4,33	8,09	0,18	0,44	0,61	1486,3	190,15	742,95	126,39	0,54	1,18	2,18	22,02	54,23	17,54	0,7	NA	0	81,83	337,93	-1,41	-4,35	-7,38	0,06	0,26	0,53	1917,52
982	-5,97	-15,01	-19,54	0,02	0,39	1,39	1191,29	90,15	168,57	251,32	0,38	0,96	2,51	10,67	60,22	7,85	0,8	5054,39	12,76	54,46	179,3	2,28	5,41	4,91	0,07	0,34	1,46	784,84	41,76	88,84	175,63	0,36	0,87	2,38	19,09	57,95	31,45	0,82	9811,95	13,37	36,25	87,71	-9,39	-25,24	-21,6	0,04	0,27	1,13	839,28
983	1,59	1,59	0,71	269,68	269,68	269,68	163,61	0	0,6	0	0	0	1	1,59	0,37	428	NA	NA	0	0	0	5,59	6,21	1,27	76,6	76,6	76,6	82,83	0	1,07	0	0,1	0,11	1,11	5,59	10,09	55,35	NA	NA	0	0	0	-0,9	-0,9	NA	142,96	142,96	142,96	NA
984	-1,88	-5,56	-5,44	0,01	1,46	2,18	1050,18	433,09	115,53	231,61	0,66	1,95	2,95	10,19	66,1	9,56	2,07	NA	19,38	34,84	-433,66	-0,84	-3,38	-12,45	0	2,29	5,34	5365,82	1115,57	511,5	2378,75	0,75	3	4	6,15	75,01	3,62	3,8	NA	21,72	103,07	-45,65	31,31	62,2	33,35	0,01	2,06	3,12	388,8
985	0,12	0,23	0,26	0,17	1,01	2,03	784,7	89,48	106,87	110,58	0,36	0,67	1,86	13,09	46,16	21,38	1,06	9597,58	18,76	27,95	103,27	1,44	3,1	3,31	0,16	0,68	1,35	838,81	107,83	145,02	140,31	0,46	0,99	2,16	13,16	53,72	18,89	1,01	NA	23,71	27,03	107,56	6,15	10,77	8,08	0,47	1,01	1,69	479,23
986	47,34	64,47	22,21	1,26	2,88	4,06	170,81	53,7	33,07	39,54	0,2	0,27	1,36	47,34	26,58	365,62	3,71	NA	0	0	0	35,49	90,1	23,67	0,62	1,27	1,62	242,75	95,09	145,5	51,02	0,61	1,54	2,54	35,94	60,61	61,12	25,44	NA	0	0,3	2,05	-5,47	-116,39	-2,48	0,3	0,55	0,94	165,55
987	1,09	1,71	22,78	0,87	0,93	1,36	7604,62	160,41	1076,66	1132,98	0,36	0,57	1,57	13,08	36,41	35,14	1,4	-4477,64	20,14	250,4	-110,82	0,95	1,57	11,48	1,05	1,15	1,51	4403,5	120,1	639,26	449,27	0,36	0,6	1,65	10,96	39,52	33,3	1,35	-5876,5	13,94	121,09	-82,86	9,59	14,37	129,01	1,11	1,15	1,49	4909,74
988	4,33	13,45	8,2	0,05	0,45	1,07	689,83	159,45	238,51	248,88	0,68	2,1	3,11	41,47	67,82	24,22	0,96	NA	23,62	70,39	-230,49	5	17,53	7,39	0,03	0,41	1,01	538,56	113,05	220,15	184,55	0,71	2,5	3,51	42,64	71,5	20,54	0,94	NA	14,89	55,69	-882,38	1,27	4,45	1,99	0,02	0,4	0,95	573,07
989	-1,15	-2,32	-4,06	0,01	0,03	0,03	1287,06	14,78	357,37	0	0,5	1,02	2,02	5,27	50,49	17,77	0,51	NA	22,22	22,7	63,02	-10,7	-26,32	-35,28	0,01	0,11	0,11	1199,62	69,12	444,4	0	0,56	1,37	2,46	-2,57	59,32	-4,22	0,44	NA	17,92	26,8	84,63	1,35	3,53	3,66	0,01	0,15	0,15	991,17
990	-68,4	181,63	-97,66	0,22	0,41	0,66	519,68	129,74	701,39	180,15	1,38	-3,65	-2,66	2,61	137,66	-47,06	-7,08	NA	0	101,39	-361,78	-17,28	-456,03	-216,19	0,13	0,15	0,37	4553,75	77,63	3741,05	821,04	0,96	25,39	26,39	-7,11	96,21	-0,82	0,27	NA	0	127,24	-247,43	-9,82	-228,11	-80,18	0,29	0,3	0,42	2981,14
991	-3,27	-4,27	-17,47	0,18	0,6	2,02	1944,02	77,58	175,58	271,59	0,18	0,24	1,31	9,39	23,4	19,37	1,06	72,47	1,98	67,6	14637,99	-2,6	-3,44	-11,99	0,15	0,57	2,05	1679,64	62,69	137	221,79	0,18	0,24	1,32	8,63	24,4	28,17	1,03	4268,96	1,28	51,79	296,06	-0,97	-1,23	-4,01	0,03	0,52	2,09	1511,71
992	8,68	12,9	13,45	1,79	2,82	3,67	563,98	75,98	74,1	64,11	0,32	0,48	1,49	17,28	32,69	70,89	1,69	NA	18,94	13,31	31,15	9,72	14,75	11,28	1,15	1,96	2,21	422,22	77,35	96,11	24,65	0,34	0,52	1,52	15,73	34,08	66,21	1,58	NA	10,67	6,96	20,2	9,64	14,75	11,28	1,11	1,92	2,17	427,25
993	17,38	23,8	95,82	2,51	3,75	4,65	2007,13	275,76	221,64	201,74	0,12	0,16	1,37	33,69	26,98	248,96	1,55	570,5	0	89,97	1272,9	17,29	26,42	82,7	1,52	2,1	2,54	1741,22	194,12	336,2	150,77	0,25	0,39	1,53	33,22	34,55	107,93	1,43	2619,88	0	76,2	312,68	10,53	14,64	43,07	2,2	2,79	3,2	1492,54
994	2,97	3,78	13,59	4,86	4,87	5,01	1666,86	1,66	161,26	23,41	0,11	0,13	1,27	23,02	21,38	151,58	1,55	NA	0	91,8	299,79	2,69	3,38	9,32	5,53	5,59	5,71	1260,82	6,53	116,19	15,03	0,11	0,13	1,26	26,53	20,42	127,26	1,9	6664,83	0	82,58	220,71	3,15	3,88	10,59	6,05	6,15	6,3	1227,31
995	8,06	11,93	47,5	0,05	0,87	1,67	2144,08	421,76	250,43	415,29	0,27	0,39	1,48	26,36	32,38	73,43	1,18	-653,33	12,32	107,78	-1819,27	0,36	0,53	2,75	0,08	1,08	2,05	2783,31	541,75	258,44	533,09	0,21	0,31	1,48	19,19	32,3	65,31	1,17	NA	10,29	143,98	-295,12	2,37	3,53	11,53	0,19	0,91	2,11	1775,04
996	-0,35	-0,42	-1,39	1,67	2,42	5,78	1445,68	50,62	67,35	229,5	0,07	0,09	1,22	16,19	17,71	178,11	1,16	7563,62	0	65,7	123,02	-3,01	-3,71	-10,66	1,66	2,37	5,74	1290,28	49,06	68,47	233,58	0,08	0,1	1,24	13,99	19,03	127,66	1,21	NA	0	60,23	137,76	-5,84	-7,15	-19,93	2,23	2,72	6,34	1246,12
997	10,98	16,54	12,77	0,67	2,38	2,63	423,35	132,6	133,64	34,2	0,33	0,5	1,51	14,14	33,64	37,45	4,27	NA	0	3,67	54,73	24,66	35,98	38,08	0,6	1,58	2,98	562,16	135,7	164,84	234,49	0,31	0,45	1,46	27,43	31,46	83,08	6,06	NA	0	4,28	10,94	21,42	35,31	24,71	0,64	2,21	2,4	421,12
998	-2,23	-2,85	NA	4,57	4,57	4,57	NA	NA	NA	NA	0,22	0,28	1,28	-2,23	21,89	-10,17	NA	NA	0	NA	NA	-4,01	-5,29	NA	4,15	4,15	4,15	NA	NA	NA	NA	0,24	0,32	1,32	-4,01	24,09	-16,65	NA	NA	0	NA	NA	15,92	20,67	38,74	3,43	4,36	4,36	888,09
999	-6,26	-14,5	-38,96	0,06	0,25	1,26	2264,42	71,97	479	557,06	0,52	1,21	2,32	14,68	56,82	11,83	0,95	-2955,04	2,97	130,3	-298,34	-12,94	-39,29	-51,35	0,03	0,17	0,86	1444,74	54,09	528,22	391,42	0,65	1,97	3,04	10,54	67,07	0,15	0,85	-2992,04	2,63	93,18	-324,43	6,08	13,69	8,23	0,01	0,65	1,07	494,18
1000	0,51	0,84	0,67	0,02	0,36	1,19	480,31	46,02	127,12	112,25	0,36	0,59	1,65	19,5	39,37	31,98	0,98	NA	5,15	25,05	84,89	11,66	16,85	16,39	0,02	0,61	1,91	511,64	60,84	103,95	137,49	0,28	0,4	1,45	30,44	30,8	78,69	1,23	NA	0,52	26,39	59,44	6,53	8,78	8,13	0,16	0,71	2,27	454,89
1001	-0,47	-0,96	-2,65	0,25	1,37	3,53	2070,83	170,7	132,76	333,14	0,38	0,78	2,07	13,33	51,7	19,13	1,06	NA	1,43	78,47	276,99	0,2	0,4	0,83	0,8	1,64	4,64	1516,21	69,38	75,49	253,07	0,37	0,72	1,98	15,95	49,43	23,67	1,09	NA	0,51	65,62	184,1	-2,52	-4,95	-9,63	1,31	2,2	7,13	1395,11
1002	4,03	4,82	30,03	2,47	3,7	4,16	2713,11	541,54	439,63	204,35	0,16	0,2	1,2	9,98	16,4	103,64	2,63	NA	0	44,38	-113,33	7,93	8,77	29,9	11,02	13,52	16,39	1372,34	128,74	51,56	150,25	0,1	0,11	1,11	14,94	9,56	190,22	2,54	NA	0	26,41	301,72	0,31	0,4	1,27	0,71	3,03	3,56	1481,98
1003	3,52	12,39	5,61	0,01	0,04	0,76	579,83	7,73	190,24	204,6	0,67	2,35	3,51	24,65	71,55	26,82	0,73	NA	16,41	33,66	634,92	2,23	7,64	3,61	0,03	0,04	0,83	589,38	1,51	215,39	273,86	0,67	2,3	3,42	23,57	70,78	23,78	0,7	NA	21,86	34,55	171,88	1,83	4,66	1,61	0,05	0,17	1,08	320,62
1004	2,1	3,06	2,92	0,01	0,77	2,93	504,82	68,81	38,86	201,15	0,27	0,39	1,45	22,57	31,12	52,78	1,66	NA	17,27	28,38	71,38	5,55	7,54	6,36	0,18	0,92	3,31	417,48	49,05	44,69	164,24	0,24	0,32	1,36	28,02	26,4	70,97	1,77	27562,54	10,6	25,77	65,69	1,07	1,43	1,25	0,43	0,91	2,97	429,11
1005	-5,75	-7,11	-14,95	2,84	2,86	3,15	946,68	3,76	179,29	53,51	0,19	0,24	1,24	48,41	19,15	62,42	2,04	NA	0	140,85	-316,24	-7,14	-9,8	-15,3	2,24	2,33	2,51	779,65	19,7	208,91	37,15	0,27	0,37	1,37	42,85	27,09	36,82	2,27	NA	0	107,08	-341,83	-3,01	-4,04	-6,48	2,74	2,91	3,06	785,8
1006	-0,35	1,68	-7,02	0,01	0,12	1,19	7394,82	514,65	4672,75	5035,2	0,96	-4,67	-4,85	13,09	120,62	5,09	-0,84	NA	0	272,97	990,84	-4,91	17,06	-53,03	0	0,01	1,13	3927,99	15,93	2403,17	2733,27	1	-3,46	-3,47	4,55	128,8	-1,3	-0,88	NA	0	102,12	-101,44	0,6	-2,23	6,02	0,02	0,05	1,09	3673,02
1007	1,12	1,31	8,79	5,09	9,83	12,05	2845,02	608,7	128,47	289,58	0,09	0,11	1,17	29,17	14,22	142,9	2,06	NA	4,89	219,23	-109,12	0,93	1,02	6,35	8,96	15,74	20,02	2485,06	528,55	77,97	338,72	0,07	0,08	1,1	31,54	9,01	187,74	2,62	NA	3,47	208,97	-174,29	0,47	0,48	2,58	6,48	13,89	21,32	2024,46
1008	15,49	25,16	56,59	0,4	1,25	1,95	1329,98	324,37	379,55	268,28	0,29	0,47	1,62	26,3	38,43	187,71	1,43	-17920	0	39,51	-22,46	16,3	26,28	22,17	0,37	0,9	1,73	495,19	88,58	166,22	139,25	0,34	0,55	1,61	33,55	37,98	128,43	1,52	-10795	0	23,47	-80,07	18,15	27,21	26,17	0,03	2,02	2,44	526,1
1009	0	0	NA	NA	NA	NA	NA	NA	NA	NA	0	0	1	0	0	NA	NA	NA	0	NA	NA	0	0	NA	NA	NA	NA	NA	NA	NA	NA	0	0	1	0	0	NA	NA	NA	0	NA	NA	0	0	NA	NA	NA	NA	NA
1010	0,08	0,09	0,78	0,01	4,67	5,1	3523,98	1274,82	273,21	116,81	0,08	0,09	1,1	3,23	9,33	83,71	1,51	15570	0	30,53	57,01	6,21	7,62	52,01	0,01	2,86	3,05	3049,26	1551,65	544,64	106,67	0,19	0,23	1,23	9,73	18,53	56,7	1,81	-15471,67	0	29,48	-68,57	0,04	0,05	0,28	0,09	3,75	3,97	2464,23
1011	0,5	0,55	0,99	11	11	11	450,01	NA	64,06	NA	0,09	0,1	1,1	0,5	9,09	5,54	NA	NA	0	0	0	1,51	1,52	2,03	285,13	285,13	285,13	490,42	NA	1,7	NA	0,01	0,01	1,01	1,51	0,94	160,94	NA	NA	0	0	0	1,85	1,87	129	173,84	173,84	173,84	25473,35
1012	6,99	16,57	221,3	0,92	1,48	1,49	11518,05	3699,9	6624,72	94,9	0,58	1,38	2,37	6,99	57,78	19,55	3,22	NA	0	0	0	4,85	8,56	106,92	1,53	2,04	2,06	8032,73	1763,08	3449,08	48,51	0,43	0,77	1,77	5,73	43,41	23,51	5,28	NA	0	19,57	-7,15	2,89	12,29	52,09	0,74	0,82	0,83	6580,96
1013	0,03	0,04	0,23	10,65	11,05	14,31	2727,55	44,85	113,72	376,68	0,14	0,17	1,19	26,57	16,18	87,69	2,33	-1686,59	0	198,85	-759,2	-11,83	-14,08	-59,46	8,7	9,35	13,03	1829,25	46,93	72,2	269,69	0,15	0,18	1,19	17,63	15,96	16,53	1,95	-389,94	0	148,06	-3375,01	-6,73	-8,14	-32,39	10,14	10,56	14,06	1755,88
1014	3,01	4,61	14,39	1,02	1,53	4,89	1740,46	42,41	82,01	278,85	0,22	0,34	1,53	14,86	34,68	63,13	1,07	NA	15,06	56,65	2088,15	0,15	0,25	0,51	1,01	1,63	6,21	1208,62	36,05	57,79	268,03	0,25	0,4	1,6	10,45	37,4	58,02	1,17	NA	12,89	34,2	176,72	0,04	0,06	0,1	0,91	1,79	6,3	959,43
1015	0,24	0,95	1,38	0,78	0,78	0,81	2133,04	7,67	1572,71	53,19	0,75	3,03	4,03	29,7	75,19	9,22	0,65	NA	0	172,63	-262,2	-0,21	-4,08	-1,06	0,66	0,68	0,71	1877,51	20,07	1747,1	60,32	0,95	18,92	19,92	31,11	94,98	9,95	0,18	NA	0	161,53	-177,69	0,51	8,29	2,11	0,76	0,77	0,77	1498,22
1016	65,89	-312,17	52,82	0,79	0,83	0,83	291,77	11,68	349,47	0	0,12	-0,57	-4,74	65,89	12,11	544,15	NA	NA	0	0	0	35,75	195,27	488,17	1,2	1,35	1,35	4970,22	626,6	4055,6	0	0,83	4,51	5,46	35,75	81,69	43,33	NA	NA	0	0	0	12,86	66,62	29,18	0,11	1,27	1,27	828,36
1017	0,44	0,58	1,26	2,19	2,59	5,26	1036,05	22,47	55,76	150,86	0,11	0,15	1,31	14,79	23,8	64,25	1,14	NA	0	40,83	117,39	8,47	10,88	21,18	1,31	1,97	4,46	909,84	30,75	46,86	118,11	0,12	0,15	1,28	22,77	22,11	126,93	1,08	NA	0	35,72	115,98	-2,84	-3,85	-7,62	0,8	1,09	3,41	980,45
1018	-1,23	-1,94	-25,29	0,18	0,29	0,29	7481,9	293,05	2695,81	NA	0,37	0,58	1,58	2,14	36,7	-3,35	0,71	NA	0	69,32	131,93	5,08	6,85	199,12	0,07	0,1	0,1	14262,14	111,72	3591,32	NA	0,26	0,35	1,35	4,82	25,78	19,71	0,76	NA	0	-10,31	-119,08	64,81	69,91	6810,28	0,21	9,49	9,49	38356,87
1019	0,75	6,75	1,52	0,01	1,67	2,81	736,26	103,19	62,15	71,92	0,69	6,15	8,96	3,96	88,84	29,25	0,59	19532	17,82	6,48	22,11	5,01	32,55	9,38	0,78	1,08	1,92	681,21	27,69	92,75	78,52	0,69	4,5	6,5	8,37	84,61	37,71	0,58	26415,5	11,18	6,28	16,61	6,51	33,27	12,35	0,72	1,2	1,69	692,39
1020	-8,63	-21,46	-78,96	3,11	30,75	30,75	3329,76	181,37	26,96	0	0,4	0,99	2,49	-2,33	59,77	9,51	1,04	NA	0	57,63	127,62	-8,1	-21,84	-84,92	3,02	20,16	20,16	3814,61	226,25	55,56	0	0,46	1,24	2,7	0,99	62,9	12,47	1,13	NA	0	95,3	278,1	-17,86	-65,5	-108,61	1,17	16,17	16,17	2219,96
1021	0,13	0,56	0,13	0,14	0,49	1,09	356,42	87,22	250,03	151,92	0,77	3,31	4,31	27,21	76,8	14,2	1,2	NA	0	26,52	129,68	20,13	47,94	11,94	0,24	1,12	1,49	215,88	76,11	86,65	32,16	0,58	1,38	2,38	53,77	58,01	49,52	1,46	NA	14,73	19,95	86,05	18,15	34,56	13,56	0,58	1,6	2,03	272,75
1022	-0,08	-0,17	-0,85	3,57	3,91	4,57	3665,5	133,29	395,29	266,58	0,39	0,78	2,04	26,09	50,86	43,93	1,51	NA	23,37	263,59	-257,3	-37,41	-369,86	-360,86	0,12	1,47	1,88	3511,25	1225,98	313,23	380,43	0,53	5,26	9,89	-12,91	89,89	-40,95	0,7	NA	38,81	236,32	-517,6	21,9	60,8	163,47	2,29	3,13	4,77	2724,15
1023	-5,88	-21,87	NA	0,42	1,37	1,37	NA	NA	NA	NA	0,73	2,72	3,72	-5,88	73,13	-8,04	NA	NA	31,51	NA	0	11,22	77,8	42,72	0,46	1,35	1,35	1385,69	340,95	332,69	0	0,86	5,93	6,93	11,22	85,58	24,2	1,3	NA	3,78	0	0	1,86	11,61	7,07	0,25	0,38	0,38	1385,94
1024	4,99	6,19	24,83	2,38	2,52	2,62	1811,52	43,81	95,48	29,87	0,19	0,24	1,24	46,49	19,39	48,67	1,5	NA	11,8	206,55	-227,24	-5,2	-6,08	-19,95	2,73	3,23	3,45	1396,26	81,63	160,7	35,09	0,14	0,17	1,17	44,14	14,4	-1,36	1,48	-1899,4	0	189,28	-391,04	4,19	4,57	14,13	5,8	7,17	7,38	1231,5
1025	0	0	NA	NA	NA	NA	NA	NA	NA	NA	0	0	1	0	0	NA	NA	NA	0	NA	NA	0	0	NA	NA	NA	NA	NA	NA	NA	NA	NA	NA	1	0	0	NA	NA	NA	0	NA	NA	0	0	NA	NA	NA	NA	NA
1026	100,27	-157,06	41,31	0,05	0,54	0,61	149,96	120,9	242,99	16,69	1,64	-2,57	-1,57	100,27	163,84	62,94	NA	NA	0	0	0	35,84	753,56	25,15	0,06	0,74	1,05	255,43	164,64	240,61	75,48	0,95	20,03	21,03	35,84	95,24	37,63	NA	NA	0	0	0	87,15	96,06	41,51	9,09	9,26	10,79	173,83
1027	-1,92	-2,73	-2,62	1,27	2,11	2,36	497,86	97,3	116,91	30,79	0,3	0,42	1,42	10,25	29,71	32,45	1,73	NA	0	16,64	55,37	0,81	1,09	0,98	1,74	2,55	2,65	442,91	80,95	100,52	10,23	0,26	0,35	1,35	12,5	25,7	41,88	1,95	NA	0	14,22	52,61	0,39	0,59	0,66	1,61	2,1	2,39	611,48
1028	11,65	18,69	28,09	0,91	1,3	1,84	877,73	128,21	326,92	179,15	0,38	0,6	1,6	11,65	37,66	53,55	2,04	NA	0	0	0	7,61	11,64	213,36	0,95	0,95	1,88	10211,77	NA	3499,84	3323,61	0,35	0,53	1,53	7,61	34,65	66,19	1,88	NA	0	0	0	1,73	3,03	NA	0,63	0,77	1,21	NA
1029	2,87	12,24	2,55	0,02	0,18	1,1	322,89	19,42	125,88	117,78	0,76	3,24	4,26	28,31	76,55	50,46	0,75	11966	0	22,57	63,07	3,76	13,28	2,09	0	0,05	0,72	201,89	3,54	67,79	53,35	0,72	2,53	3,53	31,09	71,69	64,81	0,49	NA	4,98	15,16	59,91	19,7	49,49	12,53	0,62	0,78	1,04	232,18
1030	3,87	44,59	5,2	0,06	0,32	0,32	488,79	105,98	405,61	0	0,91	10,51	11,51	14,16	91,31	15,81	0,22	NA	0	13,82	45,72	3,19	46,45	4,2	0,1	0,3	0,3	479,94	57,07	282,86	0	0,76	11,14	14,57	13,99	93,14	38,7	0,11	NA	0	14,24	31,82	4,62	26,42	3,89	0,04	0,24	0,24	307,32
1031	9,96	17,6	11,82	1,61	1,61	2,31	431,76	0	185,18	129,94	0,43	0,77	1,77	9,96	43,41	22,95	NA	NA	0	0	0	-12,9	-1557,86	-34,31	0,14	0,19	0,26	968,52	49,77	949,79	70,68	0,99	119,81	120,81	-12,9	99,17	11,81	0,01	NA	0	0	0	-24,26	104,55	-38,82	0,17	0,22	0,3	584,1
1032	3,77	7,31	5,01	0,01	0,81	1,29	484,05	132,55	145,56	81,07	0,43	0,83	1,94	15,91	48,48	32,98	1,09	NA	7,96	16,15	68,89	0,99	2,05	1,34	0,01	0,67	1,2	491,72	122,37	155,29	100,41	0,46	0,95	2,06	11,36	51,47	18,54	1,04	NA	10,87	14,01	113,75	8,09	15,88	8,06	0,02	0,82	1,14	363,98
1033	36,27	-30,86	58,9	0	0	0,01	591,1	0	1271,66	11,79	2,18	-1,85	-0,85	36,27	217,53	20,07	-1,2	NA	0	0	0	71,4	114,37	58,75	0,03	1,36	1,37	299,52	147,68	111,3	0,45	0,38	0,6	1,6	71,4	37,57	212,48	1,29	NA	0	0	0	0,56	0,64	0,64	0,47	3,17	3,32	419,46
1034	0,1	6,62	NA	0,05	1,01	1,01	NA	NA	NA	NA	0,99	68,14	69,14	2	98,55	0,21	NA	NA	0	NA	-1184,27	1,18	45,43	NA	1,02	32,43	32,43	NA	NA	NA	NA	0,97	37,65	38,65	2,17	97,41	1,21	NA	NA	0	NA	-798,82	0,19	7,51	NA	0,23	7,91	7,91	NA
1035	-65,29	-75,22	-177,35	0,07	0,92	0,92	988,71	108,65	129,04	0	0,13	0,15	1,15	-49,07	13,2	-494,79	0,99	NA	0	44,06	-77,12	5,7	5,7	3,4	NA	NA	NA	217,03	48,08	NA	NA	NA	NA	1	5,7	0	NA	1,3	NA	0	0	0	36,84	36,84	16,14	NA	NA	NA	159,88
1036	8,24	10,71	13,95	0,36	1,4	2,61	616,23	88,73	70,09	104,42	0,22	0,28	1,3	19,36	23,03	88,3	1,33	NA	7,47	18,82	48,47	14,31	17,17	21,54	1,4	1,8	4,64	547,7	18,24	45,36	130,58	0,16	0,19	1,2	27,29	16,65	160,98	1,47	NA	3,78	19,53	43,2	0,94	1,13	1,29	1,58	1,95	4,64	500,82
1037	2,77	7,78	1,42	0,02	0,18	0,2	186,03	17,57	39,61	2,85	0,64	1,81	2,81	16	64,38	16,89	0,45	NA	42,52	6,76	49,1	0,57	1,38	0,73	0,05	0,08	0,11	465,05	9,29	179,55	9,16	0,59	1,44	2,44	15,13	58,96	16,24	0,45	NA	19,74	18,6	45,38	0,04	0,09	0,05	0,04	0,07	0,14	494,33
1038	-3,21	-3,55	-4,72	2,87	3,22	4,82	536,21	17,65	50,51	81,93	0,1	0,11	1,11	3,84	9,76	155,89	1,69	7940,75	0	10,39	54,02	-9,67	-14,61	-11,74	1,08	1,11	1,57	441,83	3,36	83,68	68,89	0,34	0,51	1,51	-2,69	33,79	18,16	1,42	2728,5	14,58	8,48	185,28	2,37	3,36	2,72	1,09	1,12	1,59	419,16
1039	2,66	22,59	7,72	1,11	1,11	1,76	835,04	0	591,86	392,22	0,57	4,81	8,49	2,66	88,22	4,69	NA	NA	0	0	0	36,98	81,92	46,29	0,33	0,58	1,55	455,68	60,24	247,04	245,26	0,55	1,22	2,22	47,74	54,86	71,53	3,06	4361,67	0	13,47	65,11	8,86	26,33	13,04	0,07	0,53	1,34	537,58
1040	-1,63	NA	-2,33	1	0	0,44	520,04	114,28	254,08	114,58	0,49	NA	NA	47,65	49,4	35,31	0,12	NA	0	70,41	163,84	22,97	27,04	13,09	4,24	6,53	6,75	207,35	66,42	29,08	6,54	0,15	0,18	1,18	35,31	15,04	176,79	23,17	NA	0	7,03	52,58	22,5	26,89	23,43	1,9	6,12	6,27	380,19
1041	-5,5	-7,51	-16,47	0,13	0,31	1,91	1090,07	25,73	121,82	232,72	0,18	0,25	1,36	16,68	26,74	24,23	1,03	NA	5,21	66,43	231,09	-0,44	-0,63	-1,28	0,11	0,27	1,63	1048,49	31,83	170,35	277,65	0,22	0,31	1,41	20,95	29,07	44,8	1,06	NA	4,04	61,63	125,3	-7,4	-10,3	-18,63	0,08	0,26	1,68	919,31
1042	-68,89	402,69	-209,79	0,24	0,6	0,6	1108,49	210,5	94,9	1,62	1,17	-6,85	-5,85	-68,89	117,11	-40,19	0,67	-4722	106,63	0	0	-25,22	66,17	-425,21	0,06	1,37	1,37	6136,72	2835,96	118,11	0	1,38	-3,62	-2,62	-25,22	138,12	-18,26	1,24	-2633	134,8	0	0	-113,26	47,58	-114,08	0,1	1,03	1,03	367,65
1043	2,41	27,81	9,41	0,05	0,08	0,42	1423,8	31,77	1286,28	439,81	0,91	10,55	11,55	2,41	91,35	23,42	0,14	NA	0	0	0	6,53	43,26	23,92	0,14	0,23	0,77	1333,79	82,71	929,78	507,69	0,7	4,67	6,63	9,55	84,91	39,01	0,33	NA	0	11,08	-15,8	2,17	12,18	8,34	0,22	0,28	0,93	1405,37
1044	6,29	22,88	26,9	2,56	8,08	25,58	1555,68	128,25	23,25	412,68	0,72	2,64	3,64	6,29	72,49	28,44	0,45	NA	0	0	0	2,62	9,22	5,38	1,28	1,28	14,24	746,22	NA	22,42	294,48	0,72	2,52	3,52	10,32	71,57	25,76	0,5	NA	0	15,78	50,74	2,63	8,57	2,82	0,03	0,27	0,8	391,01
1045	0,97	1,9	1,39	0,56	1,13	2,16	521,32	65,49	114,27	118,92	0,49	0,95	1,95	16,68	48,7	2	1,48	NA	0	22,5	-357,54	2,49	5,43	2,07	0,03	2,04	3,39	302,02	104,26	51,8	70,97	0,54	1,18	2,18	16,29	54,09	4,61	1,99	-2339,33	0	11,45	-496,07	0,56	1,03	0,86	0,52	1,13	3	565,27
1046	-0,99	-4,01	-1,26	0	0,33	1,52	461,97	32,16	68,15	116,95	0,55	2,21	4,04	1,61	75,23	3,06	0,86	NA	20,5	3,3	40,15	-5,49	-23,71	-6,66	0	0,31	2,17	441,72	19,47	20,33	121,97	0,55	2,39	4,32	-3,06	76,83	-4,68	0,94	NA	22,24	2,95	52,56	8	25,19	7,34	0,01	0,28	1,94	335,24
1047	-3,26	-5,35	-10,73	0,16	0,36	0,58	1198,89	57,43	219,6	67,75	0,39	0,64	1,64	0,62	39,03	16,52	0,88	NA	6,69	12,76	33,28	8,77	13,02	16,31	0,45	0,8	1,01	676,65	55,81	158,85	33,9	0,33	0,48	1,48	13,87	32,6	56,68	1	NA	0	9,49	20,67	0,89	1,2	1,17	0,83	1,3	2	481,46
1048	50,57	81,16	37,35	1,79	2,42	2,42	268,84	63,54	100,23	0	0,38	0,61	1,61	80,29	37,7	137,92	7,33	NA	0	21,95	31,03	11,66	20,82	13,61	0,59	0,88	0,88	424,78	53,53	183,9	0	0,44	0,79	1,79	40,18	44	57,41	0,91	NA	0	33,29	51,48	-43,01	-114,13	-88,49	2,25	2,56	2,56	750,94
1049	0,54	0,63	4,3	0,01	0,22	0,22	2913,09	61,08	289,03	NA	0,14	0,17	1,17	7,04	14,38	112,56	0,91	NA	0	52,04	128,1	-5,72	-6,48	-136,95	0,03	0,13	0,13	8709,86	56,9	540,1	0	0,12	0,13	1,13	-2,1	11,67	25,37	0,93	NA	0	86,75	-736,83	1,86	2,11	25,38	0,04	1,17	1,17	4988,52
1050	5,71	8,41	17,35	0	1,49	1,76	1105,12	196,32	106,13	37,28	0,15	0,23	1,47	8,16	32,09	59,82	0,9	NA	2,42	7,43	42,81	1	1,69	5,54	0	0,64	1,35	2008,47	309,45	343,48	351,13	0,27	0,46	1,68	3,17	40,56	13,89	0,92	NA	7,16	11,96	-503,55	-0,3	-0,51	-1,24	0	0,16	1,18	1523,5
1051	-5,89	-13,75	-14,93	0,08	0,47	1,03	922,19	105,63	204,6	151,93	0,43	1	2,33	12,47	57,14	18,51	0,8	3759,25	10,14	46,52	284,45	-3,88	-9,58	-8,51	0,19	0,34	0,93	797,78	40,39	199,23	170,68	0,46	1,14	2,47	15,08	59,46	19,66	0,75	7537,7	11,42	41,57	146,6	-5,3	-12,76	-9,47	0,01	0,28	1	652,24
1052	2,86	4,31	31,03	0,5	2,3	3,65	3948,44	460,77	132,06	348,47	0,2	0,3	1,51	16,05	33,65	60,84	1,03	-931,26	13,56	143,08	-1099,4	3,03	4,69	29,95	0,05	1,61	2,35	3597,52	715,54	89,65	348,3	0,16	0,24	1,55	17	35,32	60,5	0,96	110,68	10,39	138,1	11401,59	0,85	1,51	10,86	0,03	0,99	1,64	4687,41
1053	19,7	40,21	24,25	1,42	1,43	2,27	448,21	0,36	52,67	62,15	0,51	1,04	2,04	34,66	51,02	75,52	1,33	-4526,33	38,84	18,43	-121,84	2,41	6,3	2,51	0,76	0,81	1,49	378,83	6,61	79,65	99,1	0,61	1,6	2,61	20,5	61,68	18,66	1,43	-316	39,5	18,83	-1950,63	5,89	23,34	2,77	0,11	0,18	0,74	171,61
1054	0,04	0,05	0,25	5,12	8,86	12,91	2201,6	346,7	92,7	380,68	0,14	0,16	1,16	29,73	13,59	84,54	2,1	-2209,09	7,96	179,54	-687,14	0,32	0,35	1,96	3,59	6,72	10,94	2265,99	390,39	124,73	534,23	0,11	0,12	1,12	30,83	10,7	99,63	2,39	3187,73	3,76	189,96	475,39	0,44	0,47	2,48	4,26	8,85	14,99	2072,67
1055	0,93	4,15	1,76	0,22	0,3	0,5	689,68	30,32	463,67	95,86	0,78	3,46	4,46	0,93	77,59	61,39	0,49	NA	0	0	0	6,43	25,55	11,42	0,07	0,23	0,63	646,4	47,91	298,56	120,85	0,75	2,97	3,97	6,43	74,84	39,78	0,76	NA	0	0	0	-0,66	-44,31	-12,77	0,4	0,5	0,91	7061,46
1056	3,37	3,51	36,35	14,75	15,31	20,44	3931,01	62,66	110,74	575,36	0,03	0,03	1,04	21,22	4,16	411,37	2,29	-1845,5	0	192,83	-390,03	-1,02	-1,04	-8,97	143,64	196,69	294,37	3207,98	335,5	6,32	626,25	0,01	0,01	1,02	24,58	2,17	1059,21	2,37	-1035,75	0	225,63	-967,34	-6,99	-7,33	-52,75	12,85	16,23	21,14	2754,09
1057	0,25	4,4	0,5	0,07	0,88	0,97	723,78	76,55	45,42	8,34	0,81	14,16	17,52	3,33	94,29	10,09	0,82	NA	26,58	6,12	29,73	2,24	30,24	4,81	0,06	1,04	1,12	781,09	175,86	64,16	13,82	0,75	10,17	13,48	6,26	92,58	12,25	0,76	NA	35,43	8,61	35,7	0,48	5,1	0,94	0,02	0,3	0,41	713,66
1058	0,38	0,55	0,97	0,02	0,68	1,5	921,31	145,82	223,87	192,89	0,29	0,42	1,43	15,85	30,28	45,36	1,18	9204,71	1,29	39,14	133,93	8,04	12	17,36	0,05	0,38	1,67	785,67	41,27	116,73	163,93	0,32	0,48	1,49	21,16	32,96	63,26	1,13	18582,48	5,61	28,33	77,83	2,36	3,6	5,02	0,17	0,63	1,65	777,54
1059	1,88	6,16	2,03	0,03	0,74	1,13	393,85	192,15	255,96	107,44	0,7	2,28	3,28	4,03	69,51	13,25	1,42	NA	3,47	2,33	-8,52	-3,28	-4,73	-9,12	0,05	0,73	1,3	1012,18	324,93	39,39	274,6	0,31	0,44	1,44	-0,36	30,67	43,5	1,83	NA	43,91	8,13	-17,5	-7,95	-18,93	-10,25	0,01	0,12	0,54	470,65
1060	-13,11	106,31	-44,44	0	0,18	0,31	1234,05	226,71	1258,43	170,47	1,12	-9,11	-8,11	-13,11	112,33	-1,36	-0,18	NA	0	0	0	-22,78	58,41	-51,25	0	0,03	0,29	818,95	28,35	1002,6	275,87	1,39	-3,56	-2,56	-21,21	139	2,6	-0,62	NA	4,56	3,53	-57,53	-10,2	15,36	-3,26	0	0,13	0,14	116,48
1061	0,18	0,68	1,29	0	0,06	0,47	2558,15	88,04	1712,8	714,41	0,73	2,7	3,7	34,6	72,96	19,84	0,42	NA	0	241,91	-22,23	0,02	0,13	0,19	0	0,06	0,26	3037,09	134,62	2369,27	482,27	0,83	5	6	34,37	83,33	13,59	0,22	NA	0	286,58	-41,38	0,73	5,93	5,97	0	0,14	0,31	2985,9
1062	1,18	1,37	12,42	14,62	17,77	22,25	3846,13	229,83	73,03	331,8	0,05	0,06	1,17	12,62	14,27	207,79	1,55	-6220,97	0	120,93	-175,94	2,3	2,65	15,88	13,33	16,31	20,63	2516,18	163,99	54,96	240,45	0,06	0,06	1,15	13,63	13,29	202,44	1,66	-3133,38	0	78,32	-361,28	1,24	1,43	7,25	10,96	13,24	16,86	2135,73
1063	4,85	8,3	58,2	1,12	4,01	6,59	4366,33	663,08	229,4	598,97	0,17	0,3	1,71	23,47	41,51	89,49	1,08	-4164,97	0	223,27	-283,59	1,24	2,43	13,14	0,04	1,46	2,02	3859,32	1144	208,84	463,34	0,31	0,62	1,96	17,18	48,98	37,72	1,07	-3220,06	20,66	169,05	-347,15	0,32	0,49	2,64	0,74	3,82	7,18	2985,11
1064	-11,06	-804,51	-37,78	0,03	0,27	0,48	1243,91	228,88	952,49	206,2	0,78	56,59	72,77	-6,61	98,63	3,23	0,02	NA	0	15,2	-42,81	4,1	71,6	8,05	0,05	0,22	0,53	714,52	86,43	522,85	163,77	0,74	12,97	17,46	10,44	94,27	28,31	0,1	NA	0	12,45	123,49	12,9	71,99	12,07	0,19	0,38	0,59	341,52
1065	4,85	5,59	20,41	7,4	7,53	7,53	1531,16	25,71	200	0	0,13	0,15	1,15	58,02	13,21	71,12	NA	NA	0	223,66	-810,43	2,81	3,83	14,44	7,03	7,15	7,15	1867,86	24,7	202,34	0	0,11	0,15	1,36	51,83	10,95	25,69	3,46	NA	0	251,51	-428,56	-0,48	-0,55	-1,71	6,99	7,7	7,71	1313,2
1066	6,39	13,44	57,09	0,08	1,22	2,1	3253,61	748,06	655,48	585,87	0,48	1	2,1	19,13	52,48	43,6	1,29	-8365,44	10,77	113,9	-78,54	1,02	2,93	13,03	0,01	0,95	1,27	4642,25	1842,67	943,14	637,86	0,55	1,57	2,87	10,09	65,14	26,46	0,92	-8157,56	22,29	115,66	-80,48	1,14	2,37	7,7	0,08	1,08	1,65	2455,33
1067	0,41	0,79	0,68	0,05	0,33	0,47	610,17	70,87	234,9	34,76	0,49	0,94	1,94	10,96	48,57	60,73	0,73	13859,33	2,79	17,69	69,58	11,08	22,62	9,72	0,12	0,36	0,42	319,29	8,91	134,14	8,05	0,51	1,04	2,04	19,68	51,03	88,41	0,7	71127,33	0	7,55	15,01	2,9	8,86	3,17	0,01	1,1	1,38	398,56
1068	0,94	1,96	2,6	0,01	0,47	1,07	1010,1	64,12	123,14	92,38	0,36	0,75	2,1	15,08	52,31	24,22	0,8	10291,7	10,45	39,24	115,49	2,47	4,66	4,45	0	0,61	1,29	655,76	45,74	59,38	58,09	0,32	0,6	1,89	17,98	47,08	40,03	0,85	12873,29	9,11	27,95	98,95	0,28	0,53	0,71	0	0,56	1,2	933,76
1069	-0,45	-0,52	-9,98	0,17	3,65	5,4	8161,88	1105,34	133,97	646,85	0,1	0,12	1,17	5,86	14,76	62,53	1,2	-490,42	3,28	141,28	-2014,85	-2,09	-2,37	-29,27	0,91	7,97	12,38	5103,97	619,54	78,78	452,14	0,08	0,09	1,13	3,83	11,85	74,01	1,25	-1140,08	0,45	83,02	-774,69	-0,53	-0,6	-7,18	4,11	15,62	24,53	4972,91
1070	51,51	-2316,01	180,53	0,03	0,21	0,95	1275,7	203,04	1076,17	797,31	1,02	-45,96	-44,96	51,51	102,22	57,49	0,76	NA	16,91	0	0	4,69	117,88	13,48	0,05	0,33	0,73	1046,24	181,1	654,57	267,83	0,84	21,21	25,13	4,69	96,02	12,3	0,47	NA	21,12	0	0	9,86	76,25	17,85	0,03	0,09	0,46	660,8
1071	1,69	1,89	5,93	5,26	9,18	15,26	1273,49	122,34	31,2	192,28	0,07	0,07	1,11	8,08	10,14	210,83	1,51	22090,36	0	22,34	61,71	2,11	2,31	8,53	9,11	9,64	27,97	1470,72	10,77	20,33	377,71	0,07	0,07	1,09	9,69	8,67	205,3	1,59	24998,91	0	30,64	63,49	0,94	1,04	1,96	10,6	11,6	19,3	759,95
1072	6,42	20,36	3,73	0,04	0,35	2,34	211,55	25,29	80,23	161,33	0,68	2,17	3,17	6,42	68,48	51,9	8	NA	0	0	0	39,82	56,88	24,34	0,13	0,78	3,02	222,55	42,16	64,79	147,3	0,3	0,43	1,43	39,82	30	137,36	11,36	NA	0	0	-0,02	3	33,59	39,88	0,01	0,12	0,76	4852,95
1073	3,32	7,01	3,97	1,02	1,28	1,28	436,2	9,34	227,33	0	0,53	1,11	2,11	3,32	52,69	18,05	3,05	NA	0	0	0	1,36	2,87	2,45	1,03	1,37	1,37	656,08	19,26	341,9	NA	0,53	1,11	2,11	1,36	52,69	14	5,24	NA	0	0	0	1,7	3,54	3,39	0,97	1,45	1,45	727,07
1074	8,84	16,56	15,05	0,15	1,46	1,64	619,75	157,31	120,12	21,29	0,38	0,72	1,87	11,1	46,63	42,09	1,06	48716,68	15,83	3,84	13,53	0,06	0,14	0,13	0	1,08	1,49	750,73	233,95	161,35	91,41	0,41	0,91	2,22	3,22	55,01	16,31	1,02	19386,92	15,02	6,51	56,2	0,52	1,29	0,88	0,01	0,89	1,19	611,97
1075	-39,09	-160,03	-1952,33	0,6	0,68	1,33	18180,59	1033,2	1545,6	8923,03	0,76	3,09	4,09	0,13	75,57	-51,72	NA	-1397	66,74	1958,67	-420,62	-29,96	535,71	-9000	0,86	0,93	1,94	109345,6	3816	55807,2	57005,7	0,52	-9,3	-17,88	10,41	105,59	-57,63	NA	-7679	0	12128	-78,97	42,82	113,72	NA	18,08	19,48	30,84	NA
1076	-14,03	-21,16	-23,51	2,63	5,09	6,36	610,25	112,68	41,84	58,93	0,13	0,19	1,51	9,95	33,71	94,77	1,37	7872,48	0,65	40,19	131,8	-21,3	-31,32	-52,71	5,41	7,46	8,52	900,78	107,38	52,43	56,31	0,12	0,18	1,47	1,86	31,99	8,07	1,48	NA	0	57,33	459,42	-28,2	-42,89	-59,59	2,65	4,48	5,02	771,36
1077	0,74	1,86	1,24	0,01	0,35	0,94	608,36	81,98	115,62	143,85	0,53	1,33	2,5	17,53	60,05	20,02	0,82	5414,08	25,79	28,05	186,15	6,65	14,74	9,89	0,02	0,49	1,04	541,02	100,21	104,15	119,68	0,49	1,08	2,22	22,87	54,86	34	0,89	10959,41	22,47	24,1	99,76	0,3	0,68	0,46	0,01	0,52	1,11	560,15
1078	0,71	1,64	2,15	0,31	0,47	0,69	1099,76	91,69	406,85	132,69	0,55	1,27	2,3	17,13	56,56	47,53	0,73	NA	17,33	49,61	-44,97	4,54	11,8	10,77	0,27	0,48	0,6	863,93	110,9	282,34	66,79	0,62	1,6	2,6	19,58	61,55	43,8	0,67	NA	28,13	35,7	-124,73	2,98	9,28	8,96	0,5	0,65	0,72	1098,63
1079	19,02	23,04	25,05	2,85	3,46	7,48	479,49	22,11	36,07	146,93	0,08	0,1	1,21	27,7	17,45	404,48	1,94	31411,44	0	11,44	29,58	24,82	27,77	33,8	3,32	6,14	12,4	495,62	77,29	27,42	174,11	0,06	0,07	1,12	32,43	10,64	578,89	2,96	NA	0	10,35	21,53	13,11	14	21,66	7,86	8,73	19,32	603,04
1080	1,32	1,71	5,74	6,82	18,31	26,87	1586,41	309,56	26,95	233,97	0,05	0,07	1,3	12,08	22,82	229,07	1,49	NA	0	46,89	184,5	6,94	8,14	16,85	1,34	1,98	3,9	883,31	52,11	82,33	160,86	0,13	0,15	1,17	20,06	14,69	145,08	1,4	NA	0	31,83	102,35	7,81	9,13	19,12	1,36	1,95	3,61	893,85
1081	-2,13	-2,59	-8,98	0,94	3,41	6,89	1532,39	222,67	90,55	319,18	0,08	0,1	1,21	8,94	17,68	59,36	1,43	NA	0	46,63	1143,16	0,51	0,6	1,76	2,68	4,34	10,23	1257,9	79,57	48,07	286,6	0,07	0,08	1,18	12,74	15,39	104,29	1,43	NA	0	42,25	260,49	-0,71	-0,86	-2,39	1,56	2,23	5,66	1237,39
1082	0,24	0,69	0,52	0,45	1,06	1,65	792,89	93,81	133,2	92,74	0,46	1,33	2,9	13,4	65,54	24,36	0,88	7314,56	8,39	28,66	133,44	1,38	3,4	2,38	0,59	1,11	2,29	627,74	37,17	51,69	85,07	0,37	0,92	2,46	16,68	59,41	39,94	0,9	10399,09	6,37	26,38	95,86	1,03	2,43	1,82	0,08	0,79	2,21	645,19
1083	-5,32	-19,8	-20,59	0,01	0,48	1,17	1409,63	306,31	456,36	460,61	0,62	2,32	3,72	26,16	73,14	15,29	0,92	NA	24,77	121,91	-411,91	0,14	0,76	0,52	0,01	0,56	1,25	1352,73	269,93	346,2	343,14	0,66	3,57	5,45	21,63	81,67	16,97	0,54	NA	19,82	79,88	749,78	0,26	1,14	0,52	0,02	0,13	0,86	736,17
1084	-11,65	-26,51	-20,22	0,01	0,65	0,95	631,83	122,19	229,68	78,88	0,51	1,15	2,28	7,95	56,07	-14,28	0,87	-1671,73	11,51	34,01	-710,83	12,55	22,73	15,07	-0,1	0,66	1,21	437,05	75,61	120,61	78,69	0,41	0,75	1,81	32,04	44,78	39,23	1,06	NA	8,23	23,4	90,4	5,78	8,95	6,31	-0,42	0,41	0,86	398,61
1085	-1,05	-1,05	-10,45	73,66	145,94	145,94	3616,6	618,17	8,55	NA	0	0	1	-1,05	0,24	3450	1,53	NA	0	0	0	18,54	18,59	71,26	113,71	186,92	186,92	1398,92	293,11	4	NA	0	0	1	18,54	0,29	8847,9	2,17	NA	0	0	0	-0,62	-0,63	-8,52	87,39	134,87	134,87	4979,94
1086	-17,75	-43,55	-478,14	0,08	0,15	0,76	9805,89	362,33	5494,53	3431,12	0,59	1,45	2,45	-8,72	59,25	-28,64	0,75	NA	0,02	243,15	-25,46	-13,42	-42,68	-43,33	0,15	0,17	0,59	1175,25	16,4	763,96	323,73	0,69	2,18	3,18	-5,68	68,56	-17,66	0,55	NA	0	24,98	-24,42	-4,42	-14,89	-8,82	0,06	0,12	0,52	728,98
1087	0,52	0,55	1,38	11,89	14,02	20,6	972,84	61,9	29,08	193,83	0,03	0,03	1,07	13,4	6,8	235,75	2,48	NA	0	34,45	134,85	0,02	0,05	0,04	0,27	0,63	2,04	663,01	42,36	141,72	202,66	0,33	0,69	2,06	30,75	51,41	41,29	1,06	NA	6,46	55,96	232,44	-11,59	-29,94	-16,99	0,93	1,23	2,58	534,85
1088	5,43	71,24	11,14	0,22	0,98	1,43	746,65	117,7	155,04	70,97	0,36	4,77	13,12	28,44	92,38	78,8	0,11	6530,14	0	47,2	127,04	38,74	69,11	506,31	0,02	0,26	1,45	4756,77	238,29	948,12	1227,94	0,24	0,43	1,78	61,09	43,94	220,12	0,84	-7646,08	1,3	291,99	-139,18	7,53	27,79	34,17	0,15	0,83	1,1	1657,05
1089	-16,92	-38,21	-47,01	0,03	0,27	0,52	1011,45	118,3	482,22	121,67	0,49	1,12	2,26	-1,1	55,72	-5,17	0,6	NA	0	43,94	141,84	0,97	1,1	3,22	0,01	0,9	6,19	1206,49	67,24	31,74	406,21	0,07	0,08	1,14	14,87	11,95	195,91	1,46	NA	3,69	46,08	46,42	-20,3	-28,39	-46,87	0,38	0,68	1,71	842,53
1090	0,68	1,23	1,55	0,25	0,63	2,86	822,89	26,43	69,81	157,45	0,29	0,52	1,79	17,82	44,21	33,22	0,88	NA	7,21	38,74	112,49	1,69	3	3,45	1,46	2,38	5,76	741,15	40,73	43,92	150,23	0,28	0,5	1,77	19,89	43,52	65,29	0,99	NA	4,27	37,05	78,16	6,96	11,14	13,31	2,06	2,64	5,64	697,79
1091	0,22	5,05	0,19	0,09	0,95	1,05	304,45	246,92	287,91	29,19	0,96	21,82	22,82	0,22	95,62	0,23	NA	NA	0	0	0	1,52	10,79	0,52	0,01	0,99	1,16	123,6	101,97	104,99	19,07	0,86	6,09	7,09	1,52	85,89	1,77	NA	NA	0	0	0	0,27	5,79	0,38	0,02	0,69	1,05	519,05
1092	0,74	44,15	1,59	-0,03	0,98	1,64	782,72	315,15	311,11	209,31	0,75	44,53	59,58	7,57	98,32	12,44	1,07	3702,15	14,84	14,69	159,8	6,91	87,89	9,78	0,03	0,58	1	515,02	184,08	332,74	141,01	0,77	9,8	12,72	17,09	92,14	21,37	0,56	-211,28	11,07	14,4	-3395,63	9,73	60,64	10,48	0,06	0,66	1,13	392,92
1093	1,92	6,55	3,37	0,02	0,29	0,93	640,41	64,89	170,16	157,72	0,7	2,41	3,42	19,49	70,76	17,76	0,95	NA	36,5	30,91	74,21	9,26	26,27	14,63	0	0,49	1,1	574,76	100,27	137,42	126,99	0,64	1,83	2,84	26,81	64,74	30,06	1,05	NA	33,79	27,71	60,47	1,48	4,26	2,47	0,02	0,37	0,99	610,56
1094	0,37	7,86	0,97	0,09	0,17	0,39	957,32	40,67	192,42	106,68	0,76	16,3	21,39	19,97	95,32	35,28	0,38	NA	30,41	51,56	-122,06	0,06	1,16	0,08	0,11	0,18	0,43	487,76	19,29	110,29	73,07	0,79	14,62	18,4	24,57	94,57	27,75	0,35	NA	36,31	32,83	-1021,09	4,28	41,4	4,9	0,11	0,18	0,49	417,98
1095	-5,05	-6,35	-12,45	1,15	2,29	4,23	897,5	126,42	113,16	222,03	0,14	0,18	1,26	14,6	20,41	49,26	1,75	NA	0	48,45	147,43	1,18	1,37	2,38	2,36	4,11	7,6	734,93	97,25	55,45	195,81	0,1	0,11	1,16	22,41	14,1	128,13	2,07	NA	0	42,87	100,49	-9,66	-11,17	-19,51	1,77	3,35	7,11	737,5
1096	-4,49	-8,08	-14,57	0,21	1,02	2,11	1180,75	151,75	187,19	207,24	0,34	0,61	1,8	11,36	44,39	15,16	1,11	NA	15,41	51,43	147,8	0,46	0,74	1,21	0,33	0,83	2,69	956,09	56,85	114,35	216,02	0,3	0,48	1,61	18,89	37,98	33,2	1,15	NA	12,91	48,41	105,13	-7,05	-11,33	-16,75	0,33	0,7	1,95	867,44
1097	13,89	29,92	9,47	0,02	0,06	0,88	248,09	3,6	39,86	84,09	0,54	1,15	2,15	33,38	53,57	58,91	0,91	15163,33	24,92	13,29	71,65	20,37	34,68	18,65	0,17	0,59	1,46	333,2	56,63	76,11	117,49	0,41	0,7	1,7	37,51	41,26	84,7	1,45	NA	17,42	15,69	61,79	12,97	74,9	12,16	0,21	0,54	0,83	342,05
1098	0,4	1,36	2,23	0,22	1,13	1,41	2017,84	730,14	553,95	235,37	0,58	1,96	3,37	10,72	70,31	14,23	1,04	NA	24,3	57,22	-409,19	0,21	0,66	0,62	0,22	1,03	1,53	1096,44	341,66	341,15	218,06	0,56	1,79	3,22	11,3	68,92	16,34	1,17	NA	19,73	33,41	230,69	-0,04	-0,1	-0,09	0,2	0,52	1,58	767,88
1099	-8,49	-14,91	-13,45	0,15	0,49	3,28	576,47	28,88	70,12	245,74	0,37	0,64	1,76	12,42	43,04	30,73	1,56	11958,67	8,79	33,12	96,25	1,76	2,75	2,33	0,19	0,89	4,4	481,8	44,32	47,32	225,32	0,33	0,51	1,56	24,97	35,85	65,46	2,01	15781,74	7,57	30,72	77,17	-2,42	-3,78	-2,96	0,17	0,67	5,02	447,73
1100	1,31	8,76	21,27	0,01	0,8	0,98	5921,44	3584,34	3176,6	814,5	0,85	5,7	6,7	5,13	85,07	16,04	0,7	-81732,67	25,14	62,21	-7,86	0,21	0,86	2,79	0	0,64	1,02	4917,39	2081,55	1596,52	1261,93	0,76	3,15	4,15	12,06	75,88	18,81	0,88	-70186,33	33,98	160,13	-17,73	13,46	38,19	91,03	0,06	0,96	1,42	2468,18
1101	0,01	0,02	0,01	0,17	1,13	3,27	476,52	49,29	50,91	110,32	0,31	0,5	1,59	22,96	37,19	58,08	1,28	15704,03	0	30,05	84,2	12,53	19,91	13,77	0,16	1,2	3,63	400,05	52,37	50,07	123,37	0,34	0,54	1,59	35,63	37,06	79,49	1,54	NA	0	25,39	53,57	0,68	1,28	0,79	1,13	2,58	4,18	422,48
1102	7,03	12,59	7,14	0,04	0,32	1,16	369,66	33,58	121,22	103,39	0,38	0,69	1,79	28,91	44,14	50,85	0,99	14132,33	2,81	22,22	88,56	8,69	15,56	10,52	0,29	0,72	1,52	440,98	71,03	84,31	132,71	0,41	0,74	1,79	28,08	44,16	44,68	1,41	NA	19,99	23,49	116,74	0,57	0,86	0,44	0,19	0,76	2,02	283,28
1103	1,3	1,74	2,44	0,06	3,09	5,05	682,35	221,89	30,75	145,25	0,16	0,22	1,34	10,26	25,15	100,66	1,79	NA	9,53	16,8	72,15	5,16	7,29	10,17	0,04	2,52	3,44	717,1	307,02	21,35	115,96	0,24	0,34	1,41	12,57	29,15	71,33	2,06	27768,54	18,76	14,6	52,79	2,13	2,86	4,28	0,02	2,53	3,53	733,32
1104	1,63	1,96	3,32	0,36	0,69	3,24	741,99	37,97	115,62	299,33	0,17	0,2	1,2	22,26	16,87	51,04	1,74	NA	0	42,04	198,94	0,02	0,05	0,04	0,27	0,63	2,04	663,01	42,36	141,72	202,66	0,33	0,69	2,06	30,75	51,41	41,29	1,06	NA	6,46	55,96	232,44	-11,59	-29,94	-16,99	0,93	1,23	2,58	534,85
1105	-10,54	-12,1	-44,54	16,18	16,94	16,94	1538,81	67,37	89,42	NA	0,13	0,15	1,15	30,58	12,9	-79,26	390,05	-3519,75	0	173,82	-611,75	-12,76	-14,36	-57,06	30,46	32	32	1628,46	76,83	49,8	NA	0,11	0,13	1,13	26,26	11,2	-111,98	1427,99	NA	0	174,57	-783,07	0,15	0,17	0,49	15,64	16,36	16,36	1193,95
1106	7,48	14,9	13,77	0,58	1,1	2,33	670,01	48,82	53,46	118,95	0,4	0,8	1,99	20,78	49,8	45,98	1,06	NA	15,33	24,48	68,8	11,02	20,99	16,48	0,71	1,12	2,25	544,14	38,01	72,44	108,2	0,4	0,77	1,9	24,62	47,49	54,87	1,24	NA	9,29	20,33	48,58	0,14	0,29	0,21	0,65	1,05	2,15	545,77
1107	-10,1	-13,49	-25,08	0,13	0,81	2,83	903,73	32,1	47,1	96,42	0,1	0,14	1,34	12,58	25,13	9,34	0,94	NA	0	56,32	314,6	3,12	4,05	7,91	2,23	3,77	8,06	923,46	43,28	28,23	123,01	0,1	0,13	1,3	24,83	23,1	132,21	1,11	NA	0	55,07	189,1	-7,29	-10,1	-16,25	0,86	1,63	4,09	813,85
1108	21,76	42,47	11,95	0,35	1,52	1,68	199,91	109,1	93,78	15,89	0,49	0,95	1,95	53,58	48,77	68,42	2,66	NA	0	17,48	54,39	13,78	27,02	9,49	1,85	1,85	2,14	250,66	0,39	55,31	20,85	0,49	0,96	1,96	48,35	48,99	54,78	1,84	NA	25,46	23,81	60,09	-4,55	-7,52	-2,89	1,47	1,9	2,79	231,92
1109	1,27	2,22	0,44	0,5	0,68	1,34	127,7	9,21	52,24	34,91	0,43	0,75	1,75	41,76	42,83	153,29	1,46	NA	0	14,21	35,07	-57,07	-546,91	-30,32	0,04	0,42	0,81	193,35	63,58	167,61	66,81	0,9	8,58	9,58	-7,8	89,56	-37,22	0,52	NA	0	26,17	2375,8	1,2	3,06	0,8	0,09	1,63	1,76	243,69
1110	0,58	0,78	1,1	0,07	0,35	1,17	687,5	23,37	81,79	68,24	0,26	0,34	1,34	20,72	25,64	37,65	1,03	NA	0,02	38,03	163,4	0,75	1	1,25	0,06	0,28	1,2	612,09	20,12	91,18	84,77	0,25	0,34	1,34	22,75	25,33	35,55	1,03	8600,14	0	37	152,71	0,09	0,12	0,16	0,02	0,25	0,99	648,63
1111	7,42	10,76	8,77	0,15	0,66	1,61	430,06	44,93	115,75	112,42	0,3	0,43	1,45	24,12	31,01	117,73	1,28	14143,75	0	19,74	81,47	21	25,15	20,18	0,23	0,43	4,84	349,73	6,66	34,2	153,2	0,16	0,2	1,2	37,57	16,49	260,31	1,73	38589	0	15,91	42,43	22,16	37,3	25,41	0,1	0,19	1,22	418,44
1112	0,19	0,38	0,42	0,03	0,77	1,57	817,21	122,67	165,04	135,17	0,44	0,89	2,03	4,3	50,78	12,36	1,07	18954,82	10,28	9,23	66,75	-0,02	-0,04	-0,05	0,12	0,29	0,75	1163,3	74,4	392,35	197,71	0,5	1,13	2,24	4,05	55,32	8,45	0,77	NA	7,89	12,99	53,98	17,62	30,62	46,1	0,02	0,98	1,41	955,24
1113	-5,46	-45,82	-12,7	0,02	0,49	0,9	846,46	218,16	322,59	198,99	0,82	6,85	8,39	6,38	88,08	4,84	0,37	NA	20,46	27,53	309,14	3,64	20,11	4,84	0,07	0,29	0,62	484,68	71,7	172,66	112,33	0,77	4,26	5,53	22,23	81,91	20,78	0,41	NA	34,77	24,76	96,97	12,26	36,49	14,27	0,02	0,27	0,74	424,95
1114	0,49	1,07	1,21	0	0,49	0,78	897,11	152,48	305,4	95,05	0,39	0,84	2,17	7,71	53,96	19,02	0,68	NA	1,48	17,79	116,59	3,62	6,81	6,85	0,1	0,55	0,84	689,16	86,12	192,29	57,07	0,32	0,6	1,88	10,66	46,93	36,09	0,74	17455,7	0,32	13,33	62,07	2,56	5,17	5,49	0	0,72	0,97	783,94
1115	-16,03	-1211,66	-61,05	0,01	0,54	0,85	1385,86	489,26	794,61	290,1	0,89	67,19	75,57	-0,6	98,68	3,94	0,42	NA	9,26	58,76	-130,5	-21,02	-218,5	-35,61	0,1	0,62	1,04	616,73	174,12	339,71	146,57	0,77	8,02	10,4	1,71	90,38	-3,48	0,74	NA	0	38,5	496,21	4,57	24,79	7,02	0,09	0,23	1,21	560,94
1116	26,26	96,68	10,57	0,8	1,37	1,37	93	60,9	105,56	NA	0,73	2,68	3,68	26,26	72,83	36,06	NA	NA	0	0	0	11,63	30,16	1,9	0,69	1,29	1,63	59,55	21,65	36,18	12,4	0,61	1,59	2,59	11,63	61,43	18,94	NA	NA	0	0	0	11,7	23,08	2,52	1,36	2,03	2,03	78,6
1117	23,11	56,17	23,05	0,04	2,07	2,65	363,06	169,19	83,28	49,07	0,49	1,19	2,43	42,95	58,85	61,97	1,13	NA	0,01	19,78	51,06	0,01	0,02	0,01	0,07	2,07	3	603,22	220,62	110,35	103,73	0,42	0,96	2,27	18,67	55,92	21,4	1,06	NA	0	30,92	133,48	0,64	2,08	1,89	0	1,57	2,63	1079,24
1118	7,28	11,22	99,03	0,89	1,5	1,81	4950,35	462,77	769,9	242,38	0,18	0,28	1,54	13,56	35,12	96,22	0,94	-4169,8	0	85,37	-115,77	0,46	0,64	13,23	0,73	1,37	1,74	10362,16	855,6	1359,07	506,73	0,15	0,21	1,38	7,6	27,34	52,2	0,97	-6700,19	0	203,09	-95,76	0,73	1,04	13,38	0,5	1,12	1,37	6656,01
1119	0,56	1,49	3,72	0	0,43	0,63	2408,6	135,78	147,55	61,63	0,27	0,7	2,64	2,3	62,19	62,03	0,56	25989	17,1	11,5	15,32	0,51	1,57	4,7	0	1,97	2,23	3336,17	845,88	228,6	109,69	0,21	0,66	3,06	1,89	67,31	72,07	0,6	27255,33	10,11	12,63	13,62	0,38	1,1	3,76	0	2,27	2,39	3611,03
1120	-1,29	-3,51	-4,08	0,01	0,38	0,9	1153,31	121,01	185,97	170,7	0,49	1,32	2,72	9,97	63,3	19,47	0,75	7073,3	24,74	35,65	146,17	-2,33	-6,24	-5,63	0,01	0,32	0,75	881,44	95,37	194,85	135,12	0,49	1,33	2,68	10,98	62,69	19,89	0,69	NA	19,18	32,21	122,01	-5,41	-18,38	-13,81	0	0,23	0,52	931,27
1121	2,48	23,78	6,77	0,21	0,33	0,51	995,89	87,12	255,43	130,24	0,9	8,6	9,6	5,07	89,59	34,6	0,76	NA	45,12	7,11	-96,55	3,6	22,48	6,12	0,15	0,48	0,8	619,39	82,54	128,1	80,99	0,84	5,25	6,25	9,53	84	39,92	0,89	NA	19,66	10,1	574,13	3,63	18,32	3,93	0,14	0,29	0,93	394,98
1122	0,68	1,1	0,98	1,47	2,73	2,73	500,08	238,92	188,88	NA	0,38	0,61	1,61	0,68	37,72	1,81	NA	NA	0	0	0	14,55	46,67	27,22	0,23	0,62	0,62	680,89	181,23	460,31	NA	0,69	2,21	3,21	14,55	68,82	22,89	0,55	NA	0	0	0	0,11	0,85	0,4	0,23	0,44	0,44	1296,3
1123	2,91	38,72	8,55	0,32	0,65	0,65	1069,24	107,8	331,12	0,7	0,92	12,28	13,3	2,91	92,48	22,64	0,87	NA	0	0	0	0,83	18,69	2,9	0,53	0,8	0,8	1271,37	75,09	285,34	0,4	0,95	21,48	22,5	0,83	95,56	17,81	0,96	NA	3,49	0	0	-4,79	-950,84	-16,73	0,18	0,34	0,34	1275,99
1124	0,43	3,45	0,87	0,03	0,14	0,62	729,81	47,36	324,87	218,33	0,87	6,97	7,98	8,55	87,47	6,28	0,21	7478	16,7	16,27	134,72	0,88	9	1,73	0,04	0,45	0,8	716,82	191,34	371,3	168,64	0,89	9,1	10,26	7,97	90,25	5,37	0,36	-5397,15	20,55	13,97	-141,87	5,71	40	8,86	0,01	0,32	0,71	565,89
1125	4,67	17,85	16,65	0,59	0,59	0,59	1297,48	NA	872,02	NA	0,68	2,6	3,82	37,02	73,84	13,21	0,44	NA	0	115,29	-227,68	4,72	15,77	19	0,54	0,54	0,54	1465,34	NA	758,69	NA	0,63	2,1	3,34	44,71	70,06	21,97	0,56	NA	0	160,99	610,09	16,41	31,83	58,75	1,14	1,14	1,14	1306,5
1126	0,35	0,53	0,86	0,01	1,37	2,56	892,58	225,1	72,92	199,6	0,34	0,52	1,52	5,85	34,02	14,73	1,56	NA	25,33	13,48	302,26	5,8	8	14,19	0,02	2,07	5,23	890,59	150,02	73,03	235,13	0,27	0,38	1,38	11,51	27,49	42,53	1,63	NA	18,77	13,96	85,59	9,08	12,43	21,35	0,09	3,65	8,3	858,46
1127	-5,04	-15,6	-26,4	0,02	0,58	0,91	1906,35	98,16	85,34	59,03	0,54	1,68	3,09	2,78	67,69	9,61	0,87	3251,21	16,62	40,98	345,09	-6,23	-16,99	-23,83	0,02	0,5	0,82	1391,77	98,83	115,32	66,93	0,48	1,31	2,73	3,63	63,31	14,79	0,83	6653,42	8,49	37,71	193,36	10,15	15,85	51,7	0	0,49	0,98	1858,52
1128	2,31	3,13	3,21	0,22	1,25	1,92	505,71	107,09	104,56	70,84	0,23	0,31	1,35	5,3	26,16	53,44	1,25	NA	0	4,15	25,88	18,06	28,69	27,8	0,38	0,99	2	560,25	113,71	192,24	195,96	0,36	0,57	1,59	18,06	37,03	67,39	2,07	NA	0	0	0	14,85	16,77	17,3	0,8	4,21	6,25	425,24
1129	-7,37	-24,51	-456,01	3,92	6,11	6,31	22513,32	6108,29	2789,94	565,37	0,67	2,22	3,32	16,59	69,92	-0,89	3,97	NA	0	1481,86	-259,16	2,3	7,13	68,73	1,76	6,07	6,8	10883,19	5637,91	1307,97	973,41	0,65	2,02	3,1	28,47	67,75	10,45	4,83	NA	0	782,48	-31484,65	4,63	13,23	116,18	5,71	6,36	6,53	9164,31
1130	1,34	4,61	3,32	0	0,2	1,06	899,59	70,5	319,04	298,21	0,61	2,11	3,43	17,43	70,87	29,27	0,82	NA	2,96	39,77	159,94	2,57	8,97	5,25	0	0,14	0,99	744,45	48,73	305,2	309,79	0,65	2,27	3,49	18,84	71,38	29,18	0,82	NA	7,02	33,27	110,06	0,33	1,6	0,74	0	0,62	1,26	814,92
1131	2,73	3,33	4,56	1,29	3,48	5,36	608,65	147,48	45,2	128,72	0,18	0,22	1,22	25,63	18,13	126,39	2,3	NA	7,3	38,3	69,92	2,91	3,64	3,66	1,19	3,36	4,6	458,8	135,54	41,38	78,14	0,2	0,25	1,25	30,06	20,05	96,33	2,41	NA	7,61	34,22	67,41	4,64	5,39	6,95	4,22	6,23	7,53	546,9
1132	-0,94	-34,16	-3,52	0,21	0,73	0,73	1360,62	597,47	861,24	NA	0,97	35,25	36,25	-0,94	97,24	3,86	0,33	NA	27,32	0	0	-0,06	-1,87	-0,18	0,33	0,85	0,85	1088,2	466,75	827,56	NA	0,97	29,65	30,65	-0,06	96,74	2,86	0,51	NA	12,71	0	0	-1,07	-24,08	-33,55	0,06	0,78	0,78	11434,33
1133	-2,68	-5,27	-16,6	0	0,09	1,96	2255,81	47,52	554,98	1054,61	0,49	0,97	1,97	-0,53	49,18	-1,96	1,07	NA	0,01	13,31	-25,1	0,9	1,64	1,09	0,1	0,25	1,33	440,57	22,09	151,43	166,32	0,45	0,83	1,83	3,23	45,48	12,6	1,06	NA	0	2,83	164,18	7,56	13,74	19,29	0,17	0,3	3,04	931,58
1134	0,56	0,67	1,35	2,4	3,97	8,53	878,78	74,86	49,35	228,35	0,08	0,09	1,19	21,75	15,71	121,73	1,66	10009,73	0	51,15	135,33	3,96	4,82	5,62	3,16	4,35	7,01	516,77	44,53	38,88	104,76	0,13	0,16	1,22	25,49	17,95	127,63	1,86	17613,35	0	30,57	84,37	0,44	0,52	0,72	3,31	4,43	7,96	594,97
1135	3,05	7,55	1,38	0	0,39	0,47	164,81	34,87	83,79	7,18	0,6	1,47	2,47	12,14	59,58	30,69	0,61	11282,85	3,48	4,11	39,32	0,19	0,69	0,2	0,08	0,6	0,74	384,84	82,15	150,17	20,89	0,66	2,46	3,71	8,02	73,04	18,25	0,61	12179,47	15,16	8,28	72,62	0,14	0,51	0,17	0,13	0,67	0,9	454,69
1136	-12,87	-38,26	-31,06	3,54	4,23	4,87	878,15	122,87	178,2	116,9	0,66	1,97	2,97	9,14	66,36	-19,4	NA	NA	0	53,1	-37,96	-5,17	-29,54	-3744,44	1,21	1,21	1,99	263839,33	0	130900	104146,67	0,83	4,72	5,72	-5,17	82,51	-6,26	NA	NA	0,08	0	0	24,88	72,43	54,39	1,43	1,76	2,08	797,87
1137	0,39	69,49	2,78	0,02	3,41	3,58	2586,24	1110,79	114,67	59,29	0,34	60,73	177,73	2,52	99,44	33,26	0,41	NA	8,36	15,12	57,86	0,38	44,84	2,21	0	1,92	2,09	2122,48	924,84	338,6	83,32	0,42	50,26	118,38	1,96	99,16	23,88	0,39	NA	13,66	9,23	21,07	2,33	77,9	15,35	0	1,49	1,53	2402,34
1138	0,39	0,68	0,57	0,01	0,57	1,42	531,96	79,05	112,72	122,55	0,36	0,64	1,76	22,98	43,2	41,45	1,08	NA	6,83	33,02	101,61	1,9	3,76	2,27	0,02	0,87	1,86	435,58	86,03	91,63	101,66	0,44	0,86	1,98	27,54	49,52	46,66	1,21	NA	3,3	30,68	79,27	0,1	0,21	0,13	0,01	0,77	1,85	464,87
1139	-2,31	-3,51	-9,26	4,08	5,01	7,53	1462,02	88,05	94,39	240,61	0,26	0,4	1,52	11,92	34,25	29,36	1,88	NA	0	57,14	-649,72	5,02	6,38	10,8	7,52	12,11	15,77	782,36	122,48	26,72	99,4	0,17	0,21	1,27	20,81	21,28	120,29	2	NA	0	33,93	192,78	0	0	NA	0,22	0,35	1,24	NA
1140	1,76	2,78	1,84	0,1	4,45	5,15	379,15	118,09	27,11	19,17	0,24	0,38	1,58	14,19	36,57	63,72	1,29	NA	12,84	12,95	109,44	2,91	5,07	6,67	0,09	0,41	1,79	834,47	55,39	175,72	245,26	0,33	0,57	1,74	14,87	42,53	47,3	1,14	NA	7,7	27,41	90,01	2,73	4,38	3,08	0,31	0,75	2,07	411,78
1141	2,27	5,41	8,58	0,16	0,96	1,52	1377,89	413,32	193,4	294,43	0,54	1,3	2,39	15,29	58,08	22,63	1,35	NA	37,73	49,28	-182,78	-2,8	-8,59	-11,67	0,09	0,45	1,06	1515,92	209,39	325,74	353,29	0,6	1,83	3,06	5,89	67,36	7,45	0,91	NA	36,73	36,2	-82,69	0,45	1,34	1,51	0,12	0,39	0,92	1238,92
1142	-1,4	234,27	-3,04	0,01	0,51	0,98	788,94	350,26	672,69	324,91	0,98	-163,73	-166,98	17,44	100,6	5,26	0,03	NA	2,57	40,84	76,85	7,14	126,69	7,86	0,01	0,06	0,9	400,62	13,8	301,26	260,61	0,92	16,37	17,74	38,11	94,36	18,44	0,33	NA	1,75	34,08	68,57	-2,03	-120,62	-4,53	0	0,31	1	814,75
1143	1,68	7,89	22,86	0,06	1,24	1,8	4948	1640,19	572,95	783	0,62	2,91	4,69	12,45	78,69	27,09	1,09	-6913,45	16,69	146,32	-108,09	1,4	6,3	12,28	0,09	0,81	1,17	3197,75	1185,29	891,36	598,7	0,73	3,27	4,5	10,6	77,79	26,13	1,06	NA	23,73	80,82	-91,16	4,76	13,34	22,02	0,01	0,29	0,72	1688,33
1144	-1,64	-5,89	-2,12	0,01	0,31	1,15	471,44	46,01	152,05	128,46	0,52	1,88	3,59	20,72	72,14	24,91	0,49	3838,32	0	28,96	182,59	0,49	1,69	0,54	0	0,24	1,34	400,85	29,14	124,2	138,68	0,54	1,84	3,43	23,73	70,84	29,18	0,62	4270,05	0	25,59	165,37	0,19	0,55	0,2	-0,12	0,14	1,56	385,55
1145	0,07	0,14	0,14	0,13	0,51	1,93	706,33	57,74	96,5	215,76	0,29	0,56	1,9	17,95	47,49	25,85	1,02	NA	14,22	34,68	93,56	0,1	0,18	0,15	0,44	0,87	2,31	544,26	48,89	87,58	166,32	0,26	0,47	1,81	20,38	44,88	41,61	1,16	NA	8,58	30,33	98,94	0,09	0,15	0,11	0,44	0,86	2,65	446,91
1146	6,25	13,69	6,16	0,01	0,01	1,02	358,65	0,73	102,68	176,05	0,54	1,19	2,19	28,68	54,32	33,79	1,01	NA	19,49	22,1	80,95	9,67	27,87	10,37	0,01	0,05	0,89	390,4	8,47	166,48	191,26	0,65	1,88	2,88	29,11	65,31	29,74	0,85	NA	14,43	20,85	65,27	16,31	32,46	13,98	0	0,43	1,2	312,96
1147	6,8	9,01	15,12	0,8	1,73	3,69	809,39	37,3	43,85	87,36	0,09	0,11	1,32	16,91	24,53	184,56	0,98	NA	0	22,48	42,05	7,84	10,1	18,88	0,73	1,62	3,97	877,04	48,5	58,49	139,45	0,09	0,12	1,29	17,98	22,4	178,4	1,09	NA	0	24,44	41,52	3,35	4,31	6,89	0,84	2,14	4,2	751,31
1148	1,66	8,61	3,76	0,44	1,52	2,4	823,33	121,89	68,63	100,33	0,72	3,71	5,18	14,89	80,71	18,28	1,15	NA	17,97	29,91	80,16	0,5	2,84	0,99	1,27	2,19	3,24	723	86,94	94,77	101,51	0,64	3,64	5,67	13,52	82,37	22,04	1,21	NA	10,78	25,87	82,94	1,52	7,92	2,84	0,62	1,36	2,33	681,2
1149	1,22	2,04	1,96	0,11	0,63	1,59	584,53	61,5	88,86	114,94	0,3	0,51	1,67	38,38	40,28	53,85	1,01	5711,76	11,25	59,68	153,28	0,85	2,32	1,49	0,04	0,36	0,68	640,93	72,95	86,48	70,97	0,56	1,55	2,75	26,69	63,59	19,65	0,67	NA	32,49	45,51	132,11	0,22	0,59	0,23	0,14	0,64	1,32	387,99
1150	10,07	15,79	18,99	0,19	0,43	1,79	686,06	41,45	170,08	233,98	0,36	0,57	1,57	51,45	36,21	81,27	1,36	NA	0	77,99	-1774,2	12,19	14,31	13,08	3,79	4,64	10,73	390,56	16,37	19,19	118,42	0,15	0,17	1,17	47,68	14,8	200,28	2,03	NA	0	38,08	324,87	22,94	28,06	26,49	9,34	11,1	22,02	421,41
1151	1,57	2,68	3,73	0,08	0,55	2,33	863,29	62,5	64,26	245,68	0,37	0,63	1,7	22,69	41,3	30,11	1,26	NA	8,78	50,09	236,67	1,52	3,16	3,31	0,01	0,41	1,7	795,54	73,56	62,81	241,06	0,47	0,98	2,08	24,75	51,93	21,06	1,19	NA	20,43	50,78	234,83	-14,91	-35,67	-27,97	0,01	0,22	1,25	684,95
1152	-12,02	-91,7	-35,89	0,03	0,54	0,79	1086,57	315,83	389,31	151,35	0,58	4,39	7,63	-4,33	86,89	20,18	0,24	NA	21,05	22,97	-135,67	10,87	45,44	22,4	0,05	0,85	1,15	750,3	248,02	115,81	90,93	0,61	2,55	4,18	19,06	76,09	56,82	0,83	NA	25,77	16,9	90,9	13,56	37,86	22,45	0,02	0,24	0,61	604,43
1153	7,96	8,87	13,51	11,41	14,23	18,51	617,96	50,63	17,95	77,75	0,1	0,11	1,11	23,14	10,23	222,25	2,11	20140,95	0	25,77	57,89	10,64	12,3	17,93	4,83	0	NA	613,02	92,09	45,23	NA	0,13	0,16	1,16	23,93	13,48	170,31	2,53	NA	0	22,37	45,29	7,94	8,91	12,32	9,94	12,28	14,73	566,59
1154	-28,32	-91,81	-41,05	0,41	1,26	1,47	527,52	151,02	77,48	37,88	0,57	1,85	3,24	-0,34	69,15	-1,03	1,08	NA	19,18	40,56	228,1	3,13	7,56	3,34	0,44	2,32	3	388,53	139,92	74,35	51,39	0,5	1,2	2,42	34,57	58,64	68,21	1,7	NA	0	33,56	6240,2	19,84	44,93	37,48	0,33	4,91	7,89	689,49
1155	3,64	8,02	11,54	0	0,84	1,42	1154,21	209,14	123,84	155,8	0,39	0,86	2,2	13,15	54,63	29,41	0,91	NA	14,37	30,17	102,06	4,94	9,63	14,33	0	0,51	1,43	1056,52	83,45	95,96	177,21	0,35	0,68	1,95	15,79	48,73	34,06	0,92	NA	13,45	31,49	88,18	-4,39	-9,24	-14,06	0,01	0,34	1,04	1169,45
1156	0,97	1,22	7,01	0,54	1,83	2,74	2639,94	286,26	227,04	480,91	0,21	0,26	1,26	35,32	20,72	49,06	1,75	NA	11,18	249,17	-191,98	0,08	0,1	0,33	0,28	2,05	3,52	1425,28	118,62	199,74	375,63	0,19	0,23	1,23	38,59	19	48,67	2,19	NA	3,61	150,76	-314,13	0,05	0,07	0,34	0,34	1,45	2,63	2422,89
1157	-10,66	-11,52	-31,23	2,28	2,79	14,14	1066,38	20,79	40,9	470,87	0,05	0,06	1,08	8,7	7,46	2,99	2,27	NA	0	56,73	-440,08	0,63	0,76	1,48	0,07	1,46	9,42	857,67	71,14	51,46	415,57	0,12	0,15	1,21	19,45	17,46	81,33	2,22	NA	4,74	44,36	408,25	0,35	0,41	0,44	2,05	2,54	5,52	457,57
1158	0,27	1,2	1,07	0,02	0,86	1,3	1454,87	376,92	290,28	195,66	0,56	2,49	4,47	8,79	77,61	14,35	0,7	4522,43	19,59	34,05	225,63	0,08	0,51	0,4	0	0,58	0,86	1740,3	390,6	439,23	187,5	0,7	4,3	6,13	6,01	83,69	6,65	0,64	7005,64	15,3	28,31	156,41	-4,03	-34,96	-12,98	0,01	0,29	0,65	1176,15
1159	8,48	64,55	4,34	0,21	0,7	0,7	186,17	78,14	159,53	0	0,87	6,61	7,61	20,35	86,86	11,12	0,34	NA	0	6,07	-431,46	-4,03	-21,09	-1	0,39	0,41	0,41	89,87	1,26	71,53	NA	0,81	4,23	5,23	10,72	80,87	-2,42	0,29	NA	0	3,64	-48,93	4,85	22,63	1,32	0,39	0,47	0,47	99,64
1160	4,61	1122,11	2,79	0,58	0,65	0,65	220,24	15,93	207,02	0	1	242,22	243,22	17,38	99,59	33,74	0,03	NA	4,17	7,72	23,11	-13,68	109,37	-11,03	0,05	0,21	0,21	293,56	53,66	288,09	NA	1,13	-9	-8	-13,68	112,5	-12,16	-0,15	NA	12,21	0	0	-14,56	-509,68	-1,12	0,56	0,86	0,86	28,17
1161	-2,2	-12,97	-1,9	1,01	1,2	1,2	312,96	50,44	256,9	0	0,83	4,88	5,88	-2,2	83	-2,66	NA	NA	0	0	0	-4	-21,2	-4,51	0,96	1,23	1,23	410,74	88,96	329,64	0	0,81	4,3	5,3	-4	81,15	-4,92	NA	NA	0	0	0	34,48	49,79	10,36	2,12	3,25	3,25	109,7
1162	9,36	9,74	17,78	17	19,46	22,37	691,42	64,07	26,02	76,61	0,04	0,04	1,04	16,43	3,91	323,28	6,97	NA	0	13,42	80,76	24,3	27,16	35,97	6,53	6,69	8,67	538,85	8,53	52,94	106,41	0,1	0,11	1,12	33,76	10,55	271,46	6,9	NA	0	14,01	40,63	21,77	23,37	34,86	7,86	9,69	12,99	584,63
1163	1,39	6,98	47,89	0	0,3	0,59	12541,03	2494,09	2685,56	2550,01	0,8	4,02	5,02	7,64	80,08	12,45	0,53	-36015,78	46,34	215,36	-21,73	0,01	0,02	0,35	0	0,76	1,04	19031,47	7905,44	3927,59	2932,63	0,63	1,72	2,72	4,91	63,17	14,47	1,04	-34412,33	34,55	256,36	-21,38	1,03	2,3	27,09	0	0,82	1,17	9611,2
1164	2,39	3,21	3,75	1,89	2,73	3,82	572,89	74,3	88,6	97,98	0,17	0,23	1,34	19,68	25,58	87,48	1,86	NA	0	27,21	88,52	5,05	6,36	7,27	1,71	2,95	4,75	523,69	80,15	64,85	118,26	0,14	0,18	1,26	23,69	20,55	141,68	1,97	NA	0	26,81	68	3,15	3,74	4,35	3,55	5,15	7,7	503,31
1165	-0,45	-0,91	NA	0,63	0,63	0,63	NA	NA	NA	NA	0,5	1,01	2,01	-0,45	50,28	-0,9	0,6	NA	0	NA	0	-0,45	-0,92	NA	0,62	0,62	0,62	NA	NA	NA	NA	0,51	1,03	2,03	-0,45	50,71	-0,89	0,6	NA	0	NA	0	-0,05	-0,1	NA	0,61	0,61	0,61	NA
1166	-3,26	-4,4	-10,59	0,38	0,91	3,88	1181,64	64,54	87,86	360,65	0,17	0,23	1,35	14,32	25,88	80,8	1,33	NA	7,9	57,07	140,39	-3,62	-4,63	-10,35	0,33	0,73	4,41	1039,9	41,71	72,33	387,49	0,15	0,19	1,28	15,87	21,71	85,43	1,48	NA	5,81	55,68	180,61	-2,38	-2,92	-5,63	0,65	1,21	6,1	864,95
1167	-1,31	-1,63	-2,81	1,1	2	4,49	781,59	69,12	34,88	193,12	0,15	0,19	1,25	21,4	19,94	57,97	1,53	NA	5,39	48,76	134,24	4,46	5,92	8,31	0,91	2,04	4,81	677,68	73	35,62	182,28	0,22	0,29	1,33	26,74	24,57	58,11	1,58	NA	6,7	41,47	102,62	-0,92	-1,2	-1,74	0,94	1,72	4,34	690,65
1168	1,64	6,95	2,43	0,28	0,51	0,66	540,58	95,65	392,45	60,63	0,76	3,25	4,25	22,35	76,46	39,26	0,49	NA	1,84	30,76	140,63	11,58	41,91	16,88	0,66	0,88	1,03	530,31	82,12	368,95	55,42	0,72	2,62	3,62	25,11	72,36	44,19	1,05	NA	1,09	19,7	66,7	14,05	35,99	21,29	0,37	0,46	0,67	553,24
1169	9,7	31,69	NA	0,04	0,38	0,38	NA	NA	NA	NA	0,69	2,27	3,27	9,7	69,38	14,42	0,91	NA	58,96	NA	0	-0,16	-0,52	-1,43	0,06	0,36	0,36	3238,3	170,67	289,81	0	0,69	2,2	3,2	-0,16	68,78	5,18	0,88	NA	59,71	0	0	3,41	9,44	28,62	0,06	0,53	0,53	3061,13
1170	5,33	11,76	22	1,02	1,43	2	1502,95	258,48	640,03	373,76	0,55	1,21	2,21	26,52	54,69	109,23	3,96	NA	0	87,49	120,33	1,07	8,44	4,38	-0,47	0,01	0,8	1487,5	239,81	493,54	395,21	0,87	6,86	7,86	20,99	87,29	61,5	0,9	NA	0	81,39	139,58	-56,89	-535,57	-116,53	-0,76	-0,09	0,82	747,72
1171	33,83	84,28	28,15	0,85	1,34	1,65	302,94	87,65	176,37	55,24	0,6	1,49	2,49	44,37	59,86	59,11	15,04	32877,75	0	8,77	25,2	3,75	4,87	2,4	2,9	3,47	4,56	233,04	28,14	48,88	54,16	0,23	0,3	1,3	17,08	22,91	25,82	25,18	-208,75	0	8,53	-2746,71	3,9	5,36	3,45	2	2,22	3,82	323,08
1172	-2,35	-2,86	-24,33	9,7	10,41	11,99	3765,62	90,26	126,93	203,24	0,08	0,1	1,21	11,81	17,65	51,1	1,52	-493,16	0	146,54	-2243,29	-7,53	-9,33	-63,37	3,98	4,3	5,18	3061,75	50,81	155,07	137,55	0,1	0,13	1,24	8,29	19,25	-6,5	1,47	NA	0	133,13	-495,55	-1,57	-1,94	-12,7	6,84	7,35	8,99	2947,05
1173	6,55	40,44	9,21	0,19	0,34	0,34	512,33	45,86	273,08	0	1,47	9,09	6,18	22,58	83,81	15,38	0,32	NA	93,19	22,57	-51,29	7,11	48,89	12,61	0,04	0,23	0,45	645,18	100,42	365,77	119,97	0,85	5,87	6,87	13,57	85,45	26,28	0,24	NA	27,56	11,45	373,7	1,7	12,77	1,81	0,02	0,12	0,42	388,92
1174	0,93	1,57	1,33	0	1,37	2,73	521,37	91,07	42,24	91,89	0,39	0,66	1,69	7,69	40,67	21,35	1,35	-621,13	29,21	9,68	-3073,82	19,15	32,14	25,57	0	1,05	1,94	485,88	113,3	91,43	97,47	0,39	0,66	1,68	24,81	40,41	62,37	1,66	NA	19,92	7,55	23,19	2,13	2,82	3,3	0	1,06	3,94	564,75
1175	-2,32	-2,44	NA	19,69	19,69	19,69	NA	NA	NA	NA	0,05	0,05	1,05	-2,32	4,95	-46,96	36,23	NA	0	NA	0	-3,14	-3,34	NA	16,09	16,09	16,09	NA	NA	NA	NA	0,06	0,07	1,07	-3,14	6,17	-50,79	140,41	NA	0	NA	0	-1,81	-1,95	NA	13,61	13,61	13,61	NA
1176	16,86	-105,26	24,44	0,48	0,54	0,54	527,7	31,51	441,58	NA	1,16	-7,24	-6,24	16,86	116,02	36,46	-0,43	NA	17,82	0	0	20,47	757,1	19,46	0,42	0,64	0,64	345,98	62,4	246,22	NA	0,97	35,98	36,98	20,47	97,3	23,76	0,07	NA	10,26	0	0	28,67	88,75	20,35	0,31	0,89	0,89	259,01
1177	2,19	10,76	36,11	0,01	0,31	0,31	5990,79	1390,86	4716,8	0	0,8	3,9	4,9	2,19	79,61	2,76	0,27	NA	0	0	0	0,34	1,64	13,71	0,03	0,19	0,26	14723,76	1957,86	11559,41	766,59	0,79	3,85	4,85	0,34	79,38	0,43	0,26	NA	0	0	0	4,71	18,53	25,78	0,04	0,22	0,24	1996,72
1178	2,3	354,06	64,23	0,07	2,77	3,06	10161,35	5679,14	2107,54	632,51	0,89	136,21	153,88	8,99	99,35	6,02	1,85	NA	0	186,61	90,31	0,65	46,22	4,38	0,33	6,28	7,08	2452,47	1228,33	206,4	167,53	0,87	61,82	71,15	9,43	98,59	4,89	1,95	NA	0	59,13	82,4	0,55	22,77	2,86	0,59	4,25	5,06	1905,73
1179	0,37	0,9	3,1	0,01	0,66	1,19	3071,96	739,82	1133,77	610,56	0,59	1,46	2,46	14,7	59,33	20,63	1,2	-2565,09	2,72	120,93	-286,01	0,23	0,54	1,19	0,01	1,05	2,16	1895,1	460,77	441,77	495,31	0,57	1,34	2,34	20,86	57,31	22,57	1,34	4410,23	4,43	107,41	239,79	-72,26	2286,6	-228,81	0,19	0,71	2,6	1155,67
1180	11,39	18,81	11,64	0,36	0,6	1,74	372,09	29,85	123,57	142,52	0,34	0,56	1,65	29,16	39,47	72,48	1,47	NA	0	18,17	117,13	1,57	3,9	2,16	0,02	0,77	1,3	503	148,89	126,88	106,58	0,49	1,22	2,49	15,81	59,85	21,83	1	NA	14,49	19,68	260,9	-12,01	-36,67	-15,25	0,16	0,45	1,08	463,53
1181	-5,93	-27,17	-5,82	0,57	0,83	0,85	357,48	21,57	81,16	1,19	0,78	3,58	4,58	1,73	78,18	37,67	0,96	NA	55,19	7,52	18,79	19,68	48,05	12,98	1,81	2,07	2,08	240,05	12,35	48,29	0,66	0,59	1,44	2,44	27,9	59,04	84,57	1,39	60581,75	38,66	5,42	12,95	0,25	0,75	0,19	0,08	0,18	0,18	269,7
1182	45,63	50,91	22,28	9,65	9,65	9,65	177,76	NA	18,21	NA	0,1	0,12	1,12	45,63	10,36	440,53	NA	NA	0	0	0	10,5	10,76	37,1	39,73	40,67	40,67	1286,73	NA	31,29	NA	0,02	0,03	1,03	10,5	2,46	426,87	NA	NA	0	0	0	17,65	19,84	25,63	7,53	7,65	7,65	530
1183	-2	-17,14	-2,7	1,56	3,9	7,05	491,21	91,41	39,06	124,69	0,87	7,5	8,58	35,25	88,35	7,24	2,17	6156,94	0	50,27	190,76	9,85	49,33	10,39	2,59	4,05	6,84	383,9	56,73	38,61	109	0,8	3,99	5,01	47,05	80,04	21,54	2,9	14172,53	0	39,23	100,93	6,13	26,32	6,65	4,02	5,46	8,48	395,81
1184	8,62	17,89	5,69	1,12	1,63	2,97	240,17	23,32	45,53	61,8	0,52	1,08	2,08	56,11	51,83	31,21	1,78	13659,31	2,99	31,33	149,66	6,11	13,67	4,1	0,23	0,68	2,01	244,05	28,09	61,93	83,37	0,55	1,22	2,24	46,95	55,3	37,47	1,46	NA	7,35	27,38	134,67	2,31	3,82	1,2	2,29	2,52	5,05	189
1185	6,23	12,47	15,98	0,26	0,61	1,49	934,2	81,23	185,17	203,01	0,32	0,65	2	24,9	50,04	46,22	0,92	NA	11,02	47,92	223,16	8,3	15,43	11,29	0,04	0,77	1,77	495,07	90,23	110,16	126,36	0,31	0,58	1,86	28,76	46,18	52,88	1,07	NA	6,92	27,82	75,96	0,67	1,11	0,82	0,09	1,2	2,25	448,86
1186	-9,45	-23	-22,37	0,35	0,76	1,47	861,43	90,26	143,56	159,81	0,58	1,4	2,43	15,54	58,9	7,76	1,2	NA	9,2	59,13	405,19	-7,3	-16,85	-16,18	0,06	0,55	1,7	806,92	81,91	76,23	196,78	0,51	1,18	2,31	18,04	56,69	14,14	1,15	NA	11,51	56,16	207,46	-7,11	-16,41	-13,84	0,08	0,55	1,41	710,3
1187	18,13	29,47	5,16	0,62	2,16	2,69	103,66	56,39	36,47	19,52	0,38	0,63	1,63	32,87	38,49	61,22	15,78	NA	0	4,2	32,42	31,03	75,78	5,79	0,82	1,13	1,69	67,98	12,3	39,43	22,1	0,59	1,44	2,44	53,54	59,06	63,55	NA	NA	0	4,2	31,68	24,17	43,31	7,5	0,58	1,42	2,26	113,18
1188	-3,06	-4,88	-6,72	0,06	0,31	1,16	799,8	49,37	157,53	185,54	0,37	0,58	1,6	14,82	37,37	14,22	1,04	NA	10	39,27	200,07	-2,82	-4,83	-6,38	0,01	0,23	1,14	822,55	48,55	207,27	230,01	0,41	0,7	1,71	16,04	41,54	10,56	1,03	NA	6,38	42,62	180,78	0,11	0,19	0,27	0,02	0,16	1,37	900,71
1189	2,62	3,14	5,35	0,49	1,62	3,62	742,23	85,99	78,49	166,1	0,16	0,19	1,19	18,89	16,31	85,96	1,48	NA	0,48	33,17	80,51	3,99	4,71	7,21	1,03	2,88	5,22	658,6	99,08	56,39	133,86	0,15	0,18	1,18	20,53	15,35	96,22	1,68	NA	1,33	29,92	75,96	1,87	2,21	3,2	2,78	4,29	6,84	625,12
1190	7,22	20,24	20,53	1,13	1,3	3,71	1035,55	16,3	96,87	236,06	0,64	1,8	2,8	18,8	64,34	34,64	1,36	NA	52,17	32,96	-18,95	1,02	5	4,12	2,95	4,2	8,91	1470,21	66,15	52,99	253,22	0,8	3,91	4,91	6,41	79,61	13,54	1,41	NA	74,32	21,76	-18,18	0,12	0,62	0,48	0,16	0,29	0,97	1468,53
1191	2,39	10,51	27,43	0,01	0,6	1,11	4170,35	910,41	1230,25	800,15	0,64	2,8	4,39	14,62	77,22	26,01	0,66	NA	19,09	140,1	-71,43	4,5	16,16	94,5	0,01	0,42	0,87	7636,47	1409,01	1445,59	1585,54	0,6	2,17	3,59	12,13	72,12	34,6	0,7	NA	34,64	159,88	-38,72	1,18	3,81	10,57	0,12	0,74	1,01	3262,65
1192	2,4	3,23	7,02	0,39	1,27	2,34	1063,62	111,64	126,56	137,52	0,17	0,22	1,34	19,96	25,48	87,11	1,09	6981,5	0	51,3	154,38	-3,36	-4,97	-9,85	0,1	0,81	1,65	1067,53	114,31	181,3	154,16	0,21	0,31	1,48	13,59	32,44	35,45	0,99	5400,48	0	49,7	211,06	-2,41	-3,87	-6,98	0,02	0,65	1,27	1058,53
1193	1,66	3,22	4,09	0,01	0,46	0,91	898,15	108,23	191	112,07	0,36	0,71	1,94	14,46	48,49	33,9	0,8	NA	11,42	31,58	146,67	0,92	1,99	2,15	0,02	0,5	1,11	852,76	103,44	151,17	134,63	0,39	0,85	2,18	12,64	54,06	34,51	0,83	NA	15,77	27,48	90,73	0,48	1,04	0,84	0,15	0,81	1,28	638,35
1194	0,01	0,02	0,02	0,01	2,35	2,92	609,84	417,24	178,41	101,92	0,44	0,79	1,79	20,93	44,29	11,25	5,03	NA	4,05	35,04	139,84	0,44	0,61	1,05	0,25	1,96	3,68	874,71	239,27	139,86	243,15	0,28	0,38	1,38	20,81	27,64	30,72	2,04	NA	1,79	48,96	91,88	0,23	0,43	0,36	0,01	1,09	2,1	561,73
1195	2,67	36,26	3,62	0,91	1,08	1,08	494,78	74,65	453,36	0	0,93	12,6	13,6	3,84	92,65	3,04	NA	NA	0	1,6	25,33	1,33	30,97	1,53	1	1,04	1,04	417,71	18,57	395,35	0	0,96	22,25	23,25	1,84	95,7	1,39	NA	NA	0	0,59	23,87	1,42	24,01	2,97	0,93	1,06	1,06	764,78
1196	-3,67	-461,05	-3,42	0,16	0,33	0,34	339,18	58,6	332,78	1,75	0,99	124,53	125,53	-0,21	99,2	-2,92	0,01	NA	0	3,23	-7,92	1,19	30,15	1,41	0,19	0,72	0,85	432,71	148,93	284,1	37,22	0,96	24,39	25,39	2,5	96,06	4,22	0,33	NA	0	1,57	-4,92	-4,34	-45,05	-8,91	0,4	0,81	0,96	748,94
1197	-8,65	-8,65	NA	NA	NA	NA	NA	NA	NA	NA	0	0	1	-8,65	0	NA	NA	NA	0	NA	0	19,45	23,92	13,35	2,25	5,35	5,35	249,86	143,19	46,15	0	0,19	0,23	1,23	19,45	18,67	104,18	NA	NA	0	0	0	18,29	49,47	35,55	0,38	0,38	0,38	709,53
1198	-1,74	-6,55	-1,7	0,09	0,12	0,52	355,26	5,82	219,12	88,27	0,7	2,63	3,77	37,83	73,45	21,66	0,47	NA	0	38,62	160,97	22,41	49,71	15,39	0,3	0,33	0,84	249,92	3,55	100,27	60,21	0,55	1,22	2,22	59	54,91	62,77	0,84	NA	7,16	25,12	75	9,43	18,78	8,43	0,3	0,35	1,22	326,31
1199	0,45	2,02	0,6	0,13	0,81	0,87	483,49	251,58	370,59	23,6	0,78	3,46	4,46	18,29	77,58	0,58	0,69	-26927	0	23,7	-51,6	36,76	58	27,42	2,09	2,1	2,24	271,55	0	85,83	12,32	0,37	0,58	1,58	87,8	36,62	127,94	2,24	NA	0	38,08	63,07	25,14	28,85	19,93	5,93	6,17	6,4	289,4
1200	5,67	8,15	11,07	1,67	3,13	5,57	710,88	100,65	68,87	169,71	0,25	0,36	1,44	18,66	30,44	70,27	1,86	NA	13,62	25,38	80,14	3,47	4,54	5,16	1,25	3,81	5,82	541,83	137,33	53,75	109,34	0,2	0,26	1,31	20,94	23,66	76,44	2,05	NA	7,64	26,01	84,29	7,41	8,62	10,07	2,7	4,71	7,02	496,27
1201	-0,56	-1,8	-6,81	0,02	0,1	0,57	4432,67	214,22	2519,2	1202,83	0,69	2,23	3,23	-0,56	69	5,37	0,63	NA	0	0	0	0,92	1,6	2	0,14	0,54	2,39	794,14	43,97	109,44	205,26	0,43	0,74	1,74	9,56	42,59	34,12	1,29	NA	0	18,85	-60,55	0,36	15,37	0,48	-0,5	-0,02	0,68	485,88
1202	0,04	0,07	0,22	0,01	0,73	1,59	2006,05	247,99	223,83	298,45	0,36	0,58	1,64	16,47	38,9	34,65	1,1	NA	24,15	90,53	2762,61	-2,43	-4,43	-13,31	0,01	0,53	1,08	1991,41	209,71	278,45	221,42	0,42	0,76	1,82	12,76	45,1	22,03	0,98	NA	27,43	83,1	899,05	-10,95	-19,55	-53,7	0,01	0,05	0,55	1790,16
1203	-28,8	23,43	-138,89	0	0	0	1755,29	0,38	3211,82	NA	2,23	-1,81	-0,81	-28,8	222,95	-6,46	-0,86	NA	0	0	0	-32,27	-39,19	-135,49	0,05	0,05	0,12	1528,08	0,39	142,32	9,59	0,18	0,21	1,21	-32,27	17,65	-90,24	0,91	NA	0	0	0	-8845,82	-26676,07	-683,65	1,81	2,31	2,31	28,21
1204	7,99	23,64	23,14	0,07	0,48	0,68	1054,62	113,66	278,02	56,07	0,36	1,07	2,96	22,28	66,22	43,35	0,52	1349,45	0,97	41,4	918,28	0,69	1,88	3,88	0,15	1,44	2,2	2050,79	248,94	143,46	150,67	0,35	0,95	2,74	18,53	63,44	22,01	0,74	1636,27	2,5	100,49	946,57	0,05	0,12	0,25	0,08	0,73	1,38	1899,39
1205	32,03	34,63	4,13	3,95	4,39	13,32	29,63	1,54	3,48	31,52	0,08	0,08	1,08	32,03	7,51	426,57	NA	NA	0	0	0	20,81	31,19	4,45	0,02	0,03	1,76	77,76	0,24	25,6	44,99	0,33	0,5	1,5	20,81	33,29	104,04	1,61	NA	0	0	0	7,48	12,82	9,01	0,16	0,25	1,84	439,64
1206	-0,39	-0,58	-0,65	1,07	1,86	3,91	610,63	45,75	53,51	120,46	0,2	0,3	1,5	12,72	33,35	68,11	1,14	18609,75	1,73	21,99	58,87	2,64	3,81	4,64	0,42	1,23	3,94	639,25	43,7	51,45	154,42	0,19	0,27	1,44	14,16	30,7	79,28	1,12	23185,1	0,99	20,23	54,88	1,61	2,27	3,19	0,85	1,78	5,02	726,02
1207	10,63	29,74	7,28	0,37	0,55	0,55	249,31	28,71	158,36	0	0,64	1,8	2,8	10,63	64,25	17,64	0,55	NA	0	0	0	8,29	22,08	6,83	0,28	0,59	0,59	299,93	56,27	185,09	NA	0,62	1,66	2,66	13,97	62,44	17,98	0,6	NA	0	4,68	30,09	4,97	23,05	4,11	0,07	0,87	0,87	302,15
1208	6,81	11,13	2,93	0,01	0,59	1,13	156,71	33,55	54,54	31,6	0,39	0,64	1,64	15,14	38,85	24,38	1,06	12473,31	2,13	3,59	70,99	13,26	23,64	6,09	0,02	0,97	1,26	167,35	37,28	46,09	20,34	0,44	0,78	1,78	20,35	43,92	35,52	1,21	NA	14,61	3,26	39,02	6,52	14,87	2,52	0,13	0,55	0,92	141,23
1209	-2,17	-2,51	-24,76	6,3	9,23	11,95	4158,2	298,59	101,92	281	0,08	0,1	1,16	10,42	13,74	48,03	1,3	-4344,71	0	143,83	-198,93	-1,3	-1,75	-17,26	0,84	2,27	2,73	4816,23	988,72	244,29	319,15	0,21	0,28	1,34	9,43	25,23	20,38	1,34	-4340,42	9,37	142,06	-214,91	-5,72	-6,67	-56,12	8,19	11,6	14,7	3581,17
1210	-3,7	-8,53	-52,25	0,03	0,38	0,95	5134,67	725,38	1636,84	1239,51	0,48	1,11	2,3	11,35	56,57	34,1	0,82	NA	11,42	212,37	-83,53	5,98	11,52	39,28	0,06	0,44	1,27	2390,7	341,06	673,48	790,32	0,43	0,83	1,93	22,23	48,06	64,02	1,11	NA	11,14	106,73	-320,57	0,55	1	3,11	0,13	0,55	1,36	2082,29
1211	5,73	12,78	23,98	0,06	0,22	0,99	1522,75	41,42	202,6	203,19	0,33	0,74	2,23	18,9	55,14	48,72	0,77	3263,29	8,55	55,08	279,07	0,39	0,88	1,3	0,03	0,17	0,75	1210,2	38,67	183,35	162,61	0,37	0,84	2,26	12,15	55,85	32,41	0,74	-1412	9,33	39,09	-874,05	0,95	1,92	2,28	0	0,21	0,75	874,71
1212	2,78	5,32	6,21	0,05	0,44	1,54	813,15	41,19	159,95	178,72	0,25	0,49	1,91	3,35	47,74	55,73	0,86	NA	0	1,28	15,53	4,69	9,15	9,06	0,02	0,49	1,48	703,62	52,99	150,75	151,04	0,29	0,57	1,95	11,02	48,75	54,6	0,85	19471,63	0	12,24	68,17	2,13	3,81	3,43	0,05	0,43	1,76	587,01
1213	-8,77	-54,18	-23,64	0,11	0,15	2,14	980,9	6,78	188,21	379,85	0,84	5,18	6,18	15,99	83,81	13,16	1,38	-2601	0	66,73	-326,56	1	10,78	2,71	0,13	0,77	1,13	989,15	256,77	221,08	146,47	0,91	9,83	10,83	11,79	90,77	14,66	1,09	2637,33	18,54	29,33	367,85	0,53	4,33	1,01	0,74	0,77	2,02	698,75
1214	-2,32	-87,3	-1,47	0,16	0,19	0,42	230,91	5,61	221,74	53,54	0,97	36,58	37,58	5,31	97,34	7,48	0,05	48,33	0	4,84	3598,62	-3,58	240,03	-1,95	0,04	0,23	0,5	198,43	38,4	176,54	53,58	1,01	-68,11	-67,11	5,02	101,49	6,79	-0,03	764,33	11,47	4,69	326,73	-15,16	92,88	-12,05	0,05	0,1	0,42	290,11
1215	0,09	0,12	0,22	0,01	0,19	2,63	954,64	26,88	111,09	360,11	0,16	0,22	1,43	6	30,04	0,54	1,18	NA	3,7	15,52	117,61	-0,03	-0,04	-0,04	0,22	0,33	0,37	530,94	9,48	62,38	3,11	0,16	0,2	1,27	7,16	21,38	30,43	0,84	NA	3,75	10,49	95,36	-3,75	-4,22	-20	0,08	1,2	1,31	1944,45
1216	1,33	1,83	2,74	0,07	0,66	3,01	747,03	68,03	98,44	273,39	0,2	0,27	1,37	21,48	27,07	62,94	1,44	NA	2,78	41,34	119,86	0,71	1,81	1,75	0,03	0,19	0,76	901,77	57,11	129,04	206,69	0,58	1,48	2,56	10,93	60,96	10,49	0,8	NA	40,23	25,33	78,34	0,3	0,74	0,85	0,03	0,36	2,14	1050,01
1217	-6,23	-7,48	-37,86	0,35	2,21	3,47	2213,38	605,02	125,69	413,29	0,17	0,2	1,2	13,14	16,72	56,97	1,74	-769	9,05	117,78	-1004,25	-9,4	-11,66	-53,33	0,37	2,07	3,32	2066,05	589,1	150,75	436,69	0,19	0,24	1,24	10,2	19,44	33,82	1,88	NA	9,55	111,21	-320,53	-11,07	-11,93	-60,56	2,94	4,88	9,42	1996,97
1218	-6,93	-16,01	-21,04	0,01	0,25	0,89	1105,35	80,97	255	218,67	0,46	1,07	2,31	5,04	56,71	8,56	0,76	NA	7,37	36,34	138,01	12,04	21,2	18,64	0,01	0,44	1,75	563,55	40,7	96,45	128,55	0,36	0,63	1,76	24,33	43,21	69,41	1,06	NA	0	19,03	43,99	1,21	2,21	2,06	0	0,74	1,79	620,9
1219	22,22	72,18	45,29	0,87	0,88	0,88	742,05	5,16	497,38	NA	0,69	2,24	3,25	37,16	69,22	39,95	0,76	22687	0	30,47	31,16	17,77	69,07	44,03	0,91	0,91	0,91	902,08	4,85	655,66	0	0,74	2,87	3,89	32,33	74,28	26,59	0,79	21273	0	36,09	37,7	16,18	42,89	47,26	1,2	1,2	1,2	1066
1220	-0,65	-0,77	-1,09	9,1	9,23	9,23	615,86	8,31	66,01	0	0,16	0,18	1,18	58,06	15,6	-4,14	NA	NA	0	99,32	99,32	1,01	1,16	1,54	12,27	12,43	12,43	554,78	6,84	44,14	0	0,13	0,15	1,15	66,61	12,9	7,81	NA	NA	0	99,98	100	-1,13	-1,2	-6,1	133,81	134,04	134,04	1977,73
1221	1,03	2,27	2,2	0,07	0,34	1,24	779,31	58,87	213,36	193,99	0,45	0,99	2,2	14,15	54,59	12,76	0,77	5872,31	0,49	28,09	230,68	3,37	6,91	7,1	0,01	0,7	1,75	766,2	131,92	189,82	201,42	0,41	0,84	2,05	16,01	51,21	17,28	0,96	9365,05	0,33	26,6	157,47	-1,54	-3,54	-3,11	0,14	1,37	2,29	736,8
1222	0,56	4,7	1,02	0,22	0,34	0,34	665,71	65,98	579,22	1,77	0,88	7,39	8,39	0,56	88,09	13,99	0,17	NA	0	0	0	-3,15	-34,68	-13,18	0,25	0,34	0,34	1524,97	129,27	1371,4	4,15	0,91	10,02	11,02	-3,15	90,93	3,32	0,13	NA	0	0	0	-14,23	271,72	-136,64	0,02	0,15	0,15	3504,27
1223	0,18	2,19	3,55	0,04	0,06	0,08	7052,39	101,68	4711,55	70,13	0,72	8,65	11,96	0,19	91,64	4,45	0,09	NA	4,46	0,05	0,4	0,16	2,23	2,48	0,04	0,06	0,08	5743,89	103,4	4189,09	59	0,77	10,96	14,21	0,54	92,96	4,39	0,07	NA	3,4	5,96	15,54	0,67	9,59	10,07	0	0,01	0,01	5488,66
1224	-0,47	-0,9	-3,07	0,01	0,31	0,61	2381,58	185,84	424,42	188,19	0,37	0,7	1,91	8,83	47,59	18,83	0,71	-1944,8	10,34	60,86	-459,19	-0,85	-1,55	-4,51	0,16	0,65	1,21	1936,91	138,29	123,16	160,4	0,24	0,44	1,83	9,24	45,35	29,36	0,76	1060,57	10,11	53,68	924,34	-4,81	-9,04	-27,17	0,05	0,53	1,02	2061,91
1225	-22,8	-570,55	-117,6	0,02	0,06	0,35	1877,9	57,15	633,78	366,44	0,92	23,15	25,03	-2,61	96	-17,68	0,36	NA	57,27	104,13	-96,52	0,32	7,68	1,21	0	0,05	0,46	1395,5	36,12	558,8	306,87	0,73	17,58	24,24	16,64	95,87	15,62	0,31	NA	31,04	62,57	262,43	0,25	1,14	1,04	0,05	0,17	0,7	1513,96
1226	-2,4	-12,15	-6,77	0,03	0,29	0,63	1025,43	124,42	323,89	193,49	0,77	3,89	5,06	10,75	80,23	4,52	0,39	NA	25,93	37,06	231,01	10,24	35,26	14,23	0,04	0,2	0,45	505,88	44,38	113,82	73,95	0,68	2,35	3,44	26,46	70,97	26,58	0,51	NA	33,57	22,55	60,64	10,27	29,29	20,12	0,01	0,27	0,64	715,02
1227	3,74	6,06	8,13	0,77	1,16	2,67	791,12	5,03	121,71	186,36	0,36	0,58	1,62	25,22	38,34	46,96	1,38	NA	0	46,69	266,94	0,74	1,08	1,4	-0,11	0,82	1,97	688,12	162,32	174,78	204,2	0,29	0,42	1,45	23,73	31,23	36,86	1,43	NA	0	43,46	189,67	-6,33	-9,24	-11,17	0,22	0,59	2,01	643,9
1228	2,6	7,96	5,45	0,02	0,17	0,87	764,28	36,05	132,68	194,33	0,59	1,8	3,06	18,81	67,36	24,43	0,77	NA	33,94	34,03	89,38	7,19	20,07	10,03	0,05	0,29	0,97	507,94	34,46	61,04	106,55	0,57	1,6	2,79	28,06	64,17	35,05	0,83	NA	35,15	29,11	78,82	1,59	4,1	2,12	0,13	0,28	0,94	485,49
1229	1,57	30,66	5,85	0	0,02	0,43	1358,12	13,61	657,57	269,1	0,49	9,57	19,55	5,16	94,89	22,38	0,06	NA	0	13,41	-1038,08	3,73	39,2	7,48	0,02	0	0,57	729,21	-9,1	356,4	207,84	0,49	5,19	10,5	13,81	90,47	46,1	0,13	NA	0	20,19	72,7	0,24	7,48	0,67	0,05	0,84	1,02	1034,66
1230	20	66,67	28,57	0,25	1,67	1,67	520	NA	51,43	NA	0,65	2,17	3,33	60	65	30,77	NA	NA	NA	57,14	61,54	5	14,29	9,09	0,08	1,67	1,67	661,82	621,82	392,73	NA	0,65	1,86	2,86	55	65	7,69	NA	NA	NA	90,91	90,91	-21,62	-38,21	-15,38	3,14	4,91	4,91	259,52
1231	5,96	126,14	16,51	0,48	1,18	1,18	1008,27	101,01	145,5	NA	0,95	20,16	21,16	6	95,27	27,38	1,03	NA	0	0,11	0,12	-1,17	-17,52	-2,51	0,42	1,61	1,61	782,46	108,51	99,01	NA	0,93	13,98	14,98	-0,92	93,32	31,38	1,1	NA	0,32	0,53	0,64	-10,9	957,11	-21,95	0,83	1,19	1,19	734,62
1232	-4,06	-7,5	-9	0,01	0,62	2,05	806,54	115,43	128,13	269,85	0,34	0,63	1,85	4,93	45,87	16,36	1,25	672,36	17,66	19,92	1146,99	0,38	0,68	0,6	0,01	0,55	2,13	582,59	75,85	115,03	228,06	0,36	0,64	1,8	9,96	44,49	25,27	1,39	3441,75	15,12	15,33	273,46	0,05	0,09	0,06	0,01	0,41	1,44	452,7
1233	5,62	7,34	16,72	0,51	4,39	6,26	1081,85	150,02	38,73	73,53	0,23	0,31	1,31	16,81	23,4	48,82	1,06	10408,09	5,37	33,25	72,47	4,14	5,18	10,21	1,8	4,79	5,86	898,54	168,2	38,49	60,56	0,15	0,19	1,25	17,71	20,14	73,68	1,3	12532,43	3,32	33,51	58,06	26,09	31,22	48,4	2,1	4,42	5,38	677,08
1234	6,98	47,37	11,64	0,04	0,04	0,36	606,42	1,76	244,98	135,73	0,84	5,68	6,78	13,67	85,25	21,88	0,38	53973,75	42,79	11,14	31,72	18,09	52,86	20,78	0,06	0,11	0,38	417,96	9,87	138,48	65,69	0,65	1,9	2,92	23,22	65,77	47,12	0,53	NA	31,15	5,89	15,25	9,66	41,61	14,23	NA	0,24	0,4	537,54
1235	0,03	0,05	0,27	0,87	1,79	4,09	3073,2	265,55	87,61	670,51	0,33	0,49	1,49	31,02	32,96	38,18	1,48	NA	6,59	261,66	678,7	-13,93	-24,89	-90,41	0	0,71	1,89	2361,91	359,35	476,86	604,48	0,44	0,79	1,79	18,61	44,03	5,2	1,33	NA	1,19	211,16	811,24	-25,87	-62,52	-144,31	0,1	0,82	1,28	2036,31
1236	-3,66	-38,57	-12,51	0,01	0,78	1,13	1244,46	451,11	340,04	208,55	0,73	7,69	10,54	9,06	90,51	9,81	0,74	NA	41,75	43,49	-1057,86	-13,41	-6714,9	-32,86	0,02	0,5	0,93	892,1	218,8	372,75	203,79	0,8	398,76	500,76	3,37	99,8	1,07	0,51	NA	32,95	41,12	-198,03	5,6	96,35	10,91	0,04	0,45	1,08	711,67
1237	0,79	2,65	57,44	0,8	0,84	0,84	24640,73	868,72	18352,97	0	0,7	2,35	3,35	0,79	70,14	7,6	0,73	NA	0	0	0	1,06	38,11	1261,67	0,04	0,84	0,85	431752,53	290754	363010,8	4467,6	0,85	30,46	35,83	1,06	97,21	5,72	0,1	NA	0	0	0	11,56	77,26	360,41	0,13	1	1,03	11375,7
1238	-1,94	-3,67	-35,13	0,12	1,15	1,18	6598,43	2939,05	2865,35	92,81	0,45	0,85	1,89	4,38	47,14	22,31	1,11	NA	0	114,53	-115,96	8,56	12,83	40,48	0,49	1,84	1,89	1720,49	660,64	488,32	26,53	0,32	0,47	1,5	14,6	33,28	59,6	1,52	NA	0	28,52	38,98	21,02	30,77	43,17	0,09	2,93	3,01	749,72
1239	0,86	1,73	0,71	0,08	1,41	1,85	300,56	41,07	41	47,05	0,5	1,02	2,03	27,82	50,65	17,3	1,85	NA	25,98	22,27	80,01	0,58	1,54	0,5	0	1,01	1,1	310,84	94,74	71,79	11,82	0,62	1,65	2,65	28,36	62,27	20,29	1,08	NA	21,68	23,72	72,21	0,57	1,08	0,6	0,01	1,18	1,52	384,93
1240	-9,56	-27	-23,95	0,03	0,1	0,49	911,51	27,44	354,64	163,8	0,61	1,72	2,82	6,97	64,58	2,43	0,64	NA	16,71	41,41	374,59	6,86	15,56	10,02	0,01	0,16	0,64	531,87	30,59	183,8	101,1	0,5	1,13	2,27	21,97	55,91	36,29	0,73	NA	10,06	22,08	75,6	2,63	5,23	3,84	0	0,21	0,78	532,7
1241	0,45	0,86	2,96	0,05	0,83	2,35	2392,12	168,21	215,22	332,97	0,4	0,76	1,91	7,39	47,75	25,87	0,91	272,25	11,09	45,59	3717,11	-1,7	-4,28	-14,69	0	0,96	1,49	3138,03	592,2	296,66	336,64	0,52	1,31	2,51	4	60,23	9,81	0,89	-2688,44	26,76	49,21	-396,88	-1,35	-2,94	-7,64	0	0,29	0,96	2069,65
1242	2,8	3,06	0,26	11,8	11,8	11,8	34,3	0	2,87	0	0,08	0,09	1,09	2,8	8,47	33,07	NA	NA	0	0	0	64,51	94,89	31,94	0,19	3,12	3,12	180,22	167,33	57,07	0	0,32	0,47	1,47	64,51	32,02	201,47	NA	NA	0	0	0	42,77	49,66	25,78	0,29	6,56	6,56	220,03
1243	24,28	-2985	39,93	0,22	0,27	0,39	598,43	2,18	534,91	63,44	1,01	-123,92	-122,92	38,32	100,81	48,22	0,14	NA	9,71	23,08	58,78	1,12	622,78	5,56	0,02	0,22	0,34	1807,42	304,78	1762,37	216,41	1	554,72	555,72	13,34	99,82	13,61	0,02	-1176,67	1,12	60,65	-476,91	0,6	76,77	3,64	0,06	0,1	0,41	2201,11
1244	2,88	48,07	0,71	0,02	0,18	0,19	89,83	9,5	50,78	0,57	0,94	15,71	16,71	2,88	94,02	9,01	0,4	NA	36,86	0	0	0,05	1,93	0,02	0,08	0,27	0,27	113,64	11,64	54,9	0	0,94	33,64	35,96	0,05	97,22	8,66	0,24	NA	24,87	0	0	2,17	4,06	0,39	0,5	0,68	0,73	65,57
1245	3,36	5,64	5,23	1,59	1,59	1,59	566,84	0	226,98	0	0,4	0,68	1,68	3,36	40,49	8,3	1,68	NA	0	0	0	11,76	12,09	5,66	20	22,3	22,3	175,37	10,99	4,78	NA	0,03	0,03	1,03	11,76	2,75	888,54	2,55	NA	0	0	0	7,54	8,7	6,53	5,94	5,94	5,94	315,9
1246	0,03	0,05	0,31	0,1	0,29	0,54	3988,37	63,53	185,6	82,75	0,2	0,37	1,88	2,86	46,8	33,96	0,67	8682,71	3,65	31,04	97,4	0	-0,01	-0,05	0,02	0,36	0,56	3622,6	121,98	312,21	74,04	0,27	0,55	2,02	2,96	50,58	22,79	0,7	12614,2	3,86	29,54	70,59	-2,66	-6,55	-26,33	0,06	0,25	0,54	3618,62
1247	2,51	6,4	5,84	0,69	1,79	3,15	848,41	131,11	119,58	164,69	0,54	1,37	2,55	18,46	60,8	27,17	1,43	-1803,56	7,28	37,17	-520,88	7,56	21,44	14,72	0,34	0,73	2,3	708,84	27,99	71,82	114,92	0,62	1,76	2,84	19,48	64,75	27,58	1,14	6851,61	26,9	23,22	137	9,54	24,85	18,91	0,2	0,45	1,57	723,55
1248	20,98	28,77	45,93	2,64	3,35	3,35	797,11	0	212,58	0	0,27	0,37	1,37	20,98	27,08	97,92	7,73	NA	0	0	0	14,74	19,37	60,37	3,34	4,02	4,03	1490,62	0	350,91	4,38	0,24	0,31	1,31	14,74	23,9	78,31	19,14	NA	0	0	0	16,92	17,64	58,11	19,64	25,2	25,2	1253,57
1249	0,58	57,99	5,17	0,25	0,26	0,29	3263,46	40,85	2621,07	108,9	0,99	99,49	100,49	0,58	99	15,14	0,01	NA	17,79	0	0	5,08	53,98	88,93	0,28	0,32	0,36	6373,75	202,45	5710,28	252,4	0,91	9,63	10,63	5,11	90,59	31,45	0,14	NA	0	0,56	-0,07	2,93	24,96	46,31	0,3	0,35	0,53	5764,92
1250	-2,27	-2,89	-12,28	1,32	2,2	9,7	1968,2	26,22	29,88	227,3	0,08	0,1	1,27	7,24	21,55	67,56	0,99	NA	0	51,43	285,87	2,11	2,69	9,56	1,75	2,12	6,91	1651,33	19,93	53,93	261,92	0,1	0,12	1,28	11,74	21,75	99,67	1,09	NA	0	43,71	115,4	3,79	4,8	11,01	4,69	5,33	9,56	1059,69
1251	43,41	57,99	72,86	2,4	2,4	3,98	204,79	0	151,99	242,87	0,25	0,34	1,34	43,41	25,15	172,58	NA	NA	0	0	0	-105,24	-175,26	-43,59	0,38	1,39	2,17	150,77	59,73	59,58	47,23	0,4	0,67	1,67	-1,91	39,95	-237,8	4,5	NA	0	42,8	-219,77	-0,5	-28,26	-0,51	0,24	0,25	0,65	371,4
[truncated: 14 more columns]
