# Supplementary material for: Bankruptcy prediction using ensemble of autoencoders optimized by genetic algorithm
Source: PeerJ Comput Sci. 2023 Jun 8;9:e1257. doi: 10.7717/peerj-cs.1257 (PMC10280414; doi:10.7717/peerj-cs.1257)
Supplement: Supplemental Information 1 [file peerj-cs-09-1257-s001.zip › nonbankrupt_agriculture_14_year_11_12_13.csv]

	V1	V2	V3	V4	V5	V6	V7	V8	V9	V10	V11	V12	V13	V14	V15	V16	V17	V18	V19	V20	V21	V22	V23	V24	V25	V26	V27	V28	V29	V30	V31	V32	V33	V34	V35	V36	V37	V38	V39	V40	V41	V42	V43	V44	V45	V46	V47	V48	V49
1	-0,8	25,43	-3,06	0,29	0,3	0,31	1401,27	7,02	745,95	9,97	0,73	-23,4	-31,97	6,59	103,13	8,67	0,16	NA	2,97	28,43	61,45	0,04	-1,44	0,16	0,23	0,23	0,24	1417,95	5,55	861,43	10,67	0,78	-27,44	-35,4	5,76	102,82	8,21	0,13	10591,13	1,51	22,23	52,74	2,24	-969,03	9,61	0,1	0,11	0,12	1561,15
2	-104,54	-1117,23	NA	1,17	1,2	1,2	NA	NA	NA	NA	0,91	9,69	10,69	-104,54	90,64	-115,34	NA	NA	0	NA	0	7,12	52,94	21,6	0,82	0,84	0,84	1107,96	17,64	874,26	NA	0,85	6,32	7,44	7,12	86,56	8,38	NA	NA	0	0	0	26,36	76,39	66,08	0,62	1,63	1,63	912,46
3	10,16	30,2	24,93	0,87	1,09	3,61	893,56	28,86	149,98	384,15	0,56	1,67	2,97	31,39	66,37	37,49	1,86	NA	0	52,12	265,15	0,22	0,67	0,52	0,88	0,99	3,4	877,47	15,8	163,24	398,34	0,59	1,83	3,09	21,5	67,59	18,94	1,82	5790,74	0	51,15	258,18	0,46	1,34	0,96	0,64	0,76	2,74	751,33
4	4,88	7,51	5,83	1,08	1,97	6,49	434,47	23,95	26,86	123,07	0,33	0,5	1,54	13,59	35,01	52,45	1,51	15602,21	3,11	10,4	48,44	3,21	4,49	3,81	0,57	0,75	2,38	433,34	13,1	69,94	115,01	0,26	0,37	1,4	12,18	28,48	62,06	1,34	13343,56	2,6	10,65	57,51	2,6	4,23	3,55	0,37	0,6	2,25	497,63
5	-1,4	-2,3	-1,94	1,07	1,65	2,28	505,24	112,34	194,68	124,81	0,39	0,64	1,64	9,85	38,96	2,74	5,51	NA	0	15,62	-84,75	23,1	39,4	29,76	1,6	1,9	2,27	470,25	56,67	191,94	72,46	0,41	0,71	1,71	32,92	41,38	62,62	9,78	3882,13	0	12,66	51,84	8,34	9,86	9,68	2,51	3,42	5,48	422,46
6	9,78	37,38	1,65	0,52	1,18	1,18	61,24	29,5	44,57	0,02	0,74	2,82	3,82	10,57	73,84	13,88	2,08	NA	0	0,13	4,74	10,25	31,4	1,85	0,31	1,02	1,04	65,9	30,78	43,68	1,19	0,67	2,06	3,06	13,12	67,37	16,24	1,12	84070	0	0,52	15,98	8,94	22,28	2,76	0,39	1,04	1,05	112,61
7	0	0	NA	NA	NA	NA	NA	NA	NA	NA	NA	NA	1	0	0	NA	NA	NA	0	NA	NA	0	0	NA	NA	NA	NA	NA	NA	NA	NA	NA	NA	1	0	0	NA	NA	NA	0	NA	NA	0	0	NA	NA	NA	NA	NA
8	-2,2	-3,15	NA	0,12	0,26	0,71	NA	NA	NA	NA	0,3	0,43	1,43	-2,2	30,07	-7,32	0,82	NA	0	NA	0	0,11	0,16	0,87	0,1	0,6	0,6	2919,62	311,27	624,09	0	0,31	0,45	1,45	0,11	31	0,35	0,79	NA	0	0	0	3,76	5,37	20,7	0,16	0,61	0,61	2005,88
9	7,84	8,58	4,74	1,56	7,71	8,89	220,12	92	14,97	17,88	0,09	0,1	1,1	44,59	8,68	154,6	2,36	NA	0	22,22	71,18	0,01	0,01	0,01	0,15	4,51	4,88	324,81	137,51	31,5	11,74	0,12	0,14	1,14	41,76	12,2	56,68	1,7	11596,06	0	37,15	93,11	2,06	4,26	1,79	0,04	1,28	1,5	315,09
10	8,54	15,57	54,05	0,75	1,43	1,52	2303,37	624,92	919,09	83,68	0,45	0,82	1,82	8,54	45,12	23,36	1,42	NA	0	0	0	0,98	2,51	29,08	0,18	1,18	1,35	10841,09	5962,42	5998,68	1018,93	0,59	1,52	2,56	0,98	60,98	5,93	1,61	NA	0	0	0	0,36	0,75	2,93	0,33	1,03	1,56	2990,6
11	12,46	54,14	72,44	0	0,74	1,22	2115,95	814,81	454,5	560,38	0,71	3,07	4,34	25,71	76,98	30,04	0,8	NA	32,6	77,04	-22,69	6,46	23,31	61,6	0	0,45	0,87	3478,63	822,73	619,55	831,31	0,71	2,57	3,61	16,53	72,27	16,95	0,62	-9688,7	38,21	95,94	-84,03	1,16	4,15	5,33	0	0,6	0,84	1672,3
12	5,85	7,37	9,86	0,77	1,95	4,33	613,97	72,13	54,06	148,33	0,14	0,18	1,26	22,23	20,65	126,52	1,5	NA	1,21	27,64	104,85	2,08	2,65	3,47	0,78	1,84	3,65	609,8	71,24	67,56	124,17	0,15	0,19	1,28	17,68	21,82	109,41	1,38	11207,19	0	26,07	108,18	7,94	9,66	12,3	2,15	3,27	5,45	563,77
13	5,61	167,74	18,94	0,01	0,63	0,8	1227,87	261,61	323,18	73,18	0,8	23,89	29,88	8,78	96,65	27,66	0,69	NA	19,38	10,69	20,33	-1,22	-46,3	-1,51	0,01	0,49	0,51	450,24	155,83	307,33	7,91	0,86	32,54	37,89	2,53	97,36	21,91	0,25	25357,33	16,2	4,63	27,43	-3,9	-5087,42	-30,65	0,01	0,07	0,13	2861,26
14	11,69	52,32	8,49	0,01	1,24	2,28	264,1	68,09	20,88	58,59	0,78	3,47	4,47	23,66	77,65	19,65	1,23	NA	13,25	8,68	51,15	9,62	48,67	10,75	0,01	0,79	1,05	407,92	121,02	124,38	41,07	0,8	4,06	5,06	19,82	80,24	16,9	0,85	25052,29	7,61	11,4	48,3	0,61	2,4	0,64	0,22	1,08	1,46	379,6
15	17,4	18,48	25,95	4,86	8,89	16,37	542,88	70,19	17,4	131,92	0,05	0,05	1,06	35,57	5,83	609,34	2,02	40072,89	0	27,1	48,21	4,11	4,66	5,06	2,94	5,14	7,62	450,12	30,64	38,28	96,38	0,11	0,12	1,13	27,86	11,78	204,94	2,62	32530,21	0	29,29	71,06	1,15	1,31	2,15	1,83	3,22	7,17	680,33
16	9,08	19,78	21,72	0,16	0,86	1,11	871,05	262,25	279,54	97,15	0,5	1,08	2,18	21,34	54,11	36,38	1,98	NA	11,46	29,35	234,42	1,38	2,76	3,31	0	1,84	2,16	877,96	556,27	230,12	96,2	0,47	0,95	2,01	15,18	50,21	16,43	2,83	-590,95	8,35	33,2	-2299,02	-3,47	-8,24	-9,68	0,01	0,74	0,93	1016,77
17	3,91	6,51	4,35	0,21	0,71	1,69	404,57	48,21	64,26	95,83	0,31	0,51	1,66	26,93	39,89	45,06	1,12	17717	10,23	25,58	92,03	0,41	0,66	0,5	0,05	0,82	1,63	447,03	88,39	79,21	94,85	0,3	0,48	1,61	22,76	37,82	36,83	1,14	13650,5	8,8	27,37	109,1	2,68	3,91	3,02	0,37	0,7	2,05	410,84
18	6,33	20,63	12,07	0,09	0,35	0,67	693,64	124,16	472,13	149,28	0,69	2,26	3,26	16,91	69,3	26,84	0,58	NA	0	20,15	123,8	2,9	11,24	9,47	0,12	0,26	0,48	1192,47	120,9	869,04	194,29	0,74	2,88	3,88	9,27	74,22	10,65	0,41	NA	0	20,82	190,03	11,76	33,25	31,52	0,23	0,42	0,58	975,18
19	3,15	21	5,95	0	0,3	0,7	688,51	130,14	339,43	176,36	0,64	4,29	6,67	5,94	85,01	19,67	0,38	NA	14,25	5,27	-65,37	21,62	53,43	22,15	0,48	0,48	1,52	373,96	NA	148,29	155,71	0,4	1	2,47	24,37	59,53	82,79	1,06	48188,2	0	2,81	19,08	10,93	21,25	11,39	0,58	0,69	2,08	379,57
20	3,57	19,55	6,19	0,13	1,38	2,21	630,72	143,76	54,96	101,71	0,79	4,35	5,47	9,8	81,73	15,19	1,4	44812,13	68,94	10,8	36,29	-2,5	-16,58	-4,61	0	1,03	1,8	671,94	140,19	69,35	115,46	0,83	5,48	6,63	3,94	84,91	6,87	1,29	32769,55	67,96	11,86	48,37	2,55	12,92	3,84	0	1,31	2,73	547,52
21	2,06	2,65	2,42	0,24	0,72	2,61	426,36	21,34	42,52	86,62	0,2	0,26	1,28	18,95	22,04	93,63	1,21	NA	1,55	19,78	67,26	1,55	1,94	1,58	0,49	0,95	2,33	373,29	19,76	43,27	60,82	0,19	0,24	1,25	17,83	20,25	102,68	1,19	17427,05	0,33	16,66	65,59	0,63	0,78	0,73	0,12	0,77	2,25	425,73
22	8,34	9,58	26,39	5,82	6,87	9,22	1151,29	90,03	86	204,23	0,12	0,14	1,15	21,98	12,92	118,48	3	NA	0	43,13	88,38	8,76	10,08	19,86	6,21	7,08	8,74	828,09	56,05	64,49	108,51	0,13	0,15	1,15	21,96	13,13	112,67	2,99	15580,15	0	29,95	69,83	1,85	2,13	5,56	6,44	7,29	8,72	1092,34
23	0,21	13,08	0,22	0,01	0,39	0,93	373,62	97,95	237,99	140,01	0,94	58,32	61,98	30,43	98,39	8,32	0,44	10721,71	17,84	31,01	88,13	6,41	52,44	6,38	0,08	0,26	0,68	363,59	46,8	248,5	103,87	0,72	5,89	8,19	34,03	87,78	24,22	0,25	18324,65	0	27,52	63,96	2	13,64	1,82	0,03	0,42	0,72	330,36
24	0,52	1	8,32	0,14	0,49	0,93	5790,57	546,51	1431,9	784,29	0,35	0,68	1,92	11,04	47,94	23,1	0,8	NA	5,52	167,36	-1060,22	-9,38	-19,68	-67,94	0,09	0,39	0,65	2643,09	250,61	735,3	229,87	0,4	0,85	2,1	1,79	52,33	-0,19	0,7	-8168,42	4,88	80,93	-163,64	0,09	0,18	0,77	0,18	0,44	0,71	3231,72
25	6,98	78,12	13,84	0,42	0,47	0,56	721,84	24,96	476,43	42,77	0,91	10,2	11,2	10,9	91,07	28,3	0,52	NA	0	7,78	13,14	-2,6	-35,91	-4,24	0,37	0,4	0,47	595,45	10,08	432,03	34,21	0,93	12,83	13,83	1,67	92,77	25,39	0,4	31128,5	0	6,95	21,14	-6,65	-997,64	-10,71	0,18	0,23	0,3	586,13
26	4,6	6,35	10,11	0,52	0,76	3,38	799,77	33,37	139,12	368,31	0,26	0,36	1,38	26,04	27,58	37,09	1,99	NA	0	47,11	125,15	0,14	0,2	0,28	0,49	0,66	3,2	708,63	21,21	128,52	330,45	0,26	0,36	1,38	21,82	27,57	21,22	1,95	5788,33	0	42,09	164,12	-8,37	-13,5	-19,84	0,16	0,29	2,11	863,17
27	4,88	5,81	8,69	1,71	3,67	7,95	647,87	66,24	33,94	147,57	0,1	0,12	1,19	22,1	16	106,32	1,53	NA	0	30,64	84,09	4,01	4,77	7,11	3,09	4,37	8,77	647,62	43,61	34,04	151,81	0,11	0,14	1,19	22,45	16	98,56	1,69	15994	0	32,73	83,1	1,4	1,64	2,48	3,08	4,27	9,7	642,22
28	0,39	1,91	1,13	0,12	0,22	0,58	1054,38	55,01	431,03	191,73	0,79	3,87	4,87	2,3	79,49	7,68	0,31	NA	8,89	5,52	67,63	0,79	4,67	1,68	0	0,08	0,33	781,79	30,93	247,56	103,36	0,83	4,94	5,94	2,35	83,16	6,47	0,35	11781,3	20,21	3,36	32,04	1,2	6,17	4,5	0,01	0,13	0,22	1360,7
29	0,87	1,15	18,62	0,04	1,24	1,69	7751,2	1495,44	41,78	564,26	0,21	0,28	1,31	5,17	23,76	29,04	1,12	-15058,88	15,69	91,57	-55,81	0,47	0,54	6,24	0,24	3,02	6,39	4841,21	390,59	25,71	480,35	0,1	0,12	1,15	5,27	12,81	59,48	1,16	-11334,33	2,41	63,65	-64,66	-2,62	-2,95	-46,75	0,1	4,68	12,22	6494,98
30	9,94	10,18	13,61	41,56	41,56	41,56	498,65	NA	11,87	NA	0,02	0,02	1,02	9,94	2,41	413,01	NA	NA	0	0	0	0,63	0,63	1,49	655,83	655,83	655,83	864,31	NA	1,3	NA	0	0	1	0,63	0,15	413,04	NA	NA	0	0	0	13,17	14,6	24,97	15,85	15,85	15,85	690,27
31	-7,03	-12,11	-535,53	0,35	0,69	0,95	27734,73	3833,71	11169,27	2974,42	0,42	0,72	1,72	4,7	41,98	10,45	0,97	NA	0	893,53	-120,18	-2,27	-3,67	-30,03	0,33	0,72	1,11	4835,96	683,59	1755,92	690,57	0,38	0,62	1,62	10,37	38,25	29,11	1,06	-7042,2	0	167,38	-110,68	-5,39	-9,99	-100,77	0,24	0,79	1,17	6810,32
32	25,07	39,04	40,37	1,21	1,96	2,94	586,06	56,29	75,05	74,28	0,34	0,53	1,56	31,89	35,79	80,43	1,14	NA	0	10,98	23,29	12,92	16,89	21,07	0,93	2,36	2,8	595,2	95,11	44,84	29,14	0,22	0,29	1,31	24,38	23,49	72,25	1,23	28314,56	3,63	18,69	43,96	10,35	15,24	20,96	0,63	1,82	2,43	737
33	11,8	36,83	34,16	0,79	1,47	1,47	1053,44	480,17	707,97	0	0,68	2,12	3,12	11,8	67,95	17,37	NA	NA	0	0	0	2,92	10,14	14,2	0,68	1,06	1,06	1777,18	474,62	1248,66	NA	0,71	2,48	3,48	2,92	71,24	4,09	1,17	NA	0	0	0	-4,04	-14,28	-19,62	0,88	1,08	1,08	1768,84
34	33,25	70,85	22,75	0,21	1,21	1,28	249,05	129,24	128,53	8,79	0,53	1,13	2,13	45,45	53,07	71,74	1,46	NA	0	8,35	32,49	22,92	58,47	8,9	0,47	0,81	0,91	141,81	28,35	61,61	9,11	0,61	1,55	2,55	37,42	60,81	50,15	0,9	26275	15,6	5,64	24,78	35,09	64,89	10,8	0,17	1	1,1	112,05
35	0	0	NA	NA	NA	NA	NA	NA	NA	NA	NA	NA	1	0	0	NA	NA	NA	0	NA	NA	-6,51	-7,76	-9,57	5,83	5,83	5,83	536,73	NA	85,22	NA	0,16	0,19	1,19	-6,51	16,1	-40,43	NA	NA	0	0	0	22,16	22,17	46,36	2021,75	2021,75	2021,75	761,62
36	1,28	1,28	1,4	27,57	332,83	332,83	176,63	0	1,18	0	0	0	1	1,28	0,3	426,32	NA	NA	0	0	0	0,48	0,48	NA	1,45	42,65	59,72	NA	NA	NA	NA	0,01	0,01	1,01	0,48	0,88	2223,38	2,08	NA	0	NA	0	0,87	1,58	18,96	0,03	1,62	1,87	7922,05
37	-13,07	-22,19	-96,22	0,01	0,88	1,4	2680,55	499,44	331,72	306,22	0,29	0,5	1,7	3	41,12	11,34	0,91	NA	11,07	118,31	-351,43	1,62	2,71	10,53	0,02	0,96	1,4	2368,62	535,12	133,6	251,91	0,3	0,5	1,67	17,39	40,06	48,7	0,95	1365,94	19,79	102,35	720,19	0,34	0,6	2,69	0,01	0,91	1,36	2896,04
38	6,13	80,36	6,57	0,15	0,33	1,08	389,86	60,86	356,14	273,38	0,92	12,1	13,1	6,13	92,37	6,64	NA	NA	0	0	0	14,05	85,5	7,4	0,15	0,45	1,2	192,26	46,87	158,46	120,74	0,84	5,08	6,08	14,05	83,56	16,82	NA	-10179	0	0	0	12,38	82,72	7,29	0,29	0,52	1,18	214,27
39	1,43	17,31	1,22	0,22	0,28	0,33	309,25	11,55	192,38	7,92	0,92	11,09	12,09	15,57	91,73	14,2	0,47	23673	0	12,01	49,32	1,38	11,45	1,04	0,17	0,34	0,43	274,83	31,71	185,5	17,45	0,88	7,3	8,3	16,34	87,95	36,49	0,44	31023	0	11,26	30,89	1,81	14,65	1,24	0,69	0,86	0,88	249,43
40	2,44	4,08	20,45	0,56	0,83	0,96	3047,86	291,76	1071,96	131,55	0,4	0,67	1,67	10,95	40,1	77,42	0,98	NA	0	71,19	-27,83	1,43	2,52	30,41	0,41	0,46	0,69	7785,87	132,93	3111,44	736,64	0,43	0,77	1,77	12,41	43,39	67,81	0,83	-28966,5	0	234,36	-26,02	1,39	2,27	8,69	0,96	1,29	2,9	2277,59
41	8,78	15,59	28,83	0,03	0,11	0,57	1195,34	38,26	516,25	240,02	0,44	0,78	1,78	24,17	43,67	40,24	0,75	NA	0	50,53	224,69	5,96	14,17	41,6	0	0,02	0,72	2546,36	12,84	908,62	643,78	0,58	1,38	2,38	20,48	57,92	24,32	0,86	-21138,56	0	101,29	-24,92	10,23	90,95	184,8	0,6	2,56	5,67	6576,34
42	66,24	93,78	137,27	1,25	2,02	2,24	754,39	66,5	46,13	18,93	0,11	0,16	1,42	73,06	29,37	617,06	0,95	NA	5,28	14,15	70,6	4,93	7,89	9,19	0,59	0,88	0,95	680,11	47,94	42,83	11,34	0,25	0,39	1,6	20,98	37,52	40,31	0,82	6994,5	18,07	29,9	79,96	-1,69	-2,99	-4,09	0,49	0,61	0,84	881,06
43	-0,96	-3,31	-2,12	0	0,25	0,5	799,77	132,95	541,26	139,25	0,71	2,44	3,44	38,22	70,92	18,12	0,46	NA	0	86,1	1122,96	1,2	4,05	2,35	0	0,24	0,45	712,33	102,98	426,89	86,84	0,7	2,36	3,36	37,29	70,26	21,04	0,51	654,81	0	70,42	1297,74	6,14	16,73	10,52	0,01	0,29	0,45	623,5
44	-6,93	-11,42	-26,78	4,07	4,45	5,02	1406,09	55,44	144,96	83,9	0,39	0,65	1,65	11,11	39,27	-7,58	1,88	NA	0	69,7	171,67	-4,52	-4,96	-19,05	5,35	5,62	6,88	1536,91	29,83	113,35	145,56	0,09	0,1	1,1	11,3	8,81	-2,44	1,9	18403,91	0	66,65	142,16	-6,52	-9,29	-29,03	0,69	0,79	1,2	1620,11
45	-7946,35	384,11	-29,86	-0,66	-0,29	0,05	1,37	10,27	7,5	9,37	20,38	-0,99	-0,05	-6709,38	2168,75	-389,91	NA	NA	1483,85	4,65	-19,9	-30,56	290,72	-26,85	-0,3	-0,09	0,91	320,68	20,59	47,2	96,22	1,1	-10,48	-9,51	-28,61	110,51	-27,75	0,97	NA	27,98	1,71	-7,12	-38,91	548,28	-20,99	-0,6	-0,6	1,09	196,34
46	3,26	7,88	66,98	0,19	0,9	1,33	7476,8	2053,8	2911,32	1278,92	0,53	1,27	2,42	12,25	58,61	26,63	0,88	NA	0	184,7	-22,47	2,47	8,56	13,92	0,32	0,36	0,73	2056,12	41,24	1089,74	408,76	0,66	2,29	3,46	13,49	71,12	22,32	0,59	-11263,67	0	62,05	-76,34	2,41	9,58	31,85	0,11	0,68	1,03	4817,91
47	-30,78	138,06	-156,75	0,01	0,1	0,1	1853,74	212,27	2241,88	NA	1,22	-5,49	-4,49	-27,83	122,29	-0,47	-0,26	3146	0	15,05	54,79	6,86	-64,06	3,5	0,32	0,41	0,49	186,31	18,26	203,43	17,21	1,11	-10,33	-9,33	14,05	110,72	27,97	-0,24	NA	0	3,67	18,38	18,68	172,03	15,29	0,19	0,9	0,95	297,99
48	50,92	67,5	15,93	0,97	3,56	3,97	113,87	71,54	27,62	11,43	0,25	0,33	1,33	50,92	24,57	323,25	NA	NA	0	0	0	34,22	47,28	20,93	2,66	2,66	3,2	223,28	0	60,86	33,53	0,28	0,38	1,38	34,22	27,63	124,59	7,26	NA	0	0	0	27,88	35,55	18,06	3,44	4,33	4,39	235,85
49	-32,83	-389,64	-43,21	0,66	0,67	0,67	479,16	3,14	424,76	2,8	0,92	10,87	11,87	18,37	91,58	-21,6	0,23	NA	0	67,4	207,14	-119,14	125,98	-64,09	0,05	0,12	0,12	196,36	23,77	364,24	0,96	1,95	-2,06	-1,06	32,98	194,57	-41,68	-1,2	522	0	81,84	950,77	1,22	19,75	1,53	0,47	0,62	0,93	456,33
50	-19,67	-49,24	-228,51	8,92	9,66	15,81	4228,57	115,09	155,44	968,87	0,6	1,5	2,5	9,46	60,05	-10,04	1,05	NA	0	338,41	-227,86	-6,72	-19,27	-56,03	7,72	8,45	14,96	3044,64	93,47	128,6	849,99	0,65	1,87	2,87	18,19	65,14	7,69	1,07	-327,2	0	207,75	-3668,64	1,68	4,92	11,56	18,68	18,79	33,47	2510,6
51	18,01	47,93	30,38	0,1	0,56	0,56	613,97	170,05	367,89	0	0,62	1,66	2,66	49,25	62,42	33,44	0,58	NA	0	52,7	57,71	0,39	1,6	0,69	0,07	0,49	0,49	642,21	192,27	463,34	0	0,76	3,09	4,09	26,42	75,57	30,77	0,46	NA	0	45,8	53,21	0,27	7,96	NA	0,24	1,73	1,73	1536,49
52	0,79	1,21	1,25	0,48	0,99	1,77	576,55	48,75	68,52	77,25	0,32	0,49	1,53	19,33	34,67	36,9	1,13	NA	4,99	29,38	93,41	8,4	12,06	12,62	0,74	1,39	2,72	548,56	47,53	72,39	97,64	0,28	0,4	1,44	26,87	30,34	73,36	1,33	11384,16	0	27,76	86,81	0,79	1,2	1,4	0,69	0,93	2,13	643,68
53	-3,74	-6,63	-9	0,27	0,33	0,92	876,75	11,78	117,41	116,27	0,42	0,75	1,77	50,86	43,59	45,57	0,97	4035,86	8,74	131,5	290,59	13,15	19,15	33,32	0,05	0,1	1,68	924,51	9,39	177,08	283,52	0,3	0,44	1,46	73,95	31,29	108,65	1,2	6771,14	0	154	195,87	13,8	19,12	45,36	0,22	0,23	1,73	1196,48
54	5,84	20,67	7,49	0,19	0,19	0,54	466,77	0,29	282,14	101,65	0,72	2,54	3,54	5,97	71,74	32,38	0,58	NA	0	0,16	-7,56	-1,41	-5,52	-2	0	0,38	0,8	518,35	139,33	367,32	155,51	0,74	2,91	3,91	-1,41	74,41	26,77	0,66	NA	0	0	0	0,32	1,28	0,35	0,05	0,25	1,04	396,12
55	2,37	5,56	56,61	0	0,84	1,31	8678,68	2178,14	1859,21	1244,95	0,48	1,12	2,34	20,22	57,3	29,85	0,98	NA	8,75	425,47	-218,57	-0,85	-1,71	-6,33	0,25	0,88	1,58	2713,45	351,96	280	395,89	0,39	0,8	2,01	23,34	50,35	31,98	1,01	-2449,23	10,35	179,84	-440,47	-3,45	-6,92	-32,11	0,03	0,65	1,73	3384,87
56	0,52	4,78	0,17	0,31	0,77	1,6	122,49	31,62	47,81	58,44	0,88	8,16	9,22	21,83	89,15	7,61	4,86	NA	17,36	7,17	68,7	0,03	0,3	0,01	0	0,75	1,98	108,87	37,22	49,8	62,12	0,88	7,65	8,69	21,34	88,49	5,19	6,61	16055,17	0	6,35	71,51	0,21	3,14	0,09	0,27	1,08	1,96	146,25
57	3,12	5,78	11,1	0,23	0,78	1,97	1293,63	102,54	187,03	226,72	0,39	0,73	1,85	12,91	45,99	36,03	1,1	NA	4,88	34,76	95,99	0,94	1,6	4,04	0,22	1,28	4,29	1574,66	106,24	100,62	307,29	0,29	0,49	1,71	12	41,47	43,32	1,11	8530,38	5,13	47,72	120	0,91	1,42	4,01	0,62	1,51	5,84	1597,28
58	13,14	43,04	1,59	0,02	0,78	1	43,95	22,79	30,18	6,74	0,69	2,28	3,28	16,7	69,48	22,4	1	49575	0	0,43	16,59	3,07	10,77	0,31	0,01	0,72	1,07	37,32	18,67	21,65	9,24	0,71	2,51	3,51	5,21	71,47	7,13	1,22	29555	12,61	0,22	19,97	10,77	27,82	1,91	0,26	0,74	1,01	64,62
59	-0,91	-1,34	-0,79	0,11	0,85	2,4	315,82	54,74	61,69	115,28	0,32	0,47	1,48	67,58	32,59	98,63	1,71	NA	8,14	59,42	289,82	-1,42	-2,07	-1,05	0	0,81	2,41	268,99	58,14	54,04	115,41	0,31	0,45	1,46	69,77	31,35	67,2	2	2673,73	6,45	52,47	398,49	1,37	2,02	0,97	0,32	0,86	2,18	258,33
60	0,59	1,11	0,54	0,16	1,3	2,15	337,17	99,83	87,63	74,94	0,45	0,85	1,88	24,36	46,91	48,04	1,63	NA	0	22,02	66,18	-18,22	-31,08	-16,69	1,55	2,04	3,89	334,29	18,95	38,51	72,25	0,39	0,66	1,71	17	41,37	-17,41	1,56	-2042,8	0	32,26	-462,93	19,58	25,81	16,55	1,88	3,83	5,41	307,71
61	-4,85	-26,8	-44,05	0	1,49	1,68	3303,98	2132,6	841,18	286,09	0,8	4,44	5,52	5,42	81,89	-4,43	0,7	NA	18,15	93,22	-853,46	2,64	10,08	72,24	0	1,66	1,88	10006,34	5900,46	2659,93	800,57	0,72	2,75	3,82	14,05	73,85	8,77	0,82	-6411,55	9,23	312,93	-79,04	1,31	5,79	16,12	0,01	1,72	1,93	4469
62	0,02	0,03	0,08	0,47	2,28	4,49	1578,2	326,53	180,95	406,02	0,25	0,37	1,51	14,66	33,65	45,1	1,64	NA	9,77	63,46	300,41	0,15	0,19	0,53	0,26	1,44	4,59	1309,32	175,18	147,81	470,87	0,16	0,2	1,29	17,92	22,47	74,6	1,7	3372,73	0,47	63,74	333,65	0,04	0,05	0,12	0,21	1,16	4,32	1175,3
63	-6,8	-15,92	-240,6	0,1	1,21	1,47	12875,12	6877,9	339,56	1653,68	0,57	1,34	2,34	-2,57	57,26	16,94	1,82	NA	46,48	149,71	-56,55	11,69	14,93	136,82	1,14	3,79	5,11	4270,42	1456,96	62,44	730,89	0,21	0,27	1,28	17,18	21,67	167,04	2,62	-13018,5	11,56	64,21	-41,61	2,87	4,58	38,29	1,21	2,46	2,96	4853,26
64	0,9	2,96	4,09	0,04	0,14	0,81	1645,03	84,54	825,77	557,35	0,67	2,19	3,28	5,96	69,51	8,64	0,89	NA	15,67	22,84	77,27	0,3	1,09	1,28	0,02	0,12	0,73	1527,83	82,3	831,05	512,75	0,7	2,53	3,58	4,86	72,1	6,59	0,8	NA	14,19	19,05	70,41	0,34	1,84	2,45	0,01	0,12	0,52	2644,19
65	11,37	24,32	7,71	0,57	0,77	1,46	246,88	17,83	82,47	61,8	0,47	1	2,14	27,06	53,26	52,24	1,21	NA	2,64	10,65	67,24	-0,31	-0,81	-0,31	0,17	0,62	1,13	370,32	80,87	154,7	90,07	0,57	1,51	2,63	17,96	62	12,54	1,05	3812,8	6,16	18,54	301,6	-0,15	-0,37	-0,11	0,34	0,82	1,28	287,18
66	-9,51	-16,49	-11,47	0,04	0,39	1,72	439,06	38,02	108,2	145,72	0,32	0,56	1,73	20,61	42,33	14,81	1,11	NA	3,83	36,33	171,53	-10,67	-19,32	-10,67	0,04	0,3	1,5	365,17	28,16	87,7	128,57	0,35	0,64	1,81	23	44,8	11,35	1,07	6859,21	8	33,68	168,42	-3,23	-6,41	-3,59	0,03	0,26	1,39	405,02
67	0,1	0,33	0,48	0,04	0,49	0,63	1751,33	423,95	696,26	133,09	0,62	2,08	3,36	9,32	70,27	11,18	0,56	NA	19,69	44,34	-3274,72	5,15	10,72	20,18	0,01	0,32	0,61	1429,2	152,53	491,06	144,46	0,42	0,88	2,08	15,94	51,92	31,35	0,7	5145,67	5,78	42,24	247,25	5,27	9,7	25,36	0,02	0,21	0,62	1752,31
68	1,04	3,21	2,01	0,01	0,55	0,93	703,72	187,77	264,45	134,54	0,55	1,7	3,1	9,97	67,69	22,99	0,61	NA	12,29	17,26	224,31	1,34	4	2,24	0	0,19	0,55	612,38	62,26	286,31	121,49	0,56	1,66	2,99	11,1	66,55	24,1	0,48	11197,54	7,2	16,39	107,07	1,4	4,02	2,59	0,03	0,14	0,58	671,94
69	-5,74	-10,89	-20,02	0,08	0,47	1,11	1268,81	82,92	138,55	140,9	0,32	0,61	1,9	3,7	47,28	40,57	0,83	NA	6,18	32,92	195,23	0,03	0,05	0,1	0,07	0,59	1,51	1272,87	119,02	152,5	217,73	0,34	0,63	1,86	17,74	33,83	40,44	0,95	5691,73	6,31	61,75	182,53	0,11	0,21	0,36	0,1	0,55	1,26	1140,51
70	3,6	19,85	7,11	0,18	0,2	0,44	719,71	13,21	188,41	133,76	0,82	4,52	5,52	14,58	81,89	10,52	0,31	NA	53,55	21,71	105,42	-14,39	-184,82	-30,1	0,01	0,06	0,36	763,17	5,37	296,44	195,57	0,92	11,84	12,84	-1,12	92,21	-9,61	0,2	-7312,75	46,14	27,76	-141,8	0,47	6,52	0,93	0,01	0,04	0,41	710,29
71	-0,3	-11,62	-0,44	0,05	0,21	0,89	533,33	22,56	148,3	102,15	0,97	37,86	38,86	2,33	97,43	13,65	0,91	NA	3,43	3,85	15,52	3,51	57,45	2,46	0,12	0,43	0,83	255,12	24,16	72,14	30,89	0,94	15,35	16,35	9,95	93,88	23,39	0,87	35765,43	2,21	4,5	21,03	-7,47	358,54	-5,12	0,03	0,59	0,96	249,29
72	1,5	8,02	2,55	0,1	0,19	0,33	620,21	37,05	337,91	58,62	0,7	3,72	5,35	8,32	81,31	30,54	0,26	NA	13,19	11,62	29,77	-26,76	964,08	-74,05	0,03	0,09	0,2	1010,11	58,53	696,79	98,35	0,92	-33,02	-36,03	-17,65	102,78	-5,71	-0,02	3491,2	20,61	25,19	604,5	-3	-1061,26	-7,24	0	0,07	0,18	879,54
73	0	0	NA	NA	NA	NA	NA	NA	NA	NA	NA	NA	1	0	0	NA	NA	NA	0	NA	NA	0	0	NA	NA	NA	NA	NA	NA	NA	NA	NA	NA	1	0	0	NA	NA	NA	0	NA	NA	0	0	NA	NA	NA	NA	NA
74	0,1	0,15	0,1	0,28	1,14	1,71	382,26	110,28	128,39	74,2	0,34	0,51	1,51	12,97	33,96	45,99	1,57	NA	0	13,52	174,16	6,79	9,8	6,33	0,64	2,16	2,43	340,14	157,33	103,11	28,3	0,31	0,44	1,44	11,94	30,74	69,22	2,75	2619	0	4,8	83,77	4,42	12,04	7,25	0,18	0,62	0,83	596,29
75	1,84	4,56	6,02	0	0,05	1,4	1191,44	15,96	159,18	439,35	0,59	1,47	2,48	7,7	59,64	11,51	0,81	NA	13,86	19,18	85,42	15,98	29,41	37,02	0,01	0,83	3,78	845,33	37,27	31,42	281,09	0,46	0,84	1,84	20,62	45,66	49,03	1,18	40191,2	14,05	10,75	30,12	2,69	6,72	13,4	0	1,21	1,69	1814,97
76	-8,83	-16,36	-28,76	0,01	0,5	1,82	1185,96	133,58	118,02	359,7	0,31	0,58	1,85	4,18	46,04	8,34	1,05	NA	18,84	42,36	-561,35	-8,83	-17,58	-27,7	0,07	0,29	1,42	1144,98	70,01	170,81	375,59	0,31	0,61	1,99	5,28	49,77	7,75	0,87	-1179,26	13,75	44,27	-587,2	-3,33	-7,18	-9,38	0,07	0,26	1,31	1024,03
77	122,88	100,05	961,19	-8,06	-11,36	-33,53	2847,18	2120,55	-871,23	14450	-0,23	-0,19	0,81	322,88	-22,83	-1431,97	-0,68	NA	8,11	1564,38	-22,05	-13,6	-7543,48	-132,34	0,45	0,49	0,67	3551,72	154,87	3496,75	623,37	1	553,65	554,65	27,74	99,82	4,22	0,01	NA	0	402,29	-67,43	-8,83	-37,43	-9,75	0,23	0,48	0,74	401,83
78	0,06	0,14	1,14	0,01	0,4	0,87	7305,62	1665,44	2852,86	1979,18	0,58	1,42	2,44	10	58,97	9,55	0,83	NA	18,84	199,6	-172,96	0,18	0,22	2,5	0,08	0,22	2,2	5078,49	123,13	678,63	1714,41	0,19	0,23	1,24	9,79	19,48	28,71	1,32	-1903,67	3,57	133,69	-407,31	0,04	0,05	0,5	0,09	0,39	2,42	5049,81
79	7,5	7,75	25,29	5,82	7,48	20,94	1226,89	34,96	21,31	290,74	0,03	0,03	1,03	15,96	3,23	539,19	1,56	NA	0	28,5	55,06	8,63	9,31	25,02	3,71	5,64	14,6	1058,01	57,86	30,23	274,69	0,07	0,08	1,08	16,38	7,25	242,96	1,68	20684,53	0	22,47	45,92	6,37	6,9	16,8	7,84	8,45	14,93	959,61
80	-3,6	-4,17	-8,76	2,03	3,03	8,71	886,57	43,81	40,56	251,74	0,08	0,09	1,16	18,29	13,82	113,52	1,57	NA	1,09	53,3	157,27	-13,87	-16,11	-32,7	0,28	1,14	5,94	860,27	44,68	51,88	252,58	0,09	0,1	1,16	11,9	13,9	-0,27	1,39	3486,23	0,42	60,76	303,17	-3,11	-3,67	-6,16	0,28	0,89	4,98	720,96
81	4,26	11,35	10,86	0,04	0,27	1,08	928,65	40,97	134	149,69	0,56	1,48	2,67	16,99	62,51	40,04	0,93	4607,63	14,49	32,49	154,4	4,76	10,28	8,67	0,07	0,17	1,05	664,43	14,52	106,44	127,03	0,49	1,05	2,16	19,33	53,68	49,51	0,95	12405	11,32	26,51	72,62	0,4	0,9	0,9	0,03	0,09	1,07	812,28
82	-9,91	-22,44	-14,84	0	0,2	0,96	545,15	51,65	210,69	203,11	0,56	1,26	2,27	15,95	55,86	8,14	0,94	NA	12,15	38,73	345,2	-11,01	-28,8	-13,79	0	0,15	0,97	456,99	33,91	202,61	189,52	0,62	1,61	2,61	18,35	61,75	9,04	0,95	2712,52	5,73	36,77	349,08	-16,99	-64,26	-21,92	0	0,13	0,88	469,64
83	-5,88	-19,15	-21,05	0,33	0,49	0,84	1303,43	75,17	464,38	162,47	0,44	1,43	3,26	9,7	69,3	33,97	0,54	NA	6,29	55,78	4628,22	1,29	3,79	4,9	0,21	0,37	0,77	1386,99	72,49	443,34	178,23	0,38	1,12	2,94	16,1	65,99	33,88	0,52	-1028,93	1,08	56,26	-1062,1	0,16	0,47	0,77	0,17	0,31	0,79	1786,16
84	0,07	0,11	0,23	0,05	0,31	1,25	1165,28	75,46	289,31	282,24	0,3	0,46	1,55	12,43	35,36	42,67	1,01	8524	4,22	39,55	129,26	0,12	0,19	0,32	0,02	0,09	1,15	975,52	21,9	252,22	316,02	0,34	0,55	1,59	12,62	37,28	45,51	1,02	19400,85	7,64	33,42	63,82	-0,01	-0,01	-0,02	0,01	0,15	1,28	806,18
85	0,43	1,28	4,55	0,01	0,29	0,94	3840,82	548,56	1843,16	1340,92	0,58	1,72	2,97	31,92	66,28	23,38	1,41	NA	4,46	332,27	-113,81	0,27	0,74	2,19	0,13	0,27	1,04	2927,43	188,32	1398,06	1132,2	0,57	1,54	2,71	31,04	63,05	25,92	1,92	NA	1,42	246,74	-96,36	-0,37	-1	-4,02	0,06	0,18	0,99	4000,12
86	3,63	4,26	11,72	12,7	17,06	23,87	1173,91	146,79	33,65	232,3	0,05	0,05	1,17	19,57	14,71	260,33	2,81	2516,81	0	51,39	278,22	-0,16	-0,19	-0,57	7,61	13,16	18,85	1260,95	260,81	46,96	270,75	0,05	0,06	1,15	17,12	13,4	134,94	3,05	1150,74	0	59,71	648,75	-2,48	-2,81	-6,85	10,83	16,68	23,95	1003,01
87	8,05	12,99	7,39	0,12	0,47	2,91	334,39	15,3	55,36	137,31	0,38	0,61	1,61	26,09	38,02	46,68	1,62	NA	9,77	16,57	49,1	12,8	16,47	9,56	0,09	0,96	3,68	272,79	28,66	38,56	106,29	0,22	0,29	1,29	33,15	22,3	102,53	1,81	30802,8	6,93	15,21	47,19	7,34	9,92	5,33	0,01	0,44	2,35	264,29
88	2,84	3,26	0,43	7,78	7,78	7,78	55,25	0	7,03	0	0,13	0,15	1,15	2,84	12,86	22,08	NA	NA	0	0	0	-0,05	-0,16	-0,05	0,36	0,53	0,53	383,84	42,94	263,22	NA	0,7	2,28	3,28	-0,05	69,53	5,91	0,49	NA	0	0	0	0,3	1,55	0,25	0,86	0,88	0,88	303,35
89	-10,19	-30,2	-10,44	0,05	0,6	1,45	372,97	129,63	238	204,98	0,66	1,96	2,96	8,32	66,26	-4,63	6,67	NA	0	18,97	114,43	-2,79	-7,11	-2,7	0,08	0,23	1,58	353,37	30,66	209,76	287,92	0,61	1,54	2,54	19,58	60,71	2,7	10,73	6022,5	0	21,66	90,3	13,67	31,86	17,19	0,04	0,11	1,72	457,74
90	0,14	0,19	0,52	0,01	0,89	2,12	1401,26	161,74	71,03	231,89	0,19	0,27	1,41	14,69	28,87	36,45	1,07	4715,1	8,56	56,03	344,36	0,16	0,23	0,53	0,08	0,81	1,8	1225,31	143,66	90,24	199,41	0,22	0,33	1,46	15,31	31,46	30,41	1,05	5849,04	9,04	50,87	277,49	-0,22	-0,3	-0,75	0,03	0,77	2,09	1272,54
91	24,25	54,43	18,44	0,7	3,13	3,89	276,77	78,81	32,45	24,9	0,55	1,24	2,24	30,73	55,44	55,99	1,64	NA	2,8	4,92	18,27	5,88	13,66	8,2	3,44	9,76	12,51	508,78	88,72	14,05	39,12	0,57	1,32	2,32	12,31	56,93	18,49	1,5	11398,75	10,42	8,96	85,49	3,86	10,93	9,33	0,07	0,73	1,17	879,03
92	2,54	4,38	0,64	0,04	2,06	2,24	91,49	73,11	36,12	6,71	0,42	0,72	1,73	33,47	42,04	24,46	6,24	NA	0	7,77	71,08	12,32	24,9	3,4	0,05	1,86	2,03	100,76	85,87	47,34	7,98	0,51	1,02	2,02	29,46	50,51	31,57	18,02	27988,25	0	4,73	45,69	13,1	27,53	5,12	0,5	1,02	1,26	142,32
93	2,91	73,7	15,07	0,02	0,29	2,55	1887,54	159,85	582,99	1336,87	0,96	24,36	25,37	9,61	96,06	5,84	0,2	NA	0	34,75	49,96	-1,33	-5,27	-4,64	0,11	1,19	1,71	1274,54	175,67	163,22	87,14	0,75	2,97	3,97	3,72	74,8	1,18	0,33	6859,93	0	17,65	78,02	-12,27	-22,27	-112,69	0,5	0,67	1,64	3341,68
94	0,14	0,17	0,54	3,26	9,91	16,25	1405,09	220,21	33,14	213,02	0,08	0,09	1,2	10,12	16,35	123,44	1,45	NA	0	38,51	131,49	-0,33	-0,39	-1,22	5,91	10,34	17,64	1351,62	133,56	30,18	223,63	0,08	0,09	1,18	9,94	15,39	110,76	1,5	9754,83	0	38,04	128,06	0,07	0,09	0,26	1,14	12,9	20,48	1313,4
95	3,97	20,12	3,63	0,29	0,32	0,59	332,74	7,21	264,07	74,1	0,8	4,06	5,06	7,62	80,24	27,34	0,38	NA	0	3,34	21,55	2,49	16,32	3,29	0,32	0,37	0,52	480,76	18,17	319,14	46,3	0,85	5,54	6,54	4,94	84,71	19,47	0,5	9179,67	17,39	3,22	48,6	-15,01	-535,01	-17,73	0,15	0,18	0,36	429,88
96	0	0,01	0	0,01	0,19	1,1	628,16	51,56	191,17	261,64	0,65	2,9	4,43	1,93	77,42	19,98	0,85	NA	28,94	3,33	24,75	0,03	0,13	0,04	0	0,32	1,17	513,3	52,83	147,53	213,01	0,67	2,85	4,25	5,93	76,5	13,77	1,16	17538,13	34,05	8,29	68,3	0,04	0,16	0,04	0	0,71	1,26	326,94
97	-1,17	-2,09	-5,1	-0,94	0,52	1,12	1584,58	638,37	328,9	267,36	0,44	0,78	1,78	16,87	43,93	31,08	1,03	NA	21,86	78,56	-198,76	0,99	2,16	4,29	0,62	0,81	1,11	1583,44	131,72	200,03	213,55	0,54	1,19	2,19	15,39	54,26	24,76	1,09	-2006,38	39,21	62,49	-477,52	0,08	0,15	0,29	0,05	0,43	1,15	1248,89
98	3,89	12,18	2,92	0,05	0,5	1,09	273,39	52,53	109,94	69,03	0,62	1,94	3,13	26,3	68,1	22,31	0,93	NA	3,91	16,84	116,05	1,16	4,98	1,42	0,06	0,78	1,06	446,85	196,7	274,9	79	0,73	3,14	4,28	16,58	76,66	11,81	1,01	5662,28	0	18,87	172,28	-6,84	-26,3	-6,03	0,02	0,51	0,99	321,14
99	3,04	5,33	6,1	0,44	13,42	16,16	730,61	414,59	31,93	88,48	0,43	0,75	1,75	10,94	42,93	53,73	3,34	NA	0	15,86	28,18	-34,46	-613,85	-513,04	0,05	6,18	7,24	5434,5	2566,79	418,71	449,91	0,77	13,78	17,81	-14,29	94,39	-18,22	1,71	-18363,25	0	300,25	-172,33	-30,16	131,21	-644,92	0,06	5,77	6,52	7782,39
100	0,04	0,06	0,06	0,13	1,27	2	588,36	138,36	82,04	88,66	0,23	0,33	1,45	9,68	30,99	27,32	1,21	13157,52	6,63	15,57	75,42	-0,21	-0,29	-0,26	0,15	1,47	2,94	460,14	87,65	59,83	103,57	0,18	0,26	1,41	10,48	29,12	40,44	1,34	18471,76	2,2	13,48	55,33	0,79	1,11	0,94	0,01	1,29	2,89	432,05
101	-7,82	-470,63	-7,99	0,78	0,83	0,83	371,61	8,11	179,32	NA	0,98	59,05	60,16	-7,82	98,34	12,55	0,86	NA	0	0	0	-7,21	132,38	-5,84	0,54	0,55	0,56	295,66	2,66	204,12	0,34	1,05	-19,34	-18,36	-4,95	105,45	15,95	0,49	NA	0	1,83	9,23	24,95	158,39	14,76	0,36	0,76	0,76	215,35
102	0,89	1,77	2,03	0,01	0,11	0,8	832,71	16,62	73,12	125,78	0,49	0,97	1,99	10,41	49,77	7,79	0,95	NA	20,98	21,79	108,43	1,71	3,35	4,09	0,02	0,17	0,88	872,81	22,09	44,72	108,28	0,48	0,95	1,96	12,67	48,99	10,39	0,98	11256,94	18,95	26,2	94,61	1,72	3,54	4,63	0,02	0,18	1,32	979,33
103	0,22	9,24	0,54	0,03	0,3	0,55	883,23	140,86	303,4	132,85	0,88	36,59	41,46	13,5	97,59	8,86	0,06	NA	25,74	32,21	150,79	7,64	187,18	20,39	0,04	0,22	0,47	974,12	94,44	320,42	136,75	0,89	21,75	24,5	22,01	95,92	14,9	0,09	8765,2	22,27	38,34	137,83	1,34	27,74	4,67	0,03	0,14	0,48	1263,76
104	-9,34	-24,35	-8,79	0,25	0,48	1,46	342,56	46,38	208,78	208,79	0,62	1,61	2,61	22,5	61,65	-6,41	4,1	NA	0	29,96	101,79	6,5	15,66	5,69	0,3	0,6	1,64	319,54	56,2	184,02	194,51	0,58	1,41	2,41	28,78	58,48	19,53	11,44	NA	0	19,51	62,61	0,82	1,91	0,72	0,32	0,57	1,62	318,87
105	1,34	2,65	3,9	0	0,47	1	1058,28	128,7	197,59	148,77	0,43	0,84	1,98	7,28	49,46	19,57	0,92	NA	18,87	17,27	44,11	-6,49	-12,99	-16,03	0	0,21	0,72	901,47	53,75	193,14	141,78	0,44	0,87	2	0,39	50,06	2,32	0,81	13364,97	20,07	16,99	114,3	-0,42	-0,88	-0,92	0	0,24	0,64	790,69
106	-5,78	-19,22	-12,74	0,03	0,39	1,05	801,38	52,56	112,43	97,02	0,66	2,18	3,32	10,83	69,9	5,5	0,96	NA	5,56	36,57	810,25	-7,39	-31,08	-14,53	0	0,41	0,76	717,17	76,97	148,13	67,75	0,72	3,03	4,2	10,38	76,21	4,57	0,86	-582,15	7,11	34,93	-1563,23	0,2	0,88	0,84	0	0,19	0,54	1527,4
107	3,37	5,45	7,11	0,02	0,03	0,61	767,17	2,66	265,99	154,78	0,36	0,59	1,62	8,07	38,14	36,28	0,82	23216,17	0	9,89	59,5	-2,83	-4,34	-4,96	0,24	0,24	0,66	639,49	0,47	210,57	89,7	0,34	0,52	1,53	2,55	34,82	26,34	0,84	8094	0	9,43	177,78	-6,16	-12,59	-15,87	0,1	0,41	0,73	936,89
108	26,39	NA	25,59	0,8	0,86	1,56	352,98	11,84	212,24	151,63	0,61	NA	NA	39,73	60,8	51,41	0	NA	0	12,93	39,46	40,86	82,43	22,07	1,52	1,53	1,62	197,1	0,51	98,03	9,25	0,5	1,02	2,02	52,59	50,43	90,32	2,87	NA	0	6,33	22,73	10,46	12,12	7	4,15	5,24	5,78	243,51
109	1,45	10,8	3,54	0,02	0,47	0,47	887,22	240,57	536,93	4,37	0,68	5,09	7,44	2,69	86,57	18,07	0,29	NA	0	3,03	12,17	1,03	9,64	5,53	-0,01	0,31	0,36	1953,2	397,31	1245,78	59,04	0,77	7,22	9,34	2,01	89,29	13,43	0,32	45275,22	5,46	5,23	13,19	1,26	18,46	4,07	-0,03	0,22	0,32	1178,77
110	0,18	0,26	0,82	0,13	1,71	3,91	1636,62	170,45	107,99	241,58	0,18	0,26	1,43	17,48	30,01	42,75	1,09	NA	5,33	77,78	181,37	0	0	0,01	0,08	0,46	1,93	2705,65	107,78	288,97	431,14	0,16	0,22	1,37	16,59	27,18	56,09	0,97	7088,05	0	122,94	136,29	0,01	0,01	0,03	0,18	0,58	2,22	2130,32
111	1,09	1,53	2,64	0,8	1,33	2,15	884,02	81,59	40,46	126	0,23	0,32	1,41	15,04	28,83	35,82	1,23	NA	16,53	33,9	118,58	1,02	1,38	1,91	1,57	2,74	3,89	684,27	77,32	52,32	77,4	0,14	0,18	1,36	15,8	26,4	63,55	1,26	12283,79	3,49	27,72	114	-5,15	-7,34	-10,26	1,13	2,16	4,03	724,82
112	0,62	2,2	1,27	0,2	0,56	0,83	749,15	120,36	298,58	91,68	0,72	2,56	3,56	10,16	71,94	0,86	2,32	NA	5,47	19,65	-27,22	0,24	1,23	1,43	0,16	0,5	0,71	2141,01	271,64	801,29	175,31	0,8	4,03	5,03	4,43	80,13	0,3	1,16	NA	23,84	24,54	-37,49	0,39	1,96	13,72	0,16	0,81	1,01	12802,86
113	1,14	18,51	1,97	0	0,25	0,69	628,59	98,46	506,64	229,86	0,94	15,22	16,22	17,35	93,83	8,45	0,33	NA	3,23	27,99	90,97	2,3	-26,56	5,26	0,05	0,44	0,9	833,71	183,88	560,52	265,34	1,05	-12,08	-11,53	14,46	108,67	7,67	0,27	4063,44	0,02	27,77	282,58	11,18	-117,46	25,24	0,03	0,07	0,89	821,93
114	-5,98	-14,42	-11,85	0,01	0,61	1,09	720,85	168,18	138,58	132,79	0,59	1,41	2,41	10,43	58,51	7,18	1,05	NA	21,4	32,5	132,67	3	5,84	4,15	0,04	0,65	1,36	504,61	77,77	76,98	91,98	0,49	0,95	1,95	23,04	48,66	28,98	1,14	17716,18	14,08	27,71	75,27	0,67	1,31	0,96	0	0,8	1,63	519,46
115	1,41	1,85	4,21	0,48	1,55	3,88	1086,65	105,17	46,05	234,27	0,12	0,15	1,31	14,71	23,7	124,71	1,22	NA	6,69	39,7	114,26	0,42	0,54	1,04	0,68	1,69	3,89	907,51	86,65	49,14	191,89	0,12	0,16	1,28	14,99	21,83	102,66	1,29	NA	5,92	36,24	127,22	1,74	2,21	4,51	0,31	1,56	4,82	943,96
116	6,02	15,34	5,26	0,5	0,71	1,7	317,89	10,61	49,1	49,36	0,61	1,55	2,55	15,83	60,74	43,45	0,85	NA	0	8,56	-52,22	9,53	14,85	10,32	0,66	1,81	3,61	395,47	38,5	33,49	61,02	0,36	0,56	1,56	18,25	35,85	72,92	1,17	10735,2	7,56	9,46	71,33	4,97	9,65	6,78	1,08	1,28	2,21	495,89
117	0,05	0,46	0,02	0,03	0,13	0,71	121,74	10,94	107,85	63,41	0,9	8,59	9,59	0,05	89,58	3,87	0,29	NA	0	0	0	0,85	9,1	0,97	0,03	0,26	0,79	413,27	85,2	369,37	198,5	0,91	9,66	10,66	3,89	90,62	4,03	0,33	NA	0	3,44	74,34	1,28	15,46	1,14	0,28	0,6	0,89	322,24
118	0,26	0,62	0,5	0,02	0,07	1,78	692,18	12,05	21,32	353,89	0,57	1,34	2,34	11,03	57,26	7,33	0,93	-2436	26,71	20,48	-373,46	1,32	2,9	1,75	0,01	0,05	2,12	482,84	5,08	35,22	243,74	0,54	1,19	2,19	12,81	54,34	11,81	0,96	747,85	17	15,19	1184,03	0,13	0,32	0,26	0,05	0,19	1,54	759,22
119	-4,38	86,3	-29,99	0	0,86	0,86	2490,28	965,27	1462,37	7,83	0,59	-11,7	-19,69	-4,26	105,08	-5,01	-0,1	NA	0	0,84	-2,69	3,88	-351,9	193,44	0,06	0,17	0,26	18203,03	646,93	12639,83	1156,54	0,73	-66,52	-90,72	4	101,1	9,71	-0,01	-522440	0	6,15	-1,07	-0,44	29,49	-5,61	0,17	0,24	0,36	4651,95
120	4,9	27,57	5,65	0,22	0,45	0,73	419,76	55,66	249,35	72,6	0,76	4,3	5,63	15,68	82,23	29,26	0,59	NA	13,35	12,43	92,18	5,7	22,88	5,15	0,24	0,64	0,89	329,39	72,25	181,49	45,88	0,71	2,84	4,01	18,23	75,08	36,46	0,69	20086,42	8,35	11,3	74,36	4,78	15,23	5,84	0,28	0,53	0,84	445,18
121	8,07	18,05	21,44	0,06	0,33	0,39	966,96	138,16	95,2	28,58	0,54	1,21	2,24	8,85	55,3	16,3	0,57	NA	43,81	2,06	7,23	16,23	30,98	49,18	0,03	0,52	0,58	1106,27	253,53	88,42	29,59	0,48	0,91	1,91	19,04	47,63	36,5	0,72	43261,95	39,22	8,52	40,36	-0,18	-0,41	-0,51	0,02	0,42	0,47	1022,5
122	14,43	96,77	21,17	0,01	0,26	0,77	534,16	107,01	424,23	217,71	0,82	5,53	6,71	32,96	85,09	24,54	0,43	22697,75	0	27,2	60,08	9,6	36,79	8,15	0,02	0,29	0,84	309,68	56,57	211,88	118,4	0,72	2,75	3,83	32,24	73,9	24,99	0,67	25753,6	0	19,2	71,27	7,34	28,28	10,33	0,02	0,6	0,98	512
123	2,66	7,59	1,45	1,22	1,22	1,54	161,75	0	127,83	40,75	0,65	1,86	2,86	2,66	64,98	4,09	NA	NA	0	0	0	9,17	37,8	13,03	1,3	1,3	1,72	518,52	NA	297,95	127,04	0,58	2,4	4,12	9,17	75,73	15,75	NA	NA	0	0	0	7,6	9,48	5,72	4	4	5,04	273,81
124	1,9	5,4	3,93	0,18	0,45	1,63	750,35	72,76	269,99	324,26	0,53	1,49	2,83	25,83	64,72	25,56	1,25	NA	13,25	49,32	237,61	14,47	31,01	19,7	0,51	0,65	1,83	496,79	22,63	165,31	197,06	0,44	0,95	2,14	39,47	53,33	50,95	1,47	8677,55	8,65	34,02	111,04	2,57	5,35	4,38	0,16	0,28	1,76	619,9
125	14,47	21,32	27,21	1,38	2,22	2,91	684,58	115,48	138,47	97,63	0,28	0,42	1,47	22,35	32,16	78,47	2	NA	0	14,82	31,02	4,39	6,79	7,02	1,99	2,88	3,05	583,79	89,27	100,93	17,84	0,33	0,51	1,55	11,42	35,33	31,96	1,82	7676,01	8,81	11,24	51,93	2,67	3,75	5,58	1,79	3,44	3,81	760,91
126	19,12	71,5	27,84	0,05	0,07	0,19	530,17	5,35	360,41	46,65	0,72	2,67	3,74	21,48	73,26	34,07	0,34	NA	0	3,44	19,6	4,53	20,18	13,24	0,18	0,26	0,34	1066,16	51,29	659,23	52,94	0,77	3,42	4,45	6,09	77,53	18,14	0,47	13484,5	0	4,56	35,59	3,55	13,08	7,8	0,13	0,21	0,29	800,15
127	-15,17	-18,14	-95,25	3,11	3,82	7,06	2286,26	73,23	102,32	336,17	0,13	0,15	1,2	15,33	16,42	82,17	1,34	NA	5,95	191,52	-507,94	-19,49	-24,75	-105,81	1,39	1,63	2,88	1981,53	62,71	112,62	329,06	0,19	0,24	1,27	20,29	21,25	11,01	1,35	-2213,61	9,89	215,97	-396,02	-24,04	-32,85	-94,46	0,67	0,83	1,74	1430,49
128	9	132,02	8,37	0,01	0,39	0,7	338,21	17,29	82,16	25,86	0,79	11,53	14,66	17,51	93,18	18,98	0,34	NA	0	7,91	97,55	3,09	30,03	2,96	0,03	0,92	1,31	349,21	56,04	77,73	30,89	0,71	6,87	9,72	11,51	89,71	14,26	0,41	15769,35	0	8,06	79,38	8,59	45,48	6,99	0,26	1,15	1,53	296,31
129	17,38	21,03	26,35	1,57	3,99	4,82	551,91	137,71	56,9	48,04	0,12	0,14	1,21	27,31	17,38	263,71	1,68	63726,93	0	15,07	30,72	10,9	12,74	18,36	3,54	4,98	5,78	614,71	93,32	64,91	52,16	0,12	0,13	1,17	20,98	14,43	183,27	2,26	50053,6	0	16,97	43,68	6,33	8,62	6,48	0,26	0,74	1,61	372,45
130	4,42	9,68	2,72	0,29	1,23	1,42	224,59	91,53	95,94	19	0,45	0,99	2,19	12,2	54,37	23,01	1,24	NA	0,98	4,8	296,84	1,2	2,21	0,67	1,14	1,78	1,78	202,58	44,46	68,78	0	0,36	0,66	1,84	10,02	45,64	20,45	1,45	25765,63	0,55	4,89	51,74	4,93	9,62	2,99	0,96	1,63	1,75	221,3
131	-15,34	565,69	-74,24	0,2	0,88	2,38	1762,03	193,98	287,61	438,25	0,98	-36,02	-36,89	-15,34	102,71	2,22	1,29	NA	0	0	0	-0,28	13,3	-2,16	1,02	1,79	2,67	2765,56	203,59	267,27	240,29	0,99	-46,29	-46,67	-0,28	102,14	3,09	1,18	NA	0	0	0	-0,1	4,72	-0,45	1,95	2,27	2,94	1596,14
132	5,27	78,11	7,57	0,31	0,38	0,98	522,92	22,22	295,48	179,82	0,93	13,82	14,82	12,1	93,25	13,59	0,88	NA	0	9,81	282,21	5,35	19,16	5,87	0,07	0,22	0,82	400,35	34,49	233,62	142,78	0,72	2,58	3,58	12,37	72,07	23,49	0,76	34561,33	0	7,7	45,32	-5,9	-20,69	-5,88	0,08	0,12	0,92	363,02
133	0,35	1,46	1,73	0,04	0,35	0,57	1806,29	285,96	832,58	200,19	0,51	2,14	4,18	8,47	76,07	16,08	0,34	NA	4,35	40,31	-43,89	0,46	1,78	2,31	0,04	0,36	0,58	1832,94	290,15	771,63	200,92	0,5	1,94	3,87	11,04	74,14	18,47	0,37	-27911,57	6,98	53,12	-63,42	0,5	1,89	2,03	0,06	0,39	0,69	1482,07
134	1,09	1,68	0,78	0,04	0,61	1,72	260,01	51,27	50,33	101,41	0,35	0,54	1,54	6,32	35,12	6,14	1,64	NA	15,42	3,74	38,37	0,32	0,68	0,38	0,03	0,47	1,89	436,29	72,15	165,13	237,18	0,53	1,13	2,14	3,32	53,23	2,05	2,22	6700	14,51	3,59	37,81	0,48	0,81	0,23	0,2	0,27	2,3	170,41
135	7,33	17,64	11,22	0,06	0,63	1,09	557,19	111,13	195,18	94,88	0,47	1,14	2,41	27,5	58,47	38,53	0,74	1509,64	2,89	30,87	699,64	4,94	11,27	7,34	0,11	0,91	1,32	542,49	148,53	134,09	78,22	0,47	1,07	2,28	24,35	56,2	30,14	0,88	1504	11,97	28,86	722,63	1,21	2,35	1,88	0,21	0,63	1,22	568,4
136	-0,38	-1,34	-1,03	0,6	1,72	6,06	982,28	87,39	77,95	342,48	0,71	2,5	3,5	27,04	71,44	6,37	1,78	NA	0	74,01	-725,32	0,13	0,4	0,62	0,14	0,93	2,55	1749,81	283,15	357,85	586,26	0,67	2,06	3,06	19,55	67,27	8,72	1,67	-29188,33	0	93,12	-50,59	0,03	-2,16	0,13	0,03	0,9	1,18	1853,7
137	-1,52	94,89	NA	9,24	18,41	18,41	NA	NA	NA	NA	1,02	-63,5	-62,5	-1,42	101,6	-1,27	-0,02	-14529	0	NA	-9,04	0,86	-52,5	508,95	12,02	16,49	16,49	215224,98	16846,59	3768,61	NA	1,02	-61,82	-60,82	1,52	101,64	1,11	-0,02	-76307	0	385,73	-7,51	4,72	125,71	11,08	0,43	2,18	4,31	853,97
138	33,98	60,01	23,73	0,22	1,67	2,59	254,16	123,81	85,07	79,34	0,43	0,77	1,77	33,98	43,37	87,54	4,9	NA	0	0	0	54,3	94,66	24,34	0,83	1,98	2,13	163,59	78,93	68,79	10,66	0,43	0,74	1,74	54,3	42,63	137,66	6,88	NA	0	0	0	21,15	87,77	17,15	0,41	0,67	1,23	295,1
139	4,68	31,61	24,11	4,19	9,12	10,57	1873,45	227,36	46,11	67,81	0,4	2,72	6,75	7,23	85,18	28,11	0,71	NA	35,37	13,11	1340,4	6,32	42,27	30,47	3,15	4,39	5,14	1760,29	87,32	70,32	53,72	0,31	2,09	6,69	8,74	85,05	50,16	0,53	6485	19,12	11,69	78,08	3,43	19,68	28,45	0,2	0,89	1,29	3017,88
140	22,66	31,6	16,79	0,06	2,6	3,25	269,76	56,07	34,81	39,98	0,26	0,37	1,39	34,35	28,31	107,48	2,76	NA	9,57	8,67	19,26	4,65	8,92	6,83	0	1,44	1,8	535,91	176,24	137,09	82,85	0,47	0,9	1,92	16,83	47,9	14,96	2,28	21063,13	16,67	17,89	64,65	6,05	15,55	13,61	0,03	1,27	1,47	818,57
141	10,85	16,99	1,77	0,95	1,83	1,83	59,45	18,77	21,24	0	0,36	0,57	1,57	10,85	36,12	68,91	1,88	NA	0	0	0	3,69	9,05	2,02	0,44	1,49	1,49	199,74	122,74	116,73	NA	0,59	1,45	2,45	3,69	59,25	19,97	3,53	NA	0	0	0	0,29	1,44	0,26	0,11	0,2	0,25	326,88
142	3,32	19,83	3,77	0	0,13	0,64	413,51	36,81	180,07	154,22	0,79	4,74	5,98	23,89	83,28	16,51	0,4	NA	29,25	23,37	82,8	3,12	21,64	4,89	0	0,37	0,82	571,35	161,59	303	203,62	0,83	5,74	6,93	17,78	85,57	12,22	0,51	13721,28	24,71	22,95	82,32	-23,69	123,79	-23,96	0	0,39	0,6	368,15
143	-66,16	-236,42	-34,23	0,15	0,37	1,11	188,34	29,28	130,41	98,01	0,72	2,56	3,57	-18,04	72,02	-78,42	1,35	609,7	0	24,9	475,15	2,04	3,02	1,21	0,03	0,6	2,61	215,98	37,31	64,48	132,37	0,32	0,48	1,48	28,67	32,49	6,28	3,45	11248,33	0,27	15,76	68,31	6,46	9,49	3,6	0,2	0,55	2,8	202,73
144	-3,59	-4,9	-23,73	0,1	0,93	1,58	2404,83	139,68	140,27	114,85	0,17	0,24	1,36	-1,66	26,72	15,71	0,94	NA	1,45	12,74	-16,94	-2,45	-3,61	-15,6	0,17	0,94	1,93	2327,21	137,01	84,69	177,47	0,18	0,27	1,48	-0,69	32,26	30,32	0,92	-224868	4	11,18	-17,61	-1,63	-2,52	-8,24	0,42	1,71	3,35	1841,88
145	0,45	2,15	0,54	0,34	0,37	1,06	433,56	13,2	335,11	233,5	0,79	3,77	4,77	12,75	79,04	10,21	1,43	-25160	0	14,65	-50,23	17,95	37,33	13,33	0,37	0,5	1,51	271,06	16,74	134,56	138,16	0,52	1,08	2,08	38,81	51,91	50,71	2,3	-15567,67	0	15,49	-95,74	15,99	26,82	21,22	0,23	0,26	1,88	483,21
146	3,62	5,42	7,09	0,14	0,92	2,04	712,31	87,14	119,94	140,68	0,23	0,34	1,5	18,64	33,2	56,15	1,11	NA	0,62	29,4	105,1	-0,55	-0,78	-0,94	0,2	2,71	5,09	630,43	109,44	44,24	119,6	0,22	0,32	1,43	14,39	30,09	45,16	1,28	9022,97	0,83	25,8	140	-4,22	-5,32	-7,66	0,84	3,26	7,85	660,19
147	1,16	2,16	1,28	0,71	1,37	2,95	401,8	23,95	36,76	58,96	0,44	0,82	1,87	1,16	46,53	71,12	1,1	NA	24,56	0	0	0,08	0,26	0,12	0,6	0,73	1,03	563,26	16,98	69,03	37,49	0,7	2,34	3,34	0,08	70,03	21,86	0,93	19,3	13,53	0	0	0,56	3,13	1,33	0,23	0,53	0,64	867,51
148	0,18	0,34	0,52	0,01	0,25	1,75	1073,34	46,78	77,45	288,51	0,33	0,64	1,92	8,74	47,94	39,59	0,98	NA	23,1	25,24	-2142,8	2,23	6,24	8,05	0,02	0,27	0,81	1315,78	104,88	190,92	235,75	0,44	1,24	2,79	8,53	64,21	25,54	0,58	4421,46	24,54	22,69	192,51	2,44	5,52	5,52	0,01	0,12	0,5	822,46
149	-29,21	135,3	-192,76	2,89	6,68	11,83	2402,2	220,74	58,23	303,87	1,22	-5,63	-4,63	-22,76	121,59	-12,73	-0,31	NA	0	42,56	-13,59	0,75	3,36	2,99	8,02	11,23	29,89	1464,16	81,26	25,34	479,47	0,78	3,5	4,5	13,49	77,77	27,09	0,47	669,5	0	51,14	423,53	0,04	0,1	0,18	7,57	11,07	30,03	1718,61
150	12,58	20,15	12,72	1,4	2,56	2,67	368,29	158,39	136,44	15,47	0,38	0,6	1,6	16,45	37,59	33,46	NA	NA	0	3,92	19,81	-31,15	-51,16	-59,94	0,87	2,41	2,57	702,37	415,26	269,59	43,39	0,39	0,64	1,64	-20,06	39,11	-79,65	NA	NA	0	21,33	-57,65	5,28	10,73	6,69	0,95	1,98	1,98	461,17
151	2,62	15,58	1,93	0,11	1,56	1,56	267,4	245,34	169,51	NA	0,83	4,94	5,94	127,23	83,16	3,15	NA	3026,11	0	91,54	155,07	11,75	39,73	7,56	0,53	1,29	1,3	234,9	114,63	150,41	1,47	0,7	2,38	3,38	172,63	70,44	16,68	NA	NA	0	103,54	125,29	7,66	15,23	3,34	0,59	2,66	2,68	158,82
152	4,71	7,53	11,5	0,28	0,89	2,59	888,97	64,09	68,12	181,76	0,25	0,4	1,6	16,86	37,51	50,9	1,09	NA	10,48	29,69	68,61	1,24	1,8	2,47	1,07	1,7	3,99	729,71	32,91	39,34	121,35	0,19	0,28	1,46	15,13	31,34	59,07	1,14	20557,58	6,75	27,77	78,15	0,63	0,88	1,34	0,59	1,52	4,29	776,58
153	0,42	0,73	1,22	2,94	3,64	4,81	1065,03	59,88	85,85	102,03	0,43	0,76	1,76	19,35	43,2	21,59	1,51	NA	0	55,41	130,39	1,12	2,07	2,77	3,14	3,18	4,7	902,52	3,15	71,34	110	0,46	0,85	1,85	22,24	45,8	19,64	1,48	8911,77	0	52,23	134,7	-2,06	-3,91	-5,9	3,35	3,39	4,72	1043,26
154	10,18	14,97	34,67	0,83	0,94	1,72	1239,72	39,87	85,97	266,81	0,32	0,47	1,47	62,91	31,99	82,47	2,27	-520,25	20,53	179,59	-1763,49	9,3	13,38	26,79	0,96	1,16	1,86	1051	51,21	66,87	189,07	0,3	0,44	1,44	61,6	30,45	80,58	2,45	-686,56	21,54	150,58	-1424,66	6,28	9,39	15,82	1,03	1,29	1,97	916,2
155	3,75	5,3	7,07	0,44	0,54	1,54	686,04	10,68	110,67	112,64	0,26	0,37	1,41	22,06	29,21	54,39	1,07	NA	0	34,5	110,54	-9,25	-12,71	-17,78	0,45	0,82	2,1	701,24	31,14	85,39	111	0,24	0,33	1,37	13,2	27,22	27,51	1,13	2604,84	0	43,13	249,81	-1,4	-1,99	-2,44	0,48	1,41	3,31	636,79
156	1,39	2,96	3,2	0,25	0,4	1,32	840,73	49,4	313,9	290,85	0,53	1,14	2,14	12,26	53,26	15,1	1,25	NA	0	25,13	62,54	1,56	3,85	6,03	0,04	0,05	1,08	1414,92	6,9	646,76	675,82	0,6	1,47	2,48	10,76	59,61	11,76	1,08	13741,33	0	35,67	91,28	0,48	1,02	0,75	0,04	0,06	1,07	576,07
157	5,07	43,3	3,43	0,21	0,21	0,32	246,03	NA	56,17	6,23	0,88	7,53	8,53	5,07	88,28	29,06	0,71	NA	0	0	0	12,8	60,39	12,88	0,22	0,28	0,88	367,42	9,04	135,3	81,44	0,79	3,72	4,72	12,8	78,81	38,62	0,81	NA	0	0	0	2,33	15,18	2,79	0,09	0,16	0,8	435,87
158	16,58	46,86	222,52	1,19	2,01	2,55	4886,57	943,83	1155,76	636,61	0,24	0,68	2,83	18,55	64,63	98,2	0,91	NA	0	26,52	-13,97	37,63	65,49	759,15	0,98	1,78	2,45	7363,67	1419,31	1786,54	1228,78	0,25	0,43	1,74	40,19	42,54	189,86	1,45	-13605,75	0	51,69	-23,57	13,16	44,83	65,78	0,06	0,55	0,85	1819,95
159	5,55	6,93	10,67	1,11	1,78	4,58	699,91	56	73,28	237,31	0,18	0,23	1,25	22,5	19,92	73,63	1,98	NA	4,17	32,59	69	1,2	1,49	1,87	1,72	2,81	5,15	565,45	62,56	44,53	136	0,18	0,23	1,24	17,42	19,03	54,56	1,94	15902,53	5,7	25,12	84,69	3,48	5,05	6,68	1,21	1,94	4,1	698,49
160	51,52	79,53	57,42	2,72	2,84	2,84	405,67	17,11	141,29	NA	0,35	0,54	1,54	51,52	35,22	146,3	NA	NA	0	0	0	77,52	79,34	61,61	41,31	43,72	43,72	290,07	15,8	6,54	NA	0,02	0,02	1,02	77,52	2,29	3389,75	NA	NA	0	0	0	26,31	65,38	58,87	1,49	1,67	1,67	814,34
161	1,2	1,57	4,44	0,03	0,55	2,57	1344,03	58,38	62,36	232,43	0,18	0,24	1,31	9,19	23,53	61,07	1,1	2612,81	12,84	29,48	377,34	0,81	1,11	2,63	0,34	0,67	1,85	1184,92	55,53	74,28	204,83	0,22	0,29	1,37	8,95	26,78	41,14	1,1	2826,56	14,65	26,42	350,47	0,48	0,65	1,46	0,34	0,61	1,92	1101,17
162	11,91	27,34	251,34	0,02	1,04	2,04	7679,89	3266,11	3212,62	3268,04	0,56	1,3	2,3	14,1	56,43	30,56	3,29	NA	0	46,13	-13,96	0,36	1,39	1,42	0,86	1,21	1,22	1442,07	328,62	942,18	5,63	0,74	2,87	3,87	7,1	74,16	8,72	1,39	NA	0	26,64	-13,24	2,82	4,95	12,09	1,81	2,02	2,02	1558,07
163	2,59	3,11	5,65	0,99	1,6	3,76	793,24	38,87	63,85	140	0,15	0,18	1,2	18,74	16,55	75,83	1,26	NA	0	35,19	276,98	-7,7	-10,35	-14,93	0,38	1,16	2,1	707,44	92,12	74,76	113,02	0,25	0,33	1,34	7,74	25,58	5,64	1,25	5112,39	6,17	29,93	172,85	-19,39	-27,22	-36,42	0,15	0,44	1,45	683,78
164	11,03	35,31	12,12	0,75	2,81	3,3	399,84	117,85	57,22	28,43	0,69	2,2	3,2	18,8	68,75	22,65	0,61	NA	0	8,53	36,52	0,11	0,28	0,2	1,82	9,05	10,5	657,7	218,59	30,24	44,53	0,61	1,56	2,56	11,83	60,94	7,8	0,78	6617,8	0	21,13	160,87	-3,01	-7,04	-17,54	6,96	21,31	25,87	2120,3
165	1,26	1,6	3,2	0,59	1,5	3,47	926,59	143,89	158,63	318,05	0,21	0,27	1,27	45,77	21,4	55,74	2,07	NA	0	113,32	-1138,18	0,98	1,39	2,65	0,26	1,23	3,53	991,49	146,89	150,8	351,54	0,3	0,42	1,42	39,31	29,71	35,87	1,86	-912,32	0	104,12	-1149,07	0,04	0,07	0,11	0,11	1,03	2,91	924,39
166	2,01	4,14	5,46	0,04	0,23	1,14	990,08	74,83	195,01	368,54	0,51	1,06	2,06	7,58	51,48	10,23	1,05	NA	20,48	15,16	83,61	0,26	0,5	0,62	0,11	0,15	1,06	877,52	10,74	163,07	321,35	0,49	0,96	1,96	5,86	48,9	9,97	1,03	13335,89	21,64	13,48	88,26	0,01	0,01	0,01	0,01	0,25	1,17	775,3
167	-2,07	-574,94	-0,98	0,08	0,88	1,01	173,27	135,72	168,81	20,91	1	277,14	278,18	38,1	99,64	6,02	2,38	NA	0	19,12	86,79	1,26	77,26	0,64	0,09	0,85	1,01	185,18	133,21	174,13	28,23	0,98	60,19	61,22	40,45	98,37	3,28	1,15	11023,75	0	19,88	92,14	-4,1	276,25	-2,18	0,12	0,82	0,98	193,75
168	0,24	0,92	0,56	0	0,55	0,97	840,72	188,06	221,37	171,96	0,66	2,5	3,81	14,66	73,78	26,69	0,81	NA	21,43	33,29	195,23	-0,67	-1,91	-0,98	0,06	0,41	0,97	537,07	74,82	145,99	125,41	0,59	1,69	2,86	19,03	64,99	34,53	0,87	9237,91	14,1	28,99	121,66	0,24	0,61	0,39	0	0,26	0,82	594,9
169	0	0	NA	NA	NA	NA	NA	NA	NA	NA	0	0	1	0	0	NA	NA	NA	0	NA	NA	20,99	32,78	16,32	2,78	2,78	2,78	283,69	NA	100,61	NA	0,36	0,56	1,56	20,99	35,96	58,38	NA	NA	0	0	0	64,64	81,17	35,36	4,86	4,91	4,91	199,13
170	1,46	2,77	6,21	0,19	1,5	3,18	1548,05	546,53	417,69	712,14	0,47	0,89	1,89	14,46	47,2	11,97	4,07	NA	0	55,27	-17,09	0,04	0,13	0,11	0,04	0,94	1,33	1030,26	616,99	229,45	271,99	0,72	2,54	3,54	6,11	71,75	4,42	2,71	-63612	44,63	17,13	-14,96	-0,13	-0,37	-0,54	0,27	0,46	1,34	1567,83
171	14,01	16,21	13,65	3,74	5,81	9,77	354,53	55,31	26,77	107,4	0,12	0,14	1,16	40,45	13,57	204,56	3,56	NA	0	25,75	72,42	7,49	8,4	8,1	5,2	6,36	10,26	394,77	32,65	28,11	111,04	0,1	0,12	1,12	31,58	10,91	157,47	3,56	24866,84	0	26,06	81,82	7,7	8,85	8,01	2,6	4,58	7,38	378,97
172	-0,8	-1,11	-3,36	0,02	0,38	2,14	1524,88	55	70,57	271,14	0,13	0,18	1,38	11,43	27,46	54,1	0,96	NA	6,44	51,23	177,35	-3,66	-5,12	-14,26	0,01	0,3	2,08	1422,13	46,43	61,54	287,95	0,15	0,21	1,4	9,05	28,58	29,41	0,97	4949,27	8,04	49,54	152,31	-2,69	-3,66	-8,42	0,02	0,36	2,31	1140,21
173	1,51	1,67	13,68	3,05	9,23	16,45	3304,17	452,1	73,19	535,86	0,03	0,04	1,11	15,74	9,74	534,31	1,44	-4786,86	0	129,21	-142,26	2,25	2,6	26,07	0,84	2,55	4,66	4228,91	551,16	83,5	689,7	0,08	0,1	1,16	14,99	13,48	157,36	1,37	-13680,5	5,73	147,56	-81,27	8,23	9,14	71,99	0,29	3,37	7,09	3182,58
174	7,14	69,34	28,76	0,24	0,36	1,27	1466,97	36,78	218,02	295,42	0,79	7,65	9,72	15,81	89,71	34,37	0,93	NA	7,06	34,97	-186,67	8,66	45,82	34,43	0,3	0,7	1,6	1451,75	133,97	145,09	308,75	0,64	3,39	5,29	20,68	81,11	44,83	0,95	NA	13,42	47,84	-115,99	-9,22	-59,3	-21,9	0,07	0,36	1,06	864,68
175	-3,52	20	-11,12	0,02	0,59	0,78	1148,61	143,75	162,41	48,2	1,08	-6,15	-5,67	5,35	117,62	1,7	-0,04	NA	7,95	28,01	74,62	6,71	1556,16	23,52	0,44	1,1	1,17	1278,56	252,99	321,82	28,71	0,88	203,83	231,76	11,38	99,57	11,62	0,08	NA	4,89	16,34	44,3	7,84	103,1	25,54	0,08	0,75	0,84	1186,57
176	-6,35	-11,03	-7,37	0,46	0,81	0,98	422,4	59,4	136,39	30,18	0,42	0,73	1,74	5,33	42,46	12,32	0,97	-1194,18	8,34	13,55	-676,77	0,04	0,08	0,05	0,29	0,82	1,15	450,99	98,82	138,18	61,25	0,43	0,75	1,75	12,46	42,75	28,91	1,11	7348,93	10,89	15,34	133,29	0,12	0,18	0,13	0,13	0,32	1,35	371,69
177	8,61	11,54	12,31	2,48	4,8	7,18	520,31	95,48	40,99	98,74	0,19	0,25	1,34	23,6	25,38	111,03	2,03	29510,13	2,11	21,42	55,04	2	2,41	2,88	0,05	5,55	9,55	525,84	157,63	28,65	116,08	0,12	0,15	1,2	18,03	16,84	128,35	1,94	18810,52	0,7	23,09	79,71	3,64	4,12	4,99	1,81	3,82	7,01	498,92
178	6,52	42,83	9,01	0,12	0,34	1,13	503,36	39,07	50,14	139,72	0,84	5,53	6,57	42,49	84,79	33,22	0,91	2585,64	25,2	49,75	353,15	3,09	24,52	5,9	0,02	0,3	0,9	696,33	69,78	101,14	147,7	0,86	6,85	7,93	29,52	87,38	21,01	0,91	1362,64	36,3	50,42	681,79	-10,96	-292,65	-19,31	0,05	0,18	0,7	641,05
179	6,13	66,81	7,61	0,05	1,73	1,73	452,49	402,86	240,15	0	0,91	9,91	10,91	6,13	90,83	9,34	6,55	NA	31,72	0	0	32,59	92,13	52,18	1,76	4,12	4,14	584,39	152,69	64,86	1,9	0,65	1,83	2,83	32,59	64,63	87,19	1,4	NA	10,44	0	0	2,12	8,18	9,16	0,17	0,84	1,06	1569,88
180	0,34	2,33	0,54	0	0,62	1,29	565,49	148,4	225,19	167,14	0,78	5,29	6,77	9,29	85,23	14,03	0,88	NA	17,74	13,89	140,49	0	0,03	0,01	0	0,32	0,84	502,96	110,56	262,93	183,35	0,8	5,81	7,27	7,74	86,24	14,16	0,41	17322,75	17,18	10,66	48,93	-41,54	-918,63	-101,98	0,01	0,38	0,88	893,57
181	11,44	17,94	15,64	0,03	2,1	2,25	497,31	53,16	54,16	9,48	0,23	0,36	1,57	32,9	36,21	85,26	1,03	NA	2,44	29,31	68,42	-1,91	-3,13	-3,07	0,03	1,23	2,41	586,65	76,79	63,99	76,98	0,22	0,37	1,64	20,46	38,97	32,9	0,98	7778,01	0	35,95	122,7	-1,38	-2,21	-2,56	0,08	0,98	2,4	671,94
182	1,32	1,78	2,12	0,2	2,38	5,63	583,13	75,32	43,78	191,67	0,18	0,24	1,34	23,8	25,54	85,35	1,89	NA	6,51	36,01	81,01	1,73	2,19	2,44	0,7	3,44	6,82	512,74	73,37	35,71	154,22	0,15	0,19	1,26	23,71	20,88	92,69	2,14	18171,07	4,26	30,87	83,15	2,44	3,15	3,64	1,1	2,76	4,98	543,28
183	0,23	0,26	1,55	0,01	0,79	2,8	2497,45	136,33	103,04	359,16	0,1	0,12	1,14	14,52	12,41	74,98	1,13	NA	2,95	98,07	261,12	0,04	0,04	0,28	0,14	1,21	4,99	2535,54	117,45	110,28	422,77	0,1	0,11	1,13	14,67	11,59	82,47	1,2	NA	3,06	101,6	225,34	0,05	0,06	0,33	0,38	1,53	5,77	2225,39
184	-9,68	-9,67	-4841,95	-146,91	-148,41	-148,41	182050,21	432,41	-289,66	NA	0	0	1	-9,1	-0,16	-993,57	1,32	NA	0	290,23	-54,01	-15,21	-15,31	-13302,3	37,89	38,31	38,31	319236,55	885,52	2073,1	NA	0,01	0,01	1,01	-14,55	0,66	-443,71	1,33	NA	0	580,46	-31,94	-13,33	-13,32	-18516,67	-1701,2	-1720	-1720	505755,25
185	-2,01	-4,75	-5,85	0,01	1,46	1,46	1059,28	495,74	340,6	0	0,58	1,36	2,36	-2,01	57,68	8,57	0,85	NA	0	0	0	-7,58	108,85	-50,13	0	0,08	0,4	2413,82	165,73	1904,38	655,85	1,01	-14,54	-14,36	-4,48	106,96	-7,12	-0,11	1400,93	6,38	20,48	156,77	0,16	0,3	0,24	0,01	0,41	1,5	538,33
186	-2,54	-3,06	-4,4	0,44	1,55	5,02	630,11	60,24	54,38	191,42	0,11	0,13	1,21	13,48	17,08	63,12	1,51	7220,02	0	27,73	137,56	-12,5	-15,96	-24,91	0,2	1,33	5,66	727,48	58,03	51,81	227,95	0,09	0,12	1,28	3,42	21,69	-43,93	1,36	-148,88	0	31,72	-6581,51	-6,58	-8,42	-10,5	0,07	2,14	6,16	581,31
187	0,19	3,76	0,25	0,02	0,46	0,74	489,11	147,39	329,1	94,08	0,95	19,07	20,07	8,08	95,02	1,97	0,34	-23120,67	12,42	10,61	-195,36	0,28	7,38	0,44	0,03	0,88	1,21	570,97	237,65	276,72	93,2	0,85	22,05	26,01	8,11	96,15	2,35	0,56	-53555	18,8	12,25	-117,05	-13,58	149,84	-28,92	0,01	0,47	0,56	774,9
188	1,08	17,21	NA	0,28	0,36	0,36	NA	NA	NA	NA	0,94	14,94	15,94	5,34	93,73	4,21	0,09	NA	0	NA	-33,95	-14,71	168,74	-4281,67	0,01	0,29	0,37	106205,88	31644	113838	9201,04	1,09	-12,47	-11,47	-7,25	108,72	-10,48	-0,14	-10895	0	2171,67	-23,92	-0,94	12,3	-14,64	0,22	0,25	0,52	5694,93
189	4,77	12,78	3,86	0	0,79	1,24	294,98	114,99	84,68	67,29	0,57	1,54	2,68	17,26	62,68	15,56	1,09	NA	23,93	10,12	56,47	0,02	0,36	0,01	0,02	0,79	1,15	220,33	86,6	53,51	41,74	0,88	12,99	14,72	15,4	93,21	5,87	0,94	28813,75	27,69	9,28	76,01	-0,37	-1,3	-0,49	0,29	0,69	1,18	483,78
190	0,16	12,23	0,1	0	0,9	0,96	233,85	168,13	178,63	9,78	0,99	74,43	75,43	1,57	98,67	5,39	0,9	27025,8	3,35	0,91	17,15	0,02	2,15	0,01	0,01	0,97	0,97	274,62	207,14	206,38	0,03	0,99	122,95	123,96	0,99	99,19	5,58	0,98	NA	2,82	0,73	5,83	0,1	9,17	0,09	0,01	0,87	0,94	315,68
191	22,07	25,59	25,85	2,75	3,37	9,8	426,39	42,84	28,1	183	0,14	0,16	1,16	46,03	13,74	226,08	2,61	NA	0	28,06	61,09	-17,55	-19,92	-16,73	6,01	8,82	12,49	348,08	49,07	17,42	64,8	0,12	0,14	1,14	11,05	11,91	-44,35	2,48	NA	0	27,27	231,48	-5,2	-5,92	-6	3,14	4,88	8,98	420,41
192	0,1	3,09	1	0,05	0,64	1,75	3531,81	772,01	1311,55	1479,41	0,94	28,09	29,95	0,1	96,66	12,1	1,74	NA	0	0	0	0,13	3,48	0,62	0,02	0,56	2,01	1766,57	323,52	601,8	889,68	0,93	25,34	27,12	0,13	96,31	14,4	2,06	NA	0	0	0	0,09	3,1	0,22	0,02	0,42	1	921,56
193	10,78	13,28	117,64	6,43	13,61	17,09	3972,83	710,96	99,04	349,07	0,03	0,04	1,23	23,54	18,84	718,17	1,44	-3297,94	0	139,26	-293,34	16,26	19,23	166,79	6,17	10,62	12,43	3744,18	667,2	150,03	275,17	0,05	0,05	1,18	25,59	15,45	625,83	1,72	-2980,44	0	95,69	-250,7	5,76	6,55	67,3	11,14	21,71	24,82	4250,51
194	-2,7	-5,14	-4,21	0,01	0,39	1,52	567,8	76,77	154,1	234,71	0,45	0,86	1,91	19,25	47,59	16,9	1,35	NA	13,34	34,24	109,92	0,53	1	0,62	0,02	0,42	1,5	423,61	63,87	124,16	175,17	0,45	0,85	1,88	23,1	46,82	24,74	1,38	10844,06	10,75	26,19	88,31	-9,72	-19,99	-11,77	0,02	0,33	1,34	441,04
195	0,07	2,36	0,3	0,02	0,2	0,32	1627,09	233,86	1311,17	161,16	0,97	34,12	35,12	23,39	97,15	9,58	0,23	657	11,72	104,27	24138,36	0,32	11,55	1,35	0,01	0,27	0,34	1527,57	297,98	1150,65	88,68	0,97	34,9	35,9	24,11	97,21	11,67	0,3	1066,07	6,74	99,58	1171,59	0,1	3,82	0,42	0,17	0,35	0,52	1525,28
196	12,43	15,62	18,36	1,5	3,3	4,77	537,6	127,42	70,57	104,67	0,18	0,23	1,26	25,54	20,41	127,53	2,29	30819,22	0	19,36	42,89	-0,31	-0,37	-0,5	2,11	3,92	6,05	590,29	87	48,2	104,36	0,14	0,16	1,18	11,97	15,59	91,13	1,79	15692,67	0	19,86	79,18	13,24	15,89	18,54	0,98	4,04	5,09	509,65
197	-0,34	-0,72	-1,84	0,23	6,14	8,74	1978,29	749,15	206,29	542,34	0,53	1,12	2,12	8,79	52,83	6,78	11,31	NA	40,44	49,6	-41,02	0,56	1,59	3,57	0,09	1,15	2,01	2327,58	322,01	710,16	619,46	0,55	1,55	2,84	7,46	64,8	18,58	1,54	-18310	0	44,03	-29,63	-7,9	-27,02	-33,57	0,73	1,32	2,37	1546,54
198	-0,46	-5,05	-18,4	0,04	0,04	0,46	14447,53	36,42	11776,48	4971,68	0,85	9,21	10,9	8,12	90,82	2,65	0,15	NA	0	340,82	-71,45	-4,1	-76,53	-11,67	0,02	0,03	0,42	1038,53	11,33	936,7	369,03	0,92	17,07	18,65	5,04	94,64	-0,1	0,09	-21407	0	26,02	-67,4	-224,75	109,35	-213,74	0,01	0,04	0,04	346,17
199	-2,85	-287,17	-3,96	0	0,86	2,34	505	111,95	78,8	205,27	0,97	97,73	100,7	7,81	99,01	4,25	2,02	NA	11,63	14,79	89,26	3,33	92,28	3,6	0,01	1,03	3,04	394,03	72,87	20,43	149,31	0,96	26,5	27,7	15,53	96,39	11,45	2,07	26985,83	13,59	13,17	53,83	5,08	56,54	4,34	0,01	0,9	1,78	310,8
200	59,78	82,74	42,17	2,18	2,18	2,43	256,78	0	69,79	17,49	0,28	0,38	1,38	59,78	27,75	217,09	2,18	NA	0	0	0	35,74	38,26	31,08	1,64	7,81	10,47	317,43	127,33	20,63	55,63	0,07	0,07	1,07	35,74	6,59	637,38	3,02	NA	0	0	0	5,87	6,31	7,01	0,97	6,01	8,34	434,78
201	-48,85	-195,85	-24,23	0,07	0,28	0,4	180,56	28,31	95,28	14,79	0,75	3,01	4,01	-10,04	75,06	-54,26	0,37	NA	19,04	19,25	-328,37	36,72	67,09	23,87	0,15	0,73	1,5	237,27	40,49	69,83	54,5	0,45	0,83	1,83	57,25	45,26	91,94	1,02	22935,9	0	13,34	43,63	11,47	24,16	7,2	0,64	0,71	3,89	228,6
202	-23,31	-46,27	-46,7	0,01	0,25	1,16	729,31	2,45	87,44	190,83	0,35	0,69	1,99	-5,34	49,63	-30,45	0,76	NA	16,5	35,99	340,38	4,92	9,87	9,05	0,03	0,59	1,17	671,54	121,7	102,73	127,58	0,37	0,74	2,01	23,62	50,17	35,94	0,83	1194,74	17,7	34,42	1123,99	2,34	4,6	4,89	0,21	1,22	2,39	761,99
203	13,02	13,43	35,49	23,86	23,86	26,06	294,49	NA	29,99	66,82	0,03	0,03	1,03	13,02	3,05	645,88	4,75	NA	0	0	0	8,21	8,46	11,02	12,48	19,74	26,43	490,05	102,58	14,12	95,87	0,03	0,03	1,03	16,87	2,92	511,53	4,27	NA	0	11,62	-198,84	3,5	3,87	7,29	4,39	4,39	19,67	756,69
204	3,8	26,31	12,55	0,07	0,51	0,84	1202,92	273,21	555,87	212,27	0,73	5,02	6,92	8,29	85,56	12,32	0,33	11852,7	6,33	14,84	82,68	5,48	33,89	10,49	0,16	0,37	0,64	698,4	81,49	387,71	103,96	0,75	4,66	6,18	12,18	83,83	15,04	0,33	15978,31	0	12,83	59,24	-1,8	-17,44	-5,36	0,13	0,25	0,52	1081,61
205	0,93	1,09	1,16	0,79	1,3	1,35	455,28	33,88	65,92	3,35	0,15	0,17	1,17	6,38	14,79	71,86	1,07	NA	0	6,82	53,14	0,55	0,63	0,6	1,2	1,52	1,54	397,24	14,64	3,7	1,3	0,12	0,14	1,14	6,48	12,51	94,21	1,08	7655,33	11,03	6,45	57,33	0,46	0,57	0,5	0,49	1,41	1,43	395,73
206	0,53	2,26	0,6	0,13	0,15	0,97	414,23	5,48	314,17	262,26	0,77	3,29	4,29	110,96	76,69	1,78	0,92	NA	0	125,67	348,39	0,28	1,55	0,66	0,19	0,2	1,28	865,9	7,39	564,74	615,22	0,82	4,58	5,58	67,41	82,07	4,54	1,14	1940,5	0	159,25	683,61	0,21	0,99	0,33	0,01	0,07	1,32	577,03
207	0	0	NA	NA	NA	NA	NA	NA	NA	NA	NA	NA	1	0	0	NA	NA	NA	0	NA	NA	0	0	NA	NA	NA	NA	NA	NA	NA	NA	0	0	1	0	0	NA	NA	NA	0	NA	NA	0	0	NA	NA	NA	NA	NA
208	15,68	20,49	21,68	1,09	1,68	2,97	503,48	45,82	76,97	103,59	0,22	0,29	1,31	33,23	23,49	127,22	1,55	NA	0,62	24,28	70,49	7,88	10,06	11,47	0,74	1,43	3,15	531,32	51,62	76,15	133,99	0,2	0,26	1,28	25,48	21,65	109,99	1,55	12764,25	0,17	25,63	88,98	2,49	3,17	3,46	0,6	1,12	3,16	505,97
209	-5,43	-20,15	-10,78	0	0,77	1,1	722,06	367,83	265,61	160,96	0,69	2,57	3,71	7,04	73,04	3,29	1,09	NA	30,87	24,74	-161,92	2,83	8,46	3,42	0	0,86	1,25	440,64	230,72	157,92	107,41	0,64	1,92	2,99	16,34	66,57	14,37	1,52	40,71	25,92	16,32	34783,86	1,49	5,89	2,57	0	0,52	0,8	630,97
210	-2,3	-4,54	-5,86	0,39	1,07	1,57	928,77	99,29	141,17	75,46	0,21	0,42	1,97	3,74	49,37	58,56	0,75	NA	5,7	15,4	114,7	-0,15	-0,29	-0,43	0,13	0,98	1,39	1046,07	172,51	197,18	84,75	0,24	0,48	1,97	6,22	49,17	54,67	0,76	10315,61	4,7	18,26	90,77	4,13	9,09	8,5	0,26	1,42	1,87	748
211	0,48	0,76	4,68	0,02	0,29	2,01	3577,01	73,77	47,33	490,49	0,37	0,6	1,61	7,16	37,77	14,74	1,07	NA	17,05	65,72	-234,38	-4,34	-7,24	-46,38	0,01	0,06	1,07	3900,23	30,25	520,72	552,5	0,39	0,66	1,67	2,89	40,07	-0,38	1	-6418,18	8,01	77,27	-116,35	-2,62	-4,53	-25,11	0,01	0,13	0,91	3483,14
212	-15,72	788,09	-33,61	0,02	1,08	1,35	778,29	364,74	569,98	154,52	1,02	-51,14	-50,14	-15,72	101,99	-15,41	NA	NA	0	0	0	8,71	112,42	13,36	0,09	1,25	1,43	559,72	448,46	385,48	67,34	0,92	11,91	12,91	8,71	92,25	9,44	15,68	NA	0	0	0	-9	-513,33	-14,12	0,06	0,67	2,19	571,02
213	1,33	4,1	8,4	0,01	0,42	0,77	2299,83	355,95	748,44	301,72	0,62	1,92	3,08	12,37	67,57	8,05	0,81	NA	4,83	69,77	202,59	4,77	13,17	17,2	0,09	0,35	0,56	1315,01	204,64	651,5	171,92	0,61	1,68	2,76	15,97	63,75	15,36	0,55	3183,75	10,55	40,35	150,03	-0,01	-0,01	-0,02	0,01	0,23	0,97	1404,82
214	13,42	13,7	7,75	NA	NA	NA	210,11	0	0	14,44	0,02	0,02	1,02	13,42	2,02	663,27	NA	NA	0	0	0	13,08	13,4	7,46	154,25	154,25	172,38	208,01	NA	1,17	21,51	0,02	0,02	1,02	13,08	2,35	556,06	NA	423	0	0	0	11,8	11,99	13,33	NA	NA	NA	411,21
215	9,03	27,26	18,26	0,01	0,23	1,07	735,65	56,34	137,74	223,58	0,55	1,66	3,02	19,43	66,86	38,2	0,73	NA	28,11	21,01	53,59	7,04	24,05	13,72	0,14	0,24	0,87	711,8	28,67	146,36	193,13	0,61	2,09	3,42	17,75	70,74	25,8	0,57	29571,58	28,02	20,9	58,37	6,74	21,34	11,68	0	0,41	0,82	630,65
216	0,01	0,03	0,21	0	0,42	0,86	5110,8	390,97	403,19	407,97	0,24	0,57	2,33	1,88	57,1	43,89	0,6	NA	13,91	26,13	-133,27	0,11	0,32	1,13	0	0,35	0,69	3756,18	376,78	513,41	371,59	0,33	0,96	2,95	2	66,15	40,8	0,47	-6770	17,32	19,42	-101,48	-6,74	-21,65	-66,27	0,04	0,38	0,93	3576,61
217	2,09	2,54	4,71	1,34	2,59	5,29	819,73	89,6	65,94	196,99	0,14	0,17	1,22	19,24	17,74	68,78	1,63	NA	1,48	38,63	89,93	-9,98	-12,54	-20,43	1,16	2,43	4,85	747,7	82,02	60,01	162,15	0,15	0,19	1,26	10,37	20,45	-9,45	1,5	7702,01	0,83	41,69	164,73	-11,62	-17,48	-25,31	0,13	0,79	1,99	792,87
218	1,25	2,12	26,47	0,45	1,15	1,24	7733,59	1627,04	802,22	229,01	0,31	0,52	1,7	6,38	41,26	30,48	0,95	NA	20,15	109,12	-78,32	-1,43	-2,18	-13,24	1,02	1,06	1,21	3384,12	31,45	477,86	118,22	0,24	0,37	1,52	5,51	34,37	31,55	0,93	-11673	9,82	64,31	-193,73	3,7	5,28	54,17	0,94	1	1,2	5331,12
219	1,13	1,56	1,81	0,93	1,32	2,33	583,61	49,39	125,5	127,4	0,28	0,39	1,39	45,52	27,82	158,42	1,56	-1295,33	4,09	71,17	-752,96	0,44	0,49	0,53	1,6	2,43	7,2	439,41	30,18	36,06	174,27	0,1	0,11	1,11	63,72	9,75	337,15	2,27	-2007,33	0	76,18	-556,59	-0,1	-0,1	-0,15	2,46	3,9	13,7	553,03
220	-2,3	-60,49	-7,06	0,23	0,23	0,5	1116,27	NA	920,83	251,8	0,96	25,29	26,29	-2,3	96,2	12,05	0,3	NA	0	0	0	NA	NA	NA	NA	NA	NA	NA	NA	NA	NA	NA	NA	NA	NA	NA	NA	NA	NA	NA	NA	NA	-94,74	99,98	-33,81	0,26	0,51	0,51	129,9
221	1,92	3,15	2,77	0,1	1,36	1,89	525,79	124,79	99,42	53,82	0,26	0,42	1,64	17,99	39,2	100,76	1,06	NA	0	23,22	-219,78	0,83	2,58	2,48	0,12	2,6	2,82	1093,74	607,39	41,41	56,32	0,51	1,58	3,12	8,41	67,92	25,18	1,24	-2578,6	18,88	22,72	-249,15	0,75	3,4	9,02	0,08	1,04	1,44	4379,63
222	9,26	26,16	NA	29	29,12	29,12	NA	NA	NA	NA	0,65	1,82	2,82	10,32	64,59	26,89	1,45	NA	0	NA	-105,6	0,87	2,15	NA	12,91	12,93	12,93	NA	NA	NA	NA	0,59	1,47	2,47	3,24	59,45	16,74	1,45	NA	0	NA	-287,83	1,75	3,74	57,24	37,3	37,3	37,3	11897,11
223	1,87	2,5	4,15	1,93	3,69	5,21	806,61	94,63	53,92	83,1	0,12	0,15	1,34	16,22	25,13	111,07	1,22	NA	0	31,79	103,06	-0,21	-0,27	-0,43	2,25	4,11	5,9	745,46	87,79	47,4	86,4	0,12	0,16	1,31	13,44	23,65	101,14	1,32	10637,03	0	27,87	110,54	0,46	0,61	0,94	1,47	2,9	3,89	749,99
224	2,01	8,7	4,9	0,05	0,53	1	885,24	104,15	107,59	106,27	0,61	2,62	4,32	7,74	76,85	14,42	0,78	18164,21	13,84	13,93	68,76	3,56	11,97	7,75	0,01	0,41	1,21	795,28	52,38	35,02	106,67	0,54	1,82	3,37	9,38	70,31	22,21	0,84	15119,16	12,66	12,69	75,11	-5,58	-27,6	-21,52	0	0,23	0,93	1403,65
225	0,55	1,17	1,09	0,2	1,3	3,42	717,87	83,8	45,71	163,45	0,47	0,98	2,1	8,38	52,44	32,42	0,84	NA	9,44	15,44	56,93	6,02	14,45	14,19	0,18	0,34	1,16	860,73	31,18	201,04	167,74	0,56	1,35	2,4	11,88	58,34	30,16	0,71	28325,25	3,23	13,82	42,83	12,2	24,64	30,45	0,2	0,86	1,77	908,8
226	0,77	3,51	0,62	0,47	0,45	0,45	292,35	NA	152,82	NA	0,78	3,53	4,53	2,35	77,93	11,05	0,62	NA	0	1,26	-15,29	0,99	7,54	1,11	0,41	0,78	0,78	408,77	NA	318,57	NA	0,87	6,63	7,63	7,34	86,89	6,09	0,55	-9044	0	7,11	-30,41	-8,58	186,09	-16,99	0,11	0,19	0,19	720,33
227	-0,92	-1,3	-6,04	1,33	1,68	4,17	2383,02	22,22	94,95	239,62	0,15	0,21	1,41	6,75	29,05	46,94	0,96	5376	0	50,25	157,86	-4,79	-6,68	-23,05	0,86	0,96	3,29	1755,69	9,64	94,18	222,66	0,14	0,2	1,39	4,57	28,24	16,4	0,97	3547,61	0	45,04	270,52	-10,74	-15,22	-51,04	0,43	0,6	2,31	1729,62
228	2,33	3,95	2,86	0,21	0,34	1,25	446,9	22,09	170,67	157,47	0,39	0,67	1,7	23,7	41,02	47,09	1,19	11555,09	0	26,23	96,85	1,78	3	1,86	0,08	0,28	0,85	380,79	28,27	134,18	78,02	0,38	0,63	1,69	24,17	40,76	27,54	0,87	11238,26	0,85	23,36	124,01	11,58	21,51	16,21	0,12	0,2	0,63	509,36
229	-3,26	-7,1	-6,35	0,01	0,11	0,58	708,36	28,08	250,74	125,82	0,47	1,02	2,17	8,09	54	20,83	0,7	NA	1,95	22,1	85,54	1,17	2,89	2,3	0,27	0,37	0,91	714,44	19,13	208,79	118,26	0,47	1,17	2,46	10,73	59,32	28,73	0,79	20989,05	0,93	18,71	70,28	-13,62	-39,57	-22,77	0,05	0,45	0,74	608,27
230	0,71	1,11	2,89	0,08	0,39	2,5	1477,05	44,62	121,43	303,2	0,22	0,35	1,56	13,94	35,93	38,18	1	8086,28	4,32	53,67	143,96	-0,87	-1,45	-3,42	0,08	0,44	1,62	1432,07	80,38	171,88	268,32	0,29	0,48	1,66	12,57	39,84	25,85	0,98	7797,41	8,24	52,75	175,25	0,01	0,01	0,03	0,06	0,65	2,47	1504,63
231	23,6	34,45	9,49	4,36	4,99	4,99	146,3	17,06	27,13	0	0,31	0,46	1,46	52,87	31,49	100,01	19,74	NA	12,33	11,76	39,71	-55,91	-93,08	-19,89	0,69	3,67	3,67	129,81	102,09	34,27	NA	0,4	0,66	1,66	3,51	39,93	-122,58	NA	3671	12,48	21,13	265,95	3,65	5,8	1,66	4,54	13,32	13,32	165,32
232	1,29	133,67	10,08	0,06	0,1	0,17	2834,11	98,04	2471,7	191,44	0,99	102,27	103,27	2,01	99,03	27,86	0,01	NA	0	5,55	-10,09	-8,7	111,96	-36,34	0,06	0,09	0,15	1525,46	45,06	1447,39	98,26	1,08	-13,88	-12,88	-5,84	107,77	15,72	0,04	151	0	11,94	3222,52	-12,81	58,05	-49,32	0,15	0,17	0,27	1400,91
233	0,55	27,11	1,03	0,02	0,29	0,99	678,84	86,47	330	233,5	0,78	38,08	48,95	12,7	97,96	13,57	0,56	NA	24,3	22,65	1387,87	2	39,17	2,72	0,03	0,28	0,87	496,21	69,05	259,01	167,79	0,75	14,7	19,59	17,91	94,89	15,36	0,45	5757,8	20,29	21,63	277,48	0,42	12,18	0,72	0	0,19	0,73	626,96
234	0,17	0,28	0,35	0,36	0,85	1,39	746,82	72,62	108,43	80,91	0,28	0,46	1,64	16,57	39,04	43,88	0,94	3284,5	5,36	33,65	387,89	-6,97	-10,28	-12,14	0,02	0,75	1,33	635,98	60,23	81,66	47,57	0,21	0,3	1,47	12,21	32,17	42,84	0,89	2635,82	0	33,43	502,24	-13,95	-25,11	-26,02	0,23	0,57	1,15	678,99
235	10,78	33,54	17,99	0,95	1,33	2,64	607,45	48,31	128,06	170,37	0,64	1,99	3,11	26,18	67,86	32,08	1,72	NA	0	25,7	55,47	0,14	1,19	0,24	0,36	0,52	1,18	621,82	40,29	252,1	168,26	0,85	7,22	8,46	18,57	88,18	11,02	1,16	12268,48	0	31,4	112,26	2,25	16,39	3,61	0,28	0,56	1,25	584,21
236	3,5	23,24	9,37	3,6	4,24	5,18	973,08	29,49	46,05	44	0,55	3,65	6,64	14,87	84,93	20,03	0,53	NA	7,5	30,38	60,92	19,84	59,16	46,8	0,99	4,87	5,62	861,23	223,93	57,66	43,92	0,42	1,24	2,98	30,28	66,47	64,22	0,79	44938,33	0,61	24,64	32,19	6,29	15,89	14,29	1,15	8,26	8,26	826,91
237	-87,6	108,13	-38,98	0,01	0,01	0,01	161,97	NA	289,96	NA	1,81	-2,23	-1,23	-45,46	181,01	-30,87	-0,82	NA	0	18,75	-64,13	-29,94	35,35	-50,76	0,02	0,05	0,05	618,74	27,23	1127,1	NA	1,85	-2,18	-1,18	22,46	184,69	-12,81	-0,93	2157	0	88,83	172,38	2,02	3,23	3,96	0,42	1,22	1,22	714,47
238	0,21	0,68	NA	0,01	0,16	0,16	NA	NA	NA	NA	0,69	2,2	3,2	0,21	68,75	0,31	0,35	NA	0	NA	0	-5,59	-7,76	NA	0,02	0,92	0,92	NA	NA	NA	NA	0,28	0,39	1,39	-5,59	28,03	-19,93	0,97	NA	0	NA	0	-5,68	-59,1	NA	0	0,21	0,36	NA
239	0,6	1,17	2,62	0	0,16	0,98	1590,33	35,12	84,22	272,24	0,32	0,62	1,95	13,23	48,67	31,68	0,75	6629,18	18,02	55,19	162,2	1,51	2,87	6,47	0	0,18	1,12	1563,84	27,8	97,71	284,58	0,32	0,6	1,9	14,27	47,29	35,31	0,82	5205,21	17,92	54,66	215,9	1,4	2,48	5,5	0	0,19	1,3	1434,99
240	-0,03	-0,14	-5,43	0,04	0,04	0,04	73007,77	71,92	58258,55	0	0,81	4,2	5,2	-0,03	80,75	-0,03	0,2	NA	0	0	0	1,74	12,41	94,83	0,17	0,45	0,45	19945,97	832,56	16909,17	NA	0,86	6,15	7,15	1,74	86,01	2,02	0,23	1308,17	0	0	0	64,2	94,09	12158,44	2,2	2,47	2,47	68939,23
241	-0,94	-8,76	-0,4	0,34	1,58	1,58	155,16	98,11	97,23	0	0,89	8,27	9,27	-0,94	89,21	6,24	NA	NA	0	0	0	2,75	20,19	0,68	0,01	1,18	1,18	90,76	75,74	75,73	0	0,86	6,35	7,35	2,75	86,4	3,18	NA	NA	0	0	0	NA	NA	NA	NA	NA	NA	NA
242	1,6	12,53	12,45	0,04	0,35	0,52	2828,2	388,23	496,67	212,04	0,77	6	7,82	8,93	87,21	14,82	0,57	-2381,59	58,28	56,9	-238,01	1,47	12,63	20,8	0,02	0,68	1	5181,47	902,05	441,84	443,29	0,55	4,73	8,62	7,84	88,4	21,88	0,53	-1794	45,42	90,55	-430,03	0,57	4,94	6,6	0,03	0,63	0,92	4235,18
243	4,41	54,57	4,11	0	0,34	0,85	271,29	104,11	308,46	158,38	0,92	11,37	12,37	4,41	91,92	7,01	0,36	NA	0	0	0	1,92	35,85	4,71	0,08	0,13	0,9	896,19	36,84	743,21	578,8	0,95	17,67	18,68	1,92	94,65	6,48	0,64	NA	0	0	0	3,79	46,83	5,2	0,05	0,09	0,98	499,34
244	26,26	76,34	5,14	0,95	1,52	1,52	71,26	26,8	46,22	0	0,66	1,91	2,91	504,67	65,61	44,71	NA	NA	0	93,66	94,11	15,1	33,18	3,42	0,4	1,84	1,84	82,6	63,89	44,37	NA	0,54	1,2	2,2	437,13	54,49	27,71	NA	9316,67	0	95,51	95,9	1,81	4,43	0,42	0,63	1,7	1,7	84,4
245	6,44	8,5	11,98	2,73	5,34	10,11	676,89	81,53	31,31	151,31	0,19	0,25	1,32	26,44	24,18	70,77	1,6	NA	1,6	37,19	69,47	1,23	1,53	2,76	2,97	6,19	12,98	815,87	85,43	27,09	186,5	0,15	0,19	1,24	15,22	19,49	58,66	1,58	14823,52	0	31,26	80,76	4,29	5,51	8,75	1,66	3,52	7,68	742,8
246	4,28	6,05	6,13	1,04	2,24	3,83	520,59	65,9	39,78	88,19	0,21	0,3	1,41	26,25	29,13	70,6	1,37	20393,75	6,37	31,41	71,33	-12,37	-17,49	-20,66	0,61	1,62	3,29	609,59	70,19	59,63	118,13	0,22	0,31	1,41	11,9	29,27	3,43	1,3	9518,68	4,11	40,54	150,15	1,86	2,47	2,75	0,48	1,65	3,98	539,35
247	-1,15	-3,11	-1,13	1,57	1,58	1,58	359,13	2,55	224,34	0	0,63	1,71	2,71	39,27	63,16	-1,82	NA	NA	0	39,88	101,35	14,53	47,7	11,54	1,38	1,41	1,41	289,88	3,76	36,28	0	0,45	1,48	3,28	31,18	69,55	39,64	0,83	NA	32,21	13,22	66,97	-47,1	-118,08	-16,87	0,33	0,4	0,4	130,38
248	10,96	90,58	8,17	0,03	0,08	0,52	271,41	6,54	107,2	67,94	0,81	6,72	8,27	26,89	87,9	21,9	0,57	NA	16,08	11,88	89,56	8,68	48,12	8,4	0,06	0,31	0,65	353,39	45,84	101,25	65,73	0,78	4,32	5,55	23,48	81,97	20,08	0,71	24476,26	24,82	14,33	85,77	-5,2	-35,02	-4,95	0,04	0,18	0,55	346,3
249	0,31	30,47	0,3	0,03	0,17	0,62	357,09	45,79	263,22	152,36	0,99	97,27	98,27	30,35	98,98	4,66	0,11	NA	19,18	29,47	-535,83	3,1	75,63	2,01	0,02	0,2	0,63	236,05	32	184,27	80,74	0,96	23,37	24,37	37,02	95,9	17,36	0,26	7276,9	0	21,93	148,29	0,24	6,25	0,21	0,03	0,06	0,6	311,55
250	2,95	40,04	5,01	0,23	1,06	1,29	617,57	275,07	331,46	78,16	0,82	11,12	13,57	2,95	92,63	24,68	1,07	NA	11,34	0	0	9,92	45,52	11,19	0,59	1,87	2,2	411,99	177,25	138,37	46,49	0,71	3,24	4,59	9,92	78,21	41,5	2,24	NA	19,9	0	0	14,04	32,17	12,77	53,52	104,04	139,28	331,01
251	-5,06	-5,12	NA	NA	NA	NA	NA	NA	NA	NA	0,01	0,01	1,01	-5,06	1,12	-453,01	NA	NA	0	NA	0	27,64	28,6	59,31	2,08	2,18	2,18	783,22	1,94	20,02	NA	0,03	0,03	1,03	27,64	3,36	1129,64	1,02	NA	0	0	0	-53,31	-54,79	-280,16	58,01	58,29	58,29	1913,04
252	14,35	41,36	34,41	0,17	0,2	0,5	872,98	14,8	518,37	158,54	0,65	1,86	2,88	56,84	65,31	90,82	0,55	NA	0	101,91	222,56	27,5	47,4	35,99	0,52	0,83	1,46	477,64	25,63	83,78	53,89	0,41	0,71	1,72	62,77	41,98	144,51	1,09	NA	0	46,15	110,72	16,98	26,48	33,59	1,57	2,07	3,69	720,07
253	3,56	4,26	20,64	17,62	18,4	25,54	2107,7	31,56	40,14	290,34	0,03	0,04	1,19	8,27	16,24	281,12	1,69	20345,84	0	27,27	57,89	3,82	4,45	17,63	26,99	29,11	45,8	1685,73	30,71	14,53	245,88	0,03	0,03	1,17	8,8	14,29	374,52	1,46	25198,6	0	23	50,11	1,82	2,07	9,7	19,45	21,36	33,51	1940,3
254	0,04	0,05	0,1	0,68	4,47	14,61	933,41	65,01	17,17	176,57	0,12	0,16	1,35	11,97	26,04	139,5	1,15	8884,28	6,44	30,6	123,9	-2,4	-3,39	-6,22	0,16	1,67	3,13	944,49	154,18	101,95	150,55	0,17	0,24	1,41	10,07	29,11	76,59	1,16	5682,36	2,86	32,27	204,32	0,46	0,65	1,2	0,21	1,24	2,42	950,69
255	12,01	50,29	68,81	0,05	0,21	0,21	2086,28	216,31	1569,66	NA	0,76	3,19	4,19	12,01	76,13	15,77	0,29	NA	0	0	0	-2,14	-9,25	NA	0,05	0,11	0,11	NA	NA	NA	NA	0,77	3,32	4,32	-2,14	76,86	-2,78	0,25	NA	0	NA	0	-46,23	-474,49	NA	0,54	0,59	0,59	NA
256	-4,03	-4,64	-30,34	0,5	1,43	2,01	2739,54	130,57	142,01	83,46	0,13	0,14	1,15	0,86	13,02	16,01	1,06	22830,33	0	36,78	66,79	-5,52	-6,28	-41,47	0,25	1,65	2,37	2742,79	188,11	134,35	99,06	0,1	0,12	1,14	-0,97	12,19	7,57	1,05	17454,67	0	34,19	75,79	-6,37	-6,9	-57,78	1,33	2,54	4,39	3303,27
257	5,44	6,62	12,05	1,94	4,44	6,03	805,7	150,9	44,76	99,52	0,17	0,21	1,22	17,35	17,79	88,38	1,78	NA	10,01	26,35	64,81	0,97	1,05	2,32	2,08	5,38	10,44	868,98	124,97	37,84	194,17	0,07	0,08	1,08	12,36	7,36	165,93	1,85	15833,3	0	27,1	73,18	0,93	1,27	2,35	0,33	1,26	2,01	923,35
258	-0,48	-0,62	-1,98	2,69	3,16	4,95	1500,22	58,93	126,39	229,76	0,1	0,14	1,3	15,99	22,89	179,75	1,36	NA	0	67,89	494,06	6,49	8,1	10,99	3,94	4,08	5,31	617,95	8,12	57,56	71,72	0,11	0,14	1,25	24,31	19,92	188,72	1,63	14405,36	0	30,18	105,43	0,44	0,54	1,15	1,91	2,39	4,33	955,49
259	4,32	16,53	8,49	0,1	0,57	0,77	715,63	123,91	179,43	53,34	0,65	2,5	3,83	10,47	73,87	20,4	0,76	11321,68	21,87	12,08	56,49	1,32	4,84	3,13	0,01	0,44	0,84	863,78	97,27	190,02	90,95	0,56	2,03	3,66	8,25	72,67	25,45	0,72	10278,23	10,3	16,38	67,87	1,76	6,12	3,72	0,12	0,81	1,08	766,81
260	7,85	13,15	10,59	0,21	0,73	1,64	490,95	63,58	111,98	119,78	0,33	0,55	1,68	26,93	40,32	62,73	1,2	NA	8	25,73	73,86	-5,31	-8,56	-7,19	0,15	0,72	1,76	494,62	64,52	113,87	130,78	0,31	0,5	1,61	15,96	37,99	32,24	1,27	10726,16	4,85	28,82	110,97	1,07	1,67	1,36	0,25	0,79	1,98	460,65
261	-59,72	-249,43	-1087,53	NA	NA	NA	5536	NA	NA	323,55	0,76	3,18	4,18	-59,72	76,06	-78,52	0,77	NA	0	0	0	14,54	70,79	129,63	0,25	0,27	0,29	3253,25	34,13	1913,39	33,49	0,79	3,87	4,87	14,54	79,46	36,06	0,25	NA	0	0	0	-25,33	-31,41	-1057,12	14,76	19,83	26,48	15188,68
262	2,17	29,47	28,57	18,24	18,73	23,12	4783,72	35,18	71,74	319,76	0,02	0,22	13,56	8,96	92,62	1220,44	0,11	NA	0	89,17	152,64	-0,98	-10,09	-9,89	0,78	0,84	1,16	3679,72	42,56	747,77	241,41	0,21	2,12	10,28	7,3	90,27	123,43	0,13	-4127,5	0	83,45	-96,97	0,48	7,17	8,17	1,75	1,91	2,74	6199,9
263	0,72	5,22	6,43	1,65	1,75	1,75	3233,45	183,08	1795,28	4,44	0,56	4,05	7,21	45,76	86,13	2,08	8,8	NA	0	400,1	-69,28	32,42	27,45	118,73	-4,73	-5,47	-5,53	1336,77	177,22	-238,45	13,48	-0,18	-0,15	0,85	213,57	-18,09	-235,99	NA	-57993	0	663,45	-26,63	30,49	44,83	43,43	0,28	0,48	0,73	518,46
264	0,03	0,19	0,2	0,04	1,49	1,67	2799,74	459,82	251,69	58,95	0,53	3,82	7,26	6,72	86,23	13,63	0,62	2729,6	2,4	51,51	233,36	0,01	0,06	0,08	0,03	1,76	2,06	2979,77	385,64	153,78	67,53	0,5	3,18	6,41	7,65	84,39	16,55	0,62	1674,89	2,35	62,36	319	0,08	0,52	0,58	0,07	1,79	2,06	2571,55
265	5,83	7,18	26,15	5,41	6,57	8,08	1631,78	92,6	79,97	122,52	0,16	0,19	1,23	39,67	18,75	160,65	2,04	NA	0	151,69	5580,42	3,21	3,78	11,5	1,51	1,79	2,27	1308,88	44,78	160,13	78,27	0,15	0,18	1,18	49,06	15,12	45,77	1,55	284,63	0	164,44	4825,21	1,61	1,97	6,82	1,53	1,91	2,46	1542,38
266	0,06	0,09	0,14	18,17	21,15	24,02	823,71	46,21	15,51	45,14	0,3	0,42	1,42	9,43	29,57	29,63	1,3	13450,78	0	21,19	56,1	-3,92	-9,41	-14,52	5,14	5,73	7,4	1353,75	17,84	30,48	51,88	0,58	1,4	2,4	3,5	58,4	2,08	1,18	NA	0	27,5	96,52	-4,08	-13,35	-13,57	3,43	3,74	5,95	1212,12
267	0,33	0,39	1	1,47	2,96	4,11	1104,73	137,47	92,18	107,5	0,11	0,13	1,18	7	15,36	77,47	1,29	NA	0	20,24	221,57	0,24	0,3	1,64	1,71	2,1	3,08	2481,79	86,54	220,68	218,89	0,17	0,21	1,25	8,58	20,16	52,15	1,17	-16162,83	0	56,68	-83,83	0,04	0,05	0,34	0,12	1,19	2,11	3241,55
268	12,23	-29,02	14,58	0,32	0,62	0,71	433,92	161,52	532,3	51,15	1,41	-3,34	-2,37	12,3	142,15	11,83	-3,88	NA	0	0,08	0,66	22,95	-191,67	37,82	0,53	0,91	0,95	601,54	221,24	578,81	25,47	1,12	-9,32	-8,35	24,08	111,97	22,45	-1,74	NA	0	1,86	61,16	0,18	2,5	0,46	0,47	0,76	1,03	906,35
269	0,26	0,69	0,99	0,33	0,79	2,99	1365,32	114,45	252,65	564,78	0,62	1,62	2,62	31,21	61,89	12,5	1,86	-1338,7	0	116,07	-705,63	0,11	0,29	0,45	0,2	0,85	3,5	1482,37	154,85	240,3	645,76	0,61	1,56	2,56	32,35	60,91	11,22	1,93	-49,33	0	130,93	-21631,08	-4,43	-15,43	-31,51	0,67	1,12	3,15	2587,79
270	0,43	9,61	0,55	0	0,1	0,49	465,12	21,8	98,76	90,07	0,74	16,4	22,15	11,56	95,48	30,19	0,39	NA	32,33	14,21	40,65	4,29	45,75	5,43	0	0,16	0,55	462,34	38,75	68,76	99,6	0,73	7,75	10,67	16,24	90,63	38,75	0,39	20680	45,14	15,14	53,06	0,26	2,56	0,34	0,01	0,12	0,5	466,94
271	64,24	89,89	97,61	0,51	2,25	2,93	553,08	151,2	59,88	82,04	0,24	0,33	1,4	66,92	28,53	310,16	1,98	NA	10,69	4,07	11,79	9,71	11,97	30,04	1,22	3,16	4,63	1128,76	261,18	64,72	265,28	0,16	0,2	1,23	12,01	18,85	114,35	3,13	126929	10,13	7,1	20,2	15,84	18,95	42,66	0,01	3,77	5,24	980,41
272	8,53	10,71	8,61	2,26	3,13	5,45	367,52	35,43	40,84	95,82	0,15	0,19	1,26	17,66	20,39	168,72	2,18	NA	1,4	9,22	39,19	9,73	11,38	8,65	2,14	2,42	6,12	324,37	8,92	31,17	116,77	0,11	0,13	1,17	21,37	14,45	244,24	2,18	16484,6	0	10,34	50,34	5,15	6,2	4,94	2,35	3,34	6,6	348,87
273	0,35	1,37	1,03	0	0,19	0,77	1082,64	81,05	348,06	245,99	0,55	2,18	3,94	13,98	74,59	27,34	0,52	NA	12,76	40,55	285,2	0,07	0,28	0,15	0,13	0,31	0,79	749,65	62,14	234,67	165,49	0,57	2,16	3,82	14,04	73,84	21,74	0,52	3439,55	18,71	28,68	368,27	0,03	0,09	0,05	0,01	0,18	0,76	656,26
274	0,01	0,06	0,04	0,15	0,18	0,35	1974,43	50,96	1682,66	304,07	0,86	6,28	7,28	0,01	86,26	7,13	0,2	NA	0	0	0	0,85	5,76	4,95	0,59	0,64	4,92	2121,69	8,44	151,66	657,08	0,85	5,76	6,76	0,85	85,21	8,31	1,44	NA	0	0	0	0,09	0,58	0,25	7,86	8,83	9,55	1052,74
275	-1,72	33,37	-2,46	0,37	0,73	0,78	520,64	0,28	541,18	29,03	1,05	-20,44	-19,44	-1,38	105,14	-1,63	-0,29	-3478	0	0,48	-26,57	2,63	-767,71	9,84	0,14	0,45	0,76	1363,99	411,93	1348,84	428,84	1	-292,43	-291,43	2,63	100,34	2,78	-0,01	NA	0	0	0	-0,25	43,12	-0,61	0,07	0,37	0,8	899,86
276	14,28	27,77	28080	0,85	1,5	1,5	715951,6	225936	344052	NA	0,49	0,95	1,95	14,28	48,59	29,38	1,9	NA	0	0	0	12,44	23,72	31440	1,66	1,66	1,66	922282	NA	432432	NA	0,48	0,91	1,91	12,44	47,54	26,17	2,5	NA	0	0	0	5,59	5,7	66,28	26,21	30,26	30,26	4319,27
277	1,4	2,02	1,77	0	1,03	4	461,24	53,96	36,58	157,78	0,25	0,36	1,44	16,98	30,59	46,61	1,55	NA	14,1	19,74	65,24	-11,96	-18,1	-16,83	0	0,31	2,71	513,48	30,49	52,86	240,59	0,3	0,45	1,51	3,56	33,89	7,04	1,61	10791,05	17,63	21,84	135,16	-2,46	-3,87	-3,17	0,01	0,65	2,34	469,53
278	15,62	29,53	107,59	0,01	0,05	0,31	2506,72	42	1101,92	284,1	0,47	0,89	1,89	26,49	47,1	81,91	0,65	-12886,5	0	74,83	-86,4	13,26	24,49	44,05	0,01	0,05	0,31	1212,19	20,6	513,52	133,65	0,46	0,85	1,85	22,28	45,84	77,36	0,66	3041,67	0	29,93	184,47	5,43	10,1	23,2	0,05	0,95	1,82	1554,64
279	15,17	17,22	74,37	16,39	18,24	23,72	1784,5	96,98	52,42	291,13	0,12	0,14	1,14	15,17	11,91	205,19	3,44	NA	0	0	0	10,29	14,84	41,69	6,38	8,16	10,07	1479,52	118,03	66,52	129,26	0,31	0,44	1,44	10,29	30,69	54,2	1,87	NA	0	0	0	6,88	10,37	39,61	133,39	139,56	170,09	2095,31
280	7,27	-16,6	3,05	0,08	0,08	0,22	152,84	NA	196,07	27,8	1,44	-3,28	-2,28	71,16	143,81	29,67	-0,45	NA	0	26,82	58,74	10,03	-60,82	6,98	0,1	0,1	0,23	254,1	0	194,01	26,01	1,16	-7,07	-6,07	34,37	116,49	8,61	0,28	NA	0	16,95	61,62	NA	NA	NA	NA	NA	NA	NA
281	3,47	4,77	3,83	0,81	1,79	3	401,48	74,72	80,13	98,34	0,27	0,36	1,37	33,71	27,14	50,52	1,98	15898,97	1,89	33,35	83,02	2,78	3,59	3,33	1,74	2,04	3,66	437,63	21,89	73,22	120,57	0,22	0,28	1,29	32,15	22,61	55,91	2,23	12678,24	1,35	35,21	96,04	2,9	4,12	3,31	0,71	1,47	2,23	415,39
282	0,22	0,73	23,29	0	0,01	0,01	37708,7	147,99	25820,17	0	0,69	2,25	3,25	0,22	69,24	0,32	0,31	NA	0	0	0	-0,95	-6,14	-135,53	0	0,02	0,02	52278,77	500,55	26617,88	NA	0,85	5,49	6,49	-0,95	84,59	-0,37	0,46	NA	32,96	0	0	1,2	7,36	5,07	0,06	0,15	0,15	1535,52
283	-1,15	-1,46	-1,33	3,18	4,36	10,04	420,59	28,84	25,23	145,42	0,16	0,21	1,26	27,17	20,94	86,93	2,31	NA	0,91	32,73	72,83	-6,1	-7,27	-6,65	6,8	9,54	16,76	398,48	40,23	14,99	114,21	0,11	0,13	1,19	25,21	16,11	78,36	2,73	10179,61	0,15	34,18	118,97	-3,42	-4,35	-4,02	2,22	3,84	7,53	427,52
284	9,38	23,92	26,28	0,13	0,9	1,08	1020,13	473,88	613,44	114,62	0,61	1,55	2,55	9,38	60,8	34,12	1,15	NA	0	0	0	1,23	3,23	3,2	0,65	1,13	1,22	953,78	291,08	604,8	56,91	0,62	1,64	2,64	1,23	62,09	19,12	1,78	NA	0	0	0	-51,1	-1591,05	-507,54	0,11	0,6	0,85	3615,52
285	10,86	16,09	19,01	0,3	0,76	1,63	637,52	59,74	71,99	114,51	0,23	0,34	1,48	28,99	32,54	99,05	1,04	NA	9,15	31,76	172,52	18,24	23,7	24,98	1,2	2,01	4,08	499,92	42,82	52,83	110,93	0,14	0,18	1,3	36,06	23,04	248,96	1,4	22823,1	0	24,41	63,74	-5,15	-6,44	-10,33	1,02	1,92	4,74	730,41
286	5,51	6,1	27,89	3,1	4,84	10,5	1841,8	210,79	121,23	696,75	0,1	0,11	1,11	61,66	9,7	247,78	3,1	-106,65	0	284,12	-10840,65	5,18	5,81	20,25	4,99	4,99	10,3	1426,01	NA	102,4	551,16	0,11	0,12	1,12	63,1	10,79	181,72	3,7	-1269,4	0	226,29	-922,24	-12,86	-15,7	-61,01	1,85	2,51	5,26	1726,32
287	6,62	17,31	30,6	0,09	4,59	4,59	1683,63	375,72	83,52	0	0,22	0,57	2,62	6,62	61,78	45,96	0,72	NA	0	0	0	6,31	15,14	39,05	0,07	4,05	4,05	2259,44	347,94	87,67	0	0,23	0,56	2,4	6,31	58,35	37,5	0,73	NA	0	0	0	6,37	14,69	31,58	0,18	4,43	4,43	1803,3
288	16,94	22,52	16,45	1,09	1,84	1,86	353,37	62,16	82,73	2,18	0,25	0,33	1,33	43,3	24,76	116,95	1,37	NA	0	25,58	40	36,99	90,13	29,79	0,51	0,82	0,83	293,95	51,09	167,28	0,96	0,59	1,44	2,44	55,13	58,96	79,09	0,79	64642,5	0	14,61	23,19	37,32	48,56	32,07	2,17	2,4	2,44	312,8
289	-7,98	-196,35	-53,99	0,01	0,05	0,06	2463,73	89,3	590,75	24,41	0,96	23,62	24,62	-0,33	95,94	-1,78	0,04	NA	71,43	51,73	82,59	-9,56	-908,93	-35,18	0,02	0,06	0,1	1343,28	58,44	402,51	53,72	0,99	94,08	95,08	-0,18	98,95	0,35	0,01	17389	68,02	34,51	67,87	-1,27	-59,62	-8,79	0,08	0,12	0,16	2514,29
290	-0,14	-0,18	-0,34	0,04	0,25	2,74	880	26,79	91,2	320,99	0,17	0,21	1,26	14,28	20,63	87,56	1,35	6256,79	4,72	34,86	186,27	-0,8	-0,97	-1,1	0,05	0,51	3,11	501,59	23,14	50,81	134,16	0,13	0,15	1,22	16,83	17,87	135,36	1,24	10487,19	0,43	24,23	120,43	-2,42	-2,97	-4,68	0,18	0,49	3,09	704,7
291	10,35	13,3	36,96	0,13	9,4	9,41	1299,91	383,36	43,05	0,62	0,05	0,06	1,29	15,23	22,19	399,6	1,17	NA	0	17,43	23,87	6,77	8,83	26,97	1,05	6,89	6,92	1453,04	437,7	77,8	2,79	0,07	0,09	1,3	11,58	23,27	217,42	1,28	45272,42	0	19,15	33,16	13,3	17,04	36,43	0,95	5,53	5,56	997,34
292	4,62	78,62	8,82	0,01	0,03	0,91	695,23	14,59	541,82	483,34	0,94	16,01	17,02	25,91	94,13	12,41	0,67	8486,17	0	40,66	142,08	2,38	36,65	3,1	0,01	0,07	0,98	474,72	20,33	373,87	344,39	0,93	14,37	15,38	18,71	93,5	8,99	0,75	5003,1	0	21,23	316,17	4,9	27,24	1,82	0,08	0,23	1,08	135,2
293	0,39	1,55	0,39	1,09	1,09	1,09	363,9	NA	99,08	NA	0,75	3,03	4,03	0,47	75,19	71,61	1,04	NA	0	0,09	0,15	6,73	45,67	18,75	0,7	0,7	0,7	1016,68	NA	158,87	NA	0,85	5,79	6,79	6,73	85,26	17,81	0,95	NA	59,57	0	0	7,15	31,15	12,27	2,24	2,35	2,35	625,01
294	-10,59	-18,51	-46,77	0,73	2,69	7,62	1607,55	149,47	76,43	382,3	0,28	0,5	1,75	7,64	42,8	24,35	1,07	1414	9,75	80,49	464,01	-6,86	-10,73	-18,45	1,91	2,2	9,15	981,2	12,73	44,09	310,49	0,25	0,38	1,56	13,28	36,02	37,22	1,19	4642,74	4,77	54,14	161,77	-4,43	-8,34	-15,25	0,19	1,78	4,42	1252,65
295	2,74	2,76	124,56	156,82	156,82	156,82	11938,82	NA	104,21	NA	0,01	0,01	1,01	2,74	0,64	430,3	NA	NA	0	0	0	5,14	5,2	247,37	57,11	57,11	57,11	17577,63	NA	208,42	NA	0,01	0,01	1,01	5,14	1,2	3534,85	3,15	NA	0	0	0	6,1	6,21	301,68	43,46	43,46	43,46	18016,47
296	-4,72	-78,59	-2,8	0,06	0,66	0,66	216,22	66,89	110,36	0	0,94	15,65	16,65	5,21	93,99	10,08	0,68	NA	13,78	5,9	43,4	-85,28	112,18	-30,39	0,12	1,21	1,21	130,08	71,92	65,93	NA	1,76	-2,31	-1,32	-85,28	176,03	-45,3	-0,61	NA	14,18	0	0	-25,77	21,96	-6,06	0,12	0,6	0,6	85,59
297	1,68	42,85	3,77	0,01	0,88	1,11	815,79	321,09	264,91	85,45	0,74	18,82	25,47	10,61	96,07	4,16	0,58	-1688,43	12,92	20	-993,93	-0,38	-6,64	-0,63	0,22	0,47	0,7	605,15	65,68	138,09	59,05	0,65	11,28	17,36	7,88	94,24	5,37	0,29	-15554,43	20,21	13,69	-63,8	0,12	2,27	0,38	0,12	0,36	0,49	1120,42
298	-5,3	-10,42	-26,51	0,36	0,56	1,2	1820,15	74,1	249,96	282,28	0,37	0,73	1,97	6,74	49,12	3,76	0,89	NA	14,4	60,22	401,56	-11,35	-22,84	-47,52	0	0,18	0,95	1528,19	39,27	303,14	268,41	0,37	0,74	2,01	1,94	50,3	-6,64	0,81	2264,22	5,65	55,65	408,87	-7,03	-16,41	-32,75	0,3	0,41	0,94	1695,69
299	0,45	0,58	0,4	0,17	2,69	3,36	321,28	107,81	53,01	35,6	0,17	0,22	1,28	5,87	22,02	23,6	1,78	NA	0	4,78	67,39	0,35	0,47	0,25	0,07	2,36	3,2	258,01	98,46	52,34	44,36	0,21	0,29	1,36	7,25	26,43	14,19	2,16	21416,28	0	4,88	68,1	0,6	0,81	0,41	0,25	2,23	2,91	248,6
300	3,11	4,28	4,53	0,3	1,59	3,1	530,97	103,19	63,23	123,09	0,25	0,34	1,38	25,92	27,42	64,92	1,62	NA	7,31	33,29	77,71	-7,88	-11,01	-11,16	0,14	2,08	4,01	517,13	126,54	57,77	127,19	0,27	0,37	1,4	14,73	28,42	28,78	1,84	15596,03	4,4	32,03	122,94	0,65	0,94	0,81	0,01	1,22	2,42	450,69
301	-12,5	144,07	-21,54	0,25	0,43	0,81	627,22	115,61	447,92	238,11	1,07	-12,29	-11,52	4,32	108,68	-8,32	-0,19	-18009,3	28,52	28,98	-80,56	6,51	-145,25	6,33	0,12	0,3	0,82	354,54	61,14	185,93	175,97	1,02	-22,7	-22,3	35,38	104,48	14,78	0	-1732,81	42,47	28,04	-708,7	1,59	-87,68	2,16	0,03	0,22	0,67	495,14
302	-10,25	-10089,47	-4,31	0,4	0,49	0,49	153,18	13,9	151,34	NA	1	983,21	984,21	-10,25	99,9	15,04	0	NA	0	0	0	-32,3	100,42	-16,99	0,02	0,32	0,32	192,04	73,87	250,33	NA	1,32	-4,11	-3,11	-32,3	132,16	7,16	-0,55	NA	0	0	0	20,95	-145,31	8,16	0,43	0,59	0,59	141,89
303	7,32	19,08	13,47	0,1	0,69	1,17	669,85	100,65	153,99	83,83	0,62	1,61	2,61	19,9	61,63	31,12	0,93	NA	12,78	23,15	200,92	3,81	10,65	5,64	0,13	1,56	1,86	540,26	211,87	148,62	44,71	0,64	1,79	2,79	17,47	64,21	25,74	1,49	9409,31	5,59	20,21	73,92	0,79	2,57	1,73	0,27	1,1	1,59	797,04
304	66,62	70,54	80,42	3	3,22	13,43	439,41	5,54	24,14	249,9	0,06	0,06	1,06	66,62	5,56	1382,6	3,73	NA	0	0	0	-315,19	131,58	-234,29	0,05	0,12	0,12	271,32	38,61	908,21	NA	3,4	-1,42	-0,42	-231,39	339,53	-28,75	-3,95	NA	0	62,29	-51,97	46,96	-28,04	5,76	0,19	0,21	0,21	44,66
305	0,19	0,34	0,44	0,14	1,11	1,98	858,07	195,28	200,32	175,36	0,26	0,47	1,81	23,95	44,88	55,97	1,05	NA	0	56,03	313,25	2,39	4,42	3,76	0,47	1,69	2,27	575,31	177,11	145,01	84,94	0,28	0,51	1,85	25,29	45,91	48,24	1,32	4263,91	0	36,1	248,39	-2,6	-5,03	-5,52	0,2	1,01	1,78	771,84
306	-0,43	-0,44	NA	NA	NA	NA	NA	NA	NA	NA	0,02	0,02	1,02	-0,43	2,12	-20,33	NA	NA	0	NA	0	1,73	1,75	21,26	NA	NA	NA	4474,52	NA	NA	NA	0,01	0,01	1,01	1,73	0,62	280,56	NA	NA	0	0	0	2,05	2,08	4,8	67,4	67,4	67,4	852,32
307	-1,88	-2,29	-16,22	0,27	0,84	2,9	3146,28	281,64	313,17	1030,52	0,18	0,22	1,22	9,94	18,16	50,57	1,56	NA	7,29	102,14	-263,93	-29,31	-38,9	-106,38	0,03	0,37	1,78	1324,56	101,54	301,11	430,53	0,25	0,33	1,33	-6,63	24,64	-74,34	1,29	-8092,81	0	82,32	-117,32	-49,17	-105,46	-177,29	0,04	0,19	0,83	1312,36
308	24,13	34,67	23,04	0,88	1,47	3,38	347,45	58,23	98,72	191,84	0,29	0,41	1,44	24,13	30,39	94,66	24,59	NA	0	0	0	19,65	44,12	16,35	0,5	1,51	1,8	303,8	167,6	166,22	48,89	0,55	1,25	2,25	19,65	55,47	38,08	708,43	NA	0	0	0	18,28	19,18	17,97	6,74	14,62	21,21	357,83
309	4,45	25,72	3,03	0,47	1,2	1,2	247,93	60,27	82,7	NA	0,83	4,78	5,78	51,41	82,69	34,3	1,11	NA	0	31,98	55,29	10,86	51,32	7,66	0,93	1,59	1,59	257,48	39,09	59,21	NA	0,79	3,73	4,73	41,82	78,85	31,74	1,22	NA	0	21,84	49,47	10,73	26,88	5,54	1,52	3,85	3,85	187,86
310	0,02	0,05	0,04	0,27	0,63	2,04	663,01	42,36	141,72	202,66	0,33	0,69	2,06	30,75	51,41	41,29	1,06	NA	6,46	55,96	232,44	-11,59	-29,94	-16,99	0,93	1,23	2,58	534,85	31,59	104,71	142,92	0,45	1,17	2,58	22,23	61,27	9,88	1,3	3645,98	20,42	49,56	264,01	-16,57	-55,17	-23,29	0,71	1,09	2,43	511,46
311	0,38	0,76	5,57	0,01	0,94	1,26	5334,77	1661	481,25	581,13	0,36	0,73	2	6,76	50,07	27,9	0,91	NA	24,72	93,45	-49,16	0,08	0,15	0,86	0,01	1,01	1,7	3719,44	780,91	496,54	539,24	0,24	0,43	1,76	7,17	43,14	51,78	0,93	-1570,2	7,72	72,18	-406,23	0,01	0,03	0,17	0,07	1,11	1,53	4265,22
312	0,66	0,88	5	1,77	1,94	2,91	2776,23	93,15	552,47	544,3	0,22	0,3	1,34	20,36	25,63	79,26	1,83	-4091,86	0	150,27	-210,66	4,97	8,4	29,73	0,18	0,28	0,98	2185,43	41,82	401,61	284,3	0,4	0,67	1,69	18,27	40,86	38,45	0,98	-8780,67	19,7	79,69	-106,21	3,39	5,36	24,25	0,08	0,18	0,94	2604,84
313	0,64	4,79	0,46	0	0,88	1,01	265,1	190,89	216,62	26,76	0,83	6,27	7,55	8,14	86,75	8,77	0,79	NA	0	5,47	53,59	0,29	1,77	0,18	0	0,9	1,07	222,7	160,81	179,51	30,62	0,82	4,99	6,06	10,64	83,51	10,17	1,31	22435,59	0	6,31	71,71	3,26	12,13	1,38	0,01	0,99	1,13	153,86
314	-9,8	-10,82	NA	11,89	11,89	11,89	NA	NA	NA	NA	0,09	0,1	1,1	-9,8	9,42	-104,05	NA	NA	0	NA	0	-31,65	-42,74	NA	4,2	4,24	4,24	NA	NA	NA	NA	0,26	0,35	1,35	-31,65	25,95	-121,93	NA	NA	0	NA	0	2,53	2,99	107,53	0,11	2,54	3,23	15455,93
315	0,26	1,27	0,54	0,36	0,56	1,05	745,4	75,21	272,75	188,23	0,78	3,75	4,83	6,67	79,3	19,73	1,03	10042,67	14,32	13,13	61,27	1,54	6,64	3,4	0,05	0,44	1,09	807,11	133,83	342,92	225,13	0,65	2,81	4,31	8,01	76,81	22,76	0,85	3759,22	0	14,31	156,13	0,94	6,81	3,89	0,03	0,4	0,64	1499,43
316	5,29	73,34	5,57	0,21	1,04	1,04	382,87	292,1	351,35	0	0,93	12,86	13,86	5,29	92,79	5,7	NA	NA	0	0	0	2,54	20,42	1,42	0,78	1,1	1,1	205,02	55,75	177,09	0	0,88	7,05	8,05	2,54	87,58	2,9	NA	NA	0	0	0	1,52	13,5	9,48	0,67	1,13	1,13	2265,52
317	4,11	37,07	7,13	0,05	0,12	0,28	630,85	14,26	217,65	37,12	0,89	8,02	9,02	6,92	88,91	20,3	0,67	NA	22,58	4,86	155,66	0,39	3,95	1,49	0,04	0,25	0,25	1387,93	146,54	701,9	NA	0,9	9,09	10,09	0,39	90,09	12,98	0,48	NA	18,3	0	0	4,83	36,21	28,65	0	0,14	0,23	2161,22
318	-9,9	-21,26	-35,26	0,1	0,19	0,54	1296,32	38,98	394,62	139,09	0,53	1,15	2,15	1,1	53,43	0,9	0,83	NA	0	39,17	919,41	1,6	3,47	5,57	0,2	0,42	0,76	1268,66	99,41	435,07	155,3	0,54	1,17	2,17	12,04	53,82	20,51	0,88	14310,6	3,4	36,27	85,71	3,78	8,16	14,64	0,13	0,61	0,94	1411,74
319	-0,1	4,49	-0,09	0,12	0,13	0,86	337,25	2,08	234,53	175,08	1,02	-45,92	-44,92	15,4	102,23	14,28	0,79	469,25	0	14,36	1320,83	0,42	-17,3	0,22	0,1	0,26	0,89	193,05	22,45	140,26	88,71	1,02	-41,75	-40,75	23,83	102,45	21,08	0,81	2391	0	12,38	302,75	-9,04	81,57	-8,34	0,07	0,1	0,73	335,7
320	0,29	1,72	1,65	0,47	1,17	2,91	2086,89	316,28	454,68	801,58	0,81	4,86	5,98	39,39	83,27	16,42	1,97	NA	50,84	224,2	-236,07	0,11	0,55	0,47	0,82	1,1	3,09	1627,97	78,86	280,97	567,58	0,79	4,11	5,21	13,88	80,82	20,55	1,64	NA	54,43	61,42	-35,16	0,4	3,44	1,21	0,37	0,47	2,38	1087,61
321	6,4	43,05	1,63	-0,11	0,26	0,68	92,75	18,61	49,2	21,38	0,85	5,72	6,72	21,19	85,12	34,94	0,72	NA	16,52	3,77	28,35	10,71	62,93	4,51	0,21	0,98	1,15	153,61	55,5	71,97	12,05	0,83	4,87	5,87	18,42	82,97	31,04	1,16	53689,2	4,66	3,24	18,3	6,39	23,97	2,72	0,62	1,56	1,57	155,06
322	38,98	46,86	27,39	1,49	4	5,29	255,79	106,71	42,54	55,36	0,17	0,2	1,2	38,98	16,82	231,82	7,5	NA	0	0	0	17,15	20,94	20,51	3,78	5,04	5,04	436,53	97,94	77,87	NA	0,18	0,22	1,22	17,15	18,09	94,84	9,23	NA	0	0	0	8,51	17,72	16,79	0,35	1,55	1,55	718,56
323	0,26	0,26	1,1	1672	1672	1672	781,49	0	0,91	0	0	0	1	0,26	0,06	433,33	NA	NA	0	0	0	-29,69	-55,78	-3,66	0,9	2,14	2,14	45,02	25,71	20,77	NA	0,47	0,88	1,88	-29,69	46,77	-63,49	NA	NA	0	0	0	3,54	20,95	4,12	0	0,18	0,18	423,01
324	0,93	1,2	1,51	0,77	1,41	4,9	588,95	40,59	57,05	231,55	0,15	0,2	1,28	23,24	22,07	59,87	1,82	NA	3,24	36,09	103,61	-6,58	-8,65	-8,94	0,34	0,87	5,31	496,2	24,82	46,8	210,77	0,18	0,24	1,31	21,69	23,95	16,38	1,72	10636,25	1,96	38,43	130,11	-33,85	-46,55	-32,47	0,67	1,33	4,53	349,14
325	1,75	2,03	2,39	1,15	2,72	7,93	495,82	36,77	23,43	123,82	0,13	0,14	1,16	23,17	13,48	154,48	1,61	NA	5,81	29,18	93,29	-0,48	-0,56	-0,55	3,13	5,78	11,4	411,57	35,54	13,41	76,45	0,12	0,13	1,16	21,61	13,53	120,75	1,62	16190,62	6,47	24,91	102,83	0,35	0,41	0,42	2,83	6,13	13,69	434,68
326	-2,27	-34,31	-5,87	0,11	0,23	0,57	943,84	81,98	704,03	242,67	0,83	12,58	15,14	8,15	93,4	8,11	0,25	274,25	7,63	27,01	1788,24	3,81	5,65	12,35	0,72	1,14	2,84	1183,81	84,17	201,28	347,16	0,2	0,3	1,48	13,92	32,56	28,85	1,37	7936,25	2,54	32,8	86,33	1,21	1,61	3,84	0,63	0,86	3,35	1151,18
327	2,4	2,86	3,93	0,01	1,05	3,67	596,06	82,64	68,91	211,05	0,15	0,18	1,19	27,8	16,09	54,34	1,7	10402,98	1,8	41,6	106,36	1,56	1,79	2,45	0,15	1,6	4,83	574,89	82,5	49,92	186,19	0,12	0,14	1,15	25,68	13,23	63,62	1,74	10666,65	1,23	38	101,08	1,16	1,35	1,98	0,07	1,29	4,09	624,93
328	-39,95	-47,22	-30,17	2,22	6,52	6,52	274,96	163,01	37,94	NA	0,15	0,18	1,18	-19,33	15,41	22,17	12,53	NA	0	15,57	72,62	2,56	6,46	4,32	5,18	8,32	8,32	614,99	86,88	27,66	NA	0,6	1,52	2,52	12,68	60,33	21,1	1,55	NA	0	17,04	33,04	-0,85	-1,89	-1,42	2,59	6,02	6,02	607,44
329	17,75	33,56	15,68	0,73	0,84	1,29	321,63	12,4	95,81	52,67	0,47	0,89	1,89	28,65	47,11	61,66	1,18	18388,67	15,92	9,63	47,24	-6,62	-12,64	-6,8	0,62	0,95	1,32	375,15	48,3	122,14	56,19	0,47	0,9	1,91	6,99	47,66	28,79	1,27	7808,5	11,85	13,99	122,17	1,28	2,4	1,04	0,87	1,15	1,59	296,14
330	0,77	7,37	2,06	0,03	0,05	0,1	976,4	14,68	765,25	42,7	0,9	8,58	9,58	5,81	89,57	4,07	0,11	NA	0	13,51	46,11	-1,92	-20,51	-7,27	0,13	0,46	1,09	1381,45	25,33	77,25	49,01	0,91	9,68	10,68	0,61	90,64	-0,14	0,89	7153	0	9,57	38,04	0,53	5,3	2,89	0,29	0,34	0,54	1984,15
331	-7,07	-7,1	NA	275,06	275,06	275,06	NA	NA	NA	NA	0	0	1	-7,07	0,36	-1944,44	NA	NA	0	NA	0	-2,74	-2,75	NA	267,72	267,72	267,72	NA	NA	NA	NA	0	0	1	-2,74	0,37	-733,33	NA	NA	0	NA	0	19,99	20,05	1,41	103,39	334,61	334,61	25,7
332	-1,55	-28,76	-4,67	0,02	0,31	0,53	1097,77	88,5	280,43	67,54	0,87	16,22	18,59	6,49	94,62	11,33	0,63	NA	46,29	24,22	-148,57	0,03	0,6	0,09	0,01	0,11	0,48	1154,35	30,64	298,39	112,02	0,65	14	21,51	7,87	95,35	19,22	0,39	-1706	22,65	24,79	-486,6	0,1	1,11	0,3	0,05	0,18	0,54	1055,53
333	14,95	27,31	14,48	1,33	1,33	1,33	352,7	NA	157,93	0,16	0,45	0,83	1,83	14,95	45,27	69,09	1,38	NA	0	0	0	2,42	4,11	2,57	1,35	1,35	1,35	387,69	0	156,8	0,25	0,41	0,7	1,7	2,42	41,01	49,19	1,32	NA	0	0	0	4,2	11,66	5	0,66	0,66	0,66	433,91
334	3,44	15,62	14,75	0,17	4,63	4,63	1561,7	307,09	68,78	0,02	0,49	2,23	4,54	17,4	77,98	18,35	0,83	11101,73	0	59,89	93,01	5,71	21,72	26,22	0,05	5,87	5,87	1677,33	315,34	54,13	0,02	0,4	1,52	3,81	19,45	73,72	27,14	0,77	13636,91	0	63,16	79,81	0,5	1,86	2,64	0,18	8,15	9,16	1933,82
335	1,74	5,49	7,94	0,08	0,64	1,21	1655,88	386,03	427,51	391,08	0,64	2,01	3,15	7,24	68,21	27,95	1,09	NA	15,68	25,01	126,43	6,56	15,94	18,13	0,5	0,68	1,38	1009,5	67,88	379,4	266,31	0,56	1,36	2,43	13,61	58,87	38,94	1,24	1032,4	0	19,52	682	0,39	1,26	1,22	0,04	0,34	0,76	1130,66
336	2,2	4,51	3,56	0,93	1,33	1,5	587,04	53,35	132,61	22,49	0,24	0,5	2,05	18,56	51,11	38,05	0,76	NA	0	26,37	117,85	1,01	1,91	1,86	0,22	0,99	1,4	675,79	99,78	110,13	54,75	0,21	0,4	1,9	18,37	47,39	40,62	0,73	5044,71	2,89	32,15	113,15	2,56	4,78	5,85	1,06	1,2	1,47	832,52
337	7,58	8,17	15,45	8,14	10,96	19,22	741,76	57,75	20,46	171,29	0,07	0,07	1,08	24,02	7,22	266,58	2,06	NA	0	33,49	104,5	9,51	10,34	16,99	7,82	10,44	16,59	652,39	63,02	24,03	149,92	0,08	0,09	1,09	25,87	8,11	222,32	2,46	13615,39	0	29,26	80,62	-9,75	-10,4	-20,13	10	10,29	19,43	751,3
338	17,26	104,15	9,49	0,02	0,32	0,87	200,11	47,03	27,75	89,28	0,83	5,04	6,04	36,48	83,43	31,09	0,65	NA	65,61	10,57	47,9	3,23	18,73	3,7	0,01	0,28	0,87	418,41	88,28	76,77	196,6	0,83	4,8	5,8	24,69	82,75	13,41	0,63	14351,18	61,3	24,6	77,97	-43,26	99,29	-43,48	0,01	0,3	0,52	365,82
339	11,29	82,62	14,18	0,05	0,57	0,57	224,87	200,76	388,9	0	0,86	6,32	7,32	23,55	86,34	24,14	0,27	NA	0	15,4	32,16	-0,61	-4,52	-0,57	0,2	0,32	0,32	338,79	36,49	285,17	NA	0,86	6,35	7,35	22,86	86,4	9,23	0,19	9187,86	0	21,79	72,62	-0,78	-8,9	-0,86	0,06	0,22	0,22	398,86
340	12,02	19,74	21,73	0,48	0,67	3,48	658,22	17,32	76,41	260,42	0,3	0,49	1,64	25,55	39,12	71,31	1,4	14706,85	9,59	24,47	99,24	2,1	3,11	2,42	0,9	1,92	4,85	420,37	46,75	45,74	135,7	0,26	0,38	1,48	15,07	32,49	42,77	1,66	12388,54	5,22	14,94	104,93	1,34	2,05	2,56	0,36	0,55	3,04	694,35
341	5,22	8,8	10,45	0,06	0,54	1,43	729,23	101,25	174,7	195,47	0,34	0,57	1,69	17,23	40,71	65,05	1,1	NA	5,58	24,08	84,65	1,11	2	1,89	0,12	0,4	1,41	619,67	50,14	155,6	181,32	0,33	0,6	1,8	12	44,4	50,15	1,01	10407,86	3,6	18,47	93,22	-2,2	-4,69	-4,64	0	0,25	0,98	766,6
342	-3,28	-8,82	-2,8	0,01	0,56	0,76	310,18	73,2	106,98	31,07	0,53	1,43	2,69	2,8	62,79	4,23	0,65	NA	17,61	5,18	75,02	-2,62	-6,67	-1,84	0	0,46	0,7	255,87	49,16	93,8	30,71	0,51	1,3	2,54	4,33	60,66	7,33	0,63	21228,36	12,77	4,87	57,88	0,5	1,11	0,3	0,01	0,44	0,75	215,5
343	0,14	1,01	0,51	0	0,07	0,51	1376,22	54,54	698,87	335,34	0,8	5,89	7,4	11,04	86,49	23,85	0,54	3584,44	27,12	41,22	177,62	0,14	0,48	0,93	0,05	0,21	0,52	2475,32	107,98	318,64	199,32	0,48	1,7	3,54	3,5	71,74	9,31	0,53	4950,65	30,63	22,78	161,03	-0,56	-1,74	-3,72	0,04	0,36	0,81	2432,7
344	-0,06	-3,63	-0,15	0,5	0,65	0,68	745,4	80,83	517,25	14,34	0,98	58,06	59,06	-0,06	98,31	11,17	0,69	NA	33,84	0	0	0,18	9,37	0,43	0,35	0,36	0,37	861,84	5,35	456,58	5,23	0,98	50,06	51,06	0,18	98,04	21,44	0,58	NA	33,59	0	0	0,11	6,25	0,26	0,49	0,53	0,54	866,4
345	-16,35	-20,12	-128,75	0,53	1,78	4,42	2865,71	239,44	179,65	513,59	0,14	0,18	1,23	-3,91	18,71	-2,34	1,24	-2703,87	1,14	97,95	-384,7	-0,89	-1,05	-4,61	2,31	3,45	7,59	1886,03	96,64	84,2	353,22	0,13	0,15	1,18	12,89	15,26	100,09	1,37	2547,6	0	71,2	429,26	0,62	0,7	4,41	7,35	8,57	13,88	2587,26
346	0,23	0,26	1,13	9,44	10,3	14,02	1754,96	48,58	56,43	213	0,05	0,06	1,12	15,4	10,63	232,6	1,66	7142,96	0	73,14	148,22	-1,59	-1,74	-8,11	10,05	11,07	18,26	1865,83	48,45	47,31	344,6	0,04	0,05	1,1	14,87	8,94	257,29	1,73	6835,71	0	84,13	161,79	-5,95	-6,55	-27,94	7,13	7,73	12,7	1708,67
347	0,31	0,77	0,88	0	0,54	0,87	1049,57	161,33	164,45	97,42	0,5	1,24	2,51	27,9	60,08	22,43	0,81	NA	12,86	79,56	95,81	2,1	4,79	5,33	0,01	0,56	0,96	926,87	140,7	103,25	102,27	0,42	0,97	2,28	30,79	56,19	35,63	0,79	40308,92	16,42	72,85	99,44	0,49	1,1	1,24	0,01	0,43	1,11	920,05
348	-43,34	60,62	-185,32	0,03	0,31	0,31	1556,55	748,38	2639,92	0	1,71	-2,4	-1,4	-43,34	171,49	-8,11	-1,65	NA	0	0	0	62,04	219,44	18,83	1,17	1,29	1,29	110,75	9,22	78,33	NA	0,72	2,54	3,54	69,96	71,73	105,88	4,33	20422,25	0	2,4	9,07	33,99	54,08	13,35	0,94	1,88	1,88	142,99
349	1,29	1,55	2,46	0,16	0,88	5,43	695,66	50,34	70,19	324,01	0,16	0,2	1,21	24,16	17,07	73,47	1,99	NA	0	43,72	106,04	-6,27	-9,16	-14,3	0,48	0,77	3,21	831,92	39,4	91,24	330,5	0,31	0,45	1,46	15,03	31,54	14,59	1,74	NA	5,19	48,55	155,31	-18,48	-28,39	-34,46	0,14	0,29	2,73	678,74
350	-8,88	-15,66	-35,61	0,06	0,63	1,99	1460,45	209,97	288,25	579,6	0,43	0,76	1,76	21,27	43,34	9,94	1,41	731,65	9,16	120,97	2142,29	11,13	17,08	50,25	0,05	0,8	2,94	1647,66	218,47	187,9	721,75	0,35	0,53	1,53	33,34	34,82	67,53	1,76	1904,91	8,94	100,25	714,16	4,58	7,2	25,26	0,14	0,69	2,11	2005,75
351	1,79	8,35	4,44	0	0,7	1,12	899,91	348,51	165,32	218,85	0,78	3,65	4,65	13,17	78,5	12,67	0,86	NA	47,67	28,12	-910,09	5,62	20,87	10,32	0	0,27	0,65	670,05	132,29	186,6	184,87	0,73	2,71	3,71	19,83	73,07	21,86	0,52	456,28	45,25	26,09	2779,9	1,93	6,73	2,79	0	0,15	0,73	525,42
352	1,52	3,78	2,24	0,16	0,94	1,18	534,96	244,83	316,01	79,12	0,6	1,48	2,48	1,52	59,73	10,83	1,41	NA	0	0	0	5,15	17,75	8,69	0,08	1,13	1,34	616,27	197,27	187,76	40,93	0,71	2,45	3,45	5,15	71,01	11,65	1,19	NA	40,12	0	0	1,94	7,12	3,68	0,38	0,96	1,23	691,39
353	0,18	NA	0,5	0	0,59	1,01	1027,88	165,37	80,8	120,92	0,48	NA	NA	18,6	54,24	13,26	0,28	NA	36,25	52,03	119,47	-3,04	-6,2	-7,81	0,13	0,75	1,57	939,13	90,49	80,38	119,85	0,36	0,74	2,04	17,85	51,05	15,95	0,91	6227,78	22,33	53,73	153,53	0,07	0,13	0,14	0,06	0,65	1,47	790,25
354	7,29	56,09	9,12	0,54	0,67	0,89	387,57	44,63	348,12	79,43	0,87	6,69	7,69	17,08	86,99	14,47	0,73	NA	0	12,24	-44,52	4,95	28,44	5,46	0,7	0,94	2,07	402,29	25,48	106,99	122,92	0,83	4,74	5,74	16,42	82,58	16,43	1,65	-3746,67	48,3	12,64	-93,19	0,54	4,24	0,74	0,8	0,94	1,36	496,75
355	-3,64	49,09	-4,4	0,22	0,25	0,54	439,87	11,43	463,89	135,28	1,07	-14,49	-13,49	13,91	107,41	5,91	-0,16	NA	0	21,21	-444,22	10,48	199,85	13,39	0,41	0,44	0,69	466,31	13,52	431,38	109,5	0,95	18,07	19,07	23,44	94,76	16,67	0,16	4349	0	16,56	201,81	7,98	61,8	13,26	0,34	0,37	0,73	604,51
356	3,39	6,9	1,97	0,36	0,81	1,09	210,96	46,12	102,18	28,83	0,5	1,03	2,03	27,33	50,81	37,68	1,07	NA	0	13,88	161,66	0,08	0,2	0,07	0,28	0,64	1,17	335,32	70,56	196,85	107,07	0,61	1,59	2,6	20,65	61,5	20,03	1,3	8758,1	0	18,9	137,28	0,05	0,18	0,07	0,23	0,47	1,06	491,96
357	-3,27	-4,68	-16,92	0,12	0,55	2,67	1884,39	47,73	111,07	239,02	0,11	0,16	1,43	11,59	30,14	57,22	0,88	6893,34	0	76,93	184,12	-2,92	-4,13	-14,4	0,02	0,5	3,18	1799,33	43,45	92,07	250,5	0,11	0,15	1,41	10,11	29,25	55,75	0,9	4910,16	0	64,24	248,86	0,11	0,15	0,46	0,38	1,02	4,99	1580,58
358	0,6	0,93	1,14	0,22	0,54	1,16	695,04	62,08	192,72	120,99	0,34	0,52	1,55	17,54	35,33	26,58	1,04	NA	0	32,34	94,38	-7,85	-14,56	-18,12	0,65	0,76	1,49	841,76	23,51	216,17	158,76	0,45	0,83	1,85	8,75	46,04	-2,69	0,91	9116,75	0	38,3	208,43	1,08	1,8	1,56	0,02	0,39	0,89	524,57
359	-15,36	-15,36	-36,44	NA	NA	NA	863,43	109,53	0	48,73	0	0	1	-15,36	0	NA	2,59	NA	0	0	0	20,28	21,13	26,37	16,66	18,82	19,51	474,61	40,65	18,9	13,29	0,04	0,04	1,04	20,28	4,04	627,32	4,57	NA	0	0	0	0,94	0,98	3,32	15,87	16,96	17,79	1290,28
360	0,13	0,59	0,32	17,44	39,75	70,56	897,09	38,25	1,72	53,58	0,78	3,53	4,53	0,27	77,9	14,43	1,16	NA	0	0,36	1,12	0,26	1,54	0,85	7,26	11,88	12,46	1180,47	150,16	32,49	19,32	0,83	4,82	5,82	0,57	82,82	8,85	1,49	NA	0	0,98	3,97	0,08	0,41	0,31	44,04	75,22	91,13	1360,91
361	-3,27	-4,49	-10,15	0,03	0,89	1,73	1130,59	116,84	89,65	133,29	0,27	0,37	1,37	10,08	27,24	12,59	1,12	NA	12,29	41,47	162,37	-5,85	-9,15	-19,74	0	0,5	1,15	1230,73	99,51	142,82	150,14	0,36	0,56	1,56	7,99	36,04	1,89	1,03	7530,78	13,06	46,69	159,03	-5,46	-8,31	-15,85	0	0,44	1,17	1056,47
362	62,93	68,16	NA	13,02	13,02	13,02	NA	NA	NA	NA	0,08	0,08	1,08	62,93	7,68	819,62	NA	NA	0	NA	0	-7,55	-7,76	NA	24,19	36,31	36,31	NA	NA	NA	NA	0,03	0,03	1,03	-7,55	2,75	-274,19	NA	NA	0	NA	0	27,54	30,29	68,64	10,9	10,99	10,99	907,34
363	3,14	-22800	17,33	2,61	2,64	3,22	2011,64	10,49	445,85	262,19	0,53	-3885,67	-7269,17	16,7	100,01	42,78	1,06	NA	0	74,94	-64,16	-11,56	99,85	-51,52	6,4	6,51	7,93	1627,03	19,68	181,02	261,76	0,42	-3,66	-8,64	3,05	111,57	30,07	1,88	-8284	0	65,09	-62,4	5,09	-87,94	16,5	3,11	3,15	4,55	1180,08
364	2,46	4,5	48,04	-0,06	-0,11	-0,11	7115,22	152,8	-3391,25	0	-0,32	-0,58	1,83	3,81	45,36	-21,35	0,79	NA	3,62	26,53	40,91	2,03	5,16	38,09	13,09	105,2	105,2	6857,08	2274,4	24,69	NA	0,09	0,23	2,55	2,94	60,72	72,46	0,82	NA	1,98	17,2	22,05	3,12	9,17	33,28	0,35	7,49	7,65	3884,39
365	0,04	0,07	0,15	0,03	0,4	0,88	1303,45	89,4	243,6	119,31	0,32	0,58	1,79	12,18	44,03	54,76	0,83	NA	13,44	43,49	-569,14	0,02	0,04	0,09	0,11	0,52	1,12	1307,85	102,26	245,97	150,05	0,34	0,6	1,76	13,49	43,09	40,16	0,91	-1175,13	14,75	48,24	-1121,84	0,01	0,01	0,02	0,02	0,04	0,61	1378,36
366	7,28	47,32	1,85	0	0,91	0,91	92,65	70,16	77,35	NA	0,84	5,49	6,5	7,28	84,63	10,43	0,67	NA	0	0	0	-3,54	-624,74	-1,14	0,01	0,92	0,92	117,86	93,46	103,14	0,83	0,99	175,48	176,54	-2,48	99,43	0,05	0,63	2637,67	0	0,34	47,15	1,39	83,74	2,97	0,03	0,61	0,75	775,27
367	3,2	5,57	10,48	0,19	0,39	2,03	1191,96	57,61	143,86	465,38	0,34	0,59	1,74	15,48	42,53	57,5	1,82	NA	14,17	40,23	88,52	4,6	6,77	7,06	1,2	1,58	3,34	560,04	36,08	85,24	171,24	0,27	0,4	1,47	18,37	31,98	76,8	1,83	12683,7	4,63	21,12	84,63	0,05	0,08	0,1	1,15	1,72	3,88	661,85
368	2,98	20,09	73,07	0,9	20,1	20,1	8918,14	8329,73	433,81	NA	0,85	5,73	6,73	2,98	85,15	3,88	13	NA	0	0	0	7,42	11,49	54,1	2,18	2,74	2,74	2660,1	518,22	923,33	NA	0,35	0,55	1,55	7,42	35,4	24,43	20,31	NA	0	0	0	4,49	6,78	1345,33	2,9	2,91	2,91	109064,11
369	22,09	32,57	18,14	0,18	0,65	2,1	298,94	36,8	83,42	123,26	0,31	0,45	1,47	28,46	32,18	77,99	1,74	90443,83	0	5,23	26,12	-11,8	-20,67	-11,69	0,23	0,89	1,86	361,69	73,74	115,69	113,22	0,42	0,73	1,75	5,37	42,91	-22,2	1,49	-5874,65	0	17,02	-276,04	3,13	5,12	2,7	0,21	0,86	1,72	313,65
370	8,29	10,15	13	2,06	3,37	5,64	570,87	66,63	50,76	116,6	0,18	0,22	1,22	30,32	18,31	102,12	1,81	16512,65	3,66	34,54	76,48	1,94	2,35	2,9	2,07	3,53	4,99	543,93	81,29	55,79	82,48	0,17	0,21	1,21	24,73	17,26	72,8	1,83	16022,96	0	33,96	96,66	0,68	0,8	1,12	2,6	4,06	5,83	594,2
371	4,59	13,2	6,61	0,7	1,24	1,46	524,32	36,61	67,9	14,85	0,63	1,82	2,88	8,56	65,24	27,99	1,06	NA	4,01	5,72	16,54	3,62	8,37	4,32	0,3	0,99	1,15	435,09	54,32	55,83	12,68	0,55	1,28	2,31	8,27	56,73	34,48	1,05	NA	8,89	5,54	23,5	5,09	9,96	4,7	0,46	0,82	1,06	336,16
372	24,85	30,86	25,04	2,33	4,65	6,01	366,81	97,25	32,6	57,58	0,18	0,22	1,24	48,34	19,46	226,34	2,87	51032,55	2,99	23,67	39,75	5,95	7,19	8,62	0,99	1,37	4,88	529,13	22,27	56,59	207,94	0,17	0,21	1,21	28,55	17,25	141,67	1,97	32383,83	0,45	32,77	63,88	13,07	14,45	12,36	1,23	3,16	7,28	344,21
373	5,64	44,02	21,3	0,05	0,86	0,94	1374,06	604,63	77,26	56,19	0,55	4,25	7,8	5,64	87,18	37,18	0,29	NA	48,85	0	0	2,38	15,26	7,89	0,05	0,51	0,77	1211,73	295,63	283,9	170	0,54	3,44	6,42	2,38	84,43	7,45	0,3	NA	29,8	0	0	2,23	12,46	3,26	0,33	0,65	0,85	532,51
374	9,41	18,51	11,93	1,26	1,49	2,63	461,51	20,65	89,74	104,19	0,26	0,51	1,97	38,41	49,16	96,41	1,15	NA	0	36,77	175,35	21,46	75,92	25,38	0,56	0,8	1,13	431,6	54,62	229,65	77,14	0,58	2,05	3,54	43,71	71,74	53,27	0,79	13622,9	0	26,31	73,5	-2,38	-6,93	-3,5	0,48	0,66	1,16	534,07
375	3,38	5,77	6,86	1,09	2,93	3,2	738,31	326,3	177,87	49,03	0,41	0,7	1,71	7,26	41,35	37,45	3,5	NA	0	7,86	20,08	0,07	0,13	0,13	0,89	2,12	2,36	657,66	297,34	241,49	57,25	0,46	0,85	1,85	4,32	45,99	25,54	5,32	86342,33	0	7,65	23,82	24,43	51,28	98,72	0,25	1,14	1,24	1471,14
376	0,07	0,85	0,09	0,01	1,15	1,59	472,08	159,04	77,1	61,18	0,79	9,83	12,5	9,44	92	8,55	1,07	NA	13,19	12,16	80,58	1,4	15,44	1,22	0,01	1,16	1,52	318,62	121,36	72,05	38,99	0,82	9,02	11,01	23,16	90,92	12,33	1,17	35576,42	10,71	18,99	72,03	0,12	1,2	0,11	0,02	1	1,48	340,92
377	0,34	5,08	0,27	0,1	0,47	0,6	293,86	99,38	261,77	33,6	0,93	14,03	15,03	3,27	93,35	5,82	0,19	-2687	1,34	2,37	-333,53	2,3	23,78	1,71	0,2	0,11	0,42	271,14	-19,56	211,26	66,78	0,9	9,34	10,34	6,2	90,33	10,95	0,3	22587	1,26	2,9	45,19	1,8	15,83	1,09	0,1	0,18	0,4	220,99
378	0,24	0,37	0,81	-0,26	0,99	2,47	1208,73	456,45	331,11	547,13	0,33	0,5	1,5	20,74	33,49	56,34	2,83	NA	2,85	68,07	316,78	0,09	0,14	0,24	-0,02	1,01	2,18	1017,69	381,58	350,99	442,67	0,39	0,64	1,64	14,18	38,85	35,5	3,32	-1216	2,11	39,29	-498,03	0,49	1,2	0,98	-0,15	0,9	1,13	721,19
379	55,2	178,81	43,18	0	0	0,45	284,74	0,31	74,07	67,91	0,68	2,19	3,24	72,5	69,13	93,2	0,59	34391,73	37,94	13,53	29,8	24,56	41,03	18,91	0,04	0,05	0,93	281,08	1,17	52,94	65,08	0,34	0,57	1,67	46,31	40,16	109,97	0,89	16896,46	12,89	16,75	74,16	-4,3	-8,58	-3,98	0,02	0,44	0,81	336,98
380	-1,21	-1,21	NA	NA	NA	NA	NA	NA	NA	NA	0	0	1	-1,21	0	NA	108,68	NA	0	NA	0	-0,23	-0,23	NA	NA	NA	NA	NA	NA	NA	NA	NA	NA	1	-0,23	0	NA	108,43	NA	0	NA	0	-0,18	-0,18	NA	NA	NA	NA	NA
381	33,05	109,46	51,5	0,05	0,25	0,78	567,24	62,1	119,85	171,55	0,65	2,16	3,31	68,54	69,81	68,27	0,67	NA	35,55	55,31	-217,36	1,3	4,88	2,1	0,05	0,5	0,89	589,3	171,75	153,98	147,43	0,7	2,63	3,76	29,03	73,39	11,36	0,72	4787	38,47	44,77	240,41	-25,71	-251,1	-51,07	0,04	0,12	0,6	723,07
382	-3,17	-3,39	-25,83	11,9	12,7	15,24	2968,89	67,04	77,08	198,74	0,04	0,05	1,07	21,14	6,55	236,57	1,57	NA	0	198,24	-1778,83	-6,87	-7,59	-39,51	4,31	4,52	5,83	2098,9	24,38	115,24	153,05	0,08	0,08	1,11	18,54	9,52	62,18	1,35	NA	0	146,1	1106,66	1,94	2,15	6,74	3,7	4,87	6	1266,84
383	53,22	55,46	47,97	14,45	14,72	19,55	328,1	NA	6,43	31,46	0,04	0,04	1,04	53,22	4,04	1393,23	1,57	NA	0	0	0	28,08	37,19	28,39	1,28	2,18	2,44	369,03	80,37	89,17	23,17	0,24	0,32	1,32	28,08	24,5	125,56	1,87	NA	0	0	0	22,03	29,37	25,95	0,26	1,36	1,77	428,76
384	-23,42	898,44	-76,73	0,45	0,46	0,5	1192,74	3,29	1210,38	51,54	1,03	-39,37	-38,37	-23,42	102,61	1,75	-0,05	NA	0	0	0	1,04	26,19	3,83	0,62	0,62	0,73	1339,36	NA	1158,93	135,33	0,96	24,1	25,1	11,81	96,02	25,54	0,35	-3464	0	39,52	-161,78	19,82	84,67	94,19	0,3	0,88	1,04	1730,02
385	9,47	20,17	25,7	0	0,77	1,69	987,77	328,87	38,79	395,15	0,5	1,07	2,13	9,47	53,04	42,75	2,05	NA	39,59	0	0	-3,33	-4,44	-4,19	0,04	0,32	3,05	458,41	31,45	21,42	312,96	0,25	0,33	1,33	-3,33	25,01	68,05	3,22	NA	20,27	0	0	7,09	9,99	11,25	0	0,14	4,21	577,7
386	8,01	26,26	0,89	0,61	0,92	1,47	40,33	3,74	12,1	6,75	0,52	1,7	3,28	23,19	69,49	27,63	0,56	NA	0	1,68	73,6	17,54	34,92	20,69	0,47	1,23	1,77	430,61	83,44	110,47	61,32	0,33	0,66	1,99	35,28	49,77	81,12	0,94	27228,18	0	20,93	51,15	6,78	11,95	8,18	0,13	1,85	2,44	438,81
387	0,42	1,19	0,38	0,5	0,59	0,97	332,85	19,71	213,54	82,65	0,65	1,85	2,85	4,14	64,9	14,04	0,95	NA	0	3,4	141,9	0,35	1,09	0,47	0,39	0,43	0,91	483,72	14,06	323,37	155,15	0,68	2,11	3,11	5,51	67,83	10,78	0,83	1988	0	6,83	206,82	0,68	1,81	0,5	0,62	0,68	0,98	268,37
388	11,47	16,83	24,23	0,94	0,99	1,19	768,55	11,77	226,74	44,57	0,32	0,47	1,47	11,47	31,82	36,06	1,08	NA	0	0	0	25,85	40,74	93,77	1,5	1,55	1,72	1324,01	23,88	476,46	80,28	0,37	0,58	1,58	25,85	36,55	70,72	1,73	NA	0	0	0	31,92	34,92	135,76	1,13	7,75	8,89	1548,03
389	-0,6	-1,96	-1,67	0,01	0,48	1,24	1018,55	161,12	205,38	270,41	0,51	1,69	3,29	11,41	69,57	24,83	0,86	NA	14,14	33,6	-955,83	-0,61	-2,12	-1,58	0,01	0,17	0,95	942,06	59,13	165,09	306,44	0,55	1,92	3,46	11,03	71,13	15,55	0,69	135	24,01	30,04	5805,14	-2,86	-10,41	-6,21	0,02	0,23	0,98	789,84
390	13,15	20,3	14,08	1,33	3,26	5,52	389,78	57,75	29,83	68,3	0,23	0,35	1,54	26,37	35,25	133,62	1,25	31357,58	0	14,16	39,87	15,44	95,7	13,69	0,17	0,65	0,72	323,53	110,77	233,03	17,55	0,73	4,55	6,2	30,36	83,86	40,71	0,39	NA	0	13,22	44,51	11,03	93,89	14,91	0,15	0,22	0,59	492,29
391	3,21	5,74	14,35	1,76	1,76	1,77	1624,9	NA	707,76	9,31	0,44	0,79	1,79	3,21	44,04	32,32	2,54	NA	0	0	0	0,04	5,09	26,8	0,39	32,54	32,57	238830,82	NA	7215,12	216,08	0,99	123,3	124,3	0,04	99,2	0,22	443,25	NA	0	0	0	0,15	16,64	35,03	1,07	22,6	22,63	83346,41
392	1,39	2,62	2,07	0,01	0,41	2,17	541,64	39,1	67,87	171,1	0,35	0,67	1,88	15,13	46,89	27,42	1,11	NA	14,3	20,45	94,94	2,78	5,13	4,16	0	0,42	1,87	546,64	50,39	89,96	179,18	0,36	0,66	1,85	16,79	45,92	30,05	1,13	13583,05	12,21	20,99	81,64	-3,31	-6,28	-4,89	0	0,35	1,59	537,01
393	-0,96	-9,2	-2,72	0,03	0	NA	1035,13	91,29	484	NA	0,9	8,61	9,61	3,29	89,59	21,69	0,69	NA	18,87	12,07	69,36	-6,22	-110,04	-13,09	0,02	0,58	0,88	768,15	214,06	257,47	118,02	0,94	16,69	17,69	-0,85	94,35	20,66	0,6	7178,86	16,83	11,29	126,33	-2,02	-70,46	-3,84	0,04	0,4	0,69	693,67
394	-7,11	1,59	NA	0,11	0,18	0,18	NA	NA	NA	NA	5,48	-1,22	-0,22	-7,11	547,92	-1,3	NA	NA	0	NA	0	-7,31	1,47	NA	0,09	0,17	0,17	NA	NA	NA	NA	5,97	-1,2	-0,2	-7,31	596,66	-1,22	NA	NA	0	NA	0	33,86	1576,03	NA	0,17	1,02	1,02	NA
395	-17,56	92,17	-8,27	0,15	0,76	0,76	171,3	110	181,17	0	1,19	-6,25	-5,25	90,38	119,06	-7,99	-0,39	NA	0	50,8	135,77	9,29	133,57	2,84	1,06	1,21	1,21	111,79	10,76	74,47	NA	0,93	13,38	14,38	136,97	93,05	22,53	1,12	8853,83	0	39,11	98,57	-171,98	141,78	-17,64	0,13	0,39	0,39	37,34
396	0	0,03	0,01	0,16	0,2	0,22	485,28	16,64	407,55	7,26	0,85	5,63	6,63	12	84,92	8,17	0,19	NA	0	15,99	71,64	0,2	1,63	0,46	0,06	0,26	0,26	827,83	141,03	713,92	NA	0,87	6,96	7,96	2,13	87,44	13,46	0,16	5796	0	4,36	28,35	0,32	2,97	0,54	0,04	0,1	0,12	620,94
397	19,17	52,04	15,04	1,25	1,6	1,63	155,38	59,9	173,82	4,62	0,63	1,72	2,72	19,17	63,17	30,34	NA	NA	0	0	0	4,14	17,63	0,91	0,24	0,81	0,81	80,16	34,32	60,03	NA	0,77	3,26	4,26	4,14	76,53	5,4	NA	NA	0	0	0	9,82	32,41	2,24	0,95	1,45	1,45	82,86
398	7,14	7,2	NA	124,87	124,87	124,87	NA	NA	NA	NA	0,01	0,01	1,01	7,14	0,8	891,3	NA	NA	0	NA	0	5,28	5,35	NA	71,11	81,27	81,27	NA	NA	NA	NA	0,01	0,01	1,01	5,28	1,23	429,33	NA	NA	0	NA	0	9,74	10,63	13,88	3,57	11,97	11,97	518,49
399	6,62	9,88	30,98	12,8	33,36	33,48	1704,02	272,17	13,23	1,53	0,33	0,49	1,49	6,62	33,04	28,93	1,35	NA	0	0	0	5,66	8,05	21,55	-7,67	-62,48	-62,72	1389,26	271,89	-4,96	1,2	0,3	0,42	1,42	5,66	29,65	25,37	1,3	NA	0	0	0	11,22	15,54	50,49	1,63	14,58	14,61	1638,65
400	3,58	15,07	41,23	0,05	0,69	1,03	4186,44	960,5	610,2	524,16	0,67	2,82	4,2	21,24	76,21	17,04	0,54	-5698,4	31,08	203,04	-188,57	0,49	1,87	3,65	0,05	0,53	1,19	2723,33	352,14	123,83	489,1	0,66	2,54	3,82	19,91	73,8	17,1	0,67	-2370,05	41,33	144,87	-460,14	0,3	1,12	2,36	0,03	0,67	1,82	2878,69
401	0,48	0,59	0,54	0,28	1,02	3,57	414,91	39,4	53,71	138,8	0,16	0,19	1,23	21,85	18,4	129,28	1,57	NA	0	24,36	307,84	3,13	5,26	4,34	1,38	2,72	5,04	505,47	47,47	35,4	83,27	0,38	0,63	1,68	18,79	40,47	37,95	1,41	4557,12	29,07	21,69	207,24	-1,29	-2,09	-1,71	0,83	1,5	3,69	480,58
402	0,03	0,07	0,42	0	0,05	0,61	5203,2	105,98	2226,85	1262,75	0,59	1,44	2,46	14,8	59,33	13,95	0,76	NA	14,89	211,17	919,5	0,03	0,09	0,48	0	0,06	0,47	5389,38	189,99	2896,74	1340,8	0,62	1,72	2,79	13,97	64,15	11,14	0,52	-230,58	6,11	205,83	-3105,85	0,04	0,1	0,72	0	0,03	0,71	7445,78
403	8,21	10,43	9,95	0,08	0,52	2,58	441,03	26,92	61,91	129,38	0,18	0,23	1,27	27,9	21,25	164,36	1,3	26417,46	0	23,85	51,12	3,27	3,69	3,35	1,04	3,02	7,42	373,78	29,9	15,24	68,11	0,1	0,11	1,13	25,84	11,39	207,18	1,37	NA	0	23,12	77,79	7,36	10,78	12,32	2,18	7,4	10,73	609,42
404	1,01	1,45	7,19	3,54	4,97	9,79	2583,87	160,8	55,62	555,96	0,12	0,17	1,43	14,92	29,93	91,19	1,37	NA	9,09	98,73	277,66	-1,65	-2,28	-10,83	3,28	4,48	9,29	2390,02	126,48	57,09	554,15	0,1	0,14	1,38	13,56	27,6	78,22	1,41	2649,35	7,21	99,63	408,85	0,22	0,3	1,36	0,1	4,26	9,1	2204,47
405	-6,3	22,86	-11,29	-0,08	0,44	0,58	652,37	71,73	600,61	83,65	1,28	-4,63	-3,63	10,18	127,57	9,69	0,12	NA	0	29,54	-59,92	-0,29	-0,78	-0,98	0,39	2,05	2,42	1229,45	148,1	278,25	103,83	0,63	1,7	2,7	11,32	62,92	11,26	1,19	-8031,1	0	39,09	-123,99	-9,12	-400,73	-25,76	0,62	1,76	2,05	1027,68
406	0,14	21,45	8,87	0,05	0,08	0,24	23530,11	611,06	20633,19	3311,13	0,89	138,54	156,25	1,74	99,36	6,76	0,01	NA	0	103,59	-135,49	1,22	236,51	185,56	0,1	0,16	0,3	55596,96	2835,65	50558,27	7252,76	0,92	179,02	194,14	2,97	99,48	6,57	0,01	2893,67	0	266,39	246,6	0,02	3,44	1,17	0,13	0,14	0,27	25602,9
407	7,42	17,56	16,44	0,84	1,33	2,63	806,55	37,18	74,9	98,61	0,46	1,1	2,37	15,47	57,73	34,95	1,06	NA	0	17,83	96,16	3,27	8,03	6,69	0,8	1,74	2,75	745,95	51,08	54,05	54,91	0,5	1,22	2,45	10,61	59,27	36,48	1,05	19126,33	0	15	55,41	-4,36	-10,86	-11,91	0,82	0,93	2,3	993,26
408	1,73	11,84	1,19	0,47	1,1	1,12	250,92	103	102,35	2,56	0,74	5,07	6,84	30,86	85,38	19,21	0,64	5704,25	23,92	20,08	87,24	-0,2	-1,38	-0,12	0,2	0,99	1,22	217,4	116,21	93,52	34,84	0,75	5,3	7,06	38,15	85,84	18,48	1,08	3742,2	25,19	22,84	93,49	-0,34	-2,35	-0,19	0,02	0,84	1,18	210,36
409	-39,46	-40,17	-288,92	13,54	17,52	20,36	2664,92	173,64	43,65	125,74	0,02	0,02	1,02	-5,46	1,76	-2236,59	1,49	NA	0	248,95	-233,37	11,23	15,43	140,63	60,19	60,42	64,38	4570,24	9,17	40,71	163,5	0,01	0,01	1,37	33,42	27,21	1228,17	1,74	NA	0	277,83	-171,36	5,86	6,97	83,37	54,8	54,8	55,96	5176,67
410	2,48	17,56	19,03	0	0,64	0,76	2789,15	734,93	791,01	144,02	0,62	4,4	7,07	4	85,86	35,13	0,51	-6936,43	13,22	11,62	-44,94	0,03	0,22	0,25	0	0,72	0,94	2624,72	953,74	975,71	287,88	0,68	4,33	6,4	1,66	84,37	32,68	0,62	1013	13,58	11,68	348,39	-4,73	-51,37	-24,49	0	0,7	0,76	1885,53
411	34,04	59,75	113,86	0,37	2,32	2,32	1217,41	1011,99	517,97	NA	0,43	0,76	1,76	34,04	43,02	79,13	NA	NA	0	0	0	-0,99	-1,82	NA	0,31	2,2	2,2	NA	NA	NA	NA	0,46	0,84	1,84	-0,99	45,51	-2,17	NA	NA	0	NA	0	-0,58	-173,69	-0,71	0,01	1,01	1,01	445,13
412	20,22	23	23,18	1,49	4,26	8,13	417,17	107,47	38,8	152,11	0,12	0,13	1,14	38,13	12,09	212,13	3,89	NA	0	20,53	56,19	17,94	19,47	19,89	4,71	10,75	16,48	404,6	122,81	20,33	118,04	0,08	0,08	1,08	33,88	7,83	300,2	6,13	NA	0	17,66	55,35	4,37	4,85	5,07	3,16	7,48	11,29	422,21
413	10,59	14,5	19,11	0,81	1,27	2,65	656,76	43,79	100,25	140,49	0,21	0,29	1,37	21,34	26,94	78,6	1,42	16931,58	0	19,39	59,89	6,19	7,89	8,51	1,42	2,84	4,06	501,62	68,1	48,71	59,96	0,16	0,21	1,27	18,43	21,55	82,31	1,51	17814,63	0	16,82	77,14	0,28	0,35	0,52	0,74	1,52	2,81	679,82
414	1,84	2,06	4,79	3,28	5,61	12,12	950,02	82,98	35,52	234,5	0,09	0,1	1,13	15,6	11,12	123,53	1,72	NA	0	35,92	76,49	0,33	0,36	0,89	4,76	8,8	18,41	995,7	100,27	24,84	242,18	0,08	0,09	1,11	13,27	10,28	110,96	1,79	11414,13	0	35,3	128,49	-2,06	-2,31	-6,13	4,04	7,02	13,33	1085,9
415	0,32	3,11	2,37	0,09	2,67	2,67	2651,26	322,78	124,91	0,04	0,52	5,01	9,57	9,87	89,55	14,02	0,66	9182,84	0	69,54	96,94	0,04	0,39	0,33	0,02	2,44	2,49	2928,21	249,53	102,92	4,37	0,57	5,59	9,73	9,24	89,72	13,84	0,7	10075,8	0	73,8	86,88	0,12	1,31	1,18	0,16	3,83	4,01	3459,25
416	1,91	3,42	2,23	0,02	0,38	1,51	425,48	46,04	104,75	144,44	0,35	0,62	1,79	6,17	44,18	26,92	1,1	13188,69	9,35	4,98	60,32	1,62	2,7	1,12	0,02	0,4	1,83	252,48	24,27	55,85	91,99	0,27	0,46	1,66	6,26	39,93	31,1	1,16	13435,22	4,71	3,21	57,48	0,73	1,1	1,09	0,1	0,51	2,16	540,33
417	0,84	2,36	0,75	0,56	0,61	0,76	325,43	10,06	187,88	28,66	0,59	1,66	2,82	7,63	64,56	69,03	0,64	67645	0	6,08	19,67	4,31	16,28	6,59	0,14	0,16	0,27	558,05	5,8	387,95	44,32	0,71	2,67	3,77	8,87	73,5	38,91	0,33	23838	0	6,97	29,89	-7,85	-28,78	-8,98	0,16	0,21	0,27	416,38
418	0,76	3,29	0,96	0,04	0,25	0,74	457,05	59,63	267,05	138,77	0,66	2,84	4,31	10,16	76,82	21,52	0,49	11735,33	3,15	11,79	93,02	0,03	0,12	0,05	0,19	0,29	0,84	638,44	42,66	343,18	234,17	0,69	3	4,36	9,96	77,08	16,96	0,55	8794	13,07	17,38	132,94	11,66	37,41	12,58	0,15	0,33	0,83	392,54
419	-7,3	-12,47	-27,62	0,04	0,35	1,21	1377,91	82,46	109,64	237,05	0,24	0,42	1,71	14,65	41,49	-0,3	0,81	NA	11,88	83,06	-977,24	-8,68	-15,7	-31,53	0,02	0,25	1,03	1326,5	69,27	253,29	232,68	0,27	0,49	1,81	14,79	44,75	-5,01	0,76	-806,59	3,16	85,26	-1485,5	-10,1	-17,56	-35,82	0,04	0,37	0,97	1290,7
420	1,9	3,86	4,05	0,01	0,47	1,6	776,27	59,28	84,66	147,49	0,37	0,76	2,03	15,89	50,8	29,54	0,96	NA	18,13	29,84	82,99	0,13	0,28	0,31	0	0,3	1,09	879	66,15	129,33	177,99	0,42	0,94	2,23	14,13	55,12	20,36	0,84	14197,75	21,45	33,72	99,36	-0,14	-0,32	-0,28	0	0,27	0,97	736,93
421	49,33	51,63	92,08	0,17	19,93	19,93	679,43	591,31	29,92	NA	0,04	0,05	1,05	49,33	4,45	1107,99	8,49	NA	0	0	0	16,72	18,47	62,87	0,78	6,85	6,85	1372,28	776,28	127,92	NA	0,09	0,1	1,1	16,72	9,45	176,92	2,57	NA	0	0	0	3,63	3,89	68,83	9,08	9,88	9,88	6899,62
422	10,33	19,39	14,17	0,96	1,61	5,2	499,37	14,57	27,77	101,06	0,27	0,5	1,88	23,32	46,71	95,31	1,05	NA	20,31	17,82	56,48	9,19	14,19	10,63	0,66	1,42	4,94	422,58	10,06	24,12	86,01	0,25	0,38	1,54	23	35,26	106,79	1,18	24447,22	5,7	15,99	50,82	-4,36	-7,12	-6,04	0,09	0,82	2,47	503,78
423	0,2	0,46	6,24	0,15	0,26	0,41	11519	719,86	6539,47	1022	0,57	1,35	2,35	0,2	57,4	18,33	0,56	NA	0	0	0	0,6	1,59	14,58	0,1	0,11	0,24	8835,79	53,18	5415,51	683,7	0,62	1,64	2,64	0,6	62,14	22,78	0,74	NA	0	0	0	0,08	0,21	5,81	0,13	0,2	0,33	25189,9
424	0,01	0,11	0,02	0,06	0,4	0,88	574,86	60,25	175,33	84,23	0,8	6,11	7,64	32,66	86,91	32,12	0,83	-2959,88	3,26	51,56	-304,05	-6,87	-100,68	-12,03	0,6	0,91	1,71	639,16	50,93	164,18	131,85	0,91	13,27	14,65	25,17	93,18	19,46	1,23	-533,9	16,94	56,12	-1807,57	-9,36	-1026,6	-12,73	0,07	0,23	0,87	495,31
425	7,6	7,85	12,55	27,97	30,71	30,71	601,34	29,27	10,65	NA	0,02	0,02	1,03	7,6	3,23	556,32	2,15	NA	0	0	0	2,47	2,53	4,49	95,43	98,04	98,04	661,56	9,66	3,71	NA	0,01	0,01	1,02	2,47	2,19	435,71	2,21	NA	0	0	0	2,03	2,09	2,42	56,57	64,34	68,14	434,16
426	0,71	1,67	0,88	0,01	1,07	1,48	452,49	201,51	149,27	78,89	0,58	1,35	2,35	20,06	57,51	15,02	1,29	21414,31	11,33	24,05	74,15	1,18	2,74	1,19	0,1	1,38	1,75	367,91	166	105,91	53,63	0,56	1,29	2,32	19,1	56,94	19,22	1,61	25525,2	9,58	18,07	59,83	0,94	3,02	1,57	0,02	1,03	1,24	608,16
427	5,35	9,11	6,39	0,01	0,17	1,05	434,73	20,92	94,78	111,27	0,41	0,7	1,7	20,67	41,22	40,14	1,02	21512,68	18,97	18,3	59,97	-3,58	-6,54	-4,81	0,02	0,1	0,86	490,03	13,77	138,14	134,55	0,45	0,83	1,83	12,69	45,22	17,22	0,93	14729,98	15,37	21,84	98,13	-1,32	-2,28	-1,47	0,01	0,12	0,94	407
428	13,93	15,44	18,97	8,83	9,95	9,95	495,63	53,74	47,75	0	0,1	0,11	1,11	18,82	9,79	164,76	31,14	NA	0	6,65	19,04	10,46	10,93	12,44	22,47	23,12	23,12	434,13	11,99	18,23	NA	0,04	0,05	1,05	16,43	4,32	272,91	68,43	6629,33	0	7,1	26,77	14,06	15,17	18,42	22,59	23,79	23,79	476,9
429	50,05	60,06	34,69	4,5	4,88	4,88	252,28	NA	40,62	NA	0,17	0,2	1,2	66,23	16,68	327,28	4,09	NA	0	11,22	19,25	-1,33	-1,52	-4	120,96	123,31	123,31	1098,87	0,82	7,3	0	0,13	0,15	1,15	8,9	12,74	27,44	5,88	NA	9,86	30,79	63,19	-8,99	-9,47	NA	102,75	105,07	105,07	NA
430	1,69	4,87	13,65	-3,4	-1,5	2,11	2945,51	285,1	190,26	696,15	0,36	1,03	2,89	30,07	65,37	89,06	0,67	NA	6,88	229,66	-149,97	0,38	1,24	1,58	-1,13	0,02	0,87	1525,85	503,16	471,57	405,29	0,47	1,53	3,27	22,96	69,46	50,79	0,62	-6256,36	1,04	94,4	-119,81	-11,3	-78,99	-58,93	0,02	0,21	0,83	1897,8
431	13,12	84,64	34,78	0,04	0,29	1,29	965,16	185,63	735,34	741,34	0,85	5,45	6,45	13,12	84,5	15,83	19,73	NA	0	0	0	14,67	91,98	14,03	0,09	0,36	1,53	349,05	47,55	178,12	211,81	0,84	5,27	6,27	31,93	84,05	21,15	1,07	27746,4	6,1	16,51	71,08	-21,47	105,83	-20	0,21	0,22	0,71	339,07
432	-14,55	74,58	-57,6	0,05	0,13	0,13	1440,57	132,31	1702,75	NA	1,2	-6,12	-5,12	-14,55	119,51	6,48	-0,23	NA	0	0	0	NA	NA	NA	NA	NA	NA	NA	NA	NA	NA	NA	NA	NA	NA	NA	NA	NA	NA	NA	NA	NA	-12,38	16,5	-48,05	0,02	0,26	0,28	1413,3
433	0,37	0,76	3,01	0,3	0,72	1,58	2948,15	569,55	82,71	1169,54	0,51	1,03	2,03	29,64	50,8	19,32	1,95	-6713,78	45,58	237,05	-156,95	0,47	0,81	2,68	0,06	0,63	1,87	2100,25	460,29	73,33	1022,44	0,43	0,75	1,75	31,95	42,77	24,19	2,22	-5778,92	36,31	181,15	-127,48	0,01	0,02	0,08	-0,04	0,81	1,48	4113,62
434	7,51	30,48	13,93	0,12	0,12	0,12	675,39	NA	486,67	NA	0,75	3,06	4,06	117,44	75,36	51,62	0,28	NA	0	203,98	789,21	-13,22	475,58	-22,54	0,73	0,73	0,73	622,43	NA	623,24	NA	1,03	-36,98	-35,98	40,67	102,78	0,02	-0,08	-1503	0	91,89	-1452,3	4,45	248,09	10,55	0,86	0,86	0,86	863,53
435	0,71	0,82	1,65	7,74	8,82	8,82	842,9	97,67	90,03	NA	0,13	0,15	1,15	51,72	12,84	14,45	23,79	NA	0	118,11	-776,77	0,47	0,54	0,95	8,15	9,04	9,04	734,54	68,26	76,64	NA	0,13	0,15	1,15	61,35	13,37	9,69	30,93	-2060,75	0	122,52	-1482,49	0,45	0,51	1,13	8,19	10,09	10,09	913,63
436	1,9	2,11	3,84	3,01	7,52	11,99	737,52	136,76	30,37	137,77	0,06	0,07	1,11	14,7	10,2	221,06	1,84	22764,9	0	25,94	74,74	-10,38	-11,5	-23,12	4,44	8,01	13,79	813,03	109,49	30,63	179,37	0,06	0,07	1,11	3,96	9,73	69,01	1,96	12053,18	0	31,94	135,17	0,35	0,42	0,72	0,68	3,02	5,18	750,06
437	-99,12	185,18	NA	0,08	0,08	0,08	NA	NA	NA	NA	1,54	-2,87	-1,87	-99,12	153,52	-51,89	-0,55	NA	0	NA	0	21,78	154,58	21,26	1,28	1,28	1,34	356,36	NA	232,89	13,58	0,86	6,1	7,1	21,78	85,91	28,61	1,26	NA	0	0	0	-4,25	-10,22	-6,73	0,87	0,87	1,71	526,84
438	2,61	24,1	6,09	0,08	1,09	1,55	847,66	184,41	183,14	85,44	0,89	8,22	9,22	8,23	89,15	21,33	1,18	NA	0	13,08	152,16	1,51	12,67	2,58	0,72	0,76	1,84	621,12	4,42	94,63	103,36	0,88	7,37	8,37	7,45	88,05	20,39	1,18	11324,8	0	10,1	61,53	-11,94	-1361,85	-33,9	0,22	1,41	2,08	1033,61
439	1,4	9,05	2	0,09	0,41	0,79	520,49	139,4	435,1	166,06	0,85	5,46	6,46	1,4	84,52	12,64	0,47	NA	0	0	0	0,82	4,43	0,7	0,18	0,23	0,8	311,91	12,44	250,85	144,62	0,82	4,42	5,42	24,87	81,54	15,02	0,53	3217	0	20,56	246,78	12,28	50,81	11,46	0,41	0,52	0,76	339,75
440	0,35	2,63	1,73	0,15	0,33	0,59	1826,76	161,1	844,28	244,96	0,86	6,52	7,62	3,96	86,88	9,71	0,49	18455,31	22,89	18,16	59,23	0,14	0,2	0,83	0,66	2,74	5,89	2128,67	200	96,69	308,54	0,26	0,36	1,38	3,9	27,45	28,65	1,32	18988,25	21,28	21,93	52,51	0,1	0,16	0,32	0,11	1,18	1,87	1155,56
441	0,45	0,7	0,83	2,11	2,11	2,3	669,35	0,22	234,17	45,8	0,35	0,55	1,56	71,23	35,74	36,18	3,51	NA	0	130,15	-494,1	5,81	8,98	9,56	2,21	2,24	2,51	600,59	6,78	207,25	56,17	0,35	0,54	1,55	60,79	35,33	42,96	5,34	NA	0	90,46	-411,39	2,3	2,72	4,16	3,9	4,05	5,03	659,03
442	-7,18	-12,58	-11,86	0,01	0,2	1,17	601,22	41,04	155,28	216,26	0,41	0,73	1,75	18,57	42,95	9,63	1,05	10230,97	11,85	42,54	138,66	-9,36	-17,2	-15,02	0,02	0,25	1,57	585,46	37,32	162,36	217,24	0,44	0,81	1,84	17,67	45,55	3,6	1,03	10106,32	1,09	43,37	131,56	-10,4	-27,05	-21,05	0,16	0,34	0,86	736,82
443	0,18	0,23	0,4	0,79	2,11	3,8	827,24	97,58	71,4	128,32	0,18	0,24	1,34	12,42	25,15	71,62	1,23	NA	0,98	27,83	117,18	-5,03	-6,63	-9,53	0,41	1,54	3,17	691,4	85,15	73,15	126,31	0,19	0,25	1,32	6,84	24,1	47,96	1,27	6964,9	0,61	22,49	179,94	-4,51	-6,08	-6,71	0,07	1,43	3,08	541,61
444	1,69	49,06	3,32	0,04	0,15	0,64	716,22	43,9	238,73	188,5	0,95	27,63	29,07	19,76	96,56	6	0,31	NA	20,41	35,55	118,14	-4,07	52,45	-8,73	0,17	0,22	0,64	783,58	22,94	289,27	185,86	1,01	-13,03	-12,9	12,99	107,75	-0,39	0,05	1746,87	19,63	36,62	601,6	-14,47	56,63	-34,29	0,02	0,11	0,42	862,78
445	13,27	16,3	20,73	0,93	1,93	3,11	568,68	82,04	82,53	99,15	0,18	0,22	1,23	23,52	18,59	122,08	1,54	11619,28	0	16,02	108,15	5,06	6,17	8,07	0,23	2,28	3,09	582,42	183,61	84,56	72,65	0,18	0,22	1,22	15,88	17,99	76,69	1,6	6288,11	0,82	17,26	216,47	0,03	0,03	0,05	1,09	2,08	3,24	613,96
446	-33,36	-46,61	-57,74	0,6	1,37	1,67	630	55,69	72,3	22,27	0,28	0,4	1,4	-31,87	28,43	8,28	0,89	NA	0	2,59	-2	-36,13	-103,55	-38,74	11,14	16,29	16,29	391,39	46,56	9,05	NA	0,65	1,87	2,87	-31,82	65,11	-3,41	0,57	-43210	0	4,62	-13,26	-4,7	-27,18	-13,04	1,92	3,24	5,15	1009,55
447	-4,51	-6,54	-19,71	1,37	1,68	2,81	1590,17	66,64	215,54	250,17	0,2	0,29	1,45	17,88	30,97	76,76	1,23	NA	0,17	97,83	-514,52	-0,36	-0,49	-1,41	2,38	2,38	4,22	1438,67	0,89	152,49	285,11	0,18	0,24	1,37	23,99	27,2	87,08	1,46	-2603,79	0,05	95,98	-515,91	0,12	0,16	0,51	0,22	0,35	2,63	1586,49
448	40,63	55,65	33,97	21,21	23,02	23,02	304,32	23,62	13,07	NA	0,27	0,37	1,37	44,79	27	150,48	NA	118742	0	3,48	5,41	21,66	26,75	23,35	8,45	12,07	12,07	393,42	111,14	30,7	NA	0,19	0,23	1,23	27,26	19,01	119,37	18,33	63207	0	6,04	16,83	13,98	17,22	14,74	8	18,07	18,07	383,68
449	0,6	1,28	1,29	0,13	0,43	1,37	782,57	48,61	25,79	150,73	0,31	0,65	2,14	10,71	53,26	45,94	0,79	4931,71	20,96	21,72	193,97	1	1,9	1,8	0,02	0,85	1,83	659,43	77,46	17,53	92,19	0,25	0,48	1,91	12,57	47,52	50,98	0,85	4779,27	14,21	20,92	212,53	0,02	0,04	0,04	0,01	0,81	1,6	675,96
450	10,72	64,03	31,62	0,32	0,48	0,48	973,61	140,18	879,51	NA	0,83	4,97	5,97	25,96	83,26	20,12	0,28	NA	0	44,98	48,65	0,54	6,79	1,27	0,47	1,14	1,14	851,27	212,48	318,02	NA	0,92	11,51	12,51	4,98	92,01	13,41	0,88	22441	0	10,34	23,8	-0,87	-10	-2,08	0,57	1,92	1,96	870,36
451	13,12	-38,78	10,71	0,09	0,09	0,09	297,08	0,8	393,22	NA	1,34	-3,96	-2,96	13,12	133,83	37,37	-0,38	NA	0	0	0	2,03	-6,64	7,78	0,09	0,28	0,28	1397,76	350,97	1800,52	0	1,31	-4,27	-3,27	2,03	130,6	18,21	-0,48	NA	0	0	0	3,15	-52,39	0,99	0,05	0,05	0,83	114,47
452	2,03	3,63	4	0,59	0,96	2,07	715,45	30,61	151,68	169,83	0,33	0,59	1,78	19,83	43,94	47,54	1,52	NA	0	34,97	254,98	16,02	21,77	22,44	1,47	2	4,1	511,3	34,1	66,31	141,28	0,2	0,27	1,36	31,11	26,4	141,56	1,75	12915,18	0	21,13	65,98	1,11	1,62	2,68	0,58	0,77	2,44	880,54
453	30,71	58,7	163,34	0,3	0,43	0,83	1935,84	125,32	908,82	364,79	0,48	0,91	1,91	38,33	47,67	81,27	0,86	NA	0	40,48	357,07	38,42	45,23	173,69	1,37	1,91	2,88	1650,26	106,78	197,4	193,95	0,13	0,15	1,18	46,34	15,06	350,83	1,31	3167,38	0	35,83	158,95	1,8	2,16	15,36	1,23	2,52	3,64	3101,58
454	4,43	5,45	7,52	0,75	2,37	5,83	617,58	68,1	32,04	150,47	0,13	0,16	1,23	25,77	18,7	110,69	1,47	NA	2,82	36,2	76,51	-3,58	-4,42	-6,56	1,13	2,49	6,5	668,77	57,97	42,42	172,06	0,13	0,16	1,24	19,5	19,07	56,24	1,51	12629,63	0	42,28	107,34	-1,28	-1,55	-2,32	0,99	2,42	6,84	660,03
455	0,7	2,19	1,55	0,04	0,23	0,76	809,08	59,87	268,29	169,49	0,64	2,03	3,15	11,47	68,25	9,87	0,8	NA	10,3	23,94	104,12	1,14	3,82	2,41	0,06	0,39	0,75	772,42	117,55	330,52	132,09	0,69	2,31	3,35	11,27	70,18	9,27	0,79	12329,88	7,17	21,45	83,85	0,08	0,27	0,19	0,01	0,17	0,66	879,33
456	-2,17	93,4	NA	0,09	0,11	0,11	NA	NA	NA	NA	1,02	-43,96	-42,96	-2,17	102,33	-1,75	-0,02	NA	0	NA	0	-2,46	138,21	NA	0,06	0,08	0,08	NA	NA	NA	NA	1,02	-57,29	-56,29	-2,46	101,78	-1,99	-0,02	NA	0	NA	0	1,51	7,59	8,27	0,1	0,92	1,27	1989,25
457	32,04	279,7	10,7	0,11	1,25	1,25	121,54	53,15	61,37	0	0,89	7,73	8,73	32,04	88,54	48,89	0,32	NA	0	0	0	0,73	8,04	0,45	0,06	0,37	0,46	226,53	63,73	203,25	17,13	0,91	10,07	11,07	0,73	90,97	14,28	0,15	NA	0	0	0	0,07	4,09	0,14	0,03	0,43	0,75	690,78
458	-11,67	-45,53	-17,96	0,05	0,15	1,34	560,15	21,04	223,19	269,56	0,65	2,53	3,9	21,05	74,36	5,24	0,96	NA	0	50,36	270,23	10,32	30,99	11,4	0,16	0,53	1,73	402,89	52,43	140,13	169,34	0,54	1,62	3	40,77	66,69	42,75	1,2	8913,06	0	33,61	104,93	-63,95	396,2	-83,99	0,11	0,12	0,68	478,03
459	1,23	4,42	5,83	0,05	0,26	0,74	1719,8	145,74	298,03	331,12	0,68	2,43	3,58	18,53	72,09	12,42	0,74	NA	23,01	81,71	1023,67	0,9	3,07	3,19	0,09	0,51	1,43	1291,09	140,28	116,13	306,78	0,58	1,97	3,41	18,77	70,65	18,55	0,95	2547,57	29,8	63,19	480,35	0,03	0,09	0,09	0,06	0,16	1,1	1112,18
460	8,92	30,47	10,07	0,88	1,43	1,6	411,11	141,09	253,29	43,77	0,71	2,42	3,42	10,32	70,73	15,01	222,58	NA	0	1,59	12,49	7,71	18,58	8,78	0,06	0,88	1,12	415,4	196,79	239,65	58,61	0,58	1,41	2,41	9,98	58,49	13,44	18,1	38404	0	2,58	25,74	6,05	17,3	7,15	0,49	1,25	1,37	430
461	0,02	0,07	0,06	0,01	0,14	0,73	1078,6	29,6	125,46	136,26	0,44	1,48	3,34	21,55	70,02	30,75	0,62	NA	28,79	63,81	220,95	-0,13	-0,4	-0,31	0,06	0,23	0,81	861,6	30,76	104,74	103,42	0,43	1,32	3,09	22,16	67,59	34,68	0,64	5649,47	26,27	52,63	164,67	-3,14	-9,42	-7,24	0,03	0,13	0,7	838,56
462	4,03	15,82	9,43	0,06	0,33	1,41	852,32	59,82	221,82	243,33	0,66	2,6	3,93	18,3	74,55	27,01	0,45	NA	0	33,43	69,83	3,6	12,96	7,96	0,04	0,22	1,13	805,88	46,53	256,43	236,14	0,67	2,41	3,6	16,72	72,19	27,32	0,48	20146,8	0	28,97	76,82	-5,81	-8,94	-13,97	0,03	0,33	1,1	874,93
463	0,37	0,55	0,48	0,04	0,3	2,44	473,89	17,52	76,9	166,84	0,3	0,45	1,52	20,83	34,1	30,37	1,31	NA	1,39	26,64	91,09	-16,77	-29,39	-23,66	0,05	0,19	1,54	514,84	16,03	119,56	163,81	0,39	0,69	1,75	6,88	42,93	-18,44	1,12	5772,32	0,86	33,36	214,77	-12,4	-24,83	-17,11	0,01	0,11	1,09	502,36
464	9,52	212	13,2	0,01	0,09	0,45	504,73	22,15	130,16	106,28	0,92	20,48	22,27	25,78	95,51	26,75	0,23	NA	34,58	22,54	128,26	-0,15	-3,89	-0,27	0,02	0,21	0,69	683,06	67,13	181,98	173,37	0,91	24,27	26,79	16,45	96,27	9,46	0,11	6676,08	26,49	31,05	106,88	-2,44	-192,9	-4,02	0	0,2	0,83	598,96
465	-5,2	-7,97	-13,9	0,02	0,49	2,34	972,68	83,66	159,91	335,18	0,26	0,4	1,53	15,37	34,72	33,29	1,28	NA	1,92	54,96	230,94	-8,44	-12,57	-18,65	0,07	0,4	2,6	806,62	39,92	116,14	271,3	0,24	0,36	1,49	15,73	32,85	20,29	1,26	2684,67	0,68	53,43	366,82	0,5	0,73	1,07	0,01	0,32	2,39	777,91
466	4,68	7,84	12,15	0	0,11	1,43	945,65	10,21	25,73	122,96	0,28	0,47	1,68	8,07	40,32	48,33	0,91	NA	21	8,81	19,91	9,14	13,47	22,9	0,03	0,56	2,05	914,92	48,62	36,67	138,33	0,21	0,31	1,47	12,98	32,17	85,26	0,99	89773,72	16,28	9,62	17,61	9,54	12,26	19,71	0,01	0,11	1,95	751,83
467	4,6	11,97	13,9	0	1,4	1,83	1099,25	349,92	238,67	109,09	0,53	1,39	2,6	9,22	61,53	21,4	1,18	NA	23,96	13,93	57,82	0,49	1,3	1,53	0	1,01	1,33	1142,22	381,5	328,77	124,65	0,49	1,3	2,65	5,45	62,31	17,21	0,96	17654	16,8	15,51	68,66	0,42	1,07	1,29	0	1,01	1,34	1121,42
468	0,28	0,79	0,72	0,11	1,06	1,52	953,1	240,68	27,96	118,55	0,41	1,17	2,87	21,33	65,19	17,93	0,82	NA	36,31	55,14	84,76	5,27	10,6	12,98	0,62	1,34	2,43	898,33	81,73	54,62	125,74	0,23	0,46	2,01	25,47	50,25	68,69	0,86	8257,94	15,26	49,7	107,42	0,9	1,66	2,5	0,11	0,78	2,11	1006,09
469	-0,03	-0,07	-0,06	6,48	8,46	30,99	745,28	9,54	18,74	428,04	0,56	1,27	2,27	0,09	55,87	16,11	4,65	NA	0	0,24	1,14	0,88	2,2	1,39	0,29	0,38	1,41	577,3	30,08	314,41	326,95	0,6	1,5	2,51	1,12	60,11	16,45	2,03	NA	0	0,39	2,04	0,86	2,22	1,66	0,14	0,17	1,4	698,82
470	1,48	21,88	6,87	7,22	10,08	10,08	1688	171,21	59,77	NA	0,93	13,78	14,78	1,48	93,24	6,44	1,53	NA	0	0	0	0,79	10,26	3,84	2,16	5,49	5,49	1780,34	377,17	113,45	NA	0,92	12,04	13,04	0,79	92,33	6,27	1,48	NA	0	0	0	0	0,03	0,01	0,17	35,12	35,12	1573,54
471	3,49	8,38	2,58	0,68	1,52	1,52	269,43	131,03	155,06	0	0,58	1,4	2,4	18,76	58,34	19,7	3,64	NA	0	11,3	57,84	2,39	7,51	1,93	0,6	1,17	1,17	295,33	113,33	198,57	NA	0,68	2,15	3,15	16,21	68,22	17,75	1,58	19068,4	0	11,19	56,66	2	7,57	1,71	0,64	1,19	1,19	311,57
472	-1,03	-1,08	-4,14	2,4	5,92	10,18	1461,55	196,76	55,84	241,2	0,05	0,05	1,05	39,99	4,84	323,8	1,57	NA	0	164,7	-69,92	2,25	3,02	33,04	0,13	0,98	2,2	5366,31	1089,42	1294,27	1605,73	0,26	0,34	1,34	30,81	25,65	48,33	1,61	-13861,9	0	419,91	-73,27	-19,47	-64,87	-436,94	0,05	0,16	0,72	8166,81
473	-2,27	-53,41	-2,53	0,04	1,02	1,04	405,57	376,72	384,04	8,63	0,96	22,5	23,5	-2,27	95,74	-2,37	NA	-1464	0	0	0	13,81	51,14	25,41	0,61	0,75	0,84	671,85	68,25	483,78	44,17	0,73	2,7	3,7	13,81	73,01	26,41	0,7	-4927	0	0	0	-46,09	-4089,12	-88,28	2,56	2,89	2,89	697,21
474	12,24	18,7	23,58	0,07	0,92	2,22	701,56	121,61	23,29	189,16	0,35	0,53	1,53	21,94	34,57	54,4	1,47	NA	23,11	18,7	48,42	1,95	2,71	3,35	0,06	0,29	2,25	628,57	21,82	39,64	183,87	0,28	0,39	1,39	15,18	28,15	30,79	1,28	9458,71	14,5	22,78	127,98	6,05	8,86	9,18	0,01	1,14	2,05	552,73
475	0,03	0,1	0,41	0	1,13	1,32	5437,5	4305,05	3829,95	732,35	0,71	2,48	3,48	4,63	71,26	2,97	4,59	NA	0	68,68	-5,94	-0,32	-1,87	-4,56	0,67	0,9	1,09	5266,91	1021,59	4307,35	817,32	0,83	4,92	5,92	5,7	83,12	3,21	1,78	-34636,33	0	86,77	-15,02	-1,54	-8,99	-63,07	0,05	0,39	0,56	14948,58
476	0,02	0,06	0,04	0	0,27	0,96	853,73	137,48	423,13	359,33	0,67	2,19	3,28	12,18	69,5	7,05	0,85	NA	14,22	28,53	103,18	0,23	0,68	0,3	0,08	0,25	0,95	471,48	45,86	210,24	189,41	0,62	1,84	2,98	14,96	66,45	8,21	0,82	9081,83	14,72	19,03	94,93	0,03	0,08	0,04	0,02	0,25	0,92	634,73
477	0,98	3,04	0,68	0,01	0,52	0,77	251,51	61,32	109,22	30,32	0,68	2,1	3,1	10,22	67,79	33,93	0,82	NA	8,18	6,39	59,32	2,38	24,02	3,27	0,27	1,18	1,49	501,64	235,54	104,76	81,9	0,9	9,04	10,08	19,01	90,08	15,63	2,13	14183,57	65,65	22,85	110,18	-3,1	-102,16	-5,78	0,1	0,64	0,96	678,1
478	1,93	1,97	59,7	2,08	51,18	51,18	11261,86	10686,39	217,64	0	0,02	0,02	1,02	1,93	1,95	98,74	NA	NA	0	0	0	3,07	3,23	78,44	1,74	20,59	20,59	9317,34	8413,65	446,23	NA	0,05	0,05	1,05	3,07	4,86	63,29	NA	NA	0	0	0	5,98	6,16	69,27	5,17	33,28	33,28	4218,86
479	-3,37	-154,43	-346,2	8,6	115,74	128,23	37344,31	5710,23	54,34	688,26	0,44	20,03	45,76	-2,81	97,81	5,27	0,56	NA	0	57,73	-137,57	-1,4	-250,19	-219,69	0,02	1,14	1,37	57077,48	7440,8	236,01	1731,38	0,54	96,59	178,09	-0,47	99,44	8,14	0,51	3747,33	12,96	146,93	274,75	-0,28	-76,87	-4,77	0,05	0,86	4,01	6256,15
480	0,63	2,12	1,41	0,15	0,79	1,25	815,75	402,55	636,17	298,95	0,7	2,36	3,36	0,63	70,27	2,08	19,12	NA	0	0	0	0,25	1,03	1,79	0,08	0,72	1,2	2622,82	1358,7	2142,1	1051,93	0,76	3,16	4,16	0,25	75,93	1,2	41,42	NA	0	0	0	0,23	1,05	3,01	0,04	0,69	1,18	4841,68
481	0,24	0,3	1,38	0,03	1,46	2,66	2064,56	115,47	154,67	214,03	0,13	0,16	1,22	10,85	17,79	68,27	1,12	8649,1	1,02	60,15	95,64	0,04	0,05	0,23	0,04	1,35	2,48	2217,21	118,22	197,74	226,66	0,14	0,18	1,23	10,47	18,75	58,29	1,11	9804,97	0	63,35	90,38	0,08	0,1	0,52	0,02	1,56	2,74	2318,66
482	-0,02	-0,47	-0,02	0,97	0,97	0,99	297,91	NA	295,81	8,64	0,96	22,91	23,91	0,51	95,82	1,16	0,98	NA	14,01	0,55	-5,18	-0,06	-0,83	-0,06	0,74	0,74	0,74	387,85	NA	246,47	NA	0,93	13,7	14,7	11,54	93,2	1,92	0,68	-6635	26,73	12,33	-152,25	-0,02	-0,53	-0,02	0,28	0,28	0,28	403,1
483	3	12,95	12,65	0,02	0,34	0,79	1535,92	164,99	175,82	225,86	0,53	2,27	4,32	24,3	76,85	36,69	0,57	NA	21,65	89,88	230,21	1	4,57	4,63	0,16	0,44	0,93	1687,59	159,08	155,02	283,61	0,58	2,64	4,57	19,98	78,1	30,31	0,66	4365,86	24,97	87,77	264,28	2,8	12,07	12,76	0,24	0,47	0,89	1661,32
484	-8,66	99,8	-821,1	0	0,38	0,39	34517,36	7921,52	20721,57	269,33	0,69	-7,9	-11,53	-4,95	108,68	-11,54	-0,06	-11806,57	3,6	351,49	-125,81	-9,04	57,15	-332,69	9,26	29,14	29,35	13433,49	785,55	43,84	9,46	0,57	-3,57	-6,32	-6,23	115,82	-8,55	0,45	-4408,13	1,41	103,44	-286,2	17,68	1094,5	180,56	1,63	10,68	10,72	3717,01
485	8,62	12,22	16,04	0,5	1,2	4,98	677,83	38,82	44,08	212,26	0,25	0,36	1,42	31,46	29,47	74,16	1,47	13034,82	5,55	42,54	89,17	3,88	5,3	6,38	0,32	1,95	6,5	599,6	62,38	28,52	176,44	0,23	0,32	1,37	28,39	26,79	62,09	1,54	NA	3,81	40,26	108,03	1,23	1,7	2,29	0,27	1,14	4,64	675,25
486	2,38	3,57	5,08	0,08	0,3	1,79	776,56	25,61	91,64	173,28	0,21	0,31	1,5	18,93	33,35	51,79	0,97	NA	4,74	35,31	74,95	-7,65	-12,06	-16,58	0	0,17	1,34	791,17	25,09	136,96	176,54	0,26	0,41	1,58	10,45	36,56	7,01	0,93	10482,39	2,53	39,23	136,05	-7,51	-12,28	-14,94	0	0,13	1,1	724,47
487	3,47	3,5	42,07	66,34	68,7	99,44	4406,92	65,76	27,91	869,95	0,01	0,01	1,01	8,8	0,69	2249,38	2,74	NA	0	64,41	-74,67	4,49	4,57	133,92	37,33	38,51	50,9	10877,91	166,27	140,44	1764,33	0,02	0,02	1,02	8,95	1,6	1069,53	2,95	NA	0	132,67	-51,77	1,76	2,16	22,86	0,08	1,31	2,01	4741,89
488	2,53	88,78	10,73	0,02	0,02	0,08	1546,46	2,08	846,09	73,33	0,97	34,14	35,14	8,52	97,15	2,6	0,24	NA	22,85	25,47	80,08	15,62	84,46	141,86	0,01	0,03	0,11	3315,37	42,4	2045,88	158,31	0,82	4,41	5,41	21,85	81,51	19,16	0,41	-155	0	56,62	-2900,86	-6,49	-50,56	-55,28	0,08	0,28	0,3	3099,84
489	0,4	7,05	11,68	0,68	5,34	5,59	10593,92	1801,82	386,53	94,71	0,94	16,56	17,56	0,4	94,31	0,43	1,21	NA	0	0	0	-0,93	-47,11	-53,29	0,14	0,3	0,34	21021,26	1564,09	2527,01	376,28	0,98	49,92	50,92	-0,93	98,04	-0,93	0,64	NA	33,95	0	0	-1,26	-128,77	-72,9	0,04	0,98	1,01	21069,95
490	0,6	1,59	1,65	0,03	0,78	1,13	998,64	160,81	95,21	77,72	0,52	1,37	2,64	9,15	62,18	25,51	0,89	NA	38,66	23,45	193,3	0,06	0,16	0,19	0,4	0,69	1,19	1154,61	59,71	86,3	103,04	0,44	1,16	2,65	8,76	62,33	25,52	0,81	1896,81	34,52	27,51	526,07	-0,13	-0,33	-0,48	0,2	0,42	0,9	1392,17
491	0,09	2,25	0,25	0,01	0,33	0,47	948,9	138,64	429,24	60,3	0,88	20,94	23,69	5,22	95,78	11,41	0,18	NA	10,36	13,36	104,37	0,48	12,86	1,59	0,47	0,77	0,89	1205,82	91,42	299,61	39,41	0,84	22,45	26,65	4,99	96,25	7,86	0,63	3009,4	45,49	14,91	286,29	0,51	11,54	1,53	0,2	0,57	0,72	1083,21
492	-38,25	337,75	-79,51	0,41	1,52	1,52	756,56	436,72	313,17	0,43	1,11	-9,83	-8,83	-38,15	111,33	-20,85	2,37	NA	69,47	0,22	1,19	14,94	80,83	28,35	0,69	1,53	1,53	692,52	169,44	176,57	1,26	0,82	4,41	5,41	14,94	81,51	29,87	1,29	NA	3,85	0	0	0,19	0,59	0,24	NA	NA	NA	456,07
493	11,05	15,27	9,47	13,84	18,96	24,57	311,85	31,02	7,95	45,24	0,2	0,27	1,38	35,71	27,66	139,89	2,46	15393,72	15,18	21,13	97,76	19,44	25,48	18,52	3,21	5,83	7,41	347,7	5,17	35,85	57,48	0,2	0,27	1,31	37,71	23,71	152,27	3,89	29216,89	8,62	17,41	48,47	0,42	0,54	0,47	1,12	8,19	12,85	406,42
494	-6,04	-7,5	-34,92	1,68	3,97	6,5	2104,08	171,67	75,25	193,3	0,1	0,12	1,24	3,06	19,42	29,21	1,12	NA	0	52,6	-992,94	2,01	2,7	11,63	0,06	1,73	2,4	2116,38	461,06	132,89	188,56	0,19	0,25	1,35	10,18	25,77	50,97	1,15	742,95	6,88	47,37	1682,98	-2,21	-2,74	-8,97	0,24	2,71	4,15	1477,02
495	0,53	1,06	1,18	-0,15	1,12	1,97	805,27	154,63	120,56	104,3	0,31	0,63	2	13,78	50,06	28,3	0,93	NA	10,86	29,31	100,97	-3,49	-6,36	-6,54	-0,46	0,94	2,32	684,88	98,06	69,3	97,27	0,26	0,47	1,82	11,99	45,14	25,44	0,91	9175,97	8,52	29,04	127,48	0,44	0,92	0,9	0,01	0,54	1,15	737,53
496	7,38	29,8	31,87	0,44	0,44	0,56	1571,15	0,3	585,03	73,84	0,75	3,01	4,04	7,57	75,23	11,93	0,78	34200	0	0,8	3,34	1,3	5,05	10,29	0,18	0,19	0,42	2880,02	0,73	1053,73	249,3	0,74	2,86	3,87	2,2	74,17	5,37	0,74	-1319	0	7,1	-211,79	0,76	2,86	3,29	0,08	0,16	0,27	1580,13
497	-1,29	-1,83	NA	0,97	6,18	6,18	NA	NA	NA	NA	0,29	0,41	1,41	-1,29	29,26	-4,42	1,26	NA	0	NA	0	-0,61	-0,78	NA	0,91	0,91	0,91	NA	NA	NA	NA	0,21	0,26	1,26	-0,61	20,81	-2,95	0,79	NA	0	NA	0	0,27	0,43	69,44	0,31	0,31	0,71	92504,53
498	-0,01	-0,06	-0,02	0	0,25	0,55	700,71	145,59	589,42	177,47	0,85	5,69	6,69	0,38	85,05	17,29	0,42	NA	0	0,75	-13,03	0,35	5,58	0,4	0	0,49	0,66	413,77	188,68	382,42	64,23	0,94	14,89	15,89	0,35	93,71	17,3	0,28	NA	0	0	0	1,2	13,44	1,37	0,01	0,47	0,73	413,26
499	8,88	25,95	11,7	0,08	0,34	1,47	479,32	35,82	101,47	155,35	0,51	1,48	2,92	32,49	65,76	51,66	0,83	NA	15,16	31,08	77,25	0,45	2,09	1,14	0,03	0,17	0,81	929,92	40,25	212,23	196,51	0,71	3,33	4,67	9,15	78,57	13,1	0,78	7224,58	42,52	22,16	106,32	0,48	2,51	1,15	0,01	0,16	0,58	868,95
500	-244,23	137,18	NA	0,43	0,68	1,15	NA	NA	NA	NA	2,78	-1,56	-0,56	-217,78	278,04	-81,22	-3,27	NA	0	NA	-14,01	59,47	178,84	176,83	0,66	1,44	1,61	1085,22	181,05	230,83	38,13	0,67	2,01	3,01	62,21	66,75	98,04	0,51	-9000	0	8,14	-4,04	0,95	3,07	7,02	1,78	3,14	3,29	2697,22
501	-4,14	-5,21	-29,27	0,04	0,43	2,66	2575,94	147,05	220,67	846,06	0,18	0,22	1,26	6,65	20,65	30,77	1,35	-8751	7,71	76,33	-110,6	-10,69	-13,03	-39,3	0,16	0,61	2,41	1341,99	75,09	33,4	307,25	0,15	0,18	1,22	6,89	17,97	6,87	1,2	NA	10,58	64,64	-275,85	0,37	0,43	1,77	0,28	0,35	3,03	1758,87
502	-36,55	131,09	-313,86	0,01	0,05	0,34	3126,01	128,98	2465,52	1162,46	1,28	-4,59	-3,59	-15,14	127,88	-13,32	-0,49	41	48,13	183,83	33600	23,92	52,08	178,07	0,3	0,46	0,65	2717,3	220,81	1449,06	280,86	0,54	1,18	2,18	35,62	54,07	65,98	0,71	NA	0	87,1	-30,75	1,45	1,75	11,49	1,66	1,84	2,38	2892,49
503	10,84	95,77	8,18	0,35	0,96	0,96	274,59	145,76	240,67	0	0,89	7,83	8,83	13,21	88,68	22,79	0,78	NA	0	1,78	13,46	6,66	24,09	5,2	0,69	1,2	1,2	284,99	104,02	203,02	NA	0,72	2,61	3,61	15,67	72,33	31,22	2,45	6020,5	0	7,03	44,25	18,28	29,99	81,87	2,32	2,38	2,38	1629,9
504	9,76	13,86	6,16	4,66	5,2	5,2	229,99	20,72	15,03	NA	0,3	0,42	1,42	14,61	29,61	54,55	6,94	NA	19,61	3,07	20,2	-1,36	-14,3	-0,49	0,93	1,12	1,19	131,48	9,96	14,48	3,39	0,91	9,53	10,53	8,82	90,5	20,48	1,18	29357	47,6	3,66	23,32	1,57	10,51	0,35	1,03	1,36	1,36	81,7
505	-0,83	-0,91	NA	17,89	17,89	17,89	NA	NA	NA	NA	0,08	0,09	1,09	-0,83	8,17	-10,21	NA	NA	0	NA	NA	-0,02	-1,36	NA	1,01	1,01	1,01	NA	NA	NA	NA	0,99	81,84	82,84	-0,02	98,79	-0,02	NA	NA	0	NA	0	22,19	25,56	75,58	8,17	8,82	8,82	1239,93
506	-0,95	-1,23	-3,5	1	1,78	2,04	1335,82	42,88	55,4	14,85	0,09	0,12	1,29	8,92	22,51	60,52	0,9	NA	0	36,23	79,84	-5,69	-7,16	-23,04	1,54	2,99	2,99	1478,43	44,65	30,9	0	0,07	0,09	1,26	4,62	20,5	15,53	0,91	NA	0	41,77	100,01	-5,21	-6,56	NA	1,02	4,53	4,53	1688,87
507	0	0	NA	NA	NA	NA	NA	NA	NA	NA	0	0	1	0	0	NA	NA	NA	0	NA	NA	-6,32	-15,1	-18,57	1	1,72	1,72	1071,76	444,12	614,52	NA	0,58	1,39	2,39	-6,32	58,13	-10,88	NA	NA	0	0	0	-32,49	1194,36	-101,64	0,91	0,97	0,97	1138,79
508	28,74	87,38	32,4	2	2,31	3,3	410,43	29,16	94,48	94,58	0,67	2,04	3,04	61,65	67,12	52,95	3,31	NA	0	37,12	71,39	36,41	60,81	40,77	2,95	4,52	5,3	408,76	101,87	64,07	51,15	0,4	0,67	1,67	61,5	40,13	103,7	5,73	26132,2	0,22	28,1	50,4	-7,49	-37,6	-34,42	0,8	1,34	2,05	1672,54
509	3,2	4,52	6,96	0,32	1,25	2,39	791,48	123,05	120,9	153,05	0,24	0,33	1,41	18,05	29,11	57,03	1,29	NA	5,19	32,28	74,16	-7,27	-10,83	-13,82	0,26	0,91	2,15	694,03	77,96	106,32	151,1	0,27	0,4	1,49	9,55	32,88	12,84	1,22	10889,34	8,17	31,99	120,77	-1,5	-2,28	-3,1	0,29	0,9	2,14	750,09
510	17,55	35,95	23,23	0	0,45	1,73	481,84	102,87	231,14	300,9	0,51	1,05	2,05	20,42	51,18	39,38	6,97	122007,33	2,04	3,8	18,13	20,41	34,58	24,75	0,14	0,8	2,35	442,61	114	173,48	273,43	0,41	0,69	1,69	22,7	40,98	55,36	15,95	192912	0	2,78	11,33	13,75	21,76	13,35	0,08	1,3	2,66	353,4
511	0,36	0,46	1,19	1,2	1,76	4,87	1207,99	37,73	63,08	210,81	0,13	0,16	1,28	14,88	21,64	73,05	1,16	NA	0,32	48,2	204,05	0,12	NA	0,39	1,1	1,51	3,91	1174,05	32,56	79,33	192,68	0,14	NA	NA	12,57	22,45	68,24	0,09	7557,59	0	40,05	150,74	0,39	0,49	1,27	2,52	3,21	7,34	1183,09
512	-1,13	-1,35	-3	2,17	2,6	4,66	963,52	48,98	117,98	246,85	0,15	0,18	1,19	14,51	16,08	83,75	2,03	NA	0	41,41	129,58	5,1	5,95	8,22	2,51	2,97	4,94	589,1	27,81	65,62	131,16	0,13	0,16	1,17	20,54	14,41	121,7	1,97	10424,81	0	24,93	110,81	-10,98	-12,8	-28,3	1,26	1,67	4,27	938,7
513	7,65	22,93	7,22	0,02	0,55	1,07	343,65	76,55	120,12	76,47	0,63	1,89	3	19,53	66,63	29,81	0,98	NA	12,11	11,22	42,82	16,71	36,98	15,41	0	0,47	0,8	336,54	62,72	114,44	46,08	0,49	1,09	2,21	28,24	54,82	53,31	0,8	40977,11	10,26	10,63	33,55	0,79	2,09	1,06	0	0,32	0,85	489,83
514	0,03	0,04	0,16	1,82	3,63	9,79	1814,24	133,96	73,96	461,63	0,12	0,15	1,3	38,57	22,9	74,15	1,35	217,69	0	192,08	6625,48	0,04	0,04	0,16	1,51	3,05	9,12	1614,66	112,66	73,19	450,81	0,12	0,14	1,25	40,33	20,19	73,17	1,43	-1034,95	0	178,25	-1437,02	0,04	0,05	0,14	0,36	1,3	5,3	1443,81
515	1,24	6,88	0,09	0,61	1,2	1,24	25,95	12,18	20,75	0,86	0,82	4,56	5,56	1,24	82,03	1,51	NA	NA	0	0	0	-18,56	125,74	-0,5	0,13	0,75	0,87	9,89	6,92	11,2	1,36	1,15	-7,78	-6,78	-18,56	114,76	-16,17	NA	NA	0	0	0	55,71	113,14	1,81	1,43	1,68	1,97	11,83
516	6,91	18,38	9,91	0,66	0,82	1,9	522,15	32,15	203,86	223,71	0,61	1,63	2,66	24,53	62,43	32,2	2,38	NA	0	25,27	105,42	3,81	10,83	4,56	1,25	1,31	1,53	436,61	12,27	205,95	46,73	0,65	1,84	2,84	18,16	64,82	17,46	1,95	8168,71	0	17,17	165,92	-1,5	-5,18	-3,9	0,56	0,64	0,84	949,06
517	9,65	12,67	19,62	0,28	0,36	3,71	740,07	4,94	48,08	221,75	0,15	0,2	1,31	23,1	23,86	109,26	1,23	NA	3,72	27,35	113,17	-9,47	-13,79	-17,93	0,14	0,67	1,88	691,25	64,19	105,17	147,08	0,24	0,35	1,46	4,98	31,35	-5,04	1,12	2662,58	2,95	27,36	467,28	-1,12	-1,61	-2,55	0,1	1,07	2,06	826,32
518	6,38	8,38	23,81	3,75	5,15	7,67	1357,97	119	84,9	216,75	0,24	0,31	1,31	44,93	23,86	91,23	1,82	NA	17,08	143,8	-932,22	0,74	1,43	5,26	0,42	0,51	0,95	5158,44	101,11	1158,41	506,76	0,48	0,93	1,93	23,31	48,1	8,04	0,96	NA	2,56	159,47	-129,73	0,74	1,43	5,26	0,42	0,51	0,95	2572,15
519	-2,47	-4	-2,28	0,56	0,71	0,71	335,34	16,13	105,19	0	0,38	0,62	1,62	9,85	38,27	75,74	0,89	NA	0	11,35	23,56	-0,04	-0,1	-0,03	0,49	0,65	0,65	272,34	22,36	143,81	0	0,57	1,33	2,33	14,72	57,02	68,96	0,72	25058,5	0	11,02	24,59	10,56	21,92	8,54	0,44	1,25	1,25	294,49
520	23,38	42,49	16,51	1,54	1,94	1,94	257,08	40,9	104,33	0,04	0,45	0,82	1,82	43,94	44,98	79,68	2,94	NA	0	14,52	32,34	49,23	92,83	31,44	1,14	1,71	1,71	233,12	60,91	107,64	0,1	0,47	0,89	1,89	68,12	46,97	128,64	2,74	23040	0	12,06	22,5	32,4	90,01	24,2	0,28	0,95	0,95	271,8
521	0,09	0,23	2,6	0,01	0,33	0,75	10095,49	1282,66	2469,45	1773,77	0,46	1,15	2,47	8,33	59,52	22,87	0,62	NA	16,81	228,53	-53,17	0,33	0,83	7,72	0,18	0,55	1,28	8658,83	973,4	1992,26	2014,28	0,36	0,92	2,56	9,2	60,9	29,85	0,69	-12594,87	8,56	210,57	-88,35	0,44	1,45	19,05	0,09	0,47	1,04	15935,86
522	-11,63	-11,95	-38,83	4,85	5,86	7,09	1215,06	32,48	31,99	39,66	0,03	0,03	1,03	-11,63	2,66	324,18	1,21	NA	0	0	0	-0,33	-0,34	-1,04	10,01	10,87	12,42	1157,91	22,93	26,66	42,03	0,02	0,02	1,02	-0,33	2,33	672,71	1,38	NA	0	0	0	-0,44	-0,57	-2,94	18,31	23,96	30,36	2415,67
523	-67,7	220,12	-1611,75	0,05	0,13	0,48	8665,83	819,76	11206,63	4046,88	1,31	-4,25	-3,25	-67,7	130,76	-51,78	-0,84	NA	0	0	0	6,71	-36,42	31,46	0,04	0,05	0,31	1711,41	25,13	1998,93	530,6	1,18	-6,43	-5,43	6,71	118,42	13,51	-0,3	NA	0	0	0	-5,16	23,12	-12,58	0,05	0,13	0,35	886,94
524	-5,09	-76,88	-14,58	0,19	0,19	0,42	1041,53	2,99	961,49	218,74	0,93	14,09	15,09	9,63	93,37	15,09	0,11	-13055	0	42,13	-75,4	-2,2	-60,65	-4,35	0,29	0,29	0,64	720,43	1,92	569,82	203,96	0,96	26,55	27,55	14,48	96,37	11,56	0,4	-5470,5	15,55	32,92	-115,78	0,58	15,34	2,65	0,24	0,26	0,81	1662,78
525	0	0	NA	NA	NA	NA	NA	NA	NA	NA	NA	NA	1	0	0	NA	NA	NA	0	NA	NA	-1,11	-1,11	NA	990	990	990	NA	NA	NA	NA	0	0	1	-1,11	0,1	-1100	NA	NA	0,1	NA	NA	6,67	14	10,34	0,15	0,95	1,29	563,9
526	35,43	37,19	34,39	10,72	16,2	21,55	353,35	76,59	13,99	75,88	0,05	0,05	1,05	47,08	4,74	841,89	7,1	68600,83	0	11,31	26,6	14,51	15,9	28,66	5,27	6,5	9,34	721,07	69,49	56,32	162,01	0,09	0,1	1,1	25,52	8,78	252,39	3,55	24079	0	21,76	70,69	8,42	9,28	15,75	6,02	7,43	10,95	681,3
527	-21,7	-38,69	-90,71	0,17	0,51	2,81	1521,85	42,57	123,89	289,18	0,38	0,68	1,78	2,89	43,91	-33,34	1,11	NA	0	102,81	-497,67	-3,38	-5,95	-13,82	0,25	0,96	5,15	1492,15	50,69	71,88	305,87	0,38	0,67	1,76	19,43	43,2	16,44	1,19	4098	0	93,26	287,63	-12,64	-24,44	-46,6	0,21	0,63	3,03	1342,46
528	2,52	5,15	4,87	0,04	0,72	1,18	703,63	166,59	242,62	113,77	0,36	0,74	2,04	9,6	51,09	32,06	0,87	26129,83	0,1	13,7	40,68	1,39	2,75	2,46	0,05	0,77	1,33	644,1	138,38	189,88	107,76	0,33	0,65	1,97	8,77	49,34	29,56	0,86	22812,39	0	13,02	45,34	0,58	1,08	0,86	0,1	0,6	1,29	544,15
529	-2,16	-3,07	-6,82	0,23	0,4	2,37	1147,57	25,38	132,9	294,18	0,15	0,21	1,42	19,97	29,54	56,28	1,04	4133,6	1,63	69,79	225,34	1,41	1,84	3,46	0,49	0,81	4,21	898,18	20,26	60,7	219,39	0,1	0,13	1,31	26,11	23,45	137,32	1,12	5234,01	0,33	60,79	183,46	-0,4	-0,51	-0,99	0,53	0,81	4,58	904,23
530	1,88	3,43	4,88	0,01	0,22	0,77	945,32	59,84	195,88	155,24	0,36	0,66	1,82	13,84	45,2	48,6	0,79	NA	9,54	31,05	94,47	0,6	1,06	1,49	0,01	0,21	0,76	905,57	51,16	158,07	143,9	0,37	0,66	1,77	13,14	43,4	38,43	0,82	14065,14	16,06	31,12	93,43	1,48	2,25	3,14	0,01	0,22	0,76	772,96
531	2,79	8,74	12,39	0,03	0,94	1,41	1619,14	350,94	133	181,26	0,43	1,36	3,14	7,14	68,14	21,57	0,77	8569,21	24,82	19,36	95,34	4,94	14,93	19,25	0,02	0,31	0,62	1423,19	114,11	109,08	125,16	0,47	1,41	3,03	10,26	66,94	22,76	0,58	20186,41	24,02	20,75	57,93	0,41	1,12	2,03	0,01	0,11	0,48	1800,88
532	-1,34	-2,3	-5,83	1,92	2,32	4,91	1589,87	46,08	115,03	302,18	0,35	0,6	1,72	9,5	41,82	23,26	1,33	NA	12,91	47,32	306,21	-7,57	-12,42	-26,82	1,56	2,08	4,5	1293,79	48,42	94,53	232,34	0,34	0,55	1,64	3,88	39,1	12,17	1,29	392,53	12,32	40,55	2231,1	-8,66	-13,63	-24,6	0,84	1,4	3,79	1034,73
533	1,28	2,42	4,01	0,07	0,29	0,91	1140,58	88,14	329,05	253,75	0,46	0,86	1,89	8,44	47,1	39,34	0,93	NA	14,01	22,44	367,2	1,98	5,28	6,72	0,03	0,11	0,46	1237,91	42,13	556,22	199,93	0,56	1,49	2,67	6,8	62,5	19,04	0,6	1918,09	3,53	16,34	326,64	0,93	2,7	3,52	0,04	0,2	0,55	1379,69
534	23,78	28,68	37,79	1,66	4,05	4,42	578,4	232,27	97,24	36,14	0,17	0,21	1,21	29,15	17,09	236,04	4,79	80004	0	8,53	15,55	78,35	80,8	598,08	16,61	17,07	18,68	2786,07	15,19	32,59	52,97	0,01	0,01	1,03	79,66	3,02	6669,15	1,27	65767	0	9,93	20,41	9,29	9,74	53,28	11,52	11,71	12,27	2087,26
535	-17,3	-19,68	-80,8	4,95	6,61	10,28	1699,67	153,18	47,8	344,97	0,11	0,12	1,14	7,37	12,06	-34,93	2,12	NA	5,2	115,22	-473,26	-6,34	-7,26	-23,99	5,09	5,84	10,23	1381,08	57,27	56,59	341,27	0,11	0,13	1,15	19,29	12,71	66,83	2,16	2678,66	2,69	96,99	449,03	-8,51	-10,63	-29,82	2,04	2,7	5,12	1275,4
536	-4,85	-80,67	-32,32	0,43	3,03	7,51	2427,8	313,45	120,73	548,97	0,8	13,24	16,65	1,26	93,99	2,06	1,29	NA	12,39	40,76	-837,58	11,94	67,14	51,47	2,61	3,84	5,82	1573,41	133,22	108,27	216,84	0,69	3,86	5,62	17,64	82,22	21,75	1,03	-11605,31	4,96	24,56	-107,77	0,31	1,68	1,42	0,62	2	3,44	1659,42
537	10,6	575,41	17,93	0,15	0,82	1,29	615,46	224,45	334,5	159,82	0,98	53,26	54,26	20,84	98,16	14,06	0,07	NA	0	17,31	161,78	-0,3	-1,15	-0,49	0,12	0,42	0,68	603,65	71,84	216,81	64,89	0,74	2,86	3,86	8,26	74,09	8,17	0,86	-6109,33	4,69	14,15	-71,71	-52,47	869,02	-73,56	-0,01	0,09	0,27	510,3
538	10,29	13,2	18,65	1,1	2,56	6,81	659,33	60,99	41,76	179,92	0,21	0,27	1,28	30,54	22,03	88,73	1,62	16696,5	11,23	36,68	71,99	2,91	3,5	4,97	2,51	4,01	8	624,28	55,4	36,88	149,01	0,16	0,19	1,21	22,22	17,07	71,15	1,77	14012,01	8,13	33,03	84,42	0,48	0,56	0,96	2,69	4,43	9,38	726,83
539	-4,92	-6,78	-185,59	2,05	2,19	3,12	13738,05	164,22	1206,63	1145,82	0,16	0,23	1,38	1,95	27,46	32,98	1,29	NA	0	259,32	-37,66	-3,74	-4,81	-84,21	4,66	5,1	7,29	8207,57	144,56	329,19	729,14	0,11	0,14	1,28	4,68	22,08	89,21	1,38	-15373,85	0	189,47	-77,87	-3,2	-5,88	-91,4	0,73	0,9	1,12	10389,84
540	-5,12	-10,51	-12,33	0,74	0,85	1,29	875,73	3,71	34,65	15,69	0,16	0,33	2,05	10,81	51,25	34,59	0,64	10615,16	0	38,34	80,98	-2,01	-4,19	-3,99	0,72	1,54	1,81	722,72	36,02	44,13	12,15	0,18	0,38	2,08	20,29	51,93	33,87	0,66	10963,69	0	44,16	78,05	0,99	1,83	1,79	-0,07	-0,32	-0,4	659,51
541	-13,98	-19,86	-110,06	0,04	0,31	0,92	2864,9	158,48	361,21	373,08	0,29	0,41	1,42	5,05	29,59	-32,95	0,96	-2247	8,52	149,84	-455,38	-12,98	-19,63	-67,56	0,18	0,45	0,9	1899,33	127,89	221,14	215,36	0,33	0,5	1,51	8,41	33,86	40,76	0,95	-3569	13,31	111,3	-266,13	-11,29	-16,35	-54,53	0,12	0,13	1,09	1758,11
542	3,89	19,74	15,05	0,13	0,41	0,41	1343,6	277,47	971,35	NA	0,8	4,08	5,08	3,89	80,32	4,84	0,28	NA	0	0	0	2,7	14,73	9,42	0,52	0,59	0,59	1271,25	61,87	959,63	NA	0,82	4,45	5,45	2,7	81,65	22,4	0,33	NA	0	0	0	10,17	21,52	19,29	0,35	0,35	0,35	690,67
543	-90,51	81,08	-101,4	0,01	0,05	0,05	407,8	41,57	853,55	NA	2,12	-1,9	-0,9	-87,73	211,63	-2,76	-1,32	NA	0	3,12	68,55	9,72	-5,6	2,84	0,36	0,36	0,36	106,57	NA	287,67	NA	2,74	-1,58	-0,58	9,72	273,68	54,38	-4144	NA	0	0	0	62,55	-1038,74	31,21	0,94	0,94	0,94	181,61
544	-16,82	-34,43	-71,18	0,18	0,44	0,73	1540,31	205,22	46,88	230,72	0,51	1,05	2,05	11,18	51,15	5,7	0,79	NA	49,16	118,49	-240,91	-0,95	-1,9	-2,05	0,18	0,2	0,63	786,38	5,14	136,31	160,96	0,5	1	2	41,17	50,07	51,06	0,75	-1437,33	29,64	90,74	-582,4	0,26	0,71	0,94	0,47	0,52	0,81	1320,27
545	-3,62	-3,9	-15,95	0,13	0,62	8,21	1604,13	38,52	78,95	607,96	0,07	0,08	1,08	16,99	7,33	119,59	1,59	3738,74	0	90,83	246,61	0,14	0,48	0,93	0,05	0,21	0,52	2475,32	107,98	318,64	199,32	0,48	1,7	3,54	3,5	71,74	9,31	0,53	4950,65	30,63	22,78	161,03	-0,56	-1,74	-3,72	0,04	0,36	0,81	2432,7
546	0,72	6,19	3,1	0,06	0,72	0,89	1572,48	827,45	459,67	215,05	0,88	7,62	8,62	20,64	88,4	13,83	0,6	NA	55,01	86,05	-96,33	22,02	59,6	58,46	0,64	0,75	1,15	969,12	43,01	240,62	163,76	0,63	1,71	2,71	43,57	63,06	53,71	1,08	NA	19,61	57,22	-123,57	4,46	12,36	17,91	0,06	0,76	1,05	1462,95
547	2,23	2,49	3,05	0,8	2,94	7,22	497,4	70,36	32,85	142,7	0,11	0,12	1,12	26,86	10,65	121,69	1,78	18752,07	1,93	33,65	78,04	-4,39	-6,11	-7,45	0,09	0,71	1,78	620,18	76,87	73,35	139,36	0,28	0,39	1,39	14,92	28,17	18,73	1,25	12677,38	14,55	32,81	103,85	1,47	1,9	1,99	0,42	2,54	6,82	494,43
548	3,24	6,08	21,73	-0,21	-0,53	-1,25	2438,45	184,36	-568,99	411,81	0,19	0,35	1,87	38,56	46,66	113,32	0,79	-7376,95	0	236,56	-125,11	1,35	2,55	4,22	0,39	0,63	1,96	1145,96	45,78	190,91	258,77	0,24	0,45	1,89	34,95	47,14	63,62	0,83	-3826,89	0	105,51	-250,14	-8,83	-20,26	-63,37	0,08	0,16	1,17	2611,02
549	0,01	0,03	0,02	0	0,19	0,63	516,02	52,05	222,64	120,64	0,6	1,65	2,74	10,55	63,45	6,99	0,64	NA	10,25	14,95	101,68	-4,32	-12,06	-5,1	0	0,12	0,51	430,89	25,78	186,51	89,65	0,6	1,68	2,79	7,07	64,17	1,08	0,58	6488,15	8,63	13,44	154,86	-16,46	-87,46	-22,53	0	0,28	0,56	498,11
550	32,57	45,1	42,57	2,48	2,53	3,6	475,67	5,61	130,66	142,29	0,28	0,38	1,38	32,57	27,77	117,28	NA	NA	0	0	0	23,3	24,78	24,62	13,77	14,42	16,79	385,63	14,65	22,65	54,46	0,06	0,06	1,06	23,3	5,96	391,19	NA	NA	0	0	0	21,32	26,04	34,98	4,65	4,65	5,51	597,27
551	0,69	1,14	0,96	0	0,72	1,27	505,24	142,11	42,96	109,97	0,4	0,65	1,65	0,69	39,51	51,64	1,22	NA	30,91	0	0	11,08	14,88	11,15	0,01	0,04	2,5	367,04	3,23	40,06	230,17	0,26	0,34	1,34	11,08	25,53	120,1	2,07	NA	14,47	0	0	22,52	28,94	17,7	0,04	3,07	6,79	286,08
552	2,4	5,41	3,8	0,02	0,33	1,3	576,2	34,65	92,82	111,15	0,5	1,13	2,25	20,39	55,63	32,63	0,99	NA	19,81	28,47	69,47	0,17	0,38	0,27	0,06	0,45	1,48	572,28	41,86	96,17	114,29	0,52	1,16	2,25	18,87	55,53	25,33	1,02	20703,96	19,98	29,32	80,86	0,18	0,43	0,33	0,02	0,26	1,28	691,52
553	-0,89	-1,4	-1,02	0,67	1,56	1,56	418,41	83,8	94,09	0,28	0,37	0,58	1,58	19,33	36,79	66,17	1,22	12046,33	0	23,24	40,05	-11,5	-87,51	-13,49	0,14	0,55	0,55	428,2	121,35	293,92	0,69	0,87	6,61	7,61	6,96	86,86	22,72	0,51	9056,33	0	21,65	39,48	-14,31	-732,82	-12,49	0,6	0,72	0,73	317,65
554	29,19	33,8	47,68	3,65	6,17	9,58	594,51	98,94	39,3	135,99	0,14	0,16	1,16	29,19	13,63	214,18	2,4	NA	0	0	0	10,08	10,8	28,66	NA	NA	NA	1038,02	121,23	0	280,25	0,07	0,07	1,07	10,08	6,69	150,59	2,07	NA	0	0	0	5,85	6,24	15,95	NA	NA	NA	992,28
555	-7,77	-10,76	-17,01	0,44	1,24	3,65	796,71	60,57	63,58	185,45	0,16	0,23	1,38	9,44	27,77	11,56	1,21	NA	3,55	37,66	169,72	19,85	24,71	44,53	4,05	4,99	8,33	818,88	42,77	34,76	154,74	0,11	0,14	1,24	35,36	19,66	249,47	1,61	10013,58	1,7	34,8	131,36	0,3	0,38	0,68	2,54	3,41	6,17	815,48
556	10,99	13,74	244,86	4,34	7,1	8,2	8107,15	1226,18	444,8	497,32	0,08	0,1	1,25	19,49	20	246,45	2,19	NA	0	189,26	-91,18	8,9	10,45	822,95	6,76	12,2	13,74	33762,72	6578,07	1129,67	1898,16	0,07	0,08	1,18	18,65	14,89	261,96	2,43	-15637,78	0,24	902,39	-116,23	7,43	8,39	88,68	6,52	11,32	14,07	4346,03
557	21,21	84,27	58,06	0,02	1,94	2,32	698,04	813,51	424,83	163,89	0,43	1,71	3,97	21,21	74,83	49,2	NA	NA	0	0	0	21,52	64,03	68,72	0,38	1,09	1,32	1165,39	532,23	429,37	183,06	0,66	1,98	2,98	29,85	66,39	35,96	2,66	-790,33	28,53	26,58	-923,03	13,27	20,19	31,68	2,28	2,35	2,67	869,42
558	-4,85	-10,82	-17,93	0	0,31	0,82	1345,91	140,14	325,76	238,72	0,41	0,92	2,23	10,7	55,18	15,57	0,71	3900,75	10,33	57,5	247,56	-5,97	-13,68	-22,02	0	0,17	0,7	1345,74	78,83	331,11	254,88	0,44	1,02	2,29	10,67	56,33	10,36	0,66	3483,04	10,84	61,35	288,41	-3,5	-8,13	-11,77	0	0,17	0,65	1222,45
559	0,61	1,09	4,55	0,28	1,06	3,49	2699,07	112,89	100,75	360,66	0,13	0,23	1,78	16,07	43,79	108,88	0,77	-63,55	3,88	114,63	-12580,4	-0,09	-0,15	-0,59	0,89	1,61	4,26	2438,6	93,27	87,66	353,16	0,11	0,18	1,67	16,36	40,07	114,71	0,84	-736,05	2,34	109,89	-1133,6	-0,27	-0,42	-1,79	1,19	2,16	5,81	2398,95
560	4,56	4,63	68,86	7,92	13,14	13,14	5494,73	257,96	49,45	0	0,01	0,01	1,02	4,56	1,51	521,14	1,12	NA	0	0	0	4,11	4,18	64,8	7,7	10,69	10,69	5747,99	249,59	83,56	0	0,01	0,01	1,01	4,11	1,47	289,26	1,17	NA	0	0	0	1,69	5,32	NA	0,2	0,29	0,29	6002,06
561	-6,96	-28,51	-9,98	0,06	0,9	1,96	521,73	106,52	129,07	139,09	0,67	2,73	4,1	14,45	75,59	4,07	0,48	NA	0	30,68	185,2	0,71	8,26	1,39	0,27	1,03	1,88	716,69	176,18	236,96	204,27	0,85	9,9	11,69	18,51	91,44	10	0,6	10525,81	0	34,95	93,28	-9,62	-5869,75	-20,07	0,33	0,61	1,42	759,65
562	75,98	116,72	42,74	1,17	2,77	2,77	204,73	112,29	70,35	NA	0,35	0,54	1,54	98,37	34,9	265,96	21,09	NA	0	12,59	16,62	96,26	114,21	51,01	3,42	4,77	4,77	193,42	40,4	29,92	NA	0,16	0,19	1,19	127,57	15,72	616,9	3,37	NA	0	16,59	21,14	83,38	124,6	34,29	1,43	2,25	2,25	149,71
563	0,11	0,54	1,02	0,02	0,6	0,8	3359,67	1309,66	1390,64	457,35	0,76	3,72	4,92	6,4	79,69	9,68	0,59	NA	25,66	58,01	-53,96	5	15,42	12,69	0,14	0,48	0,75	926,52	189,14	545,45	145,66	0,68	2,08	3,08	11,45	67,57	28,17	0,7	2089,64	0	16,37	360,94	0,63	1,87	2,45	0,12	0,26	0,8	1421,24
564	8,26	15,3	14,63	0,03	0,48	1,29	644,7	53,88	118,89	96,82	0,43	0,79	1,85	24,75	45,99	35,22	0,76	NA	0	29,21	61,04	-4,47	-8,35	-7,79	0,14	0,54	1,39	636,93	45,54	115,89	100,39	0,44	0,82	1,87	13,16	46,52	12,94	0,79	8448,97	0	30,76	102,37	-9,5	-17,58	-12,93	0,02	0,31	0,88	495,54
565	5,49	6,13	7,59	4,54	6,81	11,8	503,35	62,13	27,37	138,36	0,07	0,08	1,12	28,67	10,39	226,65	2,63	21019,21	0	32,05	75,38	4,29	4,82	5,79	5,98	8,24	12,07	492,4	59,7	26,46	102,65	0,07	0,08	1,12	26,38	10,92	197,15	2,71	18705,88	0	29,8	84,62	1,94	2,2	3,2	4,53	6,27	11,05	599,01
566	-2,26	-10,2	-2,22	0,2	0,46	0,46	356,98	71,57	274,52	0,37	0,78	3,52	4,52	9,41	77,86	26,6	0,35	NA	0	11,45	40,49	-9,91	886,71	-22,84	0,09	0,39	0,4	841,17	134,5	442,2	0,51	1,01	-90,48	-89,48	-4,98	101,12	0,51	0,59	17891,75	0	11,37	28,9	2,28	257,96	3,46	0,17	0,39	0,4	551,58
567	5,96	7,1	16,29	4,72	8,08	11,17	994,34	93	30,3	95,08	0,1	0,12	1,19	23,63	16,04	225,82	1,38	NA	0	48,26	168,68	3,02	3,44	7,05	10,21	12,35	19,59	851	27,63	16,23	119	0,08	0,09	1,14	19,25	12,02	252,64	1,51	8969,43	0	37,83	118,99	-5,57	-6,21	-16,59	8,29	9,59	14,32	1083,45
568	10,6	28,84	30,74	0,07	0,76	2,45	1055,35	60,68	91,8	179,68	0,39	1,06	2,72	12,46	63,24	67,19	0,86	NA	1,28	5,38	13,07	1,35	3,02	2,85	0,31	0,5	1,47	769,96	3,62	76,24	75	0,34	0,76	2,23	3,33	55,13	56,3	0,78	16902	0	4,17	28,49	2,9	5,71	7,27	0,85	1,41	4,11	913,32
569	-0,01	-0,21	-0,01	0,06	0,27	0,28	410,34	56,71	245,39	0,2	0,96	24,61	25,61	9,39	96,1	6,48	0,41	97635,08	35,58	10,6	65,81	0,02	0,05	0,01	0,36	0,6	0,6	221,65	7,7	31,46	NA	0,54	1,18	2,18	10,47	54,05	19,86	0,94	77522,77	39,57	6,34	52,35	0,03	0,08	0,02	0,2	0,49	0,49	222,82
570	0,35	0,52	1,28	0,15	0,82	1,89	1325,01	125,59	104,92	202,79	0,18	0,27	1,47	9,01	32,2	48,19	0,98	4872,85	6,21	31,52	201,05	0,13	0,18	0,4	0,05	0,65	2,81	1177,62	59,01	75,58	214,66	0,17	0,23	1,4	8,68	28,73	54,07	1,04	NA	5,31	27,59	274,34	-0,7	-1,05	-2,57	0,02	0,37	1,42	1345,74
571	11,12	15,27	59,34	0,04	2,75	3,47	1942,22	1018,5	142,84	273,49	0,27	0,37	1,37	43,54	27,19	84,44	2,45	NA	17,4	172,98	998,77	-10,3	-12,56	-28,74	2,33	4,25	6,46	1018,44	169,06	88,17	197,3	0,18	0,22	1,22	42,68	17,98	26,69	2,05	1905,26	5,49	147,84	554,11	1,43	1,68	3,53	2,35	4,48	6,65	898,26
572	3,97	5,36	4,35	1,02	2,16	4,1	399,52	54,49	28	94,34	0,25	0,33	1,35	32,47	25,98	46,96	1,69	NA	5,01	31,28	80,48	0,23	0,32	0,26	0,34	1,42	3,17	420,77	60,3	18,65	98,33	0,29	0,42	1,43	33,2	30,15	22,81	1,47	19642,36	8,88	38,01	96,09	2,49	3,75	3,15	0,28	1,4	2,65	459,94
573	0,7	3,19	2,93	0	0,06	0,54	1535,41	40,93	729,43	389,94	0,71	3,25	4,59	5,32	78,23	15,71	0,56	NA	4,11	19,5	-726,99	1,68	7,23	5,54	0	0,14	0,73	1207,25	73,3	469,48	309,48	0,71	3,06	4,31	7,08	76,82	13,27	0,62	-5863,83	4,4	17,87	-275,15	1,83	7,13	4,9	0	0,13	0,66	974,85
574	0,09	3,18	0,22	0,04	0,44	0,58	884,4	164,19	406,34	58,59	0,69	23,61	34,45	0,98	97,1	26,37	0,27	NA	0	2,15	-34,37	0,22	14,96	1,14	0,02	0,6	0,67	1898,41	500,36	839,4	60,12	0,66	45,13	68,22	0,55	98,53	15,53	0,07	-4370,5	1,45	1,71	-81,94	0,19	8,43	0,69	0,01	0,18	0,29	1299,52
575	-6,99	-14,58	-135,21	-0,18	1,24	1,89	7037,34	2508,47	1262,3	1155,06	0,39	0,81	2,08	-2,41	52,03	-17,96	1,14	-11837,2	7,24	88,7	-39,58	-1,62	-3,65	-10,97	-0,6	0,77	1,64	2477,92	1001,95	567,06	654,62	0,43	0,97	2,26	2,15	55,67	2,37	1,1	NA	6,93	25,58	-448,88	0,63	1,59	7,66	-0,1	0,91	1,7	4453,8
576	59,59	100,92	45,35	1,02	1,75	2,5	277,02	79,84	109,42	83,3	0,41	0,69	1,69	77,97	40,96	145,49	NA	NA	0	13,99	20,44	44,55	61,59	45,75	2,61	3,47	3,79	374,78	84,4	97,45	31,61	0,27	0,37	1,38	45,78	27,67	167,62	NA	30693	0	1,27	2,12	10,58	12,74	16,88	5,12	6,2	6,39	580,88
577	0,27	0,6	0,27	0,31	1,55	2,91	363,23	51,07	41,13	56,54	0,56	1,26	2,26	9,68	55,69	0,6	0,67	NA	0	9,39	-63,77	0,39	0,96	0,31	0,4	7,08	11,61	288,89	41,32	6,18	28,39	0,59	1,45	2,45	11,01	59,21	5,97	0,55	-7074,86	0	8,4	-175,98	0,27	0,92	0,34	0,11	0,87	1,38	464,08
578	18,16	23,51	108,92	2,26	2,39	3,32	2183,31	54,75	485,62	456,63	0,23	0,29	1,29	31,56	22,77	89,41	3,05	NA	0	80,38	632,46	7,09	7,5	17,51	7,42	10,79	14,35	901,24	153,48	45,51	164,17	0,05	0,06	1,06	33,12	5,44	318,43	3,58	-1840	0	64,28	-392,8	-5,4	-5,57	-65,83	13,29	22,54	27,71	4435,29
579	10,82	36,17	22,4	0,29	0,49	0,52	753,41	106,07	501,49	12,8	0,7	2,34	3,34	12,07	70,08	33,73	0,47	NA	2,67	2,59	6,46	-6,66	-23,18	-22,16	0,41	0,45	0,47	1213,88	32,27	835,78	13,56	0,71	2,48	3,48	-5,25	71,26	22,21	0,43	35739	1,44	4,71	13,77	2,26	9,06	12,72	0,26	0,28	0,42	2047,97
580	0,19	0,35	1,67	0,02	0,97	1,22	3144,8	655,09	312,55	173,64	0,31	0,56	1,79	15,53	44,15	21,56	0,88	NA	12,1	132,49	3812,19	-10,67	-19,12	-354,28	0,6	1,32	1,96	12116,42	841,07	941,67	757,58	0,2	0,35	1,79	6,93	44,19	-8,17	0,8	-4467,23	1,92	584,44	-244,09	-0,73	-1,26	-9,99	0,83	1,93	2,98	4955,72
581	9,46	16,28	8,15	0,04	1,43	2,48	313,59	99,73	51,1	76,04	0,41	0,71	1,72	22,95	41,88	52,36	1,88	27104,62	13,79	11,62	48,94	2,03	2,9	1,5	0,12	1,77	3,58	269,18	60,32	36,47	66,89	0,28	0,39	1,43	19,71	29,99	63,94	1,76	17745,36	2,31	13,03	72,36	0,08	0,12	0,07	0,15	1,02	2,37	311,48
582	-10,7	-21,25	-36,2	0,01	0,22	0,96	1231,24	72,95	275	267,07	0,37	0,74	1,99	-3,31	49,64	-19,01	0,78	NA	6,63	25,01	-311,65	-2,92	-5,34	-7,45	0,02	0,21	0,92	930,06	41,5	167,78	160,16	0,33	0,6	1,83	4,42	45,21	4,69	0,77	5670,87	5,84	18,7	267,45	4,67	7,68	14,2	0,01	0,32	1,27	1107,49
583	40,56	54,75	54,35	5,8	6,61	9,65	487,79	39,47	48,85	150,83	0,26	0,35	1,35	40,56	25,92	159,04	39,41	NA	0	0	0	20,12	27,46	42,72	2,09	2,27	2,33	775,22	21,36	117,92	6,51	0,27	0,37	1,37	20,12	26,75	92,27	1,32	NA	0	0	0	4,83	91,19	52,79	0,17	0,41	0,54	3975,94
584	-6	-104,04	-391,39	202,42	2901,69	2901,69	9131,73	15616,78	5,79	0	0,94	16,34	17,34	-6	94,23	-6,37	3,5	NA	0	0	0	1,82	57,23	4,5	0,01	1,08	1,12	901,23	203,04	315,11	14,09	0,97	30,39	31,39	3,75	96,81	5,42	1,07	44663	33,27	4,75	24,82	0,27	7,23	0,53	0,02	0,06	0,82	707,76
585	1,59	1,83	3,48	3,5	6,42	11,62	795,05	88,7	30,32	159,84	0,05	0,06	1,15	20,97	12,82	320,26	1,59	NA	0	42,33	134,61	1,5	1,68	3,3	1,88	5,05	12,14	801,09	98,33	30,98	222,99	0,05	0,06	1,12	21,71	10,6	309,06	1,72	8625,49	0	44,34	124,28	-7,03	-7,96	-15,22	1,38	3,29	9,38	787,47
586	4,24	23,2	2,07	0,03	0,99	1,68	177,47	94,33	83,31	69,56	0,82	4,47	5,47	25,14	81,73	8,81	8,98	NA	34,19	10,19	71,11	-12,29	-67,37	-3,5	0,45	0,82	1,82	103,97	21,12	40,52	56,63	0,82	4,48	5,48	12,77	81,75	-8,99	NA	6672,33	42,03	7,14	73,41	15,65	51,58	4,46	0,56	0,71	1,66	103,79
587	0,18	1,22	0,14	0,01	0,18	0,97	277,53	32,79	129,18	155,4	0,8	5,34	6,67	41,98	85,01	22,54	0,76	15603,71	31,15	31,87	71,53	1,84	9,59	0,85	0,01	0,28	1,52	169,07	21,24	37,14	96,1	0,77	4,02	5,22	47,84	80,84	9,65	0,84	10370,19	28,58	21,31	111,54	0,27	1,95	0,63	0	0,07	1	838,39
588	-6,64	-8,07	-59,97	0,29	1,88	7,07	3289,5	255,54	160,6	844,51	0,17	0,21	1,22	4,64	17,78	10,31	1,45	-17575,17	11,34	101,94	-84,94	0,43	0,51	2,59	2,43	4,16	8,41	2222,71	177,47	102,48	441,07	0,16	0,2	1,2	12,97	16,91	47,99	1,56	-8715,73	10,76	76,4	-206,68	-5,65	-6,11	-63,79	3,66	5,5	17,62	4108,96
589	-23,47	-37,39	-33,37	1,59	1,74	1,84	517,59	20,53	160,31	15,32	0,37	0,59	1,59	18,91	37,24	-45,61	1,59	NA	0	60,26	176,25	-3,46	-5,61	-4,58	1,7	1,86	1,95	482,65	20,41	153,17	14,25	0,38	0,62	1,62	32,13	38,24	6,18	1,79	13859,14	0	47,06	99,53	-0,16	-0,25	-0,23	1,92	2,09	2,18	501,31
590	7,11	7,49	16,46	14,18	34,87	40,45	842,24	353,39	17,08	96,77	0,02	0,02	1,05	16,68	5,01	734,55	5,58	NA	0	22,14	115,53	0,01	0,01	0,05	12,4	26,58	32,82	1386,12	520,32	36,68	232,11	0,03	0,03	1,05	10,45	4,33	257,17	8,02	-95,27	0	39,62	-9656,77	2,57	2,87	4,85	4,22	7,67	8,88	687,74
591	14,13	18,01	21,99	1,71	1,96	3,95	566,59	14,12	37,7	114,93	0,22	0,27	1,27	33,27	21,55	93,97	1,5	NA	8,09	29,8	55,02	10,12	12,33	15	3,45	3,96	6,67	540,91	19,81	30,5	105,5	0,18	0,22	1,22	29,16	17,88	96,21	1,78	33454,53	4,29	28,21	58,46	1,45	1,76	2,38	2,57	2,93	5,77	598,82
592	4,13	7654,55	2,69	1	2,09	12,26	237,18	17,36	15,93	164,31	1	1853,09	1854,09	56,19	99,95	4,13	5,57	NA	0	33,92	-21,8	0,55	94,58	0,31	1,57	1,57	2,31	207,32	0	80	59,31	0,99	170,56	171,56	32,51	99,42	0,55	6,22	NA	0	18,15	-20,9	-0,38	-147,56	-0,3	0,46	0,6	0,8	282,53
593	29,54	57,3	21,61	0,16	0,32	1,43	266,28	11,2	75,13	84,74	0,47	0,91	1,94	58,89	48,45	88,73	1,13	NA	0	21,47	45,98	4,15	8,48	4,03	0,25	0,61	1,46	354,42	44,12	123,57	106,11	0,4	0,82	2,04	31,38	51,03	37,67	1,09	22675,36	0	26,44	96,8	10,74	22,3	11,35	0,1	1	1,51	384,54
594	0,39	0,5	0,51	0,97	1,92	2,85	475,94	52,25	54,91	51,33	0,12	0,15	1,29	3,22	22,29	130,51	1,16	NA	0	3,69	33,59	0,23	0,28	0,7	29,19	31,3	32,44	1113,51	48,48	23,03	26,64	0,17	0,2	1,21	1,34	17,33	34,07	3,04	8807,83	0	3,4	47,1	1,41	2,64	1,28	4,97	9,33	13,13	329,99
595	1,2	2,83	2,55	-0,78	-0,65	1,46	775,56	23,81	186,17	398,4	0,5	1,19	2,37	30,95	57,73	4,46	1,04	NA	0	63,4	-2364,88	16,21	32,39	28,41	0	0,15	1,78	639,62	29,77	126,1	329,11	0,47	0,94	2	40,92	49,95	76,55	1,49	8099,45	11,67	43,3	117,48	-9,24	-19,56	-17,33	0,01	0,11	1,45	682,9
596	8,29	51,98	0,9	0,49	1,19	1,19	39,36	22,8	32,71	NA	0,84	5,27	6,27	8,29	84,04	9,87	NA	NA	0	0	0	3	14,37	1,23	0,09	0,38	0,38	149,75	24,85	72,39	NA	0,79	3,78	4,78	3	79,08	14,21	0,53	NA	30,08	0	0	2,47	7,47	3,11	0,2	0,33	0,33	458,26
597	30,45	37,4	32,1	1,37	3,78	5,43	383,74	147,24	61,24	102,81	0,17	0,2	1,23	30,91	18,59	204,38	7,22	NA	0	0,49	1,46	10,71	29,45	30,61	0,1	0,4	0,55	1042,88	194,61	649,47	100,33	0,63	1,74	2,75	10,71	63,63	18,61	0,56	NA	0	0	0,01	6,87	18,24	16,71	0,02	0,6	0,73	885,52
598	-2,71	-2,98	-7,16	15,13	17,51	19,14	963,49	86,96	36,47	60,12	0,06	0,07	1,1	29,14	9,13	96,42	3,49	1702,46	0	84,3	520,88	-4,39	-4,76	-10,26	16,67	19,14	20,93	852,91	77,35	31,26	56,66	0,06	0,07	1,08	32,29	7,83	69,25	4,25	2322,21	0	85,71	401,36	-6,17	-6,84	-15,62	14,24	16,59	18,72	920,82
599	0	0,31	0,06	2,23	2,36	2,36	6503,12	200,47	113,88	NA	0,25	24,96	100,89	7,76	99,01	56,26	0,03	-42197	22,06	138,58	-41,67	0,02	1,83	0,2	2,76	2,76	2,79	4124,65	1,5	74,94	31,06	0,23	24,73	105,7	11,14	99,05	42,15	0,03	-23816	20,67	125,74	-56,52	0	0,35	0,02	14,56	16,06	16,36	2293,59
600	10,27	-11,34	6	0,28	0,32	0,46	212,54	13,44	399,93	56,33	1,91	-2,1	-1,1	63,42	190,59	9,6	-7,17	NA	0	31,03	802,65	4,58	-14,35	4,19	0,26	0,27	0,35	333,48	0,82	433,5	36,09	1,32	-4,13	-3,13	27,58	131,93	13,34	-0,59	6285	0	21,01	118,3	-6,4	21,53	-15,04	0,1	0,15	0,35	855,52
601	1,54	7,13	2,51	0,13	0,79	1,11	593,53	150,68	226,75	73,3	0,58	2,69	4,64	24,9	78,43	27,35	0,69	9101,36	17,62	38,1	132,98	1,79	6,46	2,72	0,2	0,34	0,67	553,56	35,25	229,1	82,5	0,52	1,89	3,61	25,01	72,26	36,54	0,48	8749,53	8,05	35,22	135,8	1,88	6,06	2,76	0,15	0,44	0,72	533,45
602	-7,04	-9,74	-43,36	1,84	2,22	5,6	2242,18	36,28	94,9	324,74	0,12	0,16	1,38	12,49	27,73	38,87	1,03	NA	0	120,29	-5332,43	-4,39	-5,96	-21,31	2,63	3,22	8,64	1773,33	36	60,79	334,07	0,11	0,16	1,36	16,3	26,37	66,48	1,15	1980,84	0	100,5	507,05	-5,77	-8	-27,16	2,14	2,73	6,93	1712,35
603	-12,85	-40,36	-26,87	0,02	0,16	0,78	760,99	58,17	396,19	247,27	0,64	2,02	3,14	14,24	68,15	1,5	0,57	5673,33	0	56,64	211,16	-15,88	-65,86	-23,6	0,01	0,05	0,64	542,39	13,86	333,35	199,7	0,74	3,05	4,15	15,91	75,88	1,76	0,44	6878,05	0	47,25	171,55	-26,07	-1051,95	-50,09	0	0,1	0,49	699,39
604	3,08	4,97	5,95	0,4	1,41	2,58	704,41	69,52	43,38	83,93	0,23	0,38	1,61	15,93	38,05	56,52	1,84	NA	9,44	24,88	66,85	0,96	1,42	1,78	0,26	1,04	3,16	681,44	32,51	42,98	92,33	0,18	0,26	1,48	14,09	32,61	61,92	0,98	21384,14	4,86	24,51	70,89	1,47	2,11	1,87	0	0,69	2,33	462,08
605	7,82	13,68	16,84	0,74	1,45	1,72	784,11	164,5	233,04	63,88	0,42	0,74	1,75	17,56	42,85	34,43	1,43	23720,95	0	20,99	48,32	4,76	7,32	10,84	1,87	3,63	4,42	831,78	156,72	88,64	70,55	0,25	0,39	1,54	15,45	34,99	46,8	1,51	15265,26	0	24,36	77,83	6,77	10,61	14,25	2,48	4,63	5,19	766,48
606	-3,89	-24,61	-29,88	0,03	0,33	0,54	2794,92	502,24	231,26	337,94	0,63	3,96	6,32	-1,8	84,19	29,91	0,26	-14104,33	50,34	16,05	-33,58	0,94	7,48	5,62	0	0,36	0,66	2178,66	470,21	187,72	403,26	0,66	5,24	7,95	4,04	87,42	36,46	0,26	-7004,67	52,64	18,47	-85,4	0,44	3,13	1,94	0,1	0,62	1,04	1619,33
607	3,36	33,4	6,86	0,03	0,36	0,4	742,96	107,64	259,22	14,06	0,47	4,67	9,94	7,88	89,94	24,45	0,14	6381,05	11,53	9,22	128,52	2,33	5,09	5,64	0	0,57	1,02	883,13	84,17	139,56	67,89	0,18	0,39	2,18	6,71	54,21	53,89	0,56	11838,91	1,4	10,6	68,41	0,61	1,43	1,65	0,19	0,32	0,39	986,44
608	15,82	88,83	5,27	0,61	1,16	1,19	121,26	0	98,15	3,49	0,82	4,61	5,61	27,79	82,19	21,86	8,31	NA	0	3,99	31,52	15,07	89,39	4,12	0,61	1,17	1,21	99,76	NA	81,35	3,21	0,83	4,93	5,93	26,78	83,14	20,44	NA	35036,25	0	3,2	34,14	14,34	50,68	6,81	0,7	1,26	1,4	172,8
609	0,24	13,6	0,65	0,05	0,41	1,02	996,85	336,46	868,59	573,6	0,98	56,35	57,35	0,75	98,26	1,79	1,52	NA	10,13	1,41	828,7	-0,74	-25,5	-0,55	0,08	0,35	1,05	270,44	63,14	234,61	166,75	0,97	33,28	34,28	9,76	97,08	3,1	1,63	NA	9,02	7,78	-18,89	-191,52	104,42	-2133,09	0,02	0,04	0,34	4054,09
610	0,67	1,08	1,56	0,02	1,06	3,88	845,42	90,45	49,38	250,07	1,95	3,14	1,61	16,11	213,65	8,27	1,19	NA	10,7	35,86	95,05	2,45	3,87	3,94	0,41	1,46	4,29	587,68	55,17	34,83	150,09	0,22	0,34	1,58	18,35	36,81	69,17	1,23	15319,13	6,03	25,6	84,93	0,45	0,77	0,84	0,26	0,9	2,63	673,96
611	6,19	12,25	3,08	0,4	0,52	0,52	180,91	11,63	98,46	NA	0,55	1,09	1,98	9,46	49,47	50,45	0,7	NA	0	1,62	143,89	7,97	16,84	2,76	0,7	1,03	1,03	126,49	25,24	75,73	0,02	0,61	1,29	2,11	14,48	52,67	44,47	1,2	NA	0	2,25	38,52	0,23	0,89	0,2	0,38	0,75	0,75	323,34
612	-5,01	-12,56	-39,07	0,01	0,44	0,7	2840,22	657,17	890,19	388,64	0,6	1,5	2,51	7,76	60,14	2,41	0,66	NA	22,29	99,58	-145,39	5,48	12,76	40,55	0	0,63	0,91	2702,64	742,5	712,98	345,57	0,51	1,19	2,33	16,82	57,08	22,13	0,76	-1197,33	18,91	84,02	-939,56	8,09	14,41	66,74	0,03	0,48	1,1	3003,62
613	4,38	13,53	10,93	0	0,32	0,74	909,27	178,63	454,98	239,46	0,64	1,97	3,09	7,11	67,66	14,88	0,62	NA	12,33	6,83	34,06	1,25	4,81	2,46	0,01	0,59	1,31	715,4	97,68	119,35	127,01	0,64	2,46	3,84	7,48	73,95	15,33	0,84	13341,86	7,74	12,21	105,33	-3,62	-21,13	-12,08	0,01	0,69	1,21	1216,02
614	0,15	0,53	3,29	0,05	0,19	0,3	8027,75	540,96	3445,12	443,86	0,52	1,83	3,52	3,62	71,6	8,16	0,36	NA	5,88	76,47	277,87	0,48	2,03	10,38	0,04	0,43	0,72	7837,36	508,18	435,87	400,57	0,57	2,37	4,2	3,28	76,18	8,03	0,65	6680,72	11,42	60,1	159,69	0,09	0,42	2,71	0,07	0,68	0,94	10913,28
615	-3,56	-22,18	NA	NA	NA	NA	NA	NA	NA	NA	0,84	5,23	6,23	-3,56	83,95	-4,24	NA	NA	0	NA	0	0,03	0,22	0,26	0,8	112,07	112,07	2780,83	2723,1	24,47	0	0,84	5,4	6,4	0,03	84,39	0,04	NA	NA	0	0	0	0,04	0,3	0,46	0,47	105,62	105,62	3722,97
616	1,45	2,45	2,32	0,53	1,01	2,39	583,14	50,72	58,69	151,14	0,29	0,49	1,69	24,11	40,89	55,36	1,24	NA	12,85	36,3	84,14	0,15	0,22	0,22	0,35	0,81	2,54	529,67	39,02	60,47	152,7	0,24	0,34	1,46	25	31,72	65,98	1,32	12407,33	5,1	36,07	99,52	1,9	2,52	2,42	0,35	0,82	3,31	464,74
617	-0,95	-1,23	-9,36	3,46	5,69	11,74	3575,06	141,06	63,33	388,99	0,06	0,08	1,29	10,69	22,34	100,31	1,04	NA	0	114,34	-2312,97	0,11	0,14	0,84	6,99	9,28	14,92	2757,06	104,91	45,75	261,5	0,07	0,09	1,27	11,24	21,35	118,64	1,11	398,94	0	84,04	2262,9	-4,22	-5,64	-32,41	2,72	3,19	5,96	2795,9
618	-7,01	-351,95	-32,74	0,12	0,12	1,38	1700,63	0	1209,97	1542,13	0,72	36,13	50,23	-7,01	98,01	-9,74	NA	NA	0	0	0	-5,62	144,08	-55,52	0,06	0,06	1,6	3606,9	0	2209,49	3452,19	0,62	-15,93	-25,64	-5,62	103,9	-9,05	NA	NA	0	0	0	2,44	-226,35	8,34	0,09	0,09	1,76	1244,49
619	5,74	7,48	10,53	NA	1,21	2,65	668,2	NA	54,46	89,78	0,16	0,21	1,3	22,41	23,29	78,56	1,12	23063,63	4,51	30,61	68,79	2,33	2,82	4,9	0,63	1,44	3,38	766,07	48,05	34,43	117,11	0,11	0,13	1,21	18,39	17,22	90,7	1,16	17046,4	4,4	33,71	88,56	0,73	0,84	1,43	0,44	1,22	4,23	710,19
620	4,02	4,62	39,35	0,4	3,39	3,8	3565,59	1290,78	38,56	181,72	0,13	0,15	1,15	8,92	13,11	103,15	1,64	NA	11,14	48,01	-28,43	0,23	0,24	1,24	2,64	22,84	26,59	1939,85	720,47	35,67	135,72	0,03	0,03	1,03	5,5	2,73	303,72	1,94	-231	0	27,98	-1937,11	1,29	1,31	8,97	19,31	28,24	33,43	2537,67
621	-24,52	-128,42	-17,22	0,27	0,5	0,5	255,62	24,11	107,09	0,52	0,81	4,24	5,24	26,6	80,91	18,18	0,25	NA	0	35,9	70,42	-3,79	-15,56	-2,04	0,34	0,69	0,69	196,03	21,19	59,88	NA	0,76	3,1	4,1	59,01	75,62	45,09	0,32	14426	0	33,73	57,13	8,02	20,99	2,16	4,17	4,17	4,17	97,79
622	0,31	1,41	0,44	0,02	0,14	0,54	513,98	30,93	108,72	97,87	0,63	2,9	4,58	9,24	78,15	9,01	0,52	NA	36,01	12,61	87,37	0,25	1,12	0,53	0,01	0,09	0,58	785,34	30,17	177,74	177,86	0,63	2,86	4,57	8,55	78,12	9,87	0,48	14617,89	30,32	17,87	83,78	0,21	0,97	0,45	0	0,18	0,6	792,94
623	-3,25	-4,8	-11,28	0,11	1,76	4,59	1262,6	121,51	48,89	213,12	0,21	0,3	1,48	13,34	32,26	31,3	1,13	NA	10,05	57,56	360,84	-1,84	-2,86	-6,6	0,08	0,86	2,84	1306,4	95,05	93,74	242,48	0,26	0,4	1,55	13,73	35,63	30,52	1,09	5078,78	7,88	55,74	213,58	-7,08	-17,08	-33,6	0,02	0,4	0,92	1727,37
624	6,99	20,37	11,68	0,38	0,4	1,17	608,13	7,95	304,68	235,68	0,66	1,91	2,91	9,58	65,69	37,17	1,21	NA	0	4,32	11,48	6,88	16,04	11,54	0,18	0,29	1,28	611,99	34,93	302,63	303,76	0,57	1,33	2,33	10	57,07	49,59	1,4	24572,33	0	5,22	13,08	3,52	9,43	7,44	0,06	0,12	1,01	768,24
625	5,5	17,52	8,58	0,05	0,39	1,68	567,3	30,67	68,85	144,82	0,54	1,71	3,18	10,64	68,6	22,5	0,98	NA	10,1	8	24,53	13,44	31,43	14,45	0,03	0,53	1,29	392,45	60,42	78,83	92,59	0,45	1,04	2,34	18,33	57,25	44,48	0,93	91409,89	12,62	5,26	16,15	8,6	16,37	12,05	0,04	0,57	1,52	509,85
626	-5,22	-10,62	-2,22	-0,11	0,42	0,6	154,65	32,91	52,29	11,52	0,51	1,03	2,03	2,45	50,85	19,44	0,66	NA	6,4	3,26	39,45	0,14	0,27	0,05	0,06	0,45	0,82	133,23	22,76	39,34	22,04	0,46	0,85	1,85	11,65	46,06	50,51	0,89	24971,23	14,35	4,2	28,95	0,9	2,11	0,43	0	1,16	1,73	172,75
627	-11,14	-11,14	NA	NA	NA	NA	NA	NA	NA	NA	0	0	1	-11,14	0	NA	NA	NA	0	NA	0	0,93	13,8	4,08	0,11	0,2	0,2	1592,61	127,56	1464,4	NA	0,93	13,76	14,76	0,93	93,23	14,08	0,08	NA	0	0	0	0,22	2,85	0,51	0,05	0,13	0,13	837,48
628	-19,5	88	-21,62	0,09	0,17	0,46	403,7	36,84	487,59	143,19	1,22	-5,51	-4,51	-15	122,15	-6,75	-0,5	NA	0	4,99	-129,85	2,55	-29,24	3,25	0,04	0,25	0,77	465,08	100,97	498,62	265,07	1,09	-12,46	-11,46	5	108,73	6,34	-0,54	NA	0	3,12	54,09	-0,18	2,22	-0,23	0,04	0,34	0,7	465,55
629	0	0	NA	NA	NA	NA	NA	NA	NA	NA	0	0	1	0	0	NA	NA	NA	0	NA	NA	-15,29	-22,23	-9,74	1,28	3,2	3,2	232,42	137,42	71,6	NA	0,31	0,45	1,45	1,55	31,24	-48,94	NA	363	0	10,72	365,56	0,84	29,61	1,6	0,01	0,58	0,99	691,25
630	-1,3	-2,29	-7,86	0,06	0,35	1,13	2196,21	140,58	214,73	378,34	0,32	0,56	1,76	11,02	43,14	19,51	0,87	NA	14,54	74,37	283,69	0,02	0,03	0,1	0,06	0,34	1,1	2376,81	151,73	418,35	408,33	0,32	0,57	1,77	12,65	45,29	24,41	0,86	5537,91	5,78	82,3	209,36	-3,06	-5,65	-22,37	0,09	0,34	0,96	2660,7
631	0,47	0,69	1,17	0,38	0,58	2,73	907,26	23,76	118,6	258,97	0,15	0,22	1,47	7,75	32,16	52,52	1,08	NA	0	18,16	1857,02	-2,29	-3,3	-5,11	0,06	0,15	2,97	812,91	8,58	102,05	292,02	0,15	0,21	1,44	6,9	30,38	32,72	1,15	7874,63	0	20,47	198,32	-11,45	-19,77	-25,64	0,11	0,14	1,29	814,71
632	0,76	2,72	0,97	-0,01	0,14	1,36	466,94	21,58	102,92	170,35	0,65	2,32	3,57	7,17	72,03	18,38	1,04	67,91	10,11	8,22	11336,14	10,8	38,73	25,19	0,01	0,05	2,05	851,2	5,44	164,92	335,39	0,66	2,38	3,58	15,93	72,1	28,26	1,31	1935,27	24,79	11,95	374,22	0,44	1,67	0,52	0,02	1,21	2,21	437,72
633	0,56	11,56	24,75	0,09	0,55	0,71	16214,1	6969,41	11697,52	2324,98	0,95	19,81	20,81	0,56	95,2	3,55	0,2	NA	20,22	0	0	0,8	10,88	13,4	0,01	0,04	0,34	6142,85	153,34	4611,81	1383,02	0,93	12,67	13,67	0,8	92,68	11,74	0,32	NA	0	0	0	0,36	5,65	6,22	0,09	0,11	0,43	6273,26
634	2,52	6,15	3,39	0,22	0,28	0,96	489,01	13,43	223,78	154,57	0,56	1,36	2,44	31,18	58,99	25,35	0,9	NA	8,72	38,51	82,12	1,51	3,52	1,82	0,13	0,19	0,91	439,42	13,55	199,66	154,57	0,54	1,27	2,33	35,85	57,15	24,42	0,86	12225,2	7,61	41,35	86,1	2,04	4	2,1	0,07	0,14	1,22	376,43
635	0,44	0,8	1,38	0,05	0,31	1,47	1135,87	56,07	216,23	252,72	0,28	0,51	1,81	8,76	44,85	38,03	0,89	NA	0	25,94	107,65	7,25	12,21	13,58	0,42	0,57	1,38	683,71	20,82	143,2	117,58	0,27	0,46	1,68	13,84	40,62	66,71	0,92	22069,89	0	12,34	40,52	0,07	0,11	0,2	0,01	0,32	1,12	1040,56
636	24,24	26,47	19,99	27,79	27,79	30,69	300,21	NA	6	17,68	0,03	0,03	1,09	40,77	8,43	1765	2,42	NA	0	13,63	32,82	14,12	18,35	15,57	2,87	3,18	3,56	402,68	24,57	80,58	31,26	0,2	0,27	1,3	28,81	23,06	156,52	2,78	NA	0	16,21	46,3	19,8	20,19	21,7	47,36	61,29	66,76	398,81
637	2,92	7,94	22,55	0,24	0,9	1,08	2810,58	762,31	419,55	224,89	0,47	1,27	2,72	12,52	63,22	18,87	0,75	NA	29,45	74,1	-157,73	0,61	1,35	4,64	0,27	0,8	1,12	2790,14	450,14	247,06	278,6	0,38	0,86	2,23	10,99	55,21	27,3	0,77	-3570,09	25,6	79,37	-184,09	0,36	0,77	2,99	0,16	0,76	1,08	3052,9
638	0,25	0,59	4,53	0,35	1,33	1,8	6467,65	1840,85	457,9	890,01	0,45	1,03	2,32	18,14	56,82	22,19	1,23	NA	22,16	317,86	-1099,52	-0,75	-1,51	-6,98	0,55	1,47	2,68	3377,01	498,79	244,2	669,62	0,35	0,71	2	24,42	50,08	33,35	1,21	853,03	9,04	232,9	1235,84	-2,91	-5,92	-25,25	0,33	1,14	2,27	3153,59
639	0,08	0,19	0,13	0	0,32	1,59	612,81	36,71	35,32	147,8	0,51	1,26	2,46	14,64	59,27	29,54	1,02	11677	13,12	24,51	105,81	0,06	0,16	0,11	0,01	0,31	1,36	626,4	41,05	33,47	143,56	0,53	1,27	2,4	14,37	58,31	26,69	1,03	16405,48	24,56	24,56	79,17	-0,69	-1,87	-1,06	0	0,19	0,79	557,31
640	15,31	65,12	22,41	0,02	0,32	1,64	532,85	49,49	84,16	226,29	0,75	3,2	4,25	22,99	76,5	31,13	1,4	NA	15,96	11,25	25,7	3,66	13,14	4,55	0,07	0,65	2,12	453,45	57,88	66,95	145,85	0,72	2,57	3,59	13,16	72,15	16,74	1,46	41357	7,03	11,8	61,44	4,54	15,2	10,33	0,01	0,39	2,21	828,58
641	-5,13	-8,62	-22,71	0,09	0,2	0,97	1612,67	37,43	163,83	277,99	0,4	0,68	1,68	14,24	40,49	0,28	0,98	2864,4	26,6	85,79	313,11	-7,12	-12,49	-31,54	0,06	0,12	0,76	1616,76	22,75	190,44	256,04	0,43	0,75	1,75	13,29	43	-4,01	0,92	2342,27	28,23	90,39	395,56	-1,7	-2,97	-8,24	0,06	0,21	0,84	1765,72
642	1,03	9,64	1,06	0,2	0,38	0,42	375,45	36,99	134,67	7,23	0,89	8,33	9,4	10,13	89,36	34,28	0,6	45187,8	20,78	9,39	26,73	-5,35	-165,23	-8,09	0,2	0,47	0,5	551,77	94,87	276,67	10,8	0,96	29,76	30,86	0,76	96,76	20,73	0,53	33093,4	12,92	9,24	30,35	-1,88	-198,17	-3,45	0,17	0,32	0,35	667,47
643	2,46	13,38	2,12	0,09	0,22	0,22	313,59	26,8	216,9	0	0,82	4,44	5,44	7,74	81,6	36,97	0,22	NA	0	4,54	66,47	17,21	60,35	23,51	0,36	0,51	0,51	498,54	46,18	327,3	0	0,67	2,34	3,51	31,18	71,48	47,66	0,43	NA	0	19,08	152,95	4,58	13,89	4,36	0,11	0,45	0,45	346,46
644	12,79	29,19	11,97	0,18	0,26	0,95	340,76	8,64	110,13	76,3	0,36	0,83	2,28	32,62	56,19	71,54	0,69	NA	0	18,56	98,83	12,3	26,09	11,95	0,24	0,29	1,03	354,44	5,12	100,43	75,11	0,4	0,84	2,12	34,29	52,83	64,52	0,81	20986,33	0	21,35	81,31	-8,24	-32,81	-16,39	0	0,38	0,73	724,04
645	9,01	49,86	25,69	0,22	0,78	0,88	1037,35	304,43	544,5	57,94	0,77	4,24	5,53	9,01	81,92	41,52	0,34	NA	0	0	0	1,28	5,81	4,19	0,98	1,04	1,26	1196,52	33,9	557,62	123,97	0,75	3,4	4,54	1,28	77,98	35,38	0,55	NA	0	0	0	4,59	18,18	10,08	0,57	1,16	1,22	799,14
646	0,65	0,9	2,16	0,07	0,32	1,18	1205,93	77,7	4,53	273,24	0,27	0,38	1,39	0,65	27,92	69,39	1,06	NA	25,85	0	0	1,67	2,32	3,51	0,2	0,24	1,24	767,34	7,94	82,5	211,63	0,28	0,38	1,39	1,71	28,01	67,45	1,1	NA	16,65	0,07	0,28	0,66	0,92	1,47	0,27	0,43	1,41	818,5
647	14,62	21,91	32,22	0,82	2,56	4,22	802,41	116,79	44,67	116,76	0,25	0,38	1,5	26,68	33,28	103,62	1,31	NA	3,92	26,59	43,93	10,86	15,95	22,25	3,2	7,15	10,25	747,66	111,45	25,15	89,88	0,26	0,38	1,47	21,81	31,92	81,57	1,48	36045,68	0,75	22,43	44,59	10,16	13,8	21,55	0,64	4,41	9,12	772,19
648	-46,27	134,01	-4121,55	0,02	0,14	0,58	16836,42	5284,02	43133,72	19342,71	1,35	-3,9	-2,9	-41,21	134,52	-32,96	-1,58	NA	0	450,42	-13,69	0,51	4,88	0,43	0,05	0,26	1,47	307,94	40,65	191,68	233,72	0,9	8,53	9,53	1,5	89,51	0,97	4,97	13002	0	0,84	42,29	1	11,07	0,5	0,03	0,15	1,68	181,96
649	4,45	18,95	NA	0,5	1,41	2	NA	NA	NA	NA	0,46	1,97	4,26	4,45	76,54	15,31	2,99	NA	0	NA	0	16,64	47,78	47,67	1,27	1,27	1,92	1045,83	NA	210,44	139,62	0,65	1,87	2,87	36,5	65,18	66,76	1,31	5044	0	56,9	133,56	-1,48	-2,67	-4,19	1,93	1,93	4,55	1031,52
650	3,36	3,36	258,51	12,01	83,36	308,91	28044,42	5627,09	78,87	18035,28	0	0	1	7,81	0,28	4067,06	8,2	NA	0	342,98	-8,02	1,22	1,5	9,63	0,05	1,03	5,06	2889,21	528,42	539,94	2210,7	0,19	0,23	1,23	6,39	18,95	27,49	20,09	-100610	0	40,94	-5,3	1,04	20,43	10,77	0,04	0,24	0,4	3760,42
651	1,67	4,43	2,82	0	0,15	1,12	614,91	25,05	161,09	158,93	0,43	1,14	2,65	16,55	62,28	41,16	0,74	NA	9,6	25,13	95,26	2,7	6,01	3,47	0	0,29	1,3	469,4	31,88	111,55	114,26	0,37	0,81	2,23	20,07	55,09	44,91	0,8	11385,25	6,32	22,35	115,42	-11,01	-30,78	-17,7	-0,07	0,09	0,82	585,04
652	-6,33	-296,25	-5,77	0,01	0,21	0,79	331,48	62,08	279,33	180,44	0,98	45,78	46,78	19,63	97,86	-0,01	0,23	19200,4	8,64	23,65	84,98	-9,26	-21,64	-11,42	0,06	0,36	1,42	450,27	74,45	213,57	261,77	0,57	1,34	2,34	11,29	57,22	-10,7	2,06	13097,5	7,03	25,35	128,98	1,88	4,2	2,13	0,17	0,47	1,46	413,65
653	4,2	7,24	17,76	0,63	1,74	4,38	1539,16	93,23	47,09	222,79	0,21	0,35	1,72	16,14	41,97	61,03	0,95	2451,45	15,53	50,5	431,82	-0,82	-1,38	-3,23	0,54	1,55	3,79	1440,73	94,37	58,02	212,19	0,21	0,35	1,69	11,25	40,82	37,01	0,97	4698,47	13,64	47,64	226,55	0,75	1,2	2,74	0,67	1,36	4,06	1337,51
654	0,11	0,18	0,84	0,27	2,42	2,86	2723,33	272,34	126,91	92,75	0,14	0,22	1,64	2,21	38,89	39,96	0,8	NA	2,97	15,69	42,02	0,11	0,23	0,96	0,54	3,94	4,46	3096,17	453,23	123,59	71,09	0,24	0,49	2,04	2,02	50,87	22,35	0,81	21415,55	14,16	16,14	41,07	0,27	0,5	4,04	0,19	1,75	2,32	5400,06
655	-2,33	-2,37	-1,37	65,94	65,94	65,94	213,27	0	3,2	0	0,02	0,02	1,02	-2,33	1,52	-153,75	NA	NA	0	0	0	3,53	3,62	2,96	37,3	37,3	37,3	306,19	0	8,1	0	0,03	0,03	1,03	3,53	2,68	131,58	NA	NA	0	0	0	4,27	4,42	3,47	26,81	26,81	30,61	295,76
656	-18,73	-19,29	-264,05	5,87	6,72	11,05	5132,3	81,08	95,62	419,62	0,03	0,03	1,03	1,9	2,92	-218,69	1,23	NA	0	290,88	-318,69	-16,84	-17,6	-198,61	2,23	2,72	5,72	4305,81	59,75	121,72	370,27	0,04	0,05	1,05	6,33	4,36	-157,94	1,15	-2837,89	0	273,25	-333,59	-13,3	-13,91	-136,82	0,5	0,88	3,82	3744,22
657	1,36	1,69	1,72	0,1	3,47	4,51	461,71	231,91	68,72	72,19	0,18	0,23	1,25	7,88	19,68	33,54	2,55	NA	0	8,27	265,26	-2,12	-3,51	-6,42	0	1,06	1,92	1106,03	408,09	299,1	335,6	0,37	0,61	1,66	3,7	39,66	5,48	1,94	-431,43	7,94	17,64	-4397,78	0,49	0,93	0,87	0	1	1,76	647,52
658	22,11	23,31	22,47	19,31	19,31	19,31	369,97	0	18,94	0	0,05	0,05	1,05	22,11	5,18	426,97	NA	NA	0	0	0	0	0	NA	NA	NA	NA	NA	NA	NA	NA	NA	NA	1	0	0	NA	NA	NA	0	NA	NA	-0,46	-0,46	NA	NA	NA	NA	NA
659	0,37	0,78	1,56	0,03	0,45	0,51	1521,97	235,72	560,78	36,23	0,38	0,79	2,08	5,04	51,93	14,11	0,6	NA	0	19,53	209,65	0,14	0,27	0,54	0	0,46	0,53	1444,44	238,8	485,38	36,57	0,37	0,74	2	4,6	50	12,71	0,63	8488,22	2,43	17,65	138,06	0,08	0,16	0,28	0,01	0,49	0,57	1276,94
660	-1566,13	37,32	NA	0,97	0,97	0,97	NA	NA	NA	NA	42,97	-1,02	-0,02	-1566,13	4296,77	-36,45	NA	NA	0	NA	0	71,52	-1,56	1,6	0,05	0,05	0,05	8,18	0	168,9	0	46,96	-1,02	-0,02	71,52	4695,96	1,52	NA	NA	0	0	0	14,45	31,44	17,83	0,57	1,85	4,76	448,91
661	64,03	93,11	19,59	1,27	2,2	3,27	111,35	31,46	33,7	36,31	0,31	0,45	1,45	78,22	31,23	205,05	NA	NA	0	4,34	21,18	42,47	85,32	12,13	0,26	1,34	2,03	104,27	54,66	50,54	35,34	0,5	1,01	2,01	64,47	50,23	84,55	NA	8589,33	0	6,29	87,62	18,27	67,79	3,6	0,58	1,39	1,39	71,78
662	7,72	10,75	15,22	1,03	2,66	4,83	717,97	96,76	59,93	132,11	0,14	0,2	1,39	22,48	28,22	113,15	1,39	29111,15	0	29,11	64,56	2,25	2,97	4,11	1,84	3,22	5,88	666,65	59	41,92	115,95	0,13	0,17	1,32	15,64	24,11	92,55	1,45	18146,04	1,51	24,46	84,16	2,33	3,13	4,16	0,9	2,23	4,71	651,19
663	4,09	4,71	9,15	2,19	3,52	6,01	813,75	109,53	82,28	207,33	0,13	0,15	1,15	20,04	13,18	82,86	2,42	NA	0	35,65	72,71	1,74	1,99	2,92	2,56	4,26	6,22	611,2	99,09	58,17	115,54	0,13	0,14	1,15	19,18	12,68	85,96	2,32	29766,72	0	29,2	74,38	1,52	1,74	2,69	2,83	4,35	6,43	645,62
664	-4,7	-6,28	-21,93	0,01	0,4	3,03	1699,6	73,17	135,23	504,13	0,17	0,23	1,34	9,73	25,17	30,71	1,22	2076,26	5,04	67,36	700,5	-13,11	-18,86	-57,43	0	0,22	2,04	1598,73	49,06	110,77	419,17	0,23	0,33	1,44	1,46	30,46	-10,58	1,1	-4132,71	10,31	63,84	-319,91	-10,01	-14,54	-34,66	0	0,24	1,73	1260,05
665	0,08	0,6	0,44	0,01	0,3	0,78	2055,64	210,14	500,85	358,51	0,73	5,59	7,61	14,93	86,86	10,25	0,7	NA	37,15	83,85	339,82	-5,82	-67,02	-26,89	0,01	0,15	0,64	1685,57	91,72	445,89	310,89	0,78	8,97	11,51	10,62	91,31	3,08	0,64	1932,99	39,23	75,95	511,21	0,08	1,02	0,36	0	0,16	0,69	1606,77
666	-24,96	-61,77	-27,32	0,02	0,27	0,92	398,46	40,68	137,24	90,12	0,6	1,47	2,47	-1,4	59,59	-12	0,95	NA	4,71	25,79	-2522,01	-28,54	-181,23	-32,51	0,43	0,55	1,04	415,84	31,83	190,76	94,46	0,84	5,35	6,35	-8,32	84,25	-6,37	1,01	NA	21,88	23,03	-567,46	-2,88	-15,77	-2,21	0	0,12	0,67	279,18
667	3,9	6	3,51	0,75	1,69	1,96	327,73	54,35	57,51	15,43	0,2	0,32	1,54	12,43	35,01	117,74	1,04	-1962,37	0	7,68	-297,38	0,1	0,15	0,09	0,8	1,24	1,61	339,94	35,21	79,14	29,33	0,26	0,38	1,48	10,62	32,48	88,05	1,13	-6057,41	0	9,8	-98,97	0,07	0,1	0,06	0,8	1,1	1,22	292,02
668	1,19	8,86	5	0,02	0,78	1,16	1523,33	476,6	371,91	244,87	0,74	5,52	7,42	19,98	86,52	16,87	0,67	NA	20,01	78,6	-262,75	0,64	4,96	1,93	0,01	0,35	0,68	1093,63	217,72	391,28	214,93	0,74	5,7	7,71	27,53	87,03	16,62	0,43	176,35	24,68	80,55	6057,15	1,71	13,98	5,09	0,01	0,29	0,58	1084,59
669	24,99	98,34	65,63	0,14	1,79	1,79	955,88	867,13	523,55	0	0,75	2,94	3,94	24,99	74,59	33,5	33,12	NA	0	0	0	0,4	-719,83	776,31	0,06	1,25	1,25	701610,86	652540,43	547640,31	NA	1	-1783,37	-1782,37	0,4	100,06	0,4	-0,07	NA	0	0	0	0,4	114,13	87,78	0,02	0,89	0,89	79793,2
670	-4,12	-29,26	-5,33	0,46	0,83	0,88	470,92	73,3	198,52	10,22	0,86	6,09	7,1	5,63	85,91	0,55	0,92	NA	0	12,61	85,01	-18,16	-1256,49	-117,88	0,53	0,8	1,02	2369,05	59,04	221,23	48,73	0,99	68,17	69,19	-8,62	98,55	-12,14	1,01	-824,57	0	61,95	-2641,93	-9,48	115,31	-65,63	0,13	0,17	0,2	2521,3
671	3,3	9,37	3,76	1,26	1,47	1,89	414,34	29,64	145,54	62,19	0,52	1,48	2,84	3,3	64,78	44,05	1,58	NA	7,89	0	0	13,65	40,56	16,76	0,41	1,25	1,33	448,3	191,51	227,37	18,84	0,62	1,83	2,97	13,65	66,35	44,85	1,39	NA	0,82	0	0	10,5	28,89	19,57	0,56	1,15	1,36	678,73
672	1,23	1,6	2,23	1,98	2,58	9,58	661,59	16,02	27,59	195,55	0,16	0,21	1,3	20,24	23,26	43,53	1,48	NA	9,99	34,55	115,68	0,84	1,05	1,1	1,06	4,33	6,64	479,05	86,92	26,76	62,57	0,14	0,18	1,26	20,13	20,66	47,72	1,39	9549,89	5,88	25,32	119,66	0,28	0,59	0,66	0,34	1,32	1,82	857,97
673	-0,92	-2,97	-2,44	0,34	0,52	0,52	961,12	113,24	654,61	0	0,69	2,21	3,21	-0,92	68,87	-1,34	0,85	NA	0	0	0	-638,06	106,31	-263,42	0	0,01	0,01	150,69	5,74	1040,63	NA	7	-1,17	-0,17	-638,06	700,19	-91,13	-9,83	NA	0	0	0	72,92	-20,26	78,72	0,06	0,13	0,13	392,95
674	4,59	5,44	10,86	1,24	3,8	8,54	861,95	92	35,89	172,53	0,08	0,09	1,19	19,66	15,72	171,91	1,38	18302,33	0	35,7	72,07	-5,37	-6,42	-14,55	0,4	1,02	4,61	989	39,37	63,8	232,56	0,09	0,11	1,2	10,37	16,33	51,76	1,25	7980,53	0	42,66	163,43	-6,49	-7,73	-14,39	0,19	0,92	4,83	807,34
675	1,69	10,52	11,57	0,15	0,31	1,18	2492,39	71,45	439,27	385,57	0,84	5,23	6,23	1,69	83,95	2,01	0,2	NA	0	0	0	12,99	35,89	25,22	1,42	1,51	1,65	708,89	16,74	177,82	25,58	0,64	1,76	2,76	12,99	63,82	20,35	0,63	NA	0	0	0	3,24	5,52	11,37	0,33	0,54	0,88	1275,9
676	1,65	5,75	0,43	0,23	0,71	0,72	95,55	32,41	67,46	1,04	0,71	2,49	3,49	1,65	71,38	2,3	1,6	NA	0	0	0	0,5	4,48	0,27	0,23	1,77	1,78	195,94	143,74	93,33	0,09	0,89	7,94	8,94	0,5	88,81	0,56	1,67	NA	0	0	0	0,5	3,21	0,22	0,15	1,17	1,17	155,54
677	1,43	13,01	2,7	0,02	0,68	0,76	687,41	358,46	545,63	41,41	0,88	8,06	9,11	6,41	89,02	5,48	0,51	NA	8	9,4	60,03	3,45	25,56	5,74	0,02	0,59	0,6	607,03	206,01	443,78	1,47	0,86	6,39	7,41	9,16	86,5	8,94	0,47	-3709,22	6,17	9,5	-211,77	-2,21	-22,88	-4,64	0,02	0,75	0,9	765,07
678	5,25	6,53	12,3	3,25	4,59	7,7	853,4	89,12	61,7	210,76	0,17	0,21	1,24	16,5	19,6	86,33	2,28	NA	0,61	26,38	57,36	-5,71	-6,75	-10,11	8,2	11	16,46	645,43	63,09	22,5	124,47	0,14	0,17	1,18	7,3	15,4	33,87	2,26	11799,96	0	23,02	136,94	-6,99	-8,38	-12,5	2,87	5,85	8,67	650,48
679	0,7	1,02	1,11	0,05	2,52	3,04	574,25	279,31	10,24	59,76	0,25	0,36	1,45	8,74	30,8	26,99	1,89	NA	21,83	12,68	74,71	1,73	2,62	2,12	0,01	2,26	2,74	448,71	213,37	26,32	45,92	0,3	0,45	1,51	9,11	33,99	28,69	1,8	23879,42	22,14	9,08	52,29	0,2	0,3	0,29	0,02	2,42	3	527,62
680	9,09	24,04	13,33	0,01	0,29	0,91	533,86	61,66	124,08	136	0,49	1,28	2,64	20,64	62,18	37,58	0,72	17817,15	22,46	16,94	61,72	1,1	3,11	1,93	0,03	0,19	0,66	643,07	40,8	194,38	126,45	0,56	1,58	2,84	13,18	64,8	21,13	0,67	14016,1	22,74	21,29	90,99	0,28	0,79	0,55	0,02	0,27	0,95	710,56
681	8,03	10,46	12	0,82	1,84	3,06	543,82	67,94	66,33	81,73	0,14	0,18	1,3	23,64	23,18	141,67	1,24	NA	0,08	23,33	68,78	3,57	4,22	5,42	2,66	3,8	6,14	553,74	42,03	36,59	86,71	0,08	0,09	1,18	19,76	15,24	196,84	1,47	13834,21	0,06	24,55	91,18	4,81	7,78	7,71	0,44	0,85	1,96	584,21
682	0,44	1,4	0,84	0,04	0,26	0,62	701,86	89,47	373,92	148,62	0,67	2,13	3,21	10,52	68,84	13,27	0,56	28661,75	7,73	19,44	51,61	0,09	0,28	0,19	0,06	0,22	0,48	749,04	71,63	396,67	112,17	0,64	1,95	3,04	11,34	67,08	10,74	0,53	14302,19	8,15	23,08	104,61	0,08	0,26	0,18	0,06	0,25	0,58	824,95
683	46,46	47,78	20,66	25,49	36,38	36,38	161,83	47,93	4,4	0	0,03	0,03	1,03	69,27	2,75	1690,45	NA	NA	0	10,14	62,17	11,79	18,97	8,86	11,55	12,53	12,53	274,44	21,16	21,6	NA	0,08	0,13	1,61	23,6	37,85	147,73	NA	12501	0	8,88	43,09	1,96	4,99	2,94	1,63	1,94	1,94	544,99
684	7,74	11,19	551,33	0,37	5,42	6,89	25944,35	11807,14	1915,01	3476,22	0,31	0,45	1,45	23,9	30,88	51,85	2,43	NA	13,39	1152,34	-185,45	10,56	13,26	389,87	6,14	7,21	9,14	13480,06	1022,02	728,17	1847,69	0,2	0,26	1,26	27,02	20,4	90,71	2,66	-3972,19	11,73	608,16	-215,84	0,16	0,19	2,4	6,82	7,44	9,26	5409,14
685	3,92	5,44	17,88	2,88	4,21	4,88	1658,55	178,11	149,51	101,51	0,11	0,15	1,39	19,53	27,89	129,65	1,3	1267,05	0	71,1	924,2	3,16	4,29	14,78	3,15	4,39	5,16	1708,78	171,26	150,56	117,46	0,1	0,14	1,36	18,85	26,37	112,22	1,37	NA	0	73,45	2424,98	1,75	2,44	7,9	3,26	3,62	4,36	1638
686	-1,92	-3,76	-16,39	0,05	0,53	1,68	3101,43	132,93	185,39	323,48	0,43	0,83	1,95	4,28	48,79	6,48	1	2021,09	3	52,86	500,88	-4,36	-10,44	-33,74	0,02	0,77	1,8	2826,02	140,39	191,21	324,81	0,52	1,25	2,4	1,47	58,27	2,34	1,03	-635,98	4,26	45,08	-1674,47	-6,69	-20,26	-46,38	0,3	0,97	2,09	2525,05
687	-8,54	-52,68	-38,2	0,01	0,41	1,12	1628,55	157,3	336,78	285,07	0,76	4,67	6,17	2,47	83,79	-0,03	0,84	NA	31,68	49,27	-810,87	3,04	17,51	10,31	0,1	0,81	2,63	1237,72	127,4	160,15	332,29	0,76	4,39	5,76	13,01	82,63	15,14	0,71	8293,82	15,77	33,8	134,74	2,21	13,74	9	0,04	0,42	1,79	1480,82
688	0,27	1,17	1,23	0	0,39	0,97	1641,36	331,8	342,07	496,21	0,77	3,32	4,32	19,71	76,83	55,71	0,64	NA	33,89	87,63	267,3	0,34	2,43	1,8	0,1	0,55	1,71	1908,14	237,91	425,62	614,42	0,86	6,07	7,07	11,54	85,85	4,37	0,37	4514,86	5,17	58,52	227,49	0,31	2,24	1,34	0,06	0,36	2,17	1558,51
689	4,04	5,69	9,49	0,1	0,51	1,72	856,35	52,53	121,75	157,51	0,25	0,35	1,41	19,08	29,1	44,61	1,08	NA	3,02	35,39	109,96	3,05	4,47	7,14	0,11	0,49	1,63	854,71	56,65	138,35	171,26	0,27	0,39	1,47	17,2	31,75	42,38	1,07	NA	3,18	33,14	110,38	1,5	2,23	2,58	0,06	0,42	1,53	623,75
690	0,16	0,42	1,29	0,05	0,75	1,46	2892,18	701,37	1013,34	736,29	0,5	1,29	2,58	0,16	61,25	28,98	1,12	NA	0	0	0	17,94	30,04	26,77	0,56	1,86	2,2	544,66	179,34	138,39	48,47	0,4	0,67	1,67	17,94	40,29	61,66	1,72	NA	0	0	0	3,04	6,2	24,4	0,32	1,11	1,78	2922,79
691	2,65	4,9	13,39	0,13	0,39	2,03	1838,66	62,7	281,59	468,41	0,33	0,62	1,85	16,8	45,87	48,6	1,05	6472,67	0	71,47	214,09	-4,13	-7,81	-12,53	0,34	0,55	1,71	1106,72	45,93	145,48	280,77	0,38	0,71	1,89	9,8	47,1	21,91	1,1	8920,61	8,5	42,26	142,91	-10,49	-20,49	-43,25	0,19	0,39	1,53	1500,88
692	43,96	87,95	28,21	0,65	0,89	0,89	233,59	28,12	93,01	0	0,49	0,98	2	48,22	50,02	102,71	0,91	NA	10,32	2,73	5,34	30,52	53,95	36,06	0,43	1	1	431,29	104,83	95,86	NA	0,43	0,75	1,77	32,81	43,43	78,77	1	108805	20,81	2,71	4,9	27,88	39,04	39,95	0,79	2,05	2,05	521,57
693	44,23	52,47	56,3	2,58	6,31	6,31	463,31	268,68	71,93	0	0,16	0,19	1,19	50,21	15,7	281,78	NA	NA	0	7,6	9,79	43,6	50,83	68,36	3,9	7	7	572,22	249,07	80,23	NA	0,14	0,17	1,17	46,59	14,21	306,76	NA	NA	0	4,68	5,23	32,65	34,21	65,21	14,41	21,81	21,81	726,99
694	-5,35	-17,76	-20,09	0,02	0,34	0,66	1365,9	205,12	477,96	208,56	0,7	2,31	3,32	21,01	69,84	20,8	0,72	NA	11,72	98,94	292,15	-4,05	-12,1	-10,52	0,02	0,44	0,86	949,27	173	304,69	177,55	0,66	1,99	2,99	25,31	66,55	34,72	0,83	3375,09	11,66	76,34	298,4	11,83	28,62	35,77	0,13	0,85	1,25	1100,59
695	0,08	0,14	0,54	0,77	2,71	3,4	2459,73	1090,16	46,14	389,74	0,42	0,74	1,75	16,04	42,9	24,06	2,65	NA	21,11	107,87	-288,49	0,21	0,38	0,87	10,31	11,22	15,27	1489,89	68,16	74,89	307,51	0,44	0,8	1,8	20,29	44,39	25,33	2,52	NA	0	81,96	-263,21	0,11	0,2	0,76	14,35	15,94	22,81	2435,65
696	-12,66	-13,9	-59,35	6,42	7,18	10,29	1706,57	72,95	96,05	302,68	0,07	0,08	1,1	8,52	8,95	-3,07	2,22	NA	0	99,28	-29200,97	-6,7	-7,33	-21,47	6,13	6,93	9,96	1168,89	57,99	72,84	223,47	0,07	0,08	1,09	16,18	8,56	39,7	2,49	3278,94	0	73,29	379,24	-22,67	-24,99	-99,03	3,44	4,32	8,1	1590,19
697	-16,63	-24,01	-21,11	0	1,31	1,31	462,04	179,44	137,3	NA	0,31	0,44	1,44	10,07	30,72	-18,87	1,15	NA	0	33,89	-65,91	10,44	15,45	280,54	0	1,06	1,06	9805,47	3311,47	3132,79	NA	0,32	0,48	1,48	10,44	32,39	40,58	1,03	NA	0	0	0	0,82	1,12	17,45	0	1,21	1,21	7727,52
698	-5,8	-47,87	-62,7	0,32	0,48	1,34	3931,71	185,22	1154,85	1014,53	0,83	6,88	8,25	-0,71	87,87	31,36	1,1	NA	0	55,08	-27,23	-11,19	-384,25	-23,32	0,06	0,36	0,57	760,82	105,86	345,53	71,54	0,97	33,34	34,34	-5,61	97,09	25,02	1,08	NA	0	11,64	-110,72	13,39	82,88	39,92	0,95	1,13	1,41	1085,14
699	0,08	0,12	0,48	0,25	1,02	2,56	2312,28	166,39	89,85	354,68	0,23	0,37	1,59	11,51	37,21	42,11	1,01	NA	10,91	72,66	149,7	0,04	0,05	0,21	0,51	0,9	4,17	2124,87	43,6	88,14	441,67	0,19	0,27	1,47	13,48	32,04	58,05	1,08	6728,77	5,3	78,26	149,4	-1,77	-2,58	-10,24	0,3	0,67	3,7	2102,96
700	1,43	1,84	2,46	1,44	2,43	4,12	625,92	66,97	9,34	117,01	0,19	0,25	1,29	14,46	22,38	63,2	1,48	14862,08	9,54	22,41	93,36	0,32	0,4	0,53	1,77	9,98	14,9	606,33	153,61	18,8	93,85	0,18	0,22	1,25	11,7	20,27	59,4	1,92	NA	7,32	18,91	103,65	0,12	0,15	0,19	3,81	7,63	12,12	582,81
701	0,82	1,25	1,4	0,92	1,42	4,28	619,49	37,77	63,88	218,41	0,31	0,47	1,52	20,37	34,25	42,03	1,78	NA	12,71	33,27	98,8	2,46	3,59	4,34	0,98	1,54	4,68	642,34	39,09	57,22	223,11	0,3	0,43	1,46	21,1	31,29	43,75	1,81	11986,83	13,92	32,8	92,75	2,75	3,96	5,42	0,52	0,97	3,49	717,58
702	15,42	76,06	33,54	0,26	0,29	0,29	791,75	16,43	621,63	0	0,79	3,92	4,93	20,17	79,73	26,74	0,26	NA	0	10,33	15,63	19,12	48,3	53,8	0,33	0,91	0,91	1027,35	25,18	606,36	0,05	0,6	1,53	2,53	19,96	60,42	41,19	0,87	NA	0	2,38	6,14	-5,6	-13,92	-1334,75	0,02	1,12	1,13	86802,13
703	5,33	5,94	8,65	3,86	5,87	13,04	590,32	44,85	22,3	162,09	0,1	0,11	1,11	27,24	10,28	132,82	1,89	NA	0	35,53	84,36	5,05	5,63	7,51	8,46	12,43	18,46	543,46	69,79	17,51	107,29	0,1	0,11	1,12	26,61	10,37	142,01	2,41	15166,44	0,01	32,1	99,25	2,6	2,91	4,82	7,81	9,27	14,4	674,97
704	-1,09	-1,56	-5,47	1,91	2,64	4,57	1833,19	48,34	179,08	349,79	0,2	0,29	1,44	17,76	30,52	59,66	1,32	NA	0	94,9	-341,06	5,68	7,55	17,63	2,1	2,6	4,67	1133,57	43,48	107,01	256,98	0,16	0,21	1,33	25,35	24,77	97,3	1,63	1236,23	2,85	61,09	580,38	0,34	0,49	1,56	1,17	1,44	3,02	1684,08
705	-2,63	-6,29	-7,83	0	0,17	0,98	1083,15	57,04	200,53	289,58	0,53	1,26	2,39	15,43	58,16	4,72	0,89	2538,98	30,31	53,73	292,24	-2,51	-6,43	-6,88	0	0,24	1,12	999,85	65,04	140,05	248,61	0,5	1,28	2,56	15,75	60,96	6,11	0,83	2890,43	29,62	50,03	256,32	-3,04	-8,05	-9,09	0	0,2	0,88	1087,26
706	2,4	8,29	2,99	0	0,19	0,74	453,24	44,58	160,34	133,45	0,68	2,34	3,45	27,51	71,06	19,87	0,69	14945,34	22,6	31,27	89,64	2,09	7,02	2,34	0,01	0,11	0,86	408,05	19,49	128,42	159,39	0,65	2,18	3,36	29,71	70,21	20,9	0,73	17664,81	22,03	30,87	81,58	2,02	7,12	2,35	0	0,1	0,84	424,26
707	12,05	14,85	35,11	6,6	7,92	7,97	1060,94	228,2	174,07	10,34	0,19	0,23	1,23	35,47	18,89	89,55	-2,5	742,5	0	68,28	2024,8	5,52	6,26	16,12	8,94	10,46	10,58	1066,41	160,01	104,97	12,64	0,12	0,13	1,13	29,2	11,88	92,74	-14,22	-5365,83	0	69,19	-276,83	1,6	1,81	4,7	7,89	9,23	9,39	1065,46
708	0,62	2,16	1,05	0	0,14	0,59	621,81	26,18	41,46	96,91	0,66	2,31	3,51	4,58	71,53	7,4	0,74	31986,38	40,04	6,77	32,56	3,78	12,26	7,37	0	0,18	0,81	711,22	40,32	66,38	147,9	0,64	2,09	3,24	7,53	69,16	12,51	0,84	57437,74	36,2	7,31	21,46	2,83	8,13	4,53	0	0,23	0,82	582,39
709	3,72	4,06	9,36	2,66	4,05	9,19	916,67	73,19	40,44	274,74	0,09	0,09	1,09	17,07	8,57	126,32	2,02	15944,66	1,35	33,63	73,96	4,72	5,35	10,62	2,63	3,47	7,53	821,83	51,69	58,83	251,39	0,12	0,13	1,13	18,18	11,78	103,6	2,13	15344,52	0,29	30,31	79,35	3,53	3,95	7,86	2,99	3,77	10,07	810,31
710	1,08	4,58	3,53	0,03	0,55	0,85	1187,72	258,16	470,09	172,62	0,62	2,6	4,23	9,35	76,38	11,9	0,63	NA	7,74	26,98	399,35	1,53	8,37	8,37	0,08	0,5	0,79	1994,83	196,43	1161,24	368,08	0,73	3,97	5,46	7,26	81,7	9,78	0,54	NA	5,92	31,33	-21222,64	-6,46	-49,96	-24,61	0,02	0,12	0,39	1385,52
711	1,51	2,44	10,05	0,91	2,76	5,06	2426,83	441,02	90,04	555,05	0,28	0,45	1,62	7,18	38,33	73,16	1,61	-16622	6,19	37,8	-57,16	4,74	6,98	22,48	3,37	3,82	7,81	1729,76	63,71	104,85	576,91	0,27	0,39	1,47	11,25	32,03	78,46	2,5	-8622	2,19	30,82	-123,27	-2,87	-3,91	-14,63	3,91	5,13	12,71	1856,58
712	0,23	0,23	57,94	5,34	5,38	5,38	89838,22	1,21	34,65	NA	0	0	1	0,29	0,04	549,93	1	NA	0	13,62	13,62	0	0	NA	48,2	81,04	81,04	NA	NA	NA	NA	0	0	1	0	0	-238	1	NA	0	NA	0	0	0	NA	78,23	78,89	78,89	NA
713	-67,66	516,15	-32,08	0,28	0,37	0,6	172,61	18,24	191,2	44,93	1,13	-8,63	-7,63	-24,52	113,11	-43,63	-0,4	NA	0	20,46	-459,67	14,06	943,94	4,71	0,06	0,06	0,56	122,18	NA	118,1	60,43	0,99	66,14	67,14	53,78	98,51	32,75	0,05	10022,6	0	13,3	56,19	0,86	40,97	0,35	0,03	0,26	0,86	146,59
714	-2,75	-3,5	-6,53	1,49	2,32	4,37	863,49	77,13	92,55	191,59	0,15	0,19	1,27	12,61	21,27	45,52	1,58	NA	0	36,44	138,86	-3,86	-4,92	-8,82	1,23	1,86	4,02	833,85	60,25	95,84	210,22	0,17	0,21	1,27	13,3	21,53	37,3	1,57	6248,26	0	39,19	161,81	-0,73	-0,93	-1,45	1,25	2,47	4,99	725,65
715	-5,79	-1863,07	-22,58	0,01	0,1	0,55	1419,49	51,87	423,41	258,33	0,89	287,49	321,81	5,02	99,69	11,45	0,58	NA	10,59	42,14	182,03	-0,27	-467,19	-0,73	0	0,1	0,74	999,17	40,05	324,13	265,82	0,82	1435,74	1755,26	11,14	99,94	21,92	0,55	27689,65	9,07	31,22	67,8	0,43	87,87	1,33	0,04	0,13	0,85	1120,25
716	-0,17	-0,36	-0,19	0,01	0,66	1,04	410,54	64,99	19,62	38,45	0,31	0,66	2,14	20,49	53,18	48,1	0,71	NA	22,43	23,3	80,82	0,69	1,46	0,67	0,01	0,72	1,27	354,85	66,88	28,59	51,86	0,37	0,77	2,11	24,37	52,52	50,1	0,87	14418,37	25,42	23,01	67,95	-0,27	-0,51	-0,26	0,01	0,35	0,97	350,41
717	-26,68	129,37	-169,67	11,49	15,34	20,91	2315,01	372,38	96,9	547,95	1,21	-5,85	-4,85	-23,85	120,62	-19	-1,79	NA	0	17,97	-1,89	56,93	130,48	132,4	3,41	5,03	6,25	848,84	203,35	124,97	154,09	0,56	1,29	2,29	58,33	56,37	105,32	6,49	-11555	0	3,25	-7,75	12,99	86,72	56,91	0,73	1,02	1,23	1594,34
718	-0,16	-0,18	-0,79	2,1	10,25	15,02	1793,3	368,74	51,38	248,75	0,06	0,06	1,13	6,55	11,51	271,39	1,61	2392,57	0	33,06	305,04	1,48	1,62	7,76	4,34	21,42	29,47	1910,08	509,3	33,09	269,99	0,05	0,05	1,09	8,11	8,35	266,82	1,96	3593,67	0	34,69	183,78	-1,3	-1,43	-6,85	3,1	10,4	14,79	1915,94
719	15,06	43,36	5,78	0,05	1,31	1,34	139,71	112,1	88,63	2,87	0,64	1,85	2,88	34,94	65,27	32,71	2,53	4353,38	0	7,63	44,34	2,69	11,94	1,75	0,28	0,98	1,08	236,77	125,03	180,1	19,19	0,77	3,42	4,43	11,26	77,45	11,04	1,38	4845,11	0	5,56	43,38	2,56	5,78	2,49	0,36	1,3	1,52	354,51
720	-1,24	-1,24	NA	NA	NA	NA	NA	NA	NA	NA	0	0	1	-1,24	0	NA	NA	NA	0	NA	NA	1,54	2,7	44,67	2,09	2,32	2,32	10605,68	1068	4500	NA	0,43	0,75	1,75	1,54	43,02	3,57	NA	NA	0	0	0	0,53	1,11	3,11	1,63	1,89	1,89	2151,44
721	-2,95	-4,12	-9,54	5,56	6,69	13,24	1175,52	30,91	37,14	246,8	0,07	0,09	1,39	17,85	28,26	132,37	1,29	6550,61	0	67,2	184	-2,24	-3,07	-6,83	5,28	6,49	14,17	1110,52	32,18	34,7	270,27	0,06	0,09	1,37	19,54	26,84	136,94	1,37	7799,81	0	66,27	158,13	-4,26	-5,81	-11,3	4,8	6,67	11,94	965,99
722	5,15	10,58	14,46	0,02	0,3	1,24	1021,36	54,47	123,54	194,71	0,48	0,98	2,05	16,59	51,32	25,1	1,05	NA	14,29	32,09	70,98	4,82	11,15	10,2	0,03	0,59	1,63	772,9	72,74	95,58	142,23	0,51	1,19	2,32	15,56	56,81	22,81	1,07	27645,23	6,87	22,76	59,14	0,23	0,53	0,46	0,01	0,73	1,46	738,45
723	5,46	9,81	9,85	0,21	0,88	3,07	656,83	66,2	67,81	219,33	0,25	0,44	1,8	31,08	44,37	88,35	1,23	6842,63	11,51	46,23	150,29	12,84	18,79	16,06	1,05	2	4,59	456,41	51,97	38,87	143,43	0,18	0,27	1,46	40,31	31,67	157,39	1,69	10657,84	6,72	34,36	105,7	0,88	1,17	1,33	1,4	2,09	4,75	552,28
724	-8,82	-116,38	-13,35	0	0,14	0,65	551,18	52,59	336,78	218,01	0,8	10,52	13,2	3,73	92,43	4,49	0,18	NA	17,09	18,99	188,74	-8,77	-585,94	-7,59	0	0,04	0,49	315,72	9,17	190,11	115,75	0,84	56,33	66,81	2,93	98,5	3,59	0,04	5723,05	22,39	10,12	306,52	-8,85	117,32	-14,37	0	0,08	0,56	590,85
725	0,09	0,75	0,07	0,23	0,89	1,06	289,07	131,54	198,9	33,12	0,87	6,92	7,92	0,09	87,38	10,49	1,15	NA	0	0	0	1,41	7,24	2,78	0,23	0,47	0,57	716,29	102,65	417,06	42,47	0,8	4,12	5,12	1,41	80,47	9,91	0,62	NA	0	0	0	-5,99	-36,23	-8,79	0,14	0,15	0,33	534,28
726	-4,85	-6,54	-15,92	1,42	1,72	5,82	1194,88	14,48	49,63	206,52	0,1	0,14	1,35	12,96	25,79	53,4	1,06	NA	0	58,47	235,46	9,84	12,65	21,4	3,36	3,95	9,39	793,75	18,68	31,35	172,73	0,11	0,15	1,29	27,34	22,24	174,3	1,35	21020,45	0	38,06	71,98	-6,86	-8,58	-18,72	3,79	4,3	12,16	993,67
727	-1,27	-1,42	-4,13	4,03	6,06	12,62	1179,37	51,17	25,3	168,44	0,07	0,08	1,12	15,6	10,42	105,53	1,3	NA	0	54,68	150,81	-5,05	-5,78	-15,83	3,27	4,72	10,16	1144,94	48,19	33,17	182,8	0,1	0,11	1,15	12,4	12,74	41,36	1,33	7256,92	0	54,71	176,51	-3,23	-3,68	-8,81	5,71	7,4	14,42	991,53
728	-5,9	-30,16	-171,67	0,04	0,07	0,19	10588,91	239,01	6442,9	903,33	0,71	3,63	5,11	-2,7	80,43	6,96	0,27	NA	9,32	93,14	-20,27	-2,09	-14,18	-28,11	0,08	0,19	0,33	4912,02	348,81	2788,01	424,9	0,71	4,83	6,79	2,03	85,27	10,49	0,35	NA	13,38	55,45	-94,48	-19,79	157,98	-300,74	0,02	0,06	0,16	5530,8
729	0,69	2,62	63,2	145,18	145,19	145,19	33304,09	0,17	56,08	0	0,74	2,79	3,79	0,69	73,59	0,94	1,33	NA	0	0	0	1,26	4,61	72,67	83,22	83,22	83,22	21068,71	0,11	64,36	0	0,73	2,66	3,66	1,26	72,7	1,73	1,34	NA	0	0	0	0,94	3,38	67,51	920,19	925,95	925,95	26065,66
730	0,04	0,12	0,05	0,06	0,42	1,63	504,95	57,65	116,33	191,55	0,58	1,9	3,27	30,31	69,41	24,9	1,14	3943,33	9,27	41,99	294,02	13,03	28,09	10,9	1,09	1,4	2,89	305,38	17,77	57,15	86,49	0,42	0,9	2,16	44,94	53,6	70,38	1,51	8267,05	0,02	26,7	151,3	0,46	0,99	0,6	0,07	0,76	2,41	472,93
731	10,26	23,19	12,81	0,02	0,69	1,46	454,58	89,05	55,92	104,16	0,48	1,08	2,26	19,5	55,76	39,27	1,09	NA	30,61	11,54	40,98	-3,59	-9,09	-7,8	0,01	0,23	1,08	793,1	43,03	132,19	207,42	0,54	1,36	2,53	5,62	60,5	7,9	0,93	8805,85	32,79	20,01	148,68	0,16	0,49	0,33	0,04	0,2	0,78	742,21
732	10,64	11,67	19,67	7,33	10,3	11,04	672,64	153,52	51,66	38,37	0,09	0,1	1,1	30,17	8,81	164,13	6,42	23212,14	0	36,09	58,32	7,51	8,11	14,08	8,27	13,31	14,5	683,74	206,09	40,89	49,34	0,07	0,08	1,08	28,77	7,34	148,72	7,74	19918,29	0	39,81	69,73	7,19	7,64	14,23	10,56	18,17	19,46	720,65
733	11,07	18,11	11,03	0,1	0,68	2,19	362,6	24,11	40,18	96,62	0,36	0,59	1,64	34,15	38,87	76,45	1,28	NA	19,77	22,99	62,14	-19,72	-42,6	-27,82	0,03	0,44	1,03	514,87	35,05	96,32	112,33	0,53	1,15	2,16	7,89	53,7	-7,93	1	1950,19	28,84	38,94	730,97	1,04	2,82	1,48	0,02	0,48	1,08	517,26
734	22,48	37,47	54,66	0,73	1,44	2,1	885,18	240,06	338,66	226,11	0,4	0,67	1,67	38,16	40,01	68,24	3,31	NA	0	38,13	80,48	10,04	12,85	30,98	0,73	2,61	3,95	1125,75	445,6	237,18	322,17	0,22	0,28	1,28	18,91	21,81	71,2	5,16	-3887	0	27,35	-118,34	19,14	21,41	134,83	3,3	3,57	8,89	2564,07
735	0,92	2,07	2,29	0,03	0,62	1,55	911,89	136,92	180,28	214,48	0,42	0,94	2,26	16,56	55,74	18,08	1	6754,42	16,89	39,18	161,6	0,55	1,29	2,1	0,08	0,47	1,73	1389,27	130	237,88	419,3	0,37	0,86	2,34	15,84	57,29	21,81	0,95	6027,88	15,01	58,19	207,5	0,67	1,54	1,55	0,01	0,21	1,55	840,27
736	10,91	18,51	10,33	0,29	1,63	2,29	344,72	110	38,75	56,01	0,32	0,55	1,7	19	41,06	72,25	1,43	30302,67	12,97	7,67	36,87	12,6	21,51	12,17	0,15	1,38	1,98	352,41	121,45	73,73	60,98	0,37	0,63	1,71	19,2	41,4	60,15	1,43	35144,8	9,51	6,37	29,82	9,29	13,95	8,7	0,29	2,04	2,52	340,85
737	2,99	23,41	112,67	0,47	0,6	0,8	13730,32	534,72	4396,56	917,37	0,87	6,84	7,84	7,72	87,24	39,54	0,91	NA	0	178,47	-2,07	0,64	4,75	NA	0,49	0,64	1,05	NA	NA	NA	NA	0,86	6,39	7,39	8,74	86,47	33,99	1,05	-64794	0	NA	-6,99	-2,12	-54,06	-38,6	0,39	0,54	0,83	6627,29
738	5,65	13,27	74,97	0,71	0,82	1,26	4829,67	204,28	1930,97	861,86	0,41	0,95	2,35	19,49	57,42	61,14	0,87	NA	0	183,61	-27,95	8,63	16,65	77,26	0,93	1,1	1,51	3267,89	195,01	1130,46	470,8	0,35	0,68	1,93	25,95	48,16	86,25	1,11	-8442	0	155,11	-80,85	8,48	17,52	71,8	0,44	1,25	1,59	3080,86
739	10,11	11,79	47,63	1,2	4,03	9,15	1714,42	189,06	66,72	346,22	0,06	0,06	1,17	22,76	14,2	404,49	1,35	6540,29	0	59,55	184,68	8,39	9,52	33,57	3,94	7,05	10,43	1461,34	202,26	66,27	227,14	0,06	0,06	1,13	19,7	11,87	368,08	1,71	10034,83	0	45,31	141,04	0,47	0,52	2,64	6,93	9,46	15,75	2036,36
740	-68,42	111,53	-160,33	0	0,23	0,52	852,92	281,42	797,18	347,65	1,61	-2,63	-1,63	-41,11	161,35	-21,08	-1,84	NA	62,23	64,01	-99,84	11,55	108,5	21,98	0,01	0,41	0,81	694,94	241,72	382,83	242,13	0,89	8,39	9,4	33,49	89,36	19,03	0,43	-12593,46	32,06	41,78	-88,05	6,92	72,83	50,05	0,01	0,04	0,55	2632,26
741	2,15	2,94	2,93	0	0,52	1,95	495,54	35,69	50,68	101,53	0,19	0,26	1,36	18,89	26,73	95,05	1,09	15248,52	6,14	22,79	82,02	0,09	0,13	0,15	0	0,45	1,67	613,42	42,18	48,21	117,04	0,24	0,33	1,41	17,51	28,83	48,4	1,07	10972,55	12,05	29,28	124,2	0,45	0,59	0,69	0	0,81	2,38	559,38
742	-6,57	-8,43	-18,74	0,89	2,79	6,02	1038,43	109,81	58,03	189,98	0,07	0,09	1,28	14,65	22,04	117,56	1,19	NA	0	60,55	236,19	-5,98	-7,73	-11,6	0,31	1,79	5,22	707,61	68,67	46,33	160,96	0,09	0,11	1,29	19,19	22,57	130,78	1,2	6534,76	0	48,81	162,25	-4,5	-5,67	-8,75	0,26	1,81	6,54	706,86
743	-6,82	-85,71	-59,91	0,02	0,02	0,02	3196,5	0	2804,11	0	0,92	11,56	12,56	-5	92,04	-1,77	0,08	NA	0	16	103,81	-3,38	-81,01	-17,95	0,07	0,07	0,07	1936,72	NA	1653,91	NA	0,96	22,95	23,95	-1,47	95,82	1,87	0,04	NA	0	10,14	44,38	1,2	21	5,99	0,05	0,05	0,05	1812,85
744	1,84	2,22	2,87	0,4	1,94	5,94	568,43	72,55	47,12	191,4	0,13	0,16	1,21	22,27	17,37	85,26	1,78	NA	0	31,92	91,61	-9,57	-11,88	-14,19	0,16	1,44	6,55	541,19	42,41	32,91	170,52	0,16	0,19	1,24	12,82	19,42	13,35	1,52	10746,58	3,72	33,2	144,08	4,64	5,89	5,98	0,13	2,36	5,07	469,48
745	0,16	0,42	0,81	0,03	0,37	1,65	1846,06	163,29	113,34	609,55	0,41	1,1	2,65	14,21	62,21	41,45	0,92	1794,09	33,99	71,24	344,94	0,1	0,24	0,59	0,03	0,1	0,89	2093,82	52,72	687,17	634,9	0,42	0,97	2,28	9,69	56,22	27,03	0,73	1594,1	5,67	55,01	367,73	0,06	0,34	0,61	0,02	0,41	0,66	3806,37
746	3,49	13,39	53,75	0,5	1,06	1,42	5600,27	1257,67	807,17	816,19	0,63	2,39	3,83	22,96	73,9	27,69	1,12	NA	26,39	299,43	-160,19	5,49	18,28	66,76	0,6	1,16	1,62	4438,84	905,96	529,4	752,53	0,55	1,83	3,33	23,82	69,96	27,43	1,18	NA	24,81	222,97	-335,42	3,17	9	42,09	0,63	1,05	1,51	4835,49
747	10,82	26,34	9,14	0,57	0,87	1,07	307,53	52,92	117,25	35,57	0,59	1,43	2,43	24,56	58,91	56,56	1,12	NA	19,4	11,61	54,75	16,75	32,46	11,34	0,93	1,3	1,59	247,11	42,75	115,24	34,06	0,48	0,94	1,94	32	48,39	73,34	2,17	NA	0	10,32	59,99	21,73	42,71	17,47	0,72	1,42	1,69	292,54
748	-4,36	-6,99	-17,25	0,01	0,33	1,21	1438,76	98,5	107,05	279,44	0,27	0,43	1,6	12,84	37,53	26,1	0,91	2794,02	14,53	68,02	356,55	-1,52	-2,4	-5,05	0	0,15	1,09	1210,75	39,57	81,1	254,97	0,28	0,44	1,58	15,79	36,7	39,76	0,91	3693,71	15,59	57,41	254,97	-3,71	-6,13	-12,85	0,07	0,52	3,28	1262,7
749	24,05	130,58	21,74	0,08	0,32	0,54	329,02	61,29	258,11	57,6	0,8	4,36	5,43	33,28	81,58	39,2	0,33	NA	0	8,34	22,81	-0,8	-3,68	-1,36	0,11	0,38	0,47	621,86	125,48	468,16	42,66	0,77	3,55	4,6	10,29	78,28	15,72	0,35	34885,03	0	18,9	54,59	-1,81	-8,75	-3,65	0,02	0,26	0,36	732,27
750	2,63	4,33	4,03	0,65	1,19	1,56	559,31	105,1	193,92	73,17	0,37	0,62	1,65	30,62	39,4	17,9	1,35	5810,22	0	43,01	203,3	2,23	4,69	5,02	0,5	0,71	1,22	820,71	81,37	276,31	205,97	0,51	1,07	2,1	24,64	52,45	11,76	1,19	8775,71	14,9	50,39	151,18	0,03	0,06	0,08	0,03	0,28	1,22	1036,76
751	1,62	1,81	23,23	2,46	4,08	5,46	5214,55	857,12	530,66	744,65	0,1	0,11	1,11	1,62	10,29	176,13	2,05	NA	0	0	0	1,01	1,23	11,14	2,43	2,59	4,21	4013,71	108,1	698,27	1149,75	0,18	0,21	1,21	1,01	17,64	66,88	3,21	NA	0	0	0	-3,42	-9,15	-78,32	0,24	0,27	0,45	8341,67
752	24	97,9	22,58	0,05	0,77	1,04	342,56	164,72	228,36	63,66	0,75	3,08	4,08	47,91	75,49	38,35	1,07	NA	0	22,51	55,16	-24,89	-134,39	-17,86	0,07	0,38	0,8	261,8	55,96	183,68	79,67	0,81	4,4	5,4	20,53	81,48	-18,57	0,59	NA	0	32,58	470,02	-23,38	-1849,58	-12,54	0,17	0,23	0,57	195,23
753	14,07	18,47	50,87	3,8	4,28	4,28	1315,96	146,37	304,04	0	0,24	0,31	1,31	14,07	23,84	59,03	NA	NA	0	0	0	7,34	10,7	30,97	1,98	3,22	3,22	1540,5	587,12	471,81	NA	0,31	0,46	1,46	7,34	31,43	23,34	NA	NA	0	0	0	7,99	8,03	47,07	NA	NA	NA	2143,58
754	-1,33	-1,47	NA	10,16	10,16	10,16	NA	NA	NA	NA	0,1	0,11	1,11	-1,33	9,84	-13,51	NA	NA	0	NA	NA	-0,29	-1,48	NA	0,29	0,39	0,52	NA	NA	NA	NA	0,8	4,01	5,01	-0,29	80,04	-0,37	0,34	0	0,01	NA	NA	0,79	6,09	0,19	0,3	0,44	0,68	88,34
755	10,74	13,24	7,49	1,47	1,47	2,35	253,74	0	45,98	41,07	0,19	0,23	1,23	31,72	18,86	194,16	1,45	NA	0	14,62	228,6	22,11	32,64	14,4	0,58	0,58	1,18	237,79	NA	74,47	45,13	0,32	0,48	1,48	40,6	32,27	133,82	1,1	NA	0	12,05	87,64	23,35	30,61	17,81	0,29	0,32	1,02	277,72
756	0	0	NA	NA	NA	NA	NA	NA	NA	NA	NA	NA	1	0	0	NA	NA	NA	0	NA	NA	0	0	NA	NA	NA	NA	NA	NA	NA	NA	NA	NA	1	0	0	NA	NA	NA	0	NA	NA	28,83	31,55	54,31	11,62	11,62	11,62	685,63
757	10,46	18,12	12,84	0	0,57	1,64	446,8	87,29	97,41	172,46	0,42	0,73	1,73	23,53	42,27	41,24	1,55	NA	14,2	16,04	57,29	2,94	5,27	4,66	0	0,7	1,51	578,37	151,84	101,34	184,35	0,44	0,78	1,79	15,26	44,2	22,25	1,53	14716,69	21,47	19,52	85,19	-14,95	-60,83	-49,14	0	0,85	1,33	1196,42
758	12,88	29,63	10,01	0,06	0,13	0,79	283,02	4,69	87,53	75,78	0,57	1,3	2,3	53,27	56,54	50,89	0,84	NA	22,65	31,4	86,75	-11,59	-29,94	-16,99	0,93	1,23	2,58	534,85	31,59	104,71	142,92	0,45	1,17	2,58	22,23	61,27	9,88	1,3	3645,98	20,42	49,56	264,01	-16,57	-55,17	-23,29	0,71	1,09	2,43	511,46
759	55,33	64,16	92,45	5,45	6,03	6,03	608,22	47,45	82,78	0	0,14	0,16	1,16	55,33	13,76	402,02	5,05	NA	0	0	0	11,46	12,4	27,49	5,35	6,92	8,08	875,9	103,05	65,68	77,15	0,08	0,08	1,08	11,46	7,6	285,08	2,4	NA	0	0	0	10,52	11,47	25,43	6,05	6,37	7,75	880,15
760	-38,31	153,46	-48,17	0,03	0,43	0,59	401,04	227,64	564,38	91,82	1,25	-5,01	-4,01	-38,31	124,97	-28,31	-0,95	NA	0	0	0	-50,96	58,61	-15,15	0,13	0,15	0,37	108,48	4,05	199,61	42,87	1,87	-2,15	-1,15	9,88	186,94	-23,82	-2,76	1531,33	0	18,08	344,19	-38,64	-1736,11	-30,13	0,01	0,73	0,73	283,79
761	6,05	9,88	7,05	0,97	1,16	3,14	423,86	11,87	62,6	126,17	0,39	0,63	1,63	23,92	38,76	60,44	1,61	NA	7,93	20,8	131,57	0,64	1,07	0,82	1,95	2,13	4,37	467	8,61	47,18	107,04	0,4	0,68	1,68	22,93	40,48	46,13	1,33	6133,6	1,28	28,53	174,52	0,18	0,42	0,4	1,04	1,13	4,98	808,49
762	0,15	0,87	0,25	0,21	1,08	4,2	604,1	76,74	87,42	275,87	0,66	3,86	5,83	13,99	82,86	24,19	1,79	-1380,5	0	22,96	-574,44	0,13	0,91	0,21	0,36	2,93	8,02	560,45	125,71	48,87	252,34	0,76	5,12	6,73	12,04	85,14	17,03	2,83	-775,6	0	18,28	-1024,48	0,07	0,52	0,14	0,38	2,24	5,08	694,79
763	-3,07	-3,79	-6,34	1,03	1,78	6,66	752,74	46,67	62,8	310,91	0,17	0,21	1,24	29,72	19,18	65,32	1,96	NA	0	67,8	342,65	-2,61	-3,2	-4,09	0,4	1,05	6,94	572,09	30,33	46,54	278,01	0,17	0,2	1,23	36,13	18,61	59,17	2	4175,6	0	60,72	301,18	-10,42	-13,75	-17,22	0,09	0,47	4,09	601,66
764	0,86	3,1	0,53	0,43	1,83	2,11	225,28	84,29	56,26	17,27	0,51	1,83	3,59	44,13	72,18	47,07	1,22	NA	1,84	26,78	66,17	0,46	42,71	0,26	0,61	0,9	0,9	206,97	48,34	77,58	0,13	0,9	82,94	92,5	32,34	98,92	16,76	0,37	53956	42,26	18,08	64,87	-2,75	-30,82	-1,56	0,63	0,93	0,93	207,04
765	1,36	1,53	3,52	0,41	2,01	8,71	938,91	52,36	32,66	221,75	0,07	0,08	1,12	21,66	10,69	123,29	1,34	9123,57	0	52,37	125,57	0,44	0,51	0,97	0,27	1,45	8,2	810,77	33,66	28,52	195,17	0,11	0,13	1,16	21,27	13,95	60,03	1,32	11074,5	2,47	46,27	114,35	0,88	1	2,07	0,88	1,98	9,59	856,9
766	1,55	1,85	2,34	0,35	1,57	2,58	550,54	67,37	33,06	56,17	0,16	0,19	1,19	32,64	16,24	208,04	1,22	2508,6	4,06	47,04	255,41	0,25	0,28	0,4	0,29	1,45	4,34	596,12	48,21	41,5	121,55	0,12	0,14	1,14	32,54	12,31	239,69	1,35	1133,8	0	52,74	515,17	-0,28	-0,42	-0,66	0,05	0,58	1,16	868,71
767	0,7	1,52	2,11	0,05	0,29	0,6	1089,32	78,47	322,63	100,62	0,37	0,8	2,16	20,49	53,81	25,95	0,65	6270,89	0	59,21	103,01	-22,45	-68,66	-78,77	0,01	0,18	0,29	1280,82	82,86	496,76	54,27	0,48	1,45	3,06	-1,22	67,31	-27,2	0,46	-1091,6	0,15	74,49	-478,71	0,16	0,48	0,51	0,09	0,16	0,46	1130,87
768	9,63	10,47	14,13	7,69	9,01	11,77	534,37	37,91	28,69	80,08	0,06	0,07	1,09	12,54	8,03	233,15	2,6	75920	0	4,28	25,93	9,44	9,74	18,37	23,02	25,26	35,2	709,89	26,18	11,67	117,63	0,02	0,03	1,03	12,35	3,08	598,71	2,39	43537,33	0	5,66	31,62	6,71	6,85	11,78	34,08	36,19	46,04	639,55
769	-2,43	-4,35	-6,41	0,11	0,33	1,29	960,44	45,24	67,72	199,57	0,37	0,66	1,79	11,06	44,16	14,69	0,98	6643,23	20,85	35,59	158,22	-3,58	-7,05	-11,23	0,11	0,24	1,32	1143,44	32,5	114,93	269,28	0,37	0,74	1,97	10,33	49,18	11,49	0,94	7564,2	19,1	43,58	145,16	-6,27	-13,52	-18,24	0,07	0,19	1,1	1058,47
770	2,49	23,6	2,64	0,05	1,12	1,12	386,73	364,2	341,02	0	0,89	8,48	9,48	2,49	89,45	2,78	NA	NA	0	0	0	1,61	13,78	2,57	1,17	1,17	1,17	581,95	0	488,98	0	0,88	7,54	8,54	1,61	88,29	1,83	NA	NA	0	0	0	0,08	2,64	1,27	0,24	0,37	0,66	5819,86
771	-2,59	-6,74	-14,45	0,02	0,23	1,02	2034,52	55,89	158,57	217,77	0,38	1	2,61	7,16	61,64	17,68	0,73	7812,02	27,25	54,47	128,68	0,02	0,05	0,08	0,05	0,34	1,49	1436,1	42,39	52,4	169,03	0,37	0,91	2,46	10,97	59,34	26,45	0,79	10575,53	29,78	43,09	101,44	-1,06	-2,67	-3,52	0,01	0,31	1,27	1213,01
772	-18,56	-35,15	-94,76	0,07	1,25	1,85	1858,53	511,51	134,92	267,86	0,28	0,52	1,89	11,4	47,21	-36,87	0,96	NA	16,34	152,95	-444,8	18,16	25,67	54,91	3,39	3,71	5,02	1103,53	34,44	110,64	144,2	0,12	0,17	1,41	46,16	29,26	224,95	1,44	NA	-0,23	84,65	256,21	5,44	7,34	50,81	4,9	4,98	6,65	3401,87
773	-7,91	-8,96	-435,11	1,61	3,13	5,02	20026,64	1400,93	922,38	1767,6	0,06	0,06	1,13	-3,81	11,78	54,69	1,16	NA	0,69	225,31	-47,07	0,09	0,09	2,68	3,19	5,81	8,66	11343,04	767,99	293,76	849,33	0,03	0,04	1,09	3,63	8,45	236,66	1,19	-14432,38	0,46	110,16	-65,07	0,08	0,11	3,5	0,17	1,36	1,83	14986,67
774	-6,79	-11,95	-8,85	0,06	0,47	2,45	474,28	36,63	88,42	177,61	0,41	0,72	1,76	14,75	43,16	11,73	1,44	NA	0	28,07	163,21	-10,08	-20,68	-14,85	0,02	0,3	1,8	537,77	42,53	153,22	232,84	0,49	1,01	2,05	11,9	51,28	5,53	1,41	7088,51	0	32,38	151,23	-22,76	-82,27	-30,44	0,02	0,2	1,18	486,87
775	3,55	6,93	8,33	0,91	1,44	3,87	854,3	27,73	51,94	127,72	0,49	0,95	1,95	17,78	48,78	31,64	1,22	6769,56	38,89	33,4	130,65	5,58	10,45	13,45	0,27	0,46	1,71	880,09	21,6	95,71	145,72	0,25	0,47	1,87	23,2	46,61	52,22	0,83	4141,81	12,71	42,5	248,18	0,63	1,54	2	0,01	0,11	0,89	1153,02
776	0,89	4,18	2,37	0,01	0,48	0,79	972,29	240,72	488,48	161,55	0,6	2,84	4,71	9,51	78,75	11,07	0,49	NA	8	23,03	138,46	1,07	3,98	2	0,05	0,34	0,74	681,5	89,85	250,36	125,04	0,51	1,89	3,72	11,55	73,11	13,78	0,48	NA	11,84	19,56	122,79	1,01	3,8	2,44	0,2	0,99	2,56	878,11
777	-23,64	149,29	-31,3	0,01	0,09	0,77	481,97	44,51	533,49	377,63	1,16	-7,31	-6,32	-18,85	115,83	-20	-1,57	NA	3,76	6,33	-30,17	4,64	-69,52	3,32	0,07	0,22	0,88	260,83	40,07	274,14	183,99	1,07	-15,97	-14,98	14,98	106,67	6,09	-1,24	14253	0	7,39	59,72	12,33	184,09	8,87	0,05	0,2	0,81	261,98
778	-15,2	-16,44	NA	13,27	13,27	13,27	NA	NA	NA	NA	0,08	0,08	1,08	-15,2	7,54	-201,71	NA	NA	0	NA	0	-178,29	-178,29	NA	NA	NA	NA	NA	NA	NA	NA	NA	NA	1	-178,29	0	NA	NA	NA	0	NA	0	13,51	50,08	14,21	0,52	1,37	1,37	382,81
779	15,71	24,51	21,15	0,04	1,65	4,76	489,97	72,75	45,24	142,52	0,31	0,49	1,56	30,61	35,9	96,45	1,55	NA	7,83	20,06	46,64	-2,12	-3,63	-3,57	1,37	2,44	4,68	613,31	66,34	61,88	140,38	0,4	0,68	1,71	12,2	41,47	9,7	1,68	8697,06	21,87	24,06	160,36	1,65	2,99	3,12	1,11	1,81	3,95	687,75
780	2,94	3,69	8,07	3,8	5,61	9,74	999,92	82,57	45,48	190,22	0,13	0,17	1,26	14,49	20,47	83,53	1,59	NA	0	31,73	67,76	6,04	7,4	13,43	6,81	8,2	11,78	812,24	42,73	30,93	112,25	0,13	0,16	1,23	17,1	18,49	111,37	1,65	21229,33	0	24,61	60,94	1,99	2,39	5,12	9,03	13,03	18,54	935,36
781	0,3	1,61	1,32	0,21	0,39	0,49	1612,26	88,4	469,2	47,79	0,53	2,87	5,4	3	58,04	12,39	0,54	NA	10,36	11,97	44,2	0,35	1,53	1,56	0,08	0,33	0,49	1606,35	179,1	662,71	117,59	0,72	3,11	4,33	4,42	76,93	13,13	0,59	27319,05	9,58	17,9	39,36	0,3	1,3	1,37	0	0,19	0,55	1669,58
782	2,91	4,55	1,14	0,91	2,44	2,78	141,99	77,08	15,67	17,07	0,36	0,56	1,56	2,91	35,92	8,11	NA	NA	24,77	0	0	6,88	10,09	2,51	1,11	2,53	3,14	133,22	59,06	31,54	25,96	0,32	0,47	1,47	6,88	31,76	21,67	NA	NA	7,76	0	0	1	1,78	0,41	0,94	1,93	2,29	148,15
783	19,18	35,04	12,27	12,73	13,12	24,22	232,94	2,73	7,13	80,24	0,45	0,82	1,83	39,82	45,27	75,57	3,63	NA	0	13,21	59,13	-0,37	-0,78	-0,33	2,31	2,68	3,87	330,07	24,89	67,15	80,84	0,52	1,1	2,1	13,47	52,49	5,77	3,91	-10548,5	0	12,51	-150,8	7,98	14,73	5,93	3,32	3,69	5,21	270,35
784	0,36	0,47	1,61	1,12	1,99	3,83	1634,03	37,28	130,25	242,09	0,09	0,12	1,33	8,95	24,54	32,98	1,1	NA	0	38,58	-117,16	0,1	0,11	0,54	3,49	4,3	13,77	2054,58	18,5	22,58	216,8	0,03	0,04	1,17	5,9	14,53	49,24	1,03	NA	0	32,67	-62,15	0,54	0,64	1,84	2,97	4,61	9,36	1244,08
785	0,39	1,13	1,28	0,58	1,62	3,87	1201,07	192,37	185,34	422,1	0,65	1,88	2,91	41,49	65,59	19,5	2,08	1049,58	0	135,63	964,2	-21,86	-140,42	-52,52	0,96	1,97	3,1	877,08	172,32	171,41	196,02	0,84	5,37	6,42	25,2	84,43	-2,35	2,04	-6118,14	0	113,08	-170,79	-11,76	-8752,27	-36,29	0,04	1,1	1,51	1123,33
786	3,18	8,07	2,25	0,89	2,16	2,27	257,11	142,02	111,94	12,69	0,61	1,54	2,54	3,18	60,6	5,25	NA	NA	0	0	0	-0,83	-1,13	-2,66	0,69	10,12	12,22	1169,92	889,91	94,38	200,79	0,26	0,36	1,36	-0,83	26,24	-3,16	NA	NA	0	0	0	10,05	15,19	7,13	4,78	11,56	11,56	258,11
787	-4,12	-9,5	-7,18	0,01	0,18	0,55	634,28	44,58	249,42	96,84	0,48	1,12	2,31	17,01	56,67	12,03	0,64	NA	2,04	36,82	111,45	-18,11	-70,09	-37,66	0,01	0,23	0,49	758,95	92,72	357,72	112,41	0,67	2,58	3,87	2,39	74,16	-12,41	0,46	2660,15	9,18	42,63	325,58	7,2	21,42	9,59	0,02	0,19	0,55	484,62
788	-97,05	84,7	-32,59	0,4	0,4	0,4	122,24	0,3	259,42	NA	2,15	-1,87	-0,87	-97,05	214,57	-40,19	-8,48	NA	0	0	0	63,97	3136,97	18,43	0,75	0,76	0,76	105,17	0,3	101,61	NA	0,98	48,04	49,04	63,97	97,96	77,02	0,08	NA	0	0	0	16,12	92,13	10,38	0,17	0,37	0,8	234,27
789	7,61	10,12	11,98	0,18	0,91	4,13	572,53	52,61	71,58	233,02	0,21	0,28	1,33	29,83	24,73	81,03	1,74	NA	0,86	34,95	75,9	1,63	2,11	2,15	0,32	0,95	4,04	481,61	35,71	59,6	186,8	0,2	0,26	1,29	26,46	22,48	58,51	1,71	10924,32	0	32,75	91,4	-3,73	-5,09	-5	0,32	0,76	3,12	488,05
790	4,37	38,48	6,03	0,13	0,4	0,57	502,85	70,93	194,37	43,75	0,55	4,84	8,81	8,53	88,65	17,56	0,2	NA	12,81	5,75	55,56	1,72	4,12	1,53	0,01	0,19	1,19	325,41	10,62	49,2	59,49	0,22	0,53	2,4	6,42	58,26	47,55	0,59	12874,47	3,02	4,2	72,66	1,73	3,87	1,52	0,16	0,57	1,42	321,03
791	4,53	4,78	24,91	39,72	44,47	70,1	2000,25	124,75	26,25	682,27	0,05	0,05	1,05	17,68	5,1	229,67	14,67	NA	0	72,22	-58,38	-3,63	-4,01	-186,75	9,48	10,38	15,66	18789,15	989,13	1098,1	5875,56	0,1	0,11	1,11	10,65	9,63	-1,18	13,19	-10964	0	734,74	-64,42	-1,93	-2,16	-10,76	8,23	9,15	13,36	2029,4
792	9,38	16,97	15,83	0,04	0,51	0,9	614,29	45,26	80,63	38,49	0,29	0,52	1,81	23,07	44,73	53,37	0,79	NA	6,93	23,1	68,38	-5,31	-10	-9,24	0,13	0,44	0,8	635,61	38,06	109,09	45,42	0,29	0,54	1,88	9,74	46,93	11,38	0,74	10016,26	2,31	26,2	118,48	-3,07	-5,6	-5,1	0,09	0,39	0,88	605,91
793	23,25	24,66	13,36	17,55	17,55	17,55	209,16	NA	11,79	NA	0,06	0,06	1,06	30,63	5,7	408,13	NA	NA	0	4,24	112,09	1,87	1,88	2,5	285,97	285,97	285,97	488,71	0	1,69	0	0	0	1	10,93	0,35	534,33	NA	NA	0	12,14	41,84	0,61	0,61	NA	-3200,67	-3200,67	-3200,67	592,24
794	3,57	4,54	6,28	1,22	2,79	6,38	641,2	68,78	25,61	159,83	0,1	0,13	1,27	19,53	21,33	141,87	1,45	12256,57	3,24	28,11	82,61	-6,79	-8,76	-15,59	0,12	1,17	4,83	837,24	77,89	71,09	276,45	0,12	0,15	1,29	11,47	22,44	17,96	1,42	9526,89	0,4	41,89	110,8	-7,09	-9,62	-13,14	0,17	0,55	3,18	674,07
795	-0,42	-2,44	-0,19	0,13	0,14	0,38	163,22	0,95	81,72	20,03	0,83	4,75	5,75	61,76	82,6	30,15	0,62	NA	31,97	27,88	63,01	-16,94	-693,22	-7,01	0,23	0,25	0,29	151,12	2,43	134,03	6,46	0,98	39,92	40,92	42,84	97,56	13,1	0,14	7965,75	7,61	24,75	69,1	-22,62	109,51	-12,76	0,45	0,46	0,46	205,41
796	28,29	32,73	13,76	6,36	7,02	7,58	177,09	15,3	23,11	13,12	0,14	0,16	1,16	49,86	13,55	208,75	NA	NA	0	10,49	43,53	33,49	41,38	14,99	3,63	4,94	5,33	163,34	39,44	30,23	12,06	0,19	0,24	1,24	51,17	19,07	175,59	NA	15953	0	7,91	33,34	29,62	45,2	15,74	1,99	2,87	3,04	193,4
797	14,23	32,23	11,07	0,17	0,27	0,94	283,18	11,54	76,35	76,23	0,53	1,2	2,26	34,99	55,84	53,12	0,89	NA	22,68	16,15	60,01	-10,22	-32,01	-11,23	0,03	0,13	0,73	400,88	19,32	159,59	118,7	0,57	1,78	3,13	15,61	68,06	8,17	0,6	7335,03	13,8	28,37	197,38	-9,37	-37,88	-10,68	0,05	0,13	0,71	414,73
798	1,6	17,78	1,04	0,25	0,34	0,37	236,87	18,59	90,09	6,44	0,91	10,13	11,13	1,69	91,01	23,01	0,14	NA	52,56	0,06	0,35	1,17	8,21	0,63	0,1	0,15	0,2	195,29	7,63	95,62	7,72	0,86	6	7	2,34	85,72	37,57	0,17	NA	36,07	0,63	16,15	0,91	8,69	0,49	0,1	0,49	0,59	195,04
799	10,78	23,44	6,07	0,64	0,64	0,64	204,84	NA	109,26	NA	0,54	1,17	2,17	41,09	54,01	50,95	0,97	NA	0	17,06	41,5	11,76	22,75	7,12	1,32	1,32	1,32	221,05	0	104,93	0	0,48	0,93	1,93	37,96	48,29	54,46	1,95	11656	0	15,87	43,55	-1,56	-2,91	-1,2	1,58	1,66	1,66	281,57
800	8,14	12,4	13,59	0,01	0,37	1,88	607,71	44,78	91,97	191,19	0,32	0,49	1,52	25,83	34,38	57,58	1,26	19610,28	9,17	29,53	70,3	0,07	0,11	0,13	0,08	0,47	2,27	623,89	47,57	89,62	224,17	0,3	0,43	1,44	20,11	30,77	40,12	1,43	15187,35	7,57	34,25	93,75	1,14	1,75	2,01	0,43	0,69	1,9	638,88
801	10,39	-6,8	20,36	0,16	6,32	6,32	713,15	567,94	90,04	NA	2,53	-1,65	-0,65	6,03	252,81	4,11	NA	NA	0	-8,53	77,52	2,5	-3,76	7,2	0,1	1,32	1,32	1050,8	592,8	221,53	NA	1,66	-2,51	-1,51	2,5	166,43	5,25	1,45	NA	25,7	0	0	40,07	209,39	37,06	24,99	26,01	26,01	336,66
802	1,53	4,09	5,21	0,25	0,27	1,03	1240,09	11,2	524,01	403,01	0,53	1,43	2,67	10	62,62	44,64	0,87	NA	10,57	28,85	634,16	1,13	6,6	1,17	0,04	0,14	0,63	376,1	9,99	60,65	50,66	0,78	4,53	5,83	10,01	82,85	21,97	0,83	2915,56	45,75	9,15	221,01	3,02	31,34	8,1	0,04	0,19	0,26	974,94
803	19,5	21,51	36,72	8,59	11,92	15,13	685,39	106,35	35,23	114,83	0,06	0,07	1,1	38,55	9,32	432,91	4,34	NA	0	35,87	61,8	0,32	0,4	0,53	1,77	9,98	14,9	606,33	153,61	18,8	93,85	0,18	0,22	1,25	11,7	20,27	59,4	1,92	NA	7,32	18,91	103,65	0,12	0,15	0,19	3,81	7,63	12,12	582,81
804	1,38	8,09	1,9	0,12	1,16	1,16	500,71	421,73	287,96	NA	0,83	4,84	5,84	1,38	82,89	1,67	3,78	NA	24,5	0	0	4,08	64,54	1,6	0	1,03	1,06	143,59	136,01	61,4	3,6	0,93	14,77	15,83	4,93	93,68	4,37	6,02	130629	49,94	0,33	12,36	3,41	30,04	1,01	0,05	0,98	1,12	107,82
805	4,79	6,57	7,59	0,84	1,23	3,19	576,58	33,41	86,23	171,38	0,21	0,29	1,37	23,53	27	77,98	1,52	NA	2,52	29,68	73	-2,7	-3,33	-3,68	0,95	2,23	4,86	497,83	59,38	50,3	134,1	0,15	0,18	1,23	19,72	19,01	95,42	1,68	18123,43	0,55	30,58	86,7	-1,38	-1,68	-2,05	1,79	2,34	4,88	539,62
806	3,86	18,19	4,66	0,24	1,27	1,27	439,2	350,28	342,12	NA	0,79	3,71	4,71	3,86	78,76	4,9	NA	NA	0	0	0	8,52	39,88	8,08	0,54	1,57	1,57	346,28	224	216,8	0,4	0,79	3,68	4,68	8,52	78,64	10,83	NA	NA	0	0	0	4,91	23,52	6,88	0,11	1,5	1,5	509,69
807	9,18	51,69	25,73	0,03	0,27	0,91	1020,68	191,69	740,94	530,14	0,81	4,57	5,63	21,17	82,25	14,76	0,67	NA	6,73	33,62	253,2	14,39	40,93	12,18	0,16	0,2	0,76	308,9	7,66	188,94	108,55	0,63	1,81	2,84	29,11	64,84	36,14	0,68	11545,18	0	12,46	122,57	6,66	17,65	10,59	0,1	0,11	0,94	578,63
808	0,23	0,28	0,51	0,02	1,66	4,29	818,7	82,5	24,97	139,49	0,13	0,16	1,24	13,39	19,42	44,57	1,2	14618,82	4,28	29,6	81,77	-7,26	-9,05	-18,75	0,01	1,23	4,28	942,21	63,47	22,91	171,6	0,13	0,17	1,25	6,87	19,7	-9,2	1,18	12137,27	4,17	36,48	127,58	-1,08	-1,34	-2,49	0,01	1,41	4,65	837,67
809	-2,14	-6,26	-79,85	0	0,19	0,19	13585,35	1192,58	2057,42	0	0,66	1,92	2,92	-2,14	65,8	-3,14	0,53	NA	48,52	0	0	0,45	1,5	4,17	0,06	1,49	1,79	3354,38	681,63	482,07	144,36	0,69	2,28	3,3	2,1	69,71	3,12	1,14	36171,16	51,82	15,13	40,04	-0,79	-2,76	-6,07	0,06	1,58	1,9	2779,88
810	-8,94	-12,42	-120,34	5,01	6,25	9,29	4900,83	128,81	103,92	320,08	0,12	0,16	1,39	8,39	28,03	19,83	1,01	NA	3,69	233,31	-424,64	-3,63	-4,71	-33,52	5,01	5,54	8,58	3372,28	41,81	79,63	245,62	0,09	0,12	1,3	13,97	22,97	90,52	1,05	-241,23	0	162,56	-4505,96	-11,67	-14,95	-133,46	1,9	2,59	6,83	4161,77
811	-6,83	248,22	NA	0,62	0,74	0,74	NA	NA	NA	NA	1,03	-37,37	-36,37	-6,83	102,75	-1,4	-0,11	NA	0	NA	0	-20,29	85,59	NA	0,49	0,62	0,62	NA	NA	NA	NA	1,24	-5,22	-4,22	-20,29	123,7	-10,99	-1,02	NA	0	NA	0	21,23	455,66	66,74	0,43	0,93	0,93	1144,28
812	-11,94	-17,54	-34,58	0,2	1,75	2,25	1054,37	406,64	78,68	132,68	0,29	0,42	1,47	8,7	31,91	10,97	1,63	2348,38	17,62	59,8	559,5	0,14	0,48	0,93	0,05	0,21	0,52	2475,32	107,98	318,64	199,32	0,48	1,7	3,54	3,5	71,74	9,31	0,53	4950,65	30,63	22,78	161,03	-0,56	-1,74	-3,72	0,04	0,36	0,81	2432,7
813	17,84	47,19	219,88	0,08	0,88	1,31	4486,3	2168,07	2704,67	1160,16	0,62	1,64	2,64	33,25	62,19	41,76	1,89	NA	0	189,89	-31,2	7,25	35,37	127,66	0,21	0,59	0,77	6430,84	1942,33	4604,14	877,91	0,8	3,88	4,88	15,33	79,51	17,35	0,53	-50599,75	6,65	142,4	-21,81	17,1	42,1	171,98	0,16	0,65	0,95	3659,94
814	8,8	95,7	14,28	0,43	0,44	0,58	590,89	5,25	457,97	67,07	0,91	9,88	10,88	20,13	90,81	18,83	0,18	9456,83	0	18,39	82,71	23,05	67,36	24,22	0,42	0,49	0,56	383,56	17,76	242,59	17,14	0,66	1,92	2,92	36,22	65,78	43,98	0,56	NA	0	13,84	46,25	3,26	8,05	4,87	0,29	0,37	0,63	544,24
815	4,94	21,94	14,12	0,11	0,29	0,56	1039,6	133,9	719,6	194,86	0,77	3,41	4,44	14,04	77,47	13,77	0,48	NA	0	25,97	114,27	13,14	43,66	21,85	0,26	0,53	0,69	606,96	106,88	398,44	66,25	0,69	2,31	3,32	23,05	69,91	24,82	0,61	22967,92	0	16,48	59,69	-3,26	-19,86	-8,35	0,21	0,38	0,63	933,4
816	0,03	0,04	0,08	1,35	2,51	9,47	1078,41	42,82	37,14	262,12	0,22	0,33	1,49	14,79	33,01	34,96	1,27	9410,4	13,77	43,74	119,28	0,04	0,06	0,11	0,33	0,94	3,44	994,62	56,56	52,86	234,57	0,23	0,34	1,49	14,46	32,66	35,09	1,2	11792,07	12,92	39,31	98,42	0,26	0,39	0,83	0,07	0,4	2,41	1180,51
817	4,54	8,16	2,19	0,15	1,41	2,32	175,96	94,12	30,75	69,1	0,44	0,79	1,8	25,67	44,42	10,29	NA	NA	25,42	10,21	70,4	3,01	4,82	1,07	0,13	1,51	2,75	130,17	64,27	11,81	58,57	0,37	0,6	1,6	27,47	37,6	8,09	NA	8296,5	27,16	8,72	78,15	4,75	8,36	2,51	0,17	1,63	2,33	192,64
818	-4,18	-9,59	-39,48	0,02	0,03	0,03	3436,26	9,69	941,78	0	0,56	1,29	2,29	-4,18	56,39	8,69	0,58	NA	13,92	0	0	-3,46	-7,86	-36,09	0,02	0,02	0,02	3804,36	7,72	1210,58	0	0,56	1,27	2,27	-3,46	55,93	9,91	0,44	NA	7,59	0	0	-1,03	-1,89	-9,69	0,02	0,03	0,03	3430,62
819	-0,45	-0,6	-2,27	1,4	2,22	3,78	1855,27	96,79	106,58	186,8	0,14	0,19	1,35	14,09	25,8	73,73	1,08	NA	1,78	74,07	10236,28	0,61	0,82	3,03	1,84	2,95	4,73	1799,48	107,27	85,71	174,24	0,15	0,2	1,34	14,78	25,41	81,04	1,12	21,18	1,19	69,83	37033,58	-3,18	-4,21	-13,37	3,19	3,75	5,93	1531,35
820	11,65	13,81	18,95	1,6	2,91	4,72	591,87	81,5	53,85	114,27	0,16	0,19	1,19	26,27	15,66	133,81	1,78	28350,16	3,07	23,78	47,82	0,91	1,05	1,57	2,45	3,98	6,22	628,27	79,89	43,36	119,68	0,13	0,15	1,15	16,56	13,1	85,29	1,91	19507,65	1,83	26,93	72,15	2,03	2,4	3,5	2,23	3,37	4,96	626,75
821	-0,01	-0,1	-0,01	0,03	0,56	0,56	202,44	94,99	179,53	NA	0,9	8,68	9,68	-0,01	89,67	3,35	0,21	NA	0	0	0	0,07	0,52	0,05	0,11	0,13	0,13	291,75	4,96	140,53	NA	0,87	6,57	7,57	0,07	86,78	9,67	0,15	NA	37,95	0	0	0,46	27,14	1,19	0,54	0,57	0,57	952,62
822	-0,33	-0,61	-1,17	0	0,2	1,51	1284,35	29,1	135,23	197,7	0,34	0,63	1,84	14,65	45,71	26,56	0,92	6821,93	16,93	52,88	142,19	-0,57	-1,09	-1,86	0	0,14	1,31	1190,18	23,21	133,22	198,81	0,31	0,59	1,91	14,55	47,59	29	0,85	NA	7,19	49,3	133,36	-0,23	-0,43	-0,8	0	0,22	1,09	1248,92
823	-1,48	-2,43	-2,91	2,86	3,45	3,94	717,27	76,87	130,8	65,55	0,39	0,64	1,64	60,71	39,15	11,04	2,99	NA	0	122,55	-1530,42	-17,91	-34,15	-36,9	2,81	2,96	3,79	751,88	20,3	135,07	114,18	0,48	0,91	1,91	65,35	47,54	-21,97	2,65	-400	0	171,52	-1913,75	-3,77	-7,92	-8,44	2,36	2,38	3,41	814,84
824	2,49	5,89	12,91	0,06	2,82	3,52	1890,5	794,98	97,83	204,9	0,47	1,1	2,37	8,52	57,81	37,4	0,94	NA	10,15	31,33	-15,56	1,3	3,28	2,49	0,14	1,44	1,85	699,37	255,22	84,81	82,23	0,5	1,25	2,52	10,26	60,33	54,46	0,96	7330,43	16,26	17,16	116,37	1,98	6,03	5,53	0,01	1,21	1,52	1014,25
825	-0,56	-4,66	-0,62	0,11	0,27	1,14	402,46	57,33	350,32	307,96	0,88	7,34	8,34	-0,56	88,01	-0,63	NA	NA	0	0	0	-5,7	-107,7	-5,18	0,08	0,15	1,06	331,72	20,14	309,86	284,69	0,95	17,89	18,89	-5,7	94,71	-6,02	NA	NA	0	0	0	0,43	8,01	0,32	0,23	0,47	1,06	269,77
826	5,34	13,2	7,61	0	0,75	1,03	519,03	137,56	119,25	51,82	0,49	1,2	2,47	25,45	59,57	47,48	0,83	NA	24,12	28,67	1006,38	0	0	NA	0,02	0,46	0,79	NA	NA	NA	NA	0,46	1,04	2,25	0	55,54	0	0,72	0	26,36	NA	NA	0,57	1,3	0,7	0,02	0,61	1,09	450,1
827	-0,3	-0,76	-0,11	0,25	0,83	0,83	136,57	47,36	82,29	NA	0,61	1,56	2,56	44,39	60,93	26,62	0,79	6765	0	16,77	72,49	0,24	1,18	0,18	0,18	0,19	0,41	264,24	1,37	207	46,49	0,79	3,86	4,86	23,29	79,43	29,27	0,3	9792,75	0	16,69	49,64	-1,97	-9,44	-2,22	0,4	0,4	0,4	410,71
828	-7,52	-7,85	-560,42	-61,62	-124,79	-124,79	27113,52	792,22	-12,54	NA	0	0	1,04	-6,81	4,17	1656,03	1,24	NA	0	52,94	148,65	-8,74	-9,16	NA	83,82	233,37	233,37	NA	NA	NA	NA	0	0	1,05	-8,74	4,61	-6544,9	1,24	NA	0	NA	0	-10,09	-10,67	NA	0,78	8,79	8,79	NA
829	-4,06	-9,55	-63,33	0,25	2,65	2,89	5676,38	2010,01	140,96	203,83	0,45	1,05	2,35	8,92	57,49	35,05	1,11	NA	12,41	202,46	-215,83	3,82	7,78	44,26	0,05	2,87	3,1	4232,33	1923,94	159,31	160,54	0,41	0,84	2,04	19,14	50,92	44,74	1,29	-2604	12,52	177,66	-333,94	0,55	1,16	6,05	0,27	1,88	1,99	4034,2
830	2,13	2,86	3,16	0,43	1,13	2,59	541,42	50,57	76,98	113,58	0,2	0,26	1,35	22,33	25,69	63,45	1,59	16623,24	2,16	30,05	85,55	0,84	1,05	1,39	0,67	1,24	3,22	600,6	33,96	66,81	133,75	0,15	0,18	1,24	21,03	19,54	92,45	1,38	16710,36	0	33,21	82,21	0,32	0,43	0,5	0,21	0,81	2,26	568,86
831	11,47	14,71	9,82	-4,78	-4,96	-4,96	311,43	NA	-9,93	NA	0,22	0,28	1,28	16,19	22	119,07	1,23	NA	25,23	4,04	13,76	10,42	14,66	10,78	5,9	5,97	5,97	377,87	1,56	20,78	NA	0,29	0,41	1,41	10,42	28,96	84,03	1,42	NA	23,39	0	0	10,81	13,97	11,89	36,15	38,31	38,31	400,33
832	7,29	17,3	37,97	0,14	0,78	1,04	1895,5	409,06	643,11	168,67	0,39	0,92	2,37	20,84	57,85	54,79	0,73	NA	0,5	70,55	-193,12	5,59	12,5	27,28	0,29	0,78	1,08	1780,78	293,57	595,88	183,07	0,36	0,81	2,24	22,12	55,28	50,7	0,75	-1826,33	0	80,65	-403,5	7,45	15,99	54,39	0,14	0,59	1,02	2658,08
833	2,23	5,78	3,57	0,03	1,18	1,18	582,97	172,14	148,92	NA	0,61	1,59	2,59	7,57	61,44	48,6	1,04	NA	0,96	8,56	17,38	7,48	16,78	12,77	0,07	1,5	1,5	623,38	303,05	219,02	NA	0,55	1,24	2,24	13,4	55,45	55,07	1,45	22489	0,67	10,13	28,92	-3,45	-9,82	-6,54	0,08	1,01	1,01	690,41
834	-1,24	-1,25	NA	NA	NA	NA	NA	NA	NA	NA	0,01	0,01	1,01	-1,24	0,76	-164	NA	NA	0	NA	0	-7,32	-40,43	-1,78	0,38	1,22	1,22	88,76	60,04	71,69	0	0,82	4,52	5,52	-7,32	81,88	-8,94	NA	NA	0	0	0	22,55	65,2	NA	1,01	1,53	1,53	70,08
835	-0,54	-0,77	-0,34	3,36	3,36	3,36	208,21	0	68,95	0	0,3	0,43	1,43	67,81	30,07	-1,78	NA	NA	0	43,92	100,79	-2	-2,78	-0,8	3,59	3,62	3,62	145,09	1,07	39,42	NA	0,28	0,39	1,39	-2	27,92	-7,17	NA	NA	0,09	0	0	2,44	3,34	0,86	3,73	3,77	3,77	128,79
836	1,73	8,05	12,1	0,52	0,79	1,45	2550,81	99,02	160,81	255,16	0,67	3,14	4,66	15,14	78,55	10,62	0,94	NA	8,56	94,01	7458,56	0,09	0,37	0,53	0,22	0,67	1,54	2224,82	99,76	220,8	193,66	0,66	2,79	4,24	15,93	76,42	8,92	0,9	-827,06	0	96,6	-1332,84	0,09	0,42	0,64	0,02	0,72	1,16	2514,68
837	3,77	4,74	9,07	1,95	3,89	5,71	876,27	131,52	67,74	125,15	0,18	0,22	1,26	17,83	20,52	79,86	1,87	NA	0	33,85	64,69	-11,59	-29,94	-16,99	0,93	1,23	2,58	534,85	31,59	104,71	142,92	0,45	1,17	2,58	22,23	61,27	9,88	1,3	3645,98	20,42	49,56	264,01	-16,57	-55,17	-23,29	0,71	1,09	2,43	511,46
838	0,67	7,62	5,92	0,13	0,13	0,13	3215,23	0	1012,62	0	0,91	10,36	11,36	0,67	91,2	6,95	0,71	NA	59,35	0	0	0,45	4,5	4,27	0,04	0,04	0,04	3440,52	NA	1291,26	NA	0,9	8,94	9,94	0,45	89,94	7,37	0,63	NA	51,89	0	0	1,14	9,59	10,6	0,04	0,04	0,04	3388,99
839	3,15	47,18	9,65	0,01	0,37	0,37	1116,59	263,73	741,56	NA	0,93	14	15	3,15	93,33	8,25	0,09	NA	0	0	0	-6,41	-230,4	-191,05	0,01	0,01	0,01	10874,31	9,47	6573,03	0	0,97	34,93	35,93	-5,84	97,22	0,09	0,03	NA	0	17,16	23,31	27,53	94,77	39,48	0,04	0,75	0,75	521,93
840	14,51	87,24	16,77	0,96	1,91	2,13	332,84	86,81	91,4	20,94	0,83	5,01	6,01	20,1	83,37	27,79	1,47	39844	0	6,46	16,52	14,89	83,17	7,68	1,88	3,19	3,59	188,33	41,39	31,51	12,77	0,82	4,59	5,59	31	82,1	37,01	2	60958	0	8,31	31,05	14,42	58,47	9,93	0,2	0,96	1,09	250,68
841	7,01	8,74	84,9	3,2	4,08	4,08	4406,32	503,14	572,9	NA	0,2	0,25	1,25	20,02	19,73	77,87	1,84	-10146	0	157,49	-87,35	2,76	4,23	101,68	3,05	3,75	4,15	13459,42	939	1332,66	536,32	0,35	0,53	1,53	16,51	34,8	33,65	1,13	-9713,5	0	507,05	-123,95	0,84	1,22	23,73	7,37	7,7	9,04	10239,87
842	-11,65	-15,2	-207,45	0,06	0,46	0,55	6482,98	161,62	396,94	34,88	0,1	0,13	1,3	-2,87	23,36	-74,14	0,82	NA	0	156,28	-235,21	-4	-5,72	-58,35	0	0,39	0,55	5324,63	179,42	460,33	73,99	0,18	0,26	1,43	2,32	30,06	6,53	0,81	10630,5	0	92,22	382,4	4,21	5,69	30,44	0	0,95	1,22	2633,56
843	6,77	8,74	8,87	0,39	1,3	4,28	476,72	55,95	61,09	184,29	0,19	0,24	1,29	23,37	22,54	83,93	1,88	NA	0	21,74	68,8	3,24	4,05	3,91	0,8	2,03	5,93	440,69	51,73	42,05	166,14	0,18	0,22	1,25	20,91	20,01	69,65	2,08	16517,35	0	21,33	88,34	3,95	4,83	4,68	0,89	1,61	5,92	431,15
844	0,33	0,61	1,12	0,03	0,17	0,73	1224,84	37,5	283,76	162,29	0,26	0,48	1,82	11,24	44,96	35,22	0,7	NA	0	36,7	531,98	0,31	0,56	0,91	0,02	0,17	0,88	1065,75	35,04	238,77	171,75	0,27	0,47	1,78	11,01	43,91	28,88	0,74	2332,18	0,03	31,23	499,78	0,67	1,11	1,74	0,1	0,26	1,04	938,26
845	8,28	94,11	27,05	0,13	0,25	1,32	1188,87	92,08	478,58	810,08	0,83	9,43	11,36	16,32	91,2	42,3	1,73	15779,57	22,98	26,24	36,08	12,48	58,92	9,85	0,44	0,98	1,31	288,09	108,39	124,89	66	0,78	3,66	4,72	25	78,82	32,94	3,75	10333,5	25,71	9,88	101,3	0,96	7,39	1,72	0,07	0,4	1	649,55
846	7,43	12,56	8,61	0	0,66	1,05	421,91	66,61	41,26	40,89	0,35	0,59	1,69	11,99	40,87	55,27	0,94	NA	18,34	5,29	22,62	-0,98	-1,82	-2,03	0	0,62	0,92	755,26	164,37	166,35	79,65	0,41	0,76	1,86	3,14	46,11	9,4	0,89	5191,29	18	8,53	233,18	14,07	20,78	20,36	0,02	0,99	1,55	526,73
847	-6,95	-8,4	-15,67	0	3,26	3,77	820,46	406,82	26,67	64,95	0,17	0,2	1,21	-0,63	17,22	-22,44	2,01	-6467,67	12,1	14,24	-173,27	10,81	12,68	18,2	0	4,02	4,31	614,37	322,6	23,18	23,33	0,15	0,17	1,17	16,4	14,74	89,21	2,01	27335,48	9,42	9,4	41,04	-6,81	-8,11	-17,04	0	3,59	3,96	910,55
848	1,67	2,88	21,59	0,42	1,39	1,75	4709,22	1209,78	1249,59	459,18	0,42	0,72	1,72	17,85	42,02	44,81	1,12	NA	0	209,3	-47,85	0,2	0,3	2,5	0,33	1,26	1,69	4460,38	1241,38	972,38	577,35	0,31	0,44	1,44	20,94	30,78	82,38	1,43	-15802,9	8,11	253,39	-56,62	0,23	0,29	1,27	0,41	1,89	2,16	2046,27
849	-7,78	-11,37	-104,84	0	1,18	2,97	4903,57	531,02	114	819,28	0,2	0,29	1,46	-0,44	31,56	6,77	1,08	218,25	12,66	98,96	4286,14	-3,25	-4,63	-23,3	0	1,28	2,84	2616,48	337,41	92,32	414,77	0,19	0,27	1,43	4,74	29,88	32,99	1,1	5487,08	10,61	57,27	186,25	-5,18	-7,26	-50,87	0,03	1,15	2,73	3577,18
850	-3,39	-5,23	-49,85	0,01	1,17	1,98	5355,45	1684,09	238,97	1205,61	0,33	0,52	1,54	19,68	35,17	20,8	1,56	NA	23,45	339,33	-535,2	-8,74	-10,93	-90,08	0,02	2,6	6,5	3762,24	521,31	166,22	1086,32	0,18	0,23	1,25	22,76	20,05	29,93	1,75	NA	2,94	324,63	-329,46	-7,16	-8,73	-102,56	0,07	3,34	8,41	5215,51
851	0	0	NA	NA	NA	NA	NA	NA	NA	NA	NA	NA	1	0	0	NA	NA	NA	0	NA	NA	-0,48	-57,38	-8,35	0,45	2,05	2,05	6370,6	409,88	175,16	0	0,99	118,9	119,9	-0,48	99,17	0,08	0,84	NA	53,8	0	0	7,21	16,43	13,17	0,16	1,49	2,07	664,91
852	-169,74	-169,83	NA	805	1510	1510	NA	NA	NA	NA	0	0	1	-169,74	0,05	-314700	NA	NA	0	NA	0	-1900,99	2865,67	-637,87	0,3	0,3	0,3	122,48	NA	200,93	NA	1,66	-2,51	-1,51	-1900,99	166,34	-1142,86	NA	NA	0	0	0	NA	44,54	NA	NA	0	NA	NA
853	0,23	0,45	0,85	0	0,69	1,57	1355,82	248,84	276,86	320,76	0,41	0,81	1,96	23,81	48,94	48,27	1,02	2649,17	10,64	87,84	366,18	0,12	0,21	0,36	0,01	0,82	2,03	1062,36	213,4	185,74	324,18	0,37	0,63	1,73	25,33	42,11	53,82	1,3	3137,83	8,95	73,36	291,88	0,69	1	1,99	0,01	0,48	2,33	1055,41
854	-31,49	-209,69	-35,76	0,75	1,18	1,18	413,29	148,75	345,92	NA	0,85	5,66	6,66	-13,96	84,98	-37,06	NA	NA	0	19,91	-11,7	2,11	4,06	1,12	1,6	2,09	2,09	194,05	44,31	91,67	0	0,48	0,92	1,92	57,68	47,94	4,4	NA	376,75	0	29,54	1845,72	18,52	59,57	10,86	0,48	1,21	1,23	213,5
855	0,05	0,07	0,34	2,06	3,47	7,32	2488,14	116,4	33,02	320,48	0,12	0,16	1,36	12,06	26,55	52,97	1,08	NA	4,84	82,1	519,88	0,07	0,1	0,45	2,04	3,46	7,48	2235,78	105,23	29,08	303,22	0,1	0,14	1,33	12,43	24,65	63,46	1,09	3139,38	2,9	75,7	384,9	0,01	0,01	0,07	2,02	3,96	9,53	2324,36
856	-2,02	-4,1	-11,19	0,14	0,22	0,5	2018,05	43,81	167,02	165,27	0,44	0,89	2,03	9,61	50,79	13,26	0,75	NA	29,62	64,45	274,97	-3,11	-5,85	-13,93	0	0,22	0,64	1632,51	63,85	160,34	152,94	0,33	0,62	1,88	8,74	46,75	31,73	0,74	6327,73	22	53,02	160,16	-2,02	-3,62	-8,88	0,01	0,31	0,81	1599,42
857	1,6	2,43	3,63	0,1	0,94	2,43	825,04	75,14	90,4	136,53	0,2	0,31	1,52	23,54	34,07	44,06	1	8813,34	6,12	49,73	136,5	-11,59	-29,94	-16,99	0,93	1,23	2,58	534,85	31,59	104,71	142,92	0,45	1,17	2,58	22,23	61,27	9,88	1,3	3645,98	20,42	49,56	264,01	-16,57	-55,17	-23,29	0,71	1,09	2,43	511,46
858	4,4	12,99	11,48	0,03	0,18	0,63	950,7	97,53	564,96	280,62	0,66	1,96	2,96	9,77	66,16	28,71	0,56	NA	6,01	14,05	26,86	-32,87	-260,6	-110,74	0,11	0,14	0,36	1229,57	27,22	1019,31	223,54	0,84	6,67	7,93	-24,58	87,39	-11,03	0,18	-6373,67	0	27,94	-127,87	-22,61	423,08	-46,01	0,1	0,2	0,34	740,87
859	-9,05	-12,67	-46,68	0,45	0,71	1,68	1878,26	62,44	241,87	236,58	0,15	0,2	1,4	4,51	28,62	27,02	0,93	NA	0,41	69,96	-829,69	-9,3	-13,79	-42,37	0,18	0,38	1,29	1662,36	54,43	262,97	244,06	0,19	0,29	1,48	5,3	32,55	3,8	0,89	NA	0,29	66,49	-441,63	-4,9	-7,3	-17,95	0,13	0,35	1,25	1334,64
860	-1,95	-13,9	-7,21	0,06	0,51	1,13	1346,17	400,19	878,59	553,18	0,83	5,94	7,12	12,47	85,96	14,65	1,4	NA	0	53,31	-505,26	5,06	24,32	5,4	0,49	0,65	1,33	389,45	38,52	203,47	167,81	0,78	3,73	4,81	21,76	79,19	21,96	2,71	4631,4	9,97	17,82	144,71	-10,79	-168,5	-21,98	0,19	0,33	0,88	741,61
861	51,79	54,79	85,71	0,47	13,72	13,72	536,21	432,22	32,6	NA	0,05	0,06	1,06	51,79	5,47	1099,14	3,8	NA	0	0	0	48,71	60,14	37,82	4,01	5,1	5,16	283,41	57,7	53,16	3,35	0,19	0,23	1,23	48,71	19,02	261,24	42,1	NA	0	0	0	20,85	83,18	40,08	0,62	0,81	1,22	699,82
862	-19,37	28,01	-35,56	0,13	0,45	0,95	668,02	153,76	158,93	245,81	1,53	-2,21	-1,45	4,18	169,17	-2,83	-1,5	NA	49,02	43,23	-118,72	-7,37	8,52	-10,24	0,14	0,54	1,7	507,11	64,24	136,35	190,62	1,79	-2,06	-1,16	15,82	186,54	7,55	-1,58	1007,6	4,95	32,22	1277,97	-5,83	-668,67	-55,64	0,02	2,37	3,02	3475,63
863	0,94	1,02	3,26	2,08	2,43	8,49	1264,73	16,45	94,69	581,11	0,08	0,09	1,09	10,06	7,95	179,08	2,59	NA	0	31,69	-42,56	1,51	1,75	3,39	1,76	2,44	7,28	818,83	34,91	66,48	326,27	0,14	0,16	1,16	12,41	13,69	98,27	2,29	-4504,6	0	24,46	-146,7	-1,95	-2,75	-7,42	0,43	0,71	3,65	1383,22
864	0,72	1,35	0,61	0,07	0,17	0,96	305,87	11,77	76,05	98,51	0,46	0,86	1,86	28,06	46,31	28,78	0,95	NA	18,88	22,97	91,85	0,42	0,82	0,36	0,02	0,21	0,85	314,9	27,72	98,17	96,5	0,49	0,97	1,98	27,98	49,4	25,58	0,86	9882,28	16,16	23,78	96,66	0,86	1,49	0,61	0,2	0,32	1,1	257,89
865	-0,01	-1,75	-0,02	0,3	0,38	1,93	1038,38	13,21	140,73	254,83	1	273,57	274,57	6,41	99,64	5,72	0,88	NA	7,38	18,3	55,77	-6,5	-639,72	-17,15	0,44	1,89	3,48	963,59	167,04	91,62	186,71	0,99	97,48	98,48	4,76	98,98	-1,34	1,26	8094	4,81	29,71	96,53	-13,85	-323,68	-46,18	0,11	0,72	3,77	1213,76
866	-0,8	-5,9	-0,73	0,3	1,16	1,16	331,56	243,5	282,07	0	0,86	6,33	7,34	8,04	86,38	-0,93	NA	NA	0	8,06	98,76	-24,45	-41	-27,35	1,49	2,35	2,63	408,35	126,17	147,03	41,89	0,4	0,67	1,68	-13,4	40,37	-56,19	15,31	-2073,67	3,3	12,37	-224,19	8,43	17,58	6,39	0,53	1,39	1,66	275,78
867	1,01	7,82	1,78	-0,42	-0,28	0,33	642,37	24,34	111,64	102,7	0,76	5,88	7,73	8,62	87,07	11,53	0,69	NA	13,14	13,42	48,71	2,92	23,2	5,15	0	0,19	0,64	643,98	39,25	110,7	94,02	0,59	4,67	7,94	10,58	87,41	20,71	0,49	25258,06	15,33	13,52	48,68	2,75	16,85	4,5	0	0,18	0,71	595,66
868	-23,64	-35,08	-87,56	0,78	0,94	2,02	1348,35	54,1	339,79	372,05	0,33	0,48	1,48	11,07	32,61	-8,93	1,51	-1671,96	0	128,58	-635,65	-12,14	-19,26	-41,19	0,87	1,04	2,09	1238,49	59,66	359,58	383,01	0,37	0,59	1,59	18,03	36,98	26,17	1,81	1655,23	0	102,38	622,47	-7,89	-13,41	-22,76	0,99	1,17	2,09	1050,27
869	0,61	2,57	2,3	0,01	0,25	0,55	1373,52	142,5	381	191,27	0,57	2,42	4,22	7,99	76,33	22,26	0,46	NA	24,03	27,86	-143,56	0,02	0,1	0,07	0,02	0,16	0,52	1059,1	72,78	338,51	199,59	0,57	2,38	4,19	8,21	76,16	21,54	0,38	-1984,21	19,73	23,76	-291,63	-3,65	-18,86	-10,16	0	0,15	0,45	1014,48
870	38,45	63,4	5,5	0,64	1,92	2,08	52,07	25,75	3,79	3,33	0,39	0,65	1,65	45,37	39,35	132,36	3,33	39118,67	31,92	0,99	9,38	16,01	NA	5,4	NA	NA	NA	122,98	36,55	NA	3,49	NA	NA	NA	17,48	0	NA	0	34158,33	0	0,49	6,39	9,39	NA	3,04	NA	NA	NA	117,81
871	15,18	NA	217,37	NA	NA	NA	5213,41	6,7	NA	637,71	0,07	NA	NA	29	7,07	329,07	0,26	NA	0	198,01	-18,63	6,26	NA	65,22	NA	NA	NA	3802,89	39,66	NA	315,49	0,1	NA	NA	31,02	10,46	83,76	0,26	-26046	0	258,01	-35,39	5,08	5,25	222,9	11,86	32,03	34,61	15964,74
872	-3,83	-9,79	-64,72	17,94	50,09	57,9	6158	657,76	20,46	162,06	0,22	0,57	2,56	-1,87	60,91	38,69	0,76	30049,67	21,92	33,06	21,64	0,15	0,35	0,94	3,7	6,74	9,12	2337,5	127,16	41,78	100,93	0,2	0,47	2,38	2,89	57,91	73,83	0,72	44988,71	18,09	17,56	22,34	0,57	1,22	2,28	0,14	0,6	1,89	1455,73
873	0,7	0,85	9	12,46	15,73	16,76	4667,48	338,06	109,3	113,59	0,05	0,06	1,21	13,71	17,37	250,02	1,39	-523,46	0	166,81	-1742,5	5,45	6,32	57,04	26,37	31,26	33,03	3819,03	258,15	53,78	96,76	0,04	0,05	1,16	17,48	13,68	379,44	1,66	1049,52	0	125,89	991,12	-1,07	-1,22	-11,89	33,83	39,07	41,13	4049,91
874	6,24	24,02	6,16	1,84	2,55	2,55	359,12	40,52	57,46	0	0,74	2,85	3,85	29,26	74,02	29,63	1,64	23361	0	22,71	44,77	-0,9	-2,34	-0,52	8,78	11,85	11,85	213,39	19,22	6,26	NA	0,62	1,62	2,62	24,1	61,8	18,85	1,52	17645	0	14,61	39,22	-1,71	-5,6	-2,59	2,41	2,96	2,96	551,8
875	-1,94	-1,94	-0,14	NA	NA	NA	26,9	0	0	0	0	0	1	-1,94	0	NA	NA	NA	0	0	0	-1,15	-1,53	-0,97	4,05	4,05	4,05	308,14	NA	75,1	NA	0,25	0,33	1,33	-1,15	24,71	-4,67	NA	NA	0	0	0	21,79	23,32	23,17	15,19	15,19	15,19	387,05
876	-4,06	-54,06	-520,74	5,2	5,44	5,44	46731,31	311,11	1312	0	0,92	12,33	13,33	-4,06	92,5	0,31	0,09	NA	0	0	0	-5,85	-270,82	NA	7,07	7,56	7,56	NA	NA	NA	NA	0,98	45,3	46,3	-5,85	97,84	-1,24	0,03	NA	0	NA	0	58,46	80,15	NA	19,87	20,88	20,88	NA
877	0,47	1,63	0,65	0,34	1,4	1,4	508,43	382,39	359,12	NA	0,71	2,5	3,5	0,47	71,42	0,65	NA	NA	0	0	0	2,13	7,68	1,68	0,38	1,38	1,38	287,22	205,36	204,59	NA	0,72	2,6	3,6	2,13	72,22	2,95	NA	NA	0	0	0	2,89	9,37	4,15	0,46	1,48	1,48	524,02
878	-3,96	-3,96	NA	NA	NA	NA	NA	NA	NA	NA	NA	NA	1	-3,96	0	NA	NA	NA	0	NA	0	-0,78	-0,78	NA	NA	NA	NA	NA	NA	NA	NA	0	0	1	-0,78	0	NA	NA	NA	0	NA	NA	-0,96	-0,96	NA	NA	NA	NA	NA
879	32,98	37,22	61,85	0,5	3,32	5,63	682,73	184,59	65,45	152,8	0,11	0,13	1,13	61,05	11,39	336,41	6,47	NA	0	52,66	-1200	21,97	23,4	47,17	4,83	7,69	12,37	783,64	106,74	37,34	177,16	0,06	0,07	1,07	47,43	6,13	438,97	9,81	-6964	0	54,66	-198,7	1,73	2,54	4,4	0,32	0,96	2,96	925,28
880	13,1	21,37	5,61	0,27	0,29	0,96	155,88	0,95	39,44	26,71	0,39	0,63	1,63	57,45	38,68	68,68	0,95	NA	9,49	18,99	120,79	8,66	20,93	6,56	-0,76	0,64	0,93	276,52	91,51	65,49	19,11	0,59	1,42	2,42	32,81	58,6	36,68	0,96	NA	0	18,29	96,24	8,14	19,42	6,09	-0,07	0,51	1,17	272,36
881	0,68	1,23	5,07	0,11	0,65	1,36	2702,7	428,75	387,07	563,68	0,4	0,71	1,8	12,86	44,43	34,01	0,94	-6494,5	15,27	90,41	-125,39	7,23	12,63	30,99	0,34	0,53	1,32	1564,51	85,89	216,74	356,09	0,39	0,69	1,75	20,6	42,75	45,91	0,93	-8008	14,77	57,32	-116,05	9,63	14,29	122,4	0,45	0,76	1,76	4628,6
882	2,02	2,66	4,42	2,35	3,82	5,19	794,27	140,38	95,3	132,43	0,16	0,21	1,31	24,89	23,84	95,32	2,13	NA	0	49,89	305,69	1,92	2,46	3,09	3,27	3,53	4,49	588,21	20,53	79,57	77,59	0,16	0,21	1,28	30,03	21,89	81,5	2,1	3839,5	0	45,3	310,79	-14,52	-18,01	-27,13	2,29	2,93	4,46	680,41
883	0,02	1,49	0,06	0,02	0,17	0,57	932,47	125,19	826,2	327,5	0,98	58,75	59,75	0,02	98,33	11,25	0,21	NA	0	0	0	-22,89	110,62	-26160,43	0,02	0,03	0,43	417190,34	2169,19	466405,28	192042,81	1,21	-5,83	-4,83	-22,89	120,69	-7,57	-0,26	NA	0	0	0	-1,32	14,31	-0,83	0,13	0,52	0,6	227,98
884	-5,28	-8,92	-12,03	0,12	0,55	2,68	828,83	34,99	82,3	177,55	0,25	0,42	1,69	20,1	40,78	32,33	1,01	5362,71	0	57,81	214,49	-0,61	-1	-1,22	0,63	1,14	3,69	728,75	30,91	60,86	157,64	0,25	0,4	1,63	25,95	38,63	54,53	1,12	6835,94	0	53,03	172,98	-9,46	-13,19	-17,26	0,46	0,87	3	664,06
885	21,84	26,87	24,11	0,47	0,97	3,27	401,75	22,01	34,24	102,51	0,18	0,22	1,23	33,05	18,72	161,87	1,38	30298,83	8,82	12,38	39,69	21,64	25,07	19,78	1,44	3,64	4,34	333,6	59,11	26,83	18,9	0,14	0,16	1,16	33,41	13,7	194,25	1,42	37371,75	4,94	10,76	49,09	4,7	7,29	8,31	0,22	0,93	2,32	644,24
886	12,4	34,26	14,99	0,62	0,66	0,66	440,06	12,12	277,67	NA	0,64	1,76	2,76	12,4	63,8	49,62	0,63	NA	0	0	0	11,96	21,11	15,28	1,06	1,21	1,21	466,5	29,38	199,48	NA	0,43	0,77	1,77	11,96	43,36	82,41	1,19	NA	0	0	0	2,95	18,61	1,53	0,16	1,09	1,09	188,85
887	-4,75	-5,41	-7,7	3	3,86	4,63	590,09	52,82	63,06	49,21	0,12	0,13	1,14	5,46	12,21	25,43	1,77	NA	0	16,55	107,3	3,41	3,91	4,09	2,53	3,76	4,5	437,83	55,32	47,28	35,23	0,13	0,15	1,15	23,75	12,9	83,91	1,73	32410,86	0	24,4	72,01	-3,07	-3,37	-4,78	2,94	5,1	6,25	566,71
888	-0,31	-0,49	-0,8	0,19	0,26	1,39	941,13	11,64	141,43	173,71	0,3	0,48	1,58	15,38	36,73	23,01	0,99	909,78	2,23	40,55	1294,91	10,43	14,33	18,03	1,02	1,24	3,05	630,87	12,79	53,88	107,37	0,22	0,3	1,37	28,48	27,2	83,42	1,18	11710,47	1,12	31,19	104,38	-10,83	-17,33	-31,48	0,23	0,31	1,57	1058,1
889	2,83	5,33	4,66	0,03	1,02	1,72	599,39	60,9	61,49	43,64	0,12	0,22	1,88	5,28	46,93	79,51	0,66	40368,4	0	4,04	24,43	-1,15	-2,03	-4,12	0,14	2,23	2,91	1312,96	140,83	67,4	46,57	0,07	0,12	1,77	0,33	43,48	88,6	0,69	47144	0	5,31	28,06	-4,64	-8,88	-19,24	0,05	1,23	1,62	1508,4
890	0,25	0,79	0,39	0,06	0,25	0,62	575,42	41,74	226,04	84,69	0,57	1,82	3,19	20,65	68,63	22,29	0,6	NA	11,53	32,24	171,99	0,27	0,95	0,48	0,02	0,16	0,52	647,12	37,39	248,02	99,31	0,62	2,16	3,48	17,09	71,25	17,86	0,56	NA	12,06	29,82	165,22	0,35	1,15	0,57	0,01	0,15	0,48	592,94
891	2,46	12,7	2,51	0,2	0,2	0,26	371,7	NA	296,54	17,33	0,81	4,17	5,17	2,65	80,67	22,72	0,24	NA	0	0,19	1,03	80,9	87,28	15	54,66	54,66	58,8	67,66	NA	0,55	2,3	0,07	0,08	1,08	93,36	7,31	1239,47	1,92	NA	0	2,31	12,07	-6,22	-6,22	-1,02	NA	NA	NA	59,9
892	1,14	3,86	2,45	0	0,86	1,14	778,03	239,4	277,52	79,08	0,59	2	3,37	7,1	70,34	18,66	0,84	13031,63	0,56	12,74	68,52	0,04	0,14	0,1	0,24	0,85	1,03	913,67	197,94	323,33	58,68	0,57	1,98	3,48	5,95	71,26	16,67	0,76	8029,38	0,36	14,8	113,99	0,12	0,45	0,27	0	0,61	0,71	816,4
893	-6,31	-34,99	-55,43	0,15	0,49	0,64	3195,51	901,14	2589,16	395,08	0,82	4,54	5,54	-5,42	81,96	7,85	0,38	NA	0	7,82	-8,55	8,28	36,32	48,28	0,07	0,33	0,49	2128,1	430,1	1620,39	264,36	0,77	3,39	4,39	8,73	77,2	10,73	0,37	-9707	0	2,62	-8,54	-15,22	-141,81	-56,16	0,1	0,19	0,37	1342,99
894	-7,19	-8,65	-73,15	11,33	12,85	16,64	3704,1	97,23	74,31	285,05	0,03	0,04	1,2	4,29	16,85	38,61	1,26	-3846,39	0	116,83	-253,34	-10,55	-13,16	-99,58	9,17	10,27	13,01	3444,73	91,56	91,14	253,1	0,06	0,07	1,25	2,44	19,84	-16,39	1,27	-5108,41	0	122,62	-208,36	-11,74	-15,05	-99,9	3,74	4,39	6,03	3098,85
895	0,35	2,06	0,15	0,03	1,21	1,21	64,21	148,22	124,72	0	0,83	4,84	5,84	2,99	82,87	0,43	NA	NA	0	1,12	60,63	0,04	1,43	0,04	0,01	0,43	0,67	332,31	109,36	259,64	61,24	0,97	32,07	33,07	3,5	96,98	9,36	0,44	NA	0	3,15	21,54	0,22	8,04	0,41	0,01	0,37	0,87	678
896	5,3	16,67	8,61	0,06	0,26	0,34	591,57	38,34	174,92	14,84	0,38	1,18	3,15	16,03	68,23	42,7	0,41	NA	2,26	17,44	63,22	-0,6	-1,74	-1,27	0,07	0,28	0,43	773,09	43,77	192,03	32,97	0,35	1,01	2,89	11,09	65,4	33,26	0,47	12677,07	2,92	24,77	110,86	0,32	0,98	0,56	0,02	0,59	0,81	642,68
897	32,66	89,07	12,49	0,17	0,5	0,5	139,24	29,25	87,07	NA	0,63	1,72	2,73	32,66	63,34	54,24	0,54	NA	0	0	0	1	4,23	0,54	0,5	0,79	0,79	196,24	42,95	147,35	NA	0,76	3,21	4,22	1	76,29	12,31	0,6	NA	0	0	0	5,6	20,6	6,76	0,54	0,79	0,79	439,4
898	11,94	38,49	13,51	0,59	1,05	2,15	411,89	24,53	53,65	60,06	0,67	2,15	3,22	18,24	68,99	27,51	1,21	NA	38,31	7,14	30,16	4,82	16,54	6,21	0,18	1,68	2,15	470,21	124,46	83,22	39,96	0,63	2,15	3,43	10,29	70,86	21,48	1,25	30689,37	32,97	7,05	39,1	5,01	16,62	7,32	0,02	0,97	2,12	531,87
899	5,99	21,17	9,43	0,01	1,37	1,41	572,85	72,54	53,41	2,11	0,72	2,53	3,53	13,61	71,68	45,39	0,98	NA	7,4	11,98	15,15	6,38	32,65	10,91	0,02	0,89	0,89	624,21	95,48	74,12	NA	0,8	4,12	5,12	13,5	80,46	39	0,98	34999,13	5,74	12,18	17,08	-3,13	-22,21	-5,88	0,01	1,07	1,07	683,93
900	-2,29	-9,75	-335,24	0,1	0,17	0,59	53359,56	2719,79	7787,22	16185,14	0,77	3,26	4,26	-2,02	76,54	31,09	0,48	NA	57,97	39,83	-0,57	0,13	0,54	0,94	0,05	0,37	0,93	2594,4	455,93	301,98	817,28	0,58	2,36	4,05	0,9	75,33	50,03	0,56	-73342	44,31	5,48	-1,7	-0,05	-0,21	-1,11	6,76	5,24	13,07	7875,83
901	-2,44	1,63	NA	0,09	0,4	0,4	NA	NA	NA	NA	2,49	-1,67	-0,67	-2,44	249	-0,98	NA	NA	0	NA	0	-2,37	1,53	NA	0,08	0,39	0,39	NA	NA	NA	NA	2,55	-1,65	-0,65	-2,37	254,88	-0,93	NA	NA	0	NA	0	34,33	1438,4	62,88	0,19	1,02	1,02	666,65
902	3,07	10,03	2,41	0,66	1,3	1,32	285,74	122,74	191,86	3,75	0,69	2,26	3,27	58,12	69,4	14,2	3,09	NA	0	43,22	95,05	1,44	3,57	1,88	1,24	1,55	1,56	475,58	83,69	270,82	2,71	0,59	1,46	2,47	48,14	59,54	7,52	4,16	6634,71	0	60,84	114,42	5,48	14,91	4,8	0,62	1,43	1,48	318,75
903	-23,54	-89,69	-212,43	0,79	0,79	0,8	3284,23	NA	2395,48	20,63	0,74	2,81	3,81	-23,54	73,75	-31,93	0,64	NA	0	0	0	14,68	46,94	39,47	0,54	1,08	1,08	981,29	360	664,97	NA	0,69	2,2	3,2	14,68	68,73	21,36	1,2	NA	0,02	0	0	5,03	14,34	38,75	0,39	1,14	1,16	2803,94
904	-9,09	-9,11	-190,63	-193,02	-207,01	-370,37	7629,53	123,47	-8,83	1461,96	0	0	1	6,95	0,2	1789,74	1,77	-3199,33	0	336,37	-367,7	-7,75	-8,01	-137,56	32,47	34,79	67,75	6478,56	101,16	43,6	1456,82	0,03	0,03	1,03	6,76	3,29	123,85	1,85	-1505,82	2,53	257,59	-736,37	-14,78	-16,62	-231,8	9,48	10,62	19,48	5707,05
905	-3,08	-59,13	-0,4	0,07	0,73	0,83	46,98	25,73	40,35	3,8	0,95	18,22	19,22	37,65	94,8	20,98	0,47	7179,2	0	5,26	72,39	-37,83	129,07	-6,02	0,44	0,71	0,9	58,13	6,39	35,94	7,18	1,29	-4,41	-3,41	-4,99	129,31	-18,92	0,88	-32,63	0	5,23	-15605,75	6,38	-30,84	1,82	0,58	1,68	2,23	104,04
906	4,19	4,23	NA	101,4	101,4	101,4	NA	NA	NA	NA	0,01	0,01	1,01	4,19	0,99	425	NA	NA	0	NA	0	11,25	11,55	NA	37,89	37,89	37,89	NA	NA	NA	NA	0,03	0,03	1,03	11,25	2,64	426,25	NA	NA	0	NA	0	13,17	13,71	NA	25,43	25,43	25,43	NA
907	-0,02	-0,07	-0,03	0,03	0,62	1,05	496,68	147,07	247,73	111,25	0,69	2,7	3,93	16,32	74,52	15,99	0,74	NA	8,91	22,3	446,77	0,08	0,46	0,17	0,16	0,59	1,05	766,95	168,62	320,02	179,73	0,77	4,36	5,64	13,68	82,28	9,92	0,87	194,9	12,66	28,58	5324,53	-6,81	-60,09	-14,39	0,15	0,56	0,95	768,84
908	13,73	28,1	8,68	0,13	1,49	2,33	230,09	85,2	62,91	53,36	0,47	0,96	2,05	28,14	51,14	53,05	1,91	NA	17,71	9,11	36,02	27,49	37,77	15,33	1,09	2,97	8,28	203,56	23,93	12,73	68,48	0,25	0,34	1,37	44,28	27,22	146,87	1,91	42511,11	12,6	9,37	30,05	0,52	1,1	0,57	0,15	1	1,67	399,28
909	4,57	6,93	5,79	0,06	0,78	1,6	461,67	73,54	63,82	84,22	0,3	0,46	1,52	24,15	34,12	74,72	1,15	NA	14,8	24,83	69,32	0,41	0,58	0,59	0,11	0,7	1,75	519,17	62,74	60,16	114,93	0,27	0,38	1,42	20,73	29,41	61,25	1,21	13738,62	11,9	28,9	99,58	0,12	0,17	0,15	0,05	0,76	1,97	445,59
910	19,32	43,8	35,67	0,86	1,21	1,21	672,2	132,01	371,64	0,39	0,56	1,27	2,27	19,32	55,9	57,95	1,42	NA	0	0	0	14,64	31,29	29,47	0,69	1,42	1,42	734,64	281,83	385,32	0,22	0,53	1,14	2,14	14,78	53,2	46,57	1,98	NA	0	0,28	0,5	3,7	7,04	8,36	1,1	1,84	1,84	822,87
911	38,63	82,92	49,66	0,02	3,64	4,12	467,93	190,52	52,61	25,65	0,52	1,11	2,15	46,13	53,42	92,01	1,63	NA	0	9,64	11,52	43,59	64,95	52,85	0,01	2,28	2,77	442,5	110,64	48,72	24,43	0,32	0,47	1,49	51,45	32,88	161,76	1,27	87189,59	0	9,53	11,31	42,59	67,06	50,25	0	6,25	7,01	429,5
912	24,84	161,61	19,91	0,29	0,91	1	291,78	49,3	80,01	7,69	0,85	5,51	6,51	29,06	84,63	72,08	1,02	NA	0,07	3,39	26,21	-7,19	-92,45	-6,63	0,54	0,89	1,02	336,3	62,87	175,66	22,98	0,92	11,85	12,85	-3,45	92,22	20,8	1,05	-34076	0,03	3,45	-17,65	11,61	84,22	20,75	2,81	3,15	3,53	650,59
913	3,15	4,53	5,77	6,86	8,24	8,71	666,09	50,44	37,68	18,04	0,08	0,11	1,43	39,03	30,31	190,25	1,41	NA	0	65,66	86,57	3,45	4,85	1,48	6,11	6,8	7,11	156,54	9,14	13,4	4,2	0,1	0,15	1,41	38,68	28,9	143,56	1,88	17819,45	0	15,11	83,91	0,53	0,72	0,87	5	5,64	5,89	595,97
914	1,02	5,63	3,4	0,01	0,18	0,95	1215,91	104,69	460,77	525,21	0,77	4,29	5,54	6,22	81,95	12,72	0,87	NA	24,88	17,38	115,33	7,22	31,28	12,31	0	0,17	0,83	622,96	59,42	263,32	247,44	0,73	3,18	4,34	11,6	76,93	21,24	0,74	47787,38	24,43	7,48	27,6	7,53	26,64	13,79	0,01	0,18	0,99	667,06
915	27,21	36,72	102,58	0,93	0,94	1,06	1372,09	3,1	530,09	66,22	0,26	0,35	1,35	27,21	25,9	174,46	1,27	NA	0	0	0	8,68	10,04	21,98	1,45	1,56	1,65	924,56	32,2	299,36	26,09	0,14	0,16	1,16	8,68	13,63	189,19	1,89	NA	0	0	0	11,46	14,9	32,19	1,6	1,6	1,65	1022,36
916	0,57	6,74	0,91	0,02	0,15	0,66	582,03	59,75	421,26	242,59	0,88	10,35	11,82	14,17	91,54	12,25	0,31	NA	8,05	21,75	100,97	0,44	4,82	0,59	0,06	0,19	0,68	484,81	49,82	337,78	186,68	0,87	9,53	10,92	14,34	90,84	12,35	0,37	11982,76	8,3	18,45	105,45	0,77	6,7	0,82	0,02	0,14	0,6	387,04
917	0,15	0,16	1,45	1,37	11,65	21,6	3499,83	815,05	79,27	799,44	0,06	0,06	1,06	17,49	5,87	168,09	1,93	NA	0	166,71	576,02	-3,24	-3,4	-25,63	10,6	11,86	26,33	2890,08	67,5	53,66	787,16	0,05	0,05	1,05	14,93	4,85	156,38	1,95	1367,64	0	143,83	976,25	-4,03	-4,23	-33,08	7,57	8,93	23,65	2986,71
918	0,25	0,32	0,43	1,99	4,42	6,39	623,21	164,74	67,84	135,38	0,18	0,23	1,28	45,99	22,06	28,69	2,83	NA	0	78,31	130,91	-3,88	-5,21	-6,93	0,48	3,27	4,79	651,83	259,59	93,23	144,06	0,22	0,29	1,34	42,6	25,45	3,79	2,65	10461,24	0	83	139,81	-7,2	-9,22	-10,13	0,22	3,49	6,04	512,11
919	4,31	16,86	7,33	0,13	1,62	2,76	619,18	279,68	201,78	233,23	0,74	2,91	3,91	4,31	74,42	10,65	7,48	NA	41,47	0	0	8,5	28,48	9,49	0,02	0,46	1,09	407,77	2,13	129,76	138,35	0,69	2,33	3,35	8,5	70,17	18,35	1,1	NA	21,2	0	0	4,65	21,86	7,5	0,06	0,46	1,3	586,59
920	20,5	32,06	24,03	0,92	2,03	2,1	426,62	90,14	111,05	8,61	0,36	0,56	1,56	26,06	36,05	78,74	1,94	NA	4,26	6,51	16,34	5,97	11,29	12,02	0,61	1,35	1,55	734,71	99,64	292,53	59,37	0,47	0,89	1,89	10,14	47,13	20,3	1,61	14295	0,49	8,4	36,26	3,45	7,7	6,48	0,08	1,48	1,55	682,54
921	5,41	8,12	8,2	0,03	0,93	2,34	551,97	97,93	93,59	155,93	0,3	0,44	1,5	25,43	33,45	332,45	1,41	NA	10,25	30,36	86,63	-3,57	-4,73	-5,27	0,29	1,04	3,26	538,5	45,95	50,77	153,37	0,21	0,28	1,32	19,17	24,42	32,09	1,42	8790,64	9,11	33,55	150,33	0,48	0,65	0,71	0,14	0,95	2,66	546,72
922	3,79	7,1	25,95	0,03	0,34	0,66	2493,86	128,05	406,39	130,78	0,28	0,52	1,87	9,1	46,62	80,33	0,73	-17858,73	5,18	36,39	-35,41	6,46	11,1	34,26	0,19	1	1,51	1937,31	154,09	190,07	99,25	0,26	0,45	1,72	13,4	41,82	106,8	0,73	-7276,17	3,05	36,86	-110,06	3,2	5,85	20,16	0,05	0,36	0,7	2292,87
923	1,65	2,19	3,58	0,87	5,32	6,78	788,08	136,83	30,72	45,48	0,14	0,19	1,33	18,92	24,6	89,57	1,17	NA	0	37,38	-318,98	0,39	0,5	0,79	2,35	5,25	6,66	741,5	105,06	36,26	51,96	0,13	0,17	1,29	18,18	22,66	89,23	1,28	-4339,38	0	36,15	-275,43	0,03	0,04	0,08	3,37	5,37	7,11	794,59
924	4,13	12,52	4,55	0,2	0,7	1,17	401,36	114,5	229,4	110,55	0,67	2,03	3,03	23,71	67,04	16,39	1,34	NA	9,12	21,59	178,31	20,29	46,42	74,11	0,13	0,13	1,5	1333,37	0,11	738,84	1028,13	0,56	1,29	2,29	26,77	56,3	49,16	2,91	7987	0	23,67	30,3	8,81	16,56	9,55	0,66	0,75	2,05	394,56
925	8,67	11,32	19,14	1,95	2,43	4,77	803,26	41,38	77,53	204,34	0,16	0,21	1,31	16,81	23,39	107,53	1,7	NA	2,13	17,95	45,87	5,51	6,49	13,26	4,98	6,09	11,12	878,85	45,43	31,18	207,89	0,09	0,11	1,18	13,85	15,21	159,43	1,87	27055,15	1,11	20,09	54,15	6,23	7,18	15,21	7,25	8,36	14,24	888,48
926	20,14	26,57	41,33	1,44	1,62	3,45	747,08	16,82	97,67	181,65	0,24	0,32	1,32	20,14	24,2	101,54	1,6	NA	0	0	0	2,25	2,68	3,33	1,85	2,56	3,31	540,75	29,76	41,98	31,85	0,16	0,19	1,19	2,25	16,26	73,6	1,32	NA	0	0	0	1,15	1,39	3,51	0,4	0,54	2,33	1112,09
927	0,45	1,7	0,8	0,02	0,4	1,37	653,51	100,46	148,55	262,63	0,72	2,73	3,81	11,95	73,77	35,79	1,26	NA	43,37	20,65	48,54	0,28	1,41	0,85	0,01	0,26	1,47	1103,32	99,07	340,5	487,3	0,8	3,98	5	11,69	79,99	25,23	1,39	NA	22,64	34,49	53,04	-7,93	-67,24	-37,29	0,03	0,53	2,32	1712,11
928	72,4	-14,96	3,57	0,06	0,06	0,09	17,95	NA	102,57	3,25	5,84	-1,21	-0,21	654,42	583,85	17,72	-10,6	7463,5	0	28,71	82,21	58,62	410,86	21,21	0,03	0,43	0,44	132,08	43,9	110,76	1,73	0,86	6,01	7,01	79,09	85,73	76,43	0,24	10229,25	0	7,41	23,02	-3,07	-67,38	-3,11	0,04	0,3	0,31	368,74
929	2,62	2,67	43,13	70,88	72,51	72,51	5998,47	114,5	80,32	0	0,02	0,02	1,02	3,23	1,92	136,46	54,24	NA	0	10,12	15,85	0,31	0,32	17,23	115,81	118,54	118,54	20197,7	395,91	164,98	NA	0,01	0,01	1,01	0,86	1,47	21,25	54,41	NA	0	30,23	57,01	1,29	1,32	41,55	71,55	73,41	73,41	11700,72
930	1,68	6,9	5,24	0,01	0,26	0,65	1134,49	186,89	611,23	296,93	0,73	2,98	4,11	6,97	75,64	15,41	0,49	18079,67	15,24	16,48	52,08	4,89	14,56	8,66	0,02	0,31	0,58	646,39	109,34	344,31	103,91	0,64	1,91	2,98	11,98	66,42	21,62	0,55	15375,66	6,96	12,56	76,06	4,17	13,15	10,28	0,01	0,35	0,58	897,24
931	1,35	10,26	9,06	0,5	0,81	1	2435,02	350,73	1147,75	222,81	0,48	3,61	7,57	1,35	86,79	27,51	0,26	NA	0	0	0	9,24	35,27	26,74	0,06	1,02	1,71	1056,19	271,28	284,69	198,63	0,27	1,04	3,82	9,24	73,8	90,65	0,5	NA	0	0	0	0,55	6,16	16,17	0,59	0,62	0,8	10704,74
932	1,56	2,63	23,44	0,2	0,38	0,72	5461,42	139,02	796,6	431,63	0,26	0,44	1,68	10,72	40,51	47,05	0,85	NA	8,87	137,46	-314,68	0,89	1,33	9,79	0,32	1,31	1,86	4003,81	430,53	408,48	347,39	0,17	0,25	1,49	10,71	33,05	69,07	0,96	NA	5,29	107,68	-960,26	0,06	0,09	0,95	0,35	0,38	1,41	5431,89
933	-1,25	-8,52	-2,02	0,01	0,73	1,71	590,38	51,19	45,67	71,81	0,65	4,46	6,84	5	85,38	10,73	0,85	NA	12,02	10,12	40,22	3,38	18,02	5,93	0,01	0,38	1,04	639,27	46,14	87,48	83,76	0,62	3,29	5,32	10,67	81,21	19,51	0,76	NA	13,11	12,75	31,46	3,64	16,19	6,27	0,01	0,6	1,27	626,88
934	11,77	14,69	33,8	2,81	6,61	8,25	1045,19	263,93	69,52	115,85	0,09	0,11	1,25	16,11	19,86	188,56	1,85	37527,38	0	12,45	33,3	13,6	17,98	17,53	0,3	2,53	3,6	470,3	159,44	71,47	77,32	0,17	0,23	1,32	17,07	24,35	99,99	1,74	52875,62	0	4,47	26,22	6,31	7,23	12,77	0,66	8,45	9,5	736,15
935	2,13	2,82	8,06	1,1	1,46	2,41	1379,79	59,89	172,6	166,21	0,19	0,26	1,33	9,18	24,68	76,8	1,18	NA	0,34	26,72	145,28	-0,62	-0,82	-3,16	1,02	1,48	3,09	1872,71	82,84	186,44	307,13	0,18	0,24	1,33	6,07	24,74	67,09	1,2	5214,03	0,05	34,31	168,22	-13,49	-19,04	-56,03	0,27	0,77	2,62	1511,6
936	-1,74	-8,18	-10,08	0	0,72	1,49	2110,74	329,11	411,93	383,33	0,57	2,66	4,7	2,4	78,74	17,66	0,84	-16844,54	33,82	24	-71,63	0,18	0,67	0,63	0	0,24	0,99	1306,19	94,13	323,64	300,47	0,5	1,91	3,8	4,11	73,69	31,43	0,66	-17149,89	21,85	14,07	-78,51	3,05	9,75	9,61	0	0,18	0,83	1145,27
937	5,52	7,14	7,18	2,13	3,37	4,28	473,97	89,21	71,93	66,34	0,23	0,29	1,3	17,91	22,78	40,14	2,45	NA	0	16,14	72,98	0,17	0,23	0,4	1,82	2,64	3,67	840,52	121,43	148,73	156,19	0,25	0,33	1,33	11,39	25,04	17,71	2,4	12274	0	25,83	133,04	-1,41	-1,94	-4,25	1,59	2,28	3	1094,49
938	-6,92	-17,4	-13,31	0,01	0,21	0,86	699,79	59,05	113,84	191,24	0,49	1,24	2,51	15,44	60,22	21,34	0,73	7099,3	28,83	42,98	159,02	-14,23	-51,86	-23,51	0,02	0,32	0,77	603,25	92,67	145,8	141,39	0,65	2,37	3,65	11,2	72,57	4,75	0,65	4583	33,26	42,03	246,99	-12,24	-77,21	-21,45	0,01	0,23	0,66	637,7
939	0,12	0,21	0,76	0,02	0,38	1,66	2290,78	106,11	236,34	381,19	0,27	0,49	1,77	11,48	43,65	27,88	0,89	3427,88	8,24	71,52	275,52	0,23	0,39	1,45	0	0,05	1,35	2260,36	15,7	272,61	411,28	0,23	0,39	1,65	12,96	39,49	38,37	0,86	4713	2,88	78,8	237,76	0,69	1,07	4,2	0,04	0,16	1,76	2203,1
940	1,08	1,43	3,84	1,85	3,89	4,63	1290,11	213,39	104,66	78,07	0,17	0,22	1,32	8,31	24,13	97,58	1,36	2697,73	0	25,62	306,74	0,47	0,59	1,44	3,33	6,72	8,2	1110,41	111,66	32,87	49,09	0,12	0,15	1,23	9,51	18,86	123,32	1,19	4375,11	0	27,47	190,44	0,06	0,09	0,21	0,36	2,49	2,85	1216,81
941	0,22	0,41	0,88	0,22	0,32	1,15	1450,22	35,64	382,46	323,05	0,27	0,5	1,87	2,1	46,39	42,65	0,78	10114,13	0	7,48	30,74	0,13	0,21	0,26	0,35	1,18	2,18	710,93	73,49	88,25	89,38	0,13	0,2	1,54	2,13	35,09	97,67	0,9	-21	0	3,88	-10414,29	-0,64	-1,08	-1,46	0,22	0,25	1,48	825,5
942	-9,76	-9,91	NA	NA	NA	NA	NA	NA	NA	NA	0,02	0,02	1,02	-9,76	1,52	-644,29	NA	NA	0	NA	0	8,78	11,31	3,19	1,96	9,9	9,9	132,39	104,79	13,19	0	0,22	0,29	1,29	93,41	22,32	39,35	NA	NA	0	30,69	85,18	42	55,56	NA	0,71	5,44	5,44	178,9
943	1,97	107,89	1,34	0,02	0,1	0,39	247,02	15,48	171,8	52,34	0,98	53,67	54,67	13,07	98,17	8,34	0,36	15008	24,85	7,53	58,77	-1,98	58240	-1,32	0,02	0,06	0,38	243,22	8,1	181,35	60,41	1	-29368,27	-29367,27	11,49	100	5,09	0,29	15924,33	23,46	8,98	62,14	2,39	100,15	1,53	0,05	0,08	0,42	232,92
944	0,97	5,93	1,11	0,47	0,67	0,67	416,33	59,23	292,76	0	0,84	5,1	6,1	35,53	83,6	25,29	0,55	NA	0	39,52	56,05	30,81	72,39	30,13	1,03	1,48	1,48	356,89	87,31	191,81	NA	0,57	1,35	2,35	55,71	57,44	83,03	2,31	46988	0	24,35	29,61	15,37	55,43	35,49	0,39	0,52	0,52	840,48
945	1,75	2,97	2,79	0,48	0,84	1,87	579,63	38,36	88,86	114,59	0,29	0,48	1,69	13,08	40,89	62,78	1,06	9868,87	7,44	18,03	82,4	0,3	0,5	0,39	0,72	1,18	1,87	475,21	49,59	91,44	74	0,29	0,49	1,66	13,09	39,69	53,47	1,16	12243,73	4,02	16,65	76,77	0,9	1,35	1,19	0,5	0,91	2,03	481,1
946	0,26	0,4	0,55	0,78	1,58	3,41	761,03	77,04	70,64	177,99	0,23	0,34	1,52	16,35	34,3	53,6	1,32	14151	10,11	33,63	92,01	0,25	0,34	0,39	1,15	2,06	4,11	576,38	56,91	41,74	130,12	0,18	0,25	1,39	17,13	28,3	71,33	1,44	15935	7,33	26,66	81,78	9,78	13,03	16,51	1,18	2,06	4,11	614,38
947	-21,27	-177,88	-21,34	0,01	0,04	0,73	365,13	6,58	89,97	133,33	0,75	6,28	8,36	-5,03	88,04	-5,44	0,55	-5655,55	27,79	16,29	-120,27	0,04	0,37	0,07	0,01	0,03	1,39	618,8	6,2	108,9	331,92	0,72	6,57	9,14	15,39	89,06	16,27	0,68	994,27	21,76	26,03	709,63	-20,21	-300,87	-26,73	0,03	0,09	0,88	481,59
948	2,78	5,45	4,05	0,01	0,24	1,53	529,34	21,7	42,62	138,36	0,39	0,76	1,96	14,04	48,95	59,12	0,94	NA	16,51	16,38	80,35	5,34	9,04	6,36	0,05	0,39	2,59	435,37	16,1	30,19	112,68	0,35	0,6	1,69	20,74	40,97	70,74	1,09	13081,8	6,68	18,38	68,65	-3,41	-6,4	-5,34	0,02	0,21	1,55	570,53
949	-13,75	-805,17	-11,99	0,15	0,31	0,31	317,26	1,18	303,51	NA	0,98	57,54	58,54	2,03	98,29	0,04	0,03	NA	0	13,76	77,64	-24,45	106,7	-30,35	0,12	0,15	0,15	453,06	1,54	401,02	NA	1,23	-5,36	-4,36	-9,9	122,92	-2,92	0,1	8172	0	18,07	64,98	-2,6	10,46	-2,63	0,11	0,35	0,35	367,89
950	1,09	3,75	1,68	0,12	0,47	1,2	562,9	81,71	112,2	176,23	0,52	1,81	3,45	10,74	70,99	11,08	0,8	NA	22,58	14,93	395,12	0,03	0,12	0,05	0,1	0,4	0,92	615,06	75,83	156,71	131,15	0,55	2,29	4,16	10,49	75,95	8,43	0,64	-1526,72	15,42	17,62	-432,91	-7,99	-54,92	-14,91	0,06	0,31	0,98	678,76
951	-0,19	-6,95	NA	0,06	0,14	0,14	NA	NA	NA	NA	0,97	35,44	36,44	-0,19	97,26	-0,2	0,03	NA	0	NA	0	-0,08	-3,49	NA	0,06	0,22	1	NA	NA	NA	NA	0,98	41,28	42,28	-0,08	97,63	-0,08	0,98	NA	0	NA	0	0,71	74,07	33,68	0,01	0,04	1,01	17199,48
952	0,31	0,56	10,93	6,71	9,45	10,82	12971,73	916,94	335,35	465,54	0,23	0,42	1,81	4,27	44,85	35,07	1,02	NA	0	141,13	-22,76	1,88	3,18	53,42	29,53	29,81	33,06	10360,65	22,99	91,25	300,9	0,2	0,34	1,69	6,74	40,86	46,19	1,11	-36711,75	0	137,98	-25,86	3,35	4,99	181,8	2,51	6,16	6,58	19753,41
953	0,12	0,25	0,41	0,01	0,32	1,25	1199,89	98,43	137,13	303,13	0,41	0,82	2	12,65	49,89	22,5	0,91	7305,05	20,94	41,28	126,74	0,01	0,03	0,05	0,01	0,3	1,4	1171,91	85,92	128,69	326,38	0,42	0,81	1,94	13,01	48,43	23,64	0,95	8257,46	18,4	41,72	114,48	0,02	0,03	0,05	0,01	0,27	1,51	1176,17
954	65,83	70,63	21,72	14,01	14,1	14,72	120,08	0,74	8,07	5,09	0,07	0,07	1,07	70,12	6,79	969,13	NA	NA	0	1,41	4,98	49,95	50,2	15,71	138,87	166,18	198,45	114,79	15,58	0,57	18,67	0,01	0,01	1,01	49,95	0,5	9912,58	NA	NA	0	0	0	34,9	37,71	9,38	7,68	8,02	13,4	97,83
955	6,43	24,22	129,07	0,41	0,71	0,89	7309,68	1276,19	4280,82	794,74	0,73	2,77	3,77	17,82	73,46	33,01	0,86	NA	0	228,84	-59,76	3,1	11,44	197,66	0,5	0,75	0,89	23309,74	3466,2	13972,64	1969,12	0,73	2,7	3,7	13,45	72,94	32,44	0,85	-14813,5	0	661,12	-47,64	2,99	10,29	69,97	0,63	0,87	1,02	8515,98
956	2,59	3,58	5,47	0,1	0,8	2,75	768,7	90,24	109,32	273,8	0,24	0,32	1,38	20,55	27,56	52,73	1,56	NA	6,4	37,92	94,6	1,86	2,31	3,36	0,15	0,98	5,29	659,85	49,58	49,62	277,64	0,16	0,2	1,24	22,26	19,54	71,19	1,76	15232,07	2,89	36,88	92,73	2,07	2,55	4,05	0,42	0,88	5,47	714,15
957	0,85	3,64	9,52	0,03	1,28	2,92	4090,63	596,65	477,79	797,1	0,77	3,3	4,3	10,97	76,74	14,75	1,32	NA	0	113,75	-24,73	2,16	8,37	13,27	0,07	1,82	3,35	2238,75	380,01	217,32	336,32	0,74	2,87	3,87	11,79	74,15	16,18	1,3	-35858,5	9,17	59,03	-28,47	0,22	0,86	0,94	0,16	2,6	4,82	1537,14
958	1,55	6,45	2,41	0,18	0,19	0,71	564,57	3,5	315,82	181,24	0,76	3,15	4,15	16,3	75,9	14,84	0,67	NA	18,18	22,87	76,09	16,77	52,63	3,15	0,12	0,83	1,19	68,59	24,56	34,57	12,82	0,68	2,14	3,14	33,38	68,13	33	0,98	37421,05	3,39	3,12	43,28	1,23	3,55	0,35	0,25	0,57	0,91	103,95
959	4,75	8,47	3,73	0,35	0,89	1,84	285,43	39,96	57,39	69,9	0,39	0,7	1,78	28,31	43,88	54,9	1,34	NA	7,41	18,47	237,1	1,48	2,73	1,05	0,57	0,92	1,57	260,23	31,17	85,62	59,4	0,45	0,83	1,84	26,03	45,71	45,21	1,44	4948,53	1,74	17,5	205,06	-21,91	-81,39	-22,44	0,46	0,52	1,09	372,88
960	3,07	8,59	19	0,11	0,58	1,21	2249,35	492,76	379,52	679,49	0,62	1,72	2,79	13,1	64,21	24,63	1,17	NA	43,96	61,95	-211,45	2,49	5,86	9,99	0,02	0,71	1,54	1461,43	374,98	165,91	459,56	0,55	1,29	2,35	12,39	57,41	29,28	1,42	-2078,25	42,53	39,61	-367,04	-1,85	-5,2	-9,73	0,02	0,85	1,34	1917,74
961	0,06	0,79	0,34	0,34	0,72	0,8	2190,54	607,78	414,15	126,19	0,93	13,13	14,13	8,32	92,92	13,35	0,61	NA	67,08	49,73	-72,74	0,05	0,47	0,53	0,4	0,6	1,38	3957,97	233,5	872,14	919,56	0,9	8,55	9,55	11,36	89,53	22,29	1,18	-3486,8	18,74	122,61	-215,97	0,34	5,81	10,38	0,25	0,86	1,52	11035,15
962	0,34	8,25	0,61	0,27	0,94	2,18	651,37	82,36	107,28	153,31	0,73	17,61	24,12	5	95,85	55,25	0,78	NA	2,27	8,33	35,97	0,16	4,12	0,27	0,69	1,1	1,94	618,84	47,72	73,21	101,45	0,86	22,15	25,68	5,18	96,11	46,12	0,57	6129,63	7,35	8,5	75,15	-1,04	80,18	-2,8	0,75	1,19	1,72	982,58
963	6,82	8,99	15,18	0,11	0,64	2,64	810,23	44,6	51,8	216,71	0,17	0,22	1,32	21,85	24,18	91,99	1,22	25661,8	6,85	33,45	62,16	2,33	3,15	5,19	1,42	1,83	5,81	812,33	17,43	43,31	174,99	0,2	0,27	1,35	16,49	25,82	57,27	1,12	17573,8	0	31,51	89,13	0,11	0,16	0,24	0,91	1,01	1,62	816,71
964	21,69	95,82	31,49	0,51	0,94	1,3	378,95	173,91	402,15	147,16	0,77	3,42	4,42	27,07	77,37	28,03	NA	NA	0	7,82	-81,95	0,16	1,61	0,49	0,01	0,8	1,13	1088,18	755,89	952,92	315,45	0,9	8,85	9,85	8,11	89,84	0,18	NA	NA	0	23,7	-82,76	0,1	1,16	0,15	0	0,32	0,5	525,56
965	-1,56	-2,14	-4,3	0,01	0,14	1,73	1002,57	22,7	111,6	284,91	0,19	0,26	1,37	12,28	26,95	62,57	1,08	NA	6,51	38,12	384,14	-2,82	-3,86	-7,26	0,02	0,29	1,95	939,54	39,11	98,52	245,33	0,22	0,3	1,37	11,14	27,03	47,43	1,13	2228,61	10,03	35,93	451,53	-13,75	-19,55	-41,04	0,01	0,23	1,59	1086,51
966	-3,91	-7,5	-18,57	0,02	0,67	0,74	1730	225,82	346,92	25,81	0,41	0,78	1,92	1,8	47,93	12,61	0,77	22682,38	2,07	27,14	48,48	-4,98	-9,24	-23,57	0,05	0,28	0,38	1726,97	74,45	297,42	31,77	0,4	0,73	1,86	1,77	46,1	7,18	0,73	18180,75	1,61	31,95	61,2	10,03	16,67	37,7	0,03	0,65	0,98	1368,5
967	1,97	52,28	0,8	0,03	0,61	1	147,92	76,08	131,96	51,93	0,96	25,5	26,5	1,97	96,23	4,2	0,97	NA	0	0	0	-2,13	-457,36	-1,3	0,05	0,3	0,69	221,91	53,63	212,05	83,32	1	213,5	214,5	-2,13	99,53	1,03	0,09	-45	0	0	0	0,19	267,72	0,11	0,01	0,25	0,73	219,04
968	-14,28	-29,16	-63,44	2,45	12,23	14,54	1617,06	669,82	68,51	160,79	0,47	0,96	2,04	11,21	51,03	3,27	2,42	NA	0	113,25	-216,45	-10,81	-24,93	-37,73	8,89	10,34	11,78	1274,08	115,27	79,87	116,73	0,55	1,26	2,31	15,92	56,65	12,8	3,62	-3135,92	0	93,31	-305,12	-1,87	-4,3	-6,94	11,31	12,97	14,13	1349,6
969	2,69	6,73	4,38	0,29	1,24	1,93	591,1	104,59	109,62	76,97	0,39	0,97	2,5	11,54	59,98	30,86	0,92	-2866,9	0,04	14,36	-425,28	16,31	39,73	23,94	0,43	1,07	1,58	535,93	110,65	174,48	90,1	0,45	1,1	2,44	24,64	58,96	47,79	1,07	23004,68	0	12,23	53,46	1,06	2,26	2,11	0,03	0,76	1,55	725,69
970	-13,13	-40,45	-33,23	0,02	0,11	0,3	921,5	45,22	443,66	96,69	0,68	2,08	3,08	-2,39	67,55	-4,76	0,54	NA	13,98	27,18	-578,04	1,09	2,63	2,2	0,05	0,1	0,46	734,31	20,89	379,26	136,97	0,58	1,41	2,41	6,05	58,47	5,07	0,63	2432,8	0	9,97	158,92	15,12	25,27	45,21	0,28	0,46	1,22	1088,19
971	0,91	1,09	0,8	0,81	0,81	2,52	320,68	NA	32,26	55,92	0,16	0,19	1,19	14,36	16,09	5,66	1,24	NA	5,92	11,85	152,25	1,34	1,56	0,91	1,98	2,85	3,5	247,1	22,21	25,27	16,62	0,15	0,17	1,17	16,47	14,55	73,98	1,4	8140,67	3,02	10,24	71,04	1,36	1,51	0,98	4,32	4,33	5,66	261,44
972	8,3	11,16	13,15	0,07	1,06	2,51	576,82	73,81	74,22	108,84	0,26	0,34	1,34	30,77	25,61	77,17	1,3	NA	0	35,62	92,76	1,99	2,39	2,66	0,97	3	6,25	488,23	57,79	28,4	93,66	0,17	0,2	1,2	28,01	16,93	86,46	1,41	12096,11	0	34,8	85,98	1,34	1,91	2,25	0,16	0,98	1,73	610,96
973	0,27	0,36	4,28	1,78	6,22	12,32	5720,97	610,01	139,1	860,68	0,08	0,11	1,33	16,51	24,85	144,57	1,16	NA	3,66	255,26	-1476,04	0,56	0,71	6,58	1,81	4,72	10,63	4252,29	394,62	136,83	819,18	0,07	0,09	1,26	17,68	20,6	171,38	1,27	573,55	1,87	199,43	1649,49	0,41	0,59	6,16	0,43	1,03	2,26	5419,22
974	54,2	80,23	32,04	1,39	3,33	3,33	215,2	123,75	63,8	0,42	0,32	0,48	1,48	73,29	32,45	183,14	NA	NA	0	11,29	21,39	23,81	69,64	20,23	1,03	1,52	1,53	310,17	97,3	199,2	3,94	0,66	1,93	2,93	44,79	65,81	36,18	NA	NA	0	17,83	43,64	19,85	45,49	8,03	1,15	1,77	1,78	147,22
975	3,38	5,19	12,02	0,99	2,62	4,2	1294,9	132,73	58,74	130,43	0,16	0,25	1,54	13,76	34,87	82,22	1,01	9733,05	4,01	36,93	92,86	0,1	0,15	0,33	1,82	2,47	4,78	1161,06	36,74	39,38	132,55	0,14	0,2	1,43	12,11	30,27	77,36	1,02	9738,57	2,41	38,19	103,49	-1,14	-1,58	-3,33	1,69	2,59	5,15	1061,72
976	-885,11	60,37	-532,54	0,05	0,05	0,05	219,01	11,7	3392,1	0	15,66	-1,07	-0,07	-885,11	1566,07	-41,67	NA	NA	0	0	0	-435,43	31,79	-253,89	0,03	0,04	0,04	212,82	26,61	3085,13	NA	14,7	-1,07	-0,07	-435,43	1469,77	-29,63	NA	NA	0	0	0	80,31	90,59	291,36	6,15	8,81	8,81	1320,66
977	0,07	0,17	0,06	0,04	0,91	1,48	298,17	89,53	92,41	60,29	0,52	1,18	2,29	17,34	56,38	16,57	1,13	NA	4,02	14,15	175,73	1,65	3,31	0,99	0,09	0,63	1,52	219,5	35,06	53,48	64,4	0,46	0,93	2,01	21,8	50,15	24,96	1,26	14949,9	8,25	12,11	73,16	1,45	3,21	0,84	0,06	0,6	1,31	211,27
978	0,07	2,94	0,07	0,14	0,16	0,17	380,31	7,09	367,25	3,43	0,98	41,37	42,37	0,07	97,64	2,66	0,03	NA	0	0	0	-0,35	-44,89	-0,98	0,14	0,15	0,32	1006,77	11,09	983,75	170,66	0,99	125,47	126,47	2,64	99,21	2,73	0,01	-20026,5	0	8,27	-38,2	0,19	25,87	0,43	0,22	0,32	0,47	816,4
979	2,2	10,48	5,98	0,02	0,42	0,8	989,73	153,91	351,07	149,01	0,62	2,97	4,77	11,01	79,01	18,11	0,48	NA	13,81	23,97	121,52	1,17	4,5	2,73	0,03	0,56	0,75	849,28	209,58	365,92	76,67	0,61	2,34	3,84	9,54	73,95	17,75	0,48	4935,41	6,1	19,46	301,92	1,43	4,71	3,54	0,15	0,4	0,59	899,58
980	8,71	39,09	18,02	0,11	0,55	1,67	753,2	84,18	188,47	219,91	0,7	3,15	4,49	23,84	77,72	36,33	1,16	NA	0,64	31,31	-5436,8	10,41	33,97	21,51	0,38	0,71	1,96	753,8	61,31	186,75	235,86	0,65	2,13	3,26	22,69	69,34	39,53	1,38	5968,15	0	25,36	162,62	6,29	17,04	13,8	0,36	0,92	3,12	798,72
981	0,08	0,12	0,23	0,01	1,06	1,69	1052,13	268,76	254,13	162,26	0,33	0,51	1,51	5,18	33,93	43,28	1,27	NA	0	14,74	153,12	0,15	0,23	0,27	0,7	1,41	1,77	635,11	126,32	177,3	64,8	0,33	0,5	1,5	5,49	33,46	37,9	1,43	-1298,13	0	9,28	-591,95	2,8	4,86	5,71	0,3	1,35	1,57	742,96
982	0,01	0,34	0,02	0,01	0,54	1,03	655,29	246,21	324,12	231,21	0,93	26,98	28,9	2,43	96,54	11,88	0,95	NA	31,02	4,36	-36,01	0,04	1,11	0,06	0	0,33	0,59	515,33	107,89	189,45	87,71	0,79	20,87	26,34	2,58	96,2	12,9	0,29	-27386,88	32,8	3,59	-20,4	0,02	0,75	0,05	0	0,55	0,65	716,25
983	3,81	7,32	1,18	0,13	2,09	2,09	112,75	36,38	53,48	0	0,48	0,92	1,92	3,81	47,96	7,95	NA	NA	0	0	0	1,07	15,58	0,28	0,07	1,07	1,07	95,69	81,88	87,92	0	0,93	13,61	14,61	1,07	93,16	1,14	NA	NA	0	0	0	-2,49	-107,69	-2,98	0,12	0,67	0,67	434,96
984	12,31	76,69	25,78	0,38	0,38	0,39	762,47	NA	633,1	4,9	0,84	5,23	6,23	25,3	83,95	20,24	0,24	NA	0	27,21	54,63	-2,39	-245,5	-22,3	0,3	1,3	1,33	3400,32	1710,43	1703,56	51,08	0,51	52,14	102,55	1,84	99,02	-2,38	0,03	NA	0	39,47	105,42	-3,9	-5,91	-42,25	2,3	2,33	2,4	3939,84
985	0,82	27,15	0,85	0,05	1,03	1,03	378,7	354,21	361,54	NA	0,97	32,16	33,16	4,61	96,98	1,43	6,63	NA	0	3,94	69,61	1,53	37,34	3,09	0,12	1,04	1,04	739,06	641,65	698,65	NA	0,96	23,48	24,48	2,74	95,91	2,05	NA	21811	0	2,45	33,54	7,63	65	6,86	0,3	1,13	1,13	327,17
986	19,95	92,28	15,54	0,34	0,41	0,79	283,53	13,94	218,92	85,17	0,78	3,62	4,63	30,19	78,38	36,93	0,57	190	0	7,98	2717,89	2,62	23,99	5,03	0,17	0,53	0,75	699,05	221,84	565,67	137,19	0,89	8,14	9,14	6,69	89,06	6,47	0,33	-7497	6,9	7,79	-71,13	2,78	11,58	2,66	0,12	0,13	0,46	348,3
987	27,04	87,35	18,61	0,5	1,74	4,72	250,43	37,42	30,36	91,86	0,69	2,23	3,23	37,84	69,04	57,18	0,74	NA	0	7,42	-17,67	18,14	43,95	9,48	0,6	1,13	4,01	190,77	13,02	24,99	73,14	0,59	1,42	2,42	58,73	58,71	49,66	0,93	-7142,17	0	21,21	-206,09	8,02	23,38	7,53	0,09	0,55	1,88	341,83
988	-6,65	-8,41	-44,92	0,55	0,87	3,45	2459,03	36,66	116,67	305,1	0,11	0,14	1,26	5,14	20,89	20,75	1,02	NA	0	79,66	2188,83	-7,63	-9,96	-36,36	0,29	0,45	2,15	1739,53	18,09	114,17	196,08	0,14	0,19	1,31	4,37	23,42	11,9	0,98	3560,64	0	57,18	336,16	-8,57	-12,1	-48,37	0,01	0,56	1,72	2054,34
989	-1,06	-1,06	NA	NA	NA	NA	NA	NA	NA	NA	0	0	1	-1,06	0	NA	NA	NA	0	NA	NA	-12,27	-24,15	NA	0,01	2,02	2,03	NA	NA	NA	NA	0,49	0,97	1,97	-4,44	49,19	-24,95	NA	NA	0	NA	-218,47	5,92	9,44	93,33	0,75	2,04	2,07	5736,64
990	-12,14	-32,19	-46,97	1,66	1,66	2,04	1307,12	0,77	324,29	126,65	0,61	1,63	2,65	-3,55	62,27	8,69	1,46	NA	0	33,22	159,74	-8,3	-14,36	-18,92	4,92	5,12	6,58	832,43	12,8	65,46	96,73	0,42	0,73	1,73	0,48	42,25	22,59	1,96	5324,5	0	20,02	101,87	11,62	17,61	16,08	3,3	3,34	4,31	503,74
991	-2,05	14,93	-1,79	0	1,09	1,82	317,46	105	81,06	78,28	1,14	-8,28	-7,28	2,05	113,74	-1,25	1,72	7774,14	7,68	3,58	128,46	1,28	-10,79	0,83	0,01	1,05	1,69	238,67	67,83	40,42	46,97	1,12	-9,46	-8,46	4,07	111,82	1,57	1,43	45875,63	13,4	1,83	27,28	1,82	-16,03	1,12	0,01	0,45	1,03	225,09
992	15,8	17,63	2,17	9,65	9,65	9,65	14,98	0	5,13	0	0,1	0,12	1,12	15,8	10,37	152,42	NA	NA	0	0	0	5,53	13,69	1,89	0,31	0,54	1,68	124,81	16,86	73,37	84,3	0,6	1,48	2,48	5,53	59,6	9,28	NA	NA	0	0	0	3,69	6,77	0,38	0,44	1,21	2,2	37
993	-9,14	-17,92	-8,62	0,32	1,41	2,32	343,58	58,5	38,82	49,65	0,35	0,69	1,96	9,18	49,01	21,37	1,1	NA	22,38	17,29	92,06	2,69	5,03	1,87	0,13	1,21	1,99	254,45	67,02	40,2	48,6	0,39	0,73	1,87	21,94	46,53	51,44	1,32	21488,34	21,38	13,42	57,88	-0,33	-0,58	-0,19	0,35	1,47	2,18	211,74
994	-7,69	-11,2	-16,25	0,03	0,21	1,34	769,4	28,86	150,85	174,25	0,28	0,41	1,46	6,74	31,37	3,27	1,04	3833,57	0,27	30,49	261,93	-1,88	-2,63	-3,48	0,15	0,29	1,83	674,31	15,52	114,73	179,12	0,26	0,36	1,4	13,8	28,34	35,04	1,17	9964,58	0	28,97	101,21	-5,8	-8,36	-11,94	0,07	0,33	1,77	749,05
995	9,48	11,75	66,17	0,09	2,24	5,3	2541,74	506,96	236,61	733,97	0,19	0,24	1,24	49,1	19,35	111,07	1,77	NA	0	276,68	-295,35	2,26	2,66	13,52	0,69	2,87	6,35	2188,67	411,81	188,88	665	0,15	0,18	1,18	38,12	15,33	97,26	2,02	-725,5	0	215,09	-1594,21	1,04	1,69	6,96	0,11	6,41	7,86	2443,11
996	-19,82	51,03	-17,4	0,22	0,23	0,43	319,41	2,31	436,5	87,74	1,39	-3,57	-2,57	-12	138,85	-3,38	-0,96	NA	0	6,86	109,58	-4,82	31,55	-9,92	0,11	0,53	0,58	750,24	302,25	708,98	31,22	1,15	-7,54	-6,54	-2,1	115,29	0,2	0,09	NA	0	5,6	42,26	-33,69	55,5	-90,33	0,07	0,19	0,29	975,88
997	-12,92	-19,31	-150,91	0,5	0,83	1,61	4252,74	143,6	59,58	537,87	0,25	0,37	1,49	1,94	33,11	-12,05	1,01	-5697,68	14,63	173,56	-273,77	-4,95	-7,49	-44,2	0,57	0,85	1,67	3256,52	95,05	40,76	457,39	0,27	0,4	1,51	3,6	33,83	17,75	1,05	-12619,27	15,91	76,29	-132,01	-6,31	-10,3	-81	0,24	0,53	1,31	4675,26
998	-24,69	-38,23	-20,25	0,06	1,06	1,85	298,63	77,47	77,96	62,34	0,31	0,48	1,55	-3,04	35,42	-40,89	1,34	1915,84	0	17,76	742,21	30,6	39,66	31,36	0,11	1,21	1,68	373,98	82,32	75,45	36	0,21	0,27	1,3	44,84	22,84	171,67	1,18	15252,83	0	14,58	89,74	-15,3	-23,21	-18,01	0,02	0,8	1,17	428,39
999	1,1	NA	5,04	1,68	2,5	6,15	1668,29	75,53	77,53	340,29	0,07	NA	NA	17,37	8	157,43	0,01	NA	0,88	74,55	288,36	0	0	0,01	2,01	3,15	7,95	1346,8	63,3	55,81	272,03	0,07	0,09	1,19	16,38	16,06	126,77	1,3	5824,86	0	60,44	203,24	0,02	0,02	0,08	2,03	2,69	6,46	1478,28
1000	5,75	8,63	13,55	0,13	0,59	1,7	857,8	59,33	74,44	145,89	0,17	0,26	1,5	31,08	33,39	137,05	0,91	NA	6,49	59,7	1129,2	2,81	4,19	5,26	0,01	1,06	1,86	682,97	144,49	123,63	111,99	0,22	0,33	1,49	29,21	32,8	92,42	1,09	3204,97	2,1	49,4	320,92	-3,67	-5,56	-7,87	0,04	0,78	1,96	779,55
1001	2,68	4,59	7,61	0,07	0,66	2,11	1033,21	160,32	184,82	396,33	0,31	0,53	1,71	17,07	41,59	31,16	1,4	NA	9,93	40,84	95,32	2,15	3,58	6,37	0,06	0,64	2,02	1080,64	184,27	225,23	449,28	0,33	0,55	1,66	17,69	39,85	34,17	1,58	7887,59	9,01	46	106,34	2,3	3,62	6,64	0	0,55	2,23	1051,73
1002	19,47	-24,07	4,19	0,06	0,09	0,54	78,3	4,83	139,85	62,8	1,81	-2,24	-1,24	24,78	180,9	11,18	-28,2	NA	0	1,14	19,86	42,86	276,27	12,03	-0,19	0,64	1,17	102,43	70,08	84,9	45,54	0,84	5,45	6,45	48,5	84,49	51,52	8,42	NA	0	1,58	11,31	31,92	82,51	14,49	-0,11	0,98	1,3	165,28
1003	0,13	0,22	0,2	0,01	0,08	1,48	541,8	9,68	104,81	198,39	0,31	0,51	1,69	13,86	40,69	37,39	1,04	6235,72	6,55	20,43	146,15	0,22	0,37	0,23	0,02	0,65	1,7	389,94	52,69	80,1	88,7	0,34	0,57	1,69	16,31	40,89	42,88	1,12	4023,67	0,85	17,19	267,33	-0,12	-0,21	-0,15	0,03	0,24	1,77	446,71
1004	9,56	10,46	23,64	1,18	10,8	11,52	900,07	122,51	62,4	45,3	0,09	0,09	1,09	17,49	8,6	133,87	4,85	29807,64	0	19,61	42,11	9,13	9,73	22,45	1,27	15,04	16,17	897,65	117,24	42,15	48,37	0,06	0,06	1,07	16,57	6,21	184,37	4,14	33358,95	0	18,3	37,9	8,23	8,71	21,41	0,91	16,33	17,34	946,51
1005	0,23	0,44	0,35	0,14	0,32	1,91	567,89	18,88	104,66	169,32	0,41	0,81	1,97	29,12	49,23	29,21	1,12	NA	15,84	45,08	215,52	3,59	6,38	4,08	0,25	0,55	2,31	414,48	21,81	73,79	131,6	0,36	0,63	1,78	33,32	43,72	49,4	1,24	7433,49	10,2	33,76	135,04	0,24	0,5	0,37	0,11	0,27	0,9	559,9
1006	0,56	0,96	0,87	0,05	0,54	1,12	572,46	107,39	195,84	127,99	0,42	0,73	1,73	14,82	42,05	65,39	1,03	NA	4,31	22,43	97,67	9,66	13,98	10,47	0,58	1,39	2,12	395,69	92,54	113,57	83,58	0,31	0,45	1,45	28,06	30,91	99,66	1,82	12557,33	0	19,96	99,48	16,72	24,63	25,53	0,2	1,19	1,58	555,72
1007	-0,75	-1,84	-2,28	0,83	1,26	2,08	1114,91	124,73	290,16	241,72	0,6	1,47	2,47	4,81	59,57	22,61	0,9	NA	0	17,01	-30,28	-0,34	-0,93	-0,73	1,1	1,38	2,05	786,2	70,86	252,72	171,63	0,63	1,73	2,73	7,04	63,43	22,88	1,12	-2831,2	0	15,89	-79,87	-2,08	-7,33	-6,01	0,54	1,16	1,66	1052,57
1008	0,33	3,09	2,18	1,17	7,57	10,61	2405,47	977,72	97,93	470,18	0,89	8,37	9,37	46,8	89,33	21,31	0,35	-3533,11	2,3	307,12	-504,15	0,02	0,19	0,09	0,45	2,68	3,99	1969,46	685,56	308,57	410,62	0,91	10,12	11,13	44,35	91,01	12,86	0,26	NA	0	239,2	-752,16	-0,15	-1,79	-1,05	0,32	2,19	3,24	2501,71
1009	2,53	8,5	448,56	0,02	0,37	0,54	64655,33	14200,34	40692,41	6924,16	0,7	2,36	3,36	9,16	70,28	40,88	0,47	-8020,5	0	1178,26	-76,68	1,62	4,27	23,25	0,14	0,14	0,45	5245,11	NA	2885,32	919,66	0,62	1,64	2,64	6,52	62,14	53,94	0,49	3324	0	70,41	186,37	0,65	1,74	4,63	0,14	0,16	0,54	2576,7
1010	0,05	0,09	0,2	0,22	0,48	1,24	1351,64	52,24	132,82	159,24	0,19	0,31	1,67	19,06	40,1	88,02	0,76	6125,72	5,93	70,57	156,92	0,04	0,06	0,11	0,18	0,71	1,85	1180,08	75,5	88,94	166,7	0,17	0,27	1,57	20,71	36,24	95,12	0,86	7866,2	4,9	66,86	149,56	0,04	0,07	0,17	0,4	1,04	2,15	1595,61
1011	0,73	1,09	0,72	1,55	2,57	5,77	360,49	40,96	40	129,49	0,15	0,22	1,5	36,74	33,19	95,1	1,95	NA	0	35,67	99,79	0,13	0,18	0,1	1,53	2,38	4,68	298,27	27,26	32,32	75,57	0,14	0,2	1,42	36,51	29,45	95,41	1,88	14609,86	0	29,73	100,42	0,17	0,28	0,16	0,63	2,46	4,07	339,17
1012	2,97	3,14	15,95	16,79	15,92	20,4	1954,46	-63,03	72,53	329,56	0,05	0,06	1,06	30,9	5,38	148,25	4,13	NA	0	149,97	-37,4	0,95	1,67	10,56	0,31	1,73	1,99	4076,71	2439,72	1721,71	464,82	0,44	0,77	1,77	18,24	43,55	7,79	3,93	-37629,33	0	193,14	-44,54	10,77	11,29	77,31	14,57	16,57	22,02	2613,28
1013	0,12	0,4	0,37	0,04	2,04	3,68	1100,83	219,17	110,12	184,01	0,56	1,83	3,23	12,3	69,07	28,36	1,17	8382,32	15,47	36,81	138,07	-0,06	-0,14	-0,13	0,16	0,91	4,76	829,3	37,5	49,71	193,87	0,43	1	2,32	16,91	56,82	46,17	1,04	7827,12	0	38,56	147,44	-1,68	-4,82	-5,88	0	2,12	4,46	1273,1
1014	1,1	73,49	1,04	0,01	0,19	0,54	346,1	58,79	334,58	118,73	0,99	65,89	66,89	12,97	98,51	15,6	0,03	-4379,38	0	11,28	-154,09	14,89	91,26	10,92	0,08	0,18	0,71	267,68	16,6	169,64	91,72	0,84	5,13	6,13	26,6	83,69	31,6	0,65	3835	0	8,59	182,14	-20,84	-16335,55	-40,7	0,03	0,13	0,44	710,86
1015	12,26	90,31	10,04	0,03	1,14	1,14	298,19	174,25	157,06	0	0,75	5,54	7,37	12,26	86,43	38,72	1,02	NA	0	0	0	0,38	2,45	0,49	0,06	0,99	0,99	473,16	254,5	272,77	NA	0,79	5,15	6,51	0,38	84,64	17,74	0,86	NA	0	0	0	1,15	6,89	1,31	0,07	0,92	0,95	414,27
1016	22,75	28,43	2,2	6,59	6,99	6,99	33,42	1,96	4,99	0	0,15	0,19	1,25	165,16	19,96	153,36	NA	2236,14	0	13,8	79,4	18,34	25,77	1,11	4,19	4,5	4,5	22,15	1,5	4,85	NA	0,23	0,33	1,41	206,11	28,83	78,41	NA	1952,55	0	11,39	86,03	4,4	10,88	0,38	0,04	1,86	1,86	31,63
1017	0,43	5,84	0,4	0,01	0,02	0,26	341,04	2,52	334,85	81,83	0,93	12,73	13,73	6,25	92,72	0,46	0,01	NA	-1,05	5,45	197,06	3,28	34,63	1,99	0	-0,01	0,13	221,85	-2,59	217,23	30,4	0,91	9,56	10,56	27,32	90,53	9,11	0,01	3712,94	-4,06	14,61	82,97	-3,56	-89,05	-3,26	0,09	0,08	0,17	332,99
1018	0,61	6,4	5,34	0,11	0,22	0,44	3175,41	222,94	1799,77	453,87	0,86	9,03	10,46	10,62	90,44	9,56	0,15	-16155,94	8,44	87,27	-45,83	1,11	10,01	3,42	0,08	0,15	0,43	1126,06	49,27	672,34	191,43	0,85	7,68	9,05	14,5	88,95	10,24	0,19	NA	0	41,3	-42,4	0,62	8,2	4,28	0,06	0,14	0,34	2520,27
1019	1,39	1,91	3,56	0,05	0,44	2,77	932,04	22,93	59,57	140,63	0,15	0,21	1,37	17,87	27,26	86	0,99	NA	0	42,2	130,97	3,78	4,97	8,09	1,99	2,44	6,2	781,18	15,14	34,01	129,92	0,15	0,19	1,31	21,22	23,92	104,99	1,18	11112,52	0	37,32	103,35	-7,59	-9,75	-20,49	1,13	1,92	8,4	982,14
1020	4,93	30,89	6,76	0	0,23	1,02	499,37	74,58	207,8	271,1	0,8	5,03	6,27	25,65	84,05	24,61	0,91	NA	25,77	28,43	169,43	7,13	34,54	8,78	0,04	0,15	1,18	449,52	16,44	28,62	155,48	0,74	3,58	4,84	24,19	79,35	36,32	1	14807,19	29,29	21,01	78,44	0,35	1,69	0,66	0,02	0,05	1,09	688,73
1021	-10,19	-18,67	-2,02	0,6	1,34	1,34	72,22	NA	31,42	NA	0,45	0,83	1,83	67,72	45,39	58,47	1,43	NA	0	15,46	68,24	3,67	8,69	0,97	1,37	1,44	1,44	96,31	0,5	53,66	NA	0,58	1,36	2,36	60,45	57,71	17,56	2,38	5599	0	14,98	95,25	6,37	13,37	1,74	0,21	0,41	0,41	99,27
1022	1,06	2,77	2,18	0,01	0,39	0,81	750,17	163,16	457,71	191,74	0,62	1,62	2,62	10,05	61,81	10,09	0,77	NA	0	18,53	57,17	0,06	0,15	0,09	0,03	0,48	0,9	602,2	157,83	369,77	159,84	0,63	1,68	2,68	10,32	62,66	11,48	0,86	22246,6	0	16,93	54,91	-0,06	-0,11	-0,08	0,05	0,33	0,98	450,48
1023	-12,46	-12,46	NA	NA	NA	NA	NA	NA	NA	NA	NA	NA	1	-12,46	0	NA	NA	NA	0	NA	0	29,54	31,2	81,98	18,8	18,8	18,8	1013,06	NA	53,14	NA	0,05	0,06	1,06	29,54	5,32	555,37	NA	NA	0	0	0	1	1,01	1,11	119,2	164,2	164,2	400,73
1024	-11,32	-23,3	-51,74	0,02	0,21	0,7	1663,59	75	298,76	196,54	0,38	0,77	2,06	4,16	51,42	1,05	0,74	NA	18,46	70,75	-948,03	0,12	0,27	0,51	0,19	0,29	0,77	1579,56	45,66	269,83	216,04	0,44	0,98	2,25	18,61	55,54	27,7	0,69	3126,62	20,95	80,02	359,7	-13,65	-40,03	-37,4	0,02	0,14	0,6	997,39
1025	21,8	32,24	152,06	0,92	1,58	2	2538,65	479,7	727,97	313,54	0,32	0,48	1,48	62,34	32,38	143,72	1,67	NA	0	282,71	-32381,14	11,26	16	56,85	2,92	4,51	5,3	1843,02	323,23	203,32	162,34	0,3	0,42	1,42	58,17	29,64	90,37	1,76	850,4	0	236,89	2752,93	-1,63	-2,29	-12,68	1,21	1,99	2,49	2831,16
1026	4,73	9,81	5,16	0	0,84	2,08	397,26	88,28	91,62	134,55	0,52	1,07	2,07	13,38	51,79	36,37	1,65	12775,2	9,2	9,44	47,02	-2,3	-4,01	-1,55	0,15	0,87	1,76	245,49	56,46	67,62	73,4	0,43	0,74	1,74	15,86	42,67	34,26	1,59	10375,4	6,74	12,21	93,59	-57,7	-383,16	-46,87	0	0,4	0,61	295,69
1027	9,22	11,63	11,97	1,67	2,23	6,36	472,53	17,67	31,6	132,3	0,16	0,2	1,26	31,36	20,74	118,43	1,54	NA	0	28,75	72,22	5,96	7,26	8,84	2,52	3,22	6,94	540,87	20,56	29,4	110,72	0,14	0,17	1,22	26,74	17,9	112,5	1,46	20567,36	0	30,79	83,76	2,89	3,45	4,88	3	3,64	8,5	614,13
1028	19,66	21,79	NA	17,03	17,03	20,72	NA	NA	NA	NA	0,1	0,11	1,11	19,66	9,77	201,3	NA	NA	0	NA	0	3	3,18	NA	117,18	117,18	142,9	NA	NA	NA	NA	0,06	0,06	1,06	3	5,7	52,63	NA	NA	0	NA	0	41,18	48,24	173,81	5,52	8,13	8,13	1536,51
1029	0,05	0,47	0,26	0,27	0,31	0,97	2050,33	67,12	1721,34	1147,46	0,9	9,06	10,06	25,59	90,06	21,02	0,83	-6293,2	0	143,91	-80,48	0,54	5,16	8,62	0,23	0,27	1,04	5846,75	191,96	4869,47	3929,75	0,9	8,59	9,59	28,19	89,57	12,66	1,37	-6697,6	2,5	442,91	-82,23	0,61	5,19	2,78	0,4	0,51	1,01	1645,79
1030	6,47	8,39	13,14	0,3	0,68	3,44	738,76	24,74	54,3	183,03	0,19	0,24	1,3	22,2	22,83	82,36	1,23	NA	2,23	31,92	74,1	7,48	9,41	13,17	1,75	2,5	6,13	642,18	30,64	34,2	148,76	0,17	0,21	1,26	24,45	20,43	96,39	1,46	19871,34	1	29,85	69,4	6,53	8,03	11,86	3,21	4,14	8,53	660,54
1031	-5,89	-132,65	-14,76	0,12	0,34	1,02	911,75	89,84	349,81	280,95	0,78	17,64	22,52	12,68	95,56	4,46	0,26	NA	15,81	46,51	-259,69	-11,3	176,63	-22,01	0,01	0,21	0,74	710,75	75,15	414,94	224,44	0,9	-14,02	-15,63	8,37	106,4	-1,06	0,02	-4934,3	7,45	38,3	-198,79	0,85	-10,96	1,35	0,03	0,22	0,7	575,38
1032	-0,18	-0,33	-0,65	0,17	1,7	4,45	1297,63	166,1	108,29	301,74	0,3	0,54	1,83	10,33	45,42	27,97	1,21	5586,63	20,25	37,49	140,96	-4,11	-6,87	-11,58	0,22	0,57	4,9	1028,38	23,35	67,26	295,82	0,23	0,39	1,67	7,87	40,14	22,13	1,13	7267,27	15,63	33,76	122,59	-3,86	-6,81	-10,32	0,39	0,69	3,62	974,09
1033	-5,12	-10,69	-36,16	0	0,17	0,72	2569,85	71,37	636,8	485,18	0,42	0,88	2,09	6,65	52,09	3,49	0,7	NA	12,95	83,12	-1327,58	-2,24	-4,17	-10,59	0,01	0,38	1,13	1725,11	64,55	151,39	321,78	0,32	0,6	1,86	7,08	46,24	14,42	0,82	-1312,86	19,36	44,07	-639,77	-0,5	-0,8	-1,7	0,09	1,29	2,08	1230,77
1034	0,32	0,41	0,76	4,24	5,61	9,32	863,69	43,7	35,3	132,97	0,18	0,24	1,3	15,14	23	54,18	1,48	NA	0	35,16	117,5	1,26	1,4	2,38	7	11,12	14,85	691,7	79,92	19,36	73,24	0,07	0,08	1,11	15,57	10,02	133,77	1,62	12089,95	0	27,13	106,73	1,39	1,6	2,83	3,63	5,11	6,49	739,1
1035	0,1	0,6	16,67	1960,66	2272,09	2272,09	15519,12	4360	14	0	0,83	4,97	5,97	0,1	83,25	0,12	0,36	NA	0	0	0	9,24	46,1	53,14	19,14	33,49	33,49	2098,26	8	44,89	NA	0,8	3,99	4,99	9,24	79,95	11,56	0,73	NA	0	0	0	0,59	2,59	136,3	202,08	606,13	606,13	83748,83
1036	-2,63	-3,73	-17,95	0,01	0,62	1,25	2488,18	334,87	365,6	373,45	0,27	0,39	1,42	8,58	29,6	17,77	1,03	762,16	9,02	76,62	1273,21	-1,39	-1,66	-8,91	0,08	0,75	1,83	2345,13	185,52	167,93	303,28	0,15	0,17	1,2	11	16,48	49,24	1,09	-1034,53	4,7	79,6	-908,22	2,31	3,24	15,74	0,03	0,57	1,34	2477,74
1037	0,14	0,28	0,32	0,04	0,82	4,83	805,15	48,55	51,77	269,12	0,41	0,8	1,92	19,99	47,95	22,29	1,42	NA	16,81	43,9	92,91	-11,6	-25,51	-22,43	0,02	0,47	3,04	706	35,26	55,18	223,09	0,49	1,07	2,2	11,27	54,54	-2,91	1,3	8710,2	20,05	44,22	164,14	0,48	1,07	0,8	0,04	0,72	3,06	606,87
1038	-6,86	-25,31	-25,47	0,08	0,2	0,68	1351,38	57,5	461,02	226,5	0,73	2,69	3,69	1,69	72,9	-0,43	0,37	-10044	0,48	31,73	-92,57	2,06	8,09	4,27	0,05	0,42	0,92	757,66	78,36	210,13	106,71	0,75	2,93	3,93	9,75	74,58	15,23	0,35	5947,74	0,33	15,97	153,4	-9,92	-50,59	-19,37	0,03	0,14	0,62	710,34
1039	3,05	3,65	8,34	11,52	13,07	23,91	996,43	33,32	21,5	236,33	0,08	0,09	1,2	14,42	16,62	164,45	1,86	NA	0	31,14	67,55	0,03	0,03	0,08	6,05	6,69	13,07	1115,29	26,63	41,48	268,29	0,09	0,11	1,18	10,4	15,5	104,16	1,77	14454,52	0	31,69	85,06	-2,89	-3,3	-8,31	5,05	7,1	19,77	1047,21
1040	1	3,6	1,59	0	0,15	0,7	579,37	42,49	113,22	157,29	0,58	2,08	3,6	5,55	72,22	33,03	0,48	NA	29,57	7,24	-570,5	1,94	7,66	3,91	0,13	0,36	1,07	735,72	58,74	131,04	180,42	0,63	2,48	3,95	5,85	74,69	21,76	0,53	NA	16,77	7,89	-517,19	0,53	2,07	1,05	0	0,14	0,87	721,16
1041	1,98	4,33	8,09	0,18	0,44	0,61	1486,3	190,15	742,95	126,39	0,54	1,18	2,18	22,02	54,23	17,54	0,7	NA	0	81,83	337,93	-1,41	-4,35	-7,38	0,06	0,26	0,53	1917,52	107,09	528,21	146,9	0,41	1,27	3,1	14,11	67,69	17,66	0,53	NA	9,95	81,54	355,25	-3,45	-10,94	-13,64	0,05	0,21	0,48	1439,47
1042	2,28	5,41	4,91	0,07	0,34	1,46	784,84	41,76	88,84	175,63	0,36	0,87	2,38	19,09	57,95	31,45	0,82	9811,95	13,37	36,25	87,71	-9,39	-25,24	-21,6	0,04	0,27	1,13	839,28	48,42	137,17	179,63	0,42	1,12	2,69	7,78	62,79	2,86	0,75	4561,76	8,3	39,49	180,31	0,48	1,25	1,16	0	0,28	1,12	878,95
1043	5,59	6,21	1,27	76,6	76,6	76,6	82,83	0	1,07	0	0,1	0,11	1,11	5,59	10,09	55,35	NA	NA	0	0	0	-0,9	-0,9	NA	142,96	142,96	142,96	NA	NA	NA	NA	0,01	0,01	1,01	-0,9	0,7	-128	NA	NA	0	NA	NA	3,79	3,82	6,03	90,51	114,54	114,54	579,55
1044	10,64	37,82	17,53	0,85	1,18	1,39	224,18	139,67	426,53	90,39	0,72	2,56	3,56	10,64	71,88	14,8	NA	NA	0	0	0	23,56	54,29	11,29	1,11	1,57	1,92	174,96	35,02	74,87	27,18	0,57	1,3	2,3	23,56	56,61	48,68	3,67	NA	0,76	0	0	15,97	32,56	7,2	1,19	1,57	1,81	164,14
1045	-0,84	-3,38	-12,45	0	2,29	5,34	5365,82	1115,57	511,5	2378,75	0,75	3	4	6,15	75,01	3,62	3,8	NA	21,72	103,07	-45,65	31,31	62,2	33,35	0,01	2,06	3,12	388,8	200,04	50,87	110,39	0,5	0,99	1,99	36,02	49,67	67,94	4,44	81899,56	13,55	5,02	12,06	-4,7	-9,12	-11,13	0,01	1,51	3,3	860,77
1046	1,44	3,1	3,31	0,16	0,68	1,35	838,81	107,83	145,02	140,31	0,46	0,99	2,16	13,16	53,72	18,89	1,01	NA	23,71	27,03	107,56	6,15	10,77	8,08	0,47	1,01	1,69	479,23	42,95	80,38	55,24	0,35	0,61	1,75	20,66	42,87	42,67	1,05	NA	12,94	19,04	58,59	-3,67	-7,32	-9,63	0,18	0,4	1,08	956,15
1047	35,49	90,1	23,67	0,62	1,27	1,62	242,75	95,09	145,5	51,02	0,61	1,54	2,54	35,94	60,61	61,12	25,44	NA	0	0,3	2,05	-5,47	-116,39	-2,48	0,3	0,55	0,94	165,55	37,36	152,19	59,53	0,95	20,26	21,26	-4,2	95,3	-2,13	0,42	NA	0	0,58	-1,89	5,25	56,76	3,35	0,13	0,17	1,01	232,09
1048	0,95	1,57	11,48	1,05	1,15	1,51	4403,5	120,1	639,26	449,27	0,36	0,6	1,65	10,96	39,52	33,3	1,35	-5876,5	13,94	121,09	-82,86	9,59	14,37	129,01	1,11	1,15	1,49	4909,74	68,99	602,02	515,9	0,32	0,48	1,5	17,05	33,28	55,37	1,4	-3928,63	18,49	100,29	-122,16	1,9	3,28	27,16	0,7	0,84	1,09	5190,94
1049	5	17,53	7,39	0,03	0,41	1,01	538,56	113,05	220,15	184,55	0,71	2,5	3,51	42,64	71,5	20,54	0,94	NA	14,89	55,69	-882,38	1,27	4,45	1,99	0,02	0,4	0,95	573,07	126,72	259,4	188,37	0,72	2,51	3,51	35,69	71,51	16,53	0,84	-1153,44	17,27	54,05	-606,11	-26,51	-264,55	-32,34	0,02	0,09	0,72	444,11
1050	-10,7	-26,32	-35,28	0,01	0,11	0,11	1199,62	69,12	444,4	0	0,56	1,37	2,46	-2,57	59,32	-4,22	0,44	NA	17,92	26,8	84,63	1,35	3,53	3,66	0,01	0,15	0,15	991,17	83,28	479,5	NA	0,61	1,6	2,62	6,94	61,82	16,86	0,42	NA	11,65	15,19	25,84	-5,25	-13,23	-18,71	0,06	0,17	0,17	1296,19
1051	-17,28	-456,03	-216,19	0,13	0,15	0,37	4553,75	77,63	3741,05	821,04	0,96	25,39	26,39	-7,11	96,21	-0,82	0,27	NA	0	127,24	-247,43	-9,82	-228,11	-80,18	0,29	0,3	0,42	2981,14	40,91	2540,63	307,86	0,96	22,24	23,24	-3,14	95,7	14,35	0,23	1568	0	54,53	209,52	-6,07	-1882,21	-18,28	0,14	0,16	0,4	1096,83
1052	-2,6	-3,44	-11,99	0,15	0,57	2,05	1679,64	62,69	137	221,79	0,18	0,24	1,32	8,63	24,4	28,17	1,03	4268,96	1,28	51,79	296,06	-0,97	-1,23	-4,01	0,03	0,52	2,09	1511,71	57,86	109,77	191,61	0,15	0,19	1,27	10,23	21,14	43,1	1,02	7138,17	0,67	46,37	160,92	-14,27	-18,38	-56,13	0,28	0,61	2,06	1431,41
1053	9,72	14,75	11,28	1,15	1,96	2,21	422,22	77,35	96,11	24,65	0,34	0,52	1,52	15,73	34,08	66,21	1,58	NA	10,67	6,96	20,2	9,64	14,75	11,28	1,11	1,92	2,17	427,25	81,17	99,93	24,65	0,35	0,53	1,53	15,58	34,68	64,48	1,58	31267,75	10,57	6,96	20,2	5,11	5,84	6,81	18,74	22,2	32,75	484,72
1054	17,29	26,42	82,7	1,52	2,1	2,54	1741,22	194,12	336,2	150,77	0,25	0,39	1,53	33,22	34,55	107,93	1,43	2619,88	0	76,2	312,68	10,53	14,64	43,07	2,2	2,79	3,2	1492,54	150,36	256,44	107,02	0,21	0,29	1,39	26,73	28,05	112,1	1,73	4982,25	0	66,23	178,14	3,35	4,25	16,1	2,38	3,31	3,93	1748,88
1055	-9,87	-10,96	NA	10,01	10,01	10,01	NA	NA	NA	NA	0,1	0,11	1,11	-9,87	9,99	-98,8	NA	NA	0	NA	0	-5,17	-203,23	-11,55	0,09	0,12	0,12	815,27	25,24	777,28	0	0,97	38,32	39,32	1,75	97,46	0,02	0,03	NA	0	15,45	97,73	-18,04	110,14	-31,47	0,32	0,35	0,35	635,12
1056	2,69	3,38	9,32	5,53	5,59	5,71	1260,82	6,53	116,19	15,03	0,11	0,13	1,26	26,53	20,42	127,26	1,9	6664,83	0	82,58	220,71	3,15	3,88	10,59	6,05	6,15	6,3	1227,31	11,29	113,12	16,94	0,1	0,12	1,23	27,07	18,92	115,2	2,16	5339,29	0	80,44	241,66	2,22	2,67	14,78	8,05	8,19	8,33	2429,07
1057	0,36	0,53	2,75	0,08	1,08	2,05	2783,31	541,75	258,44	533,09	0,21	0,31	1,48	19,19	32,3	65,31	1,17	NA	10,29	143,98	-295,12	2,37	3,53	11,53	0,19	0,91	2,11	1775,04	277,25	230,27	470,38	0,25	0,37	1,49	21,93	32,87	63,21	1,27	2619,82	8,89	95,14	444,77	-0,22	-0,3	-0,98	0,18	0,96	2,55	1609,6
1058	-3,01	-3,71	-10,66	1,66	2,37	5,74	1290,28	49,06	68,47	233,58	0,08	0,1	1,24	13,99	19,03	127,66	1,21	NA	0	60,23	137,76	-5,84	-7,15	-19,93	2,23	2,72	6,34	1246,12	32,05	64,98	238,15	0,08	0,1	1,22	11,16	18,36	93,66	1,27	6600,53	0	58,04	149,66	-5,18	-6,31	-15,41	2,72	3,27	6,72	1081,82
1059	24,66	35,98	38,08	0,6	1,58	2,98	562,16	135,7	164,84	234,49	0,31	0,45	1,46	27,43	31,46	83,08	6,06	NA	0	4,28	10,94	21,42	35,31	24,71	0,64	2,21	2,4	421,12	120,24	156,86	30,14	0,39	0,64	1,65	24,05	39,35	57,26	6,66	92529,3	0	3,03	13,06	10	19,46	30,81	0,38	1,53	1,85	1121,46
1060	-4,01	-5,29	NA	4,15	4,15	4,15	NA	NA	NA	NA	0,24	0,32	1,32	-4,01	24,09	-16,65	NA	NA	0	NA	NA	15,92	20,67	38,74	3,43	4,36	4,36	888,09	187,24	201,05	0	0,23	0,3	1,3	15,92	22,95	69,37	NA	NA	0	0	0	6,33	6,72	28,31	14,32	17,19	17,19	1627,08
1061	-12,94	-39,29	-51,35	0,03	0,17	0,86	1444,74	54,09	528,22	391,42	0,65	1,97	3,04	10,54	67,07	0,15	0,85	-2992,04	2,63	93,18	-324,43	6,08	13,69	8,23	0,01	0,65	1,07	494,18	93,03	189,57	79,95	0,55	1,23	2,25	27,38	55,56	35,15	1,03	2413,13	0	28,83	441,58	18,25	44,85	42,44	0	0,12	1,2	846,37
1062	11,66	16,85	16,39	0,02	0,61	1,91	511,64	60,84	103,95	137,49	0,28	0,4	1,45	30,44	30,8	78,69	1,23	NA	0,52	26,39	59,44	6,53	8,78	8,13	0,16	0,71	2,27	454,89	43,83	75,96	125,77	0,24	0,32	1,34	27,39	25,62	75,17	1,36	15058,36	1,13	26	67,26	2,63	3,76	4	0,09	0,51	1,82	554,61
1063	0,2	0,4	0,83	0,8	1,64	4,64	1516,21	69,38	75,49	253,07	0,37	0,72	1,98	15,95	49,43	23,67	1,09	NA	0,51	65,62	184,1	-2,52	-4,95	-9,63	1,31	2,2	7,13	1395,11	48,15	54,05	269,91	0,37	0,74	1,97	14,51	49,17	17,28	1,16	3335,3	0	65,1	320,26	-4,35	-8,73	-17,09	1,21	2,16	9,23	1429,12
1064	7,93	8,77	29,9	11,02	13,52	16,39	1372,34	128,74	51,56	150,25	0,1	0,11	1,11	14,94	9,56	190,22	2,54	NA	0	26,41	301,72	0,31	0,4	1,27	0,71	3,03	3,56	1481,98	633,63	100,31	146,84	0,22	0,28	1,28	15,27	21,9	35,75	2,42	-1517	11,81	60,74	-2088,17	1,29	1,43	6,26	2,95	4,86	6,1	1764,74
1065	2,23	7,64	3,61	0,03	0,04	0,83	589,38	1,51	215,39	273,86	0,67	2,3	3,42	23,57	70,78	23,78	0,7	NA	21,86	34,55	171,88	1,83	4,66	1,61	0,05	0,17	1,08	320,62	8,66	76,98	71,32	0,43	1,09	2,54	20,5	60,64	42,22	0,74	15915,47	0	16,4	58,92	-5,6	-18,04	-8,65	0,01	0,09	0,84	562,15
1066	5,55	7,54	6,36	0,18	0,92	3,31	417,48	49,05	44,69	164,24	0,24	0,32	1,36	28,02	26,4	70,97	1,77	27562,54	10,6	25,77	65,69	1,07	1,43	1,25	0,43	0,91	2,97	429,11	36	52,82	160,36	0,24	0,32	1,34	24,67	25,54	47,32	1,74	22712,92	9,26	27,75	80,7	2,75	3,71	2,96	0,59	1,7	3,85	392,42
1067	-7,14	-9,8	-15,3	2,24	2,33	2,51	779,65	19,7	208,91	37,15	0,27	0,37	1,37	42,85	27,09	36,82	2,27	NA	0	107,08	-341,83	-3,01	-4,04	-6,48	2,74	2,91	3,06	785,8	34,21	197,65	30,08	0,26	0,34	1,34	57,08	25,5	55,63	3,39	294,8	0	129,37	2198,37	-7,4	-10,13	-19,22	2,81	2,81	3,05	945,66
1068	-4,91	17,06	-53,03	0	0,01	1,13	3927,99	15,93	2403,17	2733,27	1	-3,46	-3,47	4,55	128,8	-1,3	-0,88	NA	0	102,12	-101,44	0,6	-2,23	6,02	0,02	0,05	1,09	3673,02	63,7	2159,32	2286,15	1,03	-3,85	-3,73	9,31	126,81	5,91	-0,72	NA	0	87,66	-529,13	0,2	-0,72	2,86	0	0,02	1,04	5265,9
1069	0,93	1,02	6,35	8,96	15,74	20,02	2485,06	528,55	77,97	338,72	0,07	0,08	1,1	31,54	9,01	187,74	2,62	NA	3,47	208,97	-174,29	0,47	0,48	2,58	6,48	13,89	21,32	2024,46	465,21	62,76	472,8	0,03	0,03	1,03	34,96	3,14	229,91	2,96	-3531,83	0	191,33	-303,92	0,1	0,11	0,61	5,77	10,13	15,31	2159,16
1070	16,3	26,28	22,17	0,37	0,9	1,73	495,19	88,58	166,22	139,25	0,34	0,55	1,61	33,55	37,98	128,43	1,52	-10795	0	23,47	-80,07	18,15	27,21	26,17	0,03	2,02	2,44	526,1	344,97	172,69	72,55	0,33	0,5	1,5	36,04	33,28	93,66	3,54	NA	0	25,78	-121,64	2,98	4,84	3,19	0,28	1,78	2,28	389,52
1071	0	0	NA	NA	NA	NA	NA	NA	NA	NA	0	0	1	0	0	NA	NA	NA	0	NA	NA	0	0	NA	NA	NA	NA	NA	NA	NA	NA	NA	NA	1	0	0	NA	NA	NA	0	NA	NA	0	0	NA	NA	NA	NA	NA
1072	6,21	7,62	52,01	0,01	2,86	3,05	3049,26	1551,65	544,64	106,67	0,19	0,23	1,23	9,73	18,53	56,7	1,81	-15471,67	0	29,48	-68,57	0,04	0,05	0,28	0,09	3,75	3,97	2464,23	1184,73	324,25	74,2	0,14	0,16	1,17	3,61	14,27	21,31	1,83	15175,44	0	24,09	67,39	0,14	0,16	0,97	0,06	5,48	5,87	2461,05
1073	1,51	1,52	2,03	285,13	285,13	285,13	490,42	NA	1,7	NA	0,01	0,01	1,01	1,51	0,94	160,94	NA	NA	0	0	0	1,85	1,87	129	173,84	173,84	173,84	25473,35	NA	111,6	NA	0,01	0,01	1,01	1,85	1,02	466,2	4,34	NA	0	0	0	0,72	0,72	NA	308,8	308,8	308,8	NA
1074	4,85	8,56	106,92	1,53	2,04	2,06	8032,73	1763,08	3449,08	48,51	0,43	0,77	1,77	5,73	43,41	23,51	5,28	NA	0	19,57	-7,15	2,89	12,29	52,09	0,74	0,82	0,83	6580,96	402,2	4965,49	26,07	0,77	3,26	4,26	2,89	76,5	16,92	0,64	NA	0	0	0	-9,45	-48,54	NA	0,76	0,9	0,9	NA
1075	-11,83	-14,08	-59,46	8,7	9,35	13,03	1829,25	46,93	72,2	269,69	0,15	0,18	1,19	17,63	15,96	16,53	1,95	-389,94	0	148,06	-3375,01	-6,73	-8,14	-32,39	10,14	10,56	14,06	1755,88	31,03	72,85	258,31	0,16	0,19	1,21	22,72	17,34	32,21	2,27	-312,57	0	141,67	-4286,79	-8,27	-10,11	-35,16	9,46	9,88	12,98	1548
1076	0,15	0,25	0,51	1,01	1,63	6,21	1208,62	36,05	57,79	268,03	0,25	0,4	1,6	10,45	37,4	58,02	1,17	NA	12,89	34,2	176,72	0,04	0,06	0,1	0,91	1,79	6,3	959,43	43,47	49,14	225,3	0,23	0,35	1,52	12,06	34,17	55,1	1,23	8482,59	9,49	31,61	154,17	-3,15	-4,81	-7,8	0,43	0,85	2,57	902,6
1077	-0,21	-4,08	-1,06	0,66	0,68	0,71	1877,51	20,07	1747,1	60,32	0,95	18,92	19,92	31,11	94,98	9,95	0,18	NA	0	161,53	-177,69	0,51	8,29	2,11	0,76	0,77	0,77	1498,22	5,75	1369,09	2,23	0,94	15,11	16,11	36,8	93,79	9,98	0,26	-6989	0	148,92	-118,35	0,76	10,78	3,85	0,79	0,79	0,81	1836,7
1078	35,75	195,27	488,17	1,2	1,35	1,35	4970,22	626,6	4055,6	0	0,83	4,51	5,46	35,75	81,69	43,33	NA	NA	0	0	0	12,86	66,62	29,18	0,11	1,27	1,27	828,36	740,12	641,63	1,09	0,79	4,07	5,18	12,86	80,7	16,37	NA	NA	0	0	0	19,48	43,88	39,59	1,94	2,09	2,18	739,96
1079	8,47	10,88	21,18	1,31	1,97	4,46	909,84	30,75	46,86	118,11	0,12	0,15	1,28	22,77	22,11	126,93	1,08	NA	0	35,72	115,98	-2,84	-3,85	-7,62	0,8	1,09	3,41	980,45	18,91	64,01	150,59	0,18	0,24	1,36	8,77	26,35	27,78	1,09	17553,64	0	31,18	84,25	-6,84	-9,44	-17,26	0,51	0,85	3,31	919,04
1080	5,08	6,85	199,12	0,07	0,1	0,1	14262,14	111,72	3591,32	NA	0,26	0,35	1,35	4,82	25,78	19,71	0,76	NA	0	-10,31	-119,08	64,81	69,91	6810,28	0,21	9,49	9,49	38356,87	22796,76	2455,94	NA	0,07	0,08	1,08	64,81	7,29	888,42	2,42	NA	0	0	0	41,72	46	2964,54	0,22	3,22	3,22	25864,28
1081	5,01	32,55	9,38	0,78	1,08	1,92	681,21	27,69	92,75	78,52	0,69	4,5	6,5	8,37	84,61	37,71	0,58	26415,5	11,18	6,28	16,61	6,51	33,27	12,35	0,72	1,2	1,69	692,39	38,33	80,2	39,58	0,71	3,64	5,11	9,46	80,43	30,93	0,66	15222,75	20,05	5,59	30,53	1,3	5,95	3,13	0,56	0,88	1,41	876,3
1082	-8,1	-21,84	-84,92	3,02	20,16	20,16	3814,61	226,25	55,56	0	0,46	1,24	2,7	0,99	62,9	12,47	1,13	NA	0	95,3	278,1	-17,86	-65,5	-108,61	1,17	16,17	16,17	2219,96	108,6	41,74	0	0,59	2,16	3,67	-9,76	72,74	-1,45	1,14	-220,2	0	49,22	-1977,2	1,78	5,55	6,58	0,68	13,11	13,11	1348,86
1083	20,13	47,94	11,94	0,24	1,12	1,49	215,88	76,11	86,65	32,16	0,58	1,38	2,38	53,77	58,01	49,52	1,46	NA	14,73	19,95	86,05	18,15	34,56	13,56	0,58	1,6	2,03	272,75	84,03	82,73	36,39	0,47	0,9	1,9	44,29	47,49	57,47	1,81	14592,13	14,53	19,53	80,76	-8,48	-15,71	-6,44	0,62	1,4	1,94	276,35
1084	-37,41	-369,86	-360,86	0,12	1,47	1,88	3511,25	1225,98	313,23	380,43	0,53	5,26	9,89	-12,91	89,89	-40,95	0,7	NA	38,81	236,32	-517,6	21,9	60,8	163,47	2,29	3,13	4,77	2724,15	200,92	240,66	398,97	0,48	1,34	2,78	56,54	63,97	83,44	1,22	-3664,85	29,02	258,51	-292,8	-24,97	-101,35	-162,7	1,41	1,82	3,34	2371,96
1085	11,22	77,8	42,72	0,46	1,35	1,35	1385,69	340,95	332,69	0	0,86	5,93	6,93	11,22	85,58	24,2	1,3	NA	3,78	0	0	1,86	11,61	7,07	0,25	0,38	0,38	1385,94	77,88	567,37	NA	0,84	5,24	6,24	1,86	83,97	21,23	0,7	NA	3,82	0	0	-3,6	-21,37	-14,59	0,22	0,3	0,3	1474,77
1086	-5,2	-6,08	-19,95	2,73	3,23	3,45	1396,26	81,63	160,7	35,09	0,14	0,17	1,17	44,14	14,4	-1,36	1,48	-1899,4	0	189,28	-391,04	4,19	4,57	14,13	5,8	7,17	7,38	1231,5	89,84	65,6	13,55	0,08	0,09	1,09	53,51	8,44	115,39	1,57	NA	0	166,41	3992,1	-2,4	-2,68	-9,14	4,61	5,13	5,5	1387,84
1087	0	0	NA	NA	NA	NA	NA	NA	NA	NA	NA	NA	1	0	0	NA	NA	NA	0	NA	NA	0	0	NA	NA	NA	NA	NA	NA	NA	NA	NA	NA	1	0	0	NA	NA	NA	0	NA	NA	0,1	0,11	0,13	NA	NA	NA	442,39
1088	35,84	753,56	25,15	0,06	0,74	1,05	255,43	164,64	240,61	75,48	0,95	20,03	21,03	35,84	95,24	37,63	NA	NA	0	0	0	87,15	96,06	41,51	9,09	9,26	10,79	173,83	2,76	15,89	24,54	0,09	0,1	1,1	87,15	9,27	940,11	NA	NA	0	0	0	56,09	64,79	46,02	2,36	7,18	7,45	298,64
1089	0,81	1,09	0,98	1,74	2,55	2,65	442,91	80,95	100,52	10,23	0,26	0,35	1,35	12,5	25,7	41,88	1,95	NA	0	14,22	52,61	0,39	0,59	0,66	1,61	2,1	2,39	611,48	66,72	135,8	39,23	0,33	0,5	1,5	7,92	33,32	18,05	1,68	14377,5	0	12,62	60,54	0,51	1,13	0,72	0,69	1,42	1,6	516,09
1090	7,61	11,64	213,36	0,95	0,95	1,88	10211,77	NA	3499,84	3323,61	0,35	0,53	1,53	7,61	34,65	66,19	1,88	NA	0	0	0	1,73	3,03	NA	0,63	0,77	1,21	NA	NA	NA	NA	0,43	0,75	1,75	7,83	42,76	17,43	1,19	-53404	0	NA	-10,7	1,49	2,54	27,7	0,29	0,47	1,18	6787,87
1091	3,76	13,28	2,09	0	0,05	0,72	201,89	3,54	67,79	53,35	0,72	2,53	3,53	31,09	71,69	64,81	0,49	NA	4,98	15,16	59,91	19,7	49,49	12,53	0,62	0,78	1,04	232,18	12,52	78,7	20,39	0,6	1,51	2,51	39,29	60,2	72,29	0,77	20917,75	0	12,46	44,38	5,26	11,59	5,84	0,11	0,4	0,99	404,3
1092	3,19	46,45	4,2	0,1	0,3	0,3	479,94	57,07	282,86	0	0,76	11,14	14,57	13,99	93,14	38,7	0,11	NA	0	14,24	31,82	4,62	26,42	3,89	0,04	0,24	0,24	307,32	41,74	203,97	NA	0,69	3,92	5,72	18,2	82,51	53,54	0,22	47209,5	0	11,44	31,87	3,34	37,3	5,92	0,03	0,21	0,21	644,91
1093	-12,9	-1557,86	-34,31	0,14	0,19	0,26	968,52	49,77	949,79	70,68	0,99	119,81	120,81	-12,9	99,17	11,81	0,01	NA	0	0	0	-24,26	104,55	-38,82	0,17	0,22	0,3	584,1	39,77	709,65	54,52	1,23	-5,31	-4,31	-24,26	123,2	5,92	-0,37	NA	0	0	0	-8,7	21,24	-8,96	0,17	0,27	0,4	374,97
1094	0,99	2,05	1,34	0,01	0,67	1,2	491,72	122,37	155,29	100,41	0,46	0,95	2,06	11,36	51,47	18,54	1,04	NA	10,87	14,01	113,75	8,09	15,88	8,06	0,02	0,82	1,14	363,98	83,26	85,64	33,39	0,44	0,86	1,96	19,05	49,08	32,31	1	25170,55	16,66	10,93	54,24	2,54	4,86	3,37	0,03	0,62	1,05	483,22
1095	71,4	114,37	58,75	0,03	1,36	1,37	299,52	147,68	111,3	0,45	0,38	0,6	1,6	71,4	37,57	212,48	1,29	NA	0	0	0	0,56	0,64	0,64	0,47	3,17	3,32	419,46	134,2	49,8	7,47	0,12	0,14	1,14	0,56	12,04	103,42	1,47	NA	0	0	0	1,27	2,57	2,45	0,09	0,41	0,64	701,49
1096	1,18	45,43	NA	1,02	32,43	32,43	NA	NA	NA	NA	0,97	37,65	38,65	2,17	97,41	1,21	NA	NA	0	NA	-798,82	0,19	7,51	NA	0,23	7,91	7,91	NA	NA	NA	NA	0,97	38,72	39,72	1,04	97,48	0,19	NA	NA	0	NA	-683,47	0,06	2,21	22,93	0,24	6,3	7,08	149177,88
1097	5,7	5,7	3,4	NA	NA	NA	217,03	48,08	NA	NA	NA	NA	1	5,7	0	NA	1,3	NA	0	0	0	36,84	36,84	16,14	NA	NA	NA	159,88	NA	NA	NA	NA	NA	1	46,92	0	NA	2,19	8781	0	4,41	12,06	9,35	9,38	2,83	72,91	138,13	138,13	109,93
1098	14,31	17,17	21,54	1,4	1,8	4,64	547,7	18,24	45,36	130,58	0,16	0,19	1,2	27,29	16,65	160,98	1,47	NA	3,78	19,53	43,2	0,94	1,13	1,29	1,58	1,95	4,64	500,82	15	40,7	111,16	0,16	0,19	1,2	13,31	16,71	83,02	1,47	18933,5	3,13	16,96	95,95	0,07	0,13	0,15	0,34	0,4	1,15	772,67
1099	0,57	1,38	0,73	0,05	0,08	0,11	465,05	9,29	179,55	9,16	0,59	1,44	2,44	15,13	58,96	16,24	0,45	NA	19,74	18,6	45,38	0,04	0,09	0,05	0,04	0,07	0,14	494,33	11,73	226,9	19,16	0,62	1,61	2,61	19,34	61,68	0,06	0,42	NA	14,77	26,15	-162,05	-0,89	-2,19	-1,02	0,03	0,09	0,18	418,74
1100	-9,67	-14,61	-11,74	1,08	1,11	1,57	441,83	3,36	83,68	68,89	0,34	0,51	1,51	-2,69	33,79	18,16	1,42	2728,5	14,58	8,48	185,28	2,37	3,36	2,72	1,09	1,12	1,59	419,16	3,79	52,66	59,56	0,3	0,42	1,42	9,06	29,53	47,53	1,36	7083,25	17,09	7,68	66,44	6,9	10,51	7,77	1,16	1,17	1,4	409,88
1101	36,98	81,92	46,29	0,33	0,58	1,55	455,68	60,24	247,04	245,26	0,55	1,22	2,22	47,74	54,86	71,53	3,06	4361,67	0	13,47	65,11	8,86	26,33	13,04	0,07	0,53	1,34	537,58	162,55	351,34	288,83	0,66	1,97	2,97	24,25	66,36	15,99	3,05	3917,33	0	22,67	94,41	1,8	6,36	3,1	0,08	0,6	1,21	628,57
1102	22,97	27,04	13,09	4,24	6,53	6,75	207,35	66,42	29,08	6,54	0,15	0,18	1,18	35,31	15,04	176,79	23,17	NA	0	7,03	52,58	22,5	26,89	23,43	1,9	6,12	6,27	380,19	249,41	59	8,6	0,16	0,2	1,2	32,55	16,35	149,91	129,69	NA	0	10,47	24,39	14,61	15,51	11,27	0,72	18,96	19,21	280,71
1103	-15,65	-244,12	-63,79	0,26	0,28	0,43	1267,88	25,58	1373,57	203,38	0,94	14,6	15,6	-15,65	93,59	3,31	0,11	NA	0	0	0	-4,4	-272,56	-9,04	0,28	0,39	0,63	749,24	74,23	722,45	176,81	0,98	60,52	61,9	-4,4	98,38	13,5	0,04	NA	0	0	0	-11,08	-135,63	-15,01	0,41	0,6	0,88	492,92
1104	-0,44	-0,63	-1,28	0,11	0,27	1,63	1048,49	31,83	170,35	277,65	0,22	0,31	1,41	20,95	29,07	44,8	1,06	NA	4,04	61,63	125,3	-7,4	-10,3	-18,63	0,08	0,26	1,68	919,31	29,51	61,85	241,4	0,2	0,28	1,39	16,18	28,21	21,77	1,05	7356,73	11,7	59,37	165,96	-6,2	-8,82	-14,58	0,09	0,32	1,62	855,58
1105	-25,22	66,17	-425,21	0,06	1,37	1,37	6136,72	2835,96	118,11	0	1,38	-3,62	-2,62	-25,22	138,12	-18,26	1,24	-2633	134,8	0	0	-113,26	47,58	-114,08	0,1	1,03	1,03	367,65	326,21	5,48	NA	3,38	-1,42	-0,42	-113,26	338,04	-33,51	NA	NA	332,93	0	0	44,67	-42,64	9,84	0,25	0,94	0,94	80,18
1106	6,53	43,26	23,92	0,14	0,23	0,77	1333,79	82,71	929,78	507,69	0,7	4,67	6,63	9,55	84,91	39,01	0,33	NA	0	11,08	-15,8	2,17	12,18	8,34	0,22	0,28	0,93	1405,37	62,88	1036,05	683,38	0,75	4,2	5,62	4,51	82,21	31,33	0,59	NA	0	9,04	-19,34	0,97	4,45	2,79	0,3	0,32	1,02	1041,67
1107	2,62	9,22	5,38	1,28	1,28	14,24	746,22	NA	22,42	294,48	0,72	2,52	3,52	10,32	71,57	25,76	0,5	NA	0	15,78	50,74	2,63	8,57	2,82	0,03	0,27	0,8	391,01	64,63	2,45	145,01	0,69	2,26	3,26	19,05	69,32	26,3	0,7	NA	68,59	17,59	3192,42	3,85	10,8	5,69	0,49	0,54	1,05	538,61
1108	2,49	5,43	2,07	0,03	2,04	3,39	302,02	104,26	51,8	70,97	0,54	1,18	2,18	16,29	54,09	4,61	1,99	-2339,33	0	11,45	-496,07	0,56	1,03	0,86	0,52	1,13	3	565,27	81,45	133,47	252,06	0,43	0,8	1,86	15,92	46,23	1,33	2,57	11026,75	16,86	23,79	132,22	0,23	0,5	0,32	0,62	1,67	3,82	513,83
1109	-5,49	-23,71	-6,66	0	0,31	2,17	441,72	19,47	20,33	121,97	0,55	2,39	4,32	-3,06	76,83	-4,68	0,94	NA	22,24	2,95	52,56	8	25,19	7,34	0,01	0,28	1,94	335,24	15,01	13,67	94,36	0,48	1,5	3,15	11,02	68,26	22,98	0,93	65960,83	22,57	2,78	18,68	4,64	13,03	4,25	0	0,45	1,51	333,54
1110	8,77	13,02	16,31	0,45	0,8	1,01	676,65	55,81	158,85	33,9	0,33	0,48	1,48	13,87	32,6	56,68	1	NA	0	9,49	20,67	0,89	1,2	1,17	0,83	1,3	2	481,46	15,67	33,71	24,19	0,26	0,35	1,35	8,15	25,71	42,65	1,08	31176,4	12,61	9,58	33,63	-3,83	-5,27	-4,01	0,49	0,92	1,53	380,76
1111	11,66	20,82	13,61	0,59	0,88	0,88	424,78	53,53	183,9	0	0,44	0,79	1,79	40,18	44	57,41	0,91	NA	0	33,29	51,48	-43,01	-114,13	-88,49	2,25	2,56	2,56	750,94	42,68	137,05	NA	0,62	1,65	2,65	-0,86	62,31	-11,16	1,56	11745,5	0	86,72	114,24	10,58	22,19	7,46	2,96	3,85	3,85	256,72
1112	-5,72	-6,48	-136,95	0,03	0,13	0,13	8709,86	56,9	540,1	0	0,12	0,13	1,13	-2,1	11,67	25,37	0,93	NA	0	86,75	-736,83	1,86	2,11	25,38	0,04	1,17	1,17	4988,52	351,36	310,44	NA	0,12	0,14	1,14	4,58	11,97	50,01	0,99	NA	0	37,23	54,87	-3,09	-3,52	-47,58	0,11	1,33	1,33	5603,24
1113	1	1,69	5,54	0	0,64	1,35	2008,47	309,45	343,48	351,13	0,27	0,46	1,68	3,17	40,56	13,89	0,92	NA	7,16	11,96	-503,55	-0,3	-0,51	-1,24	0	0,16	1,18	1523,5	62,35	286,6	407,94	0,3	0,51	1,71	1,66	41,48	11,64	0,89	-5824,43	7,23	8,16	-188,56	-0,11	-0,15	-0,2	0	0,43	1,49	664,56
1114	-3,88	-9,58	-8,51	0,19	0,34	0,93	797,78	40,39	199,23	170,68	0,46	1,14	2,47	15,08	59,46	19,66	0,75	7537,7	11,42	41,57	146,6	-5,3	-12,76	-9,47	0,01	0,28	1	652,24	51,82	187,07	137,95	0,41	1	2,41	17,08	58,46	22,59	0,74	7603,89	0,36	40	148,47	-7,13	-19,91	-13,59	0,01	0,48	1,19	693,67
1115	3,03	4,69	29,95	0,05	1,61	2,35	3597,52	715,54	89,65	348,3	0,16	0,24	1,55	17	35,32	60,5	0,96	110,68	10,39	138,1	11401,59	0,85	1,51	10,86	0,03	0,99	1,64	4687,41	731,65	542,78	497,22	0,23	0,42	1,79	14,14	44,15	34,51	0,86	-744,38	9,18	170,76	-1824,79	0,79	1,64	9,63	0,04	1,17	1,82	4433,81
1116	2,41	6,3	2,51	0,76	0,81	1,49	378,83	6,61	79,65	99,1	0,61	1,6	2,61	20,5	61,68	18,66	1,43	-316	39,5	18,83	-1950,63	5,89	23,34	2,77	0,11	0,18	0,74	171,61	7,85	47,68	71,25	0,75	2,96	3,97	46,49	74,79	63,04	0,58	421,67	45,44	19,09	1622,53	2,17	8,85	2,12	0,19	0,37	1,31	355,85
1117	0,32	0,35	1,96	3,59	6,72	10,94	2265,99	390,39	124,73	534,23	0,11	0,12	1,12	30,83	10,7	99,63	2,39	3187,73	3,76	189,96	475,39	0,44	0,47	2,48	4,26	8,85	14,99	2072,67	403,42	87,97	548,34	0,06	0,07	1,07	31,94	6,43	123,56	2,65	1198,9	0	178,89	1376,31	0,39	0,41	2,53	6,97	12,12	20,57	2386,68
1118	6,43	25,55	11,42	0,07	0,23	0,63	646,4	47,91	298,56	120,85	0,75	2,97	3,97	6,43	74,84	39,78	0,76	NA	0	0	0	-0,66	-44,31	-12,77	0,4	0,5	0,91	7061,46	43,51	338,37	191,54	0,99	66,14	67,14	-0,66	98,51	3,98	0,99	NA	1,74	0	0	0,35	18,49	4,89	1,05	1,26	1,79	5081,73
1119	-1,02	-1,04	-8,97	143,64	196,69	294,37	3207,98	335,5	6,32	626,25	0,01	0,01	1,02	24,58	2,17	1059,21	2,37	-1035,75	0	225,63	-967,34	-6,99	-7,33	-52,75	12,85	16,23	21,14	2754,09	271,16	80,36	400,24	0,03	0,04	1,05	17,12	4,61	89,29	2,55	-3424,25	0	181,91	-263,28	-11,17	-11,79	-98,39	23,37	25,06	36,34	3207,41
1120	2,24	30,24	4,81	0,06	1,04	1,12	781,09	175,86	64,16	13,82	0,75	10,17	13,48	6,26	92,58	12,25	0,76	NA	35,43	8,61	35,7	0,48	5,1	0,94	0,02	0,3	0,41	713,66	65,69	93,18	28,48	0,75	7,9	10,58	5,27	90,55	12,21	0,55	37455,33	24,81	9,35	50,61	3,2	26,25	5,59	0,13	0,64	0,89	634,78
1121	8,04	12	17,36	0,05	0,38	1,67	785,67	41,27	116,73	163,93	0,32	0,48	1,49	21,16	32,96	63,26	1,13	18582,48	5,61	28,33	77,83	2,36	3,6	5,02	0,17	0,63	1,65	777,54	63,01	132,51	145,51	0,34	0,52	1,53	15,09	34,53	45,17	1,16	19284,62	5,32	27,13	77,13	0,09	0,15	0,22	0,1	0,28	1,17	865,25
1122	-3,28	-4,73	-9,12	0,05	0,73	1,3	1012,18	324,93	39,39	274,6	0,31	0,44	1,44	-0,36	30,67	43,5	1,83	NA	43,91	8,13	-17,5	-7,95	-18,93	-10,25	0,01	0,12	0,54	470,65	78,76	662,35	294,47	0,57	1,37	2,38	-5,78	58,01	3,41	2,18	-72281	5,91	2,79	-20,15	0,43	0,85	0,53	0,1	3,35	5,08	452,42
1123	-22,78	58,41	-51,25	0	0,03	0,29	818,95	28,35	1002,6	275,87	1,39	-3,56	-2,56	-21,21	139	2,6	-0,62	NA	4,56	3,53	-57,53	-10,2	15,36	-3,26	0	0,13	0,14	116,48	23,77	188,99	2,13	1,66	-2,51	-1,51	-5,55	166,44	17,03	-0,86	-13361,67	1,93	1,49	-46,1	23,92	636,54	11,31	0,14	0,8	0,86	172,07
1124	0,02	0,13	0,19	0	0,06	0,26	3037,09	134,62	2369,27	482,27	0,83	5	6	34,37	83,33	13,59	0,22	NA	0	286,58	-41,38	0,73	5,93	5,97	0	0,14	0,31	2985,9	357,83	2497,19	431,72	0,88	7,12	8,12	26,93	87,69	12,28	0,18	-11545	0,08	214,33	-51,49	0,03	0,26	0,18	0	0,15	0,4	2154,4
1125	2,3	2,65	15,88	13,33	16,31	20,63	2516,18	163,99	54,96	240,45	0,06	0,06	1,15	13,63	13,29	202,44	1,66	-3133,38	0	78,32	-361,28	1,24	1,43	7,25	10,96	13,24	16,86	2135,73	134,56	58,98	216,36	0,07	0,08	1,15	12,76	13,35	169,68	1,72	-2564,79	0	67,39	-451,91	-5,86	-6,75	-54,05	11,59	13,33	16,57	3355,15
1126	0,86	1,5	2,57	0,36	1,03	1,03	680,76	NA	457,33	NA	0,43	0,74	1,74	0,86	42,55	46,08	1,02	NA	0	0	0	2,07	3,13	NA	1,29	1,79	1,79	NA	NA	NA	NA	0,34	0,51	1,51	2,07	33,8	68,04	1,58	NA	0	NA	0	15,48	17,22	NA	5,05	9,55	9,55	NA
1127	1,24	2,43	13,14	0,04	1,46	2,02	3859,32	1144	208,84	463,34	0,31	0,62	1,96	17,18	48,98	37,72	1,07	-3220,06	20,66	169,05	-347,15	0,32	0,49	2,64	0,74	3,82	7,18	2985,11	413,26	134,1	456,08	0,11	0,17	1,53	20,23	34,48	114	1,06	-4341,97	3,17	162,84	-257,58	2,15	3,17	17,93	1,02	2,88	4,88	3031,85
1128	4,1	71,6	8,05	0,05	0,22	0,53	714,52	86,43	522,85	163,77	0,74	12,97	17,46	10,44	94,27	28,31	0,1	NA	0	12,45	123,49	12,9	71,99	12,07	0,19	0,38	0,59	341,52	41,36	229,27	48,8	0,69	3,83	5,58	19,55	82,09	48,08	0,3	21462,27	0	6,22	30,46	0,07	0,38	0,08	0,06	0,36	0,65	430,16
1129	2,81	3,83	14,44	7,03	7,15	7,15	1867,86	24,7	202,34	0	0,11	0,15	1,36	51,83	10,95	25,69	3,46	NA	0	251,51	-428,56	-0,48	-0,55	-1,71	6,99	7,7	7,71	1313,2	119,48	167,39	0,56	0,14	0,16	1,16	43,12	13,55	-3,51	NA	-9782,5	0	156,85	-166,14	4,16	4,64	14,63	8,93	10,05	10,05	1278,73
1130	1,02	2,93	13,03	0,01	0,95	1,27	4642,25	1842,67	943,14	637,86	0,55	1,57	2,87	10,09	65,14	26,46	0,92	-8157,56	22,29	115,66	-80,48	1,14	2,37	7,7	0,08	1,08	1,65	2455,33	724,18	423,9	411,18	0,4	0,84	2,07	16,13	51,73	39,58	1,11	-35547,5	15,95	100,78	-101,57	4,95	8,92	34,4	0,18	1,27	1,82	2529,28
1131	11,08	22,62	9,72	0,12	0,36	0,42	319,29	8,91	134,14	8,05	0,51	1,04	2,04	19,68	51,03	88,41	0,7	71127,33	0	7,55	15,01	2,9	8,86	3,17	0,01	1,1	1,38	398,56	162,63	117,58	42,35	0,67	2,06	3,06	17,21	67,29	23,96	1,31	49721,2	7,94	15,63	27,9	7,98	24,48	9,81	0,35	0,74	0,74	447,69
1132	2,47	4,66	4,45	0	0,61	1,29	655,76	45,74	59,38	58,09	0,32	0,6	1,89	17,98	47,08	40,03	0,85	12873,29	9,11	27,95	98,95	0,28	0,53	0,71	0	0,56	1,2	933,76	83,65	127,62	107,98	0,35	0,66	1,9	14,33	47,44	27,29	0,88	8660,64	7,23	35,95	140,13	2,23	4,36	5,07	0,09	0,32	1,09	826,14
1133	11,35	21,37	0,84	0,8	4,25	4,25	21,59	21,75	6,3	0	0,47	0,88	1,88	11,35	46,9	24,19	NA	NA	0	0	0	26,32	34,63	5,17	2,38	2,68	2,68	71,71	5,07	16,96	NA	0,24	0,32	1,32	26,32	23,98	109,78	2,13	NA	0	0	0	2,51	4,37	0,76	0,03	0,59	0,59	110,3
1134	-2,09	-2,37	-29,27	0,91	7,97	12,38	5103,97	619,54	78,78	452,14	0,08	0,09	1,13	3,83	11,85	74,01	1,25	-1140,08	0,45	83,02	-774,69	-0,53	-0,6	-7,18	4,11	15,62	24,53	4972,91	604,32	59,44	537,17	0,08	0,09	1,13	5,49	11,79	71,07	1,35	1000,17	0	81,99	892,95	-2,11	-2,67	-35,78	0,16	1,92	3,39	6175,94
1135	4,69	117,88	13,48	0,05	0,33	0,73	1046,24	181,1	654,57	267,83	0,84	21,21	25,13	4,69	96,02	12,3	0,47	NA	21,12	0	0	9,86	76,25	17,85	0,03	0,09	0,46	660,8	23,09	340,63	157,96	0,81	6,24	7,73	15,78	87,07	29,07	0,41	8024	16,13	10,71	78,32	-17,45	187,03	-71,65	0,19	0,24	0,41	1494,87
1136	2,11	2,31	8,53	9,11	9,64	27,97	1470,72	10,77	20,33	377,71	0,07	0,07	1,09	9,69	8,67	205,3	1,59	24998,91	0	30,64	63,49	0,94	1,04	1,96	10,6	11,6	19,3	759,95	16,44	16,51	128,88	0,08	0,09	1,1	9,37	9,24	166,49	1,68	27638,45	0	17,56	63,27	0,85	0,91	2,07	12,63	14,91	23,3	890,24
1137	39,82	56,88	24,34	0,13	0,78	3,02	222,55	42,16	64,79	147,3	0,3	0,43	1,43	39,82	30	137,36	11,36	NA	0	0	-0,02	3	33,59	39,88	0,01	0,12	0,76	4852,95	504,24	4354,01	2814,69	0,91	10,2	11,2	3	91,07	3,33	0,29	NA	0	0	0	-0,84	-15,84	-1,52	0,06	0,24	0,78	659,97
1138	1,36	2,87	2,45	1,03	1,37	1,37	656,08	19,26	341,9	NA	0,53	1,11	2,11	1,36	52,69	14	5,24	NA	0	0	0	1,7	3,54	3,39	0,97	1,45	1,45	727,07	177,37	372,52	NA	0,52	1,08	2,08	1,7	51,95	14,62	15,19	NA	0	0	0	0,34	0,89	1,26	0,66	1,34	1,62	1330,6
1139	0,06	0,14	0,13	0	1,08	1,49	750,73	233,95	161,35	91,41	0,41	0,91	2,22	3,22	55,01	16,31	1,02	19386,92	15,02	6,51	56,2	0,52	1,29	0,88	0,01	0,89	1,19	611,97	194,91	147,79	65,86	0,48	1,18	2,47	3,76	59,47	14,72	0,94	NA	16,33	5,43	42,16	0,41	0,87	0,52	0,06	0,8	0,92	455,45
1140	-29,96	535,71	-9000	0,86	0,93	1,94	109345,6	3816	55807,2	57005,7	0,52	-9,3	-17,88	10,41	105,59	-57,63	NA	-7679	0	12128	-78,97	42,82	113,72	NA	18,08	19,48	30,84	NA	NA	NA	NA	0,04	0,1	2,66	75,67	62,34	1150,74	NA	-5013	0	NA	-106,52	11,48	34,45	81,16	0,4	0,6	1,28	2572,7
1141	-21,3	-31,32	-52,71	5,41	7,46	8,52	900,78	107,38	52,43	56,31	0,12	0,18	1,47	1,86	31,99	8,07	1,48	NA	0	57,33	459,42	-28,2	-42,89	-59,59	2,65	4,48	5,02	771,36	166,24	90,75	49,62	0,19	0,28	1,52	-0,81	34,27	2,3	1,82	302,73	0	57,87	4782,52	-42,93	-58,35	-65,56	6,58	12,79	15,37	555,83
1142	6,65	14,74	9,89	0,02	0,49	1,04	541,02	100,21	104,15	119,68	0,49	1,08	2,22	22,87	54,86	34	0,89	10959,41	22,47	24,1	99,76	0,3	0,68	0,46	0,01	0,52	1,11	560,15	97,79	139,09	115,6	0,49	1,11	2,27	17,75	55,88	21,15	0,81	9197,69	11,64	26,78	126,25	-9,92	-27,7	-15,48	0,04	0,32	0,86	568,09
1143	4,54	11,8	10,77	0,27	0,48	0,6	863,93	110,9	282,34	66,79	0,62	1,6	2,6	19,58	61,55	43,8	0,67	NA	28,13	35,7	-124,73	2,98	9,28	8,96	0,5	0,65	0,72	1098,63	64,13	309,75	30,01	0,59	1,84	3,12	14,04	67,92	29,52	0,77	-9953,27	10,91	33,29	-69,04	0,36	1,13	1,38	0,33	0,73	0,86	1417,75
1144	24,82	27,77	33,8	3,32	6,14	12,4	495,62	77,29	27,42	174,11	0,06	0,07	1,12	32,43	10,64	578,89	2,96	NA	0	10,35	21,53	13,11	14	21,66	7,86	8,73	19,32	603,04	16,22	18,65	200,25	0,04	0,04	1,07	20,22	6,35	591,09	2,4	32713,52	0	11,74	32,98	11,99	12,71	18,69	15,87	16,96	28,97	567,7
1145	6,94	8,14	16,85	1,34	1,98	3,9	883,31	52,11	82,33	160,86	0,13	0,15	1,17	20,06	14,69	145,08	1,4	NA	0	31,83	102,35	7,81	9,13	19,12	1,36	1,95	3,61	893,85	65,47	111,65	187,57	0,14	0,16	1,17	21,38	14,43	115,91	1,59	13565,38	0	33,23	105,64	3,49	4,2	9,13	0,86	1,17	2,86	953,3
1146	0,51	0,6	1,76	2,68	4,34	10,23	1257,9	79,57	48,07	286,6	0,07	0,08	1,18	12,74	15,39	104,29	1,43	NA	0	42,25	260,49	-0,71	-0,86	-2,39	1,56	2,23	5,66	1237,39	53,79	80,19	279,37	0,1	0,12	1,21	11,67	17,61	66,4	1,36	6784,56	0	41,97	195,81	-1,63	-1,99	-5,4	0,51	1,19	4,45	1208,61
1147	1,38	3,4	2,38	0,59	1,11	2,29	627,74	37,17	51,69	85,07	0,37	0,92	2,46	16,68	59,41	39,94	0,9	10399,09	6,37	26,38	95,86	1,03	2,43	1,82	0,08	0,79	2,21	645,19	67,62	73,71	135,06	0,38	0,9	2,36	17,54	57,7	37,03	0,96	9981,22	3,24	29,19	106	0,15	0,34	0,25	0,15	0,76	2,25	607,59
1148	0,14	0,76	0,52	0,01	0,56	1,25	1352,73	269,93	346,2	343,14	0,66	3,57	5,45	21,63	81,67	16,97	0,54	NA	19,82	79,88	749,78	0,26	1,14	0,52	0,02	0,13	0,86	736,17	32,05	222,82	232,22	0,61	2,7	4,42	27,75	77,35	24,08	0,48	1529,76	18,01	55,45	702,62	0,17	1,02	0,51	0,03	0,35	0,85	1072,17
1149	12,55	22,73	15,07	-0,1	0,66	1,21	437,05	75,61	120,61	78,69	0,41	0,75	1,81	32,04	44,78	39,23	1,06	NA	8,23	23,4	90,4	5,78	8,95	6,31	-0,42	0,41	0,86	398,61	43,11	81,59	45,99	0,33	0,52	1,55	24,74	35,4	30,98	0,93	5706,3	8,68	20,7	212,28	-15,89	-39,61	-26,94	0	0,39	0,55	617,12
1150	18,54	18,59	71,26	113,71	186,92	186,92	1398,92	293,11	4	NA	0	0	1	18,54	0,29	8847,9	2,17	NA	0	0	0	-0,62	-0,63	-8,52	87,39	134,87	134,87	4979,94	1045,5	22,02	NA	0	0	1	-0,62	0,45	1330,52	2,52	NA	0	0	0	5,01	5,21	15,76	16,71	18,6	18,6	1144,51
1151	-13,42	-42,68	-43,33	0,15	0,17	0,59	1175,25	16,4	763,96	323,73	0,69	2,18	3,18	-5,68	68,56	-17,66	0,55	NA	0	24,98	-24,42	-4,42	-14,89	-8,82	0,06	0,12	0,52	728,98	28,96	482,99	194,52	0,7	2,37	3,37	11,08	70,34	-4,87	0,49	-9977,5	0	30,95	-105,68	3,06	11,61	5,29	0,27	0,35	0,69	629,53
1152	4,62	5,01	9,05	6,85	8,39	11,26	713,04	58,27	37,83	110,26	0,05	0,06	1,08	17,51	7,75	197,58	2,34	NA	0	25,25	83,93	-11,59	-29,94	-16,99	0,93	1,23	2,58	534,85	31,59	104,71	142,92	0,45	1,17	2,58	22,23	61,27	9,88	1,3	3645,98	20,42	49,56	264,01	-16,57	-55,17	-23,29	0,71	1,09	2,43	511,46
1153	38,74	69,11	506,31	0,02	0,26	1,45	4756,77	238,29	948,12	1227,94	0,24	0,43	1,78	61,09	43,94	220,12	0,84	-7646,08	1,3	291,99	-139,18	7,53	27,79	34,17	0,15	0,83	1,1	1657,05	463,32	265,8	184,67	0,54	2,01	3,69	27,76	72,92	29,89	0,51	-7280,57	25,24	91,87	-346,04	0,06	0,3	0,82	0,01	0,73	0,98	4879,32
1154	0,97	1,1	3,22	0,01	0,9	6,19	1206,49	67,24	31,74	406,21	0,07	0,08	1,14	14,87	11,95	195,91	1,46	NA	3,69	46,08	46,42	-20,3	-28,39	-46,87	0,38	0,68	1,71	842,53	57,61	160,3	201,48	0,24	0,33	1,4	-6,27	28,47	-29,95	1,21	3793	3,99	32,4	167,59	-5,29	-8,55	-12,36	0,09	0,32	0,97	850,81
1155	0,79	7,75	1,1	0,3	0,41	0,64	274,55	49,47	450,54	104,62	0,9	8,8	9,8	0,79	89,8	16,73	0,24	NA	0	0	0	-14,32	161,41	-10,61	0,13	0,16	0,24	270,53	8,85	256,07	21,21	1,09	-12,27	-11,27	-14,32	108,87	0,37	0,05	NA	0	0	0	-10,91	69,09	-17,77	0,31	0,39	0,4	592,95
1156	1,69	3	3,45	1,46	2,38	5,76	741,15	40,73	43,92	150,23	0,28	0,5	1,77	19,89	43,52	65,29	0,99	NA	4,27	37,05	78,16	6,96	11,14	13,31	2,06	2,64	5,64	697,79	29,05	40,61	151,19	0,26	0,42	1,6	26,46	37,52	70,8	1,13	22406,2	1,33	37,29	77,68	0,45	0,73	0,94	3,3	4,21	11,15	759,11
1157	1,52	10,79	0,52	0,01	0,99	1,16	123,6	101,97	104,99	19,07	0,86	6,09	7,09	1,52	85,89	1,77	NA	NA	0	0	0	0,27	5,79	0,38	0,02	0,69	1,05	519,05	327,51	281,88	175,47	0,95	20,61	21,61	0,27	95,37	0,28	NA	NA	40,31	0	0	0,13	2,11	0,18	0,02	0,51	1,06	501,14
1158	6,91	87,89	9,78	0,03	0,58	1	515,02	184,08	332,74	141,01	0,77	9,8	12,72	17,09	92,14	21,37	0,56	-211,28	11,07	14,4	-3395,63	9,73	60,64	10,48	0,06	0,66	1,13	392,92	131,5	220,14	105,61	0,69	4,27	6,23	20,56	83,95	25,21	0,78	12435,52	8,03	11,66	71,85	4,47	90,64	6,87	0,04	0,4	0,86	558,61
1159	9,26	26,27	14,63	0	0,49	1,1	574,76	100,27	137,42	126,99	0,64	1,83	2,84	26,81	64,74	30,06	1,05	NA	33,79	27,71	60,47	1,48	4,26	2,47	0,02	0,37	0,99	610,56	74,6	140,06	134,96	0,65	1,88	2,88	19,79	65,34	20,4	0,99	12543,93	33,36	30,63	91,13	0	0,02	0,01	0,01	0,23	0,9	747,47
1160	0,06	1,16	0,08	0,11	0,18	0,43	487,76	19,29	110,29	73,07	0,79	14,62	18,4	24,57	94,57	27,75	0,35	NA	36,31	32,83	-1021,09	4,28	41,4	4,9	0,11	0,18	0,49	417,98	19,01	97,73	78,9	0,77	7,43	9,67	34,21	89,66	27,06	0,36	193,88	38,56	34,28	4598,92	-0,38	-4,38	-0,53	0,04	0,23	0,67	515,59
1161	1,18	1,37	2,38	2,36	4,11	7,6	734,93	97,25	55,45	195,81	0,1	0,11	1,16	22,41	14,1	128,13	2,07	NA	0	42,87	100,49	-9,66	-11,17	-19,51	1,77	3,35	7,11	737,5	90,12	56,85	216,79	0,1	0,12	1,16	13,62	13,59	25,11	1,97	7610,05	0	47,03	170,19	-9,19	-10,93	-15,09	1,79	2,91	5,96	597,72
1162	0,46	0,74	1,21	0,33	0,83	2,69	956,09	56,85	114,35	216,02	0,3	0,48	1,61	18,89	37,98	33,2	1,15	NA	12,91	48,41	105,13	-7,05	-11,33	-16,75	0,33	0,7	1,95	867,44	50,35	134,3	170,32	0,3	0,48	1,61	12,47	37,8	9,07	1,09	9615	9,77	46,39	166,06	-3,46	-5,47	-8,47	0,13	0,49	1,66	889,66
1163	20,37	34,68	18,65	0,17	0,59	1,46	333,2	56,63	76,11	117,49	0,41	0,7	1,7	37,51	41,26	84,7	1,45	NA	17,42	15,69	61,79	12,97	74,9	12,16	0,21	0,54	0,83	342,05	91,13	272,83	79,73	0,83	4,77	5,77	29,8	82,68	31,71	0,57	NA	0	15,76	73,99	0,91	5,56	1,24	0,01	0,29	0,68	495,46
1164	0,21	0,66	0,62	0,22	1,03	1,53	1096,44	341,66	341,15	218,06	0,56	1,79	3,22	11,3	68,92	16,34	1,17	NA	19,73	33,41	230,69	-0,04	-0,1	-0,09	0,2	0,52	1,58	767,88	80	248,34	267,64	0,43	1,02	2,38	16,01	58,03	23,9	1,06	2565,33	4,79	33,78	403,11	0,04	0,12	0,11	0,1	0,55	1,27	1002,85
1165	1,76	2,75	2,33	0,19	0,89	4,4	481,8	44,32	47,32	225,32	0,33	0,51	1,56	24,97	35,85	65,46	2,01	15781,74	7,57	30,72	77,17	-2,42	-3,78	-2,96	0,17	0,67	5,02	447,73	26,29	38,45	234,72	0,35	0,55	1,56	21,64	36,06	49,41	2,2	18369,29	12,35	29,51	73,83	-13,84	-25,22	-17,47	0,07	0,24	2,43	459,56
1166	0,21	0,86	2,79	0	0,64	1,02	4917,39	2081,55	1596,52	1261,93	0,76	3,15	4,15	12,06	75,88	18,81	0,88	-70186,33	33,98	160,13	-17,73	13,46	38,19	91,03	0,06	0,96	1,42	2468,18	1246,76	373,23	644,92	0,65	1,84	2,84	21,62	64,75	39,53	1,84	NA	41,61	55,18	-18,41	12,86	26,77	95,59	0,01	3,44	5,92	2705,19
1167	12,53	19,91	13,77	0,16	1,2	3,63	400,05	52,37	50,07	123,37	0,34	0,54	1,59	35,63	37,06	79,49	1,54	NA	0	25,39	53,57	0,68	1,28	0,79	1,13	2,58	4,18	422,48	63,22	43,61	70,75	0,44	0,83	1,88	23,28	46,84	30,59	1,29	18258,87	0	26,16	86,46	5,57	9,3	5,89	0,41	0,93	2,52	385
1168	8,69	15,56	10,52	0,29	0,72	1,52	440,98	71,03	84,31	132,71	0,41	0,74	1,79	28,08	44,16	44,68	1,41	NA	19,99	23,49	116,74	0,57	0,86	0,44	0,19	0,76	2,02	283,28	46,85	81,9	104,41	0,32	0,48	1,5	22,02	33,41	34,62	1,72	10465,75	0,76	16,65	176,21	-4,19	-10,32	-7,83	0,06	0,37	1,44	680,51
1169	5,16	7,29	10,17	0,04	2,52	3,44	717,1	307,02	21,35	115,96	0,24	0,34	1,41	12,57	29,15	71,33	2,06	27768,54	18,76	14,6	52,79	2,13	2,86	4,28	0,02	2,53	3,53	733,32	326,25	27,39	131,54	0,22	0,29	1,34	9,79	25,54	57,87	2,28	21495,12	16,08	15,38	72,6	1,42	1,9	1,95	0,04	2,32	3,1	499,98
1170	8,8	10,23	19,89	0,4	1,06	4,16	822,55	70,05	106,4	334,92	0,14	0,16	1,16	28,18	13,92	114,28	1,89	NA	0	43,78	117,63	-11,59	-29,94	-16,99	0,93	1,23	2,58	534,85	31,59	104,71	142,92	0,45	1,17	2,58	22,23	61,27	9,88	1,3	3645,98	20,42	49,56	264,01	-16,57	-55,17	-23,29	0,71	1,09	2,43	511,46
1171	-12,76	-14,36	-57,06	30,46	32	32	1628,46	76,83	49,8	NA	0,11	0,13	1,13	26,26	11,2	-111,98	1427,99	NA	0	174,57	-783,07	0,15	0,17	0,49	15,64	16,36	16,36	1193,95	51,46	70,89	NA	0,11	0,12	1,12	32,29	10,72	1,78	3261,27	-3882	0	105,15	-724,55	7,08	7,88	21,49	26,97	29,25	29,25	1104,15
1172	11,02	20,99	16,48	0,71	1,12	2,25	544,14	38,01	72,44	108,2	0,4	0,77	1,9	24,62	47,49	54,87	1,24	NA	9,29	20,33	48,58	0,14	0,29	0,21	0,65	1,05	2,15	545,77	35,78	77,16	103,76	0,45	0,95	2,09	14,34	52,21	28,55	1,2	12883,66	5,9	21,23	95,73	7,54	14,77	10,78	0,11	0,71	1,15	520,82
1173	-10,28	-10,28	NA	NA	NA	NA	NA	NA	NA	NA	NA	NA	1	-10,28	0	NA	NA	NA	0	NA	NA	11,54	13,22	5,96	7,86	7,86	7,86	188,38	NA	23,65	NA	0,13	0,15	1,15	11,54	12,73	90,68	NA	NA	0	0	0	5,69	5,79	254,76	58,77	58,77	58,77	16299,11
1174	3,12	4,05	7,91	2,23	3,77	8,06	923,46	43,28	28,23	123,01	0,1	0,13	1,3	24,83	23,1	132,21	1,11	NA	0	55,07	189,1	-7,29	-10,1	-16,25	0,86	1,63	4,09	813,85	40,59	52,38	130,82	0,16	0,22	1,39	14,31	27,87	16,66	1,11	4025,56	0	48,15	265,92	0,06	0,08	0,13	0,17	1,2	3,79	710,08
1175	13,78	27,02	9,49	1,85	1,85	2,14	250,66	0,39	55,31	20,85	0,49	0,96	1,96	48,35	48,99	54,78	1,84	NA	25,46	23,81	60,09	-4,55	-7,52	-2,89	1,47	1,9	2,79	231,92	20,62	27,6	43,37	0,39	0,65	1,65	23,62	39,49	30,57	1,92	11044,14	25,66	17,9	103,31	-43,23	-119,48	-24,64	0,66	1,12	1,75	207,49
1176	-57,07	-546,91	-30,32	0,04	0,42	0,81	193,35	63,58	167,61	66,81	0,9	8,58	9,58	-7,8	89,56	-37,22	0,52	NA	0	26,17	2375,8	1,2	3,06	0,8	0,09	1,63	1,76	243,69	208,56	135,07	17,02	0,61	1,54	2,54	33,2	60,69	24,03	NA	9744	0	21,36	61,43	1,86	2,66	0,81	1,57	2,88	3,59	157,58
1177	0,75	1	1,25	0,06	0,28	1,2	612,09	20,12	91,18	84,77	0,25	0,34	1,34	22,75	25,33	35,55	1,03	8600,14	0	37	152,71	0,09	0,12	0,16	0,02	0,25	0,99	648,63	27,94	109,28	93,71	0,29	0,4	1,4	20,1	28,61	30,45	1	7038,08	2,32	35,57	149,31	3,73	5,14	6,29	0,06	0,31	0,89	612,71
1178	21	25,15	20,18	0,23	0,43	4,84	349,73	6,66	34,2	153,2	0,16	0,2	1,2	37,57	16,49	260,31	1,73	38589	0	15,91	42,43	22,16	37,3	25,41	0,1	0,19	1,22	418,44	9,36	105,74	110,59	0,41	0,68	1,68	33,46	40,58	84,03	1,09	41254,17	0	12,95	43,32	1,45	2,63	2,03	0	0,21	1,15	510,23
1179	-0,02	-0,04	-0,05	0,12	0,29	0,75	1163,3	74,4	392,35	197,71	0,5	1,13	2,24	4,05	55,32	8,45	0,77	NA	7,89	12,99	53,98	17,62	30,62	46,1	0,02	0,98	1,41	955,24	219,63	229	105,4	0,31	0,54	1,74	20,81	42,47	71,09	0,99	50297,82	4,69	8,36	25,87	0,22	1,12	1,18	0,04	0,45	0,75	1990,11
1180	3,64	20,11	4,84	0,07	0,29	0,62	484,68	71,7	172,66	112,33	0,77	4,26	5,53	22,23	81,91	20,78	0,41	NA	34,77	24,76	96,97	12,26	36,49	14,27	0,02	0,27	0,74	424,95	59,15	85,53	110,42	0,63	1,89	2,98	32,97	66,4	39,49	0,7	19558,31	35,68	24,11	73,29	1,47	5,15	2,54	0,01	0,63	1,32	626,06
1181	3,62	6,81	6,85	0,1	0,55	0,84	689,16	86,12	192,29	57,07	0,32	0,6	1,88	10,66	46,93	36,09	0,74	17455,7	0,32	13,33	62,07	2,56	5,17	5,49	0	0,72	0,97	783,94	199,78	257,18	71,45	0,39	0,79	2,02	8,16	50,59	25,69	0,81	22385,53	2,92	12,03	55,76	0,14	0,29	0,27	0	0,82	0,93	692,05
1182	-21,02	-218,5	-35,61	0,1	0,62	1,04	616,73	174,12	339,71	146,57	0,77	8,02	10,4	1,71	90,38	-3,48	0,74	NA	0	38,5	496,21	4,57	24,79	7,02	0,09	0,23	1,21	560,94	42,2	291,49	288,72	0,69	3,76	5,43	31,29	81,57	34,61	0,97	9213	0	41,06	97,54	3,25	12,09	2,25	0,06	0,63	1,35	252,06
1183	11,63	30,16	1,9	0,69	1,29	1,63	59,55	21,65	36,18	12,4	0,61	1,59	2,59	11,63	61,43	18,94	NA	NA	0	0	0	11,7	23,08	2,52	1,36	2,03	2,03	78,6	25,64	38,21	0	0,49	0,97	1,97	11,7	49,29	23,75	NA	16786	0	0	0	8,04	17,05	1,86	0,69	1,47	1,89	84,42
1184	62,81	84,87	14,05	3,85	3,85	3,85	50,54	NA	20,92	NA	0,26	0,35	1,35	62,81	25,99	241,67	NA	NA	0	0	0	46,64	23,17	6,58	-0,99	-0,99	-0,99	51,48	NA	-51,45	NA	-1,01	-0,5	0,5	46,64	-101,32	-46,03	NA	NA	0	0	0	7,08	7,28	2,21	36,36	36,36	36,36	113,69
1185	0,01	0,02	0,01	0,07	2,07	3	603,22	220,62	110,35	103,73	0,42	0,96	2,27	18,67	55,92	21,4	1,06	NA	0	30,92	133,48	0,64	2,08	1,89	0	1,57	2,63	1079,24	349,18	146,56	241,44	0,57	1,83	3,24	13,03	69,15	13,79	0,75	4575,81	7,27	36,62	191,41	0,3	1,12	0,93	0,02	1,78	2,83	1141,23
1186	0,46	0,64	13,23	0,73	1,37	1,74	10362,16	855,6	1359,07	506,73	0,15	0,21	1,38	7,6	27,34	52,2	0,97	-6700,19	0	203,09	-95,76	0,73	1,04	13,38	0,5	1,12	1,37	6656,01	641,84	1061,27	279,56	0,18	0,26	1,42	7,44	29,58	33,37	0,93	-7275,73	0	122,26	-87,59	1,49	2,04	30,69	0,61	1,14	1,49	7489,88
1187	0,51	1,57	4,7	0	1,97	2,23	3336,17	845,88	228,6	109,69	0,21	0,66	3,06	1,89	67,31	72,07	0,6	27255,33	10,11	12,63	13,62	0,38	1,1	3,76	0	2,27	2,39	3611,03	1228,32	465,73	67,67	0,21	0,59	2,89	1,86	65,4	55,16	0,63	26481,33	4,27	14,65	21,34	-4,89	-19,32	-71,37	0,26	1,69	1,93	5307,49
1188	-2,33	-6,24	-5,63	0,01	0,32	0,75	881,44	95,37	194,85	135,12	0,49	1,33	2,68	10,98	62,69	19,89	0,69	NA	19,18	32,21	122,01	-5,41	-18,38	-13,81	0	0,23	0,52	931,27	97,03	317,88	127,58	0,61	2,06	3,4	6,96	70,55	11,08	0,56	5764,36	18,27	31,56	186,41	-2,42	-8,64	-5,64	0,01	0,16	0,5	849,33
1189	3,6	22,48	6,12	0,15	0,48	0,8	619,39	82,54	128,1	80,99	0,84	5,25	6,25	9,53	84	39,92	0,89	NA	19,66	10,1	574,13	3,63	18,32	3,93	0,14	0,29	0,93	394,98	28,31	121,1	126,44	0,8	4,04	5,04	8,71	80,18	42,78	0,94	96,78	19,05	5,5	3700,34	1,61	10,8	4,08	0,37	0,53	0,94	922,16
1190	14,55	46,67	27,22	0,23	0,62	0,62	680,89	181,23	460,31	NA	0,69	2,21	3,21	14,55	68,82	22,89	0,55	NA	0	0	0	0,11	0,85	0,4	0,23	0,44	0,44	1296,3	123,2	612,12	0	0,87	6,53	7,54	0,11	86,74	16,5	0,66	NA	0	0	0	-13	-324,27	NA	0,22	0,39	0,39	1453
1191	0,83	18,69	2,9	0,53	0,8	0,8	1271,37	75,09	285,34	0,4	0,95	21,48	22,5	0,83	95,56	17,81	0,96	NA	3,49	0	0	-4,79	-950,84	-16,73	0,18	0,34	0,34	1275,99	94,7	562,65	0,42	0,99	197,54	198,65	-4,79	99,5	17,34	0,66	NA	3,21	0	0	-6,63	104,34	-19,78	0,33	0,65	0,66	1086,7
1192	0,88	9	1,73	0,04	0,45	0,8	716,82	191,34	371,3	168,64	0,89	9,1	10,26	7,97	90,25	5,37	0,36	-5397,15	20,55	13,97	-141,87	5,71	40	8,86	0,01	0,32	0,71	565,89	111,99	288,6	148,4	0,85	5,96	7	16,39	85,72	13,75	0,37	16736,08	19,11	16,55	84,85	2,24	12,11	2,84	0,1	0,3	0,61	462,24
1193	4,72	15,77	19	0,54	0,54	0,54	1465,34	NA	758,69	NA	0,63	2,1	3,34	44,71	70,06	21,97	0,56	NA	0	160,99	610,09	16,41	31,83	58,75	1,14	1,14	1,14	1306,5	NA	523,76	NA	0,48	0,94	1,94	51,83	48,43	107,94	1,01	NA	0	126,76	-2192,41	1,6	2,75	3,8	1,53	1,55	1,55	866,46
1194	5,8	8	14,19	0,02	2,07	5,23	890,59	150,02	73,03	235,13	0,27	0,38	1,38	11,51	27,49	42,53	1,63	NA	18,77	13,96	85,59	9,08	12,43	21,35	0,09	3,65	8,3	858,46	162,15	44,39	214,54	0,27	0,37	1,37	13,48	26,98	59,35	1,71	33657	21,36	10,35	61,82	2,11	2,92	5,53	0,06	6,26	10,69	951,96
1195	-6,23	-16,99	-23,83	0,02	0,5	0,82	1391,77	98,83	115,32	66,93	0,48	1,31	2,73	3,63	63,31	14,79	0,83	6653,42	8,49	37,71	193,36	10,15	15,85	51,7	0	0,49	0,98	1858,52	166,93	164,31	169,11	0,32	0,51	1,56	24,1	35,94	65,97	1,01	570,3	11,17	71	2265,17	7,53	11,59	30,7	0	1,06	1,71	1484,28
1196	18,06	28,69	27,8	0,38	0,99	2	560,25	113,71	192,24	195,96	0,36	0,57	1,59	18,06	37,03	67,39	2,07	NA	0	0	0	14,85	16,77	17,3	0,8	4,21	6,25	425,24	141,04	41,4	85,51	0,1	0,12	1,13	14,85	11,42	194,5	2,33	NA	0	0	0	-2,12	-2,41	-4,95	0,06	4,51	5,64	850,93
1197	2,3	7,13	68,73	1,76	6,07	6,8	10883,19	5637,91	1307,97	973,41	0,65	2,02	3,1	28,47	67,75	10,45	4,83	NA	0	782,48	-31484,65	4,63	13,23	116,18	5,71	6,36	6,53	9164,31	719,2	1104,33	192,46	0,63	1,79	2,86	30,33	65,01	13,79	4,2	NA	0	645,43	-200,99	1,19	3,31	42,32	3,43	6,55	6,85	12964,95
1198	2,57	8,97	5,25	0	0,14	0,99	744,45	48,73	305,2	309,79	0,65	2,27	3,49	18,84	71,38	29,18	0,82	NA	7,02	33,27	110,06	0,33	1,6	0,74	0	0,62	1,26	814,92	74,79	190,43	270,47	0,76	3,66	4,79	13,81	79,12	16,21	1,3	9011,13	45,5	30,09	119,31	-9,56	-63,48	-20,18	0	0,46	1,09	768,15
1199	2,91	3,64	3,66	1,19	3,36	4,6	458,8	135,54	41,38	78,14	0,2	0,25	1,25	30,06	20,05	96,33	2,41	NA	7,61	34,22	67,41	4,64	5,39	6,95	4,22	6,23	7,53	546,9	95,24	34,54	62,77	0,14	0,16	1,16	32,7	13,95	122,72	2,76	14967,18	3,09	42,05	100,96	4,04	4,48	6,11	4,73	8,2	10,69	550,36
1200	-0,06	-1,87	-0,18	0,33	0,85	0,85	1088,2	466,75	827,56	NA	0,97	29,65	30,65	-0,06	96,74	2,86	0,51	NA	12,71	0	0	-1,07	-24,08	-33,55	0,06	0,78	0,78	11434,33	7789,28	10776,13	0	0,96	21,49	22,49	-1,07	95,55	-1,12	0,17	NA	0	0	0	-1,44	-13,38	-1,75	0,22	1,29	1,29	442,95
1201	0,9	1,64	1,09	0,1	0,25	1,33	440,57	22,09	151,43	166,32	0,45	0,83	1,83	3,23	45,48	12,6	1,06	NA	0	2,83	164,18	7,56	13,74	19,29	0,17	0,3	3,04	931,58	21,02	169,17	470,11	0,45	0,82	1,82	9,64	45	30,96	1,26	NA	0	5,31	44,76	2,15	3,73	2,99	0,29	0,43	2,49	506,1
1202	3,96	4,82	5,62	3,16	4,35	7,01	516,77	44,53	38,88	104,76	0,13	0,16	1,22	25,49	17,95	127,63	1,86	17613,35	0	30,57	84,37	0,44	0,52	0,72	3,31	4,43	7,96	594,97	42,1	38,79	138,91	0,11	0,13	1,18	23,71	15,16	83,55	1,88	13322,62	0	37,94	114,37	3,31	3,91	4,54	2,96	4,85	7,59	498,76
1203	0,19	0,69	0,2	0,08	0,6	0,74	384,84	82,15	150,17	20,89	0,66	2,46	3,71	8,02	73,04	18,25	0,61	12179,47	15,16	8,28	72,62	0,14	0,51	0,17	0,13	0,67	0,9	454,69	64,99	119,85	27,29	0,66	2,49	3,76	8,75	73,41	14,64	0,74	19168,63	28,54	10,74	54,96	-2,32	-9,13	-4,06	0,14	0,6	0,78	636,22
1204	-5,17	-29,54	-3744,44	1,21	1,21	1,99	263839,33	0	130900	104146,67	0,83	4,72	5,72	-5,17	82,51	-6,26	NA	NA	0,08	0	0	24,88	72,43	54,39	1,43	1,76	2,08	797,87	125,12	379,05	122,55	0,66	1,91	2,91	24,88	65,64	37,91	NA	NA	0	0	0	7,24	27,64	20,35	0,42	0,95	1,02	1023,24
1205	0,38	44,84	2,21	0	1,92	2,09	2122,48	924,84	338,6	83,32	0,42	50,26	118,38	1,96	99,16	23,88	0,39	NA	13,66	9,23	21,07	2,33	77,9	15,35	0	1,49	1,53	2402,34	845,45	426,71	25,97	0,44	14,76	33,4	4,18	97,01	19,88	0,38	NA	21,59	12,19	127,17	1,6	34,52	15,24	0	1,16	1,26	3458,53
1206	1,9	3,76	2,27	0,02	0,87	1,86	435,58	86,03	91,63	101,66	0,44	0,86	1,98	27,54	49,52	46,66	1,21	NA	3,3	30,68	79,27	0,1	0,21	0,13	0,01	0,77	1,85	464,87	80,26	78,15	115	0,45	0,9	2,01	25,26	50,13	37,14	1,24	13797,73	7,34	32,05	92,84	0,79	1,53	0,97	0,01	0,99	2,04	447,25
1207	5,02	6,38	10,8	7,52	12,11	15,77	782,36	122,48	26,72	99,4	0,17	0,21	1,27	20,81	21,28	120,29	2	NA	0	33,93	192,78	0	0	NA	0,22	0,35	1,24	NA	NA	NA	NA	0,49	1,31	2,66	0	62,36	0	0,89	0	0	NA	NA	-0,02	-0,06	NA	0,05	0,07	0,63	NA
1208	2,91	5,07	6,67	0,09	0,41	1,79	834,47	55,39	175,72	245,26	0,33	0,57	1,74	14,87	42,53	47,3	1,14	NA	7,7	27,41	90,01	2,73	4,38	3,08	0,31	0,75	2,07	411,78	35,51	82,03	110,36	0,29	0,46	1,6	17,78	37,64	63,62	1,27	23990,46	4,28	16,98	76,7	2,99	5,48	4,36	0,01	0,7	1,79	530,67
1209	-2,8	-8,59	-11,67	0,09	0,45	1,06	1515,92	209,39	325,74	353,29	0,6	1,83	3,06	5,89	67,36	7,45	0,91	NA	36,73	36,2	-82,69	0,45	1,34	1,51	0,12	0,39	0,92	1238,92	124,95	210,81	252,97	0,5	1,5	3,01	8,88	66,75	17,27	0,68	-9088,82	31,5	28,64	-78,56	4,39	11,86	16,32	0,15	0,45	1,04	1353,28
1210	7,14	126,69	7,86	0,01	0,06	0,9	400,62	13,8	301,26	260,61	0,92	16,37	17,74	38,11	94,36	18,44	0,33	NA	1,75	34,08	68,57	-2,03	-120,62	-4,53	0	0,31	1	814,75	225,2	713,88	504,87	0,98	58,11	59,39	21,61	98,32	2,01	0,19	16893,7	0,81	52,76	108,52	-5,4	108,75	-12,29	0,01	0,44	0,92	827,94
1211	1,4	6,3	12,28	0,09	0,81	1,17	3197,75	1185,29	891,36	598,7	0,73	3,27	4,5	10,6	77,79	26,13	1,06	NA	23,73	80,82	-91,16	4,76	13,34	22,02	0,01	0,29	0,72	1688,33	212,3	402,14	340,5	0,61	1,71	2,8	15,8	64,29	42,56	0,72	-5289,6	22,75	51,05	-114,73	-0,16	-0,4	-0,93	0,12	0,42	0,74	2143,4
1212	0,49	1,69	0,54	0	0,24	1,34	400,85	29,14	124,2	138,68	0,54	1,84	3,43	23,73	70,84	29,18	0,62	4270,05	0	25,59	165,37	0,19	0,55	0,2	-0,12	0,14	1,56	385,55	30,94	119,19	171,91	0,51	1,54	2,99	21,32	66,55	31,96	0,78	5714,91	0	22,32	178,57	0,02	0,05	0,02	-0,63	-0,32	0,9	336,56
1213	0,1	0,18	0,15	0,44	0,87	2,31	544,26	48,89	87,58	166,32	0,26	0,47	1,81	20,38	44,88	41,61	1,16	NA	8,58	30,33	98,94	0,09	0,15	0,11	0,44	0,86	2,65	446,91	35,69	60,63	152,21	0,22	0,37	1,65	21,68	39,46	48,82	1,28	14761,91	7,38	26,43	80,6	0,06	0,09	0,08	0,14	0,6	2,76	485,54
1214	9,67	27,87	10,37	0,01	0,05	0,89	390,4	8,47	166,48	191,26	0,65	1,88	2,88	29,11	65,31	29,74	0,85	NA	14,43	20,85	65,27	16,31	32,46	13,98	0	0,43	1,2	312,96	55,67	120,29	102,02	0,49	0,98	1,99	36,09	49,76	50,12	1,15	32611,87	3,22	16,96	51,14	4,34	9,28	6,76	0,1	0,22	1,2	567,24
1215	7,84	10,1	18,88	0,73	1,62	3,97	877,04	48,5	58,49	139,45	0,09	0,12	1,29	17,98	22,4	178,4	1,09	NA	0	24,44	41,52	3,35	4,31	6,89	0,84	2,14	4,2	751,31	57,37	47,04	98,09	0,09	0,12	1,29	13,47	22,24	127,93	1,1	33206,65	0	20,84	51,68	6,73	8,47	14,84	1,74	2,55	4,27	802,89
1216	-0,03	-0,14	-0,11	0,13	0,51	0,51	1231,61	NA	941,54	NA	0,77	3,4	4,4	-0,03	77,3	13,56	0,43	NA	0	0	0	3,02	25,85	3,93	0,58	0,78	0,78	476,32	NA	415	NA	0,88	7,57	8,57	3,02	88,34	11,1	0,43	NA	0	0	0	0,21	1,91	1,61	0,84	0,87	0,87	2808,31
1217	0,5	2,84	0,99	1,27	2,19	3,24	723	86,94	94,77	101,51	0,64	3,64	5,67	13,52	82,37	22,04	1,21	NA	10,78	25,87	82,94	1,52	7,92	2,84	0,62	1,36	2,33	681,2	77,39	104,4	102,8	0,64	3,33	5,2	12,93	80,78	23,5	1,07	16378,59	4,31	21,29	74,51	1,45	6,42	2,49	0,43	1,99	3,33	624,3
1218	0,85	2,32	1,49	0,04	0,36	0,68	640,93	72,95	86,48	70,97	0,56	1,55	2,75	26,69	63,59	19,65	0,67	NA	32,49	45,51	132,11	0,22	0,59	0,23	0,14	0,64	1,32	387,99	39,88	45,09	54,24	0,39	1,06	2,71	29,45	63,06	24,24	0,67	7326,31	17,4	31,07	130,03	0,05	0,11	0,04	0,1	0,44	1,23	339,68
1219	12,19	14,31	13,08	3,79	4,64	10,73	390,56	16,37	19,19	118,42	0,15	0,17	1,17	47,68	14,8	200,28	2,03	NA	0	38,08	324,87	22,94	28,06	26,49	9,34	11,1	22,02	421,41	19,98	11,33	125,54	0,18	0,22	1,22	51,34	18,22	185,84	2,42	NA	0	32,78	100,48	-5,46	-6,78	-6,59	3,61	4,07	5,77	439,28
1220	1,52	3,16	3,31	0,01	0,41	1,7	795,54	73,56	62,81	241,06	0,47	0,98	2,08	24,75	51,93	21,06	1,19	NA	20,43	50,78	234,83	-14,91	-35,67	-27,97	0,01	0,22	1,25	684,95	44,58	92,39	217,52	0,53	1,28	2,39	10,62	58,21	-9,43	1,04	2195,64	22,11	47,91	454,82	-15,31	-48,59	-28,21	0,01	0,32	1,12	670,79
1221	10,87	45,44	22,4	0,05	0,85	1,15	750,3	248,02	115,81	90,93	0,61	2,55	4,18	19,06	76,09	56,82	0,83	NA	25,77	16,9	90,9	13,56	37,86	22,45	0,02	0,24	0,61	604,43	47,49	215,88	84,65	0,53	1,49	2,79	24,3	64,19	64,61	0,67	6223,33	0,9	17,8	147,68	-6,5	-19,32	-16,91	0,05	0,1	0,56	946,88
1222	3,59	3,59	2,16	NA	NA	NA	179,14	122,68	NA	NA	NA	NA	1	3,59	0	NA	NA	NA	0	0	0	9,55	16,18	NA	0,69	2,44	2,44	NA	NA	NA	NA	0,41	0,69	1,69	9,55	40,95	23,33	NA	NA	0	NA	0	-0,45	-0,75	NA	0,46	2,47	2,47	NA
1223	10,64	12,3	17,93	4,83	0	NA	613,02	92,09	45,23	NA	0,13	0,16	1,16	23,93	13,48	170,31	2,53	NA	0	22,37	45,29	7,94	8,91	12,32	9,94	12,28	14,73	566,59	54,77	23,39	58,14	0,11	0,12	1,12	21,84	10,87	182,99	2,48	24703,31	0	21,57	51,49	-0,17	-0,19	-0,29	7,04	9,92	13,28	648,24
1224	3,13	7,56	3,34	0,44	2,32	3	388,53	139,92	74,35	51,39	0,5	1,2	2,42	34,57	58,64	68,21	1,7	NA	0	33,56	6240,2	19,84	44,93	37,48	0,33	4,91	7,89	689,49	201,34	43,99	132,77	0,54	1,23	2,26	35,32	55,84	50,72	2,04	7516,5	0	29,23	130,02	1,49	2,84	2,05	0,63	3,23	4,35	499,29
1225	4,94	9,63	14,33	0	0,51	1,43	1056,52	83,45	95,96	177,21	0,35	0,68	1,95	15,79	48,73	34,06	0,92	NA	13,45	31,49	88,18	-4,39	-9,24	-14,06	0,01	0,34	1,04	1169,45	85,35	146,01	214,64	0,4	0,84	2,11	6,36	52,54	9,75	0,83	11268,25	16,87	34,44	127,44	0,56	1,12	1,4	0,01	0,37	1,14	900,78
1226	0,08	0,1	0,33	0,28	2,05	3,52	1425,28	118,62	199,74	375,63	0,19	0,23	1,23	38,59	19	48,67	2,19	NA	3,61	150,76	-314,13	0,05	0,07	0,34	0,34	1,45	2,63	2422,89	173,29	197,25	721,42	0,26	0,36	1,36	31,22	26,4	41,25	2,2	-6551,33	17,03	206,92	-241,75	0,07	0,07	0,54	0,08	2,27	4,34	2639,02
1227	0,63	0,76	1,48	0,07	1,46	9,42	857,67	71,14	51,46	415,57	0,12	0,15	1,21	19,45	17,46	81,33	2,22	NA	4,74	44,36	408,25	0,35	0,41	0,44	2,05	2,54	5,52	457,57	24,25	39,95	148,22	0,13	0,15	1,19	20,43	15,81	84,17	2,77	17269,07	2,03	25,17	116,92	1,08	1,2	2,3	2,94	3,49	8,96	779,08
1228	0,08	0,51	0,4	0	0,58	0,86	1740,3	390,6	439,23	187,5	0,7	4,3	6,13	6,01	83,69	6,65	0,64	7005,64	15,3	28,31	156,41	-4,03	-34,96	-12,98	0,01	0,29	0,65	1176,15	123,33	315,03	161,02	0,73	6,36	8,67	3,46	88,47	7,18	0,57	8317,51	11,4	24,13	139,42	-5,87	-80,25	-15,53	0	0,18	0,42	962,71
1229	-4,03	-21,09	-1	0,39	0,41	0,41	89,87	1,26	71,53	NA	0,81	4,23	5,23	10,72	80,87	-2,42	0,29	NA	0	3,64	-48,93	4,85	22,63	1,32	0,39	0,47	0,47	99,64	6,47	76,86	NA	0,79	3,66	4,66	21,06	78,56	8,14	0,35	-4195,33	0	4,42	-103,5	17,01	44,75	4,51	0,65	0,65	0,65	96,56
1230	-13,68	109,37	-11,03	0,05	0,21	0,21	293,56	53,66	288,09	NA	1,13	-9	-8	-13,68	112,5	-12,16	-0,15	NA	12,21	0	0	-14,56	-509,68	-1,12	0,56	0,86	0,86	28,17	8,04	27	NA	0,97	34,01	35,01	-14,56	97,14	-14,99	0,17	NA	0	0	0	5,54	84,67	1,77	0,23	0,97	0,97	116,5
1231	-4	-21,2	-4,51	0,96	1,23	1,23	410,74	88,96	329,64	0	0,81	4,3	5,3	-4	81,15	-4,92	NA	NA	0	0	0	34,48	49,79	10,36	2,12	3,25	3,25	109,7	37,62	33,28	NA	0,31	0,44	1,44	34,48	30,76	112,07	NA	NA	0	0	0	-14,92	-21,92	-3,42	0,94	2,24	3,13	83,5
1232	24,3	27,16	35,97	6,53	6,69	8,67	538,85	8,53	52,94	106,41	0,1	0,11	1,12	33,76	10,55	271,46	6,9	NA	0	14,01	40,63	21,77	23,37	34,86	7,86	9,69	12,99	584,63	70,05	38,31	128,09	0,07	0,07	1,07	33,53	6,86	356,74	6,98	NA	0	18,84	41,79	2,69	3,08	2,85	4,52	6	7,44	386,01
1233	0,01	0,02	0,35	0	0,76	1,04	19031,47	7905,44	3927,59	2932,63	0,63	1,72	2,72	4,91	63,17	14,47	1,04	-34412,33	34,55	256,36	-21,38	1,03	2,3	27,09	0	0,82	1,17	9611,2	3492,69	3097,28	1495,26	0,46	1,03	2,24	7,62	55,28	24,05	0,96	-25426,55	12,08	173,55	-25,9	2,39	4,69	40,06	0,01	1,17	2,1	6106,1
1234	5,05	6,36	7,27	1,71	2,95	4,75	523,69	80,15	64,85	118,26	0,14	0,18	1,26	23,69	20,55	141,68	1,97	NA	0	26,81	68	3,15	3,74	4,35	3,55	5,15	7,7	503,31	65,05	40,76	105,16	0,11	0,13	1,19	27,82	15,77	154,09	2,34	18309,08	0	34,01	91,48	3,11	3,61	4,24	2,96	5,3	8,26	495,46
1235	-0,45	-0,92	NA	0,62	0,62	0,62	NA	NA	NA	NA	0,51	1,03	2,03	-0,45	50,71	-0,89	0,6	NA	0	NA	0	-0,05	-0,1	NA	0,61	0,61	0,61	NA	NA	NA	NA	0,51	1,02	2,02	-0,05	50,54	-0,1	0,6	NA	0	NA	NA	-0,09	-0,13	NA	0	0	0	NA
1236	-3,62	-4,63	-10,35	0,33	0,73	4,41	1039,9	41,71	72,33	387,49	0,15	0,19	1,28	15,87	21,71	85,43	1,48	NA	5,81	55,68	180,61	-2,38	-2,92	-5,63	0,65	1,21	6,1	864,95	37,45	66,56	329,95	0,14	0,17	1,23	19,05	18,8	97,91	1,65	7152,1	2,96	50,77	156,7	0,32	0,39	0,78	0,16	0,71	4,37	891,94
1237	4,46	5,92	8,31	0,91	2,04	4,81	677,68	73	35,62	182,28	0,22	0,29	1,33	26,74	24,57	58,11	1,58	NA	6,7	41,47	102,62	-0,92	-1,2	-1,74	0,94	1,72	4,34	690,65	53,87	38,61	183,19	0,22	0,28	1,31	21,97	23,76	32,93	1,53	10182,1	5,65	43,31	133,19	-0,83	-1,06	-1,54	0,79	1,55	4,11	670,04
1238	11,58	41,91	16,88	0,66	0,88	1,03	530,31	82,12	368,95	55,42	0,72	2,62	3,62	25,11	72,36	44,19	1,05	NA	1,09	19,7	66,7	14,05	35,99	21,29	0,37	0,46	0,67	553,24	26,97	327,61	69,67	0,61	1,56	2,56	26,91	60,97	51,22	0,65	25181,6	0	19,49	68,38	-4,26	-11,16	-6,67	0,51	0,59	0,68	570,23
1239	-0,16	-0,52	-1,43	0,06	0,36	0,36	3238,3	170,67	289,81	0	0,69	2,2	3,2	-0,16	68,78	5,18	0,88	NA	59,71	0	0	3,41	9,44	28,62	0,06	0,53	0,53	3061,13	256,67	288,36	NA	0,64	1,76	2,76	3,41	63,83	11,16	0,91	NA	54,25	0	0	1,13	24,91	9,07	0,07	0,61	0,61	2928,02
1240	1,07	8,44	4,38	-0,47	0,01	0,8	1487,5	239,81	493,54	395,21	0,87	6,86	7,86	20,99	87,29	61,5	0,9	NA	0	81,39	139,58	-56,89	-535,57	-116,53	-0,76	-0,09	0,82	747,72	178,33	267,89	248,61	0,89	8,41	9,41	-29,17	89,38	3,02	0,89	1629,57	0	56,77	670,25	-7,68	-803,59	-26,53	-0,32	-0,03	0,36	1257,29
1241	3,75	4,87	2,4	2,9	3,47	4,56	233,04	28,14	48,88	54,16	0,23	0,3	1,3	17,08	22,91	25,82	25,18	-208,75	0	8,53	-2746,71	3,9	5,36	3,45	2	2,22	3,82	323,08	17,92	81,53	132,53	0,27	0,37	1,37	14,73	27,25	19,15	51,11	6351	0	9,59	82,2	-1,38	-1,66	-1,08	3,02	3,29	6,3	286,4
1242	-7,53	-9,33	-63,37	3,98	4,3	5,18	3061,75	50,81	155,07	137,55	0,1	0,13	1,24	8,29	19,25	-6,5	1,47	NA	0	133,13	-495,55	-1,57	-1,94	-12,7	6,84	7,35	8,99	2947,05	66,52	130,36	216,39	0,11	0,14	1,24	15,24	19,08	47,46	1,52	2336,81	0	135,74	525,58	-0,78	-0,95	-6,75	6,64	7,55	10,26	3139,74
1243	7,11	48,89	12,61	0,04	0,23	0,45	645,18	100,42	365,77	119,97	0,85	5,87	6,87	13,57	85,45	26,28	0,24	NA	27,56	11,45	373,7	1,7	12,77	1,81	0,02	0,12	0,42	388,92	27,56	254,98	75,61	0,87	6,51	7,51	8,28	86,69	23,24	0,19	3000	0	7,01	102,13	0,18	1,23	0,17	0,1	0,25	0,61	350,71
1244	19,15	32,14	25,57	0	1,05	1,94	485,88	113,3	91,43	97,47	0,39	0,66	1,68	24,81	40,41	62,37	1,66	NA	19,92	7,55	23,19	2,13	2,82	3,3	0	1,06	3,94	564,75	51,29	28,65	142,11	0,23	0,31	1,32	10,12	24,33	37,96	1,7	NA	17,93	12,35	217,3	8,75	12,55	12,17	0	1,81	2,63	506,2
1245	-3,14	-3,34	NA	16,09	16,09	16,09	NA	NA	NA	NA	0,06	0,07	1,07	-3,14	6,17	-50,79	140,41	NA	0	NA	0	-1,81	-1,95	NA	13,61	13,61	13,61	NA	NA	NA	NA	0,07	0,08	1,08	-1,81	7,35	-24,59	NA	NA	0	NA	0	17,93	75,5	76,33	0,02	0,03	0,03	1549,54
1246	20,47	757,1	19,46	0,42	0,64	0,64	345,98	62,4	246,22	NA	0,97	35,98	36,98	20,47	97,3	23,76	0,07	NA	10,26	0	0	28,67	88,75	20,35	0,31	0,89	0,89	259,01	69,66	121,24	NA	0,68	2,1	3,1	28,67	67,69	50,46	0,69	NA	0	0	0	-14,44	-55,84	-7,34	0,08	0,96	0,96	184,95
1247	0,34	1,64	13,71	0,03	0,19	0,26	14723,76	1957,86	11559,41	766,59	0,79	3,85	4,85	0,34	79,38	0,43	0,26	NA	0	0	0	4,71	18,53	25,78	0,04	0,22	0,24	1996,72	264,99	1468,68	25,98	0,75	2,93	3,93	4,71	74,58	6,32	0,31	NA	0	0	0	0,13	0,52	2,08	0,01	0,23	0,28	5990,38
1248	0,65	46,22	4,38	0,33	6,28	7,08	2452,47	1228,33	206,4	167,53	0,87	61,82	71,15	9,43	98,59	4,89	1,95	NA	0	59,13	82,4	0,55	22,77	2,86	0,59	4,25	5,06	1905,73	699,16	191,11	156,72	0,83	34,67	41,62	12,33	97,6	6,14	1,49	15609	0	61,53	82,49	0,45	17,28	2,66	0,09	4,38	5,32	2158,88
1249	0,23	0,54	1,19	0,01	1,05	2,16	1895,1	460,77	441,77	495,31	0,57	1,34	2,34	20,86	57,31	22,57	1,34	4410,23	4,43	107,41	239,79	-72,26	2286,6	-228,81	0,19	0,71	2,6	1155,67	91,24	177,12	339,66	1,03	-32,64	-31,64	-46,36	103,16	-50,86	0,07	-106177,2	0	82,02	-34	0,44	2,07	2,88	0,34	0,59	1,53	2411,04
1250	1,57	3,9	2,16	0,02	0,77	1,3	503	148,89	126,88	106,58	0,49	1,22	2,49	15,81	59,85	21,83	1	NA	14,49	19,68	260,9	-12,01	-36,67	-15,25	0,16	0,45	1,08	463,53	68,43	126,41	149,49	0,56	1,71	3,05	4,5	67,25	-3,83	0,84	NA	23,22	20,97	677,48	-13,26	-70,54	-17,67	0,17	0,35	1,04	485,2
1251	19,68	48,05	12,98	1,81	2,07	2,08	240,05	12,35	48,29	0,66	0,59	1,44	2,44	27,9	59,04	84,57	1,39	60581,75	38,66	5,42	12,95	0,25	0,75	0,19	0,08	0,18	0,18	269,7	14,95	144,24	0,31	0,67	1,99	2,99	7,58	66,58	50,92	0,51	40160	12,31	5,41	19,13	1,07	2,83	0,6	0,03	0,14	0,14	206,2
1252	10,5	10,76	37,1	39,73	40,67	40,67	1286,73	NA	31,29	NA	0,02	0,03	1,03	10,5	2,46	426,87	NA	NA	0	0	0	17,65	19,84	25,63	7,53	7,65	7,65	530	NA	57,62	NA	0,11	0,12	1,12	21,36	11,02	160,14	NA	8436	0	5,39	14,38	15,91	16,93	13,04	0,69	15,63	15,63	298,25
1253	9,85	49,33	10,39	2,59	4,05	6,84	383,9	56,73	38,61	109	0,8	3,99	5,01	47,05	80,04	21,54	2,9	14172,53	0	39,23	100,93	6,13	26,32	6,65	4,02	5,46	8,48	395,81	48,65	33,83	103,56	0,77	3,29	4,29	42,2	76,7	15,78	3,41	11684,73	0	39,11	131,67	-7,04	-40,02	-7,52	2,96	4,09	6,95	388,76
1254	6,11	13,67	4,1	0,23	0,68	2,01	244,05	28,09	61,93	83,37	0,55	1,22	2,24	46,95	55,3	37,47	1,46	NA	7,35	27,38	134,67	2,31	3,82	1,2	2,29	2,52	5,05	189	4,87	20,87	53,53	0,39	0,65	1,65	54,84	39,49	52,71	1,95	10459,71	5,77	27,2	182,73	13,75	28,32	6,65	0,51	1,02	1,63	176,06
1255	8,3	15,43	11,29	0,04	0,77	1,77	495,07	90,23	110,16	126,36	0,31	0,58	1,86	28,76	46,18	52,88	1,07	NA	6,92	27,82	75,96	0,67	1,11	0,82	0,09	1,2	2,25	448,86	99,02	73,09	95,73	0,25	0,42	1,67	24,22	40,27	41,07	1,17	14583,29	6,02	28,97	110,96	0,05	0,08	0,06	0,23	1,14	2,16	464,96
1256	-7,3	-16,85	-16,18	0,06	0,55	1,7	806,92	81,91	76,23	196,78	0,51	1,18	2,31	18,04	56,69	14,14	1,15	NA	11,51	56,16	207,46	-7,11	-16,41	-13,84	0,08	0,55	1,41	710,3	86,82	91,62	160,89	0,52	1,19	2,31	21,52	56,67	17,71	1,09	5385,38	13,41	55,72	210,64	-0,58	-1,42	-1,39	0,33	0,86	1,54	878,25
1257	31,03	75,78	5,79	0,82	1,13	1,69	67,98	12,3	39,43	22,1	0,59	1,44	2,44	53,54	59,06	63,55	NA	NA	0	4,2	31,68	24,17	43,31	7,5	0,58	1,42	2,26	113,18	41,3	32,81	41,85	0,44	0,79	1,79	33,5	44,19	54,71	NA	17472,5	14,51	2,89	23,11	15,28	24,15	5,9	0,39	1,55	2,71	140,64
1258	-2,82	-4,83	-6,38	0,01	0,23	1,14	822,55	48,55	207,27	230,01	0,41	0,7	1,71	16,04	41,54	10,56	1,03	NA	6,38	42,62	180,78	0,11	0,19	0,27	0,02	0,16	1,37	900,71	25,79	265,85	336,82	0,41	0,71	1,72	17,31	41,81	16,15	1,15	10441,55	1,08	42,46	126,37	1,82	2,67	2,65	0,11	0,42	1,73	528,81
1259	3,99	4,71	7,21	1,03	2,88	5,22	658,6	99,08	56,39	133,86	0,15	0,18	1,18	20,53	15,35	96,22	1,68	NA	1,33	29,92	75,96	1,87	2,21	3,2	2,78	4,29	6,84	625,12	65,09	45,74	118,18	0,15	0,18	1,18	17,85	15,37	81,04	1,89	21780,71	0,78	27,38	79,4	0,31	0,36	0,51	1,96	3,72	5,82	594,23
1260	1,02	5	4,12	2,95	4,2	8,91	1470,21	66,15	52,99	253,22	0,8	3,91	4,91	6,41	79,61	13,54	1,41	NA	74,32	21,76	-18,18	0,12	0,62	0,48	0,16	0,29	0,97	1468,53	37,61	301,79	209,38	0,81	4,17	5,17	3,41	80,67	14,24	0,99	-20239	59,48	13,23	-25,97	-0,9	-5,52	-3,27	0,05	0,1	0,47	1316,64
1261	4,5	16,16	94,5	0,01	0,42	0,87	7636,47	1409,01	1445,59	1585,54	0,6	2,17	3,59	12,13	72,12	34,6	0,7	NA	34,64	159,88	-38,72	1,18	3,81	10,57	0,12	0,74	1,01	3262,65	929,95	603,2	413,48	0,57	1,83	3,23	10,77	69,01	31,23	0,76	NA	28,22	85,67	-41,97	0,99	3,54	68,97	0	0,8	1,04	25394,79
1262	-3,36	-4,97	-9,85	0,1	0,81	1,65	1067,53	114,31	181,3	154,16	0,21	0,31	1,48	13,59	32,44	35,45	0,99	5400,48	0	49,7	211,06	-2,41	-3,87	-6,98	0,02	0,65	1,27	1058,53	174,2	177,51	169,88	0,29	0,46	1,61	14	37,76	25,59	0,96	6967,39	9,28	47,59	165,58	-1,18	-1,63	-2,89	0,04	0,39	1,72	889,42
1263	0,92	1,99	2,15	0,02	0,5	1,11	852,76	103,44	151,17	134,63	0,39	0,85	2,18	12,64	54,06	34,51	0,83	NA	15,77	27,48	90,73	0,48	1,04	0,84	0,15	0,81	1,28	638,35	105,19	133,9	75,45	0,39	0,85	2,16	13,37	53,76	36,85	0,89	13947,93	12,24	22,54	96,89	0,34	0,65	0,6	0,01	0,77	1,3	647,9
1264	0,44	0,61	1,05	0,25	1,96	3,68	874,71	239,27	139,86	243,15	0,28	0,38	1,38	20,81	27,64	30,72	2,04	NA	1,79	48,96	91,88	0,23	0,43	0,36	0,01	1,09	2,1	561,73	225,56	166,93	212,86	0,45	0,83	1,83	15,88	45,25	21,8	2,91	NA	7,41	24,08	95,09	0,11	0,18	0,3	0,01	0,44	2,13	960,61
1265	1,33	30,97	1,53	1	1,04	1,04	417,71	18,57	395,35	0	0,96	22,25	23,25	1,84	95,7	1,39	NA	NA	0	0,59	23,87	1,42	24,01	2,97	0,93	1,06	1,06	764,78	91,03	709,76	NA	0,94	15,93	16,93	1,95	94,09	1,51	NA	27745	0	1,12	23,39	1,39	21,41	1,95	0,93	1,07	1,07	513,22
1266	1,19	30,15	1,41	0,19	0,72	0,85	432,71	148,93	284,1	37,22	0,96	24,39	25,39	2,5	96,06	4,22	0,33	NA	0	1,57	-4,92	-4,34	-45,05	-8,91	0,4	0,81	0,96	748,94	62,17	508,63	77,02	0,88	9,13	10,37	-4,34	90,36	4,54	0,39	NA	0	0	0	-1,73	-37	-7,66	0	0,27	0,44	1609,71
1267	19,45	23,92	13,35	2,25	5,35	5,35	249,86	143,19	46,15	0	0,19	0,23	1,23	19,45	18,67	104,18	NA	NA	0	0	0	18,29	49,47	35,55	0,38	0,38	0,38	709,53	1,41	441,08	NA	0,63	1,7	2,7	18,29	63,03	29,02	0,49	NA	0	0	0	1,02	7,83	0,58	0,12	0,73	0,74	204,48
1268	22,41	49,71	15,39	0,3	0,33	0,84	249,92	3,55	100,27	60,21	0,55	1,22	2,22	59	54,91	62,77	0,84	NA	7,16	25,12	75	9,43	18,78	8,43	0,3	0,35	1,22	326,31	6,45	122,85	120,16	0,5	0,99	1,99	44,96	49,81	45,47	1,15	11585,95	4,22	31,77	98,3	1,48	3,24	1,41	0,12	0,18	1,08	346,67
1269	36,76	58	27,42	2,09	2,1	2,24	271,55	0	85,83	12,32	0,37	0,58	1,58	87,8	36,62	127,94	2,24	NA	0	38,08	63,07	25,14	28,85	19,93	5,93	6,17	6,4	289,4	8,84	36,61	8,57	0,13	0,15	1,15	72,91	12,86	272,23	4,87	24076,5	0	37,88	66,53	1,27	2,19	1,59	0,71	0,8	1,2	455,16
1270	3,47	4,54	5,16	1,25	3,81	5,82	541,83	137,33	53,75	109,34	0,2	0,26	1,31	20,94	23,66	76,44	2,05	NA	7,64	26,01	84,29	7,41	8,62	10,07	2,7	4,71	7,02	496,27	84,75	42,25	98,87	0,12	0,14	1,16	26,25	14,08	172,92	2,25	24195,84	1,05	25,63	70,8	3,53	5,04	6,39	2,33	10,34	13,49	658,77
1271	0,92	1,6	2	0,14	0,54	2,39	794,14	43,97	109,44	205,26	0,43	0,74	1,74	9,56	42,59	34,12	1,29	NA	0	18,85	-60,55	0,36	15,37	0,48	-0,5	-0,02	0,68	485,88	175,87	363,34	255,84	0,98	41,59	42,59	9,12	97,65	17,8	0,5	NA	0	11,66	-94,62	-0,63	-75,07	-0,99	-0,57	-0,31	0,58	571,75
1272	-2,43	-4,43	-13,31	0,01	0,53	1,08	1991,41	209,71	278,45	221,42	0,42	0,76	1,82	12,76	45,1	22,03	0,98	NA	27,43	83,1	899,05	-10,95	-19,55	-53,7	0,01	0,05	0,55	1790,16	22,11	348,88	265,49	0,4	0,72	1,79	8,09	43,99	4,26	0,8	NA	20,2	93,4	532,71	-11,19	-21,92	-46,43	0	0,05	0,56	1510,4
1273	-32,27	-39,19	-135,49	0,05	0,05	0,12	1528,08	0,39	142,32	9,59	0,18	0,21	1,21	-32,27	17,65	-90,24	0,91	NA	0	0	0	-8845,82	-26676,07	-683,65	1,81	2,31	2,31	28,21	6,11	12,03	NA	0,67	2,02	3,02	-8610,49	66,84	-1216,68	NA	NA	0	18,19	152,45	50,43	68,22	4,77	3,68	3,68	3,68	34,46
1274	0,69	1,88	3,88	0,15	1,44	2,2	2050,79	248,94	143,46	150,67	0,35	0,95	2,74	18,53	63,44	22,01	0,74	1636,27	2,5	100,49	946,57	0,05	0,12	0,25	0,08	0,73	1,38	1899,39	157,73	241,63	158,47	0,28	0,68	2,43	15,74	58,87	29,02	0,61	1747	0	81,68	679,08	0,29	0,66	2,37	0,19	1,43	2,03	2974,38
1275	20,81	31,19	4,45	0,02	0,03	1,76	77,76	0,24	25,6	44,99	0,33	0,5	1,5	20,81	33,29	104,04	1,61	NA	0	0	0	7,48	12,82	9,01	0,16	0,25	1,84	439,64	16,75	180,62	290,24	0,42	0,71	1,71	7,48	41,65	44,53	2,5	NA	0	0	0	19,09	32,36	12,53	1,17	1,3	1,5	239,03
1276	0,18	1,05	12,29	1,2	1,2	1,2	17930,5	0	20705,91	0	0,83	4,91	5,91	0,18	83,08	0,21	NA	NA	0	0	0	8,2	10,47	148	4,08	4,08	4,08	6584,04	NA	1407,15	NA	0,22	0,28	1,28	8,2	21,67	37,86	NA	NA	0	0	0	-16,88	-36,81	-524,88	0,53	0,63	1,19	11315,83
1277	2,64	3,81	4,64	0,42	1,23	3,94	639,25	43,7	51,45	154,42	0,19	0,27	1,44	14,16	30,7	79,28	1,12	23185,1	0,99	20,23	54,88	1,61	2,27	3,19	0,85	1,78	5,02	726,02	44,42	46,11	163,95	0,17	0,24	1,41	13,51	29,19	68,08	1,14	16894,59	0,53	23,68	70,2	2,45	3,52	4,46	0,64	1,55	4,43	661,2
1278	8,29	22,08	6,83	0,28	0,59	0,59	299,93	56,27	185,09	NA	0,62	1,66	2,66	13,97	62,44	17,98	0,6	NA	0	4,68	30,09	4,97	23,05	4,11	0,07	0,87	0,87	302,15	187,73	233,64	NA	0,78	3,64	4,64	8,94	78,44	11,92	0,69	NA	0	3,28	25,32	1,2	2,89	1,01	0,66	0,8	0,8	307,3
1279	13,26	23,64	6,09	0,02	0,97	1,26	167,35	37,28	46,09	20,34	0,44	0,78	1,78	20,35	43,92	35,52	1,21	NA	14,61	3,26	39,02	6,52	14,87	2,52	0,13	0,55	0,92	141,23	32,19	60,79	28,98	0,56	1,28	2,28	15,31	56,19	16,1	0,89	13774,91	11,45	3,4	81,28	0,45	1,19	0,48	0	0,37	0,92	388,1
1280	-1,3	-1,75	-17,26	0,84	2,27	2,73	4816,23	988,72	244,29	319,15	0,21	0,28	1,34	9,43	25,23	20,38	1,34	-4340,42	9,37	142,06	-214,91	-5,72	-6,67	-56,12	8,19	11,6	14,7	3581,17	259,91	76,33	240,56	0,1	0,11	1,17	6,92	14,21	18,59	1,36	-5654,52	0	124	-160,65	-4,59	-5,29	-40,36	9,69	12,95	16,49	3201,55
1281	5,98	11,52	39,28	0,06	0,44	1,27	2390,7	341,06	673,48	790,32	0,43	0,83	1,93	22,23	48,06	64,02	1,11	NA	11,14	106,73	-320,57	0,55	1	3,11	0,13	0,55	1,36	2082,29	283,98	470,65	593,58	0,45	0,82	1,84	18,95	45,67	46,67	1,22	NA	12,21	105,02	-170,74	1,44	2,56	8,82	0,13	0,56	1,24	2226,4
1282	0,39	0,88	1,3	0,03	0,17	0,75	1210,2	38,67	183,35	162,61	0,37	0,84	2,26	12,15	55,85	32,41	0,74	-1412	9,33	39,09	-874,05	0,95	1,92	2,28	0	0,21	0,75	874,71	29,46	131,25	79,99	0,31	0,62	2,02	14,19	50,47	49,29	0,74	3577,21	1,5	31,72	319,86	0,19	0,46	0,53	0	0,25	0,58	990,63
1283	4,69	9,15	9,06	0,02	0,49	1,48	703,62	52,99	150,75	151,04	0,29	0,57	1,95	11,02	48,75	54,6	0,85	19471,63	0	12,24	68,17	2,13	3,81	3,43	0,05	0,43	1,76	587,01	23,12	114,52	155,01	0,26	0,47	1,79	14,77	44,01	56,16	0,97	13736,7	0	20,33	98,28	2,07	3,43	4,01	0,01	0,45	1,95	705,75
1284	1	10,78	2,71	0,13	0,77	1,13	989,15	256,77	221,08	146,47	0,91	9,83	10,83	11,79	90,77	14,66	1,09	2637,33	18,54	29,33	367,85	0,53	4,33	1,01	0,74	0,77	2,02	698,75	4,17	139,74	177	0,75	6,18	8,23	17,16	87,85	23,01	1,13	1100,5	0	31,84	809,2	-5,53	-17,76	-11,28	0,24	0,29	1,19	742,45
1285	-3,58	240,03	-1,95	0,04	0,23	0,5	198,43	38,4	176,54	53,58	1,01	-68,11	-67,11	5,02	101,49	6,79	-0,03	764,33	11,47	4,69	326,73	-15,16	92,88	-12,05	0,05	0,1	0,42	290,11	17,92	332,09	106,87	1,16	-7,13	-6,13	-9,04	116,32	-4,42	-0,32	-4558,67	0	4,86	-49,99	-15,17	42,78	-9,96	0,08	0,11	0,39	238,87
1286	-0,03	-0,04	-0,04	0,22	0,33	0,37	530,94	9,48	62,38	3,11	0,16	0,2	1,27	7,16	21,38	30,43	0,84	NA	3,75	10,49	95,36	-3,75	-4,22	-20	0,08	1,2	1,31	1944,45	116,82	104,39	11,21	0,06	0,06	1,13	-0,38	11,12	-65,57	0,96	-10267,5	0	17,97	-71,22	-3,16	-3,3	-31,4	0,18	0,24	0,4	3617,5
1287	0,71	1,81	1,75	0,03	0,19	0,76	901,77	57,11	129,04	206,69	0,58	1,48	2,56	10,93	60,96	10,49	0,8	NA	40,23	25,33	78,34	0,3	0,74	0,85	0,03	0,36	2,14	1050,01	54,8	110,36	297,9	0,35	0,88	2,49	11,38	59,82	21,12	0,83	15888,19	17,38	31,88	87,49	0,33	0,8	0,85	0,04	0,28	1,79	930,97
1288	-9,4	-11,66	-53,33	0,37	2,07	3,32	2066,05	589,1	150,75	436,69	0,19	0,24	1,24	10,2	19,44	33,82	1,88	NA	9,55	111,21	-320,53	-11,07	-11,93	-60,56	2,94	4,88	9,42	1996,97	90,36	88,91	409,02	0,07	0,08	1,08	13,26	7,22	116,59	1,65	-3269,72	0	133,11	-286,44	-6,08	-6,73	-31,24	1,26	2	5,22	1869,7
1289	12,04	21,2	18,64	0,01	0,44	1,75	563,55	40,7	96,45	128,55	0,36	0,63	1,76	24,33	43,21	69,41	1,06	NA	0	19,03	43,99	1,21	2,21	2,06	0	0,74	1,79	620,9	93,53	50,27	135,13	0,41	0,75	1,83	13,3	45,38	32,05	1,19	20282,37	14,98	20,57	57,81	-0,44	-0,87	-0,86	0	0,64	1,29	712,86
1290	17,77	69,07	44,03	0,91	0,91	0,91	902,08	4,85	655,66	0	0,74	2,87	3,89	32,33	74,28	26,59	0,79	21273	0	36,09	37,7	16,18	42,89	47,26	1,2	1,2	1,2	1066	2,03	646,95	NA	0,62	1,64	2,65	27,75	62,27	28,66	1,46	21992,5	0	33,79	34,59	16,51	26,63	40,08	1,87	1,89	1,89	883,59
1291	-9,26	356,02	-151,25	0,13	0,15	0,42	4377,61	121,23	6033,31	1628,41	1,03	-39,45	-38,45	-9,26	102,6	-0,37	-0,05	NA	0	0	0	-34,13	91,73	-80,05	0,03	0,16	0,16	856,12	108,19	533,3	NA	1,37	-3,69	-2,69	-34,13	137,21	-11,37	0,08	NA	30,44	0	0	-3,6	24,51	-14,22	0,08	0,08	0,08	1438,98
1292	1,01	1,16	1,54	12,27	12,43	12,43	554,78	6,84	44,14	0	0,13	0,15	1,15	66,61	12,9	7,81	NA	NA	0	99,98	100	-1,13	-1,2	-6,1	133,81	134,04	134,04	1977,73	3,32	11,74	0	0,06	0,06	1,06	16,48	6,05	-18,61	NA	NA	0,14	95,39	95,39	1,33	1,95	NA	4,79	7,66	7,66	56,32
1293	3,37	6,91	7,1	0,01	0,7	1,75	766,2	131,92	189,82	201,42	0,41	0,84	2,05	16,01	51,21	17,28	0,96	9365,05	0,33	26,6	157,47	-1,54	-3,54	-3,11	0,14	1,37	2,29	736,8	171,19	138,35	127,71	0,42	0,97	2,3	10,75	56,56	8	1,12	8359,54	10,83	24,8	174,45	0,27	0,65	0,55	0,02	0,89	1,62	759,96
1294	-3,15	-34,68	-13,18	0,25	0,34	0,34	1524,97	129,27	1371,4	4,15	0,91	10,02	11,02	-3,15	90,93	3,32	0,13	NA	0	0	0	-14,23	271,72	-136,64	0,02	0,15	0,15	3504,27	471,92	3634,5	9,43	1,05	-20,09	-19,09	-14,23	105,24	-11,07	-0,06	NA	0	0	0	10,98	144,86	21,36	0,3	0,57	0,57	708,29
1295	0,16	2,23	2,48	0,04	0,06	0,08	5743,89	103,4	4189,09	59	0,77	10,96	14,21	0,54	92,96	4,39	0,07	NA	3,4	5,96	15,54	0,67	9,59	10,07	0	0,01	0,01	5488,66	10,41	3801,86	31,66	0,72	10,24	14,32	1,22	93,02	4,64	0,07	15837	1,28	8,31	20,29	0,14	2,74	3,38	0,02	0,04	0,04	9057,02
1296	11,02	93,04	20,61	0,1	0,59	0,94	463,76	125,58	257,09	92,14	0,88	7,44	8,44	20,06	88,15	3,08	0,82	6560,88	0	16,9	126,64	-9,53	-43,97	-7,65	0,01	0,05	0,59	292,99	6,33	137,59	89,89	0,78	3,61	4,61	5,25	78,33	3,39	0,66	17377,62	9,56	11,87	90,43	9,49	27,87	6,77	0,01	0,13	0,53	259,78
1297	-0,85	-1,55	-4,51	0,16	0,65	1,21	1936,91	138,29	123,16	160,4	0,24	0,44	1,83	9,24	45,35	29,36	0,76	1060,57	10,11	53,68	924,34	-4,81	-9,04	-27,17	0,05	0,53	1,02	2061,91	140,85	149,14	147,62	0,25	0,47	1,88	6,55	46,8	11,82	0,74	-2992,71	7,69	64,18	-340,45	2,27	3,92	11,63	0,09	0,83	1,39	1864,2
1298	0,32	7,68	1,21	0	0,05	0,46	1395,5	36,12	558,8	306,87	0,73	17,58	24,24	16,64	95,87	15,62	0,31	NA	31,04	62,57	262,43	0,25	1,14	1,04	0,05	0,17	0,7	1513,96	78,81	521,43	362,53	0,59	2,7	4,56	11,4	78,08	18,25	0,53	4121,6	23,4	46,23	202,54	0,24	0,91	0,96	0,02	0,19	1,24	1457,75
1299	10,24	35,26	14,23	0,04	0,2	0,45	505,88	44,38	113,82	73,95	0,68	2,35	3,44	26,46	70,97	26,58	0,51	NA	33,57	22,55	60,64	10,27	29,29	20,12	0,01	0,27	0,64	715,02	92,99	132,46	133,26	0,59	1,7	2,85	23,8	64,95	28,18	0,68	17178,12	31,51	26,51	64,78	3,13	7,62	4,67	0,01	0,46	0,84	542,99
1300	0,74	1,08	1,4	-0,11	0,82	1,97	688,12	162,32	174,78	204,2	0,29	0,42	1,45	23,73	31,23	36,86	1,43	NA	0	43,46	189,67	-6,33	-9,24	-11,17	0,22	0,59	2,01	643,9	54,86	148,1	213,29	0,29	0,43	1,46	16,64	31,51	20,28	1,38	3065,61	0	40,53	302,05	0,01	0,02	0,02	0,41	0,93	2,56	604
1301	7,19	20,07	10,03	0,05	0,29	0,97	507,94	34,46	61,04	106,55	0,57	1,6	2,79	28,06	64,17	35,05	0,83	NA	35,15	29,11	78,82	1,59	4,1	2,12	0,13	0,28	0,94	485,49	22,5	60,3	108,34	0,57	1,47	2,58	25,35	61,2	22,26	0,9	12991,5	35,18	31,6	88,67	0,58	1,61	0,85	0,04	0,17	0,89	532,26
1302	-0,04	-0,04	NA	NA	NA	NA	NA	NA	NA	NA	NA	NA	1	-0,04	0	NA	NA	NA	0	NA	NA	0,17	0,21	3,09	0,37	0,76	0,88	6504,73	492,9	1245,86	145,92	0,19	0,24	1,24	0,17	19,42	8,79	0,97	NA	0	0	0	0,1	0,13	1,74	0,07	0,48	0,6	6145,62
1303	3,73	39,2	7,48	0,02	0	0,57	729,21	-9,1	356,4	207,84	0,49	5,19	10,5	13,81	90,47	46,1	0,13	NA	0	20,19	72,7	0,24	7,48	0,67	0,05	0,84	1,02	1034,66	430,28	538,87	98,19	0,74	23,13	31,45	8,72	96,82	13,76	0,07	1537,5	0	24,03	668	4,87	58,63	13,35	0,26	0,39	0,67	998,32
1304	5	14,29	9,09	0,08	1,67	1,67	661,82	621,82	392,73	NA	0,65	1,86	2,86	55	65	7,69	NA	NA	NA	90,91	90,91	-21,62	-38,21	-15,38	3,14	4,91	4,91	259,52	92,4	52,11	0	0,4	0,72	1,77	136,09	43,41	-53,42	NA	11703	0	112,13	114,98	1,97	17	5,89	1,07	1,19	1,19	1086,91
1305	-1,17	-17,52	-2,51	0,42	1,61	1,61	782,46	108,51	99,01	NA	0,93	13,98	14,98	-0,92	93,32	31,38	1,1	NA	0,32	0,53	0,64	-10,9	957,11	-21,95	0,83	1,19	1,19	734,62	46,51	173,4	NA	1,01	-88,77	-87,77	-10,9	101,14	32,75	1,07	NA	0	0	0	-26,38	93,58	-38,72	0,63	0,83	0,83	534,37
1306	0,38	0,68	0,6	0,01	0,55	2,13	582,59	75,85	115,03	228,06	0,36	0,64	1,8	9,96	44,49	25,27	1,39	3441,75	15,12	15,33	273,46	0,05	0,09	0,06	0,01	0,41	1,44	452,7	60,72	124,75	156,61	0,37	0,69	1,85	8,52	45,84	29,5	1,08	5417,85	5,71	10,51	130,41	0,01	0,03	0,03	0,01	0,54	1,78	713,25
1307	4,14	5,18	10,21	1,8	4,79	5,86	898,54	168,2	38,49	60,56	0,15	0,19	1,25	17,71	20,14	73,68	1,3	12532,43	3,32	33,51	58,06	26,09	31,22	48,4	2,1	4,42	5,38	677,08	133,68	57,8	56,7	0,13	0,16	1,2	37,72	16,43	239,05	1,67	36200,55	0	21,57	30,41	6,34	7,08	13,76	4,56	6,86	9,75	789,66
1308	18,09	52,86	20,78	0,06	0,11	0,38	417,96	9,87	138,48	65,69	0,65	1,9	2,92	23,22	65,77	47,12	0,53	NA	31,15	5,89	15,25	9,66	41,61	14,23	NA	0,24	0,4	537,54	98,12	304,14	66,65	0,77	3,3	4,31	14,1	76,77	23,79	0,34	66834	19,13	6,53	18,46	-3,05	-32,84	-6,59	0,04	0,11	0,28	787,36
1309	-13,93	-24,89	-90,41	0	0,71	1,89	2361,91	359,35	476,86	604,48	0,44	0,79	1,79	18,61	44,03	5,2	1,33	NA	1,19	211,16	811,24	-25,87	-62,52	-144,31	0,1	0,82	1,28	2036,31	356,6	463,66	229,25	0,59	1,42	2,42	9,54	58,63	-21,8	1,1	-3492,89	1,51	197,55	-239,47	-19,34	-66,58	-151,44	0,02	0,72	1,04	2850,36
1310	-13,41	-6714,9	-32,86	0,02	0,5	0,93	892,1	218,8	372,75	203,79	0,8	398,76	500,76	3,37	99,8	1,07	0,51	NA	32,95	41,12	-198,03	5,6	96,35	10,91	0,04	0,45	1,08	711,67	148,14	233,43	238,65	0,77	13,27	17,21	22,43	94,19	23,49	0,68	3235,13	38,92	32,82	300,55	-17,15	156,49	-36,7	0,01	0,49	0,77	778,85
1311	1,06	38,11	1261,67	0,04	0,84	0,85	431752,53	290754	363010,8	4467,6	0,85	30,46	35,83	1,06	97,21	5,72	0,1	NA	0	0	0	11,56	77,26	360,41	0,13	1	1,03	11375,7	7271,54	8349,12	231,57	0,74	4,97	6,68	11,56	85,03	15,91	0,64	NA	0	0	0	0,51	4,07	18,12	0,22	0,89	0,93	12834,52
1312	8,56	12,83	40,48	0,49	1,84	1,89	1720,49	660,64	488,32	26,53	0,32	0,47	1,5	14,6	33,28	59,6	1,52	NA	0	28,52	38,98	21,02	30,77	43,17	0,09	2,93	3,01	749,72	385,24	135,6	10,49	0,28	0,41	1,46	28,8	31,71	103,65	1,8	67859,44	0	15,99	22,84	-23,76	-34,42	-52,76	0,29	2,82	2,95	808,31
1313	0,58	1,54	0,5	0	1,01	1,1	310,84	94,74	71,79	11,82	0,62	1,65	2,65	28,36	62,27	20,29	1,08	NA	21,68	23,72	72,21	0,57	1,08	0,6	0,01	1,18	1,52	384,93	134,51	19,47	43,29	0,48	0,91	1,91	20,12	47,53	39,21	1,35	16251,71	28,87	20,62	74,11	0,02	0,08	0,04	0	0,75	1,18	645,32
1314	0	0	NA	NA	NA	NA	NA	NA	NA	NA	NA	NA	1	0	0	NA	NA	NA	0	NA	NA	3,34	3,54	10,1	16,68	17,39	17,39	1104,13	44,1	62,64	NA	0,06	0,06	1,06	3,34	5,75	58,05	NA	NA	0	0	0	0	0	NA	NA	NA	NA	NA
1315	6,86	15,56	10,02	0,01	0,16	0,64	531,87	30,59	183,8	101,1	0,5	1,13	2,27	21,97	55,91	36,29	0,73	NA	10,06	22,08	75,6	2,63	5,23	3,84	0	0,21	0,78	532,7	40,26	155,92	109,18	0,44	0,88	1,99	19,03	49,69	28,01	0,81	8394,28	7,94	23,93	129,41	-18,44	-50,65	-33,93	0,01	0,16	0,61	669,78
1316	-1,7	-4,28	-14,69	0	0,96	1,49	3138,03	592,2	296,66	336,64	0,52	1,31	2,51	4	60,23	9,81	0,89	-2688,44	26,76	49,21	-396,88	-1,35	-2,94	-7,64	0	0,29	0,96	2069,65	130,95	308,73	314,38	0,42	0,91	2,18	4,21	54,2	15,82	0,82	4773,68	18,81	31,52	203,47	1,93	3,92	6,42	0,01	0,42	1,08	1210,92
1317	64,51	94,89	31,94	0,19	3,12	3,12	180,22	167,33	57,07	0	0,32	0,47	1,47	64,51	32,02	201,47	NA	NA	0	0	0	42,77	49,66	25,78	0,29	6,56	6,56	220,03	188,63	30,1	NA	0,14	0,16	1,16	42,77	13,87	314,11	9,82	NA	0	0	0	20,93	22,15	20,83	0,49	17,04	17,04	362,21
1318	1,12	622,78	5,56	0,02	0,22	0,34	1807,42	304,78	1762,37	216,41	1	554,72	555,72	13,34	99,82	13,61	0,02	-1176,67	1,12	60,65	-476,91	0,6	76,77	3,64	0,06	0,1	0,41	2201,11	11,55	2151,7	692,64	0,99	126,26	127,26	14,74	99,21	9,17	0,01	8065,33	0	85,28	79,4	-2,17	-3,41	-22,14	0,46	0,53	1,43	3721,44
1319	0,05	1,93	0,02	0,08	0,27	0,27	113,64	11,64	54,9	0	0,94	33,64	35,96	0,05	97,22	8,66	0,24	NA	24,87	0	0	2,17	4,06	0,39	0,5	0,68	0,73	65,57	1,85	5,17	0,53	0,43	0,8	1,87	2,17	46,54	28,22	0,74	NA	18,74	0	0	1,4	2,48	0,29	0,38	0,6	0,67	75,21
1320	11,76	12,09	5,66	20	22,3	22,3	175,37	10,99	4,78	NA	0,03	0,03	1,03	11,76	2,75	888,54	2,55	NA	0	0	0	7,54	8,7	6,53	5,94	5,94	5,94	315,9	NA	41,39	NA	0,13	0,15	1,15	7,54	13,28	134,73	4,19	NA	0	0	0	5,71	5,91	2,16	26,41	26,41	26,41	137,91
1321	0	-0,01	-0,05	0,02	0,36	0,56	3622,6	121,98	312,21	74,04	0,27	0,55	2,02	2,96	50,58	22,79	0,7	12614,2	3,86	29,54	70,59	-2,66	-6,55	-26,33	0,06	0,25	0,54	3618,62	53,01	240,5	82,74	0,27	0,66	2,47	1,02	59,48	18,25	0,62	8949,47	1,52	36,41	118,44	-1,09	-2,62	-9,23	0,25	0,46	0,86	3079,26
1322	7,56	21,44	14,72	0,34	0,73	2,3	708,84	27,99	71,82	114,92	0,62	1,76	2,84	19,48	64,75	27,58	1,14	6851,61	26,9	23,22	137	9,54	24,85	18,91	0,2	0,45	1,57	723,55	31,03	124,88	141,22	0,49	1,28	2,6	21,07	61,6	41,59	0,96	NA	8,29	22,86	91,06	-0,18	-0,53	-0,39	0,09	0,3	1,35	786,17
1323	-15,76	262,97	-91,68	0,03	0,03	0,03	1041,23	1,64	2219,6	NA	105,99	-1768,48	-16,68	-15,76	105,99	9,4	-0,06	NA	0	0	0	11,81	161,02	NA	0,5	0,5	0,5	NA	NA	NA	NA	92,66	1263,11	13,63	11,81	92,66	33,48	0,14	NA	0	NA	0	15,07	50,65	430,08	0,2	0,45	0,45	10389,47
1324	14,74	19,37	60,37	3,34	4,02	4,03	1490,62	0	350,91	4,38	0,24	0,31	1,31	14,74	23,9	78,31	19,14	NA	0	0	0	16,92	17,64	58,11	19,64	25,2	25,2	1253,57	NA	49	NA	0,04	0,04	1,04	16,92	4,09	544,66	NA	NA	0	0	0	1,9	1,91	46,2	136,74	176,19	176,19	8862,67
1325	5,08	53,98	88,93	0,28	0,32	0,36	6373,75	202,45	5710,28	252,4	0,91	9,63	10,63	5,11	90,59	31,45	0,14	NA	0	0,56	-0,07	2,93	24,96	46,31	0,3	0,35	0,53	5764,92	264,44	5017,67	877,78	0,88	7,51	8,51	2,95	88,25	19,97	0,22	NA	0	0,28	-0,06	1,78	15,95	7,33	0,16	0,24	0,47	1498,7
1326	2,11	2,69	9,56	1,75	2,12	6,91	1651,33	19,93	53,93	261,92	0,1	0,12	1,28	11,74	21,75	99,67	1,09	NA	0	43,71	115,4	3,79	4,8	11,01	4,69	5,33	9,56	1059,69	21,12	32,67	140,1	0,1	0,13	1,27	13,73	21,01	107,36	1,23	15070,62	0	28,85	80,21	-0,64	-0,8	-2,43	4,12	4,66	9,22	1369,92
1327	-105,24	-175,26	-43,59	0,38	1,39	2,17	150,77	59,73	59,58	47,23	0,4	0,67	1,67	-1,91	39,95	-237,8	4,5	NA	0	42,8	-219,77	-0,5	-28,26	-0,51	0,24	0,25	0,65	371,4	3,41	359,74	145,23	0,98	55,32	56,32	24,7	98,22	1,03	0,05	-16889	0	25,64	-141,86	56,2	99,72	266,99	0,3	0,69	0,88	1729,2
[truncated: 14 more columns]
