# Supplementary material for: Bankruptcy prediction using ensemble of autoencoders optimized by genetic algorithm
Source: PeerJ Comput Sci. 2023 Jun 8;9:e1257. doi: 10.7717/peerj-cs.1257 (PMC10280414; doi:10.7717/peerj-cs.1257)
Supplement: Supplemental Information 1 [file peerj-cs-09-1257-s001.zip › nonbankrupt_agriculture_15_year_12_13_14.csv]

	V1	V2	V3	V4	V5	V6	V7	V8	V9	V10	V11	V12	V13	V14	V15	V16	V17	V18	V19	V20	V21	V22	V23	V24	V25	V26	V27	V28	V29	V30	V31	V32	V33	V34	V35	V36	V37	V38	V39	V40	V41	V42	V43	V44	V45	V46	V47	V48	V49
1	0,04	-1,44	0,16	0,23	0,23	0,24	1417,95	5,55	861,43	10,67	0,78	-27,44	-35,4	5,76	102,82	8,21	0,13	10591,13	1,51	22,23	52,74	2,24	-969,03	9,61	0,1	0,11	0,12	1561,15	9,14	898,99	18,96	0,8	-345,62	-432,45	7,58	100,23	8,59	0,15	12577,75	7,06	22,89	47,31	0	-1,5	-0,01	0,08	0,09	0,09	1331,44
2	-29,79	-30,07	-85,06	65,97	65,97	107,78	568,15	NA	9,54	404,21	0,01	0,01	1,01	-29,79	0,93	-3211,11	NA	NA	0	0	0	19,7	22,84	12,07	3,98	5,17	7,26	223,15	36,29	30,4	64,33	0,14	0,16	1,16	19,7	13,78	142,96	NA	NA	0	0	0	7,52	8,18	4,95	11,73	11,73	12,31	239,62
3	7,12	52,94	21,6	0,82	0,84	0,84	1107,96	17,64	874,26	NA	0,85	6,32	7,44	7,12	86,56	8,38	NA	NA	0	0	0	26,36	76,39	66,08	0,62	1,63	1,63	912,46	559,71	555,21	NA	0,65	1,87	2,9	26,36	65,49	40,86	NA	NA	0	0	0	-38,7	-5479,03	NA	0,42	1,04	1,04	NA
4	0,22	0,67	0,52	0,88	0,99	3,4	877,47	15,8	163,24	398,34	0,59	1,83	3,09	21,5	67,59	18,94	1,82	5790,74	0	51,15	258,18	0,46	1,34	0,96	0,64	0,76	2,74	751,33	19,55	184,6	369,8	0,58	1,67	2,89	22,52	65,36	17,77	2,08	2545,1	0	45,53	548,83	0,09	0,25	0,18	0,54	0,71	2,33	754,95
5	-0,21	-0,91	-0,6	0,17	0,42	0,42	699,36	193,21	780,73	NA	0,77	3,27	4,27	3,59	76,6	-0,28	0,35	-1776,5	0	10,76	-99,66	2,04	20,95	3,85	0,05	0,16	0,16	687,53	67,29	609,57	NA	0,9	9,28	10,28	11,3	90,28	23,1	0,12	-7034,8	0	17,49	-16,45	3,39	41,44	17,07	0,07	0,11	0,11	1832,4
6	1,02	48,77	0,98	0	0,87	0,96	254,04	295,73	339,17	29,96	0,98	46,76	47,76	1,02	97,91	1,17	0,35	NA	0	0	0	2,28	41,98	1,6	0,37	0,85	0,97	255,8	116,26	239,08	28,19	0,95	17,39	18,4	2,28	94,57	4,96	0,64	NA	0	0	0	2,7	37,62	1,72	0,02	0,77	1,09	231,63
7	3,21	4,49	3,81	0,57	0,75	2,38	433,34	13,1	69,94	115,01	0,26	0,37	1,4	12,18	28,48	62,06	1,34	13343,56	2,6	10,65	57,51	2,6	4,23	3,55	0,37	0,6	2,25	497,63	16,31	68,74	114,7	0,37	0,6	1,63	11,01	38,62	43,5	1,22	17244,38	12,53	11,5	55,21	4,87	8,29	6,2	0,19	0,52	2,23	463,36
8	23,1	39,4	29,76	1,6	1,9	2,27	470,25	56,67	191,94	72,46	0,41	0,71	1,71	32,92	41,38	62,62	9,78	3882,13	0	12,66	51,84	8,34	9,86	9,68	2,51	3,42	5,48	422,46	58,71	64,4	135,01	0,15	0,18	1,18	23,93	15,41	73,92	5,47	1574,57	0	18,08	178,1	6,34	6,34	7,44	1170,69	1707,8	2289,31	427,27
9	10,25	31,4	1,85	0,31	1,02	1,04	65,9	30,78	43,68	1,19	0,67	2,06	3,06	13,12	67,37	16,24	1,12	84070	0	0,52	15,98	8,94	22,28	2,76	0,39	1,04	1,05	112,61	43,16	66,59	0,81	0,6	1,49	2,49	13,4	59,9	17,37	1,09	51850	0	1,38	24,83	7,56	18,49	3,32	0,21	0,73	0,78	159,8
10	0	0	NA	NA	NA	NA	NA	NA	NA	NA	NA	NA	1	0	0	NA	NA	NA	0	NA	NA	0	0	NA	NA	NA	NA	NA	NA	NA	NA	NA	NA	1	0	0	NA	NA	NA	0	NA	NA	26,27	26,27	NA	NA	NA	NA	420,96
11	0,11	0,16	0,87	0,1	0,6	0,6	2919,62	311,27	624,09	0	0,31	0,45	1,45	0,11	31	0,35	0,79	NA	0	0	0	3,76	5,37	20,7	0,16	0,61	0,61	2005,88	188,06	234,71	0	0,3	0,43	1,43	3,76	30,07	12,49	0,8	NA	9,29	0	0	3,5	5,91	9,58	0,11	0,21	0,21	995,61
12	0,01	0,01	0,01	0,15	4,51	4,88	324,81	137,51	31,5	11,74	0,12	0,14	1,14	41,76	12,2	56,68	1,7	11596,06	0	37,15	93,11	2,06	4,26	1,79	0,04	1,28	1,5	315,09	194,44	156,28	34,25	0,52	1,06	2,06	26,16	51,53	10,5	1,96	3817,38	0	20,86	286,17	4,24	6,15	3,43	0,16	1,76	2,32	294,36
13	41,03	96,02	48,38	1,75	1,75	1,75	153,3	NA	243,12	NA	0,57	1,34	2,34	41,03	57,27	71,65	NA	NA	0	0	0	10,74	42,9	13,93	1,08	1,26	1,26	471,93	63,03	349,86	NA	0,75	2,99	3,99	11,58	74,96	15,92	4,83	140765	0	1,09	5,26	10	17,3	19,41	2,07	2,21	2,21	706,36
14	5,06	13,51	12,77	1,14	1,6	1,6	739,85	263,16	568,65	NA	0,63	1,67	2,67	5,06	62,56	8,09	NA	NA	0	0	0	0,78	3,24	29	0,97	1,18	1,32	13488,8	2071,03	10101,09	1479,81	0,76	3,14	4,14	26,88	75,82	1,03	NA	-28306	0	967	-23,91	3,4	20,53	3,63	0,31	0,72	0,82	387,94
15	0,98	2,51	29,08	0,18	1,18	1,35	10841,09	5962,42	5998,68	1018,93	0,59	1,52	2,56	0,98	60,98	5,93	1,61	NA	0	0	0	0,36	0,75	2,93	0,33	1,03	1,56	2990,6	960,03	1374	728,53	0,51	1,07	2,11	0,36	52,7	4,04	1,72	NA	0	0	0	-7,9	-13,46	-17	0,14	0,59	1,37	782,86
16	0,98	2,51	29,08	0,18	1,18	1,35	9920,34	5962,42	5998,68	1018,93	0,59	1,52	2,56	0,98	60,98	5,93	1,61	NA	0	0	0	0,36	0,75	2,93	0,33	1,03	1,56	2990,6	960,03	1374	728,53	0,51	1,07	2,11	0,36	52,7	4,04	1,72	NA	0	0	0	-7,9	-13,46	-17	0,14	0,59	1,37	782,86
17	6,46	23,31	61,6	0	0,45	0,87	3478,63	822,73	619,55	831,31	0,71	2,57	3,61	16,53	72,27	16,95	0,62	-9688,7	38,21	95,94	-84,03	1,16	4,15	5,33	0	0,6	0,84	1672,3	530,41	435,45	221,4	0,46	1,64	3,58	10,1	72,07	13,7	0,59	-10546,52	28,26	41,07	-77,78	-0,25	-1,53	-2,07	0,02	0,58	0,68	3046,47
18	-5,89	-5,89	NA	NA	NA	NA	NA	NA	NA	NA	NA	NA	1	-5,89	0	NA	NA	NA	0	NA	0	0,68	1,93	1,74	0,13	0,72	1,54	931,11	352,27	597,06	497,14	0,65	1,84	2,84	0,68	64,84	1,05	NA	NA	0	0	0	3,38	41,22	6,58	0,06	0,66	1,09	707,42
19	2,08	2,65	3,47	0,78	1,84	3,65	609,8	71,24	67,56	124,17	0,15	0,19	1,28	17,68	21,82	109,41	1,38	11207,19	0	26,07	108,18	7,94	9,66	12,3	2,15	3,27	5,45	563,77	57,27	51,11	113,17	0,12	0,15	1,22	23,37	17,78	191,37	1,69	17353,87	0	23,89	66,36	11,85	13,43	20,18	5,51	6,81	11,04	619,91
20	-1,22	-46,3	-1,51	0,01	0,49	0,51	450,24	155,83	307,33	7,91	0,86	32,54	37,89	2,53	97,36	21,91	0,25	25357,33	16,2	4,63	27,43	-3,9	-5087,42	-30,65	0,01	0,07	0,13	2861,26	141,51	2306,32	166,77	0,94	1232,16	1304,79	1,27	99,92	6,04	0,07	-3216,75	11,92	40,64	-200,11	-4,63	-154,15	-66,97	0	0,16	0,31	5260,98
21	9,62	48,67	10,75	0,01	0,79	1,05	407,92	121,02	124,38	41,07	0,8	4,06	5,06	19,82	80,24	16,9	0,85	25052,29	7,61	11,4	48,3	0,61	2,4	0,64	0,22	1,08	1,46	379,6	94,3	53,52	42,13	0,75	2,94	3,94	13,49	74,62	8,13	1,01	7330,94	14,76	13,43	165,84	-2,63	-16,14	-4,16	0,01	1	1,42	575,45
22	4,11	4,66	5,06	2,94	5,14	7,62	450,12	30,64	38,28	96,38	0,11	0,12	1,13	27,86	11,78	204,94	2,62	32530,21	0	29,29	71,06	1,15	1,31	2,15	1,83	3,22	7,17	680,33	-3,91	58,34	233,69	0,12	0,13	1,14	24,9	12,48	79,58	2,36	23653,06	0	44,39	110,58	2,73	3,52	4,09	0,51	1,58	3,56	545,75
23	1,38	2,76	3,31	0	1,84	2,16	877,96	556,27	230,12	96,2	0,47	0,95	2,01	15,18	50,21	16,43	2,83	-590,95	8,35	33,2	-2299,02	-3,47	-8,24	-9,68	0,01	0,74	0,93	1016,77	371,02	397,94	99,85	0,57	1,35	2,38	10,16	57,94	4,68	1,52	-3789,46	11,09	38,06	-338,67	3,71	9,86	10,56	0,18	1,13	1,32	1035,27
24	0,41	0,66	0,5	0,05	0,82	1,63	447,03	88,39	79,21	94,85	0,3	0,48	1,61	22,76	37,82	36,83	1,14	13650,5	8,8	27,37	109,1	2,68	3,91	3,02	0,37	0,7	2,05	410,84	29,57	89,65	122,93	0,24	0,35	1,46	26,51	31,51	55,16	1,28	15620,57	0	26,9	98,79	9,68	13,55	11,48	0,16	0,61	2,09	431,47
25	2,9	11,24	9,47	0,12	0,26	0,48	1192,47	120,9	869,04	194,29	0,74	2,88	3,88	9,27	74,22	10,65	0,41	NA	0	20,82	190,03	11,76	33,25	31,52	0,23	0,42	0,58	975,18	116,31	620,97	102,42	0,65	1,83	2,83	19,09	64,62	25,73	0,57	NA	0	19,64	72,71	6,46	21,69	NA	0,01	0,09	0,27	2012,62
26	21,62	53,43	22,15	0,48	0,48	1,52	373,96	NA	148,29	155,71	0,4	1	2,47	24,37	59,53	82,79	1,06	48188,2	0	2,81	19,08	10,93	21,25	11,39	0,58	0,69	2,08	379,57	13,63	118,03	166,06	0,32	0,62	1,95	14,81	48,59	48,39	1,52	-3776,67	0	4,05	-286,65	7,2	10,95	6,32	0,09	1,89	3,77	319,73
27	-2,5	-16,58	-4,61	0	1,03	1,8	671,94	140,19	69,35	115,46	0,83	5,48	6,63	3,94	84,91	6,87	1,29	32769,55	67,96	11,86	48,37	2,55	12,92	3,84	0	1,31	2,73	547,52	93,06	39,7	108,99	0,78	3,96	5,06	9,7	80,25	14,35	1,4	45107,91	67,44	10,75	34,41	4,19	23,24	5,84	0	0,38	0,95	507,61
28	-0,11	-0,14	-0,26	4,86	4,89	4,89	458,17	5,24	170,24	NA	0,2	0,26	1,26	-0,11	20,44	-0,55	NA	NA	0	0	0	0,06	0,3	0,17	0,05	0,11	0,11	1106,43	50,8	860,22	NA	0,81	4,28	5,31	0,06	81,18	3,27	0,21	NA	0	0	0	2,89	14,25	NA	0,18	0,25	0,25	1154,85
29	1,55	1,94	1,58	0,49	0,95	2,33	373,29	19,76	43,27	60,82	0,19	0,24	1,25	17,83	20,25	102,68	1,19	17427,05	0,33	16,66	65,59	0,63	0,78	0,73	0,12	0,77	2,25	425,73	36,73	56,15	83,9	0,19	0,24	1,24	19,31	19,41	73,73	1,22	12553,95	0	21,85	114,21	-9,79	-15,83	-13,54	0,06	0,23	0,82	503,44
30	8,76	10,08	19,86	6,21	7,08	8,74	828,09	56,05	64,49	108,51	0,13	0,15	1,15	21,96	13,13	112,67	2,99	15580,15	0	29,95	69,83	1,85	2,13	5,56	6,44	7,29	8,72	1092,34	71,98	84,96	123,53	0,13	0,15	1,15	13,98	12,96	62,4	2,92	10523,4	0	36,41	109,7	4,12	4,63	15,17	9,22	10,17	12,82	1338,68
31	6,41	52,44	6,38	0,08	0,26	0,68	363,59	46,8	248,5	103,87	0,72	5,89	8,19	34,03	87,78	24,22	0,25	18324,65	0	27,52	63,96	2	13,64	1,82	0,03	0,42	0,72	330,36	90,18	226,11	67,76	0,72	4,91	6,81	32,06	85,31	19,35	0,32	11922,44	0	27,28	76,29	-0,13	-0,68	-0,09	0,09	0,42	0,54	241,94
32	-9,38	-19,68	-67,94	0,09	0,39	0,65	2643,09	250,61	735,3	229,87	0,4	0,85	2,1	1,79	52,33	-0,19	0,7	-8168,42	4,88	80,93	-163,64	0,09	0,18	0,77	0,18	0,44	0,71	3231,72	264,42	948,35	295,47	0,4	0,8	2,01	7,66	50,34	26,83	0,72	-1098,25	5,07	67,21	-792,94	1,6	3,01	13,94	0,23	0,57	0,85	3166,55
33	-6,18	-6,47	-9,02	22,35	22,35	22,35	332,6	NA	23,5	NA	0,04	0,05	1,05	-6,18	4,48	-138,18	NA	NA	0	0	0	-3,16	-6,17	-1,31	0,51	2,05	2,05	150,89	111,91	72,85	NA	0,49	0,95	1,95	-3,16	48,81	-6,47	NA	NA	0	0	0	12,08	317,7	NA	0,56	1,04	1,04	378,71
34	-2,6	-35,91	-4,24	0,37	0,4	0,47	595,45	10,08	432,03	34,21	0,93	12,83	13,83	1,67	92,77	25,39	0,4	31128,5	0	6,95	21,14	-6,65	-997,64	-10,71	0,18	0,23	0,3	586,13	27,7	470,24	32,49	0,99	149,01	150,01	-2,17	99,33	25,72	0,16	31571	6,68	7,22	21,66	1,04	62,65	1,33	0,19	0,29	0,35	465,36
35	1,75	22,2	19,74	0,05	2,59	2,59	2877,59	3557,83	1402,21	NA	0,92	11,69	12,69	1,75	92,12	3,56	6,11	NA	0	0	0	0,6	7,75	NA	1,49	1,83	1,83	NA	NA	NA	NA	0,92	11,88	12,88	0,6	92,23	4,63	2,21	NA	0	NA	0	-10,25	388,97	-952,08	1,3	1,55	1,55	33823,91
36	0,14	0,2	0,28	0,49	0,66	3,2	708,63	21,21	128,52	330,45	0,26	0,36	1,38	21,82	27,57	21,22	1,95	5788,33	0	42,09	164,12	-8,37	-13,5	-19,84	0,16	0,29	2,11	863,17	31,47	246,09	454,48	0,37	0,6	1,61	14,16	38,05	-8,89	1,79	2829,26	0	53,41	331	-52,04	-302,41	-76,23	0,62	0,75	1,22	533,2
37	4,01	4,77	7,11	3,09	4,37	8,77	647,62	43,61	34,04	151,81	0,11	0,14	1,19	22,45	16	98,56	1,69	15994	0	32,73	83,1	1,4	1,64	2,48	3,08	4,27	9,7	642,22	32,91	27,7	152,53	0,11	0,13	1,17	20,94	14,4	90,38	1,59	13592,7	0	34,47	101,95	0,1	0,13	0,22	1,82	2,96	8,3	762,87
38	0,79	4,67	1,68	0	0,08	0,33	781,79	30,93	247,56	103,36	0,83	4,94	5,94	2,35	83,16	6,47	0,35	11781,3	20,21	3,36	32,04	1,2	6,17	4,5	0,01	0,13	0,22	1360,7	89,92	728,63	64,35	0,81	4,13	5,13	2,91	80,51	10,64	0,36	-63740,25	0	6,37	-7,11	1,97	8,43	10,3	0,04	0,04	0,23	1904,45
39	0,47	0,54	6,24	0,24	3,02	6,39	4841,21	390,59	25,71	480,35	0,1	0,12	1,15	5,27	12,81	59,48	1,16	-11334,33	2,41	63,65	-64,66	-2,62	-2,95	-46,75	0,1	4,68	12,22	6494,98	444,88	56,69	743,32	0,09	0,1	1,12	5,56	11,09	36,26	1,18	-14353,89	0,63	145,93	-82,89	1,3	1,39	29,44	0,35	1,44	4,22	8264,99
40	0,63	0,63	1,49	655,83	655,83	655,83	864,31	NA	1,3	NA	0	0	1	0,63	0,15	413,04	NA	NA	0	0	0	13,17	14,6	24,97	15,85	15,85	15,85	690,27	NA	43,08	NA	0,07	0,07	1,11	23,86	9,81	195,22	NA	5515	0	20,28	37,91	8,4	9,14	19,46	12,42	12,47	12,47	843,53
41	-2,27	-3,67	-30,03	0,33	0,72	1,11	4835,96	683,59	1755,92	690,57	0,38	0,62	1,62	10,37	38,25	29,11	1,06	-7042,2	0	167,38	-110,68	-5,39	-9,99	-100,77	0,24	0,79	1,17	6810,32	1649,93	3007,38	1167,57	0,46	0,85	1,85	5,86	46,07	21,11	1,15	-9826,5	0	210,33	-91,86	-3,24	-6,37	-44,6	0,18	0,67	1,13	5010,85
42	12,92	16,89	21,07	0,93	2,36	2,8	595,2	95,11	44,84	29,14	0,22	0,29	1,31	24,38	23,49	72,25	1,23	28314,56	3,63	18,69	43,96	10,35	15,24	20,96	0,63	1,82	2,43	737	73,14	36,77	38,14	0,31	0,46	1,47	21,16	32,08	42,76	1,13	24024,86	19,78	21,88	54,26	6,24	8,52	12,48	0,29	1,69	3	728,17
43	2,92	10,14	14,2	0,68	1,06	1,06	1777,18	474,62	1248,66	NA	0,71	2,48	3,48	2,92	71,24	4,09	1,17	NA	0	0	0	-4,04	-14,28	-19,62	0,88	1,08	1,08	1768,84	256,73	1254,64	NA	0,72	2,54	3,54	-4,04	71,72	2,18	1,27	NA	0	0	0	-30,85	-49,05	-23,42	0,47	2,69	2,69	276,39
44	22,92	58,47	8,9	0,47	0,81	0,91	141,81	28,35	61,61	9,11	0,61	1,55	2,55	37,42	60,81	50,15	0,9	26275	15,6	5,64	24,78	35,09	64,89	10,8	0,17	1	1,1	112,05	40,69	49,25	5,23	0,46	0,85	1,85	52,02	45,92	108,04	1,11	31078	0	5,21	20,95	22,23	33,95	11,28	0,35	0,98	1,19	184,76
45	-32,82	-41	-97,58	0,45	0,84	0,84	517,33	74,66	191,84	NA	0,2	0,25	1,25	19,57	19,95	-114,93	0,94	1337	0	155,77	173,6	-102,94	-457,55	-65,91	0,04	0,04	0,04	233,08	0,08	176,21	NA	0,78	3,44	4,44	90,84	77,5	-84,89	0,25	3776	0	124,08	145,07	39,7	66,26	NA	0,62	1,16	1,16	183,81
46	-6,51	-7,76	-9,57	5,83	5,83	5,83	536,73	NA	85,22	NA	0,16	0,19	1,19	-6,51	16,1	-40,43	NA	NA	0	0	0	22,16	22,17	46,36	2021,75	2021,75	2021,75	761,62	NA	NA	NA	0	0	1	22,16	0,05	44800	NA	NA	0,05	0	0	NA	NA	NA	NA	NA	NA	NA
47	0,48	0,48	NA	1,45	42,65	59,72	NA	NA	NA	NA	0,01	0,01	1,01	0,48	0,88	2223,38	2,08	NA	0	NA	0	0,87	1,58	18,96	0,03	1,62	1,87	7922,05	1745,31	3513,56	906,34	0,45	0,81	1,81	2,28	44,84	21,38	3,43	-90385	0	30,6	-3,14	1,37	3,06	NA	0,05	1,64	1,45	130806,88
48	NA	NA	NA	NA	NA	NA	NA	NA	NA	NA	NA	NA	NA	NA	NA	NA	NA	NA	NA	NA	NA	NA	NA	NA	NA	NA	NA	NA	NA	NA	NA	NA	NA	NA	NA	NA	NA	NA	NA	NA	NA	NA	33,14	87,33	20,32	0,67	1,34	1,34	223,13
49	1,62	2,71	10,53	0,02	0,96	1,4	2368,62	535,12	133,6	251,91	0,3	0,5	1,67	17,39	40,06	48,7	0,95	1365,94	19,79	102,35	720,19	0,34	0,6	2,69	0,01	0,91	1,36	2896,04	710,17	203,2	358,96	0,34	0,61	1,78	16,32	43,67	32,56	0,97	186,09	22,85	127,12	5211,18	0,09	0,15	0,36	0,01	0,75	1,39	1515,64
50	14,05	85,5	7,4	0,15	0,45	1,2	192,26	46,87	158,46	120,74	0,84	5,08	6,08	14,05	83,56	16,82	NA	-10179	0	0	0	12,38	82,72	7,29	0,29	0,52	1,18	214,27	41,92	180,19	119,47	0,85	5,68	6,68	12,38	85,03	14,56	NA	-17577	0	0	0	6,44	77,5	9,45	0,07	0,24	1,09	534,04
51	1,38	11,45	1,04	0,17	0,34	0,43	274,83	31,71	185,5	17,45	0,88	7,3	8,3	16,34	87,95	36,49	0,44	31023	0	11,26	30,89	1,81	14,65	1,24	0,69	0,86	0,88	249,43	27,95	137,2	4,22	0,88	7,08	8,08	16,84	87,63	29,06	0,8	33146	31	10,3	33,16	4,55	29,14	2,39	0,09	0,44	0,46	191,05
52	1,43	2,52	30,41	0,41	0,46	0,69	7785,87	132,93	3111,44	736,64	0,43	0,77	1,77	12,41	43,39	67,81	0,83	-28966,5	0	234,36	-26,02	1,39	2,27	8,69	0,96	1,29	2,9	2277,59	98,85	302,58	494,13	0,39	0,63	1,63	19,21	38,82	75,22	1,43	-20437,5	0	111,48	-56,62	3,62	5,3	18,56	4,93	5,2	6,94	1864,39
53	4,93	7,89	9,19	0,59	0,88	0,95	680,11	47,94	42,83	11,34	0,25	0,39	1,6	20,98	37,52	40,31	0,82	6994,5	18,07	29,9	79,96	-1,69	-2,99	-4,09	0,49	0,61	0,84	881,06	33,25	156,36	69,56	0,33	0,59	1,77	16,14	43,64	-3,14	0,78	5174,25	15,13	43,16	129,29	-19,43	-40,87	NA	0,19	0,35	0,39	1179,69
54	1,2	4,05	2,35	0	0,24	0,45	712,33	102,98	426,89	86,84	0,7	2,36	3,36	37,29	70,26	21,04	0,51	654,81	0	70,42	1297,74	6,14	16,73	10,52	0,01	0,29	0,45	623,5	97,41	338,99	52,94	0,63	1,73	2,73	44,49	63,31	31,95	0,55	2275,75	0	65,7	386,27	1,47	3,64	2,8	0,01	0,23	0,5	693,01
55	-4,52	-4,96	-19,05	5,35	5,62	6,88	1536,91	29,83	113,35	145,56	0,09	0,1	1,1	11,3	8,81	-2,44	1,9	18403,91	0	66,65	142,16	-6,52	-9,29	-29,03	0,69	0,79	1,2	1620,11	37,8	388,1	160,84	0,3	0,42	1,42	8,13	29,79	-10,54	1	20994,82	0	65,22	136	-4,01	-5,09	-15,42	0,34	0,4	1,22	1399,34
56	-30,56	290,72	-26,85	-0,3	-0,09	0,91	320,68	20,59	47,2	96,22	1,1	-10,48	-9,51	-28,61	110,51	-27,75	0,97	NA	27,98	1,71	-7,12	-38,91	548,28	-20,99	-0,6	-0,6	1,09	196,34	0	42,56	72,92	1,07	-15,09	-14,09	-26,68	107,1	-36,33	1,05	NA	13,17	6,6	-52,77	5,02	-344,74	4,16	0,06	0,06	0,72	301,94
57	2,47	8,56	13,92	0,32	0,36	0,73	2056,12	41,24	1089,74	408,76	0,66	2,29	3,46	13,49	71,12	22,32	0,59	-11263,67	0	62,05	-76,34	2,41	9,58	31,85	0,11	0,68	1,03	4817,91	1726,89	1930,66	1072,27	0,72	2,87	3,98	10,36	74,88	15,77	0,74	-8464	22,94	105,33	-93,31	2,93	12,73	20,67	0,18	0,8	1,11	2568,18
58	6,86	-64,06	3,5	0,32	0,41	0,49	186,31	18,26	203,43	17,21	1,11	-10,33	-9,33	14,05	110,72	27,97	-0,24	NA	0	3,67	18,38	18,68	172,03	15,29	0,19	0,9	0,95	297,99	184,65	261,77	14,62	0,89	8,21	9,21	24,11	89,14	40,69	0,75	NA	0	4,45	12	-35,86	389,28	-76,51	0,61	0,92	0,92	776,71
59	34,22	47,28	20,93	2,66	2,66	3,2	223,28	0	60,86	33,53	0,28	0,38	1,38	34,22	27,63	124,59	7,26	NA	0	0	0	27,88	35,55	18,06	3,44	4,33	4,39	235,85	44,9	50,34	3,09	0,22	0,28	1,28	27,88	21,58	137,4	15,12	NA	0	0	0	21,35	22,3	19,9	13,36	22,48	22,66	339,34
60	-119,14	125,98	-64,09	0,05	0,12	0,12	196,36	23,77	364,24	0,96	1,95	-2,06	-1,06	32,98	194,57	-41,68	-1,2	522	0	81,84	950,77	1,22	19,75	1,53	0,47	0,62	0,93	456,33	61,56	411	130,34	0,94	15,18	16,18	56,6	93,82	17,12	0,47	3564	0	69,43	129,87	-12,35	124,96	-45,85	0,03	0,1	0,33	1350,88
61	-6,72	-19,27	-56,03	7,72	8,45	14,96	3044,64	93,47	128,6	849,99	0,65	1,87	2,87	18,19	65,14	7,69	1,07	-327,2	0	207,75	-3668,64	1,68	4,92	11,56	18,68	18,79	33,47	2510,6	5,38	50,38	750,03	0,66	1,94	2,94	24,43	65,97	17,88	1,16	528	0	156,96	1865,12	-2,55	-7,71	-26,33	16,12	16,2	26,47	3753,81
62	0,39	1,6	0,69	0,07	0,49	0,49	642,21	192,27	463,34	0	0,76	3,09	4,09	26,42	75,57	30,77	0,46	NA	0	45,8	53,21	0,27	7,96	NA	0,24	1,73	1,73	1536,49	430,85	288,28	NA	0,91	26,33	29,05	0,83	90,63	7,64	1,12	NA	0	1,91	5,82	0,87	19,22	5,37	1,07	2	2	2248,23
63	8,4	12,06	12,62	0,74	1,39	2,72	548,56	47,53	72,39	97,64	0,28	0,4	1,44	26,87	30,34	73,36	1,33	11384,16	0	27,76	86,81	0,79	1,2	1,4	0,69	0,93	2,13	643,68	27,86	104,29	138,3	0,32	0,49	1,52	16,9	34,23	39,1	1,3	10879,88	4,66	28,49	106,77	0,39	0,64	0,71	0,25	0,55	1,67	653,82
64	13,15	19,15	33,32	0,05	0,1	1,68	924,51	9,39	177,08	283,52	0,3	0,44	1,46	73,95	31,29	108,65	1,2	6771,14	0	154	195,87	13,8	19,12	45,36	0,22	0,23	1,73	1196,48	3,71	272,45	414,79	0,27	0,38	1,39	58,03	27,83	119,64	1,27	6592,14	0	145,39	172,27	-19,37	-52,31	-65,19	0,04	0,09	0,66	1224,9
65	-1,41	-5,52	-2	0	0,38	0,8	518,35	139,33	367,32	155,51	0,74	2,91	3,91	-1,41	74,41	26,77	0,66	NA	0	0	0	0,32	1,28	0,35	0,05	0,25	1,04	396,12	55,26	284,1	228,11	0,75	2,99	3,99	0,32	74,94	28,88	1,11	NA	0	0	0	-12,41	-300,19	-34	0,08	0,14	0,72	997,68
66	-0,85	-1,71	-6,33	0,25	0,88	1,58	2713,45	351,96	280	395,89	0,39	0,8	2,01	23,34	50,35	31,98	1,01	-2449,23	10,35	179,84	-440,47	-3,45	-6,92	-32,11	0,03	0,65	1,73	3384,87	444,17	337,94	773,24	0,39	0,78	2	28,61	50,11	28,02	1,06	-1378,17	11,12	298,19	-1046,17	-6,87	-14,56	-55,74	0,02	0,59	1,26	2955,48
67	0,03	0,3	0,01	0	0,75	1,98	108,87	37,22	49,8	62,12	0,88	7,65	8,69	21,34	88,49	5,19	6,61	16055,17	0	6,35	71,51	0,21	3,14	0,09	0,27	1,08	1,96	146,25	54,91	49,96	60,22	0,92	13,49	14,68	14,16	93,19	3,76	6,37	15818,67	12,1	5,6	70,38	1,73	6,7	0,62	0,04	0,5	1,34	129,7
68	0,94	1,6	4,04	0,22	1,28	4,29	1574,66	106,24	100,62	307,29	0,29	0,49	1,71	12	41,47	43,32	1,11	8530,38	5,13	47,72	120	0,91	1,42	4,01	0,62	1,51	5,84	1597,28	74,27	79,13	362,61	0,25	0,39	1,55	11,57	35,64	62,81	1,21	7959,63	5,48	46,76	113,77	-0,03	-0,04	-0,09	1,39	1,79	3,18	1310,77
69	3,07	10,77	0,31	0,01	0,72	1,07	37,32	18,67	21,65	9,24	0,71	2,51	3,51	5,21	71,47	7,13	1,22	29555	12,61	0,22	19,97	10,77	27,82	1,91	0,26	0,74	1,01	64,62	8,13	31,68	10,57	0,61	1,58	2,58	14,94	61,28	27,98	1,03	26172,33	11,64	0,74	14,98	0,9	4,97	4,61	0,04	0,26	0,54	1854,29
70	-1,42	-2,07	-1,05	0	0,81	2,41	268,99	58,14	54,04	115,41	0,31	0,45	1,46	69,77	31,35	67,2	2	2673,73	6,45	52,47	398,49	1,37	2,02	0,97	0,32	0,86	2,18	258,33	38,67	71,23	94,91	0,32	0,48	1,48	72,46	32,23	48,31	1,75	2978,26	0	50,45	353,26	14,12	18,32	9,4	1,28	1,93	3,76	242,24
71	-18,22	-31,08	-16,69	1,55	2,04	3,89	334,29	18,95	38,51	72,25	0,39	0,66	1,71	17	41,37	-17,41	1,56	-2042,8	0	32,26	-462,93	19,58	25,81	16,55	1,88	3,83	5,41	307,71	48,31	24,85	39,74	0,22	0,3	1,32	41,75	24,14	110,72	1,6	14071,63	0,08	18,74	75,39	2,15	2,73	1,87	0,95	2,11	3,71	316,66
72	2,64	10,08	72,24	0	1,66	1,88	10006,34	5900,46	2659,93	800,57	0,72	2,75	3,82	14,05	73,85	8,77	0,82	-6411,55	9,23	312,93	-79,04	1,31	5,79	16,12	0,01	1,72	1,93	4469	2772,78	1025,29	350,37	0,75	3,32	4,41	14,34	77,33	6,82	0,78	-7824,45	13,39	159,9	-75,94	0,2	0,99	6,07	0,01	1,05	1,23	11155,13
73	0,15	0,19	0,53	0,26	1,44	4,59	1309,32	175,18	147,81	470,87	0,16	0,2	1,29	17,92	22,47	74,6	1,7	3372,73	0,47	63,74	333,65	0,04	0,05	0,12	0,21	1,16	4,32	1175,3	153,17	115,48	511,94	0,17	0,22	1,28	18,89	21,81	64,25	1,98	6302,73	3,82	60,87	173,81	-7,16	-9,61	-18,52	0,34	0,78	3,39	941,97
74	11,69	14,93	136,82	1,14	3,79	5,11	4270,42	1456,96	62,44	730,89	0,21	0,27	1,28	17,18	21,67	167,04	2,62	-13018,5	11,56	64,21	-41,61	2,87	4,58	38,29	1,21	2,46	2,96	4853,26	1333,85	631,19	535,92	0,37	0,59	1,59	5,38	37,24	52,46	2,28	-30942	19,67	33,47	-20,95	-0,08	-0,19	-0,97	0,65	1,67	1,94	4433,23
75	0,3	1,09	1,28	0,02	0,12	0,73	1527,83	82,3	831,05	512,75	0,7	2,53	3,58	4,86	72,1	6,59	0,8	NA	14,19	19,05	70,41	0,34	1,84	2,45	0,01	0,12	0,52	2644,19	219,55	1660,87	802,36	0,78	4,29	5,47	4,52	78,38	3,97	0,36	9262,31	13,41	20,87	-178,87	0,36	1,95	1,85	0	0,09	0,47	1893,95
76	-0,31	-0,81	-0,31	0,17	0,62	1,13	370,32	80,87	154,7	90,07	0,57	1,51	2,63	17,96	62	12,54	1,05	3812,8	6,16	18,54	301,6	-0,15	-0,37	-0,11	0,34	0,82	1,28	287,18	66,37	130,31	64,24	0,58	1,47	2,53	23,77	60,43	18,07	1,31	9186,4	2,9	18,87	156,74	-0,43	-0,77	-0,41	0,32	0,55	1,62	346,4
77	-10,67	-19,32	-10,67	0,04	0,3	1,5	365,17	28,16	87,7	128,57	0,35	0,64	1,81	23	44,8	11,35	1,07	6859,21	8	33,68	168,42	-3,23	-6,41	-3,59	0,03	0,26	1,39	405,02	29,26	105,64	147,19	0,42	0,83	1,98	26,98	49,62	22,83	1,08	7862,25	11,84	33,62	144,79	0,89	1,76	1,29	0,02	0,24	1,44	526,73
78	5,15	10,72	20,18	0,01	0,32	0,61	1429,2	152,53	491,06	144,46	0,42	0,88	2,08	15,94	51,92	31,35	0,7	5145,67	5,78	42,24	247,25	5,27	9,7	25,36	0,02	0,21	0,62	1752,31	100,28	467,85	216,83	0,37	0,68	1,84	15,34	45,71	39,25	0,74	6960,22	8,02	48,48	171,84	1,84	3,37	9,26	0,25	1,15	2,4	1829,8
79	1,34	4	2,24	0	0,19	0,55	612,38	62,26	286,31	121,49	0,56	1,66	2,99	11,1	66,55	24,1	0,48	11197,54	7,2	16,39	107,07	1,4	4,02	2,59	0,03	0,14	0,58	671,94	31,87	239,82	122,59	0,57	1,62	2,86	10,37	65,05	21,14	0,65	16508	5,68	16,55	73,62	-0,89	-2,31	-1,86	0	0,07	0,69	761,04
80	0,03	0,05	0,1	0,07	0,59	1,51	1272,87	119,02	152,5	217,73	0,34	0,63	1,86	17,74	33,83	40,44	0,95	5691,73	6,31	61,75	182,53	0,11	0,21	0,36	0,1	0,55	1,26	1140,51	113,81	160,93	183,8	0,36	0,67	1,86	19,75	46,21	37,04	0,92	3334,46	8,43	61,53	344,86	0,02	0,04	0,06	0,03	0,56	1,56	1030,83
81	-14,39	-184,82	-30,1	0,01	0,06	0,36	763,17	5,37	296,44	195,57	0,92	11,84	12,84	-1,12	92,21	-9,61	0,2	-7312,75	46,14	27,76	-141,8	0,47	6,52	0,93	0,01	0,04	0,41	710,29	0	368,24	226,73	0,93	12,74	13,75	13,69	92,73	5,71	0,24	-380,6	33,85	25,8	-3589,73	30,43	85,69	62,75	0,02	0,04	0,41	750,64
82	3,51	57,45	2,46	0,12	0,43	0,83	255,12	24,16	72,14	30,89	0,94	15,35	16,35	9,95	93,88	23,39	0,87	35765,43	2,21	4,5	21,03	-7,47	358,54	-5,12	0,03	0,59	0,96	249,29	57,86	100,67	38,74	1,02	-48,97	-47,97	-0,12	102,08	14,6	0,86	45133,2	1,02	5,03	29,54	-5,63	76,05	-3,13	0,04	0,5	0,66	202,33
83	-26,76	964,08	-74,05	0,03	0,09	0,2	1010,11	58,53	696,79	98,35	0,92	-33,02	-36,03	-17,65	102,78	-5,71	-0,02	3491,2	20,61	25,19	604,5	-3	-1061,26	-7,24	0	0,07	0,18	879,54	54,84	646,43	88,17	0,9	319,3	353,95	5,76	99,72	6,94	0,01	14077,22	15,21	21,15	148,81	-0,18	-154,88	-0,32	0	0,13	0,22	655,67
84	0	0	NA	NA	NA	NA	NA	NA	NA	NA	NA	NA	1	0	0	NA	NA	NA	0	NA	NA	0	0	NA	NA	NA	NA	NA	NA	NA	NA	NA	NA	1	0	0	NA	NA	NA	0	NA	NA	21,54	22,94	NA	11,91	16,45	16,45	1317,71
85	7,93	9,62	10,45	5,69	5,69	5,69	207,07	0	83,47	0	0,18	0,21	1,21	7,93	17,58	45,08	NA	NA	0	0	0	38,08	50,07	NA	2,27	4,17	4,17	294,66	133,24	69,82	NA	0,24	0,32	1,32	38,27	23,96	158,94	NA	NA	0	0	0	12,48	17,65	8,67	2,14	3,41	3,41	252,89
86	6,79	9,8	6,33	0,64	2,16	2,43	340,14	157,33	103,11	28,3	0,31	0,44	1,44	11,94	30,74	69,22	2,75	2619	0	4,8	83,77	4,42	12,04	7,25	0,18	0,62	0,83	596,29	132,66	300,23	63,67	0,63	1,72	2,72	9,72	63,27	18,15	0,7	6574	0	8,68	73,64	4,95	13,22	5,63	0,1	0,82	0,88	414,48
87	15,98	29,41	37,02	0,01	0,83	3,78	845,33	37,27	31,42	281,09	0,46	0,84	1,84	20,62	45,66	49,03	1,18	40191,2	14,05	10,75	30,12	2,69	6,72	13,4	0	1,21	1,69	1814,97	675,24	489,06	279,65	0,6	1,5	2,5	6,64	59,99	11,73	1,07	-27839,7	9,43	19,73	-53,93	7,71	11,39	14,87	0	1,23	2,9	702,13
88	-8,83	-17,58	-27,7	0,07	0,29	1,42	1144,98	70,01	170,81	375,59	0,31	0,61	1,99	5,28	49,77	7,75	0,87	-1179,26	13,75	44,27	-587,2	-3,33	-7,18	-9,38	0,07	0,26	1,31	1024,03	62,46	208,97	346,82	0,37	0,8	2,15	8,76	53,58	20,44	0,88	761,96	15,14	34,03	847,92	-4,03	-8,87	-9,29	0,08	0,38	1,21	838,26
89	-13,6	-7543,48	-132,34	0,45	0,49	0,67	3551,72	154,87	3496,75	623,37	1	553,65	554,65	27,74	99,82	4,22	0,01	NA	0	402,29	-67,43	-8,83	-37,43	-9,75	0,23	0,48	0,74	401,83	76,29	303,61	80,81	0,76	3,24	4,24	-8,83	76,4	18,11	0,55	NA	0	0	0	0,14	1,18	0,8	0,7	0,74	0,89	2028,78
90	0,18	0,22	2,5	0,08	0,22	2,2	5078,49	123,13	678,63	1714,41	0,19	0,23	1,24	9,79	19,48	28,71	1,32	-1903,67	3,57	133,69	-407,31	0,04	0,05	0,5	0,09	0,39	2,42	5049,81	304,75	531,5	2058,32	0,27	0,37	1,38	10,11	27,79	22,61	1,54	-5335,08	16,4	139,77	-145,62	0,14	0,2	1,43	0,22	0,32	2,01	3604,52
91	8,63	9,31	25,02	3,71	5,64	14,6	1058,01	57,86	30,23	274,69	0,07	0,08	1,08	16,38	7,25	242,96	1,68	20684,53	0	22,47	45,92	6,37	6,9	16,8	7,84	8,45	14,93	959,61	15,54	26,31	172,82	0,08	0,08	1,08	14,62	7,61	171,28	1,66	13154,2	0	21,75	77,63	6,82	7,36	38,01	5,17	6,07	16,67	2030,09
92	-13,87	-16,11	-32,7	0,28	1,14	5,94	860,27	44,68	51,88	252,58	0,09	0,1	1,16	11,9	13,9	-0,27	1,39	3486,23	0,42	60,76	303,17	-3,11	-3,67	-6,16	0,28	0,89	4,98	720,96	36,07	59,39	246,55	0,1	0,12	1,18	24,77	15,09	99,37	1,48	8717,55	0	55,22	137,06	-2,54	-2,99	-4,33	0,81	1,49	5,29	621,82
93	4,76	10,28	8,67	0,07	0,17	1,05	664,43	14,52	106,44	127,03	0,49	1,05	2,16	19,33	53,68	49,51	0,95	12405	11,32	26,51	72,62	0,4	0,9	0,9	0,03	0,09	1,07	812,28	13,13	161,85	202,07	0,52	1,16	2,25	14,76	55,47	34,87	0,97	10522,9	10,49	32,04	92,59	0,83	1,4	1,33	0	0,11	1,33	583,76
94	-11,01	-28,8	-13,79	0	0,15	0,97	456,99	33,91	202,61	189,52	0,62	1,61	2,61	18,35	61,75	9,04	0,95	2712,52	5,73	36,77	349,08	-16,99	-64,26	-21,92	0	0,13	0,88	469,64	40,02	194,93	229,74	0,74	2,78	3,78	17,68	73,56	1,69	0,8	748,59	23,03	44,74	1392,44	21,38	48,56	26,95	0,03	0,16	0,78	458,72
95	1,29	3,79	4,9	0,21	0,37	0,77	1386,99	72,49	443,34	178,23	0,38	1,12	2,94	16,1	65,99	33,88	0,52	-1028,93	1,08	56,26	-1062,1	0,16	0,47	0,77	0,17	0,31	0,79	1786,16	93,08	664,41	322,75	0,42	1,24	2,99	14,74	66,54	20,33	0,52	-2833,57	0	71,55	-387,85	-0,21	-0,62	-0,78	0,21	0,33	0,78	1362,21
96	-8,27	-8,27	NA	NA	NA	NA	NA	NA	NA	NA	0	0	1	-8,27	0	NA	NA	NA	0	NA	0	-0,94	-0,94	NA	NA	NA	NA	NA	NA	NA	NA	NA	NA	1	-0,94	0	NA	NA	NA	0	NA	0	11,38	66,26	NA	0,33	0,52	0,52	294,04
97	0,12	0,19	0,32	0,02	0,09	1,15	975,52	21,9	252,22	316,02	0,34	0,55	1,59	12,62	37,28	45,51	1,02	19400,85	7,64	33,42	63,82	-0,01	-0,01	-0,02	0,01	0,15	1,28	806,18	32,06	180,73	273,64	0,33	0,51	1,55	13,95	35,38	36,21	1,09	14502,56	9,57	30,91	92,43	-0,7	-1,2	-1,78	0,02	0,15	0,97	929,12
98	0,27	0,74	2,19	0,13	0,27	1,04	2927,43	188,32	1398,06	1132,2	0,57	1,54	2,71	31,04	63,05	25,92	1,92	NA	1,42	246,74	-96,36	-0,37	-1	-4,02	0,06	0,18	0,99	4000,12	250,22	2101,78	1891,48	0,62	1,69	2,74	32,98	63,47	22,06	2,07	-7271,57	5,13	366,5	-127,7	1,82	4,67	25,07	0,01	0,1	0,91	5015,11
99	-0,16	-0,19	-0,57	7,61	13,16	18,85	1260,95	260,81	46,96	270,75	0,05	0,06	1,15	17,12	13,4	134,94	3,05	1150,74	0	59,71	648,75	-2,48	-2,81	-6,85	10,83	16,68	23,95	1003,01	182,64	31,19	229,92	0,05	0,05	1,13	16,57	11,43	96,29	3,64	2580,89	0	52,5	303,1	-1,96	-2,21	-5,01	11,92	14,46	17,76	929,49
100	12,8	16,47	9,56	0,09	0,96	3,68	272,79	28,66	38,56	106,29	0,22	0,29	1,29	33,15	22,3	102,53	1,81	30802,8	6,93	15,21	47,19	7,34	9,92	5,33	0,01	0,44	2,35	264,29	20,42	55,56	124,78	0,26	0,35	1,35	29,69	25,99	72,38	1,78	28450,4	3,77	16,22	54,56	10,21	12,43	6,63	0	0,38	3,46	236,31
101	-0,05	-0,16	-0,05	0,36	0,53	0,53	383,84	42,94	263,22	NA	0,7	2,28	3,28	-0,05	69,53	5,91	0,49	NA	0	0	0	0,3	1,55	0,25	0,86	0,88	0,88	303,35	4,16	242,16	NA	0,81	4,19	5,19	0,3	80,72	13,19	0,67	NA	0	0	0	5,86	25,99	4,78	1,08	1,09	1,09	296,75
102	-2,79	-7,11	-2,7	0,08	0,23	1,58	353,37	30,66	209,76	287,92	0,61	1,54	2,54	19,58	60,71	2,7	10,73	6022,5	0	21,66	90,3	13,67	31,86	17,19	0,04	0,11	1,72	457,74	16,4	257,06	420,08	0,57	1,33	2,33	23,45	57,09	26,42	32,11	12751	0	12,3	37,59	0,29	0,99	NA	0,01	0,43	1,41	643,51
103	0,16	0,23	0,53	0,08	0,81	1,8	1225,31	143,66	90,24	199,41	0,22	0,33	1,46	15,31	31,46	30,41	1,05	5849,04	9,04	50,87	277,49	-0,22	-0,3	-0,75	0,03	0,77	2,09	1272,54	134,72	67,08	246,02	0,21	0,29	1,41	15,75	29,07	33,23	1,1	9847,13	9,27	55,81	167,24	-0,58	-0,79	-1,85	0,09	0,95	2,87	1151,73
104	5,88	13,66	8,2	3,44	9,76	12,51	508,78	88,72	14,05	39,12	0,57	1,32	2,32	12,31	56,93	18,49	1,5	11398,75	10,42	8,96	85,49	3,86	10,93	9,33	0,07	0,73	1,17	879,03	188,17	158,61	123,34	0,62	1,76	2,83	10,61	64,66	16,43	1,04	25754,21	28,65	16,28	58,41	4,68	11,65	7,14	0,04	0,76	1,17	555,11
105	12,32	24,9	3,4	0,05	1,86	2,03	100,76	85,87	47,34	7,98	0,51	1,02	2,02	29,46	50,51	31,57	18,02	27988,25	0	4,73	45,69	13,1	27,53	5,12	0,5	1,02	1,26	142,32	37,49	72,53	17,82	0,52	1,1	2,1	29,22	52,41	28,51	1,39	26923,84	0	6,3	44,85	-39,41	-61,45	-26,03	0,19	0,96	1,71	240,48
106	-1,33	-5,27	-4,64	0,11	1,19	1,71	1274,54	175,67	163,22	87,14	0,75	2,97	3,97	3,72	74,8	1,18	0,33	6859,93	0	17,65	78,02	-12,27	-22,27	-112,69	0,5	0,67	1,64	3341,68	31,54	182,14	179,49	0,45	0,81	1,81	-6,4	44,88	-11,08	0,61	1940,58	0	53,98	383,18	-9,5	-18,9	-93,11	0,82	1,73	3,63	3565,97
107	-0,33	-0,39	-1,22	5,91	10,34	17,64	1351,62	133,56	30,18	223,63	0,08	0,09	1,18	9,94	15,39	110,76	1,5	9754,83	0	38,04	128,06	0,07	0,09	0,26	1,14	12,9	20,48	1313,4	327,5	27,85	214,07	0,08	0,09	1,16	10,86	14	117,93	1,63	10186,52	0	38,91	123,12	0,08	0,09	0,31	3,96	14,08	22,63	1443,91
108	2,49	16,32	3,29	0,32	0,37	0,52	480,76	18,17	319,14	46,3	0,85	5,54	6,54	4,94	84,71	19,47	0,5	9179,67	17,39	3,22	48,6	-15,01	-535,01	-17,73	0,15	0,18	0,36	429,88	14,58	413,17	73,05	0,97	34,63	35,63	-11,59	97,19	9,38	0,04	6215,33	0	4,05	86,35	-27,39	116,07	-25,48	0,15	0,2	0,29	338,5
109	0,03	0,13	0,04	0	0,32	1,17	513,3	52,83	147,53	213,01	0,67	2,85	4,25	5,93	76,5	13,77	1,16	17538,13	34,05	8,29	68,3	0,04	0,16	0,04	0	0,71	1,26	326,94	102,81	94,13	88,83	0,63	2,35	3,7	12,31	72,95	14,23	1,09	32897,1	30,23	11,01	75,32	0,01	0,05	0,02	0,02	0,55	1,12	465,61
110	0,99	2,16	4,29	0,62	0,81	1,11	1583,44	131,72	200,03	213,55	0,54	1,19	2,19	15,39	54,26	24,76	1,09	-2006,38	39,21	62,49	-477,52	0,08	0,15	0,29	0,05	0,43	1,15	1248,89	117,22	253,81	225,73	0,44	0,79	1,79	19,28	44,2	38,85	1,04	-1637,5	20,4	65,87	-569,11	0,74	1,37	3,51	0	0,4	1,03	1725,31
111	1,16	4,98	1,42	0,06	0,78	1,06	446,85	196,7	274,9	79	0,73	3,14	4,28	16,58	76,66	11,81	1,01	5662,28	0	18,87	172,28	-6,84	-26,3	-6,03	0,02	0,51	0,99	321,14	94,18	161,17	93,8	0,7	2,69	3,85	18,67	74	4,36	0,79	1291,83	9,72	22,5	858,55	-0,29	-1,9	-0,42	0,08	0,61	0,96	526,41
112	-34,46	-613,85	-513,04	0,05	6,18	7,24	5434,5	2566,79	418,71	449,91	0,77	13,78	17,81	-14,29	94,39	-18,22	1,71	-18363,25	0	300,25	-172,33	-30,16	131,21	-644,92	0,06	5,77	6,52	7782,39	4428,52	775,61	593,87	1,12	-4,86	-4,35	9,33	122,99	-6,07	2,36	-15545,15	0	844,32	-191,94	-35,12	62,65	-353,55	0,01	1,21	1,44	3664,69
113	-0,21	-0,29	-0,26	0,15	1,47	2,94	460,14	87,65	59,83	103,57	0,18	0,26	1,41	10,48	29,12	40,44	1,34	18471,76	2,2	13,48	55,33	0,79	1,11	0,94	0,01	1,29	2,89	432,05	91,62	47,45	118,45	0,2	0,28	1,4	13,49	28,77	43,92	1,45	18220,45	5,99	15,07	62,53	0,19	0,26	0,2	0,18	1,23	3,04	376,32
114	-7,21	132,38	-5,84	0,54	0,55	0,56	295,66	2,66	204,12	0,34	1,05	-19,34	-18,36	-4,95	105,45	15,95	0,49	NA	0	1,83	9,23	24,95	158,39	14,76	0,36	0,76	0,76	215,35	47,34	117,61	0,55	0,84	5,34	6,35	31,93	84,25	83,5	0,79	NA	0	4,13	8,22	11,71	47,37	7,65	0,66	1,08	1,08	237,88
115	1,71	3,35	4,09	0,02	0,17	0,88	872,81	22,09	44,72	108,28	0,48	0,95	1,96	12,67	48,99	10,39	0,98	11256,94	18,95	26,2	94,61	1,72	3,54	4,63	0,02	0,18	1,32	979,33	24,48	51,7	183,91	0,51	1,05	2,05	11,98	50,95	9,69	1,07	7622,11	16,05	20,34	63,78	2,09	4	5,23	0,02	0,2	1,09	912,76
116	7,64	187,18	20,39	0,04	0,22	0,47	974,12	94,44	320,42	136,75	0,89	21,75	24,5	22,01	95,92	14,9	0,09	8765,2	22,27	38,34	137,83	1,34	27,74	4,67	0,03	0,14	0,48	1263,76	67,61	347,41	208,97	0,9	18,63	20,63	15,42	95,15	8,11	0,25	9029,84	33,18	48,85	137,96	2,81	29,13	10,74	0,03	0,2	0,57	1390,17
117	6,5	15,66	5,69	0,3	0,6	1,64	319,54	56,2	184,02	194,51	0,58	1,41	2,41	28,78	58,48	19,53	11,44	NA	0	19,51	62,61	0,82	1,91	0,72	0,32	0,57	1,62	318,87	44,58	179,83	191,33	0,57	1,33	2,33	22,45	57,13	9,97	5,78	NA	0	18,95	72,33	0,64	1,44	0,63	0,46	0,69	1,73	358,85
118	0,26	19,06	0,32	0,25	1,08	1	456,64	366,4	443,67	-34,13	0,99	72,85	73,85	15,72	98,65	1,75	1,02	16926	0	19,34	96,28	5,55	74,56	7,58	0,21	1,26	1,08	496,85	467,05	453,13	-79,85	0,93	12,43	13,43	39,53	92,55	8,21	NA	36099	0	46,37	70,91	-0,48	-6,55	-0,57	0,3	1,49	1,08	430,34
119	-6,49	-12,99	-16,03	0	0,21	0,72	901,47	53,75	193,14	141,78	0,44	0,87	2	0,39	50,06	2,32	0,81	13364,97	20,07	16,99	114,3	-0,42	-0,88	-0,92	0	0,24	0,64	790,69	57,96	221,25	108,77	0,46	0,95	2,07	6,66	51,64	14,36	0,77	27357,92	14,46	15,38	60,9	1,19	2,51	2,8	0	0,14	0,59	859,88
120	-7,39	-31,08	-14,53	0	0,41	0,76	717,17	76,97	148,13	67,75	0,72	3,03	4,2	10,38	76,21	4,57	0,86	-582,15	7,11	34,93	-1563,23	0,2	0,88	0,84	0	0,19	0,54	1527,4	81,56	158,42	148,81	0,74	3,27	4,42	11,04	77,4	12,64	0,98	-385,2	18,24	45,49	-2456,6	-0,48	-2,13	-2,38	0,01	0,14	0,31	1803,05
121	-2,83	-4,34	-4,96	0,24	0,24	0,66	639,49	0,47	210,57	89,7	0,34	0,52	1,53	2,55	34,82	26,34	0,84	8094	0	9,43	177,78	-6,16	-12,59	-15,87	0,1	0,41	0,73	936,89	128,16	463,8	153,04	0,5	1,03	2,04	-1,3	51,04	10,36	0,78	-6986,83	0	12,51	-219,99	-15,78	-37,32	-28,57	0,09	0,49	0,81	659,2
122	40,86	82,43	22,07	1,52	1,53	1,62	197,1	0,51	98,03	9,25	0,5	1,02	2,02	52,59	50,43	90,32	2,87	NA	0	6,33	22,73	10,46	12,12	7	4,15	5,24	5,78	243,51	35,84	32,91	18,07	0,14	0,16	1,16	20,92	13,66	127,16	4,41	NA	0	6,99	122,42	24,89	33,85	24	2,86	3,22	3,51	351,06
123	3,68	4,27	1,38	1,63	2,22	2,22	111,82	10,93	18,44	NA	0,14	0,16	1,16	33,29	13,78	60,36	1,24	2400	0	11,11	74,75	1,24	2,97	0,71	0,72	1,31	1,31	209,24	70,51	120,62	NA	0,58	1,41	2,41	22,54	58,44	16,98	1,75	4413	0	12,25	62,52	10,22	22,94	8,37	0,75	1,57	1,57	298,16
124	1,03	9,64	5,53	-0,01	0,31	0,36	1953,2	397,31	1245,78	59,04	0,77	7,22	9,34	2,01	89,29	13,43	0,32	45275,22	5,46	5,23	13,19	1,26	18,46	4,07	-0,03	0,22	0,32	1178,77	221,31	808,65	95,98	0,82	12,03	14,7	2,4	93,2	10,88	0,15	42654,8	10,63	3,7	14,59	2	23,22	4,27	0,01	0,41	0,5	777,08
125	0	0	0,01	0,08	0,46	1,93	2705,65	107,78	288,97	431,14	0,16	0,22	1,37	16,59	27,18	56,09	0,97	7088,05	0	122,94	136,29	0,01	0,01	0,03	0,18	0,58	2,22	2130,32	81,71	207,38	346,12	0,15	0,21	1,35	15,99	26,08	55,12	1,01	6979,29	0	93,52	151,71	0,01	0,01	0,05	0,51	0,89	2,65	2166,5
126	1,02	1,38	1,91	1,57	2,74	3,89	684,27	77,32	52,32	77,4	0,14	0,18	1,36	15,8	26,4	63,55	1,26	12283,79	3,49	27,72	114	-5,15	-7,34	-10,26	1,13	2,16	4,03	724,82	63,07	53,17	114,7	0,18	0,26	1,42	10,11	17,94	22,73	1,2	10101,76	4,02	22,5	146,44	2,41	3,38	3,88	0,3	1,83	3,31	586,58
127	0,58	0,77	2,01	0	1,2	2,24	1264,9	354,76	211,6	313,08	0,25	0,33	1,33	7,64	24,53	25,3	1,62	-3911,53	6,84	24,45	-190,36	0,61	0,81	2,4	0,36	1,83	3,11	1428,52	351,21	158,37	311,9	0,24	0,32	1,32	8,31	24,07	25,83	1,8	-2605,35	14,48	30,22	-312,45	0,53	0,64	1,89	1,08	2,73	4,41	1301,59
128	0,24	1,23	1,43	0,16	0,5	0,71	2141,01	271,64	801,29	175,31	0,8	4,03	5,03	4,43	80,13	0,3	1,16	NA	23,84	24,54	-37,49	0,39	1,96	13,72	0,16	0,81	1,01	12802,86	5269,19	5588,29	1667,17	0,8	4,02	5,02	0,39	80,09	0,49	0,59	NA	20,23	0	0	1,24	8,26	4,23	0,03	1,08	1,11	1239,06
129	2,3	-26,56	5,26	0,05	0,44	0,9	833,71	183,88	560,52	265,34	1,05	-12,08	-11,53	14,46	108,67	7,67	0,27	4063,44	0,02	27,77	282,58	11,18	-117,46	25,24	0,03	0,07	0,89	821,93	11,02	525,88	433,4	1,05	-11,03	-10,51	19,04	109,51	16,71	0,24	19311,17	0	17,75	65,35	1,51	-19,15	2,54	0,31	0,45	1,1	612,09
130	3	5,84	4,15	0,04	0,65	1,36	504,61	77,77	76,98	91,98	0,49	0,95	1,95	23,04	48,66	28,98	1,14	17716,18	14,08	27,71	75,27	0,67	1,31	0,96	0	0,8	1,63	519,46	99,65	95,6	105,35	0,49	0,95	1,95	22,67	48,7	26,22	1,25	16299,45	11,35	31,39	87,85	2,54	4,76	3,18	0,05	0,9	1,94	456,2
131	25,58	33,14	NA	4,22	4,22	4,38	NA	NA	NA	NA	0,23	0,3	1,3	25,58	22,82	112,08	NA	NA	0	NA	0	27,44	53,37	199,02	1,27	1,5	1,8	2640,52	290,09	1269,04	381,98	0,49	0,95	1,95	27,44	48,59	57,01	4,09	NA	0	0	0	25,4	39,37	280,35	1,5	1,59	1,67	4017,13
132	0,42	0,54	1,04	0,68	1,69	3,89	907,51	86,65	49,14	191,89	0,12	0,16	1,28	14,99	21,83	102,66	1,29	NA	5,92	36,24	127,22	1,74	2,21	4,51	0,31	1,56	4,82	943,96	87,61	40,16	232,88	0,13	0,17	1,27	15,57	21,5	92,9	1,32	NA	7,27	35,86	108,36	1,34	2,07	4,03	0,02	0,75	1,51	1097,05
133	9,53	14,85	10,32	0,66	1,81	3,61	395,47	38,5	33,49	61,02	0,36	0,56	1,56	18,25	35,85	72,92	1,17	10735,2	7,56	9,46	71,33	4,97	9,65	6,78	1,08	1,28	2,21	495,89	16,9	34,44	77,81	0,48	0,94	1,94	11,39	48,45	40,5	1,18	10067,67	30,5	8,74	61,26	5,67	9,5	6,58	0,25	0,4	0,83	422,02
134	0,85	9,1	0,97	0,03	0,26	0,79	413,27	85,2	369,37	198,5	0,91	9,66	10,66	3,89	90,62	4,03	0,33	NA	0	3,44	74,34	1,28	15,46	1,14	0,28	0,6	0,89	322,24	92,21	292,27	85,2	0,92	11,06	12,06	4,77	91,71	3,68	0,45	5856	0	3,09	46,84	5,8	54,03	6,9	0,19	0,57	0,69	433,26
135	1,32	2,9	1,75	0,01	0,05	2,12	482,84	5,08	35,22	243,74	0,54	1,19	2,19	12,81	54,34	11,81	0,96	747,85	17	15,19	1184,03	0,13	0,32	0,26	0,05	0,19	1,54	759,22	40,53	141,12	379,04	0,61	1,58	2,58	11,03	61,18	8,37	0,91	1213,43	18,18	22,74	758,99	0,85	2,46	1,71	0	0,56	1,5	732,54
136	3,88	-351,9	193,44	0,06	0,17	0,26	18203,03	646,93	12639,83	1156,54	0,73	-66,52	-90,72	4	101,1	9,71	-0,01	-522440	0	6,15	-1,07	-0,44	29,49	-5,61	0,17	0,24	0,36	4651,95	249,59	3444,65	422,16	0,77	-51,97	-67,14	-0,2	101,49	7,54	-0,02	73185	0	3,07	7,85	-0,05	3,43	-0,85	0,22	0,26	0,4	5664,71
137	5,7	22,88	5,15	0,24	0,64	0,89	329,39	72,25	181,49	45,88	0,71	2,84	4,01	18,23	75,08	36,46	0,69	20086,42	8,35	11,3	74,36	4,78	15,23	5,84	0,28	0,53	0,84	445,18	58,27	229,86	72,56	0,66	2,1	3,19	23,41	68,62	42,69	0,79	12361,82	4,09	22,78	182,69	2,26	8,08	2,43	0,68	0,85	1,02	390,48
138	16,23	30,98	49,18	0,03	0,52	0,58	1106,27	253,53	88,42	29,59	0,48	0,91	1,91	19,04	47,63	36,5	0,72	43261,95	39,22	8,52	40,36	-0,18	-0,41	-0,51	0,02	0,42	0,47	1022,5	207,97	174,37	30,04	0,56	1,26	2,26	2,87	55,7	2,33	0,6	32394,64	38,19	8,56	57,24	0,1	0,53	0,21	0,01	0,42	0,46	743,14
139	9,6	36,79	8,15	0,02	0,29	0,84	309,68	56,57	211,88	118,4	0,72	2,75	3,83	32,24	73,9	24,99	0,67	25753,6	0	19,2	71,27	7,34	28,28	10,33	0,02	0,6	0,98	512	206,22	301,74	141,6	0,73	2,8	3,85	22,71	74,04	18,51	0,91	19389,68	11,97	21,61	90,09	10,64	20,48	9,22	0,13	0,26	1,22	315,48
140	9,17	37,8	13,03	1,3	1,3	1,72	518,52	NA	297,95	127,04	0,58	2,4	4,12	9,17	75,73	15,75	NA	NA	0	0	0	7,6	9,48	5,72	4	4	5,04	273,81	NA	53,68	57,11	0,2	0,25	1,25	7,6	19,82	38,34	NA	NA	0	0	0	14,82	27,37	19,13	1,59	1,71	2,18	469,92
141	14,47	31,01	19,7	0,51	0,65	1,83	496,79	22,63	165,31	197,06	0,44	0,95	2,14	39,47	53,33	50,95	1,47	8677,55	8,65	34,02	111,04	2,57	5,35	4,38	0,16	0,28	1,76	619,9	22,39	187,74	281,62	0,45	0,93	2,08	27,96	51,91	27,14	1,32	4680,56	6,8	43,22	205,67	2,88	6,41	5,14	0,21	0,37	1,67	648,48
142	4,39	6,79	7,02	1,99	2,88	3,05	583,79	89,27	100,93	17,84	0,33	0,51	1,55	11,42	35,33	31,96	1,82	7676,01	8,81	11,24	51,93	2,67	3,75	5,58	1,79	3,44	3,81	760,91	178,95	107,92	39,62	0,28	0,39	1,4	11,03	28,82	32,03	1,97	6021,91	6,14	17,47	75,26	14,37	18,03	20,64	2,79	4,41	5,38	522,66
143	4,53	20,18	13,24	0,18	0,26	0,34	1066,16	51,29	659,23	52,94	0,77	3,42	4,45	6,09	77,53	18,14	0,47	13484,5	0	4,56	35,59	3,55	13,08	7,8	0,13	0,21	0,29	800,15	34,89	423,84	35,07	0,73	2,67	3,68	4,41	72,86	23,92	0,55	24232,5	0,02	1,88	10,35	1,15	3,8	2,95	0,02	0,14	0,28	932
144	-19,49	-24,75	-105,81	1,39	1,63	2,88	1981,53	62,71	112,62	329,06	0,19	0,24	1,27	20,29	21,25	11,01	1,35	-2213,61	9,89	215,97	-396,02	-24,04	-32,85	-94,46	0,67	0,83	1,74	1430,49	45,98	284,76	261,88	0,24	0,32	1,37	31,8	26,83	-30,35	1,17	-1766,43	0	219,44	-483,68	-18,14	-31,78	-74,26	0,04	0,64	1,26	1490,06
145	3,09	30,03	2,96	0,03	0,92	1,31	349,21	56,04	77,73	30,89	0,71	6,87	9,72	11,51	89,71	14,26	0,41	15769,35	0	8,06	79,38	8,59	45,48	6,99	0,26	1,15	1,53	296,31	47,79	57,32	22,07	0,63	3,34	5,3	18,05	81,12	24,81	0,53	27540,42	0	7,7	50,23	4,77	19,79	4,51	0,29	1,55	1,98	343,76
146	10,9	12,74	18,36	3,54	4,98	5,78	614,71	93,32	64,91	52,16	0,12	0,13	1,17	20,98	14,43	183,27	2,26	50053,6	0	16,97	43,68	6,33	8,62	6,48	0,26	0,74	1,61	372,45	32,59	67,99	59,54	0,19	0,26	1,36	26,56	26,47	120,34	1,06	22623,81	0	20,7	82,3	0,69	1,05	0,89	0,33	0,62	1,41	468,34
147	1,2	2,21	0,67	1,14	1,78	1,78	202,58	44,46	68,78	0	0,36	0,66	1,84	10,02	45,64	20,45	1,45	25765,63	0,55	4,89	51,74	4,93	9,62	2,99	0,96	1,63	1,75	221,3	58,78	88,26	10,61	0,41	0,81	1,95	13,93	48,82	23,48	1,77	40593,94	0	5,47	44,04	5,5	8,91	3,22	1,81	2,27	2,41	213,2
148	-0,28	13,3	-2,16	1,02	1,79	2,67	2765,56	203,59	267,27	240,29	0,99	-46,29	-46,67	-0,28	102,14	3,09	1,18	NA	0	0	0	-0,1	4,72	-0,45	1,95	2,27	2,94	1596,14	64,76	200,17	134,59	1	-45,53	-45,63	-0,1	102,19	15,11	1,35	NA	0	0	0	1,63	5330,95	5,38	5,32	5,99	7,6	1200,74
149	5,35	19,16	5,87	0,07	0,22	0,82	400,35	34,49	233,62	142,78	0,72	2,58	3,58	12,37	72,07	23,49	0,76	34561,33	0	7,7	45,32	-5,9	-20,69	-5,88	0,08	0,12	0,92	363,02	7,8	204,73	166,91	0,71	2,51	3,51	4,59	71,49	13,34	0,79	9772,83	0	10,46	194,37	-6,71	-30,62	-8,27	0	0,37	1,02	410,72
150	0,46	1,78	2,31	0,04	0,36	0,58	1832,94	290,15	771,63	200,92	0,5	1,94	3,87	11,04	74,14	18,47	0,37	-27911,57	6,98	53,12	-63,42	0,5	1,89	2,03	0,06	0,39	0,69	1482,07	247,1	677,9	226,83	0,52	1,96	3,79	11,86	73,6	19,34	0,41	-33374,83	5,16	46,24	-65,13	0,25	1	1,27	0,08	0,43	0,83	1831,56
151	0,32	0,68	0,38	0,03	0,47	1,89	436,29	72,15	165,13	237,18	0,53	1,13	2,14	3,32	53,23	2,05	2,22	6700	14,51	3,59	37,81	0,48	0,81	0,23	0,2	0,27	2,3	170,41	3,23	46,28	95,02	0,41	0,69	1,69	12,46	40,67	11,19	1,97	14513	13,03	5,61	55,36	3,14	5,82	1,34	0,22	0,72	1,82	155,47
152	4,94	11,27	7,34	0,11	0,91	1,32	542,49	148,53	134,09	78,22	0,47	1,07	2,28	24,35	56,2	30,14	0,88	1504	11,97	28,86	722,63	1,21	2,35	1,88	0,21	0,63	1,22	568,4	73,66	79,93	110,29	0,38	0,74	1,95	21,52	48,72	30,02	0,89	259,77	18,61	31,72	3681,2	1,54	3,02	2,4	0,49	0,84	1,34	567,83
153	0,13	0,4	0,62	0,14	0,93	2,55	1749,81	283,15	357,85	586,26	0,67	2,06	3,06	19,55	67,27	8,72	1,67	-29188,33	0	93,12	-50,59	0,03	-2,16	0,13	0,03	0,9	1,18	1853,7	787,93	899,16	260,87	0,82	-69,29	-84,35	2,38	101,19	10,24	0,75	-7174,67	0,67	11,99	-94,99	1,29	31,28	5,61	0	1,22	1,31	1588,93
154	0,86	-52,5	508,95	12,02	16,49	16,49	215224,98	16846,59	3768,61	NA	1,02	-61,82	-60,82	1,52	101,64	1,11	-0,02	-76307	0	385,73	-7,51	4,72	125,71	11,08	0,43	2,18	4,31	853,97	343,14	195,86	422,01	1,07	28,55	26,62	5,13	96,24	4,54	25,85	NA	0	0,95	7,87	0,53	11,95	1,02	0,48	4,65	4,72	699,51
155	0,86	-52,5	508,95	12,02	16,49	16,49	430449,95	16846,59	3768,61	NA	1,02	-61,82	-60,82	1,52	101,64	1,11	-0,02	-76307	0	385,73	-7,51	4,72	125,71	11,08	0,43	2,18	4,31	853,97	343,14	195,86	422,01	1,07	28,55	26,62	5,13	96,24	4,54	25,85	NA	0	0,95	7,87	0,53	11,95	1,02	0,48	4,65	4,72	699,51
156	5,56	6,1	0,88	6,81	6,81	11,2	55,38	0	5,11	22,79	0,09	0,1	1,1	36,62	8,93	62,26	NA	NA	0	4,94	79,03	-4,66	-4,91	-0,63	12,74	12,74	20,37	49,32	NA	2,39	18,28	4,91	5,16	1,05	31,6	4,91	-95,04	NA	NA	0	4,91	114,76	13,59	13,59	2,78	NA	NA	NA	74,57
157	54,3	94,66	24,34	0,83	1,98	2,13	163,59	78,93	68,79	10,66	0,43	0,74	1,74	54,3	42,63	137,66	6,88	NA	0	0	0	21,15	87,77	17,15	0,41	0,67	1,23	295,1	58,3	221,52	124,43	0,76	3,15	4,15	21,15	75,9	32,48	3,69	NA	0	0	0	25,22	91,06	15,55	0,82	0,94	1,33	224,46
158	-81,82	-81,82	-2141,64	NA	NA	NA	9135,1	402,02	NA	1228,61	NA	NA	1	-60,39	0	NA	1,34	NA	0	561,01	-101,44	1,15	1,15	14,18	NA	NA	NA	4484,06	124,23	NA	619	NA	NA	1	13,91	0	NA	1,62	NA	0	157,21	-37,05	3,39	3,39	17,83	NA	NA	NA	1912,3
159	6,32	42,27	30,47	3,15	4,39	5,14	1760,29	87,32	70,32	53,72	0,31	2,09	6,69	8,74	85,05	50,16	0,53	6485	19,12	11,69	78,08	3,43	19,68	28,45	0,2	0,89	1,29	3017,88	231,41	248,71	137,39	0,34	1,97	5,73	5,56	82,56	44,78	0,44	-1250,67	18,54	17,62	-378,6	3,74	22,15	34,83	0,19	0,49	0,66	3391,82
160	0	0	NA	NA	NA	NA	NA	NA	NA	NA	NA	NA	1	0	0	NA	NA	NA	0	NA	NA	-0,4	-0,4	NA	250	250	250	NA	NA	NA	NA	0	0	1	-0,4	0,4	-100	NA	NA	0	NA	NA	NA	NA	NA	NA	NA	NA	NA
161	4,65	8,92	6,83	0	1,44	1,8	535,91	176,24	137,09	82,85	0,47	0,9	1,92	16,83	47,9	14,96	2,28	21063,13	16,67	17,89	64,65	6,05	15,55	13,61	0,03	1,27	1,47	818,57	464,75	375,21	94,93	0,6	1,55	2,57	13,02	61,06	11,54	2,61	-4813,4	11,57	15,67	-249,15	5,13	14,06	15,67	0,01	1,29	1,41	1111,7
162	3,69	9,05	2,02	0,44	1,49	1,49	199,74	122,74	116,73	NA	0,59	1,45	2,45	3,69	59,25	19,97	3,53	NA	0	0	0	0,29	1,44	0,26	0,11	0,2	0,25	326,88	23,44	258,29	14,31	0,8	3,97	4,97	0,29	79,89	9,47	0,25	NA	0	0	0	0,05	0,19	0,03	0,01	0,2	0,4	252,92
163	3,12	21,64	4,89	0	0,37	0,82	571,35	161,59	303	203,62	0,83	5,74	6,93	17,78	85,57	12,22	0,51	13721,28	24,71	22,95	82,32	-23,69	123,79	-23,96	0	0,39	0,6	368,15	153,22	303,72	90,08	1,16	-6,05	-5,22	-8,03	119,14	-14,78	-0,49	-4505,12	28,25	15,84	-265,41	13,06	83,61	9,08	0	0,78	0,98	253,14
164	2,04	3,02	1,21	0,03	0,6	2,61	215,98	37,31	64,48	132,37	0,32	0,48	1,48	28,67	32,49	6,28	3,45	11248,33	0,27	15,76	68,31	6,46	9,49	3,6	0,2	0,55	2,8	202,73	15,76	44,42	102,42	0,32	0,47	1,47	32,16	31,96	37,89	2,12	15696,67	0,25	14,32	56,23	6,7	10,63	4,21	0,05	0,68	1,83	228,76
165	-2,45	-3,61	-15,6	0,17	0,94	1,93	2327,21	137,01	84,69	177,47	0,18	0,27	1,48	-0,69	32,26	30,32	0,92	-224868	4	11,18	-17,61	-1,63	-2,52	-8,24	0,42	1,71	3,35	1841,88	104,1	46,77	134,49	0,23	0,35	1,55	0,33	35,33	29,97	0,97	-194053	9,1	9,93	-23,33	-0,71	-1,23	-3,89	0,11	1,35	1,74	1986,95
166	17,95	37,33	13,33	0,37	0,5	1,51	271,06	16,74	134,56	138,16	0,52	1,08	2,08	38,81	51,91	50,71	2,3	-15567,67	0	15,49	-95,74	15,99	26,82	21,22	0,23	0,26	1,88	483,21	6,49	188,83	309,58	0,4	0,68	1,68	35,16	40,39	54,3	2,59	-13353	0	25,45	-113,1	20,62	27,59	15,96	0,88	1,22	3,4	281,74
167	-0,55	-0,78	-0,94	0,2	2,71	5,09	630,43	109,44	44,24	119,6	0,22	0,32	1,43	14,39	30,09	45,16	1,28	9022,97	0,83	25,8	140	-4,22	-5,32	-7,66	0,84	3,26	7,85	660,19	50,14	29,58	145,5	0,12	0,15	1,26	14,77	20,61	46,99	1,39	7706,52	0,26	34,44	226,66	5,13	6,27	8,09	0,57	5,84	12,25	573,79
168	-50,1	154,31	-1436,4	0,22	0,31	0,64	6680,9	1191,75	13673,45	4649,41	1,32	-4,08	-3,08	-50,1	132,46	-37,82	-2,23	NA	0	0	0	-72,24	117,48	-30,76	0,27	0,53	0,59	155	35,27	139,81	8,72	1,61	-2,63	-1,63	3,44	161,49	-43,58	0,2	-950,2	0	32,23	-370,53	15,86	80,73	12,35	3,36	3,97	5,19	283,48
169	0,08	0,26	0,12	0,6	0,73	1,03	563,26	16,98	69,03	37,49	0,7	2,34	3,34	0,08	70,03	21,86	0,93	19,3	13,53	0	0	0,56	3,13	1,33	0,23	0,53	0,64	867,51	81,04	210,55	29,25	0,82	4,62	5,62	0,56	82,2	14,7	0,8	357,81	38,88	0	0	8,07	29,11	16,53	0,19	0,36	0,43	745,14
170	2,23	6,24	8,05	0,02	0,27	0,81	1315,78	104,88	190,92	235,75	0,44	1,24	2,79	8,53	64,21	25,54	0,58	4421,46	24,54	22,69	192,51	2,44	5,52	5,52	0,01	0,12	0,5	822,46	20,81	94,6	74,49	0,36	0,81	2,26	13,36	55,8	37,14	0,63	5388,8	22,61	24,68	167,83	6,27	14,16	17,31	0,02	0,4	0,77	1005,54
171	0,75	3,36	2,99	8,02	11,23	29,89	1464,16	81,26	25,34	479,47	0,78	3,5	4,5	13,49	77,77	27,09	0,47	669,5	0	51,14	423,53	0,04	0,1	0,18	7,57	11,07	30,03	1718,61	115,5	33,01	634,4	0,62	1,62	2,62	14,63	61,84	29,44	0,92	265	0	68,91	1418,68	0,08	0,23	0,37	1,22	1,65	4,25	1646,9
172	-31,15	-51,16	-59,94	0,87	2,41	2,57	702,37	415,26	269,59	43,39	0,39	0,64	1,64	-20,06	39,11	-79,65	NA	NA	0	21,33	-57,65	5,28	10,73	6,69	0,95	1,98	1,98	461,17	237,02	230,46	NA	0,51	1,03	2,03	9,69	50,81	10,39	NA	NA	0	5,59	21,34	8,94	21,26	8,75	0,19	1,63	1,63	356,05
173	11,75	39,73	7,56	0,53	1,29	1,3	234,9	114,63	150,41	1,47	0,7	2,38	3,38	172,63	70,44	16,68	NA	NA	0	103,54	125,29	7,66	15,23	3,34	0,59	2,66	2,68	158,82	121,2	58,5	1,43	0,5	0,99	1,99	198,93	49,72	15,4	NA	8866,6	0	83,46	95,83	15,16	38,97	NA	0,51	2,15	2,17	204,77
174	1,24	1,8	2,47	1,07	1,7	3,99	729,71	32,91	39,34	121,35	0,19	0,28	1,46	15,13	31,34	59,07	1,14	20557,58	6,75	27,77	78,15	0,63	0,88	1,34	0,59	1,52	4,29	776,58	47,97	37,31	144,75	0,17	0,24	1,39	14,97	28,3	50,89	1,15	17173,03	5,15	30,61	87,73	2,49	3,5	5,56	0,4	0,84	3,49	811,33
175	1,12	2,07	2,77	3,14	3,18	4,7	902,52	3,15	71,34	110	0,46	0,85	1,85	22,24	45,8	19,64	1,48	8911,77	0	52,23	134,7	-2,06	-3,91	-5,9	3,35	3,39	4,72	1043,26	3,59	95,45	128,81	0,47	0,9	1,9	20,09	47,36	5,65	1,61	5559,25	0	63,49	246,8	3,72	6,33	9,09	11,16	11,28	14,44	888,98
176	9,3	13,38	26,79	0,96	1,16	1,86	1051	51,21	66,87	189,07	0,3	0,44	1,44	61,6	30,45	80,58	2,45	-686,56	21,54	150,58	-1424,66	6,28	9,39	15,82	1,03	1,29	1,97	916,2	66,61	51	171,59	0,33	0,49	1,49	68,42	33,09	55,47	3,07	-469,79	22,95	156,41	-2196,79	17,65	22,54	48,77	1,12	1,65	3,5	1005,58
177	-9,25	-12,71	-17,78	0,45	0,82	2,1	701,24	31,14	85,39	111	0,24	0,33	1,37	13,2	27,22	27,51	1,13	2604,84	0	43,13	249,81	-1,4	-1,99	-2,44	0,48	1,41	3,31	636,79	55,28	59,72	115,38	0,28	0,41	1,42	20,94	29,81	48,11	1,28	5141,72	7,14	39,08	135,28	4,62	5,97	7,5	3,43	6,24	15,15	591,26
178	1,56	3,85	6,03	0,04	0,05	1,08	1414,92	6,9	646,76	675,82	0,6	1,47	2,48	10,76	59,61	11,76	1,08	13741,33	0	35,67	91,28	0,48	1,02	0,75	0,04	0,06	1,07	576,07	6,03	240,64	245,56	0,53	1,13	2,13	11,55	53,15	13,26	1,06	13196,44	0	17,53	99,64	0	0	0	0,27	0,51	4,59	699,41
179	12,8	60,39	12,88	0,22	0,28	0,88	367,42	9,04	135,3	81,44	0,79	3,72	4,72	12,8	78,81	38,62	0,81	NA	0	0	0	2,33	15,18	2,79	0,09	0,16	0,8	435,87	12,25	171,62	110,52	0,85	5,51	6,51	10,48	84,64	25,71	0,62	10385	0	9,76	77	4,98	27,63	5,06	0,28	0,65	1,09	370,41
180	37,63	65,49	759,15	0,98	1,78	2,45	7363,67	1419,31	1786,54	1228,78	0,25	0,43	1,74	40,19	42,54	189,86	1,45	-13605,75	0	51,69	-23,57	13,16	44,83	65,78	0,06	0,55	0,85	1819,95	449,4	645,12	275,25	0,56	1,91	3,41	14,82	70,66	36,04	0,54	-22025,67	14,51	8,3	-15,42	12,26	54,65	49,95	0,21	0,74	1,16	1482,58
181	1,2	1,49	1,87	1,72	2,81	5,15	565,45	62,56	44,53	136	0,18	0,23	1,24	17,42	19,03	54,56	1,94	15902,53	5,7	25,12	84,69	3,48	5,05	6,68	1,21	1,94	4,1	698,49	60,51	51,16	181,73	0,31	0,45	1,45	18,13	31,1	45,37	1,74	24895,97	19,88	28,11	59,98	-2,33	-3,2	-4,25	0,77	1,84	5,06	663,17
182	77,52	79,34	61,61	41,31	43,72	43,72	290,07	15,8	6,54	NA	0,02	0,02	1,02	77,52	2,29	3389,75	NA	NA	0	0	0	26,31	65,38	58,87	1,49	1,67	1,67	814,34	89,92	481,25	NA	0,6	1,48	2,48	26,31	59,75	44,04	NA	NA	0	0	0	7,65	36,47	NA	1,25	1,27	1,27	1467,51
183	0,81	1,11	2,63	0,34	0,67	1,85	1184,92	55,53	74,28	204,83	0,22	0,29	1,37	8,95	26,78	41,14	1,1	2826,56	14,65	26,42	350,47	0,48	0,65	1,46	0,34	0,61	1,92	1101,17	42,34	52,78	209,15	0,2	0,28	1,35	10,4	25,83	46,33	1,11	4715,63	14,02	30	226,78	1,09	1,34	3,3	0,01	0,44	2,34	1103,21
184	0,36	1,39	1,42	0,86	1,21	1,22	1442,07	328,62	942,18	5,63	0,74	2,87	3,87	7,1	74,16	8,72	1,39	NA	0	26,64	-13,24	2,82	4,95	12,09	1,81	2,02	2,02	1558,07	138,13	658,6	NA	0,43	0,75	1,75	33,3	42,99	23,5	4,14	NA	0	130,44	-99,63	9,35	14,48	NA	2,09	2,25	2,25	NA
185	-7,7	-10,35	-14,93	0,38	1,16	2,1	707,44	92,12	74,76	113,02	0,25	0,33	1,34	7,74	25,58	5,64	1,25	5112,39	6,17	29,93	172,85	-19,39	-27,22	-36,42	0,15	0,44	1,45	683,78	39,34	138,44	141,92	0,28	0,39	1,4	-0,41	28,77	-34,88	1,1	-151,94	0	35,65	-6348,7	-9,16	-15,7	-18,35	0,06	0,61	1,1	728,72
186	0,11	0,28	0,2	1,82	9,05	10,5	657,7	218,59	30,24	44,53	0,61	1,56	2,56	11,83	60,94	7,8	0,78	6617,8	0	21,13	160,87	-3,01	-7,04	-17,54	6,96	21,31	25,87	2120,3	523,95	36,49	168,76	0,57	1,34	2,34	5,48	57,22	3,02	0,79	-1819,6	0	49,48	-361,53	NA	NA	NA	NA	NA	NA	NA
187	0,98	1,39	2,65	0,26	1,23	3,53	991,49	146,89	150,8	351,54	0,3	0,42	1,42	39,31	29,71	35,87	1,86	-912,32	0	104,12	-1149,07	0,04	0,07	0,11	0,11	1,03	2,91	924,39	143,77	156,35	298,27	0,37	0,58	1,58	36,07	36,7	28,03	1,65	-21,88	0	91,49	-55664,25	1,26	2,05	3,24	0,42	1,55	3,45	937,53
188	0,26	0,5	0,62	0,11	0,15	1,06	877,52	10,74	163,07	321,35	0,49	0,96	1,96	5,86	48,9	9,97	1,03	13335,89	21,64	13,48	88,26	0,01	0,01	0,01	0,01	0,25	1,17	775,3	61,14	139,03	251,63	0,45	0,8	1,8	5,37	44,55	11,17	1,04	9889,7	16,72	11,42	94,45	0,38	0,77	1,28	0,02	0,44	1,51	1223,69
189	1,26	77,26	0,64	0,09	0,85	1,01	185,18	133,21	174,13	28,23	0,98	60,19	61,22	40,45	98,37	3,28	1,15	11023,75	0	19,88	92,14	-4,1	276,25	-2,18	0,12	0,82	0,98	193,75	131,75	189,92	31,95	1,01	-68,29	-67,3	37,32	101,49	-1,69	-0,22	10344,25	0	22,05	101,84	3,84	161,46	2	0,08	0,84	1,01	189,35
190	-0,67	-1,91	-0,98	0,06	0,41	0,97	537,07	74,82	145,99	125,41	0,59	1,69	2,86	19,03	64,99	34,53	0,87	9237,91	14,1	28,99	121,66	0,24	0,61	0,39	0	0,26	0,82	594,9	75,51	123,51	167,7	0,58	1,48	2,54	24,55	60,58	33,73	0,81	3433,23	28,94	39,73	356,87	-0,05	-0,13	-0,08	0,07	0,45	1	554,83
191	20,99	32,78	16,32	2,78	2,78	2,78	283,69	NA	100,61	NA	0,36	0,56	1,56	20,99	35,96	58,38	NA	NA	0	0	0	64,64	81,17	35,36	4,86	4,91	4,91	199,13	1,84	40,11	NA	0,2	0,26	1,26	64,64	20,36	317,39	NA	NA	0	0	0	11,59	13,74	NA	4,45	6,4	6,4	584,57
192	0,04	0,13	0,11	0,04	0,94	1,33	1030,26	616,99	229,45	271,99	0,72	2,54	3,54	6,11	71,75	4,42	2,71	-63612	44,63	17,13	-14,96	-0,13	-0,37	-0,54	0,27	0,46	1,34	1567,83	192,59	1021,69	909,63	0,66	1,94	2,94	7,85	65,95	8,76	2,94	-61384	0	34,35	-16,84	3,11	6,84	7,04	0,15	0,38	1,57	824,9
193	7,49	8,4	8,1	5,2	6,36	10,26	394,77	32,65	28,11	111,04	0,1	0,12	1,12	31,58	10,91	157,47	3,56	24866,84	0	26,06	81,82	7,7	8,85	8,01	2,6	4,58	7,38	378,97	68,84	34,84	99,16	0,13	0,14	1,15	33,57	13,02	122,87	2,88	21845,24	0	26,94	95,22	11,02	13,01	11,12	3,22	4,41	6,21	367,18
194	-3,66	-5,12	-14,26	0,01	0,3	2,08	1422,13	46,43	61,54	287,95	0,15	0,21	1,4	9,05	28,58	29,41	0,97	4949,27	8,04	49,54	152,31	-2,69	-3,66	-8,42	0,02	0,36	2,31	1140,21	41,18	45,43	232,7	0,13	0,18	1,36	10,21	26,46	46,68	0,99	5097,53	6,75	40,4	148,77	0,17	0,23	0,5	0,01	0,35	2,39	1070,81
195	2,25	2,6	26,07	0,84	2,55	4,66	4228,91	551,16	83,5	689,7	0,08	0,1	1,16	14,99	13,48	157,36	1,37	-13680,5	5,73	147,56	-81,27	8,23	9,14	71,99	0,29	3,37	7,09	3182,58	425,63	138,17	520,6	0,05	0,06	1,11	16,96	9,88	417,15	1,32	-9870	0	76,32	-100,68	3,47	4,96	57,09	0,09	1,44	1,85	5985,01
196	8,66	45,82	34,43	0,3	0,7	1,6	1451,75	133,97	145,09	308,75	0,64	3,39	5,29	20,68	81,11	44,83	0,95	NA	13,42	47,84	-115,99	-9,22	-59,3	-21,9	0,07	0,36	1,06	864,68	91,58	237,25	225	0,71	4,54	6,43	8,84	70,56	19,94	0,8	9878,6	9,56	31,76	-320,05	-2	-32,67	-7,37	0,14	0,71	1,3	1343,05
197	6,71	1556,16	23,52	0,44	1,1	1,17	1278,56	252,99	321,82	28,71	0,88	203,83	231,76	11,38	99,57	11,62	0,08	NA	4,89	16,34	44,3	7,84	103,1	25,54	0,08	0,75	0,84	1186,57	242,75	302,32	33,07	0,81	10,6	13,16	9,27	92,4	14,5	0,18	32358,88	4,93	4,67	18,82	16,15	71,87	39,4	0,34	2,42	2,57	888,09
198	0,04	0,08	0,05	0,29	0,82	1,15	450,99	98,82	138,18	61,25	0,43	0,75	1,75	12,46	42,75	28,91	1,11	7348,93	10,89	15,34	133,29	0,12	0,18	0,13	0,13	0,32	1,35	371,69	16,2	68,47	88,11	0,24	0,34	1,43	11,66	29,92	60,35	1,03	4676,07	4,34	11,78	159,17	-10,15	-15,23	-8,54	0,05	0,34	1,4	306,09
199	2	2,41	2,88	0,05	5,55	9,55	525,84	157,63	28,65	116,08	0,12	0,15	1,2	18,03	16,84	128,35	1,94	18810,52	0,7	23,09	79,71	3,64	4,12	4,99	1,81	3,82	7,01	498,92	70,68	35,2	114,09	0,09	0,1	1,13	21,2	11,58	184,56	1,84	19451	0	24,07	77,81	7,55	8,48	12,24	0,75	2,78	6,56	590,38
200	3,09	24,52	5,9	0,02	0,3	0,9	696,33	69,78	101,14	147,7	0,86	6,85	7,93	29,52	87,38	21,01	0,91	1362,64	36,3	50,42	681,79	-10,96	-292,65	-19,31	0,05	0,18	0,7	641,05	47,13	239,73	200,96	0,95	25,32	26,69	29,92	96,25	9,89	0,58	-1548,38	36,02	72	-688,81	-4,71	-580,14	-12,46	0,04	0,41	1	963,95
201	32,59	92,13	52,18	1,76	4,12	4,14	584,39	152,69	64,86	1,9	0,65	1,83	2,83	32,59	64,63	87,19	1,4	NA	10,44	0	0	2,12	8,18	9,16	0,17	0,84	1,06	1569,88	315,1	341,36	108,22	0,74	2,85	3,85	2,12	74,06	10,1	0,84	NA	8,44	0	0	-14,99	-76,08	-36,1	0,05	0,49	0,59	876,75
202	0	0,03	0,01	0	0,32	0,84	502,96	110,56	262,93	183,35	0,8	5,81	7,27	7,74	86,24	14,16	0,41	17322,75	17,18	10,66	48,93	-41,54	-918,63	-101,98	0,01	0,38	0,88	893,57	266,61	600,4	359,17	0,9	19,87	22,11	-35,3	95,48	-35,05	0,17	-48223,77	12,76	15,32	-21,73	-24,42	31,03	-73,84	0,01	0,62	0,98	1100,67
203	-0,25	-34,06	-0,15	0,77	1	2,12	214,83	22,76	95,85	108,2	0,79	107,64	135,69	-0,25	99,26	-0,32	8,16	NA	33,7	0	0	-17,82	102,44	-32,04	0,03	0,09	1,1	654,61	36,95	569,32	584,77	1,17	-6,75	-5,75	-17,82	117,39	-15,18	NA	NA	29,23	0	0	-0,02	-0,02	-0,05	0	0,65	1,34	1273,34
204	-1,91	-3,13	-3,07	0,03	1,23	2,41	586,65	76,79	63,99	76,98	0,22	0,37	1,64	20,46	38,97	32,9	0,98	7778,01	0	35,95	122,7	-1,38	-2,21	-2,56	0,08	0,98	2,4	671,94	73,24	81,36	117,3	0,23	0,37	1,59	20,45	37,24	39,09	1,02	7948,71	0	40,31	119,93	-2,38	-3,83	-3,5	0,05	0,51	2,01	535,81
205	1,73	2,19	2,44	0,7	3,44	6,82	512,74	73,37	35,71	154,22	0,15	0,19	1,26	23,71	20,88	92,69	2,14	18171,07	4,26	30,87	83,15	2,44	3,15	3,64	1,1	2,76	4,98	543,28	65,49	51,41	161,05	0,18	0,23	1,29	26,26	22,73	66,21	2,42	19427,45	5,52	35,56	88,61	3,58	4,42	5,01	1,03	2,62	5,37	509,54
206	0,04	0,04	0,28	0,14	1,21	4,99	2535,54	117,45	110,28	422,77	0,1	0,11	1,13	14,67	11,59	82,47	1,2	NA	3,06	101,6	225,34	0,05	0,06	0,33	0,38	1,53	5,77	2225,39	110,04	96,31	408,58	0,08	0,09	1,11	15,54	8,4	96,74	1,26	NA	1,97	67,21	141,12	0,13	0,15	0,76	0,92	2,1	8,51	2096,55
207	-15,21	-15,31	-13302,3	37,89	38,31	38,31	319236,55	885,52	2073,1	NA	0,01	0,01	1,01	-14,55	0,66	-443,71	1,33	NA	0	580,46	-31,94	-13,33	-13,32	-18516,67	-1701,2	-1720	-1720	505755,25	1410	-75	NA	0	0	1	-13,33	-0,01	14830	1,35	NA	0	0	0	-9,83	-9,83	NA	NA	NA	NA	307049,17
208	-7,58	108,85	-50,13	0	0,08	0,4	2413,82	165,73	1904,38	655,85	1,01	-14,54	-14,36	-4,48	106,96	-7,12	-0,11	1400,93	6,38	20,48	156,77	0,16	0,3	0,24	0,01	0,41	1,5	538,33	51,75	105,79	143,49	0,4	0,76	1,91	15,08	47,66	4,41	0,83	15974,42	4,49	22,07	71,72	0,69	1,25	1,09	0,07	0,23	0,86	576,24
209	-12,5	-15,96	-24,91	0,2	1,33	5,66	727,48	58,03	51,81	227,95	0,09	0,12	1,28	3,42	21,69	-43,93	1,36	-148,88	0	31,72	-6581,51	-6,58	-8,42	-10,5	0,07	2,14	6,16	581,31	85,03	41,13	167,81	0,1	0,13	1,28	11,29	21,94	23,09	1,44	4491,77	0	28,53	244,85	-5,76	-7,18	-10,17	0,94	3,52	8,79	642,7
210	0,28	7,38	0,44	0,03	0,88	1,21	570,97	237,65	276,72	93,2	0,85	22,05	26,01	8,11	96,15	2,35	0,56	-53555	18,8	12,25	-117,05	-13,58	149,84	-28,92	0,01	0,47	0,56	774,9	336,9	726,78	67,07	1,09	-12,01	-11,03	0,97	109,07	-10,28	-0,09	-19828,14	5,58	30,97	-107,13	0,86	-9,72	1,58	0,01	0,18	0,5	668,23
211	-14,71	168,74	-4281,67	0,01	0,29	0,37	106205,88	31644	113838	9201,04	1,09	-12,47	-11,47	-7,25	108,72	-10,48	-0,14	-10895	0	2171,67	-23,92	-0,94	12,3	-14,64	0,22	0,25	0,52	5694,93	145,19	6059,01	1706,71	1,08	-14,14	-13,14	1,53	107,61	1,49	-0,17	-8520	0	38,51	-13,18	8,05	414,21	103,88	0,27	0,29	0,68	4696,31
212	0,02	0,36	0,01	0,02	0,79	1,15	220,33	86,6	53,51	41,74	0,88	12,99	14,72	15,4	93,21	5,87	0,94	28813,75	27,69	9,28	76,01	-0,37	-1,3	-0,49	0,29	0,69	1,18	483,78	89,59	80,83	113,27	0,67	2,39	3,56	13,75	71,9	9,11	1	24323,76	31,03	18,76	86,5	0,47	0,89	0,6	0	0,69	1,36	464,95
213	0,02	2,15	0,01	0,01	0,97	0,97	274,62	207,14	206,38	0,03	0,99	122,95	123,96	0,99	99,19	5,58	0,98	NA	2,82	0,73	5,83	0,1	9,17	0,09	0,01	0,87	0,94	315,68	216,17	242,47	16,68	0,99	92,51	93,51	1,37	98,93	9,93	0,86	NA	2,39	1,1	8,04	-0,69	-162,8	-0,73	0	0,85	0,92	385,72
214	0,13	3,48	0,62	0,02	0,56	2,01	1766,57	323,52	601,8	889,68	0,93	25,34	27,12	0,13	96,31	14,4	2,06	NA	0	0	0	0,09	3,1	0,22	0,02	0,42	1	921,56	160,96	402,81	238,22	0,95	33,49	35,21	35,71	97,16	12,62	0,83	-3339,27	0	90,19	-296,71	0,49	14,57	1,53	0,04	0,56	1,17	1133,06
215	16,26	19,23	166,79	6,17	10,62	12,43	3744,18	667,2	150,03	275,17	0,05	0,05	1,18	25,59	15,45	625,83	1,72	-2980,44	0	95,69	-250,7	5,76	6,55	67,3	11,14	21,71	24,82	4250,51	884,08	83,68	264,16	0,03	0,03	1,14	15,11	11,95	756,08	1,75	-2204,28	0	109,12	-340,32	8,57	10,36	73,68	7,62	13,08	15,11	3130,55
216	0,53	1	0,62	0,02	0,42	1,5	423,61	63,87	124,16	175,17	0,45	0,85	1,88	23,1	46,82	24,74	1,38	10844,06	10,75	26,19	88,31	-9,72	-19,99	-11,77	0,02	0,33	1,34	441,04	62,1	138,91	200,43	0,5	1,03	2,06	15,44	51,39	1,71	1,32	6723,21	13,26	30,49	147,57	0,36	0,87	0,5	0,01	0,58	1,43	497,68
217	0,32	11,55	1,35	0,01	0,27	0,34	1527,57	297,98	1150,65	88,68	0,97	34,9	35,9	24,11	97,21	11,67	0,3	1066,07	6,74	99,58	1171,59	0,1	3,82	0,42	0,17	0,35	0,52	1525,28	224	1199,56	200,29	0,97	36,96	37,96	18,46	97,37	12,53	0,33	4501,63	3,07	76,92	220,63	0,13	4,35	0,75	0	1,08	1,26	2110,1
218	-0,31	-0,37	-0,5	2,11	3,92	6,05	590,29	87	48,2	104,36	0,14	0,16	1,18	11,97	15,59	91,13	1,79	15692,67	0	19,86	79,18	13,24	15,89	18,54	0,98	4,04	5,09	509,65	174,91	57,07	60,87	0,16	0,19	1,2	23,97	16,7	160,69	2,06	41581,26	0	15,02	33,78	6,88	7,17	11,62	63,25	121,06	168,53	614,64
219	-5,91	-5,91	NA	NA	NA	NA	NA	NA	NA	NA	NA	NA	1	-5,91	0	NA	NA	NA	0	NA	0	0,57	1,23	0,12	0,07	0,07	0,07	79,04	NA	42,35	NA	0,54	1,18	2,18	0,57	54,17	13,88	0,48	NA	0	0	0	-2,74	-14,94	-2,43	0,84	0,85	0,85	322,61
220	-1,32	-1,34	NA	70,89	70,89	70,89	NA	NA	NA	NA	0,01	0,01	1,01	-1,32	1,41	-93,85	NA	NA	0	NA	NA	0,28	0,29	NA	55,58	55,58	55,58	NA	NA	NA	NA	0,02	0,02	1,02	0,28	1,8	15,66	NA	NA	0	NA	NA	-10,6	-11,85	NA	9,44	9,44	9,44	NA
221	-4,2	-95,76	-14,16	0,19	0,21	0,25	822,78	14,28	778,96	37,67	0,96	21,81	22,81	7,39	95,62	6,96	0,41	-921	29,5	39,08	-349,01	5,28	52,25	10,44	0,27	0,29	0,33	720,04	9,26	545,27	24,48	0,9	8,9	9,9	25,26	89,9	25,95	0,3	2652,6	11,95	39,52	189,88	12,01	45,44	12,53	0,16	0,28	0,28	379,87
222	0,56	1,59	3,57	0,09	1,15	2,01	2327,58	322,01	710,16	619,46	0,55	1,55	2,84	7,46	64,8	18,58	1,54	-18310	0	44,03	-29,63	-7,9	-27,02	-33,57	0,73	1,32	2,37	1546,54	46,77	462,75	491,26	0,63	2,16	3,42	2,82	70,76	8,35	2,19	-21691	17,91	45,55	-36,8	6,14	15,65	92,92	0,26	0,74	1,52	5506,03
223	-4,1	-76,53	-11,67	0,02	0,03	0,42	1038,53	11,33	936,7	369,03	0,92	17,07	18,65	5,04	94,64	-0,1	0,09	-21407	0	26,02	-67,4	-224,75	109,35	-213,74	0,01	0,04	0,04	346,17	32,67	1044,82	NA	3,06	-1,49	-0,49	-198,97	305,53	-68,83	-2,32	-72664	0	24,52	-15,62	4,85	7,82	NA	0,7	1,08	1,99	17593,68
224	3,33	92,28	3,6	0,01	1,03	3,04	394,03	72,87	20,43	149,31	0,96	26,5	27,7	15,53	96,39	11,45	2,07	26985,83	13,59	13,17	53,83	5,08	56,54	4,34	0,01	0,9	1,78	310,8	91,94	67,82	92,98	0,91	10,09	11,13	19,7	91,02	15,18	1,89	28019,6	11,56	12,48	56,08	4,39	33,56	6,05	0,01	0,74	2,61	501,18
225	35,74	38,26	31,08	1,64	7,81	10,47	317,43	127,33	20,63	55,63	0,07	0,07	1,07	35,74	6,59	637,38	3,02	NA	0	0	0	5,87	6,31	7,01	0,97	6,01	8,34	434,78	150,09	29,79	70,29	0,07	0,07	1,07	5,87	6,93	213,83	2,2	NA	0	0	0	3,93	7,62	8,48	4,3	7,55	9,33	784,75
226	36,72	67,09	23,87	0,15	0,73	1,5	237,27	40,49	69,83	54,5	0,45	0,83	1,83	57,25	45,26	91,94	1,02	22935,9	0	13,34	43,63	11,47	24,16	7,2	0,64	0,71	3,89	228,6	2,77	38,39	123,67	0,53	1,11	2,11	26,2	52,53	27,73	1,43	2011,2	0	9,25	541,45	7,27	32,26	11,05	0,16	0,69	0,76	552,98
227	4,92	9,87	9,05	0,03	0,59	1,17	671,54	121,7	102,73	127,58	0,37	0,74	2,01	23,62	50,17	35,94	0,83	1194,74	17,7	34,42	1123,99	2,34	4,6	4,89	0,21	1,22	2,39	761,99	118,77	99,97	143,55	0,37	0,72	1,97	19,72	49,21	26,39	0,93	5877,53	2,68	36,38	218,23	0,12	0,36	0,54	0,51	1,5	6,09	1590,02
228	8,21	8,46	11,02	12,48	19,74	26,43	490,05	102,58	14,12	95,87	0,03	0,03	1,03	16,87	2,92	511,53	4,27	NA	0	11,62	-198,84	3,5	3,87	7,29	4,39	4,39	19,67	756,69	NA	25,38	393,2	0,03	0,04	1,1	13,66	9,43	346,55	2,72	NA	0	21,12	-46,62	1,25	1,4	0,94	1,25	1,25	3,24	273,12
229	5,48	33,89	10,49	0,16	0,37	0,64	698,4	81,49	387,71	103,96	0,75	4,66	6,18	12,18	83,83	15,04	0,33	15978,31	0	12,83	59,24	-1,8	-17,44	-5,36	0,13	0,25	0,52	1081,61	100,95	629,26	213,45	0,84	8,12	9,66	4,74	89,65	5,62	0,2	193,82	15,51	19,46	4618,44	0,37	4,57	0,91	0,05	0,48	0,66	891,28
230	0,55	0,63	0,6	1,2	1,52	1,54	397,24	14,64	3,7	1,3	0,12	0,14	1,14	6,48	12,51	94,21	1,08	7655,33	11,03	6,45	57,33	0,46	0,57	0,5	0,49	1,41	1,43	395,73	73,12	47,26	1,57	0,2	0,26	1,26	6,76	20,36	55,24	1,13	8613,17	8,08	6,85	55,89	1,57	1,99	1,51	0,24	1,46	1,46	352,03
231	0,28	1,55	0,66	0,19	0,2	1,28	865,9	7,39	564,74	615,22	0,82	4,58	5,58	67,41	82,07	4,54	1,14	1940,5	0	159,25	683,61	0,21	0,99	0,33	0,01	0,07	1,32	577,03	21,4	361,05	456,02	0,79	3,78	4,78	62,19	79,06	2,2	1,26	426,5	0	98,25	2484,17	-35,74	298,7	-70,71	0,02	0,51	3,84	720,13
232	0	0	NA	NA	NA	NA	NA	NA	NA	NA	0	0	1	0	0	NA	NA	NA	0	NA	NA	0	0	NA	NA	NA	NA	NA	NA	NA	NA	0	0	1	0	0	NA	NA	NA	0	NA	NA	4,05	10,04	NA	0,42	1,68	1,68	111,73
233	7,88	10,06	11,47	0,74	1,43	3,15	531,32	51,62	76,15	133,99	0,2	0,26	1,28	25,48	21,65	109,99	1,55	12764,25	0,17	25,63	88,98	2,49	3,17	3,46	0,6	1,12	3,16	505,97	37,73	74,73	154,24	0,2	0,26	1,27	22,22	21,43	90,7	1,57	12969,81	0	27,42	93,74	2,79	3,45	3,49	0,91	1,87	4,15	456,62
234	2,83	8,46	3,42	0	0,86	1,25	440,64	230,72	157,92	107,41	0,64	1,92	2,99	16,34	66,57	14,37	1,52	40,71	25,92	16,32	34783,86	1,49	5,89	2,57	0	0,52	0,8	630,97	232,94	297,75	128,96	0,74	2,94	3,96	11,5	74,77	7,1	0,62	-1425,14	24,62	17,36	-1036,58	-7,02	-55,04	-40,82	0	0,1	0,6	2115,54
235	-0,15	-0,29	-0,43	0,13	0,98	1,39	1046,07	172,51	197,18	84,75	0,24	0,48	1,97	6,22	49,17	54,67	0,76	10315,61	4,7	18,26	90,77	4,13	9,09	8,5	0,26	1,42	1,87	748	153,01	132,52	60,82	0,33	0,71	2,2	11,24	54,52	48,11	0,9	19191,56	13,27	14,59	51,25	0,22	0,61	0,56	0,19	1,04	1,23	915,08
236	-0,58	-5,52	-1,02	0,17	0,58	1,21	639,51	54,68	133,86	84,55	0,9	8,53	9,53	10,77	89,51	17,66	1,06	20553	0	19,89	35,75	9,69	56,35	19,17	0,88	1,44	2,34	719,69	81,99	147,03	134,57	0,83	4,81	5,81	19,53	82,8	25,62	1,53	24362,75	0	19,45	30,79	6,35	24,89	12,43	0,66	3,16	9,64	713,06
237	-4,34	-7,24	-46,38	0,01	0,06	1,07	3900,23	30,25	520,72	552,5	0,39	0,66	1,67	2,89	40,07	-0,38	1	-6418,18	8,01	77,27	-116,35	-2,62	-4,53	-25,11	0,01	0,13	0,91	3483,14	66,81	561,86	443,53	0,42	0,72	1,72	4,13	42,01	2,66	0,97	-5351,82	7,62	64,62	-128,75	0,27	0,4	2,14	0	0,05	0,69	2848,76
238	8,71	112,42	13,36	0,09	1,25	1,43	559,72	448,46	385,48	67,34	0,92	11,91	12,91	8,71	92,25	9,44	15,68	NA	0	0	0	-9	-513,33	-14,12	0,06	0,67	2,19	571,02	79,89	130,02	199,97	0,98	56,03	57,03	-9	98,25	-9,16	0,04	NA	0	0	0	0,35	4,14	2,54	0,02	0,17	0,95	2647,56
239	4,77	13,17	17,2	0,09	0,35	0,56	1315,01	204,64	651,5	171,92	0,61	1,68	2,76	15,97	63,75	15,36	0,55	3183,75	10,55	40,35	150,03	-0,01	-0,01	-0,02	0,01	0,23	0,97	1404,82	78,92	372,87	279,85	0,6	1,56	2,61	21,8	61,69	10,73	0,95	5415	0	84,15	162,47	2,94	7,61	10,93	0,2	0,31	0,91	1354,9
240	13,08	13,4	7,46	154,25	154,25	172,38	208,01	NA	1,17	21,51	0,02	0,02	1,02	13,08	2,35	556,06	NA	423	0	0	0	11,8	11,99	13,33	NA	NA	NA	411,21	15,05	NA	23,08	0,02	0,02	1,02	11,8	1,58	746	NA	439	0	0	0	18,04	20,49	NA	8,27	8,27	9,16	498,57
241	7,04	24,05	13,72	0,14	0,24	0,87	711,8	28,67	146,36	193,13	0,61	2,09	3,42	17,75	70,74	25,8	0,57	29571,58	28,02	20,9	58,37	6,74	21,34	11,68	0	0,41	0,82	630,65	112,45	150,54	113,15	0,6	1,9	3,16	16,57	68,4	22,63	0,61	35861,71	26,62	17,03	52,86	1,34	3,69	2,95	0	0,33	0,9	799,18
242	NA	NA	NA	NA	NA	NA	NA	NA	NA	NA	NA	NA	NA	NA	NA	NA	NA	NA	NA	NA	NA	38,1	48,67	8,03	2,98	4,64	4,64	76,75	27,12	16,36	NA	0,22	0,28	1,28	74,98	21,7	175,56	NA	11117	0	7,78	41,27	11,4	14,22	3,95	4,02	5,05	5,05	125,98
243	0,11	0,32	1,13	0	0,35	0,69	3756,18	376,78	513,41	371,59	0,33	0,96	2,95	2	66,15	40,8	0,47	-6770	17,32	19,42	-101,48	-6,74	-21,65	-66,27	0,04	0,38	0,93	3576,61	270,89	742,58	438,81	0,33	1,07	3,21	-2,69	68,85	16,26	0,47	-10757,27	4,02	39,89	-111,53	-0,65	-2,51	-6,61	0,02	0,74	1,26	3680,33
244	-9,98	-12,54	-20,43	1,16	2,43	4,85	747,7	82,02	60,01	162,15	0,15	0,19	1,26	10,37	20,45	-9,45	1,5	7702,01	0,83	41,69	164,73	-11,62	-17,48	-25,31	0,13	0,79	1,99	792,87	85,4	124,02	162,93	0,29	0,44	1,5	5,6	33,55	-8,1	1,17	5254,61	6,2	37,51	214,1	6,75	11,22	15,61	0,01	0,66	1,78	842,21
245	-1,43	-2,18	-13,24	1,02	1,06	1,21	3384,12	31,45	477,86	118,22	0,24	0,37	1,52	5,51	34,37	31,55	0,93	-11673	9,82	64,31	-193,73	3,7	5,28	54,17	0,94	1	1,2	5331,12	67,59	1118,7	234,55	0,22	0,31	1,43	9,62	30	81,9	0,94	-22647	0	86,72	-84,38	2,57	3,37	54,24	1,22	1,27	1,34	7697,55
246	0,44	0,49	0,53	1,6	2,43	7,2	439,41	30,18	36,06	174,27	0,1	0,11	1,11	63,72	9,75	337,15	2,27	-2007,33	0	76,18	-556,59	-0,1	-0,1	-0,15	2,46	3,9	13,7	553,03	35,43	24,65	244,83	0,05	0,05	1,05	80,21	4,51	103,46	2,5	-3165,67	0	122,01	-211,45	0,25	0,31	0,44	1,43	2,13	3,84	635,32
247	NA	NA	NA	NA	NA	NA	NA	NA	NA	NA	NA	NA	NA	NA	NA	NA	NA	NA	NA	NA	NA	-94,74	99,98	-33,81	0,26	0,51	0,51	129,9	64,18	250,22	NA	1,95	-2,06	-1,06	-91,25	194,76	-48,65	NA	NA	0	1,25	-1,18	38,39	100	13,65	0,7	1,62	1,62	129,41
248	0,83	2,58	2,48	0,12	2,6	2,82	1093,74	607,39	41,41	56,32	0,51	1,58	3,12	8,41	67,92	25,18	1,24	-2578,6	18,88	22,72	-249,15	0,75	3,4	9,02	0,08	1,04	1,44	4379,63	2330,78	2081,34	978,72	0,66	3,01	4,53	2,73	77,93	8,23	1,39	-25100,5	7,84	23,8	-25,12	1,08	2,37	5,32	0,32	0,69	1,31	1795,76
249	0,87	2,15	NA	12,91	12,93	12,93	NA	NA	NA	NA	0,59	1,47	2,47	3,24	59,45	16,74	1,45	NA	0	NA	-287,83	1,75	3,74	57,24	37,3	37,3	37,3	11897,11	NA	111,57	NA	0,53	1,14	2,14	1,75	53,18	22,27	1,53	NA	0	0	0	1,25	2,41	NA	18,56	19,26	19,26	7322,73
250	-0,21	-0,27	-0,43	2,25	4,11	5,9	745,46	87,79	47,4	86,4	0,12	0,16	1,31	13,44	23,65	101,14	1,32	10637,03	0	27,87	110,54	0,46	0,61	0,94	1,47	2,9	3,89	749,99	111,11	77,38	77,61	0,16	0,21	1,34	14,94	25,1	63,81	1,34	10703,56	0	29,85	128,01	1,49	1,9	3,06	2,13	3,86	5,73	747,31
251	3,56	11,97	7,75	0,01	0,41	1,21	795,28	52,38	35,02	106,67	0,54	1,82	3,37	9,38	70,31	22,21	0,84	15119,16	12,66	12,69	75,11	-5,58	-27,6	-21,52	0	0,23	0,93	1403,65	105,32	129,48	321,67	0,68	3,34	4,95	-0,49	79,78	2,79	0,79	-1515,48	26,01	19,63	-796,94	0,34	1,49	0,63	0	0,64	1,11	680,73
252	6,02	14,45	14,19	0,18	0,34	1,16	860,73	31,18	201,04	167,74	0,56	1,35	2,4	11,88	58,34	30,16	0,71	28325,25	3,23	13,82	42,83	12,2	24,64	30,45	0,2	0,86	1,77	908,8	137,41	156,09	190,47	0,5	1,01	2,02	16,26	50,5	41,03	1,33	13159	5,76	10,14	76,64	5,91	9,46	13,58	0,37	1,77	4,09	836,51
253	0,99	7,54	1,11	0,41	0,78	0,78	408,77	NA	318,57	NA	0,87	6,63	7,63	7,34	86,89	6,09	0,55	-9044	0	7,11	-30,41	-8,58	186,09	-16,99	0,11	0,19	0,19	720,33	26,4	741,03	NA	1,05	-22,68	-21,68	-8,13	104,61	-6,96	-0,05	-16172	0	0,9	-4,01	1,36	15,12	NA	0,04	0,27	0,27	958,33
254	-4,79	-6,68	-23,05	0,86	0,96	3,29	1755,69	9,64	94,18	222,66	0,14	0,2	1,39	4,57	28,24	16,4	0,97	3547,61	0	45,04	270,52	-10,74	-15,22	-51,04	0,43	0,6	2,31	1729,62	19,64	116,74	202,91	0,14	0,2	1,42	1,2	29,41	-4,08	0,92	-2340,78	0	56,77	-461,52	-1,08	-1,44	-4,12	0,21	0,34	2,44	1386,75
255	1,78	3	1,86	0,08	0,28	0,85	380,79	28,27	134,18	78,02	0,38	0,63	1,69	24,17	40,76	27,54	0,87	11238,26	0,85	23,36	124,01	11,58	21,51	16,21	0,12	0,2	0,63	509,36	16,53	156,52	95,58	0,45	0,83	1,86	29,32	46,15	48,17	0,75	26646,26	12,24	24,81	58,07	16,22	26,41	20,57	0,17	0,38	0,75	461,44
256	1,17	2,89	2,3	0,27	0,37	0,91	714,44	19,13	208,79	118,26	0,47	1,17	2,46	10,73	59,32	28,73	0,79	20989,05	0,93	18,71	70,28	-13,62	-39,57	-22,77	0,05	0,45	0,74	608,27	73,44	138,39	53,12	0,55	1,6	2,9	-2,19	65,57	7,24	0,76	-2452,39	7,69	19,11	-642,74	-9,93	-32,71	-27,73	0,02	0,3	0,62	1016,2
257	-0,87	-1,45	-3,42	0,08	0,44	1,62	1432,07	80,38	171,88	268,32	0,29	0,48	1,66	12,57	39,84	25,85	0,98	7797,41	8,24	52,75	175,25	0,01	0,01	0,03	0,06	0,65	2,47	1504,63	95,63	83,35	297,68	0,27	0,42	1,58	13,19	36,56	35,53	1,06	7792,73	10,76	54,49	164,24	0,01	0,01	0,03	0,02	0,16	2,33	1549,73
258	-55,91	-93,08	-19,89	0,69	3,67	3,67	129,81	102,09	34,27	NA	0,4	0,66	1,66	3,51	39,93	-122,58	NA	3671	12,48	21,13	265,95	3,65	5,8	1,66	4,54	13,32	13,32	165,32	77,26	8,8	NA	0,37	0,59	1,59	13,14	37,1	12,95	3,58	3709	31,04	4,31	42,63	-91,13	-254,67	-42,32	0,19	0,31	0,31	169,05
259	-8,7	111,96	-36,34	0,06	0,09	0,15	1525,46	45,06	1447,39	98,26	1,08	-13,88	-12,88	-5,84	107,77	15,72	0,04	151	0	11,94	3222,52	-12,81	58,05	-49,32	0,15	0,17	0,27	1400,91	25,96	1563,26	163,41	1,22	-5,53	-4,53	-8,48	122,07	16,93	-0,19	-12122	0	16,69	-51,11	1,08	-5,94	2,29	0,25	0,29	0,37	770,48
260	2	39,17	2,72	0,03	0,28	0,87	496,21	69,05	259,01	167,79	0,75	14,7	19,59	17,91	94,89	15,36	0,45	5757,8	20,29	21,63	277,48	0,42	12,18	0,72	0	0,19	0,73	626,96	90,78	454,84	257,82	0,79	22,86	28,96	16,55	96,55	10,62	0,12	3208,28	3,33	27,79	517,07	1,87	24,91	2,29	0,01	0,21	0,68	446,07
261	-6,97	-10,28	-12,14	0,02	0,75	1,33	635,98	60,23	81,66	47,57	0,21	0,3	1,47	12,21	32,17	42,84	0,89	2635,82	0	33,43	502,24	-13,95	-25,11	-26,02	0,23	0,57	1,15	678,99	51,21	148,31	87,15	0,33	0,6	1,8	5,55	44,45	-6,63	0,8	707,33	0	36,38	1702,11	0,72	1,42	1,29	0,22	0,69	1,44	646,42
262	0,14	1,19	0,24	0,36	0,52	1,18	621,82	40,29	252,1	168,26	0,85	7,22	8,46	18,57	88,18	11,02	1,16	12268,48	0	31,4	112,26	2,25	16,39	3,61	0,28	0,56	1,25	584,21	70,81	246,22	172,02	0,85	6,16	7,28	20,98	86,26	11,73	1,29	14541,3	0	30,05	102,11	3,19	21,8	5,47	0,35	0,54	1,26	625,41
263	19,84	59,16	46,8	0,99	4,87	5,62	861,23	223,93	57,66	43,92	0,42	1,24	2,98	30,28	66,47	64,22	0,79	44938,33	0,61	24,64	32,19	6,29	15,89	14,29	1,15	8,26	8,26	826,91	270,9	38,13	0	0,38	0,97	2,53	20,45	60,41	36,3	0,89	35609,67	0	32,16	55,45	-9,14	-16,06	-30,1	0,62	4,39	4,68	1199,17
264	-8,21	-8,21	NA	NA	NA	NA	NA	NA	NA	NA	NA	NA	1	-8,21	0	NA	NA	NA	0	NA	0	-128,23	-159,56	-306,42	4,9	4,9	4,9	869,8	NA	168,9	NA	0,2	0,24	1,24	-128,23	19,63	-653,1	NA	NA	0	0	0	-46,46	139,23	-33,85	0,11	0,85	0,85	265,21
265	-29,94	35,35	-50,76	0,02	0,05	0,05	618,74	27,23	1127,1	NA	1,85	-2,18	-1,18	22,46	184,69	-12,81	-0,93	2157	0	88,83	172,38	2,02	3,23	3,96	0,42	1,22	1,22	714,47	212,91	265,22	NA	0,38	0,6	1,6	10,46	37,53	10,6	1,15	9172	0	16,57	61,18	-4,66	-8,28	-12,52	0,11	0,73	0,73	978,58
266	-5,59	-7,76	NA	0,02	0,92	0,92	NA	NA	NA	NA	0,28	0,39	1,39	-5,59	28,03	-19,93	0,97	NA	0	NA	0	-5,68	-59,1	NA	0	0,21	0,36	NA	NA	NA	NA	0,9	9,41	10,41	-5,68	90,39	-6,28	0,14	NA	0,04	NA	0	34,38	94,38	56,04	0,08	0,49	1,3	593,34
267	2,71	5,34	4,53	0,82	2,03	2,03	313,76	360	295,29	NA	0,49	0,97	1,97	2,71	49,15	5,52	NA	NA	0	0	0	-3,82	105,37	-3,94	0,01	0,94	1,32	375,87	242,82	262,9	102,31	1,04	-28,6	-27,6	2,44	103,62	-2,81	-0,54	3371,95	0	6,46	229,11	0,29	-7,97	0,28	0,01	0,71	1,16	361,72
268	1,51	2,87	6,47	0	0,18	1,12	1563,84	27,8	97,71	284,58	0,32	0,6	1,9	14,27	47,29	35,31	0,82	5205,21	17,92	54,66	215,9	1,4	2,48	5,5	0	0,19	1,3	1434,99	29,07	93,85	307,27	0,3	0,53	1,78	14,94	43,8	39,79	0,88	8298,34	15,83	53,4	136,45	0,77	1,26	2,41	0,01	0,24	1,56	1145,01
269	1,74	12,41	94,83	0,17	0,45	0,45	19945,97	832,56	16909,17	NA	0,86	6,15	7,15	1,74	86,01	2,02	0,23	1308,17	0	0	0	64,2	94,09	12158,44	2,2	2,47	2,47	68939,23	2403,3	21643,2	NA	0,32	0,47	1,47	64,2	31,77	202,04	3,18	NA	0	0	0	-0,43	-0,79	-107,23	1,28	1,56	2,28	91646,64
270	2,75	20,19	0,68	0,01	1,18	1,18	90,76	75,74	75,73	0	0,86	6,35	7,35	2,75	86,4	3,18	NA	NA	0	0	0	NA	NA	NA	NA	NA	NA	NA	NA	NA	NA	NA	NA	NA	NA	NA	NA	NA	NA	NA	NA	NA	32,97	36,73	NA	9,77	9,77	9,77	30,51
271	1,47	12,63	20,8	0,02	0,68	1	5181,47	902,05	441,84	443,29	0,55	4,73	8,62	7,84	88,4	21,88	0,53	-1794	45,42	90,55	-430,03	0,57	4,94	6,6	0,03	0,63	0,92	4235,18	932,24	378,24	458,45	0,58	5,07	8,7	8,4	88,51	24,42	0,49	-1522,46	48,51	91,11	-533,13	1,05	8,38	9,21	0	0,53	0,74	3202,86
272	1,92	35,85	4,71	0,08	0,13	0,9	896,19	36,84	743,21	578,8	0,95	17,67	18,68	1,92	94,65	6,48	0,64	NA	0	0	0	3,79	46,83	5,2	0,05	0,09	0,98	499,34	18,07	398,97	358,61	0,92	11,34	12,35	13,7	91,9	9,91	0,92	85,33	0	13,59	7712,5	0,94	2,02	1,58	0,05	0,33	1,24	611,85
273	15,1	33,18	3,42	0,4	1,84	1,84	82,6	63,89	44,37	NA	0,54	1,2	2,2	437,13	54,49	27,71	NA	9316,67	0	95,51	95,9	1,81	4,43	0,42	0,63	1,7	1,7	84,4	52,35	49,16	NA	0,59	1,45	2,45	426,96	59,1	3,07	NA	9076	0	98,58	98,97	9,69	22,45	2,52	0,84	1,76	1,76	94,79
274	1,23	1,53	2,76	2,97	6,19	12,98	815,87	85,43	27,09	186,5	0,15	0,19	1,24	15,22	19,49	58,66	1,58	14823,52	0	31,26	80,76	4,29	5,51	8,75	1,66	3,52	7,68	742,8	79,49	33,84	181,53	0,18	0,24	1,29	20,59	22,18	59,83	1,56	21798,07	2,45	33,26	71,42	3,86	4,94	7,96	1,31	2,87	7,52	750,63
275	-12,37	-17,49	-20,66	0,61	1,62	3,29	609,59	70,19	59,63	118,13	0,22	0,31	1,41	11,9	29,27	3,43	1,3	9518,68	4,11	40,54	150,15	1,86	2,47	2,75	0,48	1,65	3,98	539,35	63,38	49,16	128,99	0,19	0,25	1,33	26,12	24,75	82,23	1,41	17408,25	2,47	35,95	84,25	4,7	5,81	7,28	1,61	3,46	9,08	564,04
276	-5,13	-121,83	-116,48	0,07	0,09	0,09	2997,9	93,38	7809,9	0	0,96	22,75	23,75	-5,13	95,79	-4,14	0,05	NA	0	0	0	4,49	49,89	7,21	0,06	0,09	0,09	584,65	17,3	520,52	0	0,91	10,11	11,11	4,49	91	10,16	0,1	NA	0	0	0	1,59	18,37	NA	0,09	0,22	0,22	1544,66
277	14,53	47,7	11,54	1,38	1,41	1,41	289,88	3,76	36,28	0	0,45	1,48	3,28	31,18	69,55	39,64	0,83	NA	32,21	13,22	66,97	-47,1	-118,08	-16,87	0,33	0,4	0,4	130,38	5,61	13,6	NA	0,6	1,51	2,51	9,47	60,11	-30,68	0,53	NA	48,83	20,26	-383,24	-81,45	140,93	-44,75	0,19	0,23	0,23	200,01
278	8,68	48,12	8,4	0,06	0,31	0,65	353,39	45,84	101,25	65,73	0,78	4,32	5,55	23,48	81,97	20,08	0,71	24476,26	24,82	14,33	85,77	-5,2	-35,02	-4,95	0,04	0,18	0,55	346,3	30,4	127,06	77,27	0,81	5,44	6,73	11,33	85,15	3,95	0,57	5365,69	25,59	15,73	466,54	16,11	47,43	10,29	0,05	0,27	0,6	232,47
279	3,1	75,63	2,01	0,02	0,2	0,63	236,05	32	184,27	80,74	0,96	23,37	24,37	37,02	95,9	17,36	0,26	7276,9	0	21,93	148,29	0,24	6,25	0,21	0,03	0,06	0,6	311,55	6,61	246,88	135,17	0,96	24,51	25,51	31,76	96,08	16,46	0,36	6845,74	0	26,98	182,3	1,27	26,96	1	0,06	0,21	0,69	288,38
280	12,12	12,65	28,37	0,91	0,91	6,29	210,65	NA	35,13	191,65	0,04	0,04	1,04	12,12	4,17	513,25	1,3	NA	0	0	0	0,2	0,83	0,14	0,01	0,5	0,68	251,79	92,85	188,17	34,13	0,76	3,24	4,24	6,56	76,43	25,18	0,49	NA	0	4,4	23,15	10,97	35,18	9,84	0,7	0,93	2,05	326,37
281	9,92	45,52	11,19	0,59	1,87	2,2	411,99	177,25	138,37	46,49	0,71	3,24	4,59	9,92	78,21	41,5	2,24	NA	19,9	0	0	14,04	32,17	12,77	53,52	104,04	139,28	331,01	86,17	1,71	60,93	0,51	1,17	2,29	14,04	56,36	64,94	3,22	NA	28,17	0	0	11,24	22,77	12,13	2,79	6,4	7,89	392,89
282	10,55	11,38	201,44	12,92	13,64	13,64	6972,08	360	504,29	NA	0,07	0,08	1,08	10,55	7,33	143,8	NA	NA	0	0	0	15,56	16,63	193,6	15,59	15,59	15,59	4527,49	NA	287,21	NA	0,06	0,07	1,07	15,56	6,41	242,66	NA	NA	0	0	0	15,19	16,12	439,66	16,73	17,33	17,33	10536,54
283	27,64	28,6	59,31	2,08	2,18	2,18	783,22	1,94	20,02	NA	0,03	0,03	1,03	27,64	3,36	1129,64	1,02	NA	0	0	0	-53,31	-54,79	-280,16	58,01	58,29	58,29	1913,04	7,63	27,22	NA	0,03	0,03	1,03	-53,31	2,7	-1816,06	6,02	NA	0	0	0	0	0,01	NA	5,23	244,95	244,95	93155,56
284	27,5	47,4	35,99	0,52	0,83	1,46	477,64	25,63	83,78	53,89	0,41	0,71	1,72	62,77	41,98	144,51	1,09	NA	0	46,15	110,72	16,98	26,48	33,59	1,57	2,07	3,69	720,07	28,36	56,31	92,02	0,35	0,55	1,56	43,46	35,88	105,65	1,29	NA	0	52,38	209,24	22,92	32,1	40,98	6,38	6,55	8,55	650,76
285	3,82	4,45	17,63	26,99	29,11	45,8	1685,73	30,71	14,53	245,88	0,03	0,03	1,17	8,8	14,29	374,52	1,46	25198,6	0	23	50,11	1,82	2,07	9,7	19,45	21,36	33,51	1940,3	48,62	25,41	312,89	0,03	0,04	1,14	6,78	12,23	252,23	1,61	20982,77	0	26,45	59,78	5,05	5,8	22,82	6,21	8,19	13,2	1645,87
286	-2,4	-3,39	-6,22	0,16	1,67	3,13	944,49	154,18	101,95	150,55	0,17	0,24	1,41	10,07	29,11	76,59	1,16	5682,36	2,86	32,27	204,32	0,46	0,65	1,2	0,21	1,24	2,42	950,69	148,41	143,98	172,52	0,2	0,28	1,4	13,38	28,8	59,56	1,19	5167,41	1,15	33,74	233,26	0,03	0,05	0,08	0,07	1,03	1,75	825,95
287	-2,14	-9,25	NA	0,05	0,11	0,11	NA	NA	NA	NA	0,77	3,32	4,32	-2,14	76,86	-2,78	0,25	NA	0	NA	0	-46,23	-474,49	NA	0,54	0,59	0,59	NA	NA	NA	NA	0,9	9,26	10,26	-46,23	90,26	-51,22	0,21	NA	0	NA	0	9,42	31,12	NA	1,43	1,43	1,43	304,14
288	35,66	38,91	1149,82	11,96	11,96	11,96	11769,6	NA	970,83	NA	0,08	0,09	1,09	35,66	8,36	426,37	NA	NA	0	0	0	23,71	25,52	1130,65	14,13	14,13	14,13	17357,52	NA	1215	NA	0,07	0,08	1,08	23,71	7,08	335,01	NA	NA	0	0	0	20,4	21,64	818,06	17,38	17,38	17,38	14598,26
289	-5,52	-6,28	-41,47	0,25	1,65	2,37	2742,79	188,11	134,35	99,06	0,1	0,12	1,14	-0,97	12,19	7,57	1,05	17454,67	0	34,19	75,79	-6,37	-6,9	-57,78	1,33	2,54	4,39	3303,27	74,54	61,99	116,39	0,07	0,07	1,08	-1,58	7,7	7,03	1,06	20025	0	43,47	61,97	-6,36	-6,46	-41,43	2,3	7,53	11,59	2371,81
290	0,97	1,05	2,32	2,08	5,38	10,44	868,98	124,97	37,84	194,17	0,07	0,08	1,08	12,36	7,36	165,93	1,85	15833,3	0	27,1	73,18	0,93	1,27	2,35	0,33	1,26	2,01	923,35	158,3	171,27	130,71	0,22	0,3	1,37	12,58	26,93	21,62	1,27	12618,85	0	29,57	117,86	0,22	0,31	0,52	1,68	3,57	5,15	868,75
291	6,49	8,1	10,99	3,94	4,08	5,31	617,95	8,12	57,56	71,72	0,11	0,14	1,25	24,31	19,92	188,72	1,63	14405,36	0	30,18	105,43	0,44	0,54	1,15	1,91	2,39	4,33	955,49	41,48	87,28	171,98	0,12	0,15	1,24	20,21	19,63	122,56	1,37	6430,85	0	51,9	218,21	1,06	1,37	2,03	2,22	2,72	4,99	696,12
292	1,32	4,84	3,13	0,01	0,44	0,84	863,78	97,27	190,02	90,95	0,56	2,03	3,66	8,25	72,67	25,45	0,72	10278,23	10,3	16,38	67,87	1,76	6,12	3,72	0,12	0,81	1,08	766,81	158,06	209,79	61,46	0,57	1,98	3,47	8,49	71,15	24,53	0,75	10731,54	6,63	14,16	67,69	7,12	19,41	13,83	0,36	0,86	1,15	707,11
293	-5,31	-8,56	-7,19	0,15	0,72	1,76	494,62	64,52	113,87	130,78	0,31	0,5	1,61	15,96	37,99	32,24	1,27	10726,16	4,85	28,82	110,97	1,07	1,67	1,36	0,25	0,79	1,98	460,65	52,34	105,86	136,17	0,3	0,47	1,55	22,38	35,63	41,93	1,4	12492,58	2,89	26,97	96,01	-3,25	-5,64	-4,44	0,17	0,67	1,62	497,78
294	14,54	70,79	129,63	0,25	0,27	0,29	3253,25	34,13	1913,39	33,49	0,79	3,87	4,87	14,54	79,46	36,06	0,25	NA	0	0	0	-25,33	-31,41	-1057,12	14,76	19,83	26,48	15188,68	448,52	88,52	596,48	0,19	0,24	1,24	-25,33	19,34	17,83	0,96	NA	0	0	0	-4,52	-7,55	-43,38	0,3	0,38	0,54	3495,22
295	-0,98	-10,09	-9,89	0,78	0,84	1,16	3679,72	42,56	747,77	241,41	0,21	2,12	10,28	7,3	90,27	123,43	0,13	-4127,5	0	83,45	-96,97	0,48	7,17	8,17	1,75	1,91	2,74	6199,9	239,92	1438,42	1199,52	0,24	3,52	14,96	3,36	93,31	64,45	0,19	-5348	0	49,09	-81,68	6,33	44,41	29,96	0,76	0,79	0,83	1722,91
296	32,42	27,45	118,73	-4,73	-5,47	-5,53	1336,77	177,22	-238,45	13,48	-0,18	-0,15	0,85	213,57	-18,09	-235,99	NA	-57993	0	663,45	-26,63	30,49	44,83	43,43	0,28	0,48	0,73	518,46	33,75	164,01	42,19	0,32	0,47	1,47	36,46	31,99	101,43	0,89	10520	0	8,5	33,56	-9,93	-29,24	-1816,57	0,05	0,51	0,59	66593,84
297	0,01	0,06	0,08	0,03	1,76	2,06	2979,77	385,64	153,78	67,53	0,5	3,18	6,41	7,65	84,39	16,55	0,62	1674,89	2,35	62,36	319	0,08	0,52	0,58	0,07	1,79	2,06	2571,55	396	174,01	60,7	0,51	3,24	6,34	7,81	84,24	14,01	0,62	1740,36	2,17	54,58	222,62	0,1	0,64	0,74	0,18	2,23	2,65	2722,44
298	3,21	3,78	11,5	1,51	1,79	2,27	1308,88	44,78	160,13	78,27	0,15	0,18	1,18	49,06	15,12	45,77	1,55	284,63	0	164,44	4825,21	1,61	1,97	6,82	1,53	1,91	2,46	1542,38	66,08	174,91	98,17	0,18	0,23	1,23	48,16	18,43	21,46	1,55	280	0	197,24	5078,13	1,56	1,87	5,97	1,23	1,45	1,97	1395,1
299	-3,92	-9,41	-14,52	5,14	5,73	7,4	1353,75	17,84	30,48	51,88	0,58	1,4	2,4	3,5	58,4	2,08	1,18	NA	0	27,5	96,52	-4,08	-13,35	-13,57	3,43	3,74	5,95	1212,12	6,68	21,3	47,65	0,69	2,28	3,28	2,14	69,48	3,42	1,1	9793	0	20,7	95,14	2,72	7,71	6,98	3,32	3,7	5,22	933,16
300	0,24	0,3	1,64	1,71	2,1	3,08	2481,79	86,54	220,68	218,89	0,17	0,21	1,25	8,58	20,16	52,15	1,17	-16162,83	0	56,68	-83,83	0,04	0,05	0,34	0,12	1,19	2,11	3241,55	609,16	385,72	531,45	0,22	0,29	1,34	6,47	25,16	42,25	1,24	-1720,5	5,76	57,23	-972,09	-1,81	-2,22	-12,19	0,36	1,03	3,02	2453,33
301	22,95	-191,67	37,82	0,53	0,91	0,95	601,54	221,24	578,81	25,47	1,12	-9,32	-8,35	24,08	111,97	22,45	-1,74	NA	0	1,86	61,16	0,18	2,5	0,46	0,47	0,76	1,03	906,35	196,29	660,19	176,76	0,93	12,65	13,65	0,45	92,68	6,28	0,3	NA	0	0,67	-6,49	9,45	58,89	11,64	0,45	1,04	1,04	448,42
302	0,11	0,29	0,45	0,2	0,85	3,5	1482,37	154,85	240,3	645,76	0,61	1,56	2,56	32,35	60,91	11,22	1,93	-49,33	0	130,93	-21631,08	-4,43	-15,43	-31,51	0,67	1,12	3,15	2587,79	227,15	505,66	1040,6	0,71	2,48	3,48	22,24	71,27	0,29	2,1	-1947,44	16,49	189,62	-533,87	1,62	4,24	9,96	0,02	0,17	0,96	2239,76
303	4,29	45,75	5,43	0	0,16	0,55	462,34	38,75	68,76	99,6	0,73	7,75	10,67	16,24	90,63	38,75	0,39	20680	45,14	15,14	53,06	0,26	2,56	0,34	0,01	0,12	0,5	466,94	31,35	58,21	110,83	0,73	7,1	9,72	14,95	89,71	24,6	0,3	12039,33	53,69	18,84	97,64	1,97	18,71	2,73	0,01	0,05	0,33	505,58
304	9,71	11,97	30,04	1,22	3,16	4,63	1128,76	261,18	64,72	265,28	0,16	0,2	1,23	12,01	18,85	114,35	3,13	126929	10,13	7,1	20,2	15,84	18,95	42,66	0,01	3,77	5,24	980,41	544,4	57,01	227,21	0,16	0,19	1,2	17,86	16,45	131,67	4,84	182817	9,83	5,45	14,31	13,99	16,21	33,44	0,01	5,55	6,42	869,71
305	9,73	11,38	8,65	2,14	2,42	6,12	324,37	8,92	31,17	116,77	0,11	0,13	1,17	21,37	14,45	244,24	2,18	16484,6	0	10,34	50,34	5,15	6,2	4,94	2,35	3,34	6,6	348,87	32,34	32,66	108,05	0,16	0,19	1,2	15,5	16,89	142,03	2,43	14405,75	2,08	9,92	62,28	2,21	2,92	1,99	1,47	2,61	4,4	328,1
306	0,07	0,28	0,15	0,13	0,31	0,79	749,65	62,14	234,67	165,49	0,57	2,16	3,82	14,04	73,84	21,74	0,52	3439,55	18,71	28,68	368,27	0,03	0,09	0,05	0,01	0,18	0,76	656,26	44,43	218,48	147,78	0,47	1,41	3,02	18,2	66,92	25,34	0,53	2444,03	7,83	32,76	496,44	1,15	3,16	1,87	0,06	0,27	0,76	594,29
307	0,85	5,76	4,95	0,59	0,64	4,92	2121,69	8,44	151,66	657,08	0,85	5,76	6,76	0,85	85,21	8,31	1,44	NA	0	0	0	0,09	0,58	0,25	7,86	8,83	9,55	1052,74	51,29	52,6	37,85	0,85	5,57	6,57	0,09	84,79	8	1,83	NA	0	0	0	2,97	16,87	18,43	8,25	8,91	9,01	2258,16
308	2,63	-767,71	9,84	0,14	0,45	0,76	1363,99	411,93	1348,84	428,84	1	-292,43	-291,43	2,63	100,34	2,78	-0,01	NA	0	0	0	-0,25	43,12	-0,61	0,07	0,37	0,8	899,86	268,96	894,47	389,62	1,01	-176,58	-175,58	7,16	100,57	2,92	-0,03	18218,67	0	18,31	68,08	-7,99	93,51	-25,08	0,3	0,52	0,84	1142,97
309	12,44	23,72	31440	1,66	1,66	1,66	922282	NA	432432	NA	0,48	0,91	1,91	12,44	47,54	26,17	2,5	NA	0	0	0	5,59	5,7	66,28	26,21	30,26	30,26	4319,27	360	88,96	NA	0,02	0,02	1,02	5,59	2,08	268,23	2,65	NA	0	0	0	-4,2	-4,36	-5870	17	17	17	508944,8
310	-11,96	-18,1	-16,83	0	0,31	2,71	513,48	30,49	52,86	240,59	0,3	0,45	1,51	3,56	33,89	7,04	1,61	10791,05	17,63	21,84	135,16	-2,46	-3,87	-3,17	0,01	0,65	2,34	469,53	77	82,21	205,84	0,33	0,53	1,58	12,82	36,57	25,61	1,78	12144,82	14,81	19,7	128,49	2,03	2,99	2,39	0,01	0,75	2,93	429,63
311	13,26	24,49	44,05	0,01	0,05	0,31	1212,19	20,6	513,52	133,65	0,46	0,85	1,85	22,28	45,84	77,36	0,66	3041,67	0	29,93	184,47	5,43	10,1	23,2	0,05	0,95	1,82	1554,64	112,4	125,78	111,16	0,46	0,86	1,86	13,35	46,22	61,58	1,08	4671	0	33,8	118,2	4,41	7,1	26,69	9,38	10,21	17,89	2204,56
312	10,29	14,84	41,69	6,38	8,16	10,07	1479,52	118,03	66,52	129,26	0,31	0,44	1,44	10,29	30,69	54,2	1,87	NA	0	0	0	6,88	10,37	39,61	133,39	139,56	170,09	2095,31	27,7	4,49	139,02	0,34	0,51	1,51	6,88	33,64	56,81	1,85	NA	0	0	0	5,4	7,22	32,92	1,49	1,6	2,01	2217
313	10,03	-60,82	6,98	0,1	0,1	0,23	254,1	0	194,01	26,01	1,16	-7,07	-6,07	34,37	116,49	8,61	0,28	NA	0	16,95	61,62	NA	NA	NA	NA	NA	NA	NA	NA	NA	NA	NA	NA	NA	NA	NA	NA	NA	NA	NA	NA	NA	7,63	14,86	6,73	1	1,02	1,26	321,07
314	12,03	14,73	6,87	6,47	7,03	9,58	208,41	11,36	20,23	52,3	0,1	0,12	1,22	50,48	18,35	324,21	25,75	NA	0	21,96	49,17	5,1	7,42	3,16	1,02	2,45	2,49	225,87	99,51	69,52	3,21	0,31	0,46	1,46	35,98	31,3	37,72	3,27	19592,2	0	19,16	74,49	7,47	14,16	4,25	0,68	1,19	1,61	207,13
315	2,78	3,59	3,33	1,74	2,04	3,66	437,63	21,89	73,22	120,57	0,22	0,28	1,29	32,15	22,61	55,91	2,23	12678,24	1,35	35,21	96,04	2,9	4,12	3,31	0,71	1,47	2,23	415,39	76,91	64,76	82,15	0,29	0,42	1,42	30,66	29,71	43,9	1,89	12305,38	10,75	31,68	106,97	1,44	2,02	1,65	0,62	1,31	2,14	418,63
316	-0,95	-6,14	-135,53	0	0,02	0,02	52278,77	500,55	26617,88	NA	0,85	5,49	6,49	-0,95	84,59	-0,37	0,46	NA	32,96	0	0	1,2	7,36	5,07	0,06	0,15	0,15	1535,52	62,2	583,19	NA	0,84	5,12	6,12	1,2	83,67	10,34	0,61	NA	45,27	0	0	0,86	4,74	NA	0,07	0,14	0,14	1550,21
317	-6,1	-7,27	-6,65	6,8	9,54	16,76	398,48	40,23	14,99	114,21	0,11	0,13	1,19	25,21	16,11	78,36	2,73	10179,61	0,15	34,18	118,97	-3,42	-4,35	-4,02	2,22	3,84	7,53	427,52	60,51	39,19	146,61	0,16	0,21	1,27	30,38	21,38	59,03	2,82	10914,35	0	39,7	119,17	-11,84	-14,56	-12,41	3,95	5,63	11,02	381,38
318	1,23	3,23	3,2	0,65	1,13	1,22	953,78	291,08	604,8	56,91	0,62	1,64	2,64	1,23	62,09	19,12	1,78	NA	0	0	0	-51,1	-1591,05	-507,54	0,11	0,6	0,85	3615,52	1754,4	3573,54	882,69	96,79	3013,73	31,14	-51,1	96,79	-37,03	0,21	NA	0	0	0	3,96	48,42	7,93	0,25	0,87	0,87	729,55
319	18,24	23,7	24,98	1,2	2,01	4,08	499,92	42,82	52,83	110,93	0,14	0,18	1,3	36,06	23,04	248,96	1,4	22823,1	0	24,41	63,74	-5,15	-6,44	-10,33	1,02	1,92	4,74	730,41	62,03	70,11	200,3	0,12	0,15	1,25	13	20,1	74,38	1,5	655,5	0	36,42	1952,72	6,18	7,94	9,34	0,57	2,78	4,4	550,21
320	5,18	5,81	20,25	4,99	4,99	10,3	1426,01	NA	102,4	551,16	0,11	0,12	1,12	63,1	10,79	181,72	3,7	-1269,4	0	226,29	-922,24	-12,86	-15,7	-61,01	1,85	2,51	5,26	1726,32	154,13	234,19	651,91	0,18	0,22	1,22	55,86	18,05	-7,54	3,08	-4206,65	0	325,92	-292,62	2,9	3,33	9,94	2,37	3,55	7,14	1246,53
321	6,31	15,14	39,05	0,07	4,05	4,05	2259,44	347,94	87,67	0	0,23	0,56	2,4	6,31	58,35	37,5	0,73	NA	0	0	0	6,37	14,69	31,58	0,18	4,43	4,43	1803,3	406,01	95,54	NA	0,09	0,21	2,31	6,37	56,62	93,15	0,62	NA	0	0	0	0,87	1,9	4,57	0,32	5,54	5,54	1923,58
322	36,99	90,13	29,79	0,51	0,82	0,83	293,95	51,09	167,28	0,96	0,59	1,44	2,44	55,13	58,96	79,09	0,79	64642,5	0	14,61	23,19	37,32	48,56	32,07	2,17	2,4	2,44	312,8	15,3	67,13	2,97	0,23	0,3	1,3	50,24	23,15	175,56	1,65	59189,5	0	11,1	18,73	9,56	60,21	NA	0,12	0,42	0,44	499,97
323	-9,56	-908,93	-35,18	0,02	0,06	0,1	1343,28	58,44	402,51	53,72	0,99	94,08	95,08	-0,18	98,95	0,35	0,01	17389	68,02	34,51	67,87	-1,27	-59,62	-8,79	0,08	0,12	0,16	2514,29	91,8	641,51	82,28	0,98	45,86	46,86	8,9	97,87	-1,3	0,03	7966,75	71,71	70,26	180,8	-4,17	-88,92	-21,38	0,01	0,07	0,17	1868,15
324	-0,8	-0,97	-1,1	0,05	0,51	3,11	501,59	23,14	50,81	134,16	0,13	0,15	1,22	16,83	17,87	135,36	1,24	10487,19	0,43	24,23	120,43	-2,42	-2,97	-4,68	0,18	0,49	3,09	704,7	25,65	82,74	218,42	0,15	0,18	1,23	14,96	18,56	89,17	1,32	7710,6	0,22	33,65	156,34	-0,74	-1,02	-1,22	0,13	1,04	2,3	597,68
325	6,77	8,83	26,97	1,05	6,89	6,92	1453,04	437,7	77,8	2,79	0,07	0,09	1,3	11,58	23,27	217,42	1,28	45272,42	0	19,15	33,16	13,3	17,04	36,43	0,95	5,53	5,56	997,34	287	65,33	1,9	0,08	0,1	1,28	19,34	21,97	269,52	1,28	150327,04	0	16,56	24,47	11,9	14,1	34,13	1,02	11,33	11,54	1043,96
326	2,38	36,65	3,1	0,01	0,07	0,98	474,72	20,33	373,87	344,39	0,93	14,37	15,38	18,71	93,5	8,99	0,75	5003,1	0	21,23	316,17	4,9	27,24	1,82	0,08	0,23	1,08	135,2	11,46	78,08	67,29	0,82	4,56	5,56	34,11	82,02	25,08	0,89	5880,5	0	10,85	239,26	3,53	19,2	3,02	0,17	0,45	1,19	310,57
327	6,73	45,67	18,75	0,7	0,7	0,7	1016,68	NA	158,87	NA	0,85	5,79	6,79	6,73	85,26	17,81	0,95	NA	59,57	0	0	7,15	31,15	12,27	2,24	2,35	2,35	625,01	8,74	80,32	NA	0,77	3,36	4,36	7,27	77,05	46,68	1,25	36156	60,04	0,21	0,28	2,68	13,53	NA	2,56	2,56	2,56	732,4
328	-6,86	-10,73	-18,45	1,91	2,2	9,15	981,2	12,73	44,09	310,49	0,25	0,38	1,56	13,28	36,02	37,22	1,19	4642,74	4,77	54,14	161,77	-4,43	-8,34	-15,25	0,19	1,78	4,42	1252,65	185,31	116,96	313,14	0,32	0,61	1,88	12,53	46,83	25,05	1,2	2527,46	15,95	58,38	312,05	0,8	1,29	2,66	0,64	2,89	9,71	1205,15
329	5,14	5,2	247,37	57,11	57,11	57,11	17577,63	NA	208,42	NA	0,01	0,01	1,01	5,14	1,2	3534,85	3,15	NA	0	0	0	6,1	6,21	301,68	43,46	43,46	43,46	18016,47	NA	323,7	NA	0,02	0,02	1,02	6,1	1,82	2000	4,66	NA	0	0	0	17,39	18,56	NA	14,21	14,21	14,21	21391,35
330	16,1	32,71	20,08	0,6	1,23	1,97	170,84	142,81	227,87	171,64	0,51	1,03	2,03	16,1	50,76	31,73	NA	NA	0	0	0	7,81	52,81	7	0,19	0,51	0,58	326,5	85,94	275,18	20,07	0,85	5,77	6,77	7,81	85,22	16,78	0,29	NA	0	0	0	12,34	40,38	11,71	0,39	0,57	0,57	345,22
331	-85,28	112,18	-30,39	0,12	1,21	1,21	130,08	71,92	65,93	NA	1,76	-2,31	-1,32	-85,28	176,03	-45,3	-0,61	NA	14,18	0	0	-25,77	21,96	-6,06	0,12	0,6	0,6	85,59	37,44	78,09	NA	2,17	-1,85	-0,85	-25,77	217,35	-6,4	-1,39	NA	8,58	0	0	-15,93	-37,02	-5,78	0,04	0,73	0,73	132,18
332	-0,38	-6,64	-0,63	0,22	0,47	0,7	605,15	65,68	138,09	59,05	0,65	11,28	17,36	7,88	94,24	5,37	0,29	-15554,43	20,21	13,69	-63,8	0,12	2,27	0,38	0,12	0,36	0,49	1120,42	121,26	90,68	64,55	0,6	10,92	18,25	7,67	94,52	7,92	0,24	-10191,25	36,46	23,22	-83,75	1,38	16,63	2,89	0,03	0,14	0,31	761,28
333	-11,35	-22,84	-47,52	0	0,18	0,95	1528,19	39,27	303,14	268,41	0,37	0,74	2,01	1,94	50,3	-6,64	0,81	2264,22	5,65	55,65	408,87	-7,03	-16,41	-32,75	0,3	0,41	0,94	1695,69	34,16	308,65	266,92	0,45	1,05	2,34	5,51	57,17	3,28	0,8	1699,84	13,03	58,43	528,84	-1,23	-2,12	-5,19	0,01	0,07	1,04	1531,02
334	0,35	0,47	0,25	0,07	2,36	3,2	258,01	98,46	52,34	44,36	0,21	0,29	1,36	7,25	26,43	14,19	2,16	21416,28	0	4,88	68,1	0,6	0,81	0,41	0,25	2,23	2,91	248,6	95,29	39,87	34,32	0,21	0,29	1,34	7,46	25,59	17,28	1,84	22901,39	4,2	4,69	66,02	0,51	0,63	0,32	0,45	2,97	4,04	232,04
335	-7,88	-11,01	-11,16	0,14	2,08	4,01	517,13	126,54	57,77	127,19	0,27	0,37	1,4	14,73	28,42	28,78	1,84	15596,03	4,4	32,03	122,94	0,65	0,94	0,81	0,01	1,22	2,42	450,69	123,6	91,62	123,48	0,3	0,44	1,45	24,78	30,89	47,57	1,91	26440,1	3,74	29,87	86,24	-10,38	-14,73	-13,32	0,06	0,77	2,59	467,21
336	6,51	-145,25	6,33	0,12	0,3	0,82	354,54	61,14	185,93	175,97	1,02	-22,7	-22,3	35,38	104,48	14,78	0	-1732,81	42,47	28,04	-708,7	1,59	-87,68	2,16	0,03	0,22	0,67	495,14	87,38	303,94	217,82	1	-54,99	-55,14	27,67	101,81	11,12	0	-2322,78	34,46	35,48	-559,37	2,76	178,31	5,11	0,08	0,51	0,81	673,84
337	-32,3	100,42	-16,99	0,02	0,32	0,32	192,04	73,87	250,33	NA	1,32	-4,11	-3,11	-32,3	132,16	7,16	-0,55	NA	0	0	0	20,95	-145,31	8,16	0,43	0,59	0,59	141,89	25,95	160,56	NA	1,14	-7,94	-6,94	20,95	114,41	62,53	-0,45	NA	0	0	0	56,85	169,75	NA	0,65	1,06	1,06	72,54
338	3,81	10,65	5,64	0,13	1,56	1,86	540,26	211,87	148,62	44,71	0,64	1,79	2,79	17,47	64,21	25,74	1,49	9409,31	5,59	20,21	73,92	0,79	2,57	1,73	0,27	1,1	1,59	797,04	155,46	188,62	94,74	0,69	2,25	3,25	13,38	69,25	21,36	1,24	5807,73	9,89	27,57	138,84	-25,27	-126,41	-37,69	0,2	0,59	2,02	543,07
339	-315,19	131,58	-234,29	0,05	0,12	0,12	271,32	38,61	908,21	NA	3,4	-1,42	-0,42	-231,39	339,53	-28,75	-3,95	NA	0	62,29	-51,97	46,96	-28,04	5,76	0,19	0,21	0,21	44,66	NA	117,93	NA	2,67	-1,6	-0,6	204,32	267,45	21,25	-3,76	NA	0	19,31	71,39	51,69	52,08	93,53	209,71	210,75	210,75	658,7
340	2,39	4,42	3,76	0,47	1,69	2,27	575,31	177,11	145,01	84,94	0,28	0,51	1,85	25,29	45,91	48,24	1,32	4263,91	0	36,1	248,39	-2,6	-5,03	-5,52	0,2	1,01	1,78	771,84	199,23	244,75	189,45	0,33	0,65	1,93	21,35	48,32	20,45	1,23	4358,18	0	50,78	238,03	-1,49	-2,84	-2,59	0,05	0,49	1,25	632,3
341	1,73	1,75	21,26	NA	NA	NA	4474,52	NA	NA	NA	0,01	0,01	1,01	1,73	0,62	280,56	NA	NA	0	0	0	2,05	2,08	4,8	67,4	67,4	67,4	852,32	NA	12,51	NA	0,01	0,02	1,02	2,05	1,48	138,2	NA	NA	0	0	0	-16,4	-18,37	NA	9,32	9,32	9,32	NA
342	-29,31	-38,9	-106,38	0,03	0,37	1,78	1324,56	101,54	301,11	430,53	0,25	0,33	1,33	-6,63	24,64	-74,34	1,29	-8092,81	0	82,32	-117,32	-49,17	-105,46	-177,29	0,04	0,19	0,83	1312,36	78,78	521,51	338,97	0,53	1,14	2,14	-18,25	53,37	-65,74	0,88	-14282,07	0	111,48	-76,04	0,14	0,29	0,45	0,02	0,16	0,98	1187,25
343	19,65	44,12	16,35	0,5	1,51	1,8	303,8	167,6	166,22	48,89	0,55	1,25	2,25	19,65	55,47	38,08	708,43	NA	0	0	0	18,28	19,18	17,97	6,74	14,62	21,21	357,83	131,55	16,69	111,43	0,05	0,05	1,05	18,28	4,72	387,68	NA	NA	0	0	0	14,06	21,55	13,48	2,35	4,55	7,68	348,93
344	10,86	51,32	7,66	0,93	1,59	1,59	257,48	39,09	59,21	NA	0,79	3,73	4,73	41,82	78,85	31,74	1,22	NA	0	21,84	49,47	10,73	26,88	5,54	1,52	3,85	3,85	187,86	43,57	18,7	NA	0,6	1,51	2,51	58,17	60,08	60,38	1,44	18219,5	0	24,48	50,67	3,34	12,5	NA	-0,03	0,17	0,17	443,77
345	-11,59	-29,94	-16,99	0,93	1,23	2,58	534,85	31,59	104,71	142,92	0,45	1,17	2,58	22,23	61,27	9,88	1,3	3645,98	20,42	49,56	264,01	-16,57	-55,17	-23,29	0,71	1,09	2,43	511,46	40,55	106,43	145,06	0,54	1,8	3,33	23,97	69,96	-6,92	1,27	-94,02	27,76	56,97	-10439,25	11,85	27,6	14,93	0,18	0,42	1,45	458,65
346	0,08	0,15	0,86	0,01	1,01	1,7	3719,44	780,91	496,54	539,24	0,24	0,43	1,76	7,17	43,14	51,78	0,93	-1570,2	7,72	72,18	-406,23	0,01	0,03	0,17	0,07	1,11	1,53	4265,22	1411,1	316,35	574,69	0,35	0,7	2	6,34	50,08	18,99	1,03	-8145,31	24,64	74,16	-91,91	-5	-10,65	-30,65	0,25	0,62	1,16	2233,6
347	4,97	8,4	29,73	0,18	0,28	0,98	2185,43	41,82	401,61	284,3	0,4	0,67	1,69	18,27	40,86	38,45	0,98	-8780,67	19,7	79,69	-106,21	3,39	5,36	24,25	0,08	0,18	0,94	2604,84	55,64	560,56	430,35	0,35	0,55	1,58	18,14	36,74	47,18	0,95	-6570,33	11,68	105,53	-155,35	3,26	5,54	23,85	0,38	0,46	0,75	2663,52
348	0,29	1,77	0,18	0	0,9	1,07	222,7	160,81	179,51	30,62	0,82	4,99	6,06	10,64	83,51	10,17	1,31	22435,59	0	6,31	71,71	3,26	12,13	1,38	0,01	0,99	1,13	153,86	107,7	110,04	16,41	0,73	2,73	3,73	17,68	73,17	11,94	1,51	26685,35	0	6,1	58,77	3,11	7,19	1,14	0,17	0,92	1,38	134,19
349	-31,65	-42,74	NA	4,2	4,24	4,24	NA	NA	NA	NA	0,26	0,35	1,35	-31,65	25,95	-121,93	NA	NA	0	NA	0	2,53	2,99	107,53	0,11	2,54	3,23	15455,93	5370,98	2213,68	1549,11	0,15	0,18	1,18	20,36	15,25	134,46	1,59	196	0	756,88	5201,6	0,07	0,13	3,25	0,42	0,46	0,79	17659,63
350	1,54	6,64	3,4	0,05	0,44	1,09	807,11	133,83	342,92	225,13	0,65	2,81	4,31	8,01	76,81	22,76	0,85	3759,22	0	14,31	156,13	0,94	6,81	3,89	0,03	0,4	0,64	1499,43	370,91	716,68	235,5	0,81	5,84	7,21	4,44	86,13	11,45	0,49	-15000,56	25,38	14,4	-37,95	0,38	4,02	2,18	0,01	0,24	0,42	2065,98
351	2,54	20,42	1,42	0,78	1,1	1,1	205,02	55,75	177,09	0	0,88	7,05	8,05	2,54	87,58	2,9	NA	NA	0	0	0	1,52	13,5	9,48	0,67	1,13	1,13	2265,52	911,24	1987,97	0	0,89	7,87	8,87	1,52	88,72	1,72	NA	NA	0	0	0	10,69	35,83	42,89	0,34	1,43	1,43	1460,71
352	0,39	3,95	1,49	0,04	0,25	0,25	1387,93	146,54	701,9	NA	0,9	9,09	10,09	0,39	90,09	12,98	0,48	NA	18,3	0	0	4,83	36,21	28,65	0	0,14	0,23	2161,22	187,58	1372,55	125,01	0,87	6,5	7,5	4,83	86,67	20,99	0,32	NA	4,4	0	0	18,7	61,15	23,72	0,05	0,33	0,36	461,81
353	1,6	3,47	5,57	0,2	0,42	0,76	1268,66	99,41	435,07	155,3	0,54	1,17	2,17	12,04	53,82	20,51	0,88	14310,6	3,4	36,27	85,71	3,78	8,16	14,64	0,13	0,61	0,94	1411,74	207,75	428,49	149,49	0,54	1,16	2,16	12,53	53,73	24,26	0,97	14781,27	2,41	33,94	75,61	-0,67	-1,39	-2,31	0,39	0,9	1,14	1262,27
354	0,42	-17,3	0,22	0,1	0,26	0,89	193,05	22,45	140,26	88,71	1,02	-41,75	-40,75	23,83	102,45	21,08	0,81	2391	0	12,38	302,75	-9,04	81,57	-8,34	0,07	0,1	0,73	335,7	8,06	285,33	181,68	1,11	-10,02	-9,02	10,46	111,08	7,39	0,37	-4632	0	17,99	-312,8	0,24	13,82	0,2	0,02	0,1	0,85	305,54
355	0,11	0,55	0,47	0,82	1,1	3,09	1627,97	78,86	280,97	567,58	0,79	4,11	5,21	13,88	80,82	20,55	1,64	NA	54,43	61,42	-35,16	0,4	3,44	1,21	0,37	0,47	2,38	1087,61	30,29	280,84	541,73	0,87	7,42	8,51	10,02	88,25	26,47	1,18	NA	32,87	28,74	-15,4	0,22	2,03	0,58	0,21	0,33	0,93	960,09
356	10,71	62,93	4,51	0,21	0,98	1,15	153,61	55,5	71,97	12,05	0,83	4,87	5,87	18,42	82,97	31,04	1,16	53689,2	4,66	3,24	18,3	6,39	23,97	2,72	0,62	1,56	1,57	155,06	40,44	42,62	0,65	0,73	2,75	3,75	21,68	73,35	31,45	1,31	40939	3,31	6,51	33,33	5,09	16,87	2,13	0,93	1,26	1,5	152,33
357	17,15	20,94	20,51	3,78	5,04	5,04	436,53	97,94	77,87	NA	0,18	0,22	1,22	17,15	18,09	94,84	9,23	NA	0	0	0	8,51	17,72	16,79	0,35	1,55	1,55	718,56	440,8	369,51	NA	0,52	1,08	2,08	8,51	51,99	16,36	2,45	NA	0	0	0	16,16	17,28	18,13	4,81	9,81	9,81	408,31
358	-29,69	-55,78	-3,66	0,9	2,14	2,14	45,02	25,71	20,77	NA	0,47	0,88	1,88	-29,69	46,77	-63,49	NA	NA	0	0	0	3,54	20,95	4,12	0	0,18	0,18	423,01	62,43	236,06	NA	0,83	4,91	5,91	3,54	83,09	38,26	0,2	NA	26,67	0	0	4,48	34,86	7,34	0,07	0,16	0,16	596,06
359	-6,58	-8,65	-8,94	0,34	0,87	5,31	496,2	24,82	46,8	210,77	0,18	0,24	1,31	21,69	23,95	16,38	1,72	10636,25	1,96	38,43	130,11	-33,85	-46,55	-32,47	0,67	1,33	4,53	349,14	19,06	29,19	94,73	0,21	0,29	1,38	1,74	27,28	-94,95	1,38	923,63	1,18	34,14	1356,33	2,39	3,3	2,8	0,27	0,76	2,65	425,56
360	-0,48	-0,56	-0,55	3,13	5,78	11,4	411,57	35,54	13,41	76,45	0,12	0,13	1,16	21,61	13,53	120,75	1,62	16190,62	6,47	24,91	102,83	0,35	0,41	0,42	2,83	6,13	13,69	434,68	41,27	12,48	94,33	0,12	0,14	1,15	21,42	12,19	106,7	1,58	10831,13	7,26	17,94	75,68	-1,07	-1,45	-1,52	0,13	1,53	2,62	517,86
361	1,56	1,79	2,45	0,15	1,6	4,83	574,89	82,5	49,92	186,19	0,12	0,14	1,15	25,68	13,23	63,62	1,74	10666,65	1,23	38	101,08	1,16	1,35	1,98	0,07	1,29	4,09	624,93	90,26	69,65	209,38	0,14	0,16	1,17	27,22	14,63	50,81	1,71	11156,5	0,67	44,74	111,65	3,7	4,35	6,54	0,39	1,49	4,33	643,82
362	2,56	6,46	4,32	5,18	8,32	8,32	614,99	86,88	27,66	NA	0,6	1,52	2,52	12,68	60,33	21,1	1,55	NA	0	17,04	33,04	-0,85	-1,89	-1,42	2,59	6,02	6,02	607,44	141,61	41,29	NA	0,55	1,22	2,22	11,76	55,05	36,63	1,63	NA	0	21,04	33,43	6,63	10,82	7,46	10,8	18,13	18,13	409,52
363	-6,62	-12,64	-6,8	0,62	0,95	1,32	375,15	48,3	122,14	56,19	0,47	0,9	1,91	6,99	47,66	28,79	1,27	7808,5	11,85	13,99	122,17	1,28	2,4	1,04	0,87	1,15	1,59	296,14	31,28	111,26	49,58	0,45	0,85	1,88	17,65	46,8	34,28	1,51	9718,17	5,19	13,32	119,06	2,73	5,05	2,51	0,43	1,05	1,63	334,02
364	-1,92	-20,51	-7,27	0,13	0,46	1,09	1381,45	25,33	77,25	49,01	0,91	9,68	10,68	0,61	90,64	-0,14	0,89	7153	0	9,57	38,04	0,53	5,3	2,89	0,29	0,34	0,54	1984,15	11,21	208,07	42,23	0,9	9	10	3,16	90	1,37	0,8	5298	0	14,33	52,74	32,18	80,25	55,27	1,04	1,3	1,3	625,3
365	-2,74	-2,75	NA	267,72	267,72	267,72	NA	NA	NA	NA	0	0	1	-2,74	0,37	-733,33	NA	NA	0	NA	0	19,99	20,05	1,41	103,39	334,61	334,61	25,7	17,56	0,08	NA	0	0	1	19,99	0,3	6688,89	NA	NA	0	0	0	0,07	0,08	0,45	7,16	7,26	7,26	2275,73
366	0,03	0,6	0,09	0,01	0,11	0,48	1154,35	30,64	298,39	112,02	0,65	14	21,51	7,87	95,35	19,22	0,39	-1706	22,65	24,79	-486,6	0,1	1,11	0,3	0,05	0,18	0,54	1055,53	35,61	190,97	104,76	0,63	6,81	10,83	8,67	90,77	22,41	0,43	-1355,58	30,94	24,85	-633,36	1,67	15,55	3,58	0,04	0,15	0,27	782,65
367	0,27	0,28	0,08	41,85	48,3	48,3	93,72	13,5	2,09	0	0,02	0,02	1,02	0,27	2,07	13,21	NA	NA	0	0	0	0,26	0,5	0,21	1,84	2,12	2,12	287,76	37,73	134,2	NA	0,47	0,89	1,89	0,26	47,15	0,56	NA	NA	0	0	0	23,4	25,3	14,26	9,2	13,33	13,33	221,79
368	-4,62	-4,62	NA	NA	NA	NA	NA	NA	NA	NA	NA	NA	1	-4,62	0	NA	NA	NA	0	NA	0	-1,51	-1,51	NA	NA	NA	NA	NA	NA	NA	NA	NA	NA	1	-1,51	0	NA	NA	NA	0	NA	NA	-1,51	-1,51	NA	NA	NA	NA	NA
369	2,42	4,11	2,57	1,35	1,35	1,35	387,69	0	156,8	0,25	0,41	0,7	1,7	2,42	41,01	49,19	1,32	NA	0	0	0	4,2	11,66	5	0,66	0,66	0,66	433,91	NA	274,71	0,16	0,64	1,78	2,78	4,2	64,02	25,16	0,62	NA	0	0	0	5,35	12,79	5,99	0,79	0,79	0,8	407,08
370	5,71	21,72	26,22	0,05	5,87	5,87	1677,33	315,34	54,13	0,02	0,4	1,52	3,81	19,45	73,72	27,14	0,77	13636,91	0	63,16	79,81	0,5	1,86	2,64	0,18	8,15	9,16	1933,82	339,31	42,52	43,17	0,38	1,41	3,74	13,61	73,28	11,85	0,77	13719,67	0	69,67	75,86	-2,27	-8,8	-13,09	0,26	10,05	12,13	2098,04
371	6,56	15,94	18,13	0,5	0,68	1,38	1009,5	67,88	379,4	266,31	0,56	1,36	2,43	13,61	58,87	38,94	1,24	1032,4	0	19,52	682	0,39	1,26	1,22	0,04	0,34	0,76	1130,66	157,68	483,63	220,47	0,69	2,21	3,21	7,26	68,87	20,93	0,82	-4423,6	3,6	21,32	-171,83	0,64	2,85	2,87	0,07	0,34	0,7	1629,09
372	1,01	1,91	1,86	0,22	0,99	1,4	675,79	99,78	110,13	54,75	0,21	0,4	1,9	18,37	47,39	40,62	0,73	5044,71	2,89	32,15	113,15	2,56	4,78	5,85	1,06	1,2	1,47	832,52	21,34	159,42	44,68	0,21	0,39	1,87	19,06	46,47	12,15	0,76	2975,86	0	37,75	188,22	0,76	1,58	1,63	0,58	0,65	0,72	776,57
373	9,51	10,34	16,99	7,82	10,44	16,59	652,39	63,02	24,03	149,92	0,08	0,09	1,09	25,87	8,11	222,32	2,46	13615,39	0	29,26	80,62	-9,75	-10,4	-20,13	10	10,29	19,43	751,3	6,48	22,61	209,45	0,06	0,07	1,07	11,15	6,22	2,57	2,32	2740	0	43,15	429,93	-7,46	-8,1	-12,09	6,83	7,99	14,04	589,82
374	3,23	18,73	3,7	0,01	0,28	0,87	418,41	88,28	76,77	196,6	0,83	4,8	5,8	24,69	82,75	13,41	0,63	14351,18	61,3	24,6	77,97	-43,26	99,29	-43,48	0,01	0,3	0,52	365,82	146,77	292,66	112,27	1,43	-3,29	-2,3	-13,16	143,57	-23,61	-1,61	-3402,38	59,99	30,25	-369,78	18,41	57,7	11,67	0,01	1,01	1,24	230,71
375	-0,61	-4,52	-0,57	0,2	0,32	0,32	338,79	36,49	285,17	NA	0,86	6,35	7,35	22,86	86,4	9,23	0,19	9187,86	0	21,79	72,62	-0,78	-8,9	-0,86	0,06	0,22	0,22	398,86	55,54	353,03	NA	0,91	10,35	11,35	17,34	91,19	14,73	0,11	16892,17	0	19,86	50,43	-1,28	-15,66	-1,48	0,24	0,3	0,3	422,09
376	2,1	3,11	2,42	0,9	1,92	4,85	420,37	46,75	45,74	135,7	0,26	0,38	1,48	15,07	32,49	42,77	1,66	12388,54	5,22	14,94	104,93	1,34	2,05	2,56	0,36	0,55	3,04	694,35	25,04	115,67	337,19	0,29	0,45	1,53	13,97	34,74	25,7	1,71	14372,67	2,62	24,1	94,85	1,51	2,08	1,39	1,01	2,72	6,04	335,45
377	1,11	2	1,89	0,12	0,4	1,41	619,67	50,14	155,6	181,32	0,33	0,6	1,8	12	44,4	50,15	1,01	10407,86	3,6	18,47	93,22	-2,2	-4,69	-4,64	0	0,25	0,98	766,6	53,4	213,55	169,25	0,45	0,96	2,13	9,21	53,07	31,96	0,88	7948,1	2,14	24,04	139,88	0,06	0,12	0,09	0,01	0,27	1,21	547,61
378	-2,62	-6,67	-1,84	0	0,46	0,7	255,87	49,16	93,8	30,71	0,51	1,3	2,54	4,33	60,66	7,33	0,63	21228,36	12,77	4,87	57,88	0,5	1,11	0,3	0,01	0,44	0,75	215,5	34,33	76,48	29,05	0,45	1	2,21	8,74	54,76	18,28	0,68	24920,85	8,33	4,88	54,16	1,68	3,26	0,95	0,03	0,54	0,86	205,46
379	0,14	0,48	0,93	0,05	0,21	0,52	2475,32	107,98	318,64	199,32	0,48	1,7	3,54	3,5	71,74	9,31	0,53	4950,65	30,63	22,78	161,03	-0,56	-1,74	-3,72	0,04	0,36	0,81	2432,7	149,85	150,89	213,32	0,38	1,19	3,13	2,95	68,05	17,71	0,58	8338,42	26,52	23,46	114,86	0	0,01	0,02	0,08	0,27	1,22	2202,51
380	0,18	9,37	0,43	0,35	0,36	0,37	861,84	5,35	456,58	5,23	0,98	50,06	51,06	0,18	98,04	21,44	0,58	NA	33,59	0	0	0,11	6,25	0,26	0,49	0,53	0,54	866,4	16,34	413,6	4,04	0,98	55,77	56,77	0,11	98,24	21,97	0,7	NA	25,08	0	0	0,54	21,43	1,06	0,37	0,57	0,58	714,4
381	-0,89	-1,05	-4,61	2,31	3,45	7,59	1886,03	96,64	84,2	353,22	0,13	0,15	1,18	12,89	15,26	100,09	1,37	2547,6	0	71,2	429,26	0,62	0,7	4,41	7,35	8,57	13,88	2587,26	95,23	77,87	419,45	0,1	0,11	1,12	11,79	10,98	130,2	1,65	-896,23	0	79,38	-1093,81	-4,72	-5,15	-50,57	9,18	14,22	20,62	3899,08
382	-1,59	-1,74	-8,11	10,05	11,07	18,26	1865,83	48,45	47,31	344,6	0,04	0,05	1,1	14,87	8,94	257,29	1,73	6835,71	0	84,13	161,79	-5,95	-6,55	-27,94	7,13	7,73	12,7	1708,67	37,06	62,11	312,72	0,05	0,06	1,1	12,31	9,13	134,61	1,71	4293,74	0	85,7	278,59	1,08	1,17	4,11	10,8	11,59	16,58	1389,31
383	2,1	4,79	5,33	0,01	0,56	0,96	926,87	140,7	103,25	102,27	0,42	0,97	2,28	30,79	56,19	35,63	0,79	40308,92	16,42	72,85	99,44	0,49	1,1	1,24	0,01	0,43	1,11	920,05	115,64	68,26	182,97	0,45	1,01	2,25	27,05	55,52	26,08	0,88	45560,64	22,07	67,12	88,49	0,21	0,51	0,36	0	0,54	1,18	612,97
384	62,04	219,44	18,83	1,17	1,29	1,29	110,75	9,22	78,33	NA	0,72	2,54	3,54	69,96	71,73	105,88	4,33	20422,25	0	2,4	9,07	33,99	54,08	13,35	0,94	1,88	1,88	142,99	49,61	52,4	NA	0,37	0,59	1,59	53,35	37,14	108,73	2,18	21968,33	0	7,6	26,92	26,15	28,73	17,14	6,05	8,61	8,61	238,57
385	-6,27	-9,16	-14,3	0,48	0,77	3,21	831,92	39,4	91,24	330,5	0,31	0,45	1,46	15,03	31,54	14,59	1,74	NA	5,19	48,55	155,31	-18,48	-28,39	-34,46	0,14	0,29	2,73	678,74	19,23	126,44	311,94	0,35	0,53	1,54	7,96	34,91	-13,02	1,65	6679,32	0	49,31	201,6	-24,56	-37,86	-27,12	0,68	1,06	3,57	401,9
386	11,13	17,08	50,25	0,05	0,8	2,94	1647,66	218,47	187,9	721,75	0,35	0,53	1,53	33,34	34,82	67,53	1,76	1904,91	8,94	100,25	714,16	4,58	7,2	25,26	0,14	0,69	2,11	2005,75	274,93	215,86	769,41	0,36	0,57	1,57	23,99	36,35	43,6	1,66	1272,3	15,96	106,95	1185,56	2,91	4,41	11,87	0,05	0,6	2,14	1485,57
387	5,62	20,87	10,32	0	0,27	0,65	670,05	132,29	186,6	184,87	0,73	2,71	3,71	19,83	73,07	21,86	0,52	456,28	45,25	26,09	2779,9	1,93	6,73	2,79	0	0,15	0,73	525,42	53,19	205,43	204,33	0,71	2,48	3,48	15,13	71,27	17,37	0,67	11517,68	33,39	19,05	115,87	4,19	16,53	6,77	0	0,39	0,79	589,03
388	5,15	17,75	8,69	0,08	1,13	1,34	616,27	197,27	187,76	40,93	0,71	2,45	3,45	5,15	71,01	11,65	1,19	NA	40,12	0	0	1,94	7,12	3,68	0,38	0,96	1,23	691,39	189,88	323,38	86,28	0,73	2,68	3,68	1,94	72,8	25,45	1,27	NA	25,5	0	0	-11,07	-63,25	-23,23	0,2	0,64	1,07	763,69
389	-3,04	-6,2	-7,81	0,13	0,75	1,57	939,13	90,49	80,38	119,85	0,36	0,74	2,04	17,85	51,05	15,95	0,91	6227,78	22,33	53,73	153,53	0,07	0,13	0,14	0,06	0,65	1,47	790,25	78,18	88,59	110,31	0,35	0,68	1,95	22,63	48,75	26,18	0,92	7412,93	19,14	48,98	132,09	0,93	1,72	1,67	0,06	0,79	1,68	652,12
390	4,95	28,44	5,46	0,7	0,94	2,07	402,29	25,48	106,99	122,92	0,83	4,74	5,74	16,42	82,58	16,43	1,65	-3746,67	48,3	12,64	-93,19	0,54	4,24	0,74	0,8	0,94	1,36	496,75	36,12	263,91	113,68	0,87	6,8	7,8	10,53	87,18	8,3	1,72	-4565,75	30,02	13,62	-70,84	2,19	17,95	2,82	0,39	0,46	0,66	467,57
391	10,48	199,85	13,39	0,41	0,44	0,69	466,31	13,52	431,38	109,5	0,95	18,07	19,07	23,44	94,76	16,67	0,16	4349	0	16,56	201,81	7,98	61,8	13,26	0,34	0,37	0,73	604,51	17,08	516,25	188,16	0,87	6,74	7,74	19,11	87,08	16,79	0,36	3554,5	0	18,47	225,18	11,43	56,89	19,27	0,41	0,45	0,69	613,46
392	0,08	0,2	0,07	0,28	0,64	1,17	335,32	70,56	196,85	107,07	0,61	1,59	2,6	20,65	61,5	20,03	1,3	8758,1	0	18,9	137,28	0,05	0,18	0,07	0,23	0,47	1,06	491,96	82,57	343,75	202,4	0,72	2,57	3,58	14,68	72,04	13,15	1,13	10269,63	0	19,77	141,84	-1,89	-6,6	-1,69	0,52	0,65	1,06	326,1
393	-2,92	-4,13	-14,4	0,02	0,5	3,18	1799,33	43,45	92,07	250,5	0,11	0,15	1,41	10,11	29,25	55,75	0,9	4910,16	0	64,24	248,86	0,11	0,15	0,46	0,38	1,02	4,99	1580,58	39,15	61,12	246,5	0,11	0,15	1,39	13,03	28,28	76,35	0,97	8392,26	0	56,12	151,79	1,14	1,62	4,6	0,85	1,59	5,74	1469,43
394	-7,85	-14,56	-18,12	0,65	0,76	1,49	841,76	23,51	216,17	158,76	0,45	0,83	1,85	8,75	46,04	-2,69	0,91	9116,75	0	38,3	208,43	1,08	1,8	1,56	0,02	0,39	0,89	524,57	61,16	185,66	94,41	0,4	0,66	1,67	20,08	40,08	22,79	0,93	19554,83	0	27,39	101,98	0,5	0,89	1,01	0,13	0,33	0,78	742,08
395	20,28	21,13	26,37	16,66	18,82	19,51	474,61	40,65	18,9	13,29	0,04	0,04	1,04	20,28	4,04	627,32	4,57	NA	0	0	0	0,94	0,98	3,32	15,87	16,96	17,79	1290,28	67,3	61,91	52,05	0,05	0,05	1,05	0,94	4,85	173,1	7,04	NA	0	0	0	2,3	2,35	6,24	22,58	31,39	42,25	988,01
396	21,16	23,25	5,04	11,15	11,15	11,15	84,84	NA	7,7	NA	0,09	0,1	1,1	21,16	8,97	235,91	NA	NA	0	0	0	5,8	15,74	4,89	3,22	3,22	3,22	306,73	NA	81,51	NA	0,63	1,71	2,71	5,8	63,17	9,18	2,71	NA	0	0	0	2,68	8,11	10,71	0,27	1,2	1,75	1454,86
397	1,21	4,21	1,26	0,76	0,76	1,16	374,67	0	266,96	107,89	0,71	2,48	3,48	26,23	71,25	8,14	1,65	NA	0	26,04	-63,99	-50,42	269,79	-93,33	0,34	0,4	0,73	673,74	42,44	790,87	264,38	118,69	-635,06	-5,35	-15,91	118,69	-37,36	-1,42	NA	0	63,88	-42,63	6,39	-91,83	7,94	0,6	0,69	0,89	451,92
398	0,26	1,54	0,85	7,26	11,88	12,46	1180,47	150,16	32,49	19,32	0,83	4,82	5,82	0,57	82,82	8,85	1,49	NA	0	0,98	3,97	0,08	0,41	0,31	44,04	75,22	91,13	1360,91	115,43	3,7	59,75	0,8	3,89	4,89	1,03	79,55	3,65	1,33	NA	0	3,55	33,44	0,85	4,35	NA	2,04	3,62	4,74	2488,02
399	-5,85	-9,15	-19,74	0	0,5	1,15	1230,73	99,51	142,82	150,14	0,36	0,56	1,56	7,99	36,04	1,89	1,03	7530,78	13,06	46,69	159,03	-5,46	-8,31	-15,85	0	0,44	1,17	1056,47	64,21	108,16	126,62	0,34	0,52	1,52	9,17	34,29	5,65	1,02	9999,44	12,57	42,46	124,93	-10,55	-15,49	-30,26	0	0,69	2,14	1044,35
400	-7,55	-7,76	NA	24,19	36,31	36,31	NA	NA	NA	NA	0,03	0,03	1,03	-7,55	2,75	-274,19	NA	NA	0	NA	0	27,54	30,29	68,64	10,9	10,99	10,99	907,34	6,82	81,67	NA	0,09	0,1	1,1	27,54	9,1	302,54	NA	NA	0	0	0	5,76	22,7	553,83	0,01	1,34	1,34	34986,43
401	-11,56	99,85	-51,52	6,4	6,51	7,93	1627,03	19,68	181,02	261,76	0,42	-3,66	-8,64	3,05	111,57	30,07	1,88	-8284	0	65,09	-62,4	5,09	-87,94	16,5	3,11	3,15	4,55	1180,08	8,05	247,36	352,28	1,06	-18,28	-17,28	19,1	105,79	13,35	28,57	-14497	0	45,43	-36,41	4,57	25,6	23,53	23,83	24,35	28,89	1875,01
402	0,81	0,81	41	360,86	361,07	361,07	11171,55	10,8	50,4	NA	0	0	1	0,81	0,28	292,86	NA	NA	0	0	0	1,39	1,39	NA	NA	NA	NA	NA	NA	NA	NA	0	0	1	1,39	0	NA	NA	NA	0	NA	0	1,01	1,2	NA	6,39	6,39	6,39	NA
403	2,03	5,16	38,09	13,09	105,2	105,2	6857,08	2274,4	24,69	NA	0,09	0,23	2,55	2,94	60,72	72,46	0,82	NA	1,98	17,2	22,05	3,12	9,17	33,28	0,35	7,49	7,65	3884,39	1133,84	158,69	25,41	0,23	0,68	2,94	3,84	66	29,91	0,8	NA	15,48	7,72	11,58	3,65	11,46	48,44	-0,16	16,67	16,87	4825,73
404	0,02	0,04	0,09	0,11	0,52	1,12	1307,85	102,26	245,97	150,05	0,34	0,6	1,76	13,49	43,09	40,16	0,91	-1175,13	14,75	48,24	-1121,84	0,01	0,01	0,02	0,02	0,04	0,61	1378,36	7,75	308,48	176,38	0,38	0,7	1,86	13,56	46,38	6,89	0,79	-3858,33	14,56	51,32	-324,45	0,01	0,02	0,05	0,05	0,09	0,64	1335,47
405	-3,54	-624,74	-1,14	0,01	0,92	0,92	117,86	93,46	103,14	0,83	0,99	175,48	176,54	-2,48	99,43	0,05	0,63	2637,67	0	0,34	47,15	1,39	83,74	2,97	0,03	0,61	0,75	775,27	275,21	469,89	68,05	0,98	59,09	60,09	2,83	98,34	10,45	0,58	47250	0,95	3,06	11,24	0,29	28,27	0,37	0,01	0,37	0,54	460,02
406	4,6	6,77	7,06	1,2	1,58	3,34	560,04	36,08	85,24	171,24	0,27	0,4	1,47	18,37	31,98	76,8	1,83	12683,7	4,63	21,12	84,63	0,05	0,08	0,1	1,15	1,72	3,88	661,85	59,45	98,99	231,91	0,27	0,39	1,44	15,4	30,5	54,34	2,13	9205,38	2,83	27,91	126,48	4,9	7,03	10,36	1,67	2,94	7,78	770,61
407	7,42	11,49	54,1	2,18	2,74	2,74	2660,1	518,22	923,33	NA	0,35	0,55	1,55	7,42	35,4	24,43	20,31	NA	0	0	0	4,49	6,78	1345,33	2,9	2,91	2,91	109064,11	352	36256	NA	0,34	0,51	1,51	4,49	33,81	16,74	35,32	NA	0	0	0	0,88	6,36	NA	12,76	1019,72	1019,72	14416,55
408	-11,8	-20,67	-11,69	0,23	0,89	1,86	361,69	73,74	115,69	113,22	0,42	0,73	1,75	5,37	42,91	-22,2	1,49	-5874,65	0	17,02	-276,04	3,13	5,12	2,7	0,21	0,86	1,72	313,65	68,76	109,7	95,35	0,38	0,62	1,64	21,34	38,85	15,03	1,62	5935,12	0	15,69	257,1	1,07	1,83	0,96	0,19	0,53	1,43	325,9
409	1,94	2,35	2,9	2,07	3,53	4,99	543,93	81,29	55,79	82,48	0,17	0,21	1,21	24,73	17,26	72,8	1,83	16022,96	0	33,96	96,66	0,68	0,8	1,12	2,6	4,06	5,83	594,2	82,8	56,69	101,76	0,15	0,17	1,18	24,92	14,9	81,78	2,06	14103,19	0	39,57	102,43	0,09	0,1	0,15	3,06	4,46	7,51	637,48
410	3,62	8,37	4,32	0,3	0,99	1,15	435,09	54,32	55,83	12,68	0,55	1,28	2,31	8,27	56,73	34,48	1,05	NA	8,89	5,54	23,5	5,09	9,96	4,7	0,46	0,82	1,06	336,16	33,67	53,29	22,84	0,49	0,95	1,96	10,62	48,89	43,52	1,08	NA	14,85	5,11	21,7	6,28	15,53	9,2	0,9	1,64	1,98	532,78
411	-3,81	-3,81	-39,21	NA	NA	NA	3753,32	0	0	0	0	0	1	-3,81	0	NA	NA	NA	0	0	0	-4,92	-4,92	NA	NA	NA	NA	449,57	NA	NA	NA	NA	NA	1	-4,92	0	NA	NA	NA	0	0	0	-10,06	-11,33	-11,94	8,9	8,9	8,9	432,15
412	5,95	7,19	8,62	0,99	1,37	4,88	529,13	22,27	56,59	207,94	0,17	0,21	1,21	28,55	17,25	141,67	1,97	32383,83	0,45	32,77	63,88	13,07	14,45	12,36	1,23	3,16	7,28	344,21	45,55	23,31	98,74	0,1	0,11	1,11	36,23	9,57	303,79	1,87	35457,56	0,09	21,9	63,39	1,97	2,13	2,43	2,61	6,97	14,39	448,71
413	2,38	15,26	7,89	0,05	0,51	0,77	1211,73	295,63	283,9	170	0,54	3,44	6,42	2,38	84,43	7,45	0,3	NA	29,8	0	0	2,23	12,46	3,26	0,33	0,65	0,85	532,51	104,99	153,95	64,18	0,61	3,44	5,6	3,25	82,14	36,33	0,38	18698	32,25	1,49	14,12	1,48	8,4	2,07	0,14	0,71	0,97	507,1
414	21,46	75,92	25,38	0,56	0,8	1,13	431,6	54,62	229,65	77,14	0,58	2,05	3,54	43,71	71,74	53,27	0,79	13622,9	0	26,31	73,5	-2,38	-6,93	-3,5	0,48	0,66	1,16	534,07	45,61	244,78	123,1	0,53	1,54	2,91	30,68	65,58	15,01	0,85	1115,55	0	48,52	1024,41	9,68	20,63	10,93	0,5	0,7	1,62	411,19
415	0,07	0,13	0,13	0,89	2,12	2,36	657,66	297,34	241,49	57,25	0,46	0,85	1,85	4,32	45,99	25,54	5,32	86342,33	0	7,65	23,82	24,43	51,28	98,72	0,25	1,14	1,24	1471,14	384,74	431,04	41,53	0,52	1,1	2,1	26,42	52,36	55	1,11	81295	0	8,04	27,5	0,71	1,35	NA	0,35	1,05	1,14	1276,24
416	0	0	NA	NA	NA	NA	NA	NA	NA	NA	NA	NA	1	0	0	NA	NA	NA	0	NA	NA	-0,4	-0,4	-1,17	250	250	250	1063,08	NA	4,21	NA	0	0	1	-0,4	0,4	-100	NA	NA	0	0	NA	NA	NA	NA	NA	NA	NA	NA
417	1,4	15,44	1,22	0,01	1,16	1,52	318,62	121,36	72,05	38,99	0,82	9,02	11,01	23,16	90,92	12,33	1,17	35576,42	10,71	18,99	72,03	0,12	1,2	0,11	0,02	1	1,48	340,92	112,67	66,68	55,91	0,82	8,12	9,92	13,3	89,92	9,24	1,16	19828,65	14,42	12,34	67,15	0,32	2,3	0,18	0,02	0,75	1,15	208,13
418	2,3	23,78	1,71	0,2	0,11	0,42	271,14	-19,56	211,26	66,78	0,9	9,34	10,34	6,2	90,33	10,95	0,3	22587	1,26	2,9	45,19	1,8	15,83	1,09	0,1	0,18	0,4	220,99	12,6	156,96	34,05	0,89	7,78	8,78	6,41	88,61	12,81	0,39	62469	0,52	2,8	19,26	1,62	13,04	1,09	0,07	0,2	0,44	244,66
419	0,09	0,14	0,24	-0,02	1,01	2,18	1017,69	381,58	350,99	442,67	0,39	0,64	1,64	14,18	38,85	35,5	3,32	-1216	2,11	39,29	-498,03	0,49	1,2	0,98	-0,15	0,9	1,13	721,19	439,24	411,53	97,7	0,59	1,45	2,45	8,47	59,13	6,11	1,23	-1655	0,87	15,81	-312,43	-0,35	-0,69	-1,04	0,08	0,54	0,79	1098,89
420	24,56	41,03	18,91	0,04	0,05	0,93	281,08	1,17	52,94	65,08	0,34	0,57	1,67	46,31	40,16	109,97	0,89	16896,46	12,89	16,75	74,16	-4,3	-8,58	-3,98	0,02	0,44	0,81	336,98	61,56	46,02	56,17	0,47	0,93	1,99	14,3	49,82	15,62	0,81	6196,54	30,26	17,23	189,99	0,49	0,93	0,52	0,3	0,48	0,81	386,18
421	-0,23	-0,23	NA	NA	NA	NA	NA	NA	NA	NA	NA	NA	1	-0,23	0	NA	108,43	NA	0	NA	0	-0,18	-0,18	NA	NA	NA	NA	NA	NA	NA	NA	NA	NA	1	-0,18	0	NA	108,24	NA	0	NA	NA	10,66	11,37	11,32	14,67	14,67	15,96	386,3
422	1,3	4,88	2,1	0,05	0,5	0,89	589,3	171,75	153,98	147,43	0,7	2,63	3,76	29,03	73,39	11,36	0,72	4787	38,47	44,77	240,41	-25,71	-251,1	-51,07	0,04	0,12	0,6	723,07	45,47	272,17	277,54	0,86	8,39	9,77	7,29	89,76	-20,72	0,28	-5191,94	42,2	65,55	-244,11	11,53	45,34	11,3	0,02	0,29	0,55	356,61
423	-6,87	-7,59	-39,51	4,31	4,52	5,83	2098,9	24,38	115,24	153,05	0,08	0,08	1,11	18,54	9,52	62,18	1,35	NA	0	146,1	1106,66	1,94	2,15	6,74	3,7	4,87	6	1266,84	79,53	68,35	78,56	0,08	0,09	1,11	25,79	10,02	147,96	1,36	2659,78	0	83,01	307,41	-10,15	-11,88	-34,15	0,85	2,22	3,11	1224,27
424	28,08	37,19	28,39	1,28	2,18	2,44	369,03	80,37	89,17	23,17	0,24	0,32	1,32	28,08	24,5	125,56	1,87	NA	0	0	0	22,03	29,37	25,95	0,26	1,36	1,77	428,76	116,77	106,06	44,05	0,25	0,33	1,33	22,03	25,01	95,58	1,34	NA	0	0	0	21,19	26,17	26,64	0,46	1,5	2,09	457,77
425	1,04	26,19	3,83	0,62	0,62	0,73	1339,36	NA	1158,93	135,33	0,96	24,1	25,1	11,81	96,02	25,54	0,35	-3464	0	39,52	-161,78	19,82	84,67	94,19	0,3	0,88	1,04	1730,02	711,83	1233,92	194,96	0,77	3,27	4,27	24,11	76,59	40,11	1,11	-2615	0	20,43	-94,99	6	20,5	18,19	0,54	1,04	1,22	1104,11
426	-3,33	-4,44	-4,19	0,04	0,32	3,05	458,41	31,45	21,42	312,96	0,25	0,33	1,33	-3,33	25,01	68,05	3,22	NA	20,27	0	0	7,09	9,99	11,25	0	0,14	4,21	577,7	11,71	21,98	362,44	0,29	0,41	1,41	7,09	29,02	78,98	2,42	NA	25,18	0	0	5,96	8,12	9,88	0	0,27	4,45	603,44
427	17,54	34,92	20,69	0,47	1,23	1,77	430,61	83,44	110,47	61,32	0,33	0,66	1,99	35,28	49,77	81,12	0,94	27228,18	0	20,93	51,15	6,78	11,95	8,18	0,13	1,85	2,44	438,81	165,27	96	57,25	0,29	0,52	1,76	29,06	43,21	55,44	1,25	19995,62	0	26,86	74,35	-16,98	-35,97	-26,62	0,49	1	1,61	570,53
428	-6,31	-6,72	NA	16,06	16,06	16,06	NA	NA	NA	NA	0,06	0,07	1,07	-6,31	6,22	-101,29	NA	NA	0	NA	0	0,04	0,04	0,15	13,45	13,45	15,97	1409,76	NA	87,28	223,35	0,06	0,07	1,07	0,04	6,26	0,64	NA	NA	0	0	0	11,45	12,47	5,55	9,15	9,19	12,16	176,6
429	0,35	1,09	0,47	0,39	0,43	0,91	483,72	14,06	323,37	155,15	0,68	2,11	3,11	5,51	67,83	10,78	0,83	1988	0	6,83	206,82	0,68	1,81	0,5	0,62	0,68	0,98	268,37	10,67	165,23	49,96	0,62	1,65	2,65	6,68	62,33	10,09	0,97	-711,5	0	4,42	-584,61	0,1	0,28	0,08	0,34	0,38	0,65	292,36
430	25,85	40,74	93,77	1,5	1,55	1,72	1324,01	23,88	476,46	80,28	0,37	0,58	1,58	25,85	36,55	70,72	1,73	NA	0	0	0	31,92	34,92	135,76	1,13	7,75	8,89	1548,03	695,82	105,01	121,1	0,09	0,09	1,09	31,92	8,59	385,2	2,43	NA	0	0	0	7,79	22,72	24,95	0,48	0,97	1,05	1165,37
431	-0,61	-2,12	-1,58	0,01	0,17	0,95	942,06	59,13	165,09	306,44	0,55	1,92	3,46	11,03	71,13	15,55	0,69	135	24,01	30,04	5805,14	-2,86	-10,41	-6,21	0,02	0,23	0,98	789,84	56,96	133,61	251,23	0,57	2,08	3,64	11,63	72,5	9,52	0,68	-1327,69	24,9	31,44	-678,71	9,58	24,65	18,65	0,07	0,26	1,3	708,9
432	15,44	95,7	13,69	0,17	0,65	0,72	323,53	110,77	233,03	17,55	0,73	4,55	6,2	30,36	83,86	40,71	0,39	NA	0	13,22	44,51	11,03	93,89	14,91	0,15	0,22	0,59	492,29	26,48	383,02	142,81	0,79	6,76	8,51	27,8	79,38	29,14	0,25	NA	0	15,83	40,42	8,19	92,76	7,77	0,24	0,47	0,71	345,48
433	0,04	5,09	26,8	0,39	32,54	32,57	238830,82	NA	7215,12	216,08	0,99	123,3	124,3	0,04	99,2	0,22	443,25	NA	0	0	0	0,15	16,64	35,03	1,07	22,6	22,63	83346,41	NA	3590,64	117,65	0,99	107,78	108,78	0,15	99,08	0,49	66,95	NA	0	0	0	3	25,49	72	0,13	0,13	0,86	8726,9
434	2,78	5,13	4,16	0	0,42	1,87	546,64	50,39	89,96	179,18	0,36	0,66	1,85	16,79	45,92	30,05	1,13	13583,05	12,21	20,99	81,64	-3,31	-6,28	-4,89	0	0,35	1,59	537,01	48,79	108,06	176,42	0,38	0,71	1,9	11,26	47,25	12,9	1,05	9082,3	10,2	21,5	120,46	4,92	8,37	6,43	0	0,46	1,84	476,06
435	-6,22	-110,04	-13,09	0,02	0,58	0,88	768,15	214,06	257,47	118,02	0,94	16,69	17,69	-0,85	94,35	20,66	0,6	7178,86	16,83	11,29	126,33	-2,02	-70,46	-3,84	0,04	0,4	0,69	693,67	165,9	311,77	139,59	0,97	33,93	34,93	2,79	97,14	20,84	0,54	25907	25,81	9,16	31,79	-2,94	-1021,74	-6,54	0,06	0,56	0,89	809,1
436	-7,31	1,47	NA	0,09	0,17	0,17	NA	NA	NA	NA	5,97	-1,2	-0,2	-7,31	596,66	-1,22	NA	NA	0	NA	0	33,86	1576,03	NA	0,17	1,02	1,02	NA	NA	NA	NA	0,98	45,54	46,54	33,86	97,85	34,61	NA	NA	0	NA	0	0,11	42,84	0,39	0,03	0,31	0,79	1304,44
437	9,29	133,57	2,84	1,06	1,21	1,21	111,79	10,76	74,47	NA	0,93	13,38	14,38	136,97	93,05	22,53	1,12	8853,83	0	39,11	98,57	-171,98	141,78	-17,64	0,13	0,39	0,39	37,34	19,35	73,14	NA	2,21	-1,82	-0,82	-37,64	221,3	-63,88	-5,63	-2007,5	0	13,78	-160,71	4,25	-3,03	1,1	0,16	0,42	0,42	94,27
438	0,2	1,63	0,46	0,06	0,26	0,26	827,83	141,03	713,92	NA	0,87	6,96	7,96	2,13	87,44	13,46	0,16	5796	0	4,36	28,35	0,32	2,97	0,54	0,04	0,1	0,12	620,94	35,31	548,48	11,42	0,89	8,36	9,36	0,32	89,31	19,82	0,12	12537	0	0	0	3,01	20,41	4,84	0,19	0,25	0,27	585,07
439	4,14	17,63	0,91	0,24	0,81	0,81	80,16	34,32	60,03	NA	0,77	3,26	4,26	4,14	76,53	5,4	NA	NA	0	0	0	9,82	32,41	2,24	0,95	1,45	1,45	82,86	28,33	56,68	NA	0,7	2,3	3,3	9,82	69,7	14,09	NA	NA	0	0	0	20,66	34,3	3,02	1,97	2,05	2,57	53,26
440	5,28	5,35	NA	71,11	81,27	81,27	NA	NA	NA	NA	0,01	0,01	1,01	5,28	1,23	429,33	NA	NA	0	NA	0	9,74	10,63	13,88	3,57	11,97	11,97	518,49	360	42,84	NA	0,08	0,09	1,09	9,74	8,35	116,61	NA	NA	0	0	0	0,62	3,89	42,06	0,03	0,06	0,06	24829,61
441	5,66	8,05	21,55	-7,67	-62,48	-62,72	1389,26	271,89	-4,96	1,2	0,3	0,42	1,42	5,66	29,65	25,37	1,3	NA	0	0	0	11,22	15,54	50,49	1,63	14,58	14,61	1638,65	530,32	40,95	1,23	0,28	0,39	1,39	11,22	27,83	54,31	1,55	NA	0	0	0	7,08	9,37	NA	0,71	15,02	14,93	1722,82
442	0,49	1,87	3,65	0,05	0,53	1,19	2723,33	352,14	123,83	489,1	0,66	2,54	3,82	19,91	73,8	17,1	0,67	-2370,05	41,33	144,87	-460,14	0,3	1,12	2,36	0,03	0,67	1,82	2878,69	340,3	185,58	622,07	0,67	2,5	3,73	18,61	73,22	13,53	0,68	-2906	30,01	144,8	-333,42	0,36	1,38	2,56	0,03	0,49	1,3	2611,16
443	3,13	5,26	4,34	1,38	2,72	5,04	505,47	47,47	35,4	83,27	0,38	0,63	1,68	18,79	40,47	37,95	1,41	4557,12	29,07	21,69	207,24	-1,29	-2,09	-1,71	0,83	1,5	3,69	480,58	31,42	46,38	102,92	0,2	0,32	1,62	17,57	38,11	53,08	1,12	3147,63	8,38	24,9	322,39	-0,81	-1,29	-0,96	0,45	0,93	2	430,59
444	0,03	0,09	0,48	0	0,06	0,47	5389,38	189,99	2896,74	1340,8	0,62	1,72	2,79	13,97	64,15	11,14	0,52	-230,58	6,11	205,83	-3105,85	0,04	0,1	0,72	0	0,03	0,71	7445,78	87,57	3529,01	2504,75	0,64	1,78	2,78	14,07	63,98	11,27	0,78	932,08	14,81	287,05	770,64	0,02	0,05	0,33	0,01	0,03	0,79	7860,95
445	3,27	3,69	3,35	1,04	3,02	7,42	373,78	29,9	15,24	68,11	0,1	0,11	1,13	25,84	11,39	207,18	1,37	NA	0	23,12	77,79	7,36	10,78	12,32	2,18	7,4	10,73	609,42	111,42	21,31	71,94	0,3	0,44	1,47	24,49	31,78	56,02	1,53	16347,54	22,29	28,69	94,13	9,01	13,01	15,86	0,68	1,73	3,94	640,9
446	-1,65	-2,28	-10,83	3,28	4,48	9,29	2390,02	126,48	57,09	554,15	0,1	0,14	1,38	13,56	27,6	78,22	1,41	2649,35	7,21	99,63	408,85	0,22	0,3	1,36	0,1	4,26	9,1	2204,47	467,39	59,2	557,17	0,09	0,12	1,34	16,54	25,17	122,52	1,49	4827,4	4,99	98,83	239,91	2,01	2,58	12,49	3,59	4,68	9,16	2261,18
447	-0,29	-0,78	-0,98	0,39	2,05	2,42	1229,45	148,1	278,25	103,83	0,63	1,7	2,7	11,32	62,92	11,26	1,19	-8031,1	0	39,09	-123,99	-9,12	-400,73	-25,76	0,62	1,76	2,05	1027,68	78,3	257,44	73,6	0,98	42,93	43,93	4,03	97,72	0,45	0,31	-4277,08	0	37,13	-265,6	-0,75	-57,82	NA	0,33	8,3	9,44	865,61
448	4,24	4,25	3,65	NA	NA	NA	299,38	NA	NA	NA	0	0	1	75,78	0,34	1244	1,63	NA	0	61,55	94,19	NA	NA	NA	NA	NA	NA	NA	NA	NA	NA	NA	NA	NA	NA	NA	NA	NA	NA	NA	NA	NA	2,03	2,3	1,39	3,73	3,75	3,95	249,87
449	1,22	236,51	185,56	0,1	0,16	0,3	55596,96	2835,65	50558,27	7252,76	0,92	179,02	194,14	2,97	99,48	6,57	0,01	2893,67	0	266,39	246,6	0,02	3,44	1,17	0,13	0,14	0,27	25602,9	246,18	22553,15	2897,73	0,89	184,3	206,88	2,09	99,52	7,46	0,01	-12577	0	145,87	-55,6	0,23	31,49	2,17	0,1	0,11	0,19	3428,29
450	3,27	8,03	6,69	0,8	1,74	2,75	745,95	51,08	54,05	54,91	0,5	1,22	2,45	10,61	59,27	36,48	1,05	19126,33	0	15	55,41	-4,36	-10,86	-11,91	0,82	0,93	2,3	993,26	11,51	103,17	143,02	0,51	1,27	2,49	5,25	59,83	35,73	1,07	12533,67	0	26,24	101,32	0,72	1,44	0,99	0,48	0,62	1,7	498,73
451	-0,2	-1,38	-0,12	0,2	0,99	1,22	217,4	116,21	93,52	34,84	0,75	5,3	7,06	38,15	85,84	18,48	1,08	3742,2	25,19	22,84	93,49	-0,34	-2,35	-0,19	0,02	0,84	1,18	210,36	125,02	108,06	53,41	0,81	5,69	7	59,42	85,72	14,7	1,36	4102	21,77	34,53	128,78	0,35	2,12	0,18	0,17	0,79	1,2	191
452	11,23	15,43	140,63	60,19	60,42	64,38	4570,24	9,17	40,71	163,5	0,01	0,01	1,37	33,42	27,21	1228,17	1,74	NA	0	277,83	-171,36	5,86	6,97	83,37	54,8	54,8	55,96	5176,67	NA	49,91	58,9	0,01	0,01	1,19	30,78	15,91	658,73	1,85	NA	0	354,36	-131,81	5,96	6,87	NA	16,5	16,62	17,69	4990,04
453	0,03	0,22	0,25	0	0,72	0,94	2624,72	953,74	975,71	287,88	0,68	4,33	6,4	1,66	84,37	32,68	0,62	1013	13,58	11,68	348,39	-4,73	-51,37	-24,49	0	0,7	0,76	1885,53	683,08	789,38	62,08	0,68	7,35	10,86	-3,29	90,79	14,36	0,29	-40532,75	10,43	7,45	-12,98	-0,08	-1,11	-0,51	0	0,87	1,07	2214,19
454	-0,99	-1,82	NA	0,31	2,2	2,2	NA	NA	NA	NA	0,46	0,84	1,84	-0,99	45,51	-2,17	NA	NA	0	NA	0	-0,58	-173,69	-0,71	0,01	1,01	1,01	445,13	437,92	435,55	NA	1	297,29	298,29	-0,58	99,66	-0,58	NA	NA	0	0	0	1,34	39,26	5,07	0,37	1,65	1,65	1377,14
455	17,94	19,47	19,89	4,71	10,75	16,48	404,6	122,81	20,33	118,04	0,08	0,08	1,08	33,88	7,83	300,2	6,13	NA	0	17,66	55,35	4,37	4,85	5,07	3,16	7,48	11,29	422,21	132,63	30,64	118,16	0,1	0,11	1,11	21,94	9,79	100,14	5,54	9563,31	0	20,38	115,31	8,39	9,9	10,72	2,18	4,03	6,68	464,98
456	6,19	7,89	8,51	1,42	2,84	4,06	501,62	68,1	48,71	59,96	0,16	0,21	1,27	18,43	21,55	82,31	1,51	17814,63	0	16,82	77,14	0,28	0,35	0,52	0,74	1,52	2,81	679,82	41,71	85,65	111,78	0,17	0,21	1,25	13,59	19,8	58,31	1,36	6543,71	0	24,86	229,34	6,11	7,42	8,58	0,8	1,65	3,21	511,35
457	0,33	0,36	0,89	4,76	8,8	18,41	995,7	100,27	24,84	242,18	0,08	0,09	1,11	13,27	10,28	110,96	1,79	11414,13	0	35,3	128,49	-2,06	-2,31	-6,13	4,04	7,02	13,33	1085,9	135,78	45,55	291,2	0,1	0,11	1,13	11,65	11,12	69,2	2,16	9604,55	0	40,9	155,08	0,03	0,04	0,09	0,66	2,86	11,72	941,2
458	0,04	0,39	0,33	0,02	2,44	2,49	2928,21	249,53	102,92	4,37	0,57	5,59	9,73	9,24	89,72	13,84	0,7	10075,8	0	73,8	86,88	0,12	1,31	1,18	0,16	3,83	4,01	3459,25	385,28	105,14	19,91	0,51	5,4	10,53	8,2	90,51	11,76	0,65	13247	0	76,74	69,21	-2,75	-38,49	-27,82	0,18	4,02	4,43	3688,22
459	1,62	2,7	1,12	0,02	0,4	1,83	252,48	24,27	55,85	91,99	0,27	0,46	1,66	6,26	39,93	31,1	1,16	13435,22	4,71	3,21	57,48	0,73	1,1	1,09	0,1	0,51	2,16	540,33	45,08	112,63	188,79	0,21	0,32	1,5	5,76	33,31	25,89	1,23	10145,44	0	7,46	75,03	8,72	10,95	13,09	0,31	1,63	4,53	546,73
460	4,31	16,28	6,59	0,14	0,16	0,27	558,05	5,8	387,95	44,32	0,71	2,67	3,77	8,87	73,5	38,91	0,33	23838	0	6,97	29,89	-7,85	-28,78	-8,98	0,16	0,21	0,27	416,38	11,97	271	17,81	0,7	2,58	3,67	-0,01	72,72	41,04	0,38	25862	0	8,97	35,74	7,56	22,59	8,2	0,2	0,55	0,63	394,95
461	0,03	0,12	0,05	0,19	0,29	0,84	638,44	42,66	343,18	234,17	0,69	3	4,36	9,96	77,08	16,96	0,55	8794	13,07	17,38	132,94	11,66	37,41	12,58	0,15	0,33	0,83	392,54	40,38	223,74	113,85	0,64	2,04	3,21	20,98	68,82	38,21	0,71	39713	0	10,04	32,41	11,07	23,76	15,83	0	0,38	0,99	520,55
462	-8,68	-15,7	-31,53	0,02	0,25	1,03	1326,5	69,27	253,29	232,68	0,27	0,49	1,81	14,79	44,75	-5,01	0,76	-806,59	3,16	85,26	-1485,5	-10,1	-17,56	-35,82	0,04	0,37	0,97	1290,7	81,94	242,53	147,45	0,24	0,41	1,74	12,23	42,46	-7,98	0,75	-4129,35	0	79,21	-251,8	-0,8	-2,55	-6,11	0	0,83	1,03	2763,2
463	0,13	0,28	0,31	0	0,3	1,09	879	66,15	129,33	177,99	0,42	0,94	2,23	14,13	55,12	20,36	0,84	14197,75	21,45	33,72	99,36	-0,14	-0,32	-0,28	0	0,27	0,97	736,93	56,99	136,13	156,31	0,45	1,02	2,27	13,71	55,89	18,76	0,82	15999,45	17,82	28,03	83,7	0,33	0,72	0,68	0,01	0,25	1,07	742,08
464	16,72	18,47	62,87	0,78	6,85	6,85	1372,28	776,28	127,92	NA	0,09	0,1	1,1	16,72	9,45	176,92	2,57	NA	0	0	0	3,63	3,89	68,83	9,08	9,88	9,88	6899,62	360	448,8	NA	0,07	0,07	1,07	3,63	6,58	55,21	2,67	NA	0	0	0	13,31	13,84	223,3	25,03	26,58	26,58	6104,62
465	9,19	14,19	10,63	0,66	1,42	4,94	422,58	10,06	24,12	86,01	0,25	0,38	1,54	23	35,26	106,79	1,18	24447,22	5,7	15,99	50,82	-4,36	-7,12	-6,04	0,09	0,82	2,47	503,78	28,27	48,18	80,38	0,29	0,47	1,63	9,53	38,74	28,33	1,05	9112,78	0	19,23	135,34	0,71	1,05	0,95	-0,12	0,63	2,6	486,76
466	0,6	1,59	14,58	0,1	0,11	0,24	8835,79	53,18	5415,51	683,7	0,62	1,64	2,64	0,6	62,14	22,78	0,74	NA	0	0	0	0,08	0,21	5,81	0,13	0,2	0,33	25189,9	1147,93	15075,57	2006,37	0,61	1,53	2,53	0,08	60,51	13,99	0,88	NA	0	0	0	7,17	8,56	NA	0,78	1,26	1,26	652258,88
467	-6,87	-100,68	-12,03	0,6	0,91	1,71	639,16	50,93	164,18	131,85	0,91	13,27	14,65	25,17	93,18	19,46	1,23	-533,9	16,94	56,12	-1807,57	-9,36	-1026,6	-12,73	0,07	0,23	0,87	495,31	34,33	216,74	141,47	0,97	106,24	109,72	38,45	99,09	14,77	0,83	-1929,24	0	65,05	-495,99	0,96	2,84	1,73	0,24	1,21	2,25	657,28
468	2,47	2,53	4,49	95,43	98,04	98,04	661,56	9,66	3,71	NA	0,01	0,01	1,02	2,47	2,19	435,71	2,21	NA	0	0	0	2,03	2,09	2,42	56,57	64,34	68,14	434,16	28,98	3,73	14,35	0,01	0,01	1,03	2,03	2,84	495,45	2,38	NA	0	0	0	6,16	6,83	9,52	6,74	6,74	6,74	562,75
469	1,18	2,74	1,19	0,1	1,38	1,75	367,91	166	105,91	53,63	0,56	1,29	2,32	19,1	56,94	19,22	1,61	25525,2	9,58	18,07	59,83	0,94	3,02	1,57	0,02	1,03	1,24	608,16	366,18	120,48	79,88	0,68	2,19	3,22	13,61	68,94	14,21	1,56	28022	43,06	21,17	57,06	2,3	7,1	3,5	0,02	1,2	1,3	552,69
470	-3,58	-6,54	-4,81	0,02	0,1	0,86	490,03	13,77	138,14	134,55	0,45	0,83	1,83	12,69	45,22	17,22	0,93	14729,98	15,37	21,84	98,13	-1,32	-2,28	-1,47	0,01	0,12	0,94	407	14,55	107,56	116,86	0,42	0,72	1,73	17,54	42,21	25,85	0,96	16222,63	12,93	21,09	90,34	-13,47	-31,95	-19,02	0,06	0,24	1,04	514
471	10,46	10,93	12,44	22,47	23,12	23,12	434,13	11,99	18,23	NA	0,04	0,05	1,05	16,43	4,32	272,91	68,43	6629,33	0	7,1	26,77	14,06	15,17	18,42	22,59	23,79	23,79	476,9	23,61	19,7	NA	0,07	0,08	1,08	18,6	7,31	199,92	158,13	8365,5	0	5,95	17,67	9,51	10,17	NA	30,05	32,79	32,79	622,67
472	-1,33	-1,52	-4	120,96	123,31	123,31	1098,87	0,82	7,3	0	0,13	0,15	1,15	8,9	12,74	27,44	5,88	NA	9,86	30,79	63,19	-8,99	-9,47	NA	102,75	105,07	105,07	NA	NA	NA	NA	0,05	0,05	1,05	-8,99	5,03	-64,48	6,89	NA	3,98	NA	NA	-10,56	-11,02	NA	21,36	21,87	21,87	NA
473	0,38	1,24	1,58	-1,13	0,02	0,87	1525,85	503,16	471,57	405,29	0,47	1,53	3,27	22,96	69,46	50,79	0,62	-6256,36	1,04	94,4	-119,81	-11,3	-78,99	-58,93	0,02	0,21	0,83	1897,8	102,92	282,8	466,44	0,66	4,61	6,99	16,5	66	3,06	0,35	8358,8	25,31	109,93	-79,56	1,52	8,81	9,23	0,01	0,16	0,79	2213,45
474	14,67	91,98	14,03	0,09	0,36	1,53	349,05	47,55	178,12	211,81	0,84	5,27	6,27	31,93	84,05	21,15	1,07	27746,4	6,1	16,51	71,08	-21,47	105,83	-20	0,21	0,22	0,71	339,07	1,53	197,01	97,69	1,2	-5,93	-4,93	-2,24	120,28	-8,19	0,38	-3504,83	41,76	17,91	-564,1	15,87	-147,11	8,93	2,73	3,66	5,98	204,92
475	NA	NA	NA	NA	NA	NA	NA	NA	NA	NA	NA	NA	NA	NA	NA	NA	NA	NA	NA	NA	NA	-12,38	16,5	-48,05	0,02	0,26	0,28	1413,3	534,29	2209,01	45,07	1,75	-2,33	-1,33	-12,38	175,01	6,91	-1,35	NA	0	0	0	-14,59	25,66	-131,21	0	0,12	0,14	3272,46
476	0,47	0,81	2,68	0,06	0,63	1,87	2100,25	460,29	73,33	1022,44	0,43	0,75	1,75	31,95	42,77	24,19	2,22	-5778,92	36,31	181,15	-127,48	0,01	0,02	0,08	-0,04	0,81	1,48	4113,62	1927,14	225,59	1565,12	0,58	1,38	2,38	22,62	58,01	7,16	2,56	-4851,58	50,46	255,58	-147,66	0,79	1,45	9,8	1,06	1,44	1,91	4502,23
477	27,81	52,4	106,38	5,08	5,08	5,37	1094,15	NA	89,95	26,38	0,47	0,88	1,88	27,81	46,94	72,1	0,82	NA	0	0	0	9,01	45,06	125,78	13,44	13,82	14,71	5081,12	98,59	261,04	236,64	0,8	4	5	32,03	80	17,12	0,85	NA	0	321,37	-45,7	6,58	29,22	111,51	0,77	21,86	22,87	6173,24
478	-13,22	475,58	-22,54	0,73	0,73	0,73	622,43	NA	623,24	NA	1,03	-36,98	-35,98	40,67	102,78	0,02	-0,08	-1503	0	91,89	-1452,3	4,45	248,09	10,55	0,86	0,86	0,86	863,53	NA	827,16	NA	0,98	54,81	55,81	42,67	98,21	17,37	0,15	351	0	90,68	4625,07	3,58	67,74	7,28	1,03	1,03	1,03	741,12
479	0,47	0,54	0,95	8,15	9,04	9,04	734,54	68,26	76,64	NA	0,13	0,15	1,15	61,35	13,37	9,69	30,93	-2060,75	0	122,52	-1482,49	0,45	0,51	1,13	8,19	10,09	10,09	913,63	165,24	87,11	NA	0,13	0,15	1,15	60,64	12,81	6,73	36,35	-6511,75	0	151,09	-463,26	0,91	1,03	1,49	7,99	9,76	9,76	597,27
480	-10,38	-11,5	-23,12	4,44	8,01	13,79	813,03	109,49	30,63	179,37	0,06	0,07	1,11	3,96	9,73	69,01	1,96	12053,18	0	31,94	135,17	0,35	0,42	0,72	0,68	3,02	5,18	750,06	200,81	86,03	188,27	0,14	0,17	1,19	14,81	16,3	85,67	2,16	21400,14	0	29,79	85,08	0,73	0,81	1,27	4,18	8,22	14,88	629,37
481	21,78	154,58	21,26	1,28	1,28	1,34	356,36	NA	232,89	13,58	0,86	6,1	7,1	21,78	85,91	28,61	1,26	NA	0	0	0	-4,25	-10,22	-6,73	0,87	0,87	1,71	526,84	NA	332,53	279,19	0,58	1,4	2,4	-4,25	58,38	-7,28	NA	NA	0	0	0	-27,73	222,69	-18,66	0,24	0,63	0,89	244,89
482	1,51	12,67	2,58	0,72	0,76	1,84	621,12	4,42	94,63	103,36	0,88	7,37	8,37	7,45	88,05	20,39	1,18	11324,8	0	10,1	61,53	-11,94	-1361,85	-33,9	0,22	1,41	2,08	1033,61	198,9	71,68	114,52	0,99	113,06	114,06	-4,89	99,12	9,83	1,27	-4142,17	9,32	20	-155,09	7,65	89,62	10,5	1,28	1,55	2,32	499,97
483	0,82	4,43	0,7	0,18	0,23	0,8	311,91	12,44	250,85	144,62	0,82	4,42	5,42	24,87	81,54	15,02	0,53	3217	0	20,56	246,78	12,28	50,81	11,46	0,41	0,52	0,76	339,75	30,01	254,79	60,28	0,76	3,14	4,14	23,97	75,83	28,53	0,57	NA	0	10,91	62,14	-12,52	-92,48	-13,69	0,26	0,34	0,56	397,89
484	0,14	0,2	0,83	0,66	2,74	5,89	2128,67	200	96,69	308,54	0,26	0,36	1,38	3,9	27,45	28,65	1,32	18988,25	21,28	21,93	52,51	0,1	0,16	0,32	0,11	1,18	1,87	1155,56	193,14	180,03	125,1	0,31	0,47	1,53	3,98	34,62	20,63	1,15	27997,65	14,71	12,31	35,25	0,15	0,18	0,57	0,44	2,44	4,03	1398,19
485	5,81	8,98	9,56	2,21	2,24	2,51	600,59	6,78	207,25	56,17	0,35	0,54	1,55	60,79	35,33	42,96	5,34	NA	0	90,46	-411,39	2,3	2,72	4,16	3,9	4,05	5,03	659,03	15,15	99,41	96,85	0,15	0,18	1,18	78,05	15,42	65,54	3,63	NA	0	137,14	-327,64	11,75	17,1	42,62	2,51	2,51	2,84	1320,5
486	-9,36	-17,2	-15,02	0,02	0,25	1,57	585,46	37,32	162,36	217,24	0,44	0,81	1,84	17,67	45,55	3,6	1,03	10106,32	1,09	43,37	131,56	-10,4	-27,05	-21,05	0,16	0,34	0,86	736,82	60,31	397,84	212,75	0,57	1,48	2,6	9,79	61,56	-1,94	0,76	6444,04	0	40,87	206,44	-3,7	-10,04	-8,59	0,07	0,26	0,86	844,49
487	-5,03	-6,63	-9,53	0,41	1,54	3,17	691,4	85,15	73,15	126,31	0,19	0,25	1,32	6,84	24,1	47,96	1,27	6964,9	0,61	22,49	179,94	-4,51	-6,08	-6,71	0,07	1,43	3,08	541,61	89,79	66,2	111,59	0,21	0,29	1,35	10,75	25,75	50,78	1,32	10763,71	0,3	22,71	119,12	1,62	2,19	2,53	0,29	1,83	4,12	568,55
488	0,5	1,66	NA	0,73	0,73	0,73	NA	NA	NA	NA	0,7	2,32	3,32	0,5	69,9	6,6	0,41	NA	0	NA	0	0,24	1,74	NA	0,03	0,03	0,03	NA	NA	NA	NA	0,86	6,39	7,39	0,24	86,47	2,37	0,15	NA	0	NA	0	0,02	0,13	NA	0,13	0,13	0,13	NA
489	-2,01	-2,17	-23,3	NA	NA	NA	2463,31	NA	NA	NA	NA	NA	1,08	-2,01	6,99	NA	NA	NA	0	0	0	1,54	1,61	1,28	23,19	23,21	23,21	301,81	0,23	12,86	NA	0,04	0,05	1,05	7,14	4,31	35,71	NA	NA	0	4,64	9,87	22,03	24,8	21,44	7,57	9,18	9,18	354,29
490	-4,07	52,45	-8,73	0,17	0,22	0,64	783,58	22,94	289,27	185,86	1,01	-13,03	-12,9	12,99	107,75	-0,39	0,05	1746,87	19,63	36,62	601,6	-14,47	56,63	-34,29	0,02	0,11	0,42	862,78	57,13	465,46	178,8	1,19	-4,65	-3,91	6,98	125,55	-8,34	-0,2	1835,36	13,91	50,83	704,67	14,19	69,26	17,16	0,01	0,68	0,97	440,25
491	5,06	6,17	8,07	0,23	2,28	3,09	582,42	183,61	84,56	72,65	0,18	0,22	1,22	15,88	17,99	76,69	1,6	6288,11	0,82	17,26	216,47	0,03	0,03	0,05	1,09	2,08	3,24	613,96	88,45	75,65	105,14	0,16	0,18	1,19	12,71	15,63	55,06	1,63	3018,8	2,23	21,39	456,9	3,61	4,28	5,79	1,35	2,07	3,27	583,29
492	-36,13	-103,55	-38,74	11,14	16,29	16,29	391,39	46,56	9,05	NA	0,65	1,87	2,87	-31,82	65,11	-3,41	0,57	-43210	0	4,62	-13,26	-4,7	-27,18	-13,04	1,92	3,24	5,15	1009,55	164,19	124,62	241,33	0,83	4,78	5,78	-2,05	82,7	24,19	0,78	-39231	0	7,34	-14,22	9,81	46,72	9,29	0,46	1,31	1,31	344,63
493	-0,36	-0,49	-1,41	2,38	2,38	4,22	1438,67	0,89	152,49	285,11	0,18	0,24	1,37	23,99	27,2	87,08	1,46	-2603,79	0,05	95,98	-515,91	0,12	0,16	0,51	0,22	0,35	2,63	1586,49	34,61	268,79	621,12	0,2	0,28	1,4	23,15	28,35	60,09	1,36	-8198,7	0	100,39	-163,57	0,82	1,33	2,91	0	0,09	1,64	1297,03
494	21,66	26,75	23,35	8,45	12,07	12,07	393,42	111,14	30,7	NA	0,19	0,23	1,23	27,26	19,01	119,37	18,33	63207	0	6,04	16,83	13,98	17,22	14,74	8	18,07	18,07	383,68	206,02	20,45	NA	0,19	0,23	1,23	21,44	18,84	80,18	31,99	84865	0	7,87	20,14	21,45	26,31	25,47	4,91	6,86	6,86	432,2
495	0,63	0,62	2,94	-23,28	-24,86	-26,51	1711,57	60,07	-37,98	63,49	-0,01	-0,01	0,99	38,59	-1,5	-41,83	2,53	NA	0	178,04	-612,85	0,19	0,2	1,14	187,62	204,06	255,34	2129,47	71,33	4,34	222,53	1,15	1,17	1,01	48,62	1,15	32	2,11	NA	0	212,03	672,22	0,39	0,4	2,21	157,9	175,99	221,71	2046,99
496	1	1,9	1,8	0,02	0,85	1,83	659,43	77,46	17,53	92,19	0,25	0,48	1,91	12,57	47,52	50,98	0,85	4779,27	14,21	20,92	212,53	0,02	0,04	0,04	0,01	0,81	1,6	675,96	86	19,04	86,3	0,31	0,62	2,01	11,37	50,14	36,43	0,87	4795,21	14,5	21,08	223,29	0,38	0,66	1,13	0,01	0,13	1,46	1095,11
497	2,86	19,55	101,75	0	0,42	1,01	12972,19	966,77	2319,11	1376,58	0,37	2,53	6,83	3,33	85,35	7,42	0,36	-2705,87	14,59	16,47	-27,21	-3	-19,19	-31,57	0,08	0,42	0,78	3830,27	426,4	1236,44	450,3	0,48	3,05	6,4	-1,04	84,36	3,28	0,41	-6419,17	15,02	20,62	-59,88	-3,86	-35,92	-18,78	0,21	0,31	1,45	1769,27
498	0,54	6,79	1,27	0,47	1,14	1,14	851,27	212,48	318,02	NA	0,92	11,51	12,51	4,98	92,01	13,41	0,88	22441	0	10,34	23,8	-0,87	-10	-2,08	0,57	1,92	1,96	870,36	353,77	261,59	10,26	0,91	10,52	11,52	1,52	91,32	22,39	1,34	8038	0	5,71	29,15	0,88	22,17	1,14	0,18	0,86	1,1	471,85
499	2,03	-6,64	7,78	0,09	0,28	0,28	1397,76	350,97	1800,52	0	1,31	-4,27	-3,27	2,03	130,6	18,21	-0,48	NA	0	0	0	3,15	-52,39	0,99	0,05	0,05	0,83	114,47	0	120,03	94,44	1,06	-17,61	-16,61	3,15	106,02	9,12	-0,48	NA	0	0	0	3,92	271,06	2,43	0,12	0,48	0,99	225,77
500	16,02	21,77	22,44	1,47	2	4,1	511,3	34,1	66,31	141,28	0,2	0,27	1,36	31,11	26,4	141,56	1,75	12915,18	0	21,13	65,98	1,11	1,62	2,68	0,58	0,77	2,44	880,54	29,84	163,64	277,38	0,24	0,35	1,46	15,77	31,38	41,2	1,5	2416,14	1,12	35,45	343,04	0,04	0,06	0,07	0,29	0,6	2,11	635,72
501	38,42	45,23	173,69	1,37	1,91	2,88	1650,26	106,78	197,4	193,95	0,13	0,15	1,18	46,34	15,06	350,83	1,31	3167,38	0	35,83	158,95	1,8	2,16	15,36	1,23	2,52	3,64	3101,58	454,31	350,07	395,53	0,15	0,18	1,2	10,36	16,68	55,77	1,44	-10295,27	0	72,93	-64,45	-0,03	-0,04	-0,17	1,28	1,95	3,16	1994,93
502	-3,58	-4,42	-6,56	1,13	2,49	6,5	668,77	57,97	42,42	172,06	0,13	0,16	1,24	19,5	19,07	56,24	1,51	12629,63	0	42,28	107,34	-1,28	-1,55	-2,32	0,99	2,42	6,84	660,03	58,2	40,96	183,67	0,12	0,15	1,21	21,31	17,57	73,94	1,58	12734,39	0	40,95	104,36	-2,48	-3,45	-4,35	0,91	1,82	5,83	637,28
503	1,14	3,82	2,41	0,06	0,39	0,75	772,42	117,55	330,52	132,09	0,69	2,31	3,35	11,27	70,18	9,27	0,79	12329,88	7,17	21,45	83,85	0,08	0,27	0,19	0,01	0,17	0,66	879,33	71,21	419,32	219,94	0,69	2,31	3,33	10,59	69,97	8,09	0,72	11874,32	5,97	25,39	91,73	0,13	0,48	0,28	0,06	0,33	0,82	782,06
504	0,13	2,37	NA	0,21	0,29	0,51	NA	NA	NA	NA	0,95	17,85	18,85	0,13	94,7	3	0,34	NA	0	NA	0	0,02	0,78	3,97	0,01	0,1	0,51	61732,33	4164,89	44288,49	20680,79	0,97	32,35	33,35	0,02	97	8,02	0,33	NA	8,58	0	0	29,16	95,31	127,22	0	0,17	0,51	1588,03
505	-2,46	138,21	NA	0,06	0,08	0,08	NA	NA	NA	NA	1,02	-57,29	-56,29	-2,46	101,78	-1,99	-0,02	NA	0	NA	0	1,51	7,59	8,27	0,1	0,92	1,27	1989,25	867,75	542,04	372,47	0,54	2,69	5,02	1,51	80,08	3,14	0,62	NA	26,07	0	0	-0,45	-2,27	NA	0,14	0,18	0,99	153974,37
506	0,73	8,04	0,45	0,06	0,37	0,46	226,53	63,73	203,25	17,13	0,91	10,07	11,07	0,73	90,97	14,28	0,15	NA	0	0	0	0,07	4,09	0,14	0,03	0,43	0,75	690,78	14,64	301,92	181,25	0,98	54,83	55,83	6,4	98,21	1,78	0,56	-24179,1	36,92	12	-17,71	0,23	18,19	0,28	0,18	0,68	0,88	444,61
507	10,32	30,99	11,4	0,16	0,53	1,73	402,89	52,43	140,13	169,34	0,54	1,62	3	40,77	66,69	42,75	1,2	8913,06	0	33,61	104,93	-63,95	396,2	-83,99	0,11	0,12	0,68	478,03	6,35	341,18	217,92	1,03	-6,41	-6,19	-18,38	116,14	-46,75	-0,07	-9969,55	10,21	59,86	-108,04	-6,95	-34,81	-6,38	0,07	0,38	0,9	334,07
508	0,9	3,07	3,19	0,09	0,51	1,43	1291,09	140,28	116,13	306,78	0,58	1,97	3,41	18,77	70,65	18,55	0,95	2547,57	29,8	63,19	480,35	0,03	0,09	0,09	0,06	0,16	1,1	1112,18	32	136,74	303,33	0,58	1,87	3,25	18,71	69,26	16,39	0,96	1613,91	27,83	57,09	757,87	0,06	0,18	0,2	0,02	0,31	1,3	1335,58
509	7,71	18,58	8,78	0,06	0,88	1,12	415,4	196,79	239,65	58,61	0,58	1,41	2,41	9,98	58,49	13,44	18,1	38404	0	2,58	25,74	6,05	17,3	7,15	0,49	1,25	1,37	430	185,73	246,57	31,29	0,58	1,66	2,86	8,04	65,04	17,42	1,71	52431	0	2,36	23,18	4,5	19,49	10,09	0,34	0,87	1,14	816,39
510	-0,13	-0,4	-0,31	0,06	0,23	0,81	861,6	30,76	104,74	103,42	0,43	1,32	3,09	22,16	67,59	34,68	0,64	5649,47	26,27	52,63	164,67	-3,14	-9,42	-7,24	0,03	0,13	0,7	838,56	20,36	104,59	122,12	0,43	1,28	3	23,53	66,62	30,07	0,6	4144,05	26,3	61,46	229,55	-2,24	-7,55	-5,37	0,01	0,09	0,75	870,67
511	3,6	12,96	7,96	0,04	0,22	1,13	805,88	46,53	256,43	236,14	0,67	2,41	3,6	16,72	72,19	27,32	0,48	20146,8	0	28,97	76,82	-5,81	-8,94	-13,97	0,03	0,33	1,1	874,93	68,3	124,3	176,29	0,34	0,52	1,54	4,33	35	11,77	1,07	9966,33	18,14	24,38	158,18	2,21	3,07	4,61	0,01	0,5	1,62	760,27
512	-16,77	-29,39	-23,66	0,05	0,19	1,54	514,84	16,03	119,56	163,81	0,39	0,69	1,75	6,88	42,93	-18,44	1,12	5772,32	0,86	33,36	214,77	-12,4	-24,83	-17,11	0,01	0,11	1,09	502,36	16,78	141,24	165	0,46	0,93	2	13,49	50,05	-6,75	0,97	8178,61	4,99	35,73	175,71	1,53	2,93	2,13	0	0,16	1,26	505,32
513	-0,15	-3,89	-0,27	0,02	0,21	0,69	683,06	67,13	181,98	173,37	0,91	24,27	26,79	16,45	96,27	9,46	0,11	6676,08	26,49	31,05	106,88	-2,44	-192,9	-4,02	0	0,2	0,83	598,96	54,77	131,42	182,43	0,94	74,54	78,93	18,31	98,73	3,89	0,04	5810,48	25,35	34,15	151,38	0,51	38,1	1,37	0,06	0,48	1,13	968,37
514	-8,44	-12,57	-18,65	0,07	0,4	2,6	806,62	39,92	116,14	271,3	0,24	0,36	1,49	15,73	32,85	20,29	1,26	2684,67	0,68	53,43	366,82	0,5	0,73	1,07	0,01	0,32	2,39	777,91	44,89	105,5	304,28	0,25	0,36	1,46	26,66	31,61	53,78	1,34	6660,72	5,13	55,92	159,5	2,22	3,82	5,02	0,01	0,79	1,76	823,28
515	9,14	13,47	22,9	0,03	0,56	2,05	914,92	48,62	36,67	138,33	0,21	0,31	1,47	12,98	32,17	85,26	0,99	89773,72	16,28	9,62	17,61	9,54	12,26	19,71	0,01	0,11	1,95	751,83	7,3	17,75	124,02	0,11	0,14	1,28	13,74	10,97	164,45	0,97	10935,92	8,09	6,09	13,15	10,32	12	21	1,39	1,68	8,68	740,29
516	0,49	1,3	1,53	0	1,01	1,33	1142,22	381,5	328,77	124,65	0,49	1,3	2,65	5,45	62,31	17,21	0,96	17654	16,8	15,51	68,66	0,42	1,07	1,29	0	1,01	1,34	1121,42	348	297,08	114,45	0,47	1,2	2,56	5,1	60,91	18,2	0,94	13529,24	18,46	14,42	88,25	0,24	0,67	0,83	0	0,95	1,17	1232
517	5,27	10,6	12,98	0,62	1,34	2,43	898,33	81,73	54,62	125,74	0,23	0,46	2,01	25,47	50,25	68,69	0,86	8257,94	15,26	49,7	107,42	0,9	1,66	2,5	0,11	0,78	2,11	1006,09	102,04	78,53	203,07	0,19	0,35	1,83	23,88	45,45	53,89	0,85	11286,09	9,27	63,5	88,29	0,05	0,17	0,24	0,04	0,88	1,27	1661,27
518	0,88	2,2	1,39	0,29	0,38	1,41	577,3	30,08	314,41	326,95	0,6	1,5	2,51	1,12	60,11	16,45	2,03	NA	0	0,39	2,04	0,86	2,22	1,66	0,14	0,17	1,4	698,82	10,43	405,44	505,12	0,61	1,57	2,57	3,23	61,12	14,31	2,33	18082	0	4,55	18,07	1,15	2,85	2,04	0,03	0,04	1,37	645,3
519	0,79	10,26	3,84	2,16	5,49	5,49	1780,34	377,17	113,45	NA	0,92	12,04	13,04	0,79	92,33	6,27	1,48	NA	0	0	0	0	0,03	0,01	0,17	35,12	35,12	1573,54	510,53	14,61	NA	0,91	10,45	11,45	0	91,27	7,14	1,51	NA	0	0	0	1,27	12,78	5,85	0,23	13,16	13,16	1676,98
520	2,39	7,51	1,93	0,6	1,17	1,17	295,33	113,33	198,57	NA	0,68	2,15	3,15	16,21	68,22	17,75	1,58	19068,4	0	11,19	56,66	2	7,57	1,71	0,64	1,19	1,19	311,57	123,56	226,73	NA	0,74	2,79	3,79	17,4	73,64	9,91	2,14	32814	0	13,19	59,81	1,46	7,51	1,4	0,38	0,89	0,89	351,16
521	2,25	3,02	33,04	0,13	0,98	2,2	5366,31	1089,42	1294,27	1605,73	0,26	0,34	1,34	30,81	25,65	48,33	1,61	-13861,9	0	419,91	-73,27	-19,47	-64,87	-436,94	0,05	0,16	0,72	8166,81	595,84	5580	3176,01	0,7	2,33	3,33	2,61	69,98	-14,68	0,6	-24148,1	0	495,44	-48,85	-3,72	-28,08	-26,56	0,01	0,04	0,38	2599,74
522	13,81	51,14	25,41	0,61	0,75	0,84	671,85	68,25	483,78	44,17	0,73	2,7	3,7	13,81	73,01	26,41	0,7	-4927	0	0	0	-46,09	-4089,12	-88,28	2,56	2,89	2,89	697,21	77,24	238,92	NA	0,35	30,74	88,72	-46,09	98,87	-133,02	NA	-9527	0	0	0	2,68	14,83	82,57	0,12	0,48	1,22	11209,64
523	1,95	2,71	3,35	0,06	0,29	2,25	628,57	21,82	39,64	183,87	0,28	0,39	1,39	15,18	28,15	30,79	1,28	9458,71	14,5	22,78	127,98	6,05	8,86	9,18	0,01	1,14	2,05	552,73	134,29	24,25	108,34	0,32	0,47	1,47	17,72	31,77	34,49	1,4	13869,88	21,72	17,72	90,24	4,3	7,53	8,09	0,12	0,62	1,51	685,15
524	-5,27	-1176,47	-13,68	0,51	0,54	0,54	947,5	25,69	805,57	0	1	222,31	223,31	0,81	99,55	-0,45	0,26	NA	10,03	15,78	70,44	4,33	92,08	10,78	0,49	0,67	0,67	906,62	140,13	805,94	NA	0,95	20,27	21,27	9,52	95,3	10,41	0,25	NA	4,12	12,92	27,91	0,73	3,2	2,45	0,71	0,85	0,85	1219,13
525	-0,32	-1,87	-4,56	0,67	0,9	1,09	5266,91	1021,59	4307,35	817,32	0,83	4,92	5,92	5,7	83,12	3,21	1,78	-34636,33	0	86,77	-15,02	-1,54	-8,99	-63,07	0,05	0,39	0,56	14948,58	4200,54	12237,3	2128,93	0,83	4,85	5,85	10,4	82,92	7,36	0,32	-31515,33	0	490,06	-29,71	0,31	0,6	6,14	0,04	0,97	1,31	7252,04
526	0,23	0,68	0,3	0,08	0,25	0,95	471,48	45,86	210,24	189,41	0,62	1,84	2,98	14,96	66,45	8,21	0,82	9081,83	14,72	19,03	94,93	0,03	0,08	0,04	0,02	0,25	0,92	634,73	93,53	320,93	266,73	0,65	2,09	3,21	15,28	68,87	6,79	0,82	8884,39	12,25	26,61	104,17	0,06	0,22	0,12	0,01	0,28	0,91	700,06
527	NA	NA	NA	NA	NA	NA	NA	NA	NA	NA	NA	NA	NA	NA	NA	NA	NA	NA	NA	NA	NA	NA	NA	NA	NA	NA	NA	NA	NA	NA	NA	NA	NA	NA	NA	NA	NA	NA	NA	NA	NA	NA	NA	NA	NA	NA	NA	NA	NA
528	2,38	24,02	3,27	0,27	1,18	1,49	501,64	235,54	104,76	81,9	0,9	9,04	10,08	19,01	90,08	15,63	2,13	14183,57	65,65	22,85	110,18	-3,1	-102,16	-5,78	0,1	0,64	0,96	678,1	293,93	323,01	177,4	0,97	31,85	32,9	10,27	96,96	3,09	0,81	1424,89	47,62	24,91	1107,26	2,41	33,68	2,25	0,05	0,4	0,84	340,18
529	3,07	3,23	78,44	1,74	20,59	20,59	9317,34	8413,65	446,23	NA	0,05	0,05	1,05	3,07	4,86	63,29	NA	NA	0	0	0	5,98	6,16	69,27	5,17	33,28	33,28	4218,86	3524,87	125,38	NA	0,03	0,03	1,03	5,98	3	198,9	NA	NA	0	0	0	-2,99	-3,4	-38,23	1,71	8,19	8,19	4655,93
530	-1,4	-250,19	-219,69	0,02	1,14	1,37	57077,48	7440,8	236,01	1731,38	0,54	96,59	178,09	-0,47	99,44	8,14	0,51	3747,33	12,96	146,93	274,75	-0,28	-76,87	-4,77	0,05	0,86	4,01	6256,15	38,38	191,85	613,58	0,51	142,61	277,08	2,56	99,64	11,81	0,56	27648,33	0	48,74	49,44	-0,06	-18,43	-3,6	0,31	2,29	13,32	22947,12
531	0,25	1,03	1,79	0,08	0,72	1,2	2622,82	1358,7	2142,1	1051,93	0,76	3,16	4,16	0,25	75,93	1,2	41,42	NA	0	0	0	0,23	1,05	3,01	0,04	0,69	1,18	4841,68	2613,2	4047,2	2018,56	0,78	3,63	4,63	0,23	78,42	0,29	41,86	NA	0	0	0	5,64	14,71	20,36	0,24	1,29	1,62	1313,72
532	5,16	5,94	10,62	10,28	10,28	11,18	512,56	NA	66,31	59,99	0,13	0,15	1,15	5,16	13,19	39,11	NA	NA	0	0	0	7,8	20,74	19,29	0,69	5,5	5,5	900,1	348,52	72,5	NA	0,62	1,66	2,66	7,8	62,39	27,2	1,68	NA	0	0	0	-21,87	-349,46	NA	0,25	2,12	2,12	330,17
533	0,04	0,05	0,23	0,04	1,35	2,48	2217,21	118,22	197,74	226,66	0,14	0,18	1,23	10,47	18,75	58,29	1,11	9804,97	0	63,35	90,38	0,08	0,1	0,52	0,02	1,56	2,74	2318,66	152,5	195,74	235,16	0,14	0,17	1,22	7,12	17,78	51,53	1,14	7498,65	0	44,85	118,87	0,08	0,09	0,53	0,09	1,57	3,12	2545,06
534	-0,06	-0,83	-0,06	0,74	0,74	0,74	387,85	NA	246,47	NA	0,93	13,7	14,7	11,54	93,2	1,92	0,68	-6635	26,73	12,33	-152,25	-0,02	-0,53	-0,02	0,28	0,28	0,28	403,1	NA	330,66	NA	0,96	26,63	27,63	11,24	96,38	16,54	0,22	7041,5	13,34	12,47	99,23	3,4	43,59	3,55	0,01	0,27	0,27	379,78
535	1	4,57	4,63	0,16	0,44	0,93	1687,59	159,08	155,02	283,61	0,58	2,64	4,57	19,98	78,1	30,31	0,66	4365,86	24,97	87,77	264,28	2,8	12,07	12,76	0,24	0,47	0,89	1661,32	143,01	246,9	266,04	0,59	2,55	4,32	15,67	76,83	24,59	0,66	725,61	23,32	58,76	1058,38	4,97	18,76	19,8	0,3	0,54	0,97	1449,94
536	-9,04	57,15	-332,69	9,26	29,14	29,35	13433,49	785,55	43,84	9,46	0,57	-3,57	-6,32	-6,23	115,82	-8,55	0,45	-4408,13	1,41	103,44	-286,2	17,68	1094,5	180,56	1,63	10,68	10,72	3717,01	538,75	62,25	2,67	0,41	25,28	61,9	20,07	98,38	65,54	0,49	43822,86	0,24	24,43	27,58	-1,22	-174,19	NA	1,82	7,87	7,87	7199,52
537	3,88	5,3	6,38	0,32	1,95	6,5	599,6	62,38	28,52	176,44	0,23	0,32	1,37	28,39	26,79	62,09	1,54	NA	3,81	40,26	108,03	1,23	1,7	2,29	0,27	1,14	4,64	675,25	53,35	48,02	218,28	0,26	0,36	1,38	26,32	27,55	46,92	1,53	NA	3,16	46,54	123,05	1,32	1,84	2,18	0,23	1,32	5	600,83
538	-7,65	-12,06	-16,58	0	0,17	1,34	791,17	25,09	136,96	176,54	0,26	0,41	1,58	10,45	36,56	7,01	0,93	10482,39	2,53	39,23	136,05	-7,51	-12,28	-14,94	0	0,13	1,1	724,47	21,46	167,89	171,66	0,3	0,48	1,64	12,66	38,86	8,36	0,89	8907,5	0,98	40,13	166,95	-11,23	-20,21	-20,68	0,02	0,09	0,94	670,36
539	4,49	4,57	133,92	37,33	38,51	50,9	10877,91	166,27	140,44	1764,33	0,02	0,02	1,02	8,95	1,6	1069,53	2,95	NA	0	132,67	-51,77	1,76	2,16	22,86	0,08	1,31	2,01	4741,89	1089,71	143,64	625,99	0,19	0,23	1,23	8,5	18,66	89,23	1,31	NA	15,84	87,91	337,65	-0,51	-0,64	-14,69	0,12	1,73	2,72	10397,29
540	15,62	84,46	141,86	0,01	0,03	0,11	3315,37	42,4	2045,88	158,31	0,82	4,41	5,41	21,85	81,51	19,16	0,41	-155	0	56,62	-2900,86	-6,49	-50,56	-55,28	0,08	0,28	0,3	3099,84	64,34	331,92	6,21	0,87	6,79	7,79	1,9	87,16	-7,45	0,92	-798,67	0	71,47	-1450,67	5,71	31,72	25,53	0,13	0,15	0,15	1627,38
541	-0,93	-47,11	-53,29	0,14	0,3	0,34	21021,26	1564,09	2527,01	376,28	0,98	49,92	50,92	-0,93	98,04	-0,93	0,64	NA	33,95	0	0	-1,26	-128,77	-72,9	0,04	0,98	1,01	21069,95	7461,99	1997,06	250,51	0,69	70,96	102,26	-1,02	99,02	-0,27	0,53	NA	38,94	14,03	147,21	-8,31	-4513,3	NA	5,81	12,05	12,49	7147,06
542	0,06	0,16	0,19	0,4	0,69	1,19	1154,61	59,71	86,3	103,04	0,44	1,16	2,65	8,76	62,33	25,52	0,81	1896,81	34,52	27,51	526,07	-0,13	-0,33	-0,48	0,2	0,42	0,9	1392,17	65,42	47,85	151,12	0,35	0,93	2,65	9,55	62,23	38,32	0,64	3242,59	28,73	37,02	300,03	-8,48	-25,08	-27,19	0,22	0,33	0,81	1166,62
543	0,48	12,86	1,59	0,47	0,77	0,89	1205,82	91,42	299,61	39,41	0,84	22,45	26,65	4,99	96,25	7,86	0,63	3009,4	45,49	14,91	286,29	0,51	11,54	1,53	0,2	0,57	0,72	1083,21	102,17	273,79	40	0,73	16,47	22,42	5,77	95,54	10,79	0,38	5080,9	26,71	15,63	161,88	-0,19	-3,9	-0,47	0,05	0,28	0,45	918,97
544	14,94	80,83	28,35	0,69	1,53	1,53	692,52	169,44	176,57	1,26	0,82	4,41	5,41	14,94	81,51	29,87	1,29	NA	3,85	0	0	0,19	0,59	0,24	NA	NA	NA	456,07	118,36	NA	NA	0,68	2,09	3,09	0,19	67,68	28,72	1,51	NA	0	0	0	0,19	0,61	0,24	NA	NA	NA	455,31
545	19,44	25,48	18,52	3,21	5,83	7,41	347,7	5,17	35,85	57,48	0,2	0,27	1,31	37,71	23,71	152,27	3,89	29216,89	8,62	17,41	48,47	0,42	0,54	0,47	1,12	8,19	12,85	406,42	148,36	20,98	98,94	0,22	0,28	1,28	21,68	21,92	57,82	2,85	14076,28	15,09	23,73	114,23	0,54	0,84	0,56	0,34	1,5	3,19	380,07
546	2,01	2,7	11,63	0,06	1,73	2,4	2116,38	461,06	132,89	188,56	0,19	0,25	1,35	10,18	25,77	50,97	1,15	742,95	6,88	47,37	1682,98	-2,21	-2,74	-8,97	0,24	2,71	4,15	1477,02	221,38	89,52	130,89	0,12	0,15	1,24	6,69	19,23	51,81	1,17	4699,33	0	36,13	270,01	0,16	0,18	0,69	0,36	2,05	3,47	1610,1
547	-3,49	-6,36	-6,54	-0,46	0,94	2,32	684,88	98,06	69,3	97,27	0,26	0,47	1,82	11,99	45,14	25,44	0,91	9175,97	8,52	29,04	127,48	0,44	0,92	0,9	0,01	0,54	1,15	737,53	97,09	160,69	113,46	0,37	0,76	2,08	13,47	51,85	26,69	0,83	12786,15	10,27	26,4	93,94	1,6	2,97	2,99	0,01	0,75	1,9	680,42
548	1,3	5,05	10,29	0,18	0,19	0,42	2880,02	0,73	1053,73	249,3	0,74	2,86	3,87	2,2	74,17	5,37	0,74	-1319	0	7,1	-211,79	0,76	2,86	3,29	0,08	0,16	0,27	1580,13	44,61	571,84	65,81	0,73	2,76	3,77	1,83	73,45	6,38	0,7	3362,5	0	4,64	98,94	0,71	2,9	4,43	0,14	0,17	0,28	2257,19
549	-0,61	-0,78	NA	0,91	0,91	0,91	NA	NA	NA	NA	0,21	0,26	1,26	-0,61	20,81	-2,95	0,79	NA	0	NA	0	0,27	0,43	69,44	0,31	0,31	0,71	92504,53	NA	18492	7494,67	0,37	0,58	1,58	0,27	36,55	0,75	0,74	NA	0	0	0	3,22	4,78	NA	0,03	0,03	0,54	NA
550	-17,99	-49,08	-89,21	1,58	1,58	1,58	1726,23	NA	1131,32	NA	0,63	1,73	2,73	-17,99	63,35	-28,39	NA	NA	0	0	0	0	0	NA	1,24	1,24	1,24	NA	NA	NA	NA	0,67	2,15	3,2	0	68,77	7,63	1,81	NA	0	NA	0	0	0	NA	1,27	1,27	1,27	NA
551	0,35	5,58	0,4	0	0,49	0,66	413,77	188,68	382,42	64,23	0,94	14,89	15,89	0,35	93,71	17,3	0,28	NA	0	0	0	1,2	13,44	1,37	0,01	0,47	0,73	413,26	170,59	372,07	97,1	0,91	10,15	11,15	1,2	91,04	20,99	0,89	NA	0	0	0	1,03	11,95	1	0,01	0,64	0,87	354,46
552	0,45	2,09	1,14	0,03	0,17	0,81	929,92	40,25	212,23	196,51	0,71	3,33	4,67	9,15	78,57	13,1	0,78	7224,58	42,52	22,16	106,32	0,48	2,51	1,15	0,01	0,16	0,58	868,95	53,09	268,37	152,05	0,75	3,94	5,23	11,13	80,87	9,28	0,65	6717,4	37,83	25,43	163,53	0,12	0,53	0,24	0	0,14	0,53	744,57
553	59,47	178,84	176,83	0,66	1,44	1,61	1085,22	181,05	230,83	38,13	0,67	2,01	3,01	62,21	66,75	98,04	0,51	-9000	0	8,14	-4,04	0,95	3,07	7,02	1,78	3,14	3,29	2697,22	220,74	230,29	36,8	0,49	1,59	3,24	2,49	69,16	25,52	0,81	-16674	21,08	11,39	-3,16	0,87	1,33	11,09	0,03	1,12	1,38	4628,79
554	-10,69	-13,03	-39,3	0,16	0,61	2,41	1341,99	75,09	33,4	307,25	0,15	0,18	1,22	6,89	17,97	6,87	1,2	NA	10,58	64,64	-275,85	0,37	0,43	1,77	0,28	0,35	3,03	1758,87	12,98	48,44	477,63	0,12	0,14	1,18	16,34	15,06	94,97	1,25	NA	7,87	77,18	287,65	-16,3	-21,21	-68	0,08	0,15	1,9	1518,16
555	23,92	52,08	178,07	0,3	0,46	0,65	2717,3	220,81	1449,06	280,86	0,54	1,18	2,18	35,62	54,07	65,98	0,71	NA	0	87,1	-30,75	1,45	1,75	11,49	1,66	1,84	2,38	2892,49	91,57	502,06	274,92	0,18	0,21	1,21	10,35	17,55	138,58	1,42	NA	0	70,79	-20,68	0,5	0,53	1,64	6,66	7,21	8,28	1179,57
556	6,66	24,09	5,2	0,69	1,2	1,2	284,99	104,02	203,02	NA	0,72	2,61	3,61	15,67	72,33	31,22	2,45	6020,5	0	7,03	44,25	18,28	29,99	81,87	2,32	2,38	2,38	1629,9	39,17	626,48	NA	0,39	0,64	1,64	18,67	39,03	75,29	9,57	1087	0	1,72	13,52	9,93	12	48,11	5,01	5,88	5,88	1762,89
557	-1,36	-14,3	-0,49	0,93	1,12	1,19	131,48	9,96	14,48	3,39	0,91	9,53	10,53	8,82	90,5	20,48	1,18	29357	47,6	3,66	23,32	1,57	10,51	0,35	1,03	1,36	1,36	81,7	10,93	15,48	NA	0,85	5,7	6,7	15,94	85,07	38,5	1,41	31828	36,12	3,23	21,59	-2,57	-14,6	-0,35	0,59	1,05	1,05	48,89
558	-0,02	-1,36	NA	1,01	1,01	1,01	NA	NA	NA	NA	0,99	81,84	82,84	-0,02	98,79	-0,02	NA	NA	0	NA	0	22,19	25,56	75,58	8,17	8,82	8,82	1239,93	90	139	NA	0,13	0,15	1,15	22,19	13,18	168,38	NA	NA	0	0	0	3,9	4,31	NA	12,55	12,86	12,86	3733,73
559	-5,69	-7,16	-23,04	1,54	2,99	2,99	1478,43	44,65	30,9	0	0,07	0,09	1,26	4,62	20,5	15,53	0,91	NA	0	41,77	100,01	-5,21	-6,56	NA	1,02	4,53	4,53	1688,87	152,8	43,61	NA	0,07	0,09	1,26	4,04	6,98	13,5	0,95	NA	0	30,25	76,2	2,65	3,22	9,24	0,5	1,13	1,13	1269,56
560	-6,32	-15,1	-18,57	1	1,72	1,72	1071,76	444,12	614,52	NA	0,58	1,39	2,39	-6,32	58,13	-10,88	NA	NA	0	0	0	-32,49	1194,36	-101,64	0,91	0,97	0,97	1138,79	71,73	1156,91	NA	1,03	-37,76	-36,76	-32,49	102,72	-31,63	NA	NA	0	0	0	15,12	109,51	33,41	1,16	1,16	1,16	804,37
561	36,41	60,81	40,77	2,95	4,52	5,3	408,76	101,87	64,07	51,15	0,4	0,67	1,67	61,5	40,13	103,7	5,73	26132,2	0,22	28,1	50,4	-7,49	-37,6	-34,42	0,8	1,34	2,05	1672,54	216,76	397,74	284,39	0,8	4,02	5,02	4,43	80,08	9,59	1,48	19675,33	0	54,76	104,43	-9,87	-85,71	-55,14	0,43	1,08	2,04	2034,06
562	-7,27	-10,83	-13,82	0,26	0,91	2,15	694,03	77,96	106,32	151,1	0,27	0,4	1,49	9,55	32,88	12,84	1,22	10889,34	8,17	31,99	120,77	-1,5	-2,28	-3,1	0,29	0,9	2,14	750,09	93,46	138,35	193,64	0,29	0,44	1,52	15,55	34,03	34,96	1,31	15969,36	6,18	35,14	82,96	3,3	4,61	6,12	0,27	1,11	3,19	674,99
563	20,41	34,58	24,75	0,14	0,8	2,35	442,61	114	173,48	273,43	0,41	0,69	1,69	22,7	40,98	55,36	15,95	192912	0	2,78	11,33	13,75	21,76	13,35	0,08	1,3	2,66	353,4	152,51	126,58	174,56	0,37	0,58	1,58	16,59	36,82	43,74	43,07	107104,67	0	2,76	24,87	3,52	5,56	4,79	0,16	1,15	2,68	495,02
564	0,12	NA	0,39	1,1	1,51	3,91	1174,05	32,56	79,33	192,68	0,14	NA	NA	12,57	22,45	68,24	0,09	7557,59	0	40,05	150,74	0,39	0,49	1,27	2,52	3,21	7,34	1183,09	33,77	49,03	205,25	0,12	0,16	1,25	13,99	20,19	81,06	1,26	8566,84	0,45	44,18	148,88	0,26	0,35	0,98	0,62	0,97	2,69	1387,27
565	5,1	5,95	8,22	2,51	2,97	4,94	589,1	27,81	65,62	131,16	0,13	0,16	1,17	20,54	14,41	121,7	1,97	10424,81	0	24,93	110,81	-10,98	-12,8	-28,3	1,26	1,67	4,27	938,7	39,3	106,06	279,68	0,13	0,15	1,17	6,5	14,28	28,23	1,69	1167,48	0	45,06	1014,29	6,12	6,94	9,13	2,2	3,06	6,27	543,67
566	-0,1	-0,22	-0,2	1	1,76	1,76	434,47	324,5	424,58	NA	0,57	1,31	2,31	-0,1	56,73	-0,17	NA	NA	0	0	0	1,83	9,39	9,58	0,23	0,46	0,46	1907,69	347,26	1519,39	NA	0,81	4,14	5,14	1,83	80,53	18,07	0,31	NA	0	0	0	-2,57	-20,8	-4,13	0,31	0,76	0,76	585,63
567	16,71	36,98	15,41	0	0,47	0,8	336,54	62,72	114,44	46,08	0,49	1,09	2,21	28,24	54,82	53,31	0,8	40977,11	10,26	10,63	33,55	0,79	2,09	1,06	0	0,32	0,85	489,83	73,47	209,06	127,02	0,59	1,55	2,65	10,92	62,33	13,32	0,74	18529,63	7,65	13,63	77,01	5,19	13,24	6,29	0,02	0,42	0,73	440,74
568	0,04	0,04	0,16	1,51	3,05	9,12	1614,66	112,66	73,19	450,81	0,12	0,14	1,25	40,33	20,19	73,17	1,43	-1034,95	0	178,25	-1437,02	0,04	0,05	0,14	0,36	1,3	5,3	1443,81	105,82	113,21	459,22	0,15	0,19	1,26	40,34	20,43	49,29	1,42	-3288,45	0	159,85	-458,11	-0,09	-0,11	-0,31	0,89	1,29	6,11	1290,35
569	-0,4	-0,42	-0,7	12,92	20,92	20,92	189,99	240	30	NA	0,05	0,05	1,05	-0,4	4,78	-8,4	NA	NA	0	0	0	15,69	45,42	16,01	0,81	1,53	1,53	371,48	172,94	240,49	NA	0,65	1,9	2,9	15,69	65,46	23,97	NA	NA	0	0	0	15,46	45,95	16,57	1,21	1,51	1,51	390,04
570	-18,56	125,74	-0,5	0,13	0,75	0,87	9,89	6,92	11,2	1,36	1,15	-7,78	-6,78	-18,56	114,76	-16,17	NA	NA	0	0	0	55,71	113,14	1,81	1,43	1,68	1,97	11,83	1,46	5,94	1,73	0,51	1,03	2,03	55,71	50,76	109,76	NA	NA	0	0	0	-0,05	-0,72	-0,03	0,01	0,32	1,08	210,06
571	3,81	10,83	4,56	1,25	1,31	1,53	436,61	12,27	205,95	46,73	0,65	1,84	2,84	18,16	64,82	17,46	1,95	8168,71	0	17,17	165,92	-1,5	-5,18	-3,9	0,56	0,64	0,84	949,06	39,62	525,17	104,07	0,71	2,46	3,46	13,55	71,08	8,09	0,83	6965,5	0	39,23	272,31	-7,5	-32,81	-18,6	0,29	0,55	0,65	901,95
572	-9,47	-13,79	-17,93	0,14	0,67	1,88	691,25	64,19	105,17	147,08	0,24	0,35	1,46	4,98	31,35	-5,04	1,12	2662,58	2,95	27,36	467,28	-1,12	-1,61	-2,55	0,1	1,07	2,06	826,32	123,17	119,81	126,31	0,24	0,34	1,43	13,77	30,15	31,35	1,14	296,39	0,85	33,81	4353,35	-4,19	-6,05	-13,45	0,11	0,48	1,96	1169,91
573	0,74	1,43	5,26	0,42	0,51	0,95	5158,44	101,11	1158,41	506,76	0,48	0,93	1,93	23,31	48,1	8,04	0,96	NA	2,56	159,47	-129,73	0,74	1,43	5,26	0,42	0,51	0,95	2572,15	101,11	1158,41	506,76	0,48	0,93	1,93	23,31	48,1	8,04	0,96	NA	2,56	159,47	-129,73	1,38	3,33	7,35	0,23	0,34	0,68	1933,31
574	-0,04	-0,1	-0,03	0,49	0,65	0,65	272,34	22,36	143,81	0	0,57	1,33	2,33	14,72	57,02	68,96	0,72	25058,5	0	11,02	24,59	10,56	21,92	8,54	0,44	1,25	1,25	294,49	121,61	149,99	0	0,52	1,08	2,08	23,97	51,83	72,91	1,39	28236,5	0	10,85	22,66	4,05	11,22	5,19	0,25	0,74	0,74	466,47
575	49,23	92,83	31,44	1,14	1,71	1,71	233,12	60,91	107,64	0,1	0,47	0,89	1,89	68,12	46,97	128,64	2,74	23040	0	12,06	22,5	32,4	90,01	24,2	0,28	0,95	0,95	271,8	114,76	171,27	0,08	0,64	1,78	2,78	32,4	64	65,37	0,94	NA	0	0	0	19,96	33,78	NA	1,25	1,85	1,85	444,54
576	0,33	0,83	7,72	0,18	0,55	1,28	8658,83	973,4	1992,26	2014,28	0,36	0,92	2,56	9,2	60,9	29,85	0,69	-12594,87	8,56	210,57	-88,35	0,44	1,45	19,05	0,09	0,47	1,04	15935,86	2023,38	3957,87	3141,84	0,56	1,87	3,33	7,43	69,96	15,95	0,78	-18614,93	28,14	306,36	-62,23	0,39	2,02	31,47	0,01	0,44	0,79	29562,6
577	-0,33	-0,34	-1,04	10,01	10,87	12,42	1157,91	22,93	26,66	42,03	0,02	0,02	1,02	-0,33	2,33	672,71	1,38	NA	0	0	0	-0,44	-0,57	-2,94	18,31	23,96	30,36	2415,67	86,07	15,22	98,74	0,23	0,29	1,29	-0,44	22,66	5,31	0,97	NA	0	0	0	-7,4	-10,29	-37,94	5,35	15,27	18,7	1867,06
578	6,71	-36,42	31,46	0,04	0,05	0,31	1711,41	25,13	1998,93	530,6	1,18	-6,43	-5,43	6,71	118,42	13,51	-0,3	NA	0	0	0	-5,16	23,12	-12,58	0,05	0,13	0,35	886,94	81,09	1072,99	238,17	1,22	-5,48	-4,48	-5,16	122,32	6,26	-0,39	NA	0	0	0	19,78	28,95	94,48	2,85	3,73	11,61	1738,93
579	-0,1	-2,21	NA	0,06	0,24	0,93	NA	NA	NA	NA	0,95	20,58	21,58	-0,1	95,37	-0,11	0,82	NA	0	NA	NA	-2,25	-294,12	-2,93	0,01	0,2	0,65	474,12	74,55	359,96	178,25	0,96	125,09	130,96	0,4	99,24	9,87	0,28	NA	6,52	3,45	-680,19	-3,01	-31,5	-8,31	0,01	0,51	0,87	1003,75
580	-2,2	-60,65	-4,35	0,29	0,29	0,64	720,43	1,92	569,82	203,96	0,96	26,55	27,55	14,48	96,37	11,56	0,4	-5470,5	15,55	32,92	-115,78	0,58	15,34	2,65	0,24	0,26	0,81	1662,78	31,23	1417,31	788,83	0,96	25,47	26,47	18,48	96,22	13,12	0,43	-3679	9,25	81,78	-209,84	-3,84	109,68	-142,64	1,09	1,09	1,14	13510,89
581	-1,11	-1,11	NA	990	990	990	NA	NA	NA	NA	0	0	1	-1,11	0,1	-1100	NA	NA	0,1	NA	NA	6,67	14	10,34	0,15	0,95	1,29	563,9	75,31	80,21	32,22	0,35	0,74	2,1	12,73	52,32	38,66	0,87	41948	15,86	9,38	28,47	1,66	2,9	3,49	1,1	6,28	6,89	764,34
582	14,51	15,9	28,66	5,27	6,5	9,34	721,07	69,49	56,32	162,01	0,09	0,1	1,1	25,52	8,78	252,39	3,55	24079	0	21,76	70,69	8,42	9,28	15,75	6,02	7,43	10,95	681,3	69,44	48,93	174,21	0,09	0,1	1,1	18,88	9,28	189,33	4,5	13759,57	0	19,59	128,69	4,44	4,89	7,93	7,87	9,2	12,17	649,99
583	-3,38	-5,95	-13,82	0,25	0,96	5,15	1492,15	50,69	71,88	305,87	0,38	0,67	1,76	19,43	43,2	16,44	1,19	4098	0	93,26	287,63	-12,64	-24,44	-46,6	0,21	0,63	3,03	1342,46	40,87	97,6	238,17	0,43	0,84	1,93	11,62	48,3	-4,95	1,12	1696,65	0	89,47	651,69	-6,67	-13,85	-25,05	0	0,56	2,55	1367,72
584	1,39	2,75	2,46	0,05	0,77	1,33	644,1	138,38	189,88	107,76	0,33	0,65	1,97	8,77	49,34	29,56	0,86	22812,39	0	13,02	45,34	0,58	1,08	0,86	0,1	0,6	1,29	544,15	79,52	160,45	112,92	0,32	0,59	1,88	8,06	46,7	28,88	0,89	20658,68	0	11,18	45,03	1,95	3,54	2,41	0,14	0,87	1,43	449,26
585	1,41	1,84	3,46	0,49	0,81	4,21	898,18	20,26	60,7	219,39	0,1	0,13	1,31	26,11	23,45	137,32	1,12	5234,01	0,33	60,79	183,46	-0,4	-0,51	-0,99	0,53	0,81	4,58	904,23	17,67	64,77	247,54	0,1	0,12	1,28	25,04	22,02	122,61	1,19	6343,73	0	63,18	158,06	1	1,27	2,24	0,93	1,42	4,97	818,61
586	0,6	1,06	1,49	0,01	0,21	0,76	905,57	51,16	158,07	143,9	0,37	0,66	1,77	13,14	43,4	38,43	0,82	14065,14	16,06	31,12	93,43	1,48	2,25	3,14	0,01	0,22	0,76	772,96	43,27	109,83	111,24	0,3	0,46	1,53	16,05	34,45	50,91	0,86	11796,59	12,66	30,96	114	2,94	4,25	5,83	0	0,29	0,86	721,7
587	4,94	14,93	19,25	0,02	0,31	0,62	1423,19	114,11	109,08	125,16	0,47	1,41	3,03	10,26	66,94	22,76	0,58	20186,41	24,02	20,75	57,93	0,41	1,12	2,03	0,01	0,11	0,48	1800,88	44,79	188,34	176,03	0,44	1,19	2,73	6,15	63,35	17,59	0,59	8158,48	17,79	28,38	143,8	-0,98	-3,47	-7,02	0	0,47	0,74	2606,4
588	-7,57	-12,42	-26,82	1,56	2,08	4,5	1293,79	48,42	94,53	232,34	0,34	0,55	1,64	3,88	39,1	12,17	1,29	392,53	12,32	40,55	2231,1	-8,66	-13,63	-24,6	0,84	1,4	3,79	1034,73	44,51	89,04	216,46	0,33	0,52	1,57	4,69	36,48	17,2	1,29	1845,73	10,48	37,95	500,34	0,04	0,06	0,12	0,73	0,97	1,97	1203,08
589	1,98	5,28	6,72	0,03	0,11	0,46	1237,91	42,13	556,22	199,93	0,56	1,49	2,67	6,8	62,5	19,04	0,6	1918,09	3,53	16,34	326,64	0,93	2,7	3,52	0,04	0,2	0,55	1379,69	110,75	581,66	260,88	0,6	1,76	2,91	4,87	65,66	14,59	0,57	1172,5	12,5	14,96	513,84	0,95	2,92	2,87	0,05	0,23	0,45	1102,44
590	40,06	43,78	21,42	9,41	9,41	9,41	122,46	NA	16,34	NA	0,08	0,09	1,09	40,06	8,49	489,82	4,56	NA	0	0	0	21,9	27,45	73,01	3,05	3,62	3,62	1213,62	138,41	242,84	NA	0,2	0,25	1,25	21,9	20,23	137,18	3,03	NA	0	0	0	11,92	14,52	NA	4,5	5,13	5,13	NA
591	78,35	80,8	598,08	16,61	17,07	18,68	2786,07	15,19	32,59	52,97	0,01	0,01	1,03	79,66	3,02	6669,15	1,27	65767	0	9,93	20,41	9,29	9,74	53,28	11,52	11,71	12,27	2087,26	10,36	56,55	32,2	0,03	0,03	1,05	10,51	4,65	336,76	1,44	143714	0	7	9,87	8,61	8,89	57,89	10,6	11,27	12	2447,71
592	-6,34	-7,26	-23,99	5,09	5,84	10,23	1381,08	57,27	56,59	341,27	0,11	0,13	1,15	19,29	12,71	66,83	2,16	2678,66	2,69	96,99	449,03	-8,51	-10,63	-29,82	2,04	2,7	5,12	1275,4	86,02	64,35	321,49	0,16	0,2	1,25	18,34	19,92	35,99	1,8	1411,21	6,72	94,06	870,38	-5,32	-6,33	-15,41	2,74	3,23	6,53	1054,35
593	11,94	67,14	51,47	2,61	3,84	5,82	1573,41	133,22	108,27	216,84	0,69	3,86	5,62	17,64	82,22	21,75	1,03	-11605,31	4,96	24,56	-107,77	0,31	1,68	1,42	0,62	2	3,44	1659,42	185,23	134,23	196,01	0,68	3,69	5,4	6,55	81,48	5,55	1,09	650,92	2,17	28,44	2529,76	5,4	25,21	36,52	0,35	0,83	2,02	2460,51
594	-0,3	-1,15	-0,49	0,12	0,42	0,68	603,65	71,84	216,81	64,89	0,74	2,86	3,86	8,26	74,09	8,17	0,86	-6109,33	4,69	14,15	-71,71	-52,47	869,02	-73,56	-0,01	0,09	0,27	510,3	36,49	202,24	70,24	1,06	-17,56	-16,56	-36,49	106,04	-22,12	0,34	-9436,89	33,96	22,41	-55,53	-15,81	-27,3	-53,64	0,44	0,56	0,84	1235,05
595	2,91	3,5	4,97	2,51	4,01	8	624,28	55,4	36,88	149,01	0,16	0,19	1,21	22,22	17,07	71,15	1,77	14012,01	8,13	33,03	84,42	0,48	0,56	0,96	2,69	4,43	9,38	726,83	68,42	39,43	198,06	0,12	0,14	1,15	21,54	13,22	72,97	1,91	11480,33	4,86	42,05	110,4	-0,32	-0,35	-0,7	1,26	2,77	7,17	799,75
596	-3,74	-4,81	-84,21	4,66	5,1	7,29	8207,57	144,56	329,19	729,14	0,11	0,14	1,28	4,68	22,08	89,21	1,38	-15373,85	0	189,47	-77,87	-3,2	-5,88	-91,4	0,73	0,9	1,12	10389,84	462,31	2711,23	621,88	0,3	0,55	1,84	3,15	45,53	18,53	0,89	-13912	0	181,41	-81,43	-4,84	-9,38	-245,17	0,1	0,18	0,42	18441,61
597	-2,01	-4,19	-3,99	0,72	1,54	1,81	722,72	36,02	44,13	12,15	0,18	0,38	2,08	20,29	51,93	33,87	0,66	10963,69	0	44,16	78,05	0,99	1,83	1,79	-0,07	-0,32	-0,4	659,51	34,49	-139,03	10,95	0,12	0,23	1,86	26,35	46,24	77,52	0,94	13591,83	21,29	45,96	73,69	-4,07	-9,52	-10,74	0,09	1,31	1,38	961,46
598	-12,98	-19,63	-67,56	0,18	0,45	0,9	1899,33	127,89	221,14	215,36	0,33	0,5	1,51	8,41	33,86	40,76	0,95	-3569	13,31	111,3	-266,13	-11,29	-16,35	-54,53	0,12	0,13	1,09	1758,11	6,01	188,06	345,74	0,3	0,44	1,45	15,37	30,96	66,2	1,01	-9,64	9,67	128,76	-101085,19	-3,74	-8,13	-23,2	0,01	0,76	1,09	2260,32
599	-39,87	-1435,31	-11,34	0,55	0,88	0,88	93,25	1,05	99,51	NA	0,97	35	36	-39,87	97,22	-41,01	0,2	NA	0	0	0	8,13	71,14	26,62	0,94	0,94	0,94	1192,19	NA	1044,38	NA	0,89	7,75	8,75	8,13	88,57	9,18	0,68	NA	0	0	0	1,5	43,17	3,68	0,11	0,17	0,17	889,24
600	2,7	14,73	9,42	0,52	0,59	0,59	1271,25	61,87	959,63	NA	0,82	4,45	5,45	2,7	81,65	22,4	0,33	NA	0	0	0	10,17	21,52	19,29	0,35	0,35	0,35	690,67	NA	418,7	NA	0,53	1,12	2,12	10,17	52,75	43,93	0,6	NA	0	0	0	1,92	4,1	8,58	0,04	0,41	0,41	1623,6
601	9,72	-5,6	2,84	0,36	0,36	0,36	106,57	NA	287,67	NA	2,74	-1,58	-0,58	9,72	273,68	54,38	-4144	NA	0	0	0	62,55	-1038,74	31,21	0,94	0,94	0,94	181,61	NA	190,43	NA	1,06	-17,61	-16,61	68,09	106,02	59	NA	NA	0	2,76	7,45	1,22	97,53	2,06	1,01	1,01	1,01	611,41
602	-0,95	-1,9	-2,05	0,18	0,2	0,63	786,38	5,14	136,31	160,96	0,5	1	2	41,17	50,07	51,06	0,75	-1437,33	29,64	90,74	-582,4	0,26	0,71	0,94	0,47	0,52	0,81	1320,27	43,01	100,25	238,51	0,64	1,75	2,75	53,22	63,63	8,91	0,74	841,63	56,15	192,1	1297,04	-7,97	-24,77	-35,05	0,61	0,66	0,92	1601,25
603	-2,65	-2,83	-10,47	0,18	0,83	9,24	1445,18	43,03	65,91	567,23	0,07	0,07	1,07	17,41	6,67	143,38	1,66	3840,92	0,04	79,4	234,18	-0,56	-1,74	-3,72	0,04	0,36	0,81	2432,7	149,85	150,89	213,32	0,38	1,19	3,13	2,95	68,05	17,71	0,58	8338,42	26,52	23,46	114,86	0	0,01	0,02	0,08	0,27	1,22	2202,51
604	22,02	59,6	58,46	0,64	0,75	1,15	969,12	43,01	240,62	163,76	0,63	1,71	2,71	43,57	63,06	53,71	1,08	NA	19,61	57,22	-123,57	4,46	12,36	17,91	0,06	0,76	1,05	1462,95	521,54	680,68	217,2	0,64	1,77	2,77	28,85	63,94	24,57	1,02	-7769,5	4,21	98,04	-128,01	8,1	21,17	35,07	0,27	1,1	1,45	1575,45
605	-4,39	-6,11	-7,45	0,09	0,71	1,78	620,18	76,87	73,35	139,36	0,28	0,39	1,39	14,92	28,17	18,73	1,25	12677,38	14,55	32,81	103,85	1,47	1,9	1,99	0,42	2,54	6,82	494,43	61,22	28,81	125,14	0,23	0,3	1,3	23,07	22,86	56,48	1,56	21450,23	14,45	29,34	66,94	0,09	0,12	0,14	0,55	1,8	4,91	545,53
606	-39,49	-114,32	-87,24	1,56	1,56	1,56	225,32	NA	508,73	NA	0,64	1,85	2,89	-39,49	65,45	-61,74	NA	NA	0	0	0	44,82	88,07	17,55	1,93	2,05	2,16	142,54	7,99	64,29	6,69	0,46	0,9	1,97	67,05	49,11	98,29	NA	6135,83	0	8,71	23,21	10,06	13,37	3,22	2,84	3,79	4,04	116,58
607	1,35	2,55	4,22	0,39	0,63	1,96	1145,96	45,78	190,91	258,77	0,24	0,45	1,89	34,95	47,14	63,62	0,83	-3826,89	0	105,51	-250,14	-8,83	-20,26	-63,37	0,08	0,16	1,17	2611,02	71,61	501,71	873,1	0,39	0,89	2,29	25,56	56,4	4,05	0,75	-6120,39	13,65	246,72	-160,16	2,47	4,72	10,33	0,01	0,17	1,86	1522,92
608	-4,32	-12,06	-5,1	0	0,12	0,51	430,89	25,78	186,51	89,65	0,6	1,68	2,79	7,07	64,17	1,08	0,58	6488,15	8,63	13,44	154,86	-16,46	-87,46	-22,53	0	0,28	0,56	498,11	74,45	218,47	78,12	0,77	4,12	5,31	-2,29	81,18	-14,15	0,57	-4153,73	26,19	19,4	-394,63	4,63	18,65	9,68	0	0,12	0,45	761,64
609	23,3	24,78	24,62	13,77	14,42	16,79	385,63	14,65	22,65	54,46	0,06	0,06	1,06	23,3	5,96	391,19	NA	NA	0	0	0	21,32	26,04	34,98	4,65	4,65	5,51	597,27	NA	107,21	93,15	0,18	0,22	1,22	21,32	18,15	117,45	NA	NA	0	0	0	34,99	42,14	50,68	4,2	5,5	5,9	527,14
610	11,08	14,88	11,15	0,01	0,04	2,5	367,04	3,23	40,06	230,17	0,26	0,34	1,34	11,08	25,53	120,1	2,07	NA	14,47	0	0	22,52	28,94	17,7	0,04	3,07	6,79	286,08	83,42	10,82	103,94	0,22	0,29	1,29	22,52	22,2	168,93	2,69	NA	18,37	0	0	0,97	1,15	1,01	0,02	6,43	10,76	381,23
611	0,17	0,38	0,27	0,06	0,45	1,48	572,28	41,86	96,17	114,29	0,52	1,16	2,25	18,87	55,53	25,33	1,02	20703,96	19,98	29,32	80,86	0,18	0,43	0,33	0,02	0,26	1,28	691,52	47,97	186,45	208,45	0,57	1,39	2,45	18,1	59,11	19,99	1,07	16804,41	16,38	34,06	108,35	0,64	1,38	0,88	0,12	0,44	1,31	501,74
612	-11,5	-87,51	-13,49	0,14	0,55	0,55	428,2	121,35	293,92	0,69	0,87	6,61	7,61	6,96	86,86	22,72	0,51	9056,33	0	21,65	39,48	-14,31	-732,82	-12,49	0,6	0,72	0,73	317,65	33,66	274,42	0,22	0,98	50,22	51,22	9,97	98,05	25,19	0,36	9024,67	0	21,19	42,11	5,71	84,01	7,97	0,03	0,29	0,29	508,29
613	10,08	10,8	28,66	NA	NA	NA	1038,02	121,23	0	280,25	0,07	0,07	1,07	10,08	6,69	150,59	2,07	NA	0	0	0	5,85	6,24	15,95	NA	NA	NA	992,28	74,6	NA	192,9	0,06	0,07	1,07	5,85	6,3	92,86	2,21	NA	0	0	0	12,8	14,05	34,19	10,48	15,1	17,33	972,33
614	19,85	24,71	44,53	4,05	4,99	8,33	818,88	42,77	34,76	154,74	0,11	0,14	1,24	35,36	19,66	249,47	1,61	10013,58	1,7	34,8	131,36	0,3	0,38	0,68	2,54	3,41	6,17	815,48	55,66	61,01	178,98	0,13	0,16	1,25	15,79	20,13	71,08	1,65	13907,56	0,36	34,7	101,8	2,53	3,1	5,16	3,3	3,98	7,64	744,13
615	8,9	10,45	822,95	6,76	12,2	13,74	33762,72	6578,07	1129,67	1898,16	0,07	0,08	1,18	18,65	14,89	261,96	2,43	-15637,78	0,24	902,39	-116,23	7,43	8,39	88,68	6,52	11,32	14,07	4346,03	666,07	138,97	387,71	0,06	0,07	1,13	15,56	11,5	266,83	2,2	-11170	0,17	97,05	-136,41	12,48	13,67	84,85	5,06	8,93	11,19	2474,79
616	-25,4	-48,28	-38,31	2,11	2,11	2,11	235,25	NA	257,25	NA	0,47	0,9	1,9	-25,4	47,39	-53,61	NA	NA	0	0	0	-6,48	-21,69	-61,33	1,34	1,34	1,42	3444,63	NA	2388,86	178,78	0,7	2,35	3,35	-6,48	70,12	-9,24	NA	NA	0	0	0	10,39	32,86	658,25	1,4	1,41	1,46	23064,52
617	21,52	64,03	68,72	0,38	1,09	1,32	1165,39	532,23	429,37	183,06	0,66	1,98	2,98	29,85	66,39	35,96	2,66	-790,33	28,53	26,58	-923,03	13,27	20,19	31,68	2,28	2,35	2,67	869,42	20,75	292,51	96,41	0,34	0,52	1,52	27,24	34,31	56,11	7,29	-16063	0	33,37	-48,87	-0,38	-1,07	-2,09	0,75	1,2	1,51	2023,83
618	8,96	4,62	1,14	-1,03	-1,03	-1,03	46,6	NA	-44,69	NA	-0,94	-0,48	0,52	78,28	-93,92	-9,54	NA	1427,5	0	8,85	65,04	-13,22	-20,96	-33,51	2,82	2,9	2,9	922,22	23,91	314,57	NA	0,37	0,58	1,58	15,19	36,89	-35,85	NA	1247	0	71,99	156,46	5,41	7,02	4,42	5,84	6,02	6,02	296,97
619	-5,97	-13,68	-22,02	0	0,17	0,7	1345,74	78,83	331,11	254,88	0,44	1,02	2,29	10,67	56,33	10,36	0,66	3483,04	10,84	61,35	288,41	-3,5	-8,13	-11,77	0	0,17	0,65	1222,45	77,35	345,03	218,71	0,46	1,07	2,32	12,83	56,88	16,22	0,65	3075,46	8,55	54,85	300,29	0,35	0,76	0,91	0,01	0,09	0,7	951,77
620	-0,09	-0,15	-0,59	0,89	1,61	4,26	2438,6	93,27	87,66	353,16	0,11	0,18	1,67	16,36	40,07	114,71	0,84	-736,05	2,34	109,89	-1133,6	-0,27	-0,42	-1,79	1,19	2,16	5,81	2398,95	108,04	98,2	412,8	0,1	0,15	1,56	17,38	35,77	127,13	0,94	-339,75	0,56	116,36	-2605,74	0,29	0,44	2,27	1,37	2,14	5,56	2847,45
621	4,11	4,18	64,8	7,7	10,69	10,69	5747,99	249,59	83,56	0	0,01	0,01	1,01	4,11	1,47	289,26	1,17	NA	0	0	0	1,69	5,32	NA	0,2	0,29	0,29	6002,06	336,1	4055,83	NA	0,68	2,16	3,16	1,69	68,32	2,64	0,39	NA	0	0	0	4,19	12,31	NA	0,25	0,28	0,28	5880,84
622	0,71	8,26	1,39	0,27	1,03	1,88	716,69	176,18	236,96	204,27	0,85	9,9	11,69	18,51	91,44	10	0,6	10525,81	0	34,95	93,28	-9,62	-5869,75	-20,07	0,33	0,61	1,42	759,65	96,42	362,36	295,43	0,94	571,74	610,33	8,35	99,84	-3,57	0,37	3402,39	0	37,5	294,9	-17,28	110,99	-25,15	0,26	0,55	0,9	530
623	0	0	NA	NA	NA	NA	NA	NA	NA	NA	NA	NA	1	0	0	NA	NA	NA	0	NA	NA	-8,23	-8,23	-126,67	NA	NA	NA	5605,6	NA	NA	NA	NA	NA	1	-8,23	0	NA	NA	NA	0	0	0	24,76	26,64	12,47	4,86	14,18	14,18	183,29
624	96,26	114,21	51,01	3,42	4,77	4,77	193,42	40,4	29,92	NA	0,16	0,19	1,19	127,57	15,72	616,9	3,37	NA	0	16,59	21,14	83,38	124,6	34,29	1,43	2,25	2,25	149,71	40,05	48,85	NA	0,33	0,49	1,49	114,76	33,08	278,07	2,6	NA	0	12,91	20,5	56,48	88,37	51,27	0,01	2,6	2,6	330,39
625	5	15,42	12,69	0,14	0,48	0,75	926,52	189,14	545,45	145,66	0,68	2,08	3,08	11,45	67,57	28,17	0,7	2089,64	0	16,37	360,94	0,63	1,87	2,45	0,12	0,26	0,8	1421,24	98,78	710,5	386,14	0,59	1,74	2,98	9,44	66,43	20,06	0,67	-10126,86	0	34,41	-80,18	0,12	0,48	0,43	0,05	0,5	0,83	1273,48
626	-4,47	-8,35	-7,79	0,14	0,54	1,39	636,93	45,54	115,89	100,39	0,44	0,82	1,87	13,16	46,52	12,94	0,79	8448,97	0	30,76	102,37	-9,5	-17,58	-12,93	0,02	0,31	0,88	495,54	35,93	122,03	70,57	0,44	0,81	1,85	12,09	45,94	6,47	0,77	6971,38	0	29,39	124,78	-6,49	-14,78	-9,12	0,04	0,75	1,25	511,75
627	4,29	4,82	5,79	5,98	8,24	12,07	492,4	59,7	26,46	102,65	0,07	0,08	1,12	26,38	10,92	197,15	2,71	18705,88	0	29,8	84,62	1,94	2,2	3,2	4,53	6,27	11,05	599,01	58,13	33,58	163	0,07	0,08	1,13	22,96	11,65	152,93	2,45	19711,38	0	34,58	80,56	2,2	2,44	3,36	3,98	8,48	13,97	555,27
628	-9,91	886,71	-22,84	0,09	0,39	0,4	841,17	134,5	442,2	0,51	1,01	-90,48	-89,48	-4,98	101,12	0,51	0,59	17891,75	0	11,37	28,9	2,28	257,96	3,46	0,17	0,39	0,4	551,58	64,85	293,03	3,56	0,99	112,06	113,06	6,94	99,12	24,69	0,59	27023	0	7,06	14,46	0,98	49,3	1,55	0,3	0,55	0,55	574,47
629	3,02	3,44	7,05	10,21	12,35	19,59	851	27,63	16,23	119	0,08	0,09	1,14	19,25	12,02	252,64	1,51	8969,43	0	37,83	118,99	-5,57	-6,21	-16,59	8,29	9,59	14,32	1083,45	31,18	29,38	140,9	0,07	0,08	1,11	12,56	10,29	188,65	1,55	716,48	0	53,97	1537,33	4,64	5,05	10,48	8,66	11,17	15,62	822,97
630	1,35	3,02	2,85	0,31	0,5	1,47	769,96	3,62	76,24	75	0,34	0,76	2,23	3,33	55,13	56,3	0,78	16902	0	4,17	28,49	2,9	5,71	7,27	0,85	1,41	4,11	913,32	24,03	43,18	118,38	0,18	0,35	1,97	6,89	49,22	114,43	0,77	6254,75	0	10,01	54,63	0,52	0,92	1,09	1,56	3,23	5,98	756,67
631	14,75	26,8	38,54	0,9	2,22	2,22	428,47	561,52	422,87	NA	0,45	0,82	1,82	14,75	44,96	32,81	NA	NA	0	0	0	30,68	54,83	34,25	0,03	1,74	1,74	406,32	302,26	177	NA	0,44	0,79	1,79	30,68	44,05	69,66	2,41	NA	0	0	0	23,39	46,65	17,44	0,05	1,39	1,71	271,3
632	0,02	0,05	0,01	0,36	0,6	0,6	221,65	7,7	31,46	NA	0,54	1,18	2,18	10,47	54,05	19,86	0,94	77522,77	39,57	6,34	52,35	0,03	0,08	0,02	0,2	0,49	0,49	222,82	26,24	88,78	NA	0,58	1,41	2,43	2,52	58,78	16,41	0,74	19040,81	17,76	1,52	46,01	0,65	1,33	0,43	0,28	0,47	0,48	244,73
633	0,13	0,18	0,4	0,05	0,65	2,81	1177,62	59,01	75,58	214,66	0,17	0,23	1,4	8,68	28,73	54,07	1,04	NA	5,31	27,59	274,34	-0,7	-1,05	-2,57	0,02	0,37	1,42	1345,74	85,31	141,72	255,48	0,23	0,35	1,51	8,06	23,28	34,18	0,99	NA	7,66	24,24	140,56	1,01	1,43	2,91	0,07	0,4	1,54	1050,94
634	-10,3	-12,56	-28,74	2,33	4,25	6,46	1018,44	169,06	88,17	197,3	0,18	0,22	1,22	42,68	17,98	26,69	2,05	1905,26	5,49	147,84	554,11	1,43	1,68	3,53	2,35	4,48	6,65	898,26	165,23	77,67	171,15	0,15	0,17	1,18	59,74	14,99	104,79	2,12	2480,89	2,53	143,9	470,89	7,26	11,57	25,87	0,01	1,55	2,09	1296,73
635	-27,28	-426,87	-49,33	0,13	0,13	0,13	359,83	NA	356,45	NA	0,94	14,65	15,65	-27,28	93,61	-17,6	0,44	NA	0	0	0	5,31	46,47	4,21	0,55	0,7	0,7	288,57	21,5	142,49	NA	0,89	7,76	8,76	5,31	88,58	17,65	0,7	NA	0	0	0	-11,87	408,89	-8,9	0,25	0,7	0,7	272,98
636	0,23	0,32	0,26	0,34	1,42	3,17	420,77	60,3	18,65	98,33	0,29	0,42	1,43	33,2	30,15	22,81	1,47	19642,36	8,88	38,01	96,09	2,49	3,75	3,15	0,28	1,4	2,65	459,94	93,84	54,45	106,05	0,33	0,49	1,51	32,59	33,56	24,54	1,56	18464,3	6,5	38,03	105,3	3,76	5,73	5,11	1,12	1,63	2,88	493,73
637	1,68	7,23	5,54	0	0,14	0,73	1207,25	73,3	469,48	309,48	0,71	3,06	4,31	7,08	76,82	13,27	0,62	-5863,83	4,4	17,87	-275,15	1,83	7,13	4,9	0	0,13	0,66	974,85	61,13	413,86	248,41	0,68	2,66	3,89	7,28	74,32	10,9	0,61	-1805,43	5,16	14,6	-749,37	0,49	1,78	1,3	0,01	0,19	0,65	968,7
638	-1,12	-110,61	NA	0,04	0,21	0,74	NA	NA	NA	NA	0,99	97,96	98,96	-1,12	98,99	-1,13	NA	NA	0	NA	0	6,72	68,13	1,26	0,27	0,27	1,11	68,16	0,01	60,76	51,61	0,9	9,14	10,14	6,72	90,14	7,45	NA	NA	0	0	0	9,03	47,95	2,11	-0,4	0,24	1,11	84,91
639	0,22	14,96	1,14	0,02	0,6	0,67	1898,41	500,36	839,4	60,12	0,66	45,13	68,22	0,55	98,53	15,53	0,07	-4370,5	1,45	1,71	-81,94	0,19	8,43	0,69	0,01	0,18	0,29	1299,52	82,65	439,46	49,62	0,57	24,79	43,56	0,78	97,7	31,26	0,06	19900,5	2,07	2,1	22,48	0,45	7,63	1,49	0,04	0,1	0,16	1205,66
640	-1,62	-3,65	-10,97	-0,6	0,77	1,64	2477,92	1001,95	567,06	654,62	0,43	0,97	2,26	2,15	55,67	2,37	1,1	NA	6,93	25,58	-448,88	0,63	1,59	7,66	-0,1	0,91	1,7	4453,8	1518,97	1232,87	1191,23	0,5	1,26	2,53	4,42	60,54	5,36	1,16	NA	6,07	46,45	-67,89	1,13	2,95	6,98	0,58	0,95	1,65	2239,61
641	44,55	61,59	45,75	2,61	3,47	3,79	374,78	84,4	97,45	31,61	0,27	0,37	1,38	45,78	27,67	167,62	NA	30693	0	1,27	2,12	10,58	12,74	16,88	5,12	6,2	6,39	580,88	97,1	89,97	16,85	0,16	0,19	1,2	10,58	16,95	66,63	NA	NA	0	0	0	53,56	69,06	48,72	4,92	4,92	4,92	331,11
642	0,39	0,96	0,31	0,4	7,08	11,61	288,89	41,32	6,18	28,39	0,59	1,45	2,45	11,01	59,21	5,97	0,55	-7074,86	0	8,4	-175,98	0,27	0,92	0,34	0,11	0,87	1,38	464,08	60,5	79,89	41,68	0,71	2,44	3,44	7,59	70,95	7,4	0,38	NA	0	9,34	775,98	0,29	1,12	0,48	0,5	1,2	2,02	598,87
643	7,09	7,5	17,51	7,42	10,79	14,35	901,24	153,48	45,51	164,17	0,05	0,06	1,06	33,12	5,44	318,43	3,58	-1840	0	64,28	-392,8	-5,4	-5,57	-65,83	13,29	22,54	27,71	4435,29	1048,71	113,36	593,82	0,03	0,03	1,03	10,47	3,01	324,14	3,43	-6241,5	0	193,44	-64,71	2,8	2,91	41,61	11,83	20,42	25,98	5400,22
644	-6,66	-23,18	-22,16	0,41	0,45	0,47	1213,88	32,27	835,78	13,56	0,71	2,48	3,48	-5,25	71,26	22,21	0,43	35739	1,44	4,71	13,77	2,26	9,06	12,72	0,26	0,28	0,42	2047,97	33,17	1246,54	176,99	0,75	3	4	3,53	75,03	31,54	0,49	31358	13,47	7,15	17,85	0,65	2,15	1,75	0,39	0,4	0,58	984,72
645	-10,67	-19,12	-354,28	0,6	1,32	1,96	12116,42	841,07	941,67	757,58	0,2	0,35	1,79	6,93	44,19	-8,17	0,8	-4467,23	1,92	584,44	-244,09	-0,73	-1,26	-9,99	0,83	1,93	2,98	4955,72	402,14	351,9	386,98	0,18	0,31	1,72	14,07	41,88	42,8	0,87	-3296,75	0,77	201,51	-361,43	-1,43	-2,44	-6,69	1,68	2,9	3,68	1704,17
646	2,03	2,9	1,5	0,12	1,77	3,58	269,18	60,32	36,47	66,89	0,28	0,39	1,43	19,71	29,99	63,94	1,76	17745,36	2,31	13,03	72,36	0,08	0,12	0,07	0,15	1,02	2,37	311,48	64,9	37,78	102,46	0,31	0,47	1,5	17,53	33,46	41,25	1,83	16596,9	12,06	14,93	80,48	6,48	10,91	4,56	0,13	1,08	1,89	255,99
647	-2,92	-5,34	-7,45	0,02	0,21	0,92	930,06	41,5	167,78	160,16	0,33	0,6	1,83	4,42	45,21	4,69	0,77	5670,87	5,84	18,7	267,45	4,67	7,68	14,2	0,01	0,32	1,27	1107,49	76,31	181,81	235,51	0,28	0,47	1,65	7,71	39,22	32,51	0,89	19491,3	5,63	9,25	47,22	-5,67	-8,39	-14,03	0,05	0,86	1,63	901,62
648	20,12	27,46	42,72	2,09	2,27	2,33	775,22	21,36	117,92	6,51	0,27	0,37	1,37	20,12	26,75	92,27	1,32	NA	0	0	0	4,83	91,19	52,79	0,17	0,41	0,54	3975,94	304,51	1260,28	165,33	0,95	17,86	18,87	4,83	94,7	8,9	0,2	NA	7,31	0	0	7,13	57,3	48,17	0,15	0,2	0,47	2459,06
649	1,82	57,23	4,5	0,01	1,08	1,12	901,23	203,04	315,11	14,09	0,97	30,39	31,39	3,75	96,81	5,42	1,07	44663	33,27	4,75	24,82	0,27	7,23	0,53	0,02	0,06	0,82	707,76	12,55	258,87	197,95	0,96	25,3	26,3	2,31	96,2	11,22	0,9	83441	37,1	3,95	12,66	0,42	14,5	0,9	0,02	0,1	0,32	791,75
650	1,5	1,68	3,3	1,88	5,05	12,14	801,09	98,33	30,98	222,99	0,05	0,06	1,12	21,71	10,6	309,06	1,72	8625,49	0	44,34	124,28	-7,03	-7,96	-15,22	1,38	3,29	9,38	787,47	72,39	37,87	234,1	0,06	0,07	1,13	15,02	11,64	75,09	1,64	2531,58	0	47,71	439,67	1,54	1,92	3,59	0,16	0,78	2,53	849,14
651	-12,29	-67,37	-3,5	0,45	0,82	1,82	103,97	21,12	40,52	56,63	0,82	4,48	5,48	12,77	81,75	-8,99	NA	6672,33	42,03	7,14	73,41	15,65	51,58	4,46	0,56	0,71	1,66	103,79	8,94	49,11	59,18	0,7	2,3	3,3	37,74	69,67	22,46	NA	15100,5	21,63	6,3	53,3	21,43	41,85	5,61	0,26	0,51	1,77	95,29
652	1,84	9,59	0,85	0,01	0,28	1,52	169,07	21,24	37,14	96,1	0,77	4,02	5,22	47,84	80,84	9,65	0,84	10370,19	28,58	21,31	111,54	0,27	1,95	0,63	0	0,07	1	838,39	44,33	534,88	660,02	0,86	6,08	7,08	24,06	85,88	9,69	0,99	16003,3	20,48	54,79	83,13	1,92	10,16	3,27	0	0,53	1,46	620,38
653	0,43	0,51	2,59	2,43	4,16	8,41	2222,71	177,47	102,48	441,07	0,16	0,2	1,2	12,97	16,91	47,99	1,56	-8715,73	10,76	76,4	-206,68	-5,65	-6,11	-63,79	3,66	5,5	17,62	4108,96	141,76	77,06	947,26	0,07	0,07	1,08	9,34	7,45	21,69	1,46	-11741,09	3,74	169,18	-155,09	-8,17	-8,88	-97,32	1,73	2,14	5,86	4333,43
654	-3,46	-5,61	-4,58	1,7	1,86	1,95	482,65	20,41	153,17	14,25	0,38	0,62	1,62	32,13	38,24	6,18	1,79	13859,14	0	47,06	99,53	-0,16	-0,25	-0,23	1,92	2,09	2,18	501,31	18,8	149,56	12,99	0,35	0,54	1,54	34,43	35,21	13,06	2	10492,29	0	47,64	121,51	-4,62	-7,43	-6,56	1,74	2,01	2,07	516,89
655	19,79	24,36	17,69	0,58	2,41	2,43	129,64	110,77	60,37	1,12	0,19	0,23	1,23	42,26	18,76	124,57	1,52	4263	0	20,09	42,88	32,84	40,65	16,65	3,17	3,61	3,62	184,49	15,5	35,04	0,12	0,19	0,24	1,24	32,84	19,2	228,22	2,68	NA	0	0	0	10,56	12,66	5,17	3,81	4,99	4,99	178,19
656	2,97	5,1	12,51	0,48	1,84	2,07	1190,98	855,23	630,43	147,9	0,42	0,72	1,72	4,38	41,69	11,09	4,22	-20963	0	5,92	-4,06	1,4	1,57	1,98	1,67	2,68	7,55	515,89	54,12	53,67	264,9	0,11	0,12	1,12	8,26	10,94	12,76	4,33	-18116	0	9,73	-15,42	2,75	8,64	4,97	0,45	0,63	1,22	656,27
657	0,01	0,01	0,05	12,4	26,58	32,82	1386,12	520,32	36,68	232,11	0,03	0,03	1,05	10,45	4,33	257,17	8,02	-95,27	0	39,62	-9656,77	2,57	2,87	4,85	4,22	7,67	8,88	687,74	228,52	66,17	81,19	0,1	0,11	1,12	12,15	10,61	99,17	6,59	8270,13	0	18,1	141,43	7,01	8,03	14,12	4,59	5,9	6,8	732,69
658	10,12	12,33	15	3,45	3,96	6,67	540,91	19,81	30,5	105,5	0,18	0,22	1,22	29,16	17,88	96,21	1,78	33454,53	4,29	28,21	58,46	1,45	1,76	2,38	2,57	2,93	5,77	598,82	15,4	32,45	123,88	0,17	0,2	1,22	21,21	17,73	53,3	1,58	24676,6	3,45	32,5	83,58	0,24	0,3	0,38	2,16	2,41	5,08	581,98
659	0,55	94,58	0,31	1,57	1,57	2,31	207,32	0	80	59,31	0,99	170,56	171,56	32,51	99,42	0,55	6,22	NA	0	18,15	-20,9	-0,38	-147,56	-0,3	0,46	0,6	0,8	282,53	24,14	173,2	35,12	99,74	38570,73	386,71	36,72	99,74	-0,38	0,76	NA	0	28,8	-21,1	3,21	91,14	1,37	0,38	0,45	0,78	155,57
660	4,15	8,48	4,03	0,25	0,61	1,46	354,42	44,12	123,57	106,11	0,4	0,82	2,04	31,38	51,03	37,67	1,09	22675,36	0	26,44	96,8	10,74	22,3	11,35	0,1	1	1,51	384,54	149,84	105,61	86,13	0,45	0,94	2,08	35,54	51,83	40,61	1,44	29969,62	16,13	26,2	73,85	16,65	23,81	14,92	0,2	1,39	2,46	326,2
661	0,23	0,28	0,7	29,19	31,3	32,44	1113,51	48,48	23,03	26,64	0,17	0,2	1,21	1,34	17,33	34,07	3,04	8807,83	0	3,4	47,1	1,41	2,64	1,28	4,97	9,33	13,13	329,99	34,1	7,82	30,11	0,47	0,88	1,88	6,47	46,75	40,91	1,42	26948,17	0	4,59	22,82	1,07	1,65	NA	3,23	5,52	8,26	328,59
662	16,21	32,39	28,41	0	0,15	1,78	639,62	29,77	126,1	329,11	0,47	0,94	2	40,92	49,95	76,55	1,49	8099,45	11,67	43,3	117,48	-9,24	-19,56	-17,33	0,01	0,11	1,45	682,9	28,22	150,38	357,06	0,51	1,09	2,12	22,47	52,77	15,12	1,35	-1701,92	16,81	59,5	-504,44	0,1	0,2	0,18	0,02	0,18	1,42	661,27
663	3	14,37	1,23	0,09	0,38	0,38	149,75	24,85	72,39	NA	0,79	3,78	4,78	3	79,08	14,21	0,53	NA	30,08	0	0	2,47	7,47	3,11	0,2	0,33	0,33	458,26	30,11	171,35	NA	0,67	2,03	3,03	9,86	66,96	50,74	0,56	31938	29,13	9,31	16,01	4,41	15,78	4,83	0,14	0,67	0,67	398,97
664	10,71	29,45	30,61	0,1	0,4	0,55	1042,88	194,61	649,47	100,33	0,63	1,74	2,75	10,71	63,63	18,61	0,56	NA	0	0	0,01	6,87	18,24	16,71	0,02	0,6	0,73	885,52	313,71	541,68	67,1	0,62	1,65	2,66	6,87	62,34	12,39	0,69	NA	0	0	0	6,18	13	25,79	0,02	0,13	0,58	1518,85
665	-4,39	-4,76	-10,26	16,67	19,14	20,93	852,91	77,35	31,26	56,66	0,06	0,07	1,08	32,29	7,83	69,25	4,25	2322,21	0	85,71	401,36	-6,17	-6,84	-15,62	14,24	16,59	18,72	920,82	85,74	36,53	78,98	0,09	0,1	1,11	31,52	9,8	7,38	3,8	1269,69	2,55	95,35	721,28	-6,03	-6,71	-15,19	10,77	12,71	14,53	917,59
666	0,02	1,83	0,2	2,76	2,76	2,79	4124,65	1,5	74,94	31,06	0,23	24,73	105,7	11,14	99,05	42,15	0,03	-23816	20,67	125,74	-56,52	0	0,35	0,02	14,56	16,06	16,36	2293,59	128,7	85,71	25,77	0,05	4,78	95,42	14,71	98,95	204,22	0,03	-11418,75	0	92,67	-70,54	1,01	51,51	7,97	0,58	0,65	0,66	2883,17
667	4,58	-14,35	4,19	0,26	0,27	0,35	333,48	0,82	433,5	36,09	1,32	-4,13	-3,13	27,58	131,93	13,34	-0,59	6285	0	21,01	118,3	-6,4	21,53	-15,04	0,1	0,15	0,35	855,52	53,83	1096,74	226,06	1,3	-4,36	-3,36	11,3	129,72	1,98	-0,55	-907,83	0	41,59	-862,97	-6,16	16,3	-10,4	0,2	0,35	0,55	614,49
668	1,79	6,46	2,72	0,2	0,34	0,67	553,56	35,25	229,1	82,5	0,52	1,89	3,61	25,01	72,26	36,54	0,48	8749,53	8,05	35,22	135,8	1,88	6,06	2,76	0,15	0,44	0,72	533,45	71,78	215,58	71,13	0,52	1,68	3,22	24,03	68,97	34,2	0,53	8888,72	8,52	32,47	132,38	2,3	7,45	3,24	0,24	0,46	0,74	513,73
669	-4,39	-5,96	-21,31	2,63	3,22	8,64	1773,33	36	60,79	334,07	0,11	0,16	1,36	16,3	26,37	66,48	1,15	1980,84	0	100,5	507,05	-5,77	-8	-27,16	2,14	2,73	6,93	1712,35	42,75	73,35	312,9	0,14	0,2	1,39	17,11	27,81	35,78	1,15	518,22	0	107,66	2173,11	2,36	3,2	10,11	2,77	3,38	7,11	1562,83
670	-15,88	-65,86	-23,6	0,01	0,05	0,64	542,39	13,86	333,35	199,7	0,74	3,05	4,15	15,91	75,88	1,76	0,44	6878,05	0	47,25	171,55	-26,07	-1051,95	-50,09	0	0,1	0,49	699,39	47,41	640,23	257,26	0,97	39,1	40,35	4,87	97,52	-8,64	0,08	1458,61	0	59,44	756,74	-8,31	-44,45	-14,75	0,63	1,72	2,26	646,15
671	0,96	1,42	1,78	0,26	1,04	3,16	681,44	32,51	42,98	92,33	0,18	0,26	1,48	14,09	32,61	61,92	0,98	21384,14	4,86	24,51	70,89	1,47	2,11	1,87	0	0,69	2,33	462,08	29,93	39,3	73,25	0,16	0,22	1,43	16,44	30,17	73,74	0,97	21579,05	1,07	19,01	75,15	2,16	3,24	3,47	0,04	0,79	2,38	584,92
672	4,76	7,32	10,84	1,87	3,63	4,42	831,78	156,72	88,64	70,55	0,25	0,39	1,54	15,45	34,99	46,8	1,51	15265,26	0	24,36	77,83	6,77	10,61	14,25	2,48	4,63	5,19	766,48	177,49	83,18	47,51	0,23	0,35	1,57	16,07	36,21	66,17	1,74	24018,21	0	19,59	48,89	4,52	6,67	13,7	2,24	4,69	6,08	1103,81
673	0,94	7,48	5,62	0	0,36	0,66	2178,66	470,21	187,72	403,26	0,66	5,24	7,95	4,04	87,42	36,46	0,26	-7004,67	52,64	18,47	-85,4	0,44	3,13	1,94	0,1	0,62	1,04	1619,33	375,81	156,81	304,74	0,72	5,18	7,18	3,87	86,08	21,53	0,74	-6873,25	56,17	15,29	-67,33	1,09	10,02	11,3	0,01	0,49	0,55	3778,15
674	2,33	5,09	5,64	0	0,57	1,02	883,13	84,17	139,56	67,89	0,18	0,39	2,18	6,71	54,21	53,89	0,56	11838,91	1,4	10,6	68,41	0,61	1,43	1,65	0,19	0,32	0,39	986,44	32,5	145,15	17,01	0,26	0,61	2,33	4,18	57,17	29,54	0,48	11657,05	10,96	9,67	67,16	0,42	0,98	1,51	0,05	0,58	1,12	1317,32
675	15,07	89,39	4,12	0,61	1,17	1,21	99,76	NA	81,35	3,21	0,83	4,93	5,93	26,78	83,14	20,44	NA	35036,25	0	3,2	34,14	14,34	50,68	6,81	0,7	1,26	1,4	172,8	NA	121,78	17,76	0,72	2,53	3,53	23,72	71,71	20	NA	37367,5	0	4,45	30,97	8,37	23,84	5,9	0,67	1,41	1,53	256,39
676	-0,74	-25,5	-0,55	0,08	0,35	1,05	270,44	63,14	234,61	166,75	0,97	33,28	34,28	9,76	97,08	3,1	1,63	NA	9,02	7,78	-18,89	-191,52	104,42	-2133,09	0,02	0,04	0,34	4054,09	135,16	10660,78	3276,42	2,83	-1,54	-0,55	-191,52	283,41	-63,97	-16,51	NA	16,89	0	0	2223,87	-19,31	195,33	0,01	0,01	0,01	31,97
677	2,45	3,87	3,94	0,41	1,46	4,29	587,68	55,17	34,83	150,09	0,22	0,34	1,58	18,35	36,81	69,17	1,23	15319,13	6,03	25,6	84,93	0,45	0,77	0,84	0,26	0,9	2,63	673,96	66,14	59,75	180,88	0,28	0,48	1,7	16,12	41,25	45,54	1,2	16542,25	13,53	29,01	88	0,04	0,08	0,08	0,23	0,85	2,67	715,17
678	7,97	16,84	2,76	0,7	1,03	1,03	126,49	25,24	75,73	0,02	0,61	1,29	2,11	14,48	52,67	44,47	1,2	NA	0	2,25	38,52	0,23	0,89	0,2	0,38	0,75	0,75	323,34	81,1	219,51	0,06	0,8	3,15	3,92	5,32	74,52	8,29	0,77	NA	11,6	4,53	251,98	5,66	24,17	6,45	0,53	0,68	0,68	414,52
679	5,48	12,76	40,55	0	0,63	0,91	2702,64	742,5	712,98	345,57	0,51	1,19	2,33	16,82	57,08	22,13	0,76	-1197,33	18,91	84,02	-939,56	8,09	14,41	66,74	0,03	0,48	1,1	3003,62	439,85	907,19	622,14	0,38	0,68	1,78	21,24	43,89	36,47	0,9	-65	2,52	108,56	-18827,77	4,01	7,24	37	0,06	0,52	1,22	3359,72
680	1,25	4,81	2,46	0,01	0,59	1,31	715,4	97,68	119,35	127,01	0,64	2,46	3,84	7,48	73,95	15,33	0,84	13341,86	7,74	12,21	105,33	-3,62	-21,13	-12,08	0,01	0,69	1,21	1216,02	307,89	386,88	239,03	0,76	4,46	5,84	0,6	82,88	4,56	0,79	13550,63	5,44	14,1	106,62	4,56	22,65	9,62	0	1,1	1,36	768
681	0,48	2,03	10,38	0,04	0,43	0,72	7837,36	508,18	435,87	400,57	0,57	2,37	4,2	3,28	76,18	8,03	0,65	6680,72	11,42	60,1	159,69	0,09	0,42	2,71	0,07	0,68	0,94	10913,28	1107,38	857,23	458,06	0,52	2,42	4,63	2,67	78,39	9,76	0,6	6477,65	8,69	77,24	177,66	0,17	0,79	4,93	0,12	0,41	0,66	10458,96
682	0,03	0,22	0,26	0,8	112,07	112,07	2780,83	2723,1	24,47	0	0,84	5,4	6,4	0,03	84,39	0,04	NA	NA	0	0	0	0,04	0,3	0,46	0,47	105,62	105,62	3722,97	3665,82	34,86	0	0,85	5,68	6,68	0,04	85,02	0,05	NA	NA	0	0	0	0,79	5,23	1,83	0,56	155,08	155,08	843,54
683	0,15	0,22	0,22	0,35	0,81	2,54	529,67	39,02	60,47	152,7	0,24	0,34	1,46	25	31,72	65,98	1,32	12407,33	5,1	36,07	99,52	1,9	2,52	2,42	0,35	0,82	3,31	464,74	28,1	62,13	157,03	0,17	0,23	1,33	32,1	24,63	80,04	1,44	15447,33	0	38,56	91,56	1,63	2,32	2,25	0,01	0,4	2,73	502,27
684	0,11	0,14	0,84	6,99	9,28	14,92	2757,06	104,91	45,75	261,5	0,07	0,09	1,27	11,24	21,35	118,64	1,11	398,94	0	84,04	2262,9	-4,22	-5,64	-32,41	2,72	3,19	5,96	2795,9	50,96	108,91	305,55	0,12	0,16	1,34	7,8	25,13	33,44	1,08	116,13	0	92,35	8280,3	-3,51	-4,59	-22,85	3,53	4,08	7,29	2371,18
685	-5,62	144,08	-55,52	0,06	0,06	1,6	3606,9	0	2209,49	3452,19	0,62	-15,93	-25,64	-5,62	103,9	-9,05	NA	NA	0	0	0	2,44	-226,35	8,34	0,09	0,09	1,76	1244,49	NA	693,46	1157,9	0,56	-52,26	-92,75	2,44	56,34	4,33	NA	NA	0	0	0	12,52	108,31	30,51	0,34	0,37	2,03	887
686	2,33	2,82	4,9	0,63	1,44	3,38	766,07	48,05	34,43	117,11	0,11	0,13	1,21	18,39	17,22	90,7	1,16	17046,4	4,4	33,71	88,56	0,73	0,84	1,43	0,44	1,22	4,23	710,19	29,86	38,23	116,66	0,07	0,07	1,14	17,09	12,6	114,41	1,18	16130,43	0	31,92	90,78	2,37	2,71	5,48	0,06	1,86	4,33	839,93
687	0,23	0,24	1,24	2,64	22,84	26,59	1939,85	720,47	35,67	135,72	0,03	0,03	1,03	5,5	2,73	303,72	1,94	-231	0	27,98	-1937,11	1,29	1,31	8,97	19,31	28,24	33,43	2537,67	349,38	39,12	205,74	0,02	0,02	1,02	6,46	2,04	184,62	2,06	-7996,2	0	36,06	-77,48	1,34	1,38	8,28	8,08	15,74	21,02	2250,44
688	-3,79	-15,56	-2,04	0,34	0,69	0,69	196,03	21,19	59,88	NA	0,76	3,1	4,1	59,01	75,62	45,09	0,32	14426	0	33,73	57,13	8,02	20,99	2,16	4,17	4,17	4,17	97,79	NA	11,58	NA	0,62	1,62	2,62	110,32	61,77	88,98	0,81	18113	0	27,48	59,82	37,64	52,01	11,46	1,31	4,49	4,49	110,8
689	0,25	1,12	0,53	0,01	0,09	0,58	785,34	30,17	177,74	177,86	0,63	2,86	4,57	8,55	78,12	9,87	0,48	14617,89	30,32	17,87	83,78	0,21	0,97	0,45	0	0,18	0,6	792,94	72,29	224,35	174,48	0,64	2,99	4,66	7,1	78,56	3,94	0,47	8458,22	29,32	15	151,44	0,3	1,33	0,66	0,01	0,25	0,65	788,22
690	-1,84	-2,86	-6,6	0,08	0,86	2,84	1306,4	95,05	93,74	242,48	0,26	0,4	1,55	13,73	35,63	30,52	1,09	5078,78	7,88	55,74	213,58	-7,08	-17,08	-33,6	0,02	0,4	0,92	1727,37	147,92	162,8	203,3	0,52	1,26	2,41	6,6	58,55	1	0,89	2197,61	34,95	64,9	559,26	1,18	2,65	4,6	0,05	0,31	0,91	1422,02
691	6,88	16,04	11,54	0,18	0,29	1,28	611,99	34,93	302,63	303,76	0,57	1,33	2,33	10	57,07	49,59	1,4	24572,33	0	5,22	13,08	3,52	9,43	7,44	0,06	0,12	1,01	768,24	25,83	475,54	428,76	0,63	1,68	2,68	6,17	62,65	35,4	1,01	25623,33	0	5,59	13,56	7,62	18	12,12	0,35	0,4	1,27	578,79
692	-4,49	-4,65	NA	NA	NA	NA	NA	NA	NA	NA	0,03	0,04	1,04	-4,49	3,44	-130,59	NA	NA	0	NA	0	-2,59	120,95	NA	0	0,17	0,98	NA	NA	NA	NA	1,02	-47,79	-46,79	-2,59	102,14	-2,53	-5,61	NA	0	NA	0	-10,48	94,47	-93,86	0,41	3,66	3,66	3259,24
693	13,44	31,43	14,45	0,03	0,53	1,29	392,45	60,42	78,83	92,59	0,45	1,04	2,34	18,33	57,25	44,48	0,93	91409,89	12,62	5,26	16,15	8,6	16,37	12,05	0,04	0,57	1,52	509,85	72,94	79,1	132,24	0,36	0,68	1,9	13,23	47,45	42,67	1,03	64298,65	12,55	6,48	20,07	10,77	16,7	15,53	0,06	0,9	2,47	525,23
694	0,14	0,27	0,05	0,06	0,45	0,82	133,23	22,76	39,34	22,04	0,46	0,85	1,85	11,65	46,06	50,51	0,89	24971,23	14,35	4,2	28,95	0,9	2,11	0,43	0	1,16	1,73	172,75	56,02	44,13	28,37	0,57	1,34	2,34	8,28	57,2	18,32	1	18890,64	2,58	3,5	37,33	-0,03	-0,06	-0,01	0,64	2,04	2,34	137,88
695	0,93	13,8	4,08	0,11	0,2	0,2	1592,61	127,56	1464,4	NA	0,93	13,76	14,76	0,93	93,23	14,08	0,08	NA	0	0	0	0,22	2,85	0,51	0,05	0,13	0,13	837,48	58,1	763,57	NA	0,92	11,8	12,8	0,22	92,19	35,3	0,09	NA	0	0	0	-34,77	-145,54	NA	0,08	0,21	0,21	12513,03
696	2,55	-29,24	3,25	0,04	0,25	0,77	465,08	100,97	498,62	265,07	1,09	-12,46	-11,46	5	108,73	6,34	-0,54	NA	0	3,12	54,09	-0,18	2,22	-0,23	0,04	0,34	0,7	465,55	149,55	496,77	180,76	1,08	-13,62	-12,62	1,84	107,93	4,6	-0,32	NA	0	2,58	24,02	NA	NA	NA	NA	NA	NA	NA
697	-15,29	-22,23	-9,74	1,28	3,2	3,2	232,42	137,42	71,6	NA	0,31	0,45	1,45	1,55	31,24	-48,94	NA	363	0	10,72	365,56	0,84	29,61	1,6	0,01	0,58	0,99	691,25	374,39	664,26	280,28	0,97	34,25	35,25	1,85	97,16	1,1	0,82	7359	0	1,92	37,23	1,13	48,65	0,83	0,27	1,01	1,01	265,49
698	0,02	0,03	0,1	0,06	0,34	1,1	2376,81	151,73	418,35	408,33	0,32	0,57	1,77	12,65	45,29	24,41	0,86	5537,91	5,78	82,3	209,36	-3,06	-5,65	-22,37	0,09	0,34	0,96	2660,7	160,39	433,11	416,96	0,34	0,62	1,85	9,7	45,81	13,4	0,81	1358,8	9,25	93,28	885,68	-0,76	-1,38	-4,96	0,05	0,36	1,07	2363,69
699	-2,29	-3,3	-5,11	0,06	0,15	2,97	812,91	8,58	102,05	292,02	0,15	0,21	1,44	6,9	30,38	32,72	1,15	7874,63	0	20,47	198,32	-11,45	-19,77	-25,64	0,11	0,14	1,29	814,71	5,16	212,47	248,57	0,29	0,5	1,73	1,66	42,08	-14,48	0,91	-1521,14	0	29,36	-840,22	6,31	12,67	14,35	0,05	0,16	0,91	827,72
700	10,8	38,73	25,19	0,01	0,05	2,05	851,2	5,44	164,92	335,39	0,66	2,38	3,58	15,93	72,1	28,26	1,31	1935,27	24,79	11,95	374,22	0,44	1,67	0,52	0,02	1,21	2,21	437,72	119,14	100	101,59	0,7	2,66	3,83	5,67	73,88	8,48	1,53	-3466,83	19,72	6,3	-219,37	3,89	11,68	6,42	0,01	0,42	1,11	601,15
701	0,8	10,88	13,4	0,01	0,04	0,34	6142,85	153,34	4611,81	1383,02	0,93	12,67	13,67	0,8	92,68	11,74	0,32	NA	0	0	0	0,36	5,65	6,22	0,09	0,11	0,43	6273,26	104,38	4754,73	1524,8	0,94	14,65	15,65	0,36	93,61	9,72	0,35	NA	0	0	0	1,34	18,17	20,98	0,11	0,12	0,42	5689,34
702	1,51	3,52	1,82	0,13	0,19	0,91	439,42	13,55	199,66	154,57	0,54	1,27	2,33	35,85	57,15	24,42	0,86	12225,2	7,61	41,35	86,1	2,04	4	2,1	0,07	0,14	1,22	376,43	10,98	148,3	162,06	0,46	0,91	1,96	36,44	49,05	32,17	1,11	11249,8	5,94	35,58	82,13	2,93	5,35	3,16	0,24	0,4	2,07	392,31
703	7,25	12,21	13,58	0,42	0,57	1,38	683,71	20,82	143,2	117,58	0,27	0,46	1,68	13,84	40,62	66,71	0,92	22069,89	0	12,34	40,52	0,07	0,11	0,2	0,01	0,32	1,12	1040,56	67,27	216,45	178,34	0,25	0,4	1,6	9,11	37,32	36,03	0,87	6579,85	0,38	25,85	176,66	1,03	1,93	2,8	0,1	0,7	1,07	986,23
704	14,12	18,35	15,57	2,87	3,18	3,56	402,68	24,57	80,58	31,26	0,2	0,27	1,3	28,81	23,06	156,52	2,78	NA	0	16,21	46,3	19,8	20,19	21,7	47,36	61,29	66,76	398,81	69,7	5	27,76	0,02	0,02	1,02	35,53	1,9	1776,95	6,42	NA	0	17,23	48,02	4,96	5,1	4,58	21,29	43,84	48	336,34
705	0,61	1,35	4,64	0,27	0,8	1,12	2790,14	450,14	247,06	278,6	0,38	0,86	2,23	10,99	55,21	27,3	0,77	-3570,09	25,6	79,37	-184,09	0,36	0,77	2,99	0,16	0,76	1,08	3052,9	585,36	378,86	319,02	0,37	0,8	2,17	12,48	53,92	30,17	0,76	-10933	21,48	101,64	-132,45	3,66	8,46	34,26	0,06	0,98	1,19	3408,07
706	-0,75	-1,51	-6,98	0,55	1,47	2,68	3377,01	498,79	244,2	669,62	0,35	0,71	2	24,42	50,08	33,35	1,21	853,03	9,04	232,9	1235,84	-2,91	-5,92	-25,25	0,33	1,14	2,27	3153,59	462,39	253,33	654,82	0,37	0,74	2,03	24,48	50,74	27,19	1,15	109,71	10,21	237,35	9433,8	4,04	7,99	33,84	0,37	1,07	2,18	3045,76
707	0,06	0,16	0,11	0,01	0,31	1,36	626,4	41,05	33,47	143,56	0,53	1,27	2,4	14,37	58,31	26,69	1,03	16405,48	24,56	24,56	79,17	-0,69	-1,87	-1,06	0	0,19	0,79	557,31	34,14	80,15	110,09	0,6	1,62	2,69	11,68	62,8	23,13	0,87	13494,72	29,6	18,95	94,48	-0,63	-1,95	-1,32	0	0,18	0,83	756,06
708	3,66	13,14	4,55	0,07	0,65	2,12	453,45	57,88	66,95	145,85	0,72	2,57	3,59	13,16	72,15	16,74	1,46	41357	7,03	11,8	61,44	4,54	15,2	10,33	0,01	0,39	2,21	828,58	73,81	148,33	358,04	0,7	2,33	3,35	13,25	70,13	17,4	1,59	45659,29	5,57	19,82	53,42	14,36	62,65	30,83	0	0,45	1,59	781,6
709	-7,12	-12,49	-31,54	0,06	0,12	0,76	1616,76	22,75	190,44	256,04	0,43	0,75	1,75	13,29	43	-4,01	0,92	2342,27	28,23	90,39	395,56	-1,7	-2,97	-8,24	0,06	0,21	0,84	1765,72	59,05	158,98	249,55	0,43	0,75	1,75	16,83	42,79	9,22	0,94	587,39	29,49	89,9	1288,55	0,82	1,36	3,18	0,04	0,17	0,63	1403,96
710	-5,35	-165,23	-8,09	0,2	0,47	0,5	551,77	94,87	276,67	10,8	0,96	29,76	30,86	0,76	96,76	20,73	0,53	33093,4	12,92	9,24	30,35	-1,88	-198,17	-3,45	0,17	0,32	0,35	667,47	50,41	272,21	11,28	0,99	104,29	105,29	4,48	99,05	11,08	0,58	25125	11,18	11,67	39,69	7,63	89,96	12,68	0,14	0,36	0,39	604,55
711	17,21	60,35	23,51	0,36	0,51	0,51	498,54	46,18	327,3	0	0,67	2,34	3,51	31,18	71,48	47,66	0,43	NA	0	19,08	152,95	4,58	13,89	4,36	0,11	0,45	0,45	346,46	75,65	220,89	0,87	0,65	1,96	3,03	14,51	67,01	32,33	0,47	NA	0	9,45	-187,28	6,2	21,13	9,76	0,14	0,52	0,52	573,41
712	12,3	26,09	11,95	0,24	0,29	1,03	354,44	5,12	100,43	75,11	0,4	0,84	2,12	34,29	52,83	64,52	0,81	20986,33	0	21,35	81,31	-8,24	-32,81	-16,39	0	0,38	0,73	724,04	163,98	239,45	154,69	0,66	2,64	3,98	8,93	74,88	4,74	0,54	3255,53	27,48	34,15	489,17	7,18	21,27	8,5	0	0,56	0,82	431,2
713	1,28	5,81	4,19	0,98	1,04	1,26	1196,52	33,9	557,62	123,97	0,75	3,4	4,54	1,28	77,98	35,38	0,55	NA	0	0	0	4,59	18,18	10,08	0,57	1,16	1,22	799,14	228,34	386,16	23,84	0,75	2,96	3,96	4,59	74,73	37,15	0,64	NA	0	0	0	8,36	26,49	14,63	0,73	0,9	0,96	637,12
714	1,67	2,32	3,51	0,2	0,24	1,24	767,34	7,94	82,5	211,63	0,28	0,38	1,39	1,71	28,01	67,45	1,1	NA	16,65	0,07	0,28	0,66	0,92	1,47	0,27	0,43	1,41	818,5	37,45	171,84	231,11	0,29	0,4	1,41	0,71	28,95	43,39	1,2	NA	7,5	0,12	5,15	9,42	11,06	12,77	1,2	1,28	2,31	493,3
715	10,86	15,95	22,25	3,2	7,15	10,25	747,66	111,45	25,15	89,88	0,26	0,38	1,47	21,81	31,92	81,57	1,48	36045,68	0,75	22,43	44,59	10,16	13,8	21,55	0,64	4,41	9,12	772,19	72,74	17,69	94,59	0,2	0,27	1,36	21,36	26,4	103,88	1,19	20053,94	0,28	23,77	46,6	6,48	8,93	15,38	1,89	4,93	9,26	863,85
716	0,51	4,88	0,43	0,05	0,26	1,47	307,94	40,65	191,68	233,72	0,9	8,53	9,53	1,5	89,51	0,97	4,97	13002	0	0,84	42,29	1	11,07	0,5	0,03	0,15	1,68	181,96	12,3	99,35	154,04	0,91	10,04	11,04	2,03	90,94	1,68	6,15	19440,33	12,53	0,51	14,93	0,51	5,15	0,32	-0,08	0,03	1,22	225,96
717	16,64	47,78	47,67	1,27	1,27	1,92	1045,83	NA	210,44	139,62	0,65	1,87	2,87	36,5	65,18	66,76	1,31	5044	0	56,9	133,56	-1,48	-2,67	-4,19	1,93	1,93	4,55	1031,52	NA	80,57	213,99	0,45	0,8	1,8	27,7	44,53	61,2	1,44	3960	0	82,7	152,85	-3,38	-8,76	-16,12	1,18	1,18	1,18	1735,3
718	1,22	1,5	9,63	0,05	1,03	5,06	2889,21	528,42	539,94	2210,7	0,19	0,23	1,23	6,39	18,95	27,49	20,09	-100610	0	40,94	-5,3	1,04	20,43	10,77	0,04	0,24	0,4	3760,42	579,74	2853,49	469,78	0,95	18,56	19,6	6,03	94,9	12,59	0,34	-40057	16,75	51,49	-12,1	2,47	29,43	13,01	0,04	0,26	0,27	1914,15
719	2,7	6,01	3,47	0	0,29	1,3	469,4	31,88	111,55	114,26	0,37	0,81	2,23	20,07	55,09	44,91	0,8	11385,25	6,32	22,35	115,42	-11,01	-30,78	-17,7	-0,07	0,09	0,82	585,04	36,02	213,65	165,68	0,47	1,32	2,79	8,6	64,22	2,63	0,63	2178,13	3,91	31,52	655,7	-3,19	-10,06	-4,69	-0,03	0,03	0,81	534,06
720	-9,26	-21,64	-11,42	0,06	0,36	1,42	450,27	74,45	213,57	261,77	0,57	1,34	2,34	11,29	57,22	-10,7	2,06	13097,5	7,03	25,35	128,98	1,88	4,2	2,13	0,17	0,47	1,46	413,65	66,54	196,36	224,02	0,55	1,24	2,24	21,23	55,28	5,22	2,2	22704,71	6,22	21,99	79,97	1,11	2,31	1,14	0,19	0,52	1,53	376,11
721	-0,82	-1,38	-3,23	0,54	1,55	3,79	1440,73	94,37	58,02	212,19	0,21	0,35	1,69	11,25	40,82	37,01	0,97	4698,47	13,64	47,64	226,55	0,75	1,2	2,74	0,67	1,36	4,06	1337,51	63,48	57,62	252,32	0,18	0,29	1,6	14,34	37,65	51,11	1,02	6180,17	11,73	49,93	184,48	-1,12	-1,91	-3,95	0,27	0,86	2,29	1287,87
722	0,11	0,23	0,96	0,54	3,94	4,46	3096,17	453,23	123,59	71,09	0,24	0,49	2,04	2,02	50,87	22,35	0,81	21415,55	14,16	16,14	41,07	0,27	0,5	4,04	0,19	1,75	2,32	5400,06	643,97	239,69	238,04	0,16	0,29	1,83	2,49	45,31	47,24	0,73	898,68	5,8	32,91	1066,74	-1,58	-2,8	-15,21	0,16	1,78	2,74	3492,74
723	3,53	3,62	2,96	37,3	37,3	37,3	306,19	0	8,1	0	0,03	0,03	1,03	3,53	2,68	131,58	NA	NA	0	0	0	4,27	4,42	3,47	26,81	26,81	30,61	295,76	NA	9,56	36,32	0,03	0,03	1,03	4,27	3,27	130,77	NA	NA	0	0	0	6,25	6,82	5,77	11,84	11,84	11,84	336
724	-16,84	-17,6	-198,61	2,23	2,72	5,72	4305,81	59,75	121,72	370,27	0,04	0,05	1,05	6,33	4,36	-157,94	1,15	-2837,89	0	273,25	-333,59	-13,3	-13,91	-136,82	0,5	0,88	3,82	3744,22	41,51	108,16	322,05	0,04	0,05	1,05	13,95	4,38	-85,17	1,08	-1285,62	0	280,35	-788,89	-7,76	-8,29	-78,51	0,39	1,05	3,07	3681,61
725	-2,12	-3,51	-6,42	0	1,06	1,92	1106,03	408,09	299,1	335,6	0,37	0,61	1,66	3,7	39,66	5,48	1,94	-431,43	7,94	17,64	-4397,78	0,49	0,93	0,87	0	1	1,76	647,52	281,49	254,85	215,3	0,45	0,84	1,88	5,3	46,94	12,66	2,4	-142,09	4,06	8,56	-8067,05	0,46	0,9	0,71	0	1,01	1,65	561,11
726	-2,12	-3,51	-6,42	0	1,06	1,92	1012,09	408,09	299,1	335,6	0,37	0,61	1,66	3,7	39,66	5,48	1,94	-431,43	7,94	17,64	-4397,78	0,49	0,93	0,87	0	1	1,76	647,52	281,49	254,85	215,3	0,45	0,84	1,88	5,3	46,94	12,66	2,4	-142,09	4,06	8,56	-8067,05	0,46	0,9	0,71	0	1,01	1,65	561,11
727	0	0	NA	NA	NA	NA	NA	NA	NA	NA	NA	NA	1	0	0	NA	NA	NA	0	NA	NA	-0,46	-0,46	NA	NA	NA	NA	NA	NA	NA	NA	NA	NA	1	-0,46	0	NA	NA	NA	0	NA	NA	0	0	NA	NA	NA	NA	NA
728	0,14	0,27	0,54	0	0,46	0,53	1444,44	238,8	485,38	36,57	0,37	0,74	2	4,6	50	12,71	0,63	8488,22	2,43	17,65	138,06	0,08	0,16	0,28	0,01	0,49	0,57	1276,94	234,05	457,59	42,31	0,4	0,82	2,07	4,26	51,67	12,7	0,63	8638,45	2,53	14,65	121,35	0,38	0,79	1,24	0,01	0,59	0,65	1189,83
729	0,14	0,27	0,54	0,01	0,47	0,54	1328,01	238,8	485,38	36,57	0,37	0,75	2,01	4,57	50,24	12,55	0,63	8488,22	2,89	17,65	138,06	0,08	0,16	0,28	0,01	0,49	0,57	1276,94	234,05	457,59	42,31	0,4	0,82	2,07	4,26	51,67	12,7	0,63	8638,45	2,53	14,65	121,35	0,38	0,79	1,24	0,01	0,59	0,65	1189,83
730	71,52	-1,56	1,6	0,05	0,05	0,05	8,18	0	168,9	0	46,96	-1,02	-0,02	71,52	4695,96	1,52	NA	NA	0	0	0	14,45	31,44	17,83	0,57	1,85	4,76	448,91	43,96	34,51	101,88	0,54	1,18	2,18	14,45	54,03	26,75	0,74	NA	0	0	0	0,77	9,72	1,62	0,33	3,5	4,43	762,78
731	42,47	85,32	12,13	0,26	1,34	2,03	104,27	54,66	50,54	35,34	0,5	1,01	2,01	64,47	50,23	84,55	NA	8589,33	0	6,29	87,62	18,27	67,79	3,6	0,58	1,39	1,39	71,78	41,37	50,95	NA	0,73	2,71	3,71	44,62	73,06	25	NA	-4448,33	0	5,2	-170,63	28,87	90,29	12,99	0,23	1,48	1,48	163,76
732	2,25	2,97	4,11	1,84	3,22	5,88	666,65	59	41,92	115,95	0,13	0,17	1,32	15,64	24,11	92,55	1,45	18146,04	1,51	24,46	84,16	2,33	3,13	4,16	0,9	2,23	4,71	651,19	68,96	44,03	131,24	0,16	0,21	1,34	18,2	25,6	82,79	1,44	20167,35	4,08	28,39	85,68	3,18	4,49	6,3	0,01	1,57	3,41	722,72
733	-0,48	-2,13	-0,02	0,29	1,29	1,29	15,01	0	11,44	0	0,77	3,4	4,4	-0,48	77,3	-0,63	NA	NA	0	0	0	-1,64	-1,65	-2,4	182,53	182,63	182,63	532,11	0,29	2,88	0	0,01	0,01	1,01	-1,64	0,55	-300	NA	NA	0	0	0	0,46	17,4	0,18	0,13	0,66	0,71	140,96
734	1,74	1,99	2,92	2,56	4,26	6,22	611,2	99,09	58,17	115,54	0,13	0,14	1,15	19,18	12,68	85,96	2,32	29766,72	0	29,2	74,38	1,52	1,74	2,69	2,83	4,35	6,43	645,62	94,27	62,52	132,24	0,13	0,14	1,14	20,68	12,61	91,47	2,5	31191,64	0	33,99	74,42	2,97	3,32	5,08	4,71	7,33	9,35	621,56
735	-13,11	-18,86	-57,43	0	0,22	2,04	1598,73	49,06	110,77	419,17	0,23	0,33	1,44	1,46	30,46	-10,58	1,1	-4132,71	10,31	63,84	-319,91	-10,01	-14,54	-34,66	0	0,24	1,73	1260,05	45,09	124,29	284,43	0,24	0,36	1,45	4,9	31,14	6,09	1,06	-2951,29	8,33	51,63	-392,92	-0,84	-1,24	-2,32	0,03	0,65	1,98	1006,43
736	-5,82	-67,02	-26,89	0,01	0,15	0,64	1685,57	91,72	445,89	310,89	0,78	8,97	11,51	10,62	91,31	3,08	0,64	1932,99	39,23	75,95	511,21	0,08	1,02	0,36	0	0,16	0,69	1606,77	102,73	446,93	344,05	0,79	9,89	12,44	17,08	91,96	10,03	0,65	4279,05	41,62	75,02	243,85	0,02	0,28	0,1	0	0,14	0,73	1576,79
737	3,6	14,72	5,63	0	1,45	1,65	490,02	180,63	43,78	25,7	0,76	3,09	4,09	15,23	75,57	10,27	1,05	NA	56,77	18,21	43,5	2,31	8,28	3,03	0	1,1	1,26	477,69	156,43	78,57	22,91	0,72	2,58	3,58	19,22	72,06	10,22	1,07	15016,81	51,64	22,19	57,97	0,02	0,06	0,03	0,01	0,31	0,48	431,96
738	-28,54	-181,23	-32,51	0,43	0,55	1,04	415,84	31,83	190,76	94,46	0,84	5,35	6,35	-8,32	84,25	-6,37	1,01	NA	21,88	23,03	-567,46	-2,88	-15,77	-2,21	0	0,12	0,67	279,18	29,43	183,42	99,87	0,82	4,47	5,47	26,69	81,73	17,47	0,59	NA	0	16,32	104,69	1,92	11,48	1,73	0,39	0,51	1,25	328,05
739	6,6	67,97	11,99	0,12	0,54	0,54	376,27	247,58	590,77	NA	0,9	9,3	10,3	14,08	90,29	15,56	0,19	NA	0	13,61	30,78	1,29	20,02	3,82	0,19	0,33	0,33	1083,29	147,9	1002,62	0,36	0,94	14,58	15,58	9,47	93,58	17,79	0,09	NA	0	24,34	40,72	-5,29	-172,87	-13,1	0,26	0,34	0,34	900,81
740	0,1	0,15	0,09	0,8	1,24	1,61	339,94	35,21	79,14	29,33	0,26	0,38	1,48	10,62	32,48	88,05	1,13	-6057,41	0	9,8	-98,97	0,07	0,1	0,06	0,8	1,1	1,22	292,02	18,93	64,36	8,42	0,25	0,33	1,33	12,89	24,78	94,22	1,07	-1985,04	0	10,28	-316,09	0,06	0,12	0,07	0,03	0,64	0,85	462,41
741	1,55	1,93	0,49	1,87	5,16	5,16	58,98	72,01	21,9	0	0,19	0,24	1,24	49,56	19,39	8,02	NA	NA	0	15,06	95,18	7,26	21,02	1,42	0,82	1,47	1,47	71,06	29,84	46,02	NA	0,65	1,9	2,9	35,26	65,48	11,78	8,88	NA	0	5,47	48,89	16,27	38,29	2,61	0,73	1,71	1,71	58,33
742	0,64	4,96	1,93	0,01	0,35	0,68	1093,63	217,72	391,28	214,93	0,74	5,7	7,71	27,53	87,03	16,62	0,43	176,35	24,68	80,55	6057,15	1,71	13,98	5,09	0,01	0,29	0,58	1084,59	193,1	494,31	194,42	0,74	6,02	8,18	31,73	87,77	23,2	0,3	20,43	16,42	89,45	50424,48	7,37	58,25	38,51	0	0,64	0,81	1902,32
743	0,4	-719,83	776,31	0,06	1,25	1,25	701610,86	652540,43	547640,31	NA	1	-1783,37	-1782,37	0,4	100,06	0,4	-0,07	NA	0	0	0	0,4	114,13	87,78	0,02	0,89	0,89	79793,2	43727,05	64667,55	NA	1	284,01	285,01	0,4	99,65	0,4	0,01	NA	0	0	0	0,15	30,09	NA	0,02	0,9	0,9	106676,8
744	-18,16	-1256,49	-117,88	0,53	0,8	1,02	2369,05	59,04	221,23	48,73	0,99	68,17	69,19	-8,62	98,55	-12,14	1,01	-824,57	0	61,95	-2641,93	-9,48	115,31	-65,63	0,13	0,17	0,2	2521,3	32,43	814,25	24,23	1,08	-13,14	-12,17	-4,39	108,22	-4,02	0,72	3868,29	0	35,21	344,59	-4,61	32,53	-106,55	0,22	0,3	0,33	8420,26
745	13,65	40,56	16,76	0,41	1,25	1,33	448,3	191,51	227,37	18,84	0,62	1,83	2,97	13,65	66,35	44,85	1,39	NA	0,82	0	0	10,5	28,89	19,57	0,56	1,15	1,36	678,73	230,98	389,23	82,45	0,62	1,7	2,75	10,5	63,67	28,71	1,91	NA	0	0	0	14,81	39,86	25,76	0,4	1,14	1,24	633,18
746	0,84	1,05	1,1	1,06	4,33	6,64	479,05	86,92	26,76	62,57	0,14	0,18	1,26	20,13	20,66	47,72	1,39	9549,89	5,88	25,32	119,66	0,28	0,59	0,66	0,34	1,32	1,82	857,97	111,59	113,8	57,28	0,49	1,01	2,09	11,06	52,18	11,72	0,98	18779,41	20,44	25,41	90,1	1,6	3,84	4,12	0,03	0,32	0,4	939,49
747	-638,06	106,31	-263,42	0	0,01	0,01	150,69	5,74	1040,63	NA	7	-1,17	-0,17	-638,06	700,19	-91,13	-9,83	NA	0	0	0	72,92	-20,26	78,72	0,06	0,13	0,13	392,95	115,76	1787,58	NA	4,6	-1,28	-0,28	72,92	459,97	16,64	-8,91	NA	0	0	0	73,51	-34,78	NA	0,09	0,23	0,23	414,9
748	-5,37	-6,42	-14,55	0,4	1,02	4,61	989	39,37	63,8	232,56	0,09	0,11	1,2	10,37	16,33	51,76	1,25	7980,53	0	42,66	163,43	-6,49	-7,73	-14,39	0,19	0,92	4,83	807,34	38,48	52,86	209,58	0,1	0,11	1,19	11,29	16,03	53,98	1,27	8663,75	0	39,43	147,35	0,44	0,5	0,96	0,83	1,71	7,25	800,98
749	12,99	35,89	25,22	1,42	1,51	1,65	708,89	16,74	177,82	25,58	0,64	1,76	2,76	12,99	63,82	20,35	0,63	NA	0	0	0	3,24	5,52	11,37	0,33	0,54	0,88	1275,9	108,95	519,56	177,1	0,41	0,7	1,7	3,24	41,23	7,86	0,94	NA	0	0	0	12,62	21,4	32,53	0,61	0,68	0,94	938,01
750	0,5	4,48	0,27	0,23	1,77	1,78	195,94	143,74	93,33	0,09	0,89	7,94	8,94	0,5	88,81	0,56	1,67	NA	0	0	0	0,5	3,21	0,22	0,15	1,17	1,17	155,54	111,23	108,66	NA	0,84	5,38	6,38	0,5	84,33	0,6	1,73	NA	0	0	0	7,31	38,37	2,55	0,33	1,11	1,11	126,74
751	3,45	25,56	5,74	0,02	0,59	0,6	607,03	206,01	443,78	1,47	0,86	6,39	7,41	9,16	86,5	8,94	0,47	-3709,22	6,17	9,5	-211,77	-2,21	-22,88	-4,64	0,02	0,75	0,9	765,07	269,26	389,79	61,67	0,9	9,35	10,36	3,78	90,35	2,84	0,95	10630,27	23,36	12,6	52,93	-8,22	-181,87	-18,21	0,05	0,85	1,06	806,11
752	-5,71	-6,75	-10,11	8,2	11	16,46	645,43	63,09	22,5	124,47	0,14	0,17	1,18	7,3	15,4	33,87	2,26	11799,96	0	23,02	136,94	-6,99	-8,38	-12,5	2,87	5,85	8,67	650,48	106,02	37,54	107,15	0,16	0,19	1,2	7,82	16,52	28,81	1,88	14878,04	0	26,48	119,88	5,25	6,03	11,55	5,33	8,4	15,22	800,34
753	1,73	2,62	2,12	0,01	2,26	2,74	448,71	213,37	26,32	45,92	0,3	0,45	1,51	9,11	33,99	28,69	1,8	23879,42	22,14	9,08	52,29	0,2	0,3	0,29	0,02	2,42	3	527,62	259,33	33,14	63,44	0,28	0,4	1,46	8,32	31,41	27,92	1,99	17690,31	19,45	11,76	74,26	0,09	0,13	0,12	0,03	2,73	3,2	477,41
754	1,1	3,11	1,93	0,03	0,19	0,66	643,07	40,8	194,38	126,45	0,56	1,58	2,84	13,18	64,8	21,13	0,67	14016,1	22,74	21,29	90,99	0,28	0,79	0,55	0,02	0,27	0,95	710,56	61,72	194,24	164,3	0,58	1,62	2,8	12,03	64,35	20,9	0,87	9119,8	26,65	22,93	135,29	0,47	1,38	0,92	0,01	0,35	1	720,99
755	3,57	4,22	5,42	2,66	3,8	6,14	553,74	42,03	36,59	86,71	0,08	0,09	1,18	19,76	15,24	196,84	1,47	13834,21	0,06	24,55	91,18	4,81	7,78	7,71	0,44	0,85	1,96	584,21	41,24	41,94	111,99	0,32	0,52	1,62	22,02	38,27	47,99	1,17	15954,21	24,05	27,62	86,22	4,18	6,29	5,87	0,85	1,86	3,83	511,18
756	0,09	0,28	0,19	0,06	0,22	0,48	749,04	71,63	396,67	112,17	0,64	1,95	3,04	11,34	67,08	10,74	0,53	14302,19	8,15	23,08	104,61	0,08	0,26	0,18	0,06	0,25	0,58	824,95	98,18	495,81	172,16	0,68	2,3	3,4	12,23	70,58	8,23	0,52	11686	4,04	27,53	137,44	0,06	0,22	0,14	0,02	0,42	0,93	800,8
757	11,79	18,97	8,86	11,55	12,53	12,53	274,44	21,16	21,6	NA	0,08	0,13	1,61	23,6	37,85	147,73	NA	12501	0	8,88	43,09	1,96	4,99	2,94	1,63	1,94	1,94	544,99	78,65	248,53	NA	0,46	1,17	2,54	9,22	60,63	11,77	3,79	9676	0	10,87	56,82	4,43	10,39	6,79	1,46	1,63	1,63	557,48
758	10,56	13,26	389,87	6,14	7,21	9,14	13480,06	1022,02	728,17	1847,69	0,2	0,26	1,26	27,02	20,4	90,71	2,66	-3972,19	11,73	608,16	-215,84	0,16	0,19	2,4	6,82	7,44	9,26	5409,14	225,91	266,02	675,55	0,17	0,21	1,21	19,52	17,1	49,58	2,54	-5699,2	10,62	287,7	-178,66	0,12	0,14	3,46	20,35	20,82	25,2	10337,43
759	3,16	4,29	14,78	3,15	4,39	5,16	1708,78	171,26	150,56	117,46	0,1	0,14	1,36	18,85	26,37	112,22	1,37	NA	0	73,45	2424,98	1,75	2,44	7,9	3,26	3,62	4,36	1638	54,17	188,93	139,15	0,13	0,18	1,39	17,04	12,99	74,11	1,47	NA	0	48,2	330,88	1,21	1,65	5,12	3,29	3,6	4,39	1544,15
760	-4,36	-10,44	-33,74	0,02	0,77	1,8	2826,02	140,39	191,21	324,81	0,52	1,25	2,4	1,47	58,27	2,34	1,03	-635,98	4,26	45,08	-1674,47	-6,69	-20,26	-46,38	0,3	0,97	2,09	2525,05	125,07	292,67	331,46	0,61	1,84	3,03	-0,07	67	-1,16	1,09	-2117,81	6,49	45,87	-453,85	-5,84	-20,79	-33,53	0,05	0,76	1,73	2089,99
761	3,04	17,51	10,31	0,1	0,81	2,63	1237,72	127,4	160,15	332,29	0,76	4,39	5,76	13,01	82,63	15,14	0,71	8293,82	15,77	33,8	134,74	2,21	13,74	9	0,04	0,42	1,79	1480,82	141,25	338,86	516,39	0,78	4,83	6,21	10,53	83,9	11,88	0,61	12289,68	12,4	33,83	100,93	3,01	19,5	14,66	0,04	0,48	1,23	1774,55
762	0,34	2,43	1,8	0,1	0,55	1,71	1908,14	237,91	425,62	614,42	0,86	6,07	7,07	11,54	85,85	4,37	0,37	4514,86	5,17	58,52	227,49	0,31	2,24	1,34	0,06	0,36	2,17	1558,51	102,39	269,14	620,89	0,86	6,18	7,18	8,78	86,07	5,06	0,35	2380,37	4,5	36,24	499,43	20,99	67,53	96,94	0,02	0,4	1,55	1681,3
763	3,05	4,47	7,14	0,11	0,49	1,63	854,71	56,65	138,35	171,26	0,27	0,39	1,47	17,2	31,75	42,38	1,07	NA	3,18	33,14	110,38	1,5	2,23	2,58	0,06	0,42	1,53	623,75	39,52	95,37	120,26	0,28	0,41	1,48	17,48	27,96	42,32	1,05	NA	5,14	19,39	80,39	5,95	9,06	10,38	0,12	0,48	1,53	635,19
764	17,94	30,04	26,77	0,56	1,86	2,2	544,66	179,34	138,39	48,47	0,4	0,67	1,67	17,94	40,29	61,66	1,72	NA	0	0	0	3,04	6,2	24,4	0,32	1,11	1,78	2922,79	702,43	655,1	605,2	0,51	1,04	2,04	3,04	50,99	16,59	1,54	NA	7,98	0	0	2,48	4,52	5,2	0,33	2,57	2,8	762,93
765	-4,13	-7,81	-12,53	0,34	0,55	1,71	1106,72	45,93	145,48	280,77	0,38	0,71	1,89	9,8	47,1	21,91	1,1	8920,61	8,5	42,26	142,91	-10,49	-20,49	-43,25	0,19	0,39	1,53	1500,88	79,37	203,41	457,35	0,41	0,8	1,95	3,92	48,81	7,58	1,11	3639,06	12,89	59,42	349,48	-4,28	-7,31	-11,95	0,33	0,54	1,53	1016,85
766	30,52	53,95	36,06	0,43	1	1	431,29	104,83	95,86	NA	0,43	0,75	1,77	32,81	43,43	78,77	1	108805	20,81	2,71	4,9	27,88	39,04	39,95	0,79	2,05	2,05	521,57	180,23	91,27	NA	0,28	0,39	1,4	29,7	28,59	101,92	1,67	116454	10,04	2,61	4,73	28,15	38,98	15,38	0,27	1,29	1,29	198,88
767	43,6	50,83	68,36	3,9	7	7	572,22	249,07	80,23	NA	0,14	0,17	1,17	46,59	14,21	306,76	NA	NA	0	4,68	5,23	32,65	34,21	65,21	14,41	21,81	21,81	726,99	242,96	32,86	NA	0,05	0,05	1,05	34,84	4,57	714,43	NA	16510	0	4,36	4,88	0,24	0,25	1,65	15,13	23,35	23,35	2534,99
768	-4,05	-12,1	-10,52	0,02	0,44	0,86	949,27	173	304,69	177,55	0,66	1,99	2,99	25,31	66,55	34,72	0,83	3375,09	11,66	76,34	298,4	11,83	28,62	35,77	0,13	0,85	1,25	1100,59	350,2	282,64	199,06	0,59	1,42	2,42	35,45	58,66	48,11	1,17	5773,36	18,7	71,41	159,11	2,22	3,76	7,69	0,11	0,83	1,43	1261,45
769	0,21	0,38	0,87	10,31	11,22	15,27	1489,89	68,16	74,89	307,51	0,44	0,8	1,8	20,29	44,39	25,33	2,52	NA	0	81,96	-263,21	0,11	0,2	0,76	14,35	15,94	22,81	2435,65	143,36	90,23	628,73	0,43	0,77	1,77	17,07	43,35	27,85	3,91	-78726	0	113,45	-147,94	0,56	0,61	1,52	2,12	5,11	9,26	991,19
770	-6,7	-7,33	-21,47	6,13	6,93	9,96	1168,89	57,99	72,84	223,47	0,07	0,08	1,09	16,18	8,56	39,7	2,49	3278,94	0	73,29	379,24	-22,67	-24,99	-99,03	3,44	4,32	8,1	1590,19	105,4	120,55	462,38	0,09	0,1	1,1	7,24	9,28	-142,26	2,41	-3626,88	0	130,67	-361,33	-2,77	-2,99	-8,74	4	6,28	10,48	1149,13
771	10,44	15,45	280,54	0	1,06	1,06	9805,47	3311,47	3132,79	NA	0,32	0,48	1,48	10,44	32,39	40,58	1,03	NA	0	0	0	0,82	1,12	17,45	0	1,21	1,21	7727,52	2454,13	2030,98	NA	0,27	0,36	1,36	0,82	26,57	14,7	1,08	NA	0	0	0	0,21	0,26	4,69	0	2,7	2,7	8041,08
772	-11,19	-384,25	-23,32	0,06	0,36	0,57	760,82	105,86	345,53	71,54	0,97	33,34	34,34	-5,61	97,09	25,02	1,08	NA	0	11,64	-110,72	13,39	82,88	39,92	0,95	1,13	1,41	1085,14	71	393,92	111,66	0,84	5,19	6,19	19,58	83,84	47,68	1,31	-14904	0	18,44	-78,99	7,01	33,76	22,54	1,05	1,18	1,3	1170,22
773	0,04	0,05	0,21	0,51	0,9	4,17	2124,87	43,6	88,14	441,67	0,19	0,27	1,47	13,48	32,04	58,05	1,08	6728,77	5,3	78,26	149,4	-1,77	-2,58	-10,24	0,3	0,67	3,7	2102,96	52,5	121,75	517,44	0,19	0,28	1,46	12,3	31,41	49,22	1,13	5937,7	3,29	81,27	160,33	-2,59	-3,73	-13,8	0,5	0,92	3,79	1936,51
774	0,32	0,4	0,53	1,77	9,98	14,9	606,33	153,61	18,8	93,85	0,18	0,22	1,25	11,7	20,27	59,4	1,92	NA	7,32	18,91	103,65	0,12	0,15	0,19	3,81	7,63	12,12	582,81	97,53	25,52	116,31	0,2	0,25	1,27	12,24	21,55	58,25	1,98	NA	4,8	19,4	77,8	4,41	5,95	5,55	1,29	3,68	4,27	458,53
775	2,46	3,59	4,34	0,98	1,54	4,68	642,34	39,09	57,22	223,11	0,3	0,43	1,46	21,1	31,29	43,75	1,81	11986,83	13,92	32,8	92,75	2,75	3,96	5,42	0,52	0,97	3,49	717,58	48,91	78,15	277,41	0,3	0,43	1,44	22,36	30,63	35,38	1,8	12503,22	13,68	38,67	97,79	3,91	5,42	6,57	1	1,53	3,8	611,96
776	19,12	48,3	53,8	0,33	0,91	0,91	1027,35	25,18	606,36	0,05	0,6	1,53	2,53	19,96	60,42	41,19	0,87	NA	0	2,38	6,14	-5,6	-13,92	-1334,75	0,02	1,12	1,13	86802,13	904,68	51319,74	930,74	0,6	1,49	2,49	-5,6	59,79	-8,74	1,25	NA	0,01	0	0	18,75	43,13	52,85	0,11	0,7	0,71	1026,09
777	19,12	48,3	53,8	0,33	0,91	0,91	940,09	25,18	606,36	0,05	0,6	1,53	2,53	19,96	60,42	41,19	0,87	NA	0	2,38	6,14	-5,6	-13,92	-1334,75	0,02	1,12	1,13	86802,13	904,68	51319,74	930,74	0,6	1,49	2,49	-5,6	59,79	-8,74	1,25	NA	0,01	0	0	18,75	43,13	52,85	0,11	0,7	0,71	1026,09
778	5,05	5,63	7,51	8,46	12,43	18,46	543,46	69,79	17,51	107,29	0,1	0,11	1,12	26,61	10,37	142,01	2,41	15166,44	0,01	32,1	99,25	2,6	2,91	4,82	7,81	9,27	14,4	674,97	44,41	30,48	158,99	0,1	0,12	1,12	23,69	10,75	108,27	2,76	15931,13	0	39,11	101,52	-3,17	-3,69	-5,7	3,4	4,68	7,96	654,38
779	5,68	7,55	17,63	2,1	2,6	4,67	1133,57	43,48	107,01	256,98	0,16	0,21	1,33	25,35	24,77	97,3	1,63	1236,23	2,85	61,09	580,38	0,34	0,49	1,56	1,17	1,44	3,02	1684,08	63,19	202,77	513,08	0,24	0,35	1,46	19,86	31,3	39,47	1,74	245,07	7,28	90,34	3014,07	-0,14	-0,18	-0,38	2,54	3,47	7,27	1017,19
780	-2,51	-6,43	-6,88	0	0,24	1,12	999,85	65,04	140,05	248,61	0,5	1,28	2,56	15,75	60,96	6,11	0,83	2890,43	29,62	50,03	256,32	-3,04	-8,05	-9,09	0	0,2	0,88	1087,26	72,54	189,51	255,68	0,52	1,37	2,65	15,49	62,2	4,68	0,74	1807,65	28,3	55,36	397,45	-0,82	-2,11	-2,31	0	0,17	0,81	1032,84
781	2,09	7,02	2,34	0,01	0,11	0,86	408,05	19,49	128,42	159,39	0,65	2,18	3,36	29,71	70,21	20,9	0,73	17664,81	22,03	30,87	81,58	2,02	7,12	2,35	0	0,1	0,84	424,26	22,96	148,82	169,36	0,68	2,41	3,53	28,31	71,7	14,6	0,74	12965,82	22,55	30,64	108,48	0,95	3,49	1,1	0,01	0,11	0,79	424,06
782	5,52	6,26	16,12	8,94	10,46	10,58	1066,41	160,01	104,97	12,64	0,12	0,13	1,13	29,2	11,88	92,74	-14,22	-5365,83	0	69,19	-276,83	1,6	1,81	4,7	7,89	9,23	9,39	1065,46	138,76	103,35	17,3	0,11	0,13	1,13	38,2	11,5	62,05	12,38	3639,43	0	107,12	536,13	5,33	5,93	16,31	8,15	10	10,39	1114,55
783	3,78	12,26	7,37	0	0,18	0,81	711,22	40,32	66,38	147,9	0,64	2,09	3,24	7,53	69,16	12,51	0,84	57437,74	36,2	7,31	21,46	2,83	8,13	4,53	0	0,23	0,82	582,39	41,65	45,56	111,78	0,61	1,74	2,87	7,22	65,16	12,27	0,86	60105,43	34,3	7,01	22,93	2,56	9,81	4,38	0	0,12	0,74	623,98
784	4,72	5,35	10,62	2,63	3,47	7,53	821,83	51,69	58,83	251,39	0,12	0,13	1,13	18,18	11,78	103,6	2,13	15344,52	0,29	30,31	79,35	3,53	3,95	7,86	2,99	3,77	10,07	810,31	34,25	43,98	281,05	0,11	0,12	1,12	18,22	10,56	104,52	2,1	15869,06	0	32,71	81,06	0,81	1,01	2,33	1,91	2,46	8,57	1047,96
785	1,53	8,37	8,37	0,08	0,5	0,79	1994,83	196,43	1161,24	368,08	0,73	3,97	5,46	7,26	81,7	9,78	0,54	NA	5,92	31,33	-21222,64	-6,46	-49,96	-24,61	0,02	0,12	0,39	1385,52	61,75	893,47	266,5	0,77	5,98	7,73	-0,26	87,06	0,16	0,27	-3096,07	6,68	23,63	-371,89	12,82	41,06	26,44	0,16	0,4	0,94	750,73
786	4,74	6,98	22,48	3,37	3,82	7,81	1729,76	63,71	104,85	576,91	0,27	0,39	1,47	11,25	32,03	78,46	2,5	-8622	2,19	30,82	-123,27	-2,87	-3,91	-14,63	3,91	5,13	12,71	1856,58	105,48	86,47	665,14	0,23	0,32	1,36	5,93	26,57	45,34	2,33	-16111,67	0	44,86	-52,97	1,24	1,67	7,63	4,19	5,02	11,71	2230,42
787	-4,93	-4,93	-1,11	NA	NA	NA	66,4	NA	NA	NA	NA	NA	1	-4,93	0	NA	NA	NA	0	0	0	3,35	25,76	11,59	0,01	0,07	0,11	1257,29	58,04	1080,81	45,06	0,87	6,68	7,68	9,48	86,98	3,86	0,14	-20699	0,02	21,15	-14,58	1,16	27,38	5,59	0,01	0,02	0,03	1758,86
788	0	0	NA	48,2	81,04	81,04	NA	NA	NA	NA	0	0	1	0	0	-238	1	NA	0	NA	0	0	0	NA	78,23	78,89	78,89	NA	NA	NA	NA	0	0	1	0	0	-215	1	NA	0	NA	0	-0,02	-0,02	NA	7,93	8	8	NA
789	0,19	0,31	2,1	1,62	1,91	2,43	4124,34	471,38	1617,11	858,28	0,4	0,66	1,66	0,75	39,76	0,47	17,87	NA	0	6,33	71,05	0,16	0,2	0,16	4,15	4,64	4,71	369,52	35,81	72,91	5,16	0,2	0,25	1,25	1,62	19,96	5,35	13,46	6418,67	0	1,48	52,29	0,13	0,15	0,34	5,8	6,05	6,06	953,78
790	14,06	943,94	4,71	0,06	0,06	0,56	122,18	NA	118,1	60,43	0,99	66,14	67,14	53,78	98,51	32,75	0,05	10022,6	0	13,3	56,19	0,86	40,97	0,35	0,03	0,26	0,86	146,59	30,55	129,18	78,38	0,9	43,1	47,74	32,51	97,91	19,34	0,12	5292,14	0	12,75	72,96	8,97	13,18	6,91	0,31	1,2	1,63	280,38
791	-3,86	-4,92	-8,82	1,23	1,86	4,02	833,85	60,25	95,84	210,22	0,17	0,21	1,27	13,3	21,53	37,3	1,57	6248,26	0	39,19	161,81	-0,73	-0,93	-1,45	1,25	2,47	4,99	725,65	93,46	76,76	196,34	0,19	0,24	1,28	17,13	22,01	47,62	1,85	8946,58	0	35,6	129,33	0,95	1,23	1,89	1,56	2,27	4,23	726,72
792	-0,27	-467,19	-0,73	0	0,1	0,74	999,17	40,05	324,13	265,82	0,82	1435,74	1755,26	11,14	99,94	21,92	0,55	27689,65	9,07	31,22	67,8	0,43	87,87	1,33	0,04	0,13	0,85	1120,25	39,45	296,83	355,96	0,82	166,47	202,83	11,05	99,51	17,89	0,58	13694,5	16,97	32,68	114,83	0,27	34,07	0,82	0,01	0,09	0,82	1088,35
793	0,69	1,46	0,67	0,01	0,72	1,27	354,85	66,88	28,59	51,86	0,37	0,77	2,11	24,37	52,52	50,1	0,87	14418,37	25,42	23,01	67,95	-0,27	-0,51	-0,26	0,01	0,35	0,97	350,41	31,32	27,51	57,97	0,35	0,67	1,89	26,69	47,15	55,33	0,83	13194,44	23,73	25,95	67,62	0,32	0,62	0,25	0,01	0,44	1,36	291,19
794	56,93	130,48	132,4	3,41	5,03	6,25	848,84	203,35	124,97	154,09	0,56	1,29	2,29	58,33	56,37	105,32	6,49	-11555	0	3,25	-7,75	12,99	86,72	56,91	0,73	1,02	1,23	1594,34	316,87	435,9	236,85	0,85	5,67	6,67	15,97	85,02	17,61	1,03	-28934,5	41,62	13,04	-14,21	13,71	90,13	57,34	0,29	0,79	1,04	1522,88
795	1,48	1,62	7,76	4,34	21,42	29,47	1910,08	509,3	33,09	269,99	0,05	0,05	1,09	8,11	8,35	266,82	1,96	3593,67	0	34,69	183,78	-1,3	-1,43	-6,85	3,1	10,4	14,79	1915,94	444,04	67,83	302,12	0,06	0,07	1,1	4,88	9,33	130,31	1,98	753,62	0	32,54	939,53	-1,24	-1,35	-5,65	2,36	9,31	13,64	1666,27
796	2,69	11,94	1,75	0,28	0,98	1,08	236,77	125,03	180,1	19,19	0,77	3,42	4,43	11,26	77,45	11,04	1,38	4845,11	0	5,56	43,38	2,56	5,78	2,49	0,36	1,3	1,52	354,51	183,39	194,52	42,5	0,56	1,26	2,26	9,02	55,76	13,41	2,86	7089,71	0	6,29	40,54	15,22	31,23	14,74	0,17	1,47	1,76	352,74
797	1,54	2,7	44,67	2,09	2,32	2,32	10605,68	1068	4500	NA	0,43	0,75	1,75	1,54	43,02	3,57	NA	NA	0	0	0	0,53	1,11	3,11	1,63	1,89	1,89	2151,44	298	1123,2	NA	0,53	1,12	2,12	0,53	52,79	1	NA	NA	0	0	0	6,35	25,31	10,05	0,26	0,34	0,34	576,25
798	-3,74	-41,49	NA	0,1	0,1	0,24	NA	NA	NA	NA	0,91	10,11	11,11	-3,74	91	-4,11	0,11	NA	0	NA	0	-2,05	-82,26	-3,55	0,26	0,28	0,28	630,32	15,54	607,85	NA	0,98	39,1	40,1	-2,05	97,51	11,37	0,03	NA	0	0	0	-1,23	-95,46	-2,41	0,16	0,18	0,18	714,93
799	-2,24	-3,07	-6,83	5,28	6,49	14,17	1110,52	32,18	34,7	270,27	0,06	0,09	1,37	19,54	26,84	136,94	1,37	7799,81	0	66,27	158,13	-4,26	-5,81	-11,3	4,8	6,67	11,94	965,99	65,42	39,47	210,76	0,07	0,1	1,36	19,88	26,73	70,88	1,49	6025,81	0	64,06	222,18	-6,89	-9,45	-17,79	5,19	6,16	10,32	940,35
800	4,82	11,15	10,2	0,03	0,59	1,63	772,9	72,74	95,58	142,23	0,51	1,19	2,32	15,56	56,81	22,81	1,07	27645,23	6,87	22,76	59,14	0,23	0,53	0,46	0,01	0,73	1,46	738,45	87,28	84,6	89,34	0,52	1,22	2,34	11,31	57,22	15,69	1,03	20070,77	6,33	22,47	75,5	1,94	4,61	4,46	0,06	0,63	1,03	836,08
801	12,84	18,79	16,06	1,05	2	4,59	456,41	51,97	38,87	143,43	0,18	0,27	1,46	40,31	31,67	157,39	1,69	10657,84	6,72	34,36	105,7	0,88	1,17	1,33	1,4	2,09	4,75	552,28	47	48,63	182,64	0,15	0,2	1,33	31,08	24,75	101,96	1,9	4546,98	3,51	45,83	249,32	4,83	7,05	6,72	1,1	4,56	7,95	506,12
802	-8,77	-585,94	-7,59	0	0,04	0,49	315,72	9,17	190,11	115,75	0,84	56,33	66,81	2,93	98,5	3,59	0,04	5723,05	22,39	10,12	306,52	-8,85	117,32	-14,37	0	0,08	0,56	590,85	37,51	511,86	270,61	0,98	-12,94	-13,25	1,24	107,55	-0,58	-0,16	-3156,14	9,58	16,39	-549,31	32,05	126,34	21	0	0,33	0,91	238,51
803	1,41	7,24	2,78	0,23	0,47	0,57	716,29	102,65	417,06	42,47	0,8	4,12	5,12	1,41	80,47	9,91	0,62	NA	0	0	0	-5,99	-36,23	-8,79	0,14	0,15	0,33	534,28	2,42	388,2	71,07	0,83	5,05	6,05	-5,99	83,47	1,39	0,35	NA	0	0	0	18,06	176,26	8,94	0,28	0,86	0,86	180,25
804	9,84	12,65	21,4	3,36	3,95	9,39	793,75	18,68	31,35	172,73	0,11	0,15	1,29	27,34	22,24	174,3	1,35	21020,45	0	38,06	71,98	-6,86	-8,58	-18,72	3,79	4,3	12,16	993,67	15,68	30,97	246,79	0,11	0,14	1,25	13,98	20,06	32,01	1,42	5493,13	0	56,89	284,22	-2,63	-3,31	-5,48	2,32	3,08	7,12	758,73
805	-5,05	-5,78	-15,83	3,27	4,72	10,16	1144,94	48,19	33,17	182,8	0,1	0,11	1,15	12,4	12,74	41,36	1,33	7256,92	0	54,71	176,51	-3,23	-3,68	-8,81	5,71	7,4	14,42	991,53	35,12	20,79	147,97	0,1	0,11	1,14	15,5	12,11	67,94	1,36	8206,78	0	51,02	164,89	1,87	2,2	4,92	4,2	8,77	15,8	957,29
806	-2,09	-14,18	-28,11	0,08	0,19	0,33	4912,02	348,81	2788,01	424,9	0,71	4,83	6,79	2,03	85,27	10,49	0,35	NA	13,38	55,45	-94,48	-19,79	157,98	-300,74	0,02	0,06	0,16	5530,8	208,27	4810,37	498,85	0,98	-7,86	-7,98	-7,09	112,53	-5,37	-0,03	NA	9,98	192,98	-48,8	-1,83	11,02	-17,44	0,01	0,04	0,07	3477,03
807	1,26	4,61	72,67	83,22	83,22	83,22	21068,71	0,11	64,36	0	0,73	2,66	3,66	1,26	72,7	1,73	1,34	NA	0	0	0	0,94	3,38	67,51	920,19	925,95	925,95	26065,66	42,05	7,3	0	0,72	2,58	3,58	0,94	72,08	1,31	1,36	NA	0	0	0	1,29	4,48	NA	54,43	563,8	563,8	20052,29
808	13,03	28,09	10,9	1,09	1,4	2,89	305,38	17,77	57,15	86,49	0,42	0,9	2,16	44,94	53,6	70,38	1,51	8267,05	0,02	26,7	151,3	0,46	0,99	0,6	0,07	0,76	2,41	472,93	78,64	79,04	190,8	0,44	0,95	2,15	34,63	53,39	34,33	1,58	888,77	7,46	44,4	1472,73	0,1	0,19	0,1	0,16	0,91	3,02	335,11
809	-3,59	-9,09	-7,8	0,01	0,23	1,08	793,1	43,03	132,19	207,42	0,54	1,36	2,53	5,62	60,5	7,9	0,93	8805,85	32,79	20,01	148,68	0,16	0,49	0,33	0,04	0,2	0,78	742,21	41,32	195,35	167,99	0,62	1,87	3,03	8,81	67	14,84	0,79	9933,68	29,55	17,63	143,56	0,95	2,57	1,74	0	0,14	0,68	666,36
810	7,51	8,11	14,08	8,27	13,31	14,5	683,74	206,09	40,89	49,34	0,07	0,08	1,08	28,77	7,34	148,72	7,74	19918,29	0	39,81	69,73	7,19	7,64	14,23	10,56	18,17	19,46	720,65	246,66	32,39	42,15	0,06	0,06	1,06	27,72	5,96	153,09	8,2	19191,15	0	40,66	71,5	6,95	7,97	16,25	4,49	7,2	7,91	850,88
811	-19,72	-42,6	-27,82	0,03	0,44	1,03	514,87	35,05	96,32	112,33	0,53	1,15	2,16	7,89	53,7	-7,93	1	1950,19	28,84	38,94	730,97	1,04	2,82	1,48	0,02	0,48	1,08	517,26	64,56	158,15	136,82	0,63	1,7	2,7	22,86	62,98	19,72	1,05	15959,33	27,28	31,01	80,51	0,23	0,46	0,3	0	1,08	1,3	475,68
812	10,04	12,85	30,98	0,73	2,61	3,95	1125,75	445,6	237,18	322,17	0,22	0,28	1,28	18,91	21,81	71,2	5,16	-3887	0	27,35	-118,34	19,14	21,41	134,83	3,3	3,57	8,89	2564,07	68,54	259,01	1397,01	0,11	0,12	1,12	19,14	10,62	226,65	10,25	-1481	0	0	0	13,24	13,91	90,65	8,93	9,58	19,9	2491,78
813	0,55	1,29	2,1	0,08	0,47	1,73	1389,27	130	237,88	419,3	0,37	0,86	2,34	15,84	57,29	21,81	0,95	6027,88	15,01	58,19	207,5	0,67	1,54	1,55	0,01	0,21	1,55	840,27	46,25	204,44	319,55	0,37	0,86	2,29	12,07	56,37	22,02	0,94	17767,86	8,86	26,31	61,12	1,93	4,43	3,62	0,03	0,45	1,67	681,04
814	12,6	21,51	12,17	0,15	1,38	1,98	352,41	121,45	73,73	60,98	0,37	0,63	1,71	19,2	41,4	60,15	1,43	35144,8	9,51	6,37	29,82	9,29	13,95	8,7	0,29	2,04	2,52	340,85	124,82	18,11	35,07	0,3	0,45	1,5	15,46	33,38	80,66	1,63	28996,82	17,49	5,78	32,27	3,06	5,71	4,84	0,14	1,41	1,91	576,41
815	0,64	4,75	NA	0,49	0,64	1,05	NA	NA	NA	NA	0,86	6,39	7,39	8,74	86,47	33,99	1,05	-64794	0	NA	-6,99	-2,12	-54,06	-38,6	0,39	0,54	0,83	6627,29	546,84	3619,4	1079,08	0,96	24,5	25,5	10,86	96,08	24,33	0,83	-58208	0	236,29	-13,03	5,7	72,79	134,08	0,63	0,75	0,84	8564,75
816	8,63	16,65	77,26	0,93	1,1	1,51	3267,89	195,01	1130,46	470,8	0,35	0,68	1,93	25,95	48,16	86,25	1,11	-8442	0	155,11	-80,85	8,48	17,52	71,8	0,44	1,25	1,59	3080,86	968,82	1197,54	415,18	0,45	0,94	2,06	29,86	51,57	50,62	1,46	-466,11	0	180,95	-1563,55	2,76	4,18	NA	1,12	1,55	2,17	3001,27
817	8,39	9,52	33,57	3,94	7,05	10,43	1461,34	202,26	66,27	227,14	0,06	0,06	1,13	19,7	11,87	368,08	1,71	10034,83	0	45,31	141,04	0,47	0,52	2,64	6,93	9,46	15,75	2036,36	160,58	64,19	409,48	0,04	0,05	1,1	12,27	8,97	303,01	1,84	7022,18	0	66	212,46	2,27	2,48	8,69	8,85	9,81	13,9	1390,07
818	11,55	108,5	21,98	0,01	0,41	0,81	694,94	241,72	382,83	242,13	0,89	8,39	9,4	33,49	89,36	19,03	0,43	-12593,46	32,06	41,78	-88,05	6,92	72,83	50,05	0,01	0,04	0,55	2632,26	61,21	2016,34	1160,69	0,88	9,29	10,52	10,67	90,5	9,3	0,23	-3819	10,53	27,08	-294,94	1,23	12,3	2,85	0	0,01	0,63	843,34
819	0,73	1,44	8,59	0,68	0,86	1,8	1185,5	368,47	2076,99	1980,45	0,49	0,97	1,97	0,73	49,15	1,49	NA	NA	0	0	0	2	17,11	4,34	0,15	1,2	1,51	787,41	255,66	243,05	76,15	0,88	7,54	8,54	2	88,28	6,75	1,14	NA	0	0	0	0,36	8,38	14,98	0,19	0,29	0,66	15108,58
820	0,09	0,13	0,15	0	0,45	1,67	613,42	42,18	48,21	117,04	0,24	0,33	1,41	17,51	28,83	48,4	1,07	10972,55	12,05	29,28	124,2	0,45	0,59	0,69	0	0,81	2,38	559,38	50,2	41,58	99,28	0,2	0,26	1,32	17,09	24,42	59,4	1,16	15536,18	6,62	25,57	92,93	0,48	0,6	0,92	0,13	1,21	3,22	687,62
821	-5,98	-7,73	-11,6	0,31	1,79	5,22	707,61	68,67	46,33	160,96	0,09	0,11	1,29	19,19	22,57	130,78	1,2	6534,76	0	48,81	162,25	-4,5	-5,67	-8,75	0,26	1,81	6,54	706,86	61,53	39,85	191,29	0,08	0,1	1,26	22,79	20,59	154,51	1,28	6163,62	0	53	169,02	-0,96	-1,21	-1,84	0,58	1,56	5,39	698,25
822	-3,38	-81,01	-17,95	0,07	0,07	0,07	1936,72	NA	1653,91	NA	0,96	22,95	23,95	-1,47	95,82	1,87	0,04	NA	0	10,14	44,38	1,2	21	5,99	0,05	0,05	0,05	1812,85	NA	1643,2	NA	0,94	16,45	17,45	3,7	94,27	7,23	0,06	NA	0	12,42	61,09	-2,93	-93,95	-11,98	0,05	0,05	0,05	1486,86
823	-9,57	-11,88	-14,19	0,16	1,44	6,55	541,19	42,41	32,91	170,52	0,16	0,19	1,24	12,82	19,42	13,35	1,52	10746,58	3,72	33,2	144,08	4,64	5,89	5,98	0,13	2,36	5,07	469,48	96,32	41,38	118,64	0,18	0,23	1,27	23,46	21,18	83,31	1,67	18514,53	4,38	24,28	78,93	0,62	0,81	1,17	-0,33	0,56	4,86	686,46
824	0,1	0,24	0,59	0,03	0,1	0,89	2093,82	52,72	687,17	634,9	0,42	0,97	2,28	9,69	56,22	27,03	0,73	1594,1	5,67	55,01	367,73	0,06	0,34	0,61	0,02	0,41	0,66	3806,37	812,78	1857,08	547,65	0,58	3,4	5,9	5,85	83,06	7,43	0,3	170,24	6,73	60,58	4012,45	0,02	0,08	0,09	0,05	0,37	1,37	2196,4
825	5,49	18,28	66,76	0,6	1,16	1,62	4438,84	905,96	529,4	752,53	0,55	1,83	3,33	23,82	69,96	27,43	1,18	NA	24,81	222,97	-335,42	3,17	9	42,09	0,63	1,05	1,51	4835,49	739,8	495,02	805,05	57,01	161,98	2,84	23,43	57,01	24,86	1,22	NA	26,46	192,11	-218,8	1,43	3,57	14,08	0,57	1,03	1,42	3586,51
826	16,75	32,46	11,34	0,93	1,3	1,59	247,11	42,75	115,24	34,06	0,48	0,94	1,94	32	48,39	73,34	2,17	NA	0	10,32	59,99	21,73	42,71	17,47	0,72	1,42	1,69	292,54	97,39	139,44	38,77	0,49	0,97	1,97	34,65	49,11	65,78	2,86	NA	0	10,38	48,58	15,64	35,01	12,3	0,74	1,01	1,23	286,21
827	-1,52	-2,4	-5,05	0	0,15	1,09	1210,75	39,57	81,1	254,97	0,28	0,44	1,58	15,79	36,7	39,76	0,91	3693,71	15,59	57,41	254,97	-3,71	-6,13	-12,85	0,07	0,52	3,28	1262,7	44,82	99,73	278,7	0,32	0,53	1,65	13,99	39,51	13,21	1,15	2461,17	17,2	61,38	385,44	-3,42	-5,77	-11,02	0,01	0,25	2,45	1171,67
828	-0,8	-3,68	-1,36	0,11	0,38	0,47	621,86	125,48	468,16	42,66	0,77	3,55	4,6	10,29	78,28	15,72	0,35	34885,03	0	18,9	54,59	-1,81	-8,75	-3,65	0,02	0,26	0,36	732,27	131,04	540,96	57,56	0,78	3,78	4,82	9,08	79,26	12,82	0,29	28912,62	2,91	21,92	76,73	-0,91	-1,45	-5,44	0,03	0,08	0,4	2189,33
829	2,23	4,69	5,02	0,5	0,71	1,22	820,71	81,37	276,31	205,97	0,51	1,07	2,1	24,64	52,45	11,76	1,19	8775,71	14,9	50,39	151,18	0,03	0,06	0,08	0,03	0,28	1,22	1036,76	115,93	463,74	444,62	0,49	0,99	2,03	21,19	50,67	11,12	1,16	7730,35	0	60,26	156,29	0	0	0,01	0,07	0,16	0,64	1565,43
830	1,01	1,23	11,14	2,43	2,59	4,21	4013,71	108,1	698,27	1149,75	0,18	0,21	1,21	1,01	17,64	66,88	3,21	NA	0	0	0	-3,42	-9,15	-78,32	0,24	0,27	0,45	8341,67	163,33	5169,34	933,3	0,63	1,68	2,68	-3,42	62,66	2,89	0,52	NA	0	0	0	0,23	0,62	2,99	0,2	0,2	0,26	4741,22
831	-24,89	-134,39	-17,86	0,07	0,38	0,8	261,8	55,96	183,68	79,67	0,81	4,4	5,4	20,53	81,48	-18,57	0,59	NA	0	32,58	470,02	-23,38	-1849,58	-12,54	0,17	0,23	0,57	195,23	10,5	179,37	60,72	0,99	78,11	79,11	39,12	98,74	-12,04	0,09	NA	0	23,95	204,91	-0,1	-13,22	-0,07	0,03	0,18	0,58	244
832	7,34	10,7	30,97	1,98	3,22	3,22	1540,5	587,12	471,81	NA	0,31	0,46	1,46	7,34	31,43	23,34	NA	NA	0	0	0	7,99	8,03	47,07	NA	NA	NA	2143,58	237,55	NA	NA	0,01	0,01	1,01	7,99	0,51	1570,56	NA	NA	0	0	0	8,23	8,46	NA	39,96	43,12	43,12	2777,32
833	-0,29	-1,48	NA	0,29	0,39	0,52	NA	NA	NA	NA	0,8	4,01	5,01	-0,29	80,04	-0,37	0,34	0	0,01	NA	NA	0,79	6,09	0,19	0,3	0,44	0,68	88,34	10,65	75,94	19,06	0,87	6,75	7,75	48,18	87,09	0,9	0,33	3788	0	11,5	177,13	3,09	24,21	1,03	0,14	0,37	0,56	120,92
834	16,53	17,34	5,4	21,44	21,44	21,44	85,29	NA	5,49	NA	0,05	0,05	1,05	16,53	4,67	354,39	NA	NA	0	0	0	1,54	3,06	0,51	42,68	42,68	42,68	119,23	NA	0,54	NA	0,5	0,98	1,98	2,92	49,62	30,55	1,25	NA	0	0,45	5,42	-90,65	4150,65	-143,48	0,01	0,01	0,01	576,11
835	22,11	32,64	14,4	0,58	0,58	1,18	237,79	NA	74,47	45,13	0,32	0,48	1,48	40,6	32,27	133,82	1,1	NA	0	12,05	87,64	23,35	30,61	17,81	0,29	0,32	1,02	277,72	1,37	61,39	43,45	0,24	0,31	1,31	37,9	23,72	193	1,01	19038,67	0	11,1	48,48	16,33	19,81	18,14	1,06	1,63	2,81	404,49
836	18,85	85,91	29,65	0,26	0,38	0,58	479,74	50,74	440,65	90,89	0,78	3,56	4,56	25,33	78,06	40,37	0,4	18054,5	0	10,19	29,03	-4,48	-44,87	-20,42	0,17	0,24	0,36	1657,61	79,33	1205,34	154,29	0,9	9	10,01	1,42	90,01	17,15	0,36	NA	0	26,88	-63,76	-22,49	281,69	-45,83	0,18	0,2	0,34	741,91
837	0	0	NA	NA	NA	NA	NA	NA	NA	NA	NA	NA	1	0	0	NA	NA	NA	0	NA	NA	28,83	31,55	54,31	11,62	11,62	11,62	685,63	NA	58,34	NA	0,09	0,09	1,09	28,83	8,6	517,09	NA	NA	0	0	0	31,8	34,93	77,99	10,49	11,14	11,14	892,79
838	2,94	5,27	4,66	0	0,7	1,51	578,37	151,84	101,34	184,35	0,44	0,78	1,79	15,26	44,2	22,25	1,53	14716,69	21,47	19,52	85,19	-14,95	-60,83	-49,14	0	0,85	1,33	1196,42	523,22	311,36	297,2	0,75	3,05	4,07	-5,03	75,42	-13,21	1,59	-6284,45	45,77	32,6	-220,04	8,64	17,68	15,74	0	0,81	1,7	663,42
839	6,01	12,01	4,42	0,09	0,21	1,02	268,17	7,62	70,61	70,3	0,5	1	2	49,55	49,94	51,93	0,98	12013,59	20,8	31,98	91,75	-16,57	-55,17	-23,29	0,71	1,09	2,43	511,46	40,55	106,43	145,06	0,54	1,8	3,33	23,97	69,96	-6,92	1,27	-94,02	27,76	56,97	-10439,25	11,85	27,6	14,93	0,18	0,42	1,45	458,65
840	11,46	12,4	27,49	5,35	6,92	8,08	875,9	103,05	65,68	77,15	0,08	0,08	1,08	11,46	7,6	285,08	2,4	NA	0	0	0	10,52	11,47	25,43	6,05	6,37	7,75	880,15	23,3	72,26	100,83	0,08	0,09	1,09	15,95	8,3	258,77	2,57	-1970,5	0	13,14	-51,61	8,44	30,37	8,4	0,92	1,79	2,8	362,4
841	-50,96	58,61	-15,15	0,13	0,15	0,37	108,48	4,05	199,61	42,87	1,87	-2,15	-1,15	9,88	186,94	-23,82	-2,76	1531,33	0	18,08	344,19	-38,64	-1736,11	-30,13	0,01	0,73	0,73	283,79	192,91	270,05	NA	0,98	43,93	44,93	-38,64	97,77	-33,58	0,12	NA	0	0	0	32,27	95,55	NA	0	1,19	1,19	264,11
842	0,64	1,07	0,82	1,95	2,13	4,37	467	8,61	47,18	107,04	0,4	0,68	1,68	22,93	40,48	46,13	1,33	6133,6	1,28	28,53	174,52	0,18	0,42	0,4	1,04	1,13	4,98	808,49	3,53	37,28	145,53	0,57	1,32	2,32	17,38	56,81	15,54	0,94	3278,9	0,75	38,21	348,58	0,58	1,32	1	0,47	0,88	2,4	632,71
843	0,13	0,91	0,21	0,36	2,93	8,02	560,45	125,71	48,87	252,34	0,76	5,12	6,73	12,04	85,14	17,03	2,83	-775,6	0	18,28	-1024,48	0,07	0,52	0,14	0,38	2,24	5,08	694,79	196,64	105,66	304,55	0,79	5,64	7,11	10,1	85,93	8,49	3,6	-5807,88	0	19,14	-152,82	0,56	3,38	1,22	0,46	2,89	5,72	794,04
844	-2,61	-3,2	-4,09	0,4	1,05	6,94	572,09	30,33	46,54	278,01	0,17	0,2	1,23	36,13	18,61	59,17	2	4175,6	0	60,72	301,18	-10,42	-13,75	-17,22	0,09	0,47	4,09	601,66	34,47	91,49	336,08	0,23	0,3	1,32	28,99	24,27	5,96	2,11	4000,28	0	65,13	313,5	-13,82	-20,66	-21,47	0,14	0,45	3,44	565,5
845	0,46	42,71	0,26	0,61	0,9	0,9	206,97	48,34	77,58	0,13	0,9	82,94	92,5	32,34	98,92	16,76	0,37	53956	42,26	18,08	64,87	-2,75	-30,82	-1,56	0,63	0,93	0,93	207,04	44,22	95,35	NA	0,91	10,21	11,21	18,53	91,08	15,38	0,81	28321,5	25,1	12,1	41,57	2,94	6,37	1,49	0,22	0,79	1,83	184,73
846	0,44	0,51	0,97	0,27	1,45	8,2	810,77	33,66	28,52	195,17	0,11	0,13	1,16	21,27	13,95	60,03	1,32	11074,5	2,47	46,27	114,35	0,88	1	2,07	0,88	1,98	9,59	856,9	29,91	27,17	209,77	0,1	0,11	1,14	21,11	12,47	75,35	1,36	10679,43	1,25	47,63	123,16	-0,36	-0,41	-0,8	0,84	1,6	8,17	812,49
847	0,25	0,28	0,4	0,29	1,45	4,34	596,12	48,21	41,5	121,55	0,12	0,14	1,14	32,54	12,31	239,69	1,35	1133,8	0	52,74	515,17	-0,28	-0,42	-0,66	0,05	0,58	1,16	868,71	139,51	59,12	155,08	0,34	0,51	1,51	24,43	33,59	45,99	1,08	1346,25	23,85	58,95	545,46	1,27	1,65	2	0,24	1,04	1,9	573,5
848	-22,45	-68,66	-78,77	0,01	0,18	0,29	1280,82	82,86	496,76	54,27	0,48	1,45	3,06	-1,22	67,31	-27,2	0,46	-1091,6	0,15	74,49	-478,71	0,16	0,48	0,51	0,09	0,16	0,46	1130,87	29,03	426,78	129,52	0,45	1,31	2,91	19,83	65,59	22,44	0,5	4337,67	0	61,09	118,35	-21,91	-118,24	-93,37	0,04	0,17	0,41	1551,15
849	9,44	9,74	18,37	23,02	25,26	35,2	709,89	26,18	11,67	117,63	0,02	0,03	1,03	12,35	3,08	598,71	2,39	43537,33	0	5,66	31,62	6,71	6,85	11,78	34,08	36,19	46,04	639,55	16,19	7,7	76,91	0,02	0,02	1,02	9,34	2,07	585,25	2,27	46826,67	0	4,63	28,27	10,89	11,26	33,52	20,14	20,47	25,12	1120,55
850	-3,58	-7,05	-11,23	0,11	0,24	1,32	1143,44	32,5	114,93	269,28	0,37	0,74	1,97	10,33	49,18	11,49	0,94	7564,2	19,1	43,58	145,16	-6,27	-13,52	-18,24	0,07	0,19	1,1	1058,47	31,81	148,01	260,02	0,43	0,92	2,15	7,63	53,59	3,71	0,88	3758,53	20,89	40,44	301,35	2,44	5,17	6,43	0,02	0,16	1,1	958,08
851	1,47	1,49	3,6	11,59	43,22	43,22	348,48	474,36	15	NA	0,02	0,02	1,02	1,47	1,7	127,79	3,69	NA	0	0	0	0,12	0,17	0,23	0,04	0,92	0,92	665,86	169,78	23,99	NA	0,29	0,42	1,42	2,69	29,46	19,48	1,49	NA	25,82	4,69	24,44	0,58	0,69	NA	-0,13	2,27	2,27	498,43
852	1,61	13,78	2,57	1,17	1,17	1,17	581,95	0	488,98	0	0,88	7,54	8,54	1,61	88,29	1,83	NA	NA	0	0	0	0,08	2,64	1,27	0,24	0,37	0,66	5819,86	682,8	5574,5	1645,7	0,97	32,2	33,2	0,08	96,99	0,08	NA	NA	0	0	0	0,13	2,98	1,11	0,22	0,51	0,51	3101,84
853	0,02	0,05	0,08	0,05	0,34	1,49	1436,1	42,39	52,4	169,03	0,37	0,91	2,46	10,97	59,34	26,45	0,79	10575,53	29,78	43,09	101,44	-1,06	-2,67	-3,52	0,01	0,31	1,27	1213,01	40,05	66,11	128,33	0,4	1,01	2,53	10,55	60,41	19,36	0,79	10728,76	30,91	38,68	104,39	-0,04	-0,09	-0,11	0,03	0,28	0,99	1086,89
854	18,16	25,67	54,91	3,39	3,71	5,02	1103,53	34,44	110,64	144,2	0,12	0,17	1,41	46,16	29,26	224,95	1,44	NA	-0,23	84,65	256,21	5,44	7,34	50,81	4,9	4,98	6,65	3401,87	21,49	282,02	480,18	0,1	0,14	1,35	22,03	25,91	115,84	1,71	-1158,1	0	155,03	-540,3	1,65	2,2	26,74	5,18	5,45	7,18	5888,16
855	0,09	0,09	2,68	3,19	5,81	8,66	11343,04	767,99	293,76	849,33	0,03	0,04	1,09	3,63	8,45	236,66	1,19	-14432,38	0,46	110,16	-65,07	0,08	0,11	3,5	0,17	1,36	1,83	14986,67	2994,31	510,71	1199,91	0,17	0,22	1,27	2,87	21,47	39,99	1,14	-15120,69	13,65	114,54	-50,37	0,09	0,11	2,96	0,07	1,81	2,35	11725,16
856	-10,08	-20,68	-14,85	0,02	0,3	1,8	537,77	42,53	153,22	232,84	0,49	1,01	2,05	11,9	51,28	5,53	1,41	7088,51	0	32,38	151,23	-22,76	-82,27	-30,44	0,02	0,2	1,18	486,87	38,04	203,16	200,95	0,7	2,55	3,62	0,79	72,34	-13,23	1,09	1249,53	0	31,5	935,62	-9,34	-46,7	-10,72	0,05	0,2	1,06	417,56
857	5,58	10,45	13,45	0,27	0,46	1,71	880,09	21,6	95,71	145,72	0,25	0,47	1,87	23,2	46,61	52,22	0,83	4141,81	12,71	42,5	248,18	0,63	1,54	2	0,01	0,11	0,89	1153,02	25,42	210,34	201,61	0,41	0,99	2,43	17,19	58,91	18,32	0,73	690,81	20,86	52,45	1527,02	7,5	15,5	17,39	0,02	0,25	0,92	844,01
858	1,07	3,98	2	0,05	0,34	0,74	681,5	89,85	250,36	125,04	0,51	1,89	3,72	11,55	73,11	13,78	0,48	NA	11,84	19,56	122,79	1,01	3,8	2,44	0,2	0,99	2,56	878,11	92,47	102,22	182,59	0,52	1,96	3,76	10,36	52,12	12,38	0,99	9006,63	3,09	15,97	126,19	-0,28	-1,1	-0,6	0,33	0,69	2,41	775,39
859	4,64	-69,52	3,32	0,07	0,22	0,88	260,83	40,07	274,14	183,99	1,07	-15,97	-14,98	14,98	106,67	6,09	-1,24	14253	0	7,39	59,72	12,33	184,09	8,87	0,05	0,2	0,81	261,98	38,01	240,16	147,26	0,93	13,92	14,94	18	93,3	15,99	0,28	11467	0,45	4,09	24,16	-2,51	-46,38	-1,84	0,23	0,32	0,88	266,64
860	-178,29	-178,29	NA	NA	NA	NA	NA	NA	NA	NA	NA	NA	1	-178,29	0	NA	NA	NA	0	NA	0	13,51	50,08	14,21	0,52	1,37	1,37	382,81	233,47	276,48	NA	0,73	2,71	3,71	13,51	73,03	18,5	NA	NA	0	0	0	2,84	90,55	0,77	0,01	0,23	0,98	99,31
861	-2,12	-3,63	-3,57	1,37	2,44	4,68	613,31	66,34	61,88	140,38	0,4	0,68	1,71	12,2	41,47	9,7	1,68	8697,06	21,87	24,06	160,36	1,65	2,99	3,12	1,11	1,81	3,95	687,75	57,97	74,4	177,22	0,44	0,8	1,81	15,06	44,84	28,42	1,66	16767,5	27,46	25,33	80,17	7,15	10,49	10,38	0,02	0,81	2,16	528,45
862	6,04	7,4	13,43	6,81	8,2	11,78	812,24	42,73	30,93	112,25	0,13	0,16	1,23	17,1	18,49	111,37	1,65	21229,33	0	24,61	60,94	1,99	2,39	5,12	9,03	13,03	18,54	935,36	99,68	24,92	139,27	0,12	0,14	1,2	14,5	16,57	84,45	1,83	18699,27	0	32,13	77,76	1,61	1,94	4,27	10,77	13,96	18,74	967,65
863	0,35	1,53	1,56	0,08	0,33	0,49	1606,35	179,1	662,71	117,59	0,72	3,11	4,33	4,42	76,93	13,13	0,59	27319,05	9,58	17,9	39,36	0,3	1,3	1,37	0	0,19	0,55	1669,58	122,65	668,02	247,38	0,7	3,05	4,34	5,46	76,94	10,81	0,67	25801,47	8,58	23,68	53,87	-11,76	-74,32	-61,27	0	0,11	0,55	1896,76
864	6,88	10,09	2,51	1,11	2,53	3,14	133,22	59,06	31,54	25,96	0,32	0,47	1,47	6,88	31,76	21,67	NA	NA	7,76	0	0	1	1,78	0,41	0,94	1,93	2,29	148,15	63,14	37,09	23,13	0,44	0,77	1,77	1	43,55	2,3	NA	NA	18,24	0	0	13,56	17,85	5,66	2,58	3,37	4,16	151,83
865	5,55	82,59	11,08	0,51	2,27	2,27	706,97	102,76	58,5	NA	0,93	13,89	14,89	7,37	93,28	14,19	1,13	NA	0	3,64	8,54	4,23	42,52	6,66	0,03	2,03	2,03	573,81	204,61	102,25	0,33	0,9	9,03	10,06	6,4	90,06	30,24	1,29	181178	0	3,43	6,04	-1,91	-16,32	-2,08	0,14	1,58	1,58	395,84
866	-0,37	-0,78	-0,33	2,31	2,68	3,87	330,07	24,89	67,15	80,84	0,52	1,1	2,1	13,47	52,49	5,77	3,91	-10548,5	0	12,51	-150,8	7,98	14,73	5,93	3,32	3,69	5,21	270,35	14,24	39,29	60,69	0,46	0,84	1,85	20,12	45,81	38,79	3,62	-576	0	9,02	-2492,1	26,29	40,89	24,72	3,07	5,05	5,95	342,27
867	0,1	0,11	0,54	3,49	4,3	13,77	2054,58	18,5	22,58	216,8	0,03	0,04	1,17	5,9	14,53	49,24	1,03	NA	0	32,67	-62,15	0,54	0,64	1,84	2,97	4,61	9,36	1244,08	33,5	20,4	98,23	0,06	0,07	1,19	6,51	15,87	136,09	1,05	NA	0	20,4	160,35	1,65	2,02	6,39	0,6	1,16	1,77	1406,7
868	35,56	64,21	46,41	0,91	0,91	0,91	443,69	NA	209,6	NA	0,45	0,81	1,81	35,56	44,62	115,58	0,94	NA	0	0	0	-3,23	-3,54	-11,62	59,3	111,27	111,27	1310,3	79,13	8,67	NA	0,09	0,1	1,1	-3,23	8,79	93,32	3,88	NA	8,12	0	0	25,94	35,91	33,87	0,45	2,36	2,36	475,29
869	-21,86	-140,42	-52,52	0,96	1,97	3,1	877,08	172,32	171,41	196,02	0,84	5,37	6,42	25,2	84,43	-2,35	2,04	-6118,14	0	113,08	-170,79	-11,76	-8752,27	-36,29	0,04	1,1	1,51	1123,33	528,24	255,44	209,13	0,99	738,86	744,22	26,8	99,87	-2,23	1,61	-1710,05	22,19	119	-720,77	-3,5	97,47	-7,53	0,09	0,55	1,14	783,41
870	-0,83	-1,13	-2,66	0,69	10,12	12,22	1169,92	889,91	94,38	200,79	0,26	0,36	1,36	-0,83	26,24	-3,16	NA	NA	0	0	0	10,05	15,19	7,13	4,78	11,56	11,56	258,11	149,82	22,08	NA	0,34	0,51	1,51	10,14	33,82	29,71	NA	NA	0	0,06	0,39	-1,42	-1,59	-4,65	1,39	9,33	9,33	1191,7
871	-18,11	-70,09	-37,66	0,01	0,23	0,49	758,95	92,72	357,72	112,41	0,67	2,58	3,87	2,39	74,16	-12,41	0,46	2660,15	9,18	42,63	325,58	7,2	21,42	9,59	0,02	0,19	0,55	484,62	42,43	235,9	85,73	0,58	1,73	2,97	27,05	66,38	29,94	0,56	8937,03	0	26,42	124,53	31,9	54,18	43	0,05	0,3	0,84	490,7
872	63,97	3136,97	18,43	0,75	0,76	0,76	105,17	0,3	101,61	NA	0,98	48,04	49,04	63,97	97,96	77,02	0,08	NA	0	0	0	16,12	92,13	10,38	0,17	0,37	0,8	234,27	35,02	176,68	76,92	0,83	4,71	5,71	16,12	82,5	34,15	0,61	NA	0	0	0	0,53	2,77	0,35	0,31	0,42	0,9	237,36
873	1,63	2,11	2,15	0,32	0,95	4,04	481,61	35,71	59,6	186,8	0,2	0,26	1,29	26,46	22,48	58,51	1,71	10924,32	0	32,75	91,4	-3,73	-5,09	-5	0,32	0,76	3,12	488,05	33,41	77,01	184,22	0,25	0,34	1,37	21,71	26,77	26,39	1,62	9829,83	0	34,1	102	1,45	2,07	2,28	0,2	0,46	2,45	573,46
874	1,72	4,12	1,53	0,01	0,19	1,19	325,41	10,62	49,2	59,49	0,22	0,53	2,4	6,42	58,26	47,55	0,59	12874,47	3,02	4,2	72,66	1,73	3,87	1,52	0,16	0,57	1,42	321,03	24,8	59,8	51,58	0,23	0,51	2,24	6,62	55,39	48,87	0,67	11101,44	0	4,31	90	0,72	1,76	0,65	0,09	0,78	1,2	329,53
875	-3,63	-4,01	-186,75	9,48	10,38	15,66	18789,15	989,13	1098,1	5875,56	0,1	0,11	1,11	10,65	9,63	-1,18	13,19	-10964	0	734,74	-64,42	-1,93	-2,16	-10,76	8,23	9,15	13,36	2029,4	130,52	142,75	609,91	0,11	0,12	1,12	13,76	10,78	13,08	18,97	-10485	0	87,49	-73,45	-0,16	-0,17	NA	15,06	15,33	22,58	36662,35
876	3,37	26,31	3,28	0,31	0,45	0,5	355,32	40,94	305,52	17,55	0,87	6,8	7,8	15,5	87,18	6,88	0,25	3645,5	0	11,8	78,77	2,33	22,57	1,79	0,32	0,44	0,53	279,87	28,79	248,28	22,93	0,9	8,7	9,7	14,27	89,7	12,96	0,21	7086,5	0	9,19	64,18	-1,29	-29,73	-1,49	0,46	0,67	0,67	418,44
877	-5,31	-10	-9,24	0,13	0,44	0,8	635,61	38,06	109,09	45,42	0,29	0,54	1,88	9,74	46,93	11,38	0,74	10016,26	2,31	26,2	118,48	-3,07	-5,6	-5,1	0,09	0,39	0,88	605,91	33,29	116,53	63,54	0,28	0,51	1,83	10,18	45,22	18,2	0,76	8609,21	1,82	22,05	131,87	-1,01	-1,87	-1,48	0,05	0,45	0,91	534,34
878	1,87	1,88	2,5	285,97	285,97	285,97	488,71	0	1,69	0	0	0	1	10,93	0,35	534,33	NA	NA	0	12,14	41,84	0,61	0,61	NA	-3200,67	-3200,67	-3200,67	592,24	NA	-0,18	NA	-0,03	-0,03	1	0,61	-0,03	-1950	NA	NA	0	0	0	-2,18	-2,22	NA	11,19	54,95	54,95	597,98
879	-6,79	-8,76	-15,59	0,12	1,17	4,83	837,24	77,89	71,09	276,45	0,12	0,15	1,29	11,47	22,44	17,96	1,42	9526,89	0,4	41,89	110,8	-7,09	-9,62	-13,14	0,17	0,55	3,18	674,07	33,86	88,46	235,38	0,17	0,24	1,36	12,32	26,25	9,66	1,33	7780,41	0	35,96	141,41	-8,38	-12,35	-17,99	0,08	0,48	2,51	781,53
880	-16,94	-693,22	-7,01	0,23	0,25	0,29	151,12	2,43	134,03	6,46	0,98	39,92	40,92	42,84	97,56	13,1	0,14	7965,75	7,61	24,75	69,1	-22,62	109,51	-12,76	0,45	0,46	0,46	205,41	1,76	209,07	NA	1,21	-5,84	-4,84	19,73	120,65	6,5	-0,08	7119,75	0	23,9	68,12	9,72	-68,27	4,05	0,95	0,99	0,99	151,67
881	33,49	41,38	14,99	3,63	4,94	5,33	163,34	39,44	30,23	12,06	0,19	0,24	1,24	51,17	19,07	175,59	NA	15953	0	7,91	33,34	29,62	45,2	15,74	1,99	2,87	3,04	193,4	55,43	62,97	10,83	0,34	0,53	1,53	43,47	34,48	85,88	NA	18359	0	7,36	30	24,61	40,03	16,58	2,06	2,67	2,83	245,25
882	-10,22	-32,01	-11,23	0,03	0,13	0,73	400,88	19,32	159,59	118,7	0,57	1,78	3,13	15,61	68,06	8,17	0,6	7335,03	13,8	28,37	197,38	-9,37	-37,88	-10,68	0,05	0,13	0,71	414,73	20,49	242,89	140,85	0,66	2,68	4,04	18,43	75,26	8,77	0,52	5967,88	4,07	31,68	244,41	5,48	19,06	5,76	0,23	0,31	0,89	382,24
883	1,17	8,21	0,63	0,1	0,15	0,2	195,29	7,63	95,62	7,72	0,86	6	7	2,34	85,72	37,57	0,17	NA	36,07	0,63	16,15	0,91	8,69	0,49	0,1	0,49	0,59	195,04	37,24	47,55	9,92	0,9	8,59	9,59	2,25	89,58	32,22	0,72	20118	45,11	0,72	6,87	1,35	21,73	1,85	0,32	0,42	0,45	498,12
884	11,76	22,75	7,12	1,32	1,32	1,32	221,05	0	104,93	0	0,48	0,93	1,93	37,96	48,29	54,46	1,95	11656	0	15,87	43,55	-1,56	-2,91	-1,2	1,58	1,66	1,66	281,57	9,98	129,04	0	0,47	0,87	1,87	29,55	46,52	29,93	4,16	10301	0	24,07	54,97	-13,61	-30,32	-10,6	1,58	1,81	1,81	283,57
885	0,07	0,11	0,13	0,08	0,47	2,27	623,89	47,57	89,62	224,17	0,3	0,43	1,44	20,11	30,77	40,12	1,43	15187,35	7,57	34,25	93,75	1,14	1,75	2,01	0,43	0,69	1,9	638,88	44,9	110,06	213,57	0,34	0,51	1,53	20,56	34,53	33,29	1,52	16385,31	10,01	34,08	90,65	0,69	0,92	1,07	0,15	0,55	2,81	565,76
886	2,5	-3,76	7,2	0,1	1,32	1,32	1050,8	592,8	221,53	NA	1,66	-2,51	-1,51	2,5	166,43	5,25	1,45	NA	25,7	0	0	40,07	209,39	37,06	24,99	26,01	26,01	336,66	4,26	4,16	NA	0,81	4,23	5,23	40,07	80,86	84,1	1,46	NA	0	0	0	27,91	63,46	32,17	33,28	33,28	33,28	419,57
887	38,06	49,33	43,8	0,98	0,98	0,98	303,81	NA	93,45	NA	0,23	0,29	1,3	38,06	22,84	188,91	1	NA	0	0	0	6,67	46,92	4,69	0,65	1,61	5,89	255,99	25,96	26,94	116,87	0,86	6,03	7,03	6,67	85,78	9,59	0,38	NA	0	0	0	-0,19	-7,86	-0,74	0,07	0,29	0,29	1413,54
888	1,13	6,6	1,17	0,04	0,14	0,63	376,1	9,99	60,65	50,66	0,78	4,53	5,83	10,01	82,85	21,97	0,83	2915,56	45,75	9,15	221,01	3,02	31,34	8,1	0,04	0,19	0,26	974,94	46,97	176,55	23,1	0,88	9,17	10,36	7,45	90,35	13,84	0,72	18168,5	56,74	11,84	40,79	1,23	5,26	4,19	0,1	0,26	0,28	1237,22
889	-3,38	-3,69	-6,91	9,23	12,81	15,05	746,06	129,77	38,67	87,88	0,07	0,07	1,09	16,87	8,42	77,28	4,47	12564,62	0	41,38	121,07	0,12	0,15	0,19	3,81	7,63	12,12	582,81	97,53	25,52	116,31	0,2	0,25	1,27	12,24	21,55	58,25	1,98	NA	4,8	19,4	77,8	4,41	5,95	5,55	1,29	3,68	4,27	458,53
890	4,08	64,54	1,6	0	1,03	1,06	143,59	136,01	61,4	3,6	0,93	14,77	15,83	4,93	93,68	4,37	6,02	130629	49,94	0,33	12,36	3,41	30,04	1,01	0,05	0,98	1,12	107,82	87,71	50,21	13,06	0,89	7,8	8,8	5,25	88,63	4,22	11,48	62888,5	41,41	0,54	22,12	2,58	25,12	1,12	0,01	1,07	1,07	158,4
891	-2,7	-3,33	-3,68	0,95	2,23	4,86	497,83	59,38	50,3	134,1	0,15	0,18	1,23	19,72	19,01	95,42	1,68	18123,43	0,55	30,58	86,7	-1,38	-1,68	-2,05	1,79	2,34	4,88	539,62	29,53	64,74	167,27	0,15	0,19	1,22	23,66	18,09	103,84	2,07	22253,9	0	37,11	86	-1,15	-1,53	-2,09	1,27	1,54	3,46	659,57
892	8,52	39,88	8,08	0,54	1,57	1,57	346,28	224	216,8	0,4	0,79	3,68	4,68	8,52	78,64	10,83	NA	NA	0	0	0	4,91	23,52	6,88	0,11	1,5	1,5	509,69	421	303,23	1,84	0,77	3,7	4,79	11,1	79,12	6,74	4,81	17968	0	8,66	30,37	2,15	11,8	2,8	0,06	1,69	1,69	473,69
893	14,39	40,93	12,18	0,16	0,2	0,76	308,9	7,66	188,94	108,55	0,63	1,81	2,84	29,11	64,84	36,14	0,68	11545,18	0	12,46	122,57	6,66	17,65	10,59	0,1	0,11	0,94	578,63	5,32	337,37	279,25	0,61	1,61	2,65	20,27	60,73	27,95	0,86	10339,45	0	15,12	96,84	9,31	20,64	9,41	0,27	0,39	0,99	367,71
894	-7,26	-9,05	-18,75	0,01	1,23	4,28	942,21	63,47	22,91	171,6	0,13	0,17	1,25	6,87	19,7	-9,2	1,18	12137,27	4,17	36,48	127,58	-1,08	-1,34	-2,49	0,01	1,41	4,65	837,67	65,44	18,33	164,16	0,13	0,16	1,24	13,5	19,15	34,66	1,21	18198,85	4,14	33,56	89,38	-3,32	-4,11	-7,33	0,01	1,05	4,7	803,63
895	0,45	1,5	4,17	0,06	1,49	1,79	3354,38	681,63	482,07	144,36	0,69	2,28	3,3	2,1	69,71	3,12	1,14	36171,16	51,82	15,13	40,04	-0,79	-2,76	-6,07	0,06	1,58	1,9	2779,88	655,56	430,03	140,35	0,71	2,46	3,48	0,95	71,26	1,84	1,19	39296,43	53,09	13,29	38,82	0,77	3,11	6,1	0,19	1,47	1,94	2868,57
896	-3,63	-4,71	-33,52	5,01	5,54	8,58	3372,28	41,81	79,63	245,62	0,09	0,12	1,3	13,97	22,97	90,52	1,05	-241,23	0	162,56	-4505,96	-11,67	-14,95	-133,46	1,9	2,59	6,83	4161,77	68,59	99,1	426,27	0,1	0,13	1,28	7,87	21,92	16,83	1,02	-5624,83	0	223,4	-199,51	-0,12	-0,14	-1,19	2,92	3,52	9,06	3502,11
897	-20,29	85,59	NA	0,49	0,62	0,62	NA	NA	NA	NA	1,24	-5,22	-4,22	-20,29	123,7	-10,99	-1,02	NA	0	NA	0	21,23	455,66	66,74	0,43	0,93	0,93	1144,28	533,76	1078,97	0	0,95	20,46	21,46	21,23	95,34	27,18	0,41	NA	0	0	0	17,4	99,82	60,23	0,31	1,14	1,14	1260,13
898	-9,57	-13,76	-22,04	0,83	2,64	3,76	841,05	216,5	108,61	138,57	0,24	0,34	1,44	17,09	30,47	25,45	1,74	5201,36	6	61,42	249,13	-0,56	-1,74	-3,72	0,04	0,36	0,81	2432,7	149,85	150,89	213,32	0,38	1,19	3,13	2,95	68,05	17,71	0,58	8338,42	26,52	23,46	114,86	0	0,01	0,02	0,08	0,27	1,22	2202,51
899	-0,22	-0,22	-1,08	NA	NA	NA	767,16	NA	NA	NA	NA	NA	1	-0,22	0	NA	NA	NA	0	0	0	25,44	27,53	24,99	12,7	12,93	12,93	357,57	6,17	26,87	NA	0,08	0,08	1,08	25,44	7,6	334,81	NA	NA	0	0	0	2,72	2,91	1,24	12,48	15,77	15,77	166,15
900	7,25	35,37	127,66	0,21	0,59	0,77	6430,84	1942,33	4604,14	877,91	0,8	3,88	4,88	15,33	79,51	17,35	0,53	-50599,75	6,65	142,4	-21,81	17,1	42,1	171,98	0,16	0,65	0,95	3659,94	985,82	2008,31	619,26	0,59	1,46	2,46	25,05	59,37	45,8	0,94	-34651	0	79,92	-27,29	9,04	18,75	117,5	0,19	0,84	1,23	4731,19
901	23,05	67,36	24,22	0,42	0,49	0,56	383,56	17,76	242,59	17,14	0,66	1,92	2,92	36,22	65,78	43,98	0,56	NA	0	13,84	46,25	3,26	8,05	4,87	0,29	0,37	0,63	544,24	22,34	309,45	82,91	0,6	1,47	2,47	17,88	59,52	13,52	0,65	NA	0	21,87	293,11	14,84	28,25	15,66	0,58	0,84	0,95	384,07
902	13,14	43,66	21,85	0,26	0,53	0,69	606,96	106,88	398,44	66,25	0,69	2,31	3,32	23,05	69,91	24,82	0,61	22967,92	0	16,48	59,69	-3,26	-19,86	-8,35	0,21	0,38	0,63	933,4	131,16	743,53	187,65	0,84	5,09	6,1	8,83	83,6	11,95	0,39	4344,64	0	30,99	392,08	8,02	32,24	14,09	0,28	0,52	0,72	639,64
903	0,04	0,06	0,11	0,33	0,94	3,44	994,62	56,56	52,86	234,57	0,23	0,34	1,49	14,46	32,66	35,09	1,2	11792,07	12,92	39,31	98,42	0,26	0,39	0,83	0,07	0,4	2,41	1180,51	57,38	128,87	352,62	0,25	0,39	1,52	14,9	34,25	33,39	1,18	12892,66	8,74	47,48	94,18	0,53	0,71	1,2	0,07	0,44	4,22	827,01
904	3,01	4,82	1,07	0,13	1,51	2,75	130,17	64,27	11,81	58,57	0,37	0,6	1,6	27,47	37,6	8,09	NA	8296,5	27,16	8,72	78,15	4,75	8,36	2,51	0,17	1,63	2,33	192,64	119,45	38,48	57,7	0,43	0,76	1,76	22,84	43,2	11	NA	8520	22,65	9,58	67,51	3,85	6,33	2,37	0,81	2,22	3,22	223,7
905	0,9	4,32	2,01	0,02	0,05	0,6	488,52	21,3	632,29	351,97	0,79	3,78	4,78	0,9	79,1	10,63	0,4	NA	0	0	0	-0,06	-0,5	-0,08	0,27	0,33	0,58	492,78	22,05	351,2	88,08	0,72	5,85	8,12	-0,06	87,69	15,93	0,21	NA	0	0	0	-2,28	-20,06	-3,4	0,1	0,2	0,74	541,36
906	-3,46	-7,86	-36,09	0,02	0,02	0,02	3804,36	7,72	1210,58	0	0,56	1,27	2,27	-3,46	55,93	9,91	0,44	NA	7,59	0	0	-1,03	-1,89	-9,69	0,02	0,03	0,03	3430,62	7,9	1132,63	0	0,46	0,84	1,84	-1,03	45,67	19,34	0,55	NA	0	0	0	-5,42	-10,23	-48,59	0,12	0,12	0,12	3263,46
907	-226,44	-1470,48	-240,8	0,24	0,74	1,06	348,8	93,53	188,47	61,85	0,85	5,49	6,49	-176,27	84,6	-262,65	1,1	-13848	0	53,35	-30,44	39,16	65,37	39,64	1,09	6,84	6,99	368,44	197,13	34,26	5,34	0,4	0,67	1,67	39,37	40,1	104,21	2,66	NA	0	0,21	0,46	18,7	37,59	25,7	2,12	3,81	3,9	500,34
908	0,61	0,82	3,03	1,84	2,95	4,73	1799,48	107,27	85,71	174,24	0,15	0,2	1,34	14,78	25,41	81,04	1,12	21,18	1,19	69,83	37033,58	-3,18	-4,21	-13,37	3,19	3,75	5,93	1531,35	40,71	64,53	163,02	0,14	0,19	1,33	12,29	24,57	52,65	1,19	115,1	0,61	65,06	7369,49	1,08	1,4	3,86	5,36	5,79	8	1302,88
909	0,91	1,05	1,57	2,45	3,98	6,22	628,27	79,89	43,36	119,68	0,13	0,15	1,15	16,56	13,1	85,29	1,91	19507,65	1,83	26,93	72,15	2,03	2,4	3,5	2,23	3,37	4,96	626,75	80,88	68,43	114,27	0,15	0,18	1,18	17,99	15,35	77,23	2,02	20020,26	0,4	27,48	73,01	0,85	1,02	1,64	3,09	4,57	7,66	706,77
910	0,07	0,52	0,05	0,11	0,13	0,13	291,75	4,96	140,53	NA	0,87	6,57	7,57	0,07	86,78	9,67	0,15	NA	37,95	0	0	0,46	27,14	1,19	0,54	0,57	0,57	952,62	17,99	586,07	NA	0,98	58,48	59,51	0,46	98,32	11,67	0,51	NA	7,02	0	0	0,86	34,69	1,38	0,39	0,43	0,82	582,23
911	-0,57	-1,09	-1,86	0	0,14	1,31	1190,18	23,21	133,22	198,81	0,31	0,59	1,91	14,55	47,59	29	0,85	NA	7,19	49,3	133,36	-0,23	-0,43	-0,8	0	0,22	1,09	1248,92	45,56	168,8	204,63	0,3	0,56	1,84	15,3	30,28	32,89	0,82	NA	5,38	38,12	100,16	1,51	2,8	4,6	0	0,17	0,96	1110,65
912	-17,91	-34,15	-36,9	2,81	2,96	3,79	751,88	20,3	135,07	114,18	0,48	0,91	1,91	65,35	47,54	-21,97	2,65	-400	0	171,52	-1913,75	-3,77	-7,92	-8,44	2,36	2,38	3,41	814,84	3,62	164,34	171,4	0,52	1,1	2,1	75,45	52,4	4,08	2,62	1210,17	0	177,34	602,86	8,61	16,93	21,61	2,67	2,67	3,37	913,57
913	-6,32	-42,69	NA	226,76	301,66	302,09	NA	NA	NA	NA	0,85	5,72	6,75	-6,32	85,19	-5,46	3,92	NA	0	NA	0	-25,79	328,19	-40,96	33,03	38,34	39,58	578,14	58,88	11,09	14	1,04	-13,27	-12,73	-25,79	107,86	-16,88	4,2	NA	0	0	0	-34,12	75,28	-32,48	8,51	8,53	9,25	346,51
914	1,3	3,28	2,49	0,14	1,44	1,85	699,37	255,22	84,81	82,23	0,5	1,25	2,52	10,26	60,33	54,46	0,96	7330,43	16,26	17,16	116,37	1,98	6,03	5,53	0,01	1,21	1,52	1014,25	400,86	105,44	104,47	0,52	1,57	3,04	10,49	67,09	31,28	0,73	-8258,31	22,74	23,7	-110,12	3,25	10,7	13,4	0	0,87	1,12	1502,78
915	-6,64	-23,3	NA	13	13	13	NA	NA	NA	NA	0,71	2,51	3,51	-6,64	71,5	-6,53	1,41	NA	0	NA	0	23,98	50,61	13,43	5,47	5,47	5,47	203,91	NA	23,34	NA	0,53	1,11	2,11	40,67	52,62	84,02	2,42	4367,33	0	9,35	22,08	24,13	56,56	NA	3,25	8,84	8,84	211,02
916	-5,7	-107,7	-5,18	0,08	0,15	1,06	331,72	20,14	309,86	284,69	0,95	17,89	18,89	-5,7	94,71	-6,02	NA	NA	0	0	0	0,43	8,01	0,32	0,23	0,47	1,06	269,77	60,29	252,64	149,81	0,95	17,84	18,84	0,43	94,69	0,45	NA	NA	0	0	0	46,94	83,82	14,41	0,77	2,21	2,27	111,75
917	0	0	NA	0,02	0,46	0,79	NA	NA	NA	NA	0,46	1,04	2,25	0	55,54	0	0,72	0	26,36	NA	NA	0,57	1,3	0,7	0,02	0,61	1,09	450,1	94,7	141,5	75,66	0,49	1,14	2,3	28,77	56,53	28,71	0,92	4274,97	8,23	34,88	288,4	-6,01	-14,91	-6,94	0,02	0,38	1,04	420,49
918	0,24	1,18	0,18	0,18	0,19	0,41	264,24	1,37	207	46,49	0,79	3,86	4,86	23,29	79,43	29,27	0,3	9792,75	0	16,69	49,64	-1,97	-9,44	-2,22	0,4	0,4	0,4	410,71	NA	321,53	NA	0,79	3,8	4,8	19,29	79,16	38,03	0,3	9600,5	0	23,98	41,2	-1,7	-10,65	NA	0,45	0,74	0,89	330,7
919	-8,74	-9,16	NA	83,82	233,37	233,37	NA	NA	NA	NA	0	0	1,05	-8,74	4,61	-6544,9	1,24	NA	0	NA	0	-10,09	-10,67	NA	0,78	8,79	8,79	NA	NA	NA	NA	0	0	1,06	-10,09	5,47	-465,03	1,24	NA	0	NA	0	4,73	5,12	NA	1,65	6,17	6,17	2490,73
920	3,82	7,78	44,26	0,05	2,87	3,1	4232,33	1923,94	159,31	160,54	0,41	0,84	2,04	19,14	50,92	44,74	1,29	-2604	12,52	177,66	-333,94	0,55	1,16	6,05	0,27	1,88	1,99	4034,2	1714,78	292,72	118,33	0,44	0,93	2,13	15,43	53,06	25,83	1,15	-2024,17	19,36	164,91	-294,24	1,7	3,72	16,65	0,18	1,58	1,68	3565,95
921	0,84	1,05	1,39	0,67	1,24	3,22	600,6	33,96	66,81	133,75	0,15	0,18	1,24	21,03	19,54	92,45	1,38	16710,36	0	33,21	82,21	0,32	0,43	0,5	0,21	0,81	2,26	568,86	44,37	79,82	117,54	0,22	0,3	1,36	20,32	26,22	59,05	1,39	18192,93	0	31,25	82,07	0,6	0,76	0,9	0,39	2,92	6,46	547,92
922	10,42	14,66	10,78	5,9	5,97	5,97	377,87	1,56	20,78	NA	0,29	0,41	1,41	10,42	28,96	84,03	1,42	NA	23,39	0	0	10,81	13,97	11,89	36,15	38,31	38,31	400,33	3,79	1,76	NA	0,22	0,29	1,29	10,81	22,59	105,1	1,2	NA	21,93	0	0	20,55	20,59	21,8	81,07	82,71	82,71	386,11
923	5,59	12,5	27,28	0,29	0,78	1,08	1780,78	293,57	595,88	183,07	0,36	0,81	2,24	22,12	55,28	50,7	0,75	-1826,33	0	80,65	-403,5	7,45	15,99	54,39	0,14	0,59	1,02	2658,08	387,73	856,23	369,75	0,36	0,78	2,15	18,14	53,41	52,04	0,75	NA	0	78,09	-119,28	8,54	17,83	49,93	0,34	0,77	1,21	2128,88
924	7,48	16,78	12,77	0,07	1,5	1,5	623,38	303,05	219,02	NA	0,55	1,24	2,24	13,4	55,45	55,07	1,45	22489	0,67	10,13	28,92	-3,45	-9,82	-6,54	0,08	1,01	1,01	690,41	272,32	313,56	NA	0,65	1,85	2,85	1,49	64,88	23,44	1,06	35435,2	0,32	9,36	21,17	1,23	3,86	2,36	0	0,62	0,62	699,81
925	-7,32	-40,43	-1,78	0,38	1,22	1,22	88,76	60,04	71,69	0	0,82	4,52	5,52	-7,32	81,88	-8,94	NA	NA	0	0	0	22,55	65,2	NA	1,01	1,53	1,53	70,08	40,33	77,48	NA	65,42	189,17	2,89	22,55	65,42	34,47	NA	NA	0	0	0	20,52	56,22	NA	1,5	1,52	1,52	194,44
926	-2	-2,78	-0,8	3,59	3,62	3,62	145,09	1,07	39,42	NA	0,28	0,39	1,39	-2	27,92	-7,17	NA	NA	0,09	0	0	2,44	3,34	0,86	3,73	3,77	3,77	128,79	1,45	33,76	NA	0,27	0,37	1,37	26,55	26,89	9,09	NA	2581	0	8,53	63,81	18,79	22,27	6,69	6,51	6,55	6,55	129,51
927	0,09	0,37	0,53	0,22	0,67	1,54	2224,82	99,76	220,8	193,66	0,66	2,79	4,24	15,93	76,42	8,92	0,9	-827,06	0	96,6	-1332,84	0,09	0,42	0,64	0,02	0,72	1,16	2514,68	384,85	306,8	242,25	0,69	3,11	4,51	14,46	77,81	9,17	0,9	1684,33	9,73	99,27	633,17	0,83	3,06	4,23	0,16	0,44	1,48	1846,96
928	1,72	2,11	4,97	2,4	4,89	8,51	1056,43	165,02	66,17	242,48	0,16	0,2	1,23	16,99	18,61	62,68	2,02	21397,33	0	44,2	83,67	-16,57	-55,17	-23,29	0,71	1,09	2,43	511,46	40,55	106,43	145,06	0,54	1,8	3,33	23,97	69,96	-6,92	1,27	-94,02	27,76	56,97	-10439,25	11,85	27,6	14,93	0,18	0,42	1,45	458,65
929	0,45	4,5	4,27	0,04	0,04	0,04	3440,52	NA	1291,26	NA	0,9	8,94	9,94	0,45	89,94	7,37	0,63	NA	51,89	0	0	1,14	9,59	10,6	0,04	0,04	0,04	3388,99	NA	1559,76	NA	0,88	7,43	8,43	1,14	88,13	8,77	0,54	NA	41,6	0	0	2,4	15,89	18,5	0,02	0,02	0,02	2810,42
930	-6,41	-230,4	-191,05	0,01	0,01	0,01	10874,31	9,47	6573,03	0	0,97	34,93	35,93	-5,84	97,22	0,09	0,03	NA	0	17,16	23,31	27,53	94,77	39,48	0,04	0,75	0,75	521,93	242,41	341,72	0	0,71	2,44	3,44	27,53	70,95	43,99	0,57	NA	0	0	0	80,76	98,02	NA	1,3	1,85	1,85	284,94
931	14,89	83,17	7,68	1,88	3,19	3,59	188,33	41,39	31,51	12,77	0,82	4,59	5,59	31	82,1	37,01	2	60958	0	8,31	31,05	14,42	58,47	9,93	0,2	0,96	1,09	250,68	82,06	40,33	14,45	0,75	3,06	4,06	22,53	75,34	36,12	1,02	58357,33	27,12	5,59	19,04	7,18	22,76	4,85	0,07	1,49	1,72	246,05
932	2,76	4,23	101,68	3,05	3,75	4,15	13459,42	939	1332,66	536,32	0,35	0,53	1,53	16,51	34,8	33,65	1,13	-9713,5	0	507,05	-123,95	0,84	1,22	23,73	7,37	7,7	9,04	10239,87	134,67	410,5	556,19	0,31	0,44	1,44	17,04	30,58	39,85	1,1	-5964,67	0	455,69	-150,86	2,43	3,38	106,81	11,77	12,66	15,59	15994,5
933	-4	-5,72	-58,35	0	0,39	0,55	5324,63	179,42	460,33	73,99	0,18	0,26	1,43	2,32	30,06	6,53	0,81	10630,5	0	92,22	382,4	4,21	5,69	30,44	0	0,95	1,22	2633,56	260,41	275,15	76,17	0,16	0,22	1,35	6,09	26,13	60,9	0,88	61498,5	0	13,61	19,75	0,76	1,8	9,32	0	2,31	2,6	4447,72
934	3,24	4,05	3,91	0,8	2,03	5,93	440,69	51,73	42,05	166,14	0,18	0,22	1,25	20,91	20,01	69,65	2,08	16517,35	0	21,33	88,34	3,95	4,83	4,68	0,89	1,61	5,92	431,15	27,31	37,75	164,79	0,16	0,2	1,22	22,4	18,2	74,35	1,91	16618,87	0	21,85	87,86	4,76	5,77	5,66	0,82	2,07	6,13	433,33
935	0,31	0,56	0,91	0,02	0,17	0,88	1065,75	35,04	238,77	171,75	0,27	0,47	1,78	11,01	43,91	28,88	0,74	2332,18	0,03	31,23	499,78	0,67	1,11	1,74	0,1	0,26	1,04	938,26	26,35	168,07	133,9	0,22	0,36	1,65	11,63	39,21	36,36	0,79	2356,58	0	28,23	508,75	0,2	0,34	0,65	0,08	0,23	1,08	1181,26
936	12,48	58,92	9,85	0,44	0,98	1,31	288,09	108,39	124,89	66	0,78	3,66	4,72	25	78,82	32,94	3,75	10333,5	25,71	9,88	101,3	0,96	7,39	1,72	0,07	0,4	1	649,55	100,82	218	190,78	0,86	6,63	7,68	11,81	86,98	8,45	0,97	5787,33	14,63	19,36	183,61	-3,39	-43,93	-4,16	0,04	0,42	0,86	446,17
937	-0,98	-1,82	-2,03	0	0,62	0,92	755,26	164,37	166,35	79,65	0,41	0,76	1,86	3,14	46,11	9,4	0,89	5191,29	18	8,53	233,18	14,07	20,78	20,36	0,02	0,99	1,55	526,73	111,6	35,98	64,72	0,27	0,4	1,48	18,62	32,31	65,18	1,13	53773,93	17,96	6,59	22,54	11,4	18,11	30,66	0	0,12	0,95	978,9
938	10,81	12,68	18,2	0	4,02	4,31	614,37	322,6	23,18	23,33	0,15	0,17	1,17	16,4	14,74	89,21	2,01	27335,48	9,42	9,4	41,04	-6,81	-8,11	-17,04	0	3,59	3,96	910,55	466,28	25,49	49,41	0,16	0,19	1,19	-1,09	16	-23,73	1,99	-2063,98	11,62	14,32	-543,46	2,53	2,98	5,28	0	4,07	4,44	761,3
939	1,2	18,15	0,48	0,25	0,75	1,07	134,73	67,15	135,18	43,91	0,93	14,08	15,08	6,98	93,37	1,29	NA	NA	0	2,32	-31,01	0,41	9,91	0,27	0,29	0,43	0,74	242,33	25,28	173,53	52,72	0,96	23,44	24,44	8,24	95,91	14,72	0,59	NA	0	3,85	162,65	21,6	83,32	10,73	0,22	0,79	0,79	180,9
940	0,2	0,3	2,5	0,33	1,26	1,69	4460,38	1241,38	972,38	577,35	0,31	0,44	1,44	20,94	30,78	82,38	1,43	-15802,9	8,11	253,39	-56,62	0,23	0,29	1,27	0,41	1,89	2,16	2046,27	665,76	449,43	122,97	0,23	0,29	1,29	17,83	22,63	139,51	1,5	-13034	0	98,97	-50,01	0,45	0,56	4,7	0,47	2,65	2,84	3777,84
941	-3,25	-4,63	-23,3	0	1,28	2,84	2616,48	337,41	92,32	414,77	0,19	0,27	1,43	4,74	29,88	32,99	1,1	5487,08	10,61	57,27	186,25	-5,18	-7,26	-50,87	0,03	1,15	2,73	3577,18	443,1	258,76	637,99	0,19	0,26	1,4	3,03	28,66	27,93	1,11	2316,12	5,84	80,63	415,25	-0,84	-1,11	-4,76	0,07	1,31	3,35	2065,58
942	-9,14	-9,24	NA	NA	NA	NA	NA	NA	NA	NA	0,01	0,01	1,01	-9,14	1,08	-846	NA	NA	0	NA	0	-1,11	-1,13	NA	NA	NA	NA	NA	NA	NA	NA	0,01	0,01	1,01	-1,11	1,09	-102	NA	NA	0	NA	0	-7,14	-8,12	-56,67	7,56	7,56	8,25	2889,55
943	-8,74	-10,93	-90,08	0,02	2,6	6,5	3762,24	521,31	166,22	1086,32	0,18	0,23	1,25	22,76	20,05	29,93	1,75	NA	2,94	324,63	-329,46	-7,16	-8,73	-102,56	0,07	3,34	8,41	5215,51	775,21	176,96	1658,57	0,16	0,2	1,22	24,02	18	45,24	1,94	NA	2,83	446,76	-245,54	1,32	1,59	21,64	0,03	1,84	5,71	5973,47
944	-0,48	-57,38	-8,35	0,45	2,05	2,05	6370,6	409,88	175,16	0	0,99	118,9	119,9	-0,48	99,17	0,08	0,84	NA	53,8	0	0	7,21	16,43	13,17	0,16	1,49	2,07	664,91	110,83	82,82	47,82	0,53	1,2	2,28	13,26	52,86	23,65	1,14	8966,56	37,88	7,92	24,16	1,46	3,2	3,61	0,23	1,17	1,33	902,26
945	-1900,99	2865,67	-637,87	0,3	0,3	0,3	122,48	NA	200,93	NA	1,66	-2,51	-1,51	-1900,99	166,34	-1142,86	NA	NA	0	0	0	NA	44,54	NA	NA	0	NA	NA	NA	NA	NA	NA	-1	0	NA	NA	-44,54	NA	NA	NA	NA	0	NA	80,13	NA	NA	0	NA	NA
946	0,12	0,21	0,36	0,01	0,82	2,03	1062,36	213,4	185,74	324,18	0,37	0,63	1,73	25,33	42,11	53,82	1,3	3137,83	8,95	73,36	291,88	0,69	1	1,99	0,01	0,48	2,33	1055,41	102,92	164,39	412,45	0,28	0,4	1,45	34,66	31,27	78,23	1,36	2539,83	5,28	98,49	395,47	0,23	0,32	0,46	0,39	0,99	3,52	730,64
947	2,11	4,06	1,12	1,6	2,09	2,09	194,05	44,31	91,67	0	0,48	0,92	1,92	57,68	47,94	4,4	NA	376,75	0	29,54	1845,72	18,52	59,57	10,86	0,48	1,21	1,23	213,5	105,17	145,48	3,15	0,69	2,22	3,22	31,07	68,91	26,88	2,02	NA	0	7,36	40,08	2,16	10,07	1,8	0,3	0,9	0,9	302,6
948	0,07	0,1	0,45	2,04	3,46	7,48	2235,78	105,23	29,08	303,22	0,1	0,14	1,33	12,43	24,65	63,46	1,09	3139,38	2,9	75,7	384,9	0,01	0,01	0,07	2,02	3,96	9,53	2324,36	124,34	44,4	363,18	0,09	0,12	1,3	12,94	23,07	68,82	1,13	2437,43	0,87	82,56	539,69	0,04	0,05	0,23	3,72	5,86	13,06	1934,17
949	-3,11	-5,85	-13,93	0	0,22	0,64	1632,51	63,85	160,34	152,94	0,33	0,62	1,88	8,74	46,75	31,73	0,74	6327,73	22	53,02	160,16	-2,02	-3,62	-8,88	0,01	0,31	0,81	1599,42	67,7	192,35	172,05	0,31	0,56	1,79	11,17	44,18	29,91	0,78	5734,05	17,53	57,95	196,91	0,88	1,46	3,79	0,02	0,38	1,18	1565,21
950	0,24	0,34	0,53	0,07	0,62	2,35	818,03	51,41	92,24	161,76	0,17	0,25	1,44	20,83	30,68	44,77	1,02	7811,23	3,22	46,15	142,59	-16,57	-55,17	-23,29	0,71	1,09	2,43	511,46	40,55	106,43	145,06	0,54	1,8	3,33	23,97	69,96	-6,92	1,27	-94,02	27,76	56,97	-10439,25	11,85	27,6	14,93	0,18	0,42	1,45	458,65
951	-32,87	-260,6	-110,74	0,11	0,14	0,36	1229,57	27,22	1019,31	223,54	0,84	6,67	7,93	-24,58	87,39	-11,03	0,18	-6373,67	0	27,94	-127,87	-22,61	423,08	-46,01	0,1	0,2	0,34	740,87	71,08	741,54	106	1,01	-18,94	-18,71	-10,07	105,34	7,28	-0,08	5058	0	25,52	178	10,9	245,29	15,88	0,23	0,27	0,39	530,03
952	-4,6	-16,37	-6,98	0,47	0,59	0,61	396,2	45,64	393,1	8,78	0,72	2,56	3,56	-4,6	71,93	6,31	0,5	NA	0	0	0	1,67	22,23	3,97	0,67	0,76	0,85	866,82	20,74	274,68	25,3	0,93	12,35	13,35	1,67	92,51	10,07	0,94	NA	0	0	0	3,1	30,42	NA	0,69	0,88	0,96	485,42
953	-9,3	-13,79	-42,37	0,18	0,38	1,29	1662,36	54,43	262,97	244,06	0,19	0,29	1,48	5,3	32,55	3,8	0,89	NA	0,29	66,49	-441,63	-4,9	-7,3	-17,95	0,13	0,35	1,25	1334,64	50,54	224,24	205,53	0,21	0,31	1,49	10,84	32,93	27,02	0,89	-1379,79	0,15	57,7	-808,35	0,1	0,14	0,31	0	0,2	0,95	1194,18
954	5,06	24,32	5,4	0,49	0,65	1,33	389,45	38,52	203,47	167,81	0,78	3,73	4,81	21,76	79,19	21,96	2,71	4631,4	9,97	17,82	144,71	-10,79	-168,5	-21,98	0,19	0,33	0,88	741,61	67,61	358,02	259,2	0,94	14,62	15,62	3,03	93,6	-0,36	0,92	NA	15,09	28,14	-116,59	4,69	45,04	8,67	0,25	0,48	0,98	672,55
955	48,71	60,14	37,82	4,01	5,1	5,16	283,41	57,7	53,16	3,35	0,19	0,23	1,23	48,71	19,02	261,24	42,1	NA	0	0	0	20,85	83,18	40,08	0,62	0,81	1,22	699,82	101,51	516,85	211,43	0,75	2,99	3,99	51,84	74,94	46,53	2,77	5266,5	0	59,58	206,22	8,61	28,12	12,6	0,04	0,94	1,21	532,32
956	-7,37	8,52	-10,24	0,14	0,54	1,7	507,11	64,24	136,35	190,62	1,79	-2,06	-1,16	15,82	186,54	7,55	-1,58	1007,6	4,95	32,22	1277,97	-5,83	-668,67	-55,64	0,02	2,37	3,02	3475,63	1373,29	560,92	379,21	0,98	112,87	114,75	-0,23	99,13	-2,05	0,05	-506,74	0,66	53,49	-2426,29	-0,06	-15,81	-0,53	0,16	1,27	1,46	3039,97
957	1,51	1,75	3,39	1,76	2,44	7,28	818,83	34,91	66,48	326,27	0,14	0,16	1,16	12,41	13,69	98,27	2,29	-4504,6	0	24,46	-146,7	-1,95	-2,75	-7,42	0,43	0,71	3,65	1383,22	40,93	195,88	582,69	0,29	0,41	1,41	6,22	28,93	55,62	1,8	-5106,75	0	31,04	-143,27	-6,83	-9,23	-18,58	0,04	0,34	3,47	989,63
958	0,42	0,82	0,36	0,02	0,21	0,85	314,9	27,72	98,17	96,5	0,49	0,97	1,98	27,98	49,4	25,58	0,86	9882,28	16,16	23,78	96,66	0,86	1,49	0,61	0,2	0,32	1,1	257,89	12,02	53,13	81,38	0,42	0,74	1,74	30,5	42,37	35,68	1,04	8848,76	19,58	21	102,63	NA	NA	NA	NA	NA	NA	NA
959	-6,5	-639,72	-17,15	0,44	1,89	3,48	963,59	167,04	91,62	186,71	0,99	97,48	98,48	4,76	98,98	-1,34	1,26	8094	4,81	29,71	96,53	-13,85	-323,68	-46,18	0,11	0,72	3,77	1213,76	49,15	51,58	251,68	0,96	22,37	23,37	-3,26	95,72	-5,69	1,06	4519	2,48	35,3	152,36	-12,85	-170,12	-39,66	0,17	0,19	2,62	1123,03
960	-24,45	-41	-27,35	1,49	2,35	2,63	408,35	126,17	147,03	41,89	0,4	0,67	1,68	-13,4	40,37	-56,19	15,31	-2073,67	3,3	12,37	-224,19	8,43	17,58	6,39	0,53	1,39	1,66	275,78	119,54	139,35	38,19	0,51	1,07	2,09	19,29	52,04	16,39	3,18	5995	0	8,22	55,42	0,93	1,42	0,93	1,06	2,61	2,69	366,12
961	2,92	23,2	5,15	0	0,19	0,64	643,98	39,25	110,7	94,02	0,59	4,67	7,94	10,58	87,41	20,71	0,49	25258,06	15,33	13,52	48,68	2,75	16,85	4,5	0	0,18	0,71	595,66	34,54	87,45	107,13	0,56	3,45	6,13	11,78	83,68	21,67	0,52	21302,16	18,48	14,77	59,28	2,33	12,56	3,59	0	0,13	0,72	562,19
962	-12,14	-19,26	-41,19	0,87	1,04	2,09	1238,49	59,66	359,58	383,01	0,37	0,59	1,59	18,03	36,98	26,17	1,81	1655,23	0	102,38	622,47	-7,89	-13,41	-22,76	0,99	1,17	2,09	1050,27	60,67	345,41	323,98	0,41	0,7	1,7	26,18	41,2	23,5	2,17	1102,83	0	98,28	1188,54	2,74	4,9	7,85	0,07	1,51	2,4	1042,17
963	0,02	0,1	0,07	0,02	0,16	0,52	1059,1	72,78	338,51	199,59	0,57	2,38	4,19	8,21	76,16	21,54	0,38	-1984,21	19,73	23,76	-291,63	-3,65	-18,86	-10,16	0	0,15	0,45	1014,48	82,61	383,91	170,3	0,61	3,14	5,17	4,94	80,67	13,66	0,31	-3690,38	21,22	23,92	-165,6	0,19	1,21	0,58	0,02	0,46	0,64	1111,45
964	16,01	NA	5,4	NA	NA	NA	122,98	36,55	NA	3,49	NA	NA	NA	17,48	0	NA	0	34158,33	0	0,49	6,39	9,39	NA	3,04	NA	NA	NA	117,81	27,55	NA	4,88	NA	NA	NA	10,5	0	NA	0	28923,67	0	0,36	5,76	-4,78	-14,48	-2,71	0,27	0,72	0,74	206,15
965	0,87	35,81	39,17	0,01	0,2	0,23	15877,15	2956,35	15752,43	406,27	0,98	40	41	0,87	97,56	1,25	0,03	NA	0	0	0	3,82	76,55	37,7	0,01	0,14	0,15	3590,48	427,09	3272,3	45,46	0,95	19,03	20,03	3,82	95,01	9,47	0,06	NA	0	0	0	0,09	0,54	0,43	0	0,15	0,23	1708,41
966	6,26	NA	65,22	NA	NA	NA	3802,89	39,66	NA	315,49	0,1	NA	NA	31,02	10,46	83,76	0,26	-26046	0	258,01	-35,39	5,08	5,25	222,9	11,86	32,03	34,61	15964,74	9135,85	452,99	1185,38	0,03	0,03	1,03	6,27	3,25	295,92	136,32	NA	0	51,94	-3,79	4,31	4,44	234,34	10,98	35,55	37,71	19806,15
967	0,15	0,35	0,94	3,7	6,74	9,12	2337,5	127,16	41,78	100,93	0,2	0,47	2,38	2,89	57,91	73,83	0,72	44988,71	18,09	17,56	22,34	0,57	1,22	2,28	0,14	0,6	1,89	1455,73	44,16	97,95	128,8	0,18	0,38	2,13	5,7	53,06	86,53	0,67	38377,22	10,95	20,52	35,86	0,19	0,36	0,7	0,3	0,39	1	1324,19
968	5,45	6,32	57,04	26,37	31,26	33,03	3819,03	258,15	53,78	96,76	0,04	0,05	1,16	17,48	13,68	379,44	1,66	1049,52	0	125,89	991,12	-1,07	-1,22	-11,89	33,83	39,07	41,13	4049,91	258,97	52,39	109,47	0,04	0,04	1,15	10,64	12,74	206,64	1,93	-280,7	0	130,3	-3494,1	0,97	1,1	9,92	45,74	51,4	53,97	3713,14
969	-0,9	-2,34	-0,52	8,78	11,85	11,85	213,39	19,22	6,26	NA	0,62	1,62	2,62	24,1	61,8	18,85	1,52	17645	0	14,61	39,22	-1,71	-5,6	-2,59	2,41	2,96	2,96	551,8	42,96	78,97	NA	0,69	2,28	3,28	27,51	69,48	1,43	1,55	7687	0	44,29	77,99	0,72	1,99	NA	1,99	2,13	2,13	418,96
970	-1,34	208,62	-37,35	0,08	0,19	0,44	10186,43	1182,23	10111,34	2551,2	1,01	-156,88	-155,88	1,08	100,64	8,16	-0,01	NA	0	67,46	734,22	0,65	1821,9	19,13	0,02	0,21	0,58	10667,82	2002,93	10538,53	3899,51	1	2790,16	2791,16	2,34	99,96	15,63	0	-139	0	49,46	-1779,14	0,15	0,25	1,8	0,08	0,81	1,59	4280,21
971	-1,15	-1,53	-0,97	4,05	4,05	4,05	308,14	NA	75,1	NA	0,25	0,33	1,33	-1,15	24,71	-4,67	NA	NA	0	0	0	21,79	23,32	23,17	15,19	15,19	15,19	387,05	NA	25,2	NA	0,07	0,07	1,07	21,79	6,58	330,95	NA	NA	0	0	0	53,82	67,78	139,33	4,85	4,85	4,85	942,36
972	12,33	13,11	79,67	16,89	16,89	16,89	2358,61	NA	137,77	NA	0,06	0,06	1,06	12,33	5,92	208,18	NA	NA	0	0	0	6,49	67,42	3,15	0,01	1,07	1,07	176,86	88,55	70,89	NA	0,9	9,39	10,39	6,49	90,38	14,65	1,07	NA	7,14	0	0	0,95	7,04	NA	0,01	1,26	1,26	100,72
973	-5,85	-270,82	NA	7,07	7,56	7,56	NA	NA	NA	NA	0,98	45,3	46,3	-5,85	97,84	-1,24	0,03	NA	0	NA	0	58,46	80,15	NA	19,87	20,88	20,88	NA	NA	NA	NA	0,27	0,37	1,37	58,46	27,07	235,08	NA	NA	0	NA	0	-13,05	-16,74	NA	12,13	12,13	12,13	NA
974	2,13	7,68	1,68	0,38	1,38	1,38	287,22	205,36	204,59	NA	0,72	2,6	3,6	2,13	72,22	2,95	NA	NA	0	0	0	2,89	9,37	4,15	0,46	1,48	1,48	524,02	358,03	350,56	NA	0,69	2,25	3,25	2,89	69,19	4,17	NA	NA	0	0	0	-61,4	-2177,57	-114,88	0,15	1,03	1,03	681,12
975	-0,78	-0,78	NA	NA	NA	NA	NA	NA	NA	NA	0	0	1	-0,78	0	NA	NA	NA	0	NA	NA	-0,96	-0,96	NA	NA	NA	NA	NA	NA	NA	NA	NA	NA	1	-0,96	0	NA	NA	NA	0	NA	NA	16,7	17,56	NA	19,09	20,54	20,54	1495,59
976	21,97	23,4	47,17	4,83	7,69	12,37	783,64	106,74	37,34	177,16	0,06	0,07	1,07	47,43	6,13	438,97	9,81	-6964	0	54,66	-198,7	1,73	2,54	4,4	0,32	0,96	2,96	925,28	179,09	279,95	567,61	0,32	0,47	1,47	41,34	31,87	23,57	7,33	-6389,1	0	100,69	-170,47	6,24	10,8	7,77	0,21	1,55	1,99	453,37
977	8,66	20,93	6,56	-0,76	0,64	0,93	276,52	91,51	65,49	19,11	0,59	1,42	2,42	32,81	58,6	36,68	0,96	NA	0	18,29	96,24	8,14	19,42	6,09	-0,07	0,51	1,17	272,36	40,09	68,63	45,02	0,58	1,39	2,39	33,72	58,11	43,13	1,05	NA	0	13,61	61,3	-6,41	-19,75	-4,74	0,04	0,49	1,02	269,2
978	7,23	12,63	30,99	0,34	0,53	1,32	1564,51	85,89	216,74	356,09	0,39	0,69	1,75	20,6	42,75	45,91	0,93	-8008	14,77	57,32	-116,05	9,63	14,29	122,4	0,45	0,76	1,76	4628,6	300,51	419,76	969,76	0,31	0,46	1,48	18,85	32,65	63,11	1,07	-8234,67	11,8	117,24	-94,93	8,85	14,14	64,96	0,36	0,59	1,46	2670,75
979	1,92	2,46	3,09	3,27	3,53	4,49	588,21	20,53	79,57	77,59	0,16	0,21	1,28	30,03	21,89	81,5	2,1	3839,5	0	45,3	310,79	-14,52	-18,01	-27,13	2,29	2,93	4,46	680,41	59,45	91,94	141,78	0,17	0,22	1,24	25,24	19,4	-8,12	2,15	-420	0	74,32	-3950,33	-0,25	-0,39	-0,83	0,86	1,12	2,19	1222,54
980	-0,61	-1	-1,22	0,63	1,14	3,69	728,75	30,91	60,86	157,64	0,25	0,4	1,63	25,95	38,63	54,53	1,12	6835,94	0	53,03	172,98	-9,46	-13,19	-17,26	0,46	0,87	3	664,06	29,18	71,04	153,62	0,15	0,21	1,39	21,28	28,3	37,77	1,11	5279,32	0	56,08	236,68	-9,88	-14,68	-18,57	0,1	0,39	2,1	684,1
981	5,09	25,05	71,72	33,45	37,62	49,09	3294,08	281,36	67,36	783,26	0,46	2,24	4,92	5,09	79,66	11,18	0,59	NA	0	0	0	-6,12	-26,42	-9,26	11,01	11,01	30,77	550,84	NA	5,92	118,64	0,29	1,24	4,32	-6,12	76,83	-4,85	0,35	NA	0	0	0	15,98	53,36	19,51	0,61	0,77	1,16	444,57
982	21,64	25,07	19,78	1,44	3,64	4,34	333,6	59,11	26,83	18,9	0,14	0,16	1,16	33,41	13,7	194,25	1,42	37371,75	4,94	10,76	49,09	4,7	7,29	8,31	0,22	0,93	2,32	644,24	38,51	54,12	75,95	0,36	0,55	1,55	17,13	35,61	40,27	1,14	3578,8	26,52	22,02	509,93	0,02	0,03	0,02	0,23	0,36	0,87	424,65
983	1,58	19,38	2,67	0,7	1,07	1,09	395,67	204,83	559,07	12,47	0,92	11,26	12,26	1,58	91,84	1,72	NA	NA	0	0	0	13,04	68,55	8,79	0,77	0,99	1,25	245,37	43,48	194,55	49,44	0,81	4,26	5,26	23,81	80,98	16,1	NA	6020	0	7,26	46,36	11,13	37,4	6,41	0,92	1,31	1,45	209,53
984	11,96	21,11	15,28	1,06	1,21	1,21	466,5	29,38	199,48	NA	0,43	0,77	1,77	11,96	43,36	82,41	1,19	NA	0	0	0	2,95	18,61	1,53	0,16	1,09	1,09	188,85	144,6	156,13	0,2	0,84	5,28	6,31	2,95	84,16	9,4	1,74	NA	0	0	0	6,68	25,35	2,79	0,04	1,27	1,28	151,9
985	3,41	3,91	4,09	2,53	3,76	4,5	437,83	55,32	47,28	35,23	0,13	0,15	1,15	23,75	12,9	83,91	1,73	32410,86	0	24,4	72,01	-3,07	-3,37	-4,78	2,94	5,1	6,25	566,71	94,77	45,1	52,41	0,09	0,1	1,1	7,28	9,04	40,25	1,84	14836,11	0	16,11	86,5	-0,36	-0,38	-0,63	4,75	7,54	9,27	649,91
986	10,43	14,33	18,03	1,02	1,24	3,05	630,87	12,79	53,88	107,37	0,22	0,3	1,37	28,48	27,2	83,42	1,18	11710,47	1,12	31,19	104,38	-10,83	-17,33	-31,48	0,23	0,31	1,57	1058,1	13,78	147,18	209,62	0,33	0,52	1,6	7,54	37,51	-8,01	1,04	-3326,65	5,77	53,4	-351,33	0,46	0,75	1,08	0,31	0,46	1,63	848,89
987	-1,15	-2,03	-4,12	0,14	2,23	2,91	1312,96	140,83	67,4	46,57	0,07	0,12	1,77	0,33	43,48	88,6	0,69	47144	0	5,31	28,06	-4,64	-8,88	-19,24	0,05	1,23	1,62	1508,4	217,43	185,5	74,14	0,14	0,26	1,91	-2,84	47,71	20,13	0,67	14928,5	0	7,46	107,21	2,27	5,01	3,46	0,04	0,89	1,42	555,78
988	0,27	0,95	0,48	0,02	0,16	0,52	647,12	37,39	248,02	99,31	0,62	2,16	3,48	17,09	71,25	17,86	0,56	NA	12,06	29,82	165,22	0,35	1,15	0,57	0,01	0,15	0,48	592,94	40,83	264,08	96,2	0,61	2	3,26	18,13	69,32	18,63	0,53	4366,52	10,14	28,95	196,7	0,66	2,1	1,34	0,08	0,19	0,41	739,94
989	80,9	87,28	15	54,66	54,66	58,8	67,66	NA	0,55	2,3	0,07	0,08	1,08	93,36	7,31	1239,47	1,92	NA	0	2,31	12,07	-6,22	-6,22	-1,02	NA	NA	NA	59,9	NA	NA	1,95	NA	NA	1	7,11	0	NA	2,08	22250	0	2,19	36,46	-12,58	-13,26	-10,5	9,46	9,46	10,57	303,67
990	0,04	0,14	0,1	0,24	0,85	1,03	913,67	197,94	323,33	58,68	0,57	1,98	3,48	5,95	71,26	16,67	0,76	8029,38	0,36	14,8	113,99	0,12	0,45	0,27	0	0,61	0,71	816,4	216,94	356	35,31	0,61	2,24	3,68	5,91	72,83	14,55	0,52	12578,71	0,17	12,99	86,53	0,29	0,98	0,93	0,17	0,65	0,78	1154,86
991	8,28	36,32	48,28	0,07	0,33	0,49	2128,1	430,1	1620,39	264,36	0,77	3,39	4,39	8,73	77,2	10,73	0,37	-9707	0	2,62	-8,54	-15,22	-141,81	-56,16	0,1	0,19	0,37	1342,99	100	1185,68	223	0,89	8,32	9,32	-15,22	89,27	2,73	0,16	NA	0	0	0	-0,45	-9,75	-1,37	0,17	0,24	0,31	1110,1
992	-10,55	-13,16	-99,58	9,17	10,27	13,01	3444,73	91,56	91,14	253,1	0,06	0,07	1,25	2,44	19,84	-16,39	1,27	-5108,41	0	122,62	-208,36	-11,74	-15,05	-99,9	3,74	4,39	6,03	3098,85	89,16	140,55	233,2	0,07	0,09	1,28	3,15	22	-9,73	1,1	-4663,82	0	126,72	-233,35	-9,64	-12,42	-69,3	2,87	3,8	5,25	2615,9
993	0,04	1,43	0,04	0,01	0,43	0,67	332,31	109,36	259,64	61,24	0,97	32,07	33,07	3,5	96,98	9,36	0,44	NA	0	3,15	21,54	0,22	8,04	0,41	0,01	0,37	0,87	678	201,79	552,31	284,33	0,97	35,89	36,89	3,19	97,29	12,05	0,64	39072	0,35	5,54	15,82	0,03	2,21	0,09	0,03	0,31	0,87	920,89
994	-0,6	-1,74	-1,27	0,07	0,28	0,43	773,09	43,77	192,03	32,97	0,35	1,01	2,89	11,09	65,4	33,26	0,47	12677,07	2,92	24,77	110,86	0,32	0,98	0,56	0,02	0,59	0,81	642,68	93,65	139,63	34,66	0,4	1,26	3,11	11,86	67,85	34,32	0,58	12526,06	10,16	20,38	112,61	-1,03	-3,23	-1,77	0,07	0,41	0,58	629,12
995	-5,34	-14,38	-60,16	0	0,87	1,35	4116,19	2154,78	306,34	1208,91	0,63	1,7	2,7	23,47	62,91	3,74	2,2	-4118,29	53,66	324,79	-204,81	8,31	12,16	74,36	0,13	0,67	2,3	3256,37	505,46	177,14	1556,55	0,32	0,46	1,46	50,57	31,62	49,92	2,15	-5777,57	23,7	378,01	-132,26	-8,73	-30,85	-147,11	0,03	0,75	1,14	6131,71
996	1	4,23	0,54	0,5	0,79	0,79	196,24	42,95	147,35	NA	0,76	3,21	4,22	1	76,29	12,31	0,6	NA	0	0	0	5,6	20,6	6,76	0,54	0,79	0,79	439,4	76,75	315,64	NA	0,73	2,67	3,68	5,6	72,82	19,06	0,66	NA	0	0	0	44,34	55,78	21,77	1,04	2,03	2,03	178,75
997	4,82	16,54	6,21	0,18	1,68	2,15	470,21	124,46	83,22	39,96	0,63	2,15	3,43	10,29	70,86	21,48	1,25	30689,37	32,97	7,05	39,1	5,01	16,62	7,32	0,02	0,97	2,12	531,87	82,97	77,24	100,42	0,62	2,07	3,31	11,28	69,83	23,31	1,21	32045,05	33,75	9,15	39,35	3,37	13,56	7,92	0,01	0,71	1,55	854,26
998	1,41	8,95	6,75	NA	NA	NA	734,4	84,76	0	0	0,81	5,18	6,37	1,41	84,29	13,39	1,19	NA	0	0	0	-12,92	-337,1	-34,39	NA	NA	NA	968,69	36,84	NA	NA	0,96	25,09	26,09	-12,92	96,17	16,58	1,07	NA	0	0	0	4,2	159,13	7,92	0,08	1,92	1,92	686,94
999	6,38	32,65	10,91	0,02	0,89	0,89	624,21	95,48	74,12	NA	0,8	4,12	5,12	13,5	80,46	39	0,98	34999,13	5,74	12,18	17,08	-3,13	-22,21	-5,88	0,01	1,07	1,07	683,93	115,75	103,24	NA	0,86	6,1	7,1	4,15	85,92	33,8	1,03	45085,43	5,19	13,67	17,58	3,56	23,37	8,9	0,31	2,5	2,5	909,2
1000	0,13	0,54	0,94	0,05	0,37	0,93	2594,4	455,93	301,98	817,28	0,58	2,36	4,05	0,9	75,33	50,03	0,56	-73342	44,31	5,48	-1,7	-0,05	-0,21	-1,11	6,76	5,24	13,07	7875,83	-379,01	249,43	1981,25	0,63	2,59	4,1	1,34	75,64	45,51	1,47	-78502	60,16	30,17	-2,9	2,84	14,75	44,82	0,01	0,31	0,44	5737,65
1001	-2,37	1,53	NA	0,08	0,39	0,39	NA	NA	NA	NA	2,55	-1,65	-0,65	-2,37	254,88	-0,93	NA	NA	0	NA	0	34,33	1438,4	62,88	0,19	1,02	1,02	666,65	538,87	643,59	NA	0,98	40,9	41,9	34,33	97,61	35,17	NA	NA	0	0	0	0,09	27,07	0,41	0	0,28	1	1607,43
1002	1,44	3,57	1,88	1,24	1,55	1,56	475,58	83,69	270,82	2,71	0,59	1,46	2,47	48,14	59,54	7,52	4,16	6634,71	0	60,84	114,42	5,48	14,91	4,8	0,62	1,43	1,48	318,75	156,28	193,25	9,7	0,63	1,71	2,72	71,75	63,23	12,02	4,08	7102	0	58,02	103,47	7,67	22,66	6,66	0,36	1,4	1,45	316,02
1003	14,68	46,94	39,47	0,54	1,08	1,08	981,29	360	664,97	NA	0,69	2,2	3,2	14,68	68,73	21,36	1,2	NA	0,02	0	0	5,03	14,34	38,75	0,39	1,14	1,16	2803,94	1364,91	1800,56	19,96	0,65	1,85	2,85	5,03	64,93	7,75	1,4	NA	0	0	0	13,15	19,98	38,7	0,28	1,92	1,94	1071,28
1004	13,02	22,9	8,83	1,55	2,21	2,21	247,46	68,11	103,21	NA	0,42	0,74	1,76	13,23	43,17	30,78	NA	NA	0	0,14	1,15	-21,28	-67,34	-24,21	1,09	1,17	1,17	414,01	24,21	275,83	NA	0,67	2,13	3,16	-21,28	68,39	-31,6	NA	NA	0	0	0	-11,51	-78,27	NA	0,96	0,98	0,98	489,18
1005	-7,75	-8,01	-137,56	32,47	34,79	67,75	6478,56	101,16	43,6	1456,82	0,03	0,03	1,03	6,76	3,29	123,85	1,85	-1505,82	2,53	257,59	-736,37	-14,78	-16,62	-231,8	9,48	10,62	19,48	5707,05	143,28	125,21	1124,49	0,11	0,12	1,12	5,28	11,04	-22,91	1,73	-3116,75	8,68	314,51	-399,43	-11,15	-12,1	-120,16	9,07	9,68	17,69	3923,27
1006	-37,83	129,07	-6,02	0,44	0,71	0,9	58,13	6,39	35,94	7,18	1,29	-4,41	-3,41	-4,99	129,31	-18,92	0,88	-32,63	0	5,23	-15605,75	6,38	-30,84	1,82	0,58	1,68	2,23	104,04	23,9	33,72	18,8	1,21	-5,83	-4,83	20,49	120,7	15,62	2,55	6104	0	4,03	77,57	21,32	159,14	6,46	0,58	1	2,32	110,22
1007	11,25	11,55	NA	37,89	37,89	37,89	NA	NA	NA	NA	0,03	0,03	1,03	11,25	2,64	426,25	NA	NA	0	NA	0	13,17	13,71	NA	25,43	25,43	25,43	NA	NA	NA	NA	0,04	0,04	1,04	13,17	3,93	335	NA	NA	0	NA	0	1,89	2,37	2,41	3,96	4,14	4,89	464,75
1008	0,08	0,46	0,17	0,16	0,59	1,05	766,95	168,62	320,02	179,73	0,77	4,36	5,64	13,68	82,28	9,92	0,87	194,9	12,66	28,58	5324,53	-6,81	-60,09	-14,39	0,15	0,56	0,95	768,84	173,89	265,31	162,25	0,85	7,48	8,82	7,22	88,66	4,2	0,73	-4757,56	30,32	29,63	-244,14	-0,06	-0,54	-0,1	0,21	0,61	0,74	609,54
1009	27,49	37,77	15,33	1,09	2,97	8,28	203,56	23,93	12,73	68,48	0,25	0,34	1,37	44,28	27,22	146,87	1,91	42511,11	12,6	9,37	30,05	0,52	1,1	0,57	0,15	1	1,67	399,28	94,4	90,58	75,22	0,52	1,1	2,13	12,91	53,04	12,37	1,33	19610,45	25,23	13,59	68,36	4,19	8,4	6,19	0,01	0,27	1,04	537,27
1010	0,41	0,58	0,59	0,11	0,7	1,75	519,17	62,74	60,16	114,93	0,27	0,38	1,42	20,73	29,41	61,25	1,21	13738,62	11,9	28,9	99,58	0,12	0,17	0,15	0,05	0,76	1,97	445,59	59,67	71,72	103,66	0,25	0,34	1,37	22,03	27,22	62,88	1,26	16069,45	2,78	26,81	87,67	0,11	0,15	0,15	0,1	0,64	2,25	499,46
1011	14,64	31,29	29,47	0,69	1,42	1,42	734,64	281,83	385,32	0,22	0,53	1,14	2,14	14,78	53,2	46,57	1,98	NA	0	0,28	0,5	3,7	7,04	8,36	1,1	1,84	1,84	822,87	286,64	386,4	0,85	0,47	0,9	1,9	6,65	47,48	35,11	4,5	17573	0	6,67	18,61	8,14	12,66	16,32	2,29	2,68	2,68	729,58
1012	14,64	31,29	29,47	0,69	1,42	1,42	672,25	281,83	385,32	0,22	0,53	1,14	2,14	14,78	53,2	46,57	1,98	NA	0	0,28	0,5	3,7	7,04	8,36	1,1	1,84	1,84	822,87	286,64	386,4	0,85	0,47	0,9	1,9	6,65	47,48	35,11	4,5	17573	0	6,67	18,61	8,14	12,66	16,32	2,29	2,68	2,68	729,58
1013	43,59	64,95	52,85	0,01	2,28	2,77	442,5	110,64	48,72	24,43	0,32	0,47	1,49	51,45	32,88	161,76	1,27	87189,59	0	9,53	11,31	42,59	67,06	50,25	0	6,25	7,01	429,5	193,08	30,91	23,73	0,35	0,56	1,57	51,45	36,49	141,53	1,87	84730,94	0	10,46	12,32	43	61,85	51,84	0,01	6,33	7,05	438,79
1014	-7,19	-92,45	-6,63	0,54	0,89	1,02	336,3	62,87	175,66	22,98	0,92	11,85	12,85	-3,45	92,22	20,8	1,05	-34076	0,03	3,45	-17,65	11,61	84,22	20,75	2,81	3,15	3,53	650,59	22,58	66,44	25,3	0,86	6,25	7,25	13,4	86,21	21,79	1,42	52008	0	3,19	19,74	5,38	43,43	15,17	0,12	0,98	1,81	1026,64
1015	3,45	4,85	1,48	6,11	6,8	7,11	156,54	9,14	13,4	4,2	0,1	0,15	1,41	38,68	28,9	143,56	1,88	17819,45	0	15,11	83,91	0,53	0,72	0,87	5	5,64	5,89	595,97	41,83	66,14	16,88	0,13	0,18	1,36	37,97	26,34	86,47	2,22	16516,8	0	61,31	92,34	2,3	2,86	3,86	6,02	6,69	6,98	612,02
1016	7,22	31,28	12,31	0	0,17	0,83	622,96	59,42	263,32	247,44	0,73	3,18	4,34	11,6	76,93	21,24	0,74	47787,38	24,43	7,48	27,6	7,53	26,64	13,79	0,01	0,18	0,99	667,06	50,68	201,38	250,79	0,7	2,47	3,54	12,13	71,75	23,55	0,79	49830,05	22,68	8,44	30,97	2,27	6,54	4,3	0,05	0,17	1,25	690,37
1017	8,68	10,04	21,98	1,45	1,56	1,65	924,56	32,2	299,36	26,09	0,14	0,16	1,16	8,68	13,63	189,19	1,89	NA	0	0	0	11,46	14,9	32,19	1,6	1,6	1,65	1022,36	NA	414,65	22,48	0,23	0,3	1,3	11,46	23,11	125,4	2,39	NA	0	0	0	11,63	18,35	36,92	1,25	1,25	1,31	1156,12
1018	0,44	4,82	0,59	0,06	0,19	0,68	484,81	49,82	337,78	186,68	0,87	9,53	10,92	14,34	90,84	12,35	0,37	11982,76	8,3	18,45	105,45	0,77	6,7	0,82	0,02	0,14	0,6	387,04	34,34	257,13	136,36	0,85	7,4	8,71	16,86	88,52	15,4	0,35	14078,43	9,7	17,11	90,27	0,03	0,31	0,05	0,04	0,14	0,7	517,12
1019	-3,24	-3,4	-25,63	10,6	11,86	26,33	2890,08	67,5	53,66	787,16	0,05	0,05	1,05	14,93	4,85	156,38	1,95	1367,64	0	143,83	976,25	-4,03	-4,23	-33,08	7,57	8,93	23,65	2986,71	76,82	56,35	840,89	0,05	0,05	1,05	15,06	4,75	150,18	1,79	340,83	0	156,66	4109,73	-2,7	-2,79	-21,83	4,39	5,02	15,33	2940,6
1020	-3,88	-5,21	-6,93	0,48	3,27	4,79	651,83	259,59	93,23	144,06	0,22	0,29	1,34	42,6	25,45	3,79	2,65	10461,24	0	83	139,81	-7,2	-9,22	-10,13	0,22	3,49	6,04	512,11	153,97	48,51	125,69	0,18	0,23	1,28	42,14	21,91	-14,94	2,02	12094,26	0	69,42	122,86	-11,56	-21,59	-28,52	0,15	1,36	2,33	898,06
1021	8,5	28,48	9,49	0,02	0,46	1,09	407,77	2,13	129,76	138,35	0,69	2,33	3,35	8,5	70,17	18,35	1,1	NA	21,2	0	0	4,65	21,86	7,5	0,06	0,46	1,3	586,59	38,94	98,66	83,67	0,77	3,6	4,7	4,65	78,72	11,25	1,04	NA	0	0	0	8,04	36,82	30,24	0,09	1,94	3,36	1368,94
1022	0	0	NA	NA	NA	NA	NA	NA	NA	NA	NA	NA	1	0	0	NA	NA	NA	0	NA	NA	0	0	NA	NA	NA	NA	NA	NA	NA	NA	NA	NA	1	0	0	NA	NA	NA	0	NA	NA	-9,07	135,91	NA	12,91	13,34	13,34	NA
1023	5,97	11,29	12,02	0,61	1,35	1,55	734,71	99,64	292,53	59,37	0,47	0,89	1,89	10,14	47,13	20,3	1,61	14295	0,49	8,4	36,26	3,45	7,7	6,48	0,08	1,48	1,55	682,54	145,31	238,06	16,62	0,55	1,23	2,23	6,76	55,12	12,32	1,48	21201,89	1,77	6,21	25,4	10,07	19,84	21,16	0,5	2,11	2,19	765,05
1024	-3,57	-4,73	-5,27	0,29	1,04	3,26	538,5	45,95	50,77	153,37	0,21	0,28	1,32	19,17	24,42	32,09	1,42	8790,64	9,11	33,55	150,33	0,48	0,65	0,71	0,14	0,95	2,66	546,72	73,02	74,84	157,07	0,25	0,35	1,38	23,45	27,42	40,68	1,44	12105,49	7,51	34,51	123,33	8,64	10,79	11,7	0,4	1,53	4,05	493,06
1025	6,46	11,1	34,26	0,19	1	1,51	1937,31	154,09	190,07	99,25	0,26	0,45	1,72	13,4	41,82	106,8	0,73	-7276,17	3,05	36,86	-110,06	3,2	5,85	20,16	0,05	0,36	0,7	2292,87	87,71	285,48	99,38	0,3	0,54	1,83	9,69	45,32	58,56	0,76	-19420,5	5,73	40,88	-42,02	4,59	7,55	19,99	0,45	1,15	1,62	1585,75
1026	0,39	0,5	0,79	2,35	5,25	6,66	741,5	105,06	36,26	51,96	0,13	0,17	1,29	18,18	22,66	89,23	1,28	-4339,38	0	36,15	-275,43	0,03	0,04	0,08	3,37	5,37	7,11	794,59	76,6	38,37	66,75	0,12	0,15	1,26	20,57	12,26	94,21	1,36	9712,38	0	32,66	-1530,11	0,05	0,07	0,12	3,39	5,34	7,28	834,07
1027	20,29	46,42	74,11	0,13	0,13	1,5	1333,37	0,11	738,84	1028,13	0,56	1,29	2,29	26,77	56,3	49,16	2,91	7987	0	23,67	30,3	8,81	16,56	9,55	0,66	0,75	2,05	394,56	15,76	181,86	239,3	0,47	0,88	1,88	20,04	46,77	26,68	11,43	NA	0	12,17	-68,19	9,73	15,38	NA	1,24	1,57	2,6	337,63
1028	5,51	6,49	13,26	4,98	6,09	11,12	878,85	45,43	31,18	207,89	0,09	0,11	1,18	13,85	15,21	159,43	1,87	27055,15	1,11	20,09	54,15	6,23	7,18	15,21	7,25	8,36	14,24	888,48	36,59	32,92	195,95	0,08	0,09	1,15	14,95	13,27	167,47	1,95	26980,95	0	21,28	58,65	4,18	4,75	12,43	8,03	9,11	15,24	1082,77
1029	2,25	2,68	3,33	1,85	2,56	3,31	540,75	29,76	41,98	31,85	0,16	0,19	1,19	2,25	16,26	73,6	1,32	NA	0	0	0	1,15	1,39	3,51	0,4	0,54	2,33	1112,09	21,94	154,72	280,61	0,17	0,21	1,21	1,15	17,19	64,41	1,28	NA	0	0	0	7,32	7,68	9,19	3,15	5,66	8,1	456,91
1030	0,28	1,41	0,85	0,01	0,26	1,47	1103,32	99,07	340,5	487,3	0,8	3,98	5	11,69	79,99	25,23	1,39	NA	22,64	34,49	53,04	-7,93	-67,24	-37,29	0,03	0,53	2,32	1712,11	257,81	515,03	934,63	0,88	7,48	8,48	1,62	88,21	9,83	1,29	NA	9,03	44,92	108,52	2,21	-2,71	2,59	0,05	0,25	0,41	425,05
1031	58,62	410,86	21,21	0,03	0,43	0,44	132,08	43,9	110,76	1,73	0,86	6,01	7,01	79,09	85,73	76,43	0,24	10229,25	0	7,41	23,02	-3,07	-67,38	-3,11	0,04	0,3	0,31	368,74	69,35	260,42	1,99	0,95	20,95	21,95	7,03	95,44	15,39	0,37	8512	0	10,23	34,03	30,52	87,3	14,24	0,1	0,78	0,81	169,85
1032	0,31	0,32	17,23	115,81	118,54	118,54	20197,7	395,91	164,98	NA	0,01	0,01	1,01	0,86	1,47	21,25	54,41	NA	0	30,23	57,01	1,29	1,32	41,55	71,55	73,41	73,41	11700,72	256,84	154,8	NA	0,02	0,02	1,02	1,29	1,96	65,85	55,13	NA	0	0	0	1,16	1,19	42,72	66,43	69,95	69,95	13372,82
1033	4,89	14,56	8,66	0,02	0,31	0,58	646,39	109,34	344,31	103,91	0,64	1,91	2,98	11,98	66,42	21,62	0,55	15375,66	6,96	12,56	76,06	4,17	13,15	10,28	0,01	0,35	0,58	897,24	131,27	289,41	87,14	0,64	2,02	3,15	9,83	68,3	13,51	0,69	19216,3	29,56	13,96	58,97	5,51	17,95	16,4	0,02	0,42	0,66	1082,73
1034	9,24	35,27	26,74	0,06	1,02	1,71	1056,19	271,28	284,69	198,63	0,27	1,04	3,82	9,24	73,8	90,65	0,5	NA	0	0	0	0,55	6,16	16,17	0,59	0,62	0,8	10704,74	104,38	4402,09	814,89	0,81	9,11	11,2	0,56	91,07	17,18	0,73	NA	0	0,16	-0,06	-12,69	506,02	NA	0,33	0,39	0,6	2159,16
1035	0,89	1,33	9,79	0,32	1,31	1,86	4003,81	430,53	408,48	347,39	0,17	0,25	1,49	10,71	33,05	69,07	0,96	NA	5,29	107,68	-960,26	0,06	0,09	0,95	0,35	0,38	1,41	5431,89	20,23	346,12	676,8	0,13	0,19	1,4	9,89	28,46	73,8	0,97	NA	5,64	146,71	-269,94	1,71	2,39	47,96	0,02	0,58	1,56	10234,75
1036	3,38	18,02	5,93	0,01	0,38	1,04	639,27	46,14	87,48	83,76	0,62	3,29	5,32	10,67	81,21	19,51	0,76	NA	13,11	12,75	31,46	3,64	16,19	6,27	0,01	0,6	1,27	626,88	69,71	82,47	79,64	0,6	2,66	4,45	11,03	59,83	19,93	0,83	NA	10,43	9,09	25,97	8,08	24,55	11,56	0,01	0,51	1,34	520,7
1037	13,6	17,98	17,53	0,3	2,53	3,6	470,3	159,44	71,47	77,32	0,17	0,23	1,32	17,07	24,35	99,99	1,74	52875,62	0	4,47	26,22	6,31	7,23	12,77	0,66	8,45	9,5	736,15	275,1	35,32	37,47	0,06	0,07	1,15	10,15	12,67	157,77	1,65	36106,52	0	7,75	40,48	-0,02	-0,02	-0,06	0,33	3,16	4,23	1336,1
1038	-0,62	-0,82	-3,16	1,02	1,48	3,09	1872,71	82,84	186,44	307,13	0,18	0,24	1,33	6,07	24,74	67,09	1,2	5214,03	0,05	34,31	168,22	-13,49	-19,04	-56,03	0,27	0,77	2,62	1511,6	70,14	143,25	268,35	0,18	0,26	1,41	-6,36	29,15	6,34	1,05	-6260,25	0,02	29,62	-138,08	-0,36	-0,58	-1,63	0,32	0,66	1,31	1658,28
1039	0,18	0,67	0,63	0	0,24	0,99	1306,19	94,13	323,64	300,47	0,5	1,91	3,8	4,11	73,69	31,43	0,66	-17149,89	21,85	14,07	-78,51	3,05	9,75	9,61	0	0,18	0,83	1145,27	59,7	294,46	227,97	0,45	1,45	3,19	11,62	68,68	30,34	0,62	-14737,55	12,75	26,95	-83,21	3,12	11,84	11,13	0	0,5	0,83	1297,55
1040	0,17	0,23	0,4	1,82	2,64	3,67	840,52	121,43	148,73	156,19	0,25	0,33	1,33	11,39	25,04	17,71	2,4	12274	0	25,83	133,04	-1,41	-1,94	-4,25	1,59	2,28	3	1094,49	150,25	216,8	159,39	0,27	0,37	1,37	6,02	26,95	16,79	2	7961,5	0	22,36	154,09	2,33	3,06	6,02	1,68	3,06	3,79	942,66
1041	-14,23	-51,86	-23,51	0,02	0,32	0,77	603,25	92,67	145,8	141,39	0,65	2,37	3,65	11,2	72,57	4,75	0,65	4583	33,26	42,03	246,99	-12,24	-77,21	-21,45	0,01	0,23	0,66	637,7	93,94	251,43	184,54	0,79	4,98	6,31	12,63	84,14	3,3	0,48	4776,39	30,5	43,57	246,84	8,82	35,23	13,47	0,02	0,39	0,87	555,52
1042	-5,2	-79,02	-30,27	0,01	0,37	0,55	2125,16	440,03	825,92	210,1	0,93	14,2	15,2	42,11	93,42	-0,2	0,59	-188,75	29,9	275,43	-6610,46	-6,76	-53,28	-26,96	0,02	0,56	0,85	1451,09	410,98	542,49	229,43	0,87	6,88	7,88	33,61	87,31	15,04	0,79	1303,22	25,75	160,94	717,83	0,44	2,9	1,25	0,07	0,71	1,04	1023,11
1043	0,23	0,39	1,45	0	0,05	1,35	2260,36	15,7	272,61	411,28	0,23	0,39	1,65	12,96	39,49	38,37	0,86	4713	2,88	78,8	237,76	0,69	1,07	4,2	0,04	0,16	1,76	2203,1	32,44	234,06	419,78	0,19	0,29	1,54	13,7	34,99	54,4	0,89	4440,33	1,13	78,71	243,17	0,33	0,46	2,59	0,04	0,16	2,23	2845,77
1044	0,47	0,59	1,44	3,33	6,72	8,2	1110,41	111,66	32,87	49,09	0,12	0,15	1,23	9,51	18,86	123,32	1,19	4375,11	0	27,47	190,44	0,06	0,09	0,21	0,36	2,49	2,85	1216,81	351,51	102,14	58,97	0,21	0,3	1,42	10,04	29,54	57,07	1,28	6160,02	5,22	33,35	147,77	1,59	2,07	6,13	1,67	3,86	4,56	1408
1045	0,13	0,21	0,26	0,35	1,18	2,18	710,93	73,49	88,25	89,38	0,13	0,2	1,54	2,13	35,09	97,67	0,9	-21	0	3,88	-10414,29	-0,64	-1,08	-1,46	0,22	0,25	1,48	825,5	4,69	153,43	230,29	0,23	0,38	1,67	1,17	40,11	46,33	0,9	NA	3,7	4,12	-173,47	0,32	0,65	1,17	0,17	0,24	1,14	1331,6
1046	8,78	11,31	3,19	1,96	9,9	9,9	132,39	104,79	13,19	0	0,22	0,29	1,29	93,41	22,32	39,35	NA	NA	0	30,69	85,18	42	55,56	NA	0,71	5,44	5,44	178,9	153,77	32,54	0	0,24	0,32	1,32	77,96	24,41	172,09	NA	NA	0	12,99	27,4	-1,82	-4,37	NA	0,9	3,67	3,67	325,72
1047	-1,98	58240	-1,32	0,02	0,06	0,38	243,22	8,1	181,35	60,41	1	-29368,27	-29367,27	11,49	100	5,09	0,29	15924,33	23,46	8,98	62,14	2,39	100,15	1,53	0,05	0,08	0,42	232,92	6,19	174,66	62,85	0,98	40,89	41,89	14,92	97,61	9,7	0,3	16734,5	21,13	8,01	52,08	8,72	78,38	4,74	0,11	0,12	0,52	197,86
1048	30,81	72,39	30,13	1,03	1,48	1,48	356,89	87,31	191,81	NA	0,57	1,35	2,35	55,71	57,44	83,03	2,31	46988	0	24,35	29,61	15,37	55,43	35,49	0,39	0,52	0,52	840,48	43,6	317,19	NA	0,72	2,61	3,61	22,85	72,28	31,35	0,75	74815	33,45	17,29	19,26	27,72	55,13	48,77	1,42	1,6	1,6	640,59
1049	0,3	0,5	0,39	0,72	1,18	1,87	475,21	49,59	91,44	74	0,29	0,49	1,66	13,09	39,69	53,47	1,16	12243,73	4,02	16,65	76,77	0,9	1,35	1,19	0,5	0,91	2,03	481,1	34,14	79,28	94,94	0,23	0,35	1,51	15,95	33,72	64,65	1,11	11757,37	0,91	19,89	84,31	1,82	2,9	2,54	0,29	0,85	2,2	508,41
1050	0,25	0,34	0,39	1,15	2,06	4,11	576,38	56,91	41,74	130,12	0,18	0,25	1,39	17,13	28,3	71,33	1,44	15935	7,33	26,66	81,78	9,78	13,03	16,51	1,18	2,06	4,11	614,38	56,21	40,9	132,29	0,17	0,23	1,33	27,11	24,94	123,24	1,42	15026,86	7,29	29,25	90,71	4,3	5,35	6,99	1,63	2,73	5,55	591,84
1051	0,04	0,37	0,07	0,01	0,03	1,39	618,8	6,2	108,9	331,92	0,72	6,57	9,14	15,39	89,06	16,27	0,68	994,27	21,76	26,03	709,63	-20,21	-300,87	-26,73	0,03	0,09	0,88	481,59	16,31	193,49	197,96	0,77	11,43	14,89	2,88	93,28	-11,73	0,56	-5194,17	11,74	30,54	-157,78	12,36	61,54	15,83	0,01	0,16	1,35	466,23
1052	5,34	9,04	6,36	0,05	0,39	2,59	435,37	16,1	30,19	112,68	0,35	0,6	1,69	20,74	40,97	70,74	1,09	13081,8	6,68	18,38	68,65	-3,41	-6,4	-5,34	0,02	0,21	1,55	570,53	19,22	28,93	150,26	0,43	0,81	1,88	17,42	46,75	32,23	0,96	9753,21	20,06	32,65	113,8	1,44	2,47	1,76	0,01	0,14	1,7	443,38
1053	-24,45	106,7	-30,35	0,12	0,15	0,15	453,06	1,54	401,02	NA	1,23	-5,36	-4,36	-9,9	122,92	-2,92	0,1	8172	0	18,07	64,98	-2,6	10,46	-2,63	0,11	0,35	0,35	367,89	1,25	370,05	NA	1,25	-5,02	-4,02	12,11	124,87	13,28	-0,05	15258	0	14,86	36,18	8,21	-37,92	NA	0,21	0,27	0,27	192,23
1054	0,03	0,12	0,05	0,1	0,4	0,92	615,06	75,83	156,71	131,15	0,55	2,29	4,16	10,49	75,95	8,43	0,64	-1526,72	15,42	17,62	-432,91	-7,99	-54,92	-14,91	0,06	0,31	0,98	678,76	76,47	281,06	205,33	0,65	4,49	6,87	5,95	85,44	2,63	0,47	1506	3,15	26	670,06	1,31	8,04	2,57	0,08	0,35	0,96	711,41
1055	-0,08	-3,49	NA	0,06	0,22	1	NA	NA	NA	NA	0,98	41,28	42,28	-0,08	97,63	-0,08	0,98	NA	0	NA	0	0,71	74,07	33,68	0,01	0,04	1,01	17199,48	603,97	16846,78	16450,22	0,99	102,92	103,92	0,71	99,04	0,72	3,79	NA	0	0	0	7,18	87,58	13,55	0,12	0,46	1,09	686,33
1056	-3,68	-3,82	NA	27,17	27,17	27,17	NA	NA	NA	NA	0,04	0,04	1,04	-3,68	3,68	-100	NA	NA	0,36	NA	0	-2,33	-2,34	NA	205,61	205,61	205,61	NA	NA	NA	NA	0	0	1	-2,33	0,49	-478,26	NA	NA	0,49	NA	NA	-14,83	-16,74	NA	8,77	8,77	8,77	NA
1057	-10,72	144,71	-2365,79	0,16	0,29	0,31	46806,13	10438,95	85133,16	1861,29	1,07	-14,51	-13,51	-5,95	107,4	-9,69	-0,11	-7698	0	1051,75	-93,45	-5,65	-17,56	-419,46	0,14	0,21	0,46	27021,85	1323,61	18066,68	4536,71	0,68	2,11	3,11	-3,29	67,82	-7,88	0,47	-17787	0	175,55	-84,99	-0,08	-0,56	-0,85	0,06	0,68	0,87	3873,97
1058	1,88	3,18	53,42	29,53	29,81	33,06	10360,65	22,99	91,25	300,9	0,2	0,34	1,69	6,74	40,86	46,19	1,11	-36711,75	0	137,98	-25,86	3,35	4,99	181,8	2,51	6,16	6,58	19753,41	3039,75	832,41	353,03	0,12	0,17	1,49	9,21	32,81	85,96	1	-40172,25	0	317,84	-26,38	5,87	9,3	416,91	3,34	3,6	3,8	25853,7
1059	0,01	0,03	0,05	0,01	0,3	1,4	1171,91	85,92	128,69	326,38	0,42	0,81	1,94	13,01	48,43	23,64	0,95	8257,46	18,4	41,72	114,48	0,02	0,03	0,05	0,01	0,27	1,51	1176,17	74,6	96,73	372,32	0,36	0,61	1,71	12,65	41,41	27,46	1,08	7000,41	23,58	40,81	128,64	-0,92	-1,57	-3,1	0,07	0,27	1,38	1231,95
1060	49,95	50,2	15,71	138,87	166,18	198,45	114,79	15,58	0,57	18,67	0,01	0,01	1,01	49,95	0,5	9912,58	NA	NA	0	0	0	34,9	37,71	9,38	7,68	8,02	13,4	97,83	2,39	7,22	39,42	0,07	0,08	1,08	34,9	7,46	467,64	NA	NA	0	0	0	25,68	25,83	37,79	110,92	120,3	177,83	535,61
1061	3,1	11,44	197,66	0,5	0,75	0,89	23309,74	3466,2	13972,64	1969,12	0,73	2,7	3,7	13,45	72,94	32,44	0,85	-14813,5	0	661,12	-47,64	2,99	10,29	69,97	0,63	0,87	1,02	8515,98	1227,27	5184,42	772,21	0,71	2,44	3,44	11,46	70,94	27,7	1,02	-13994,2	0	198,23	-32,88	2,71	8,93	56,9	0,7	1,04	1,15	7637,74
1062	1,86	2,31	3,36	0,15	0,98	5,29	659,85	49,58	49,62	277,64	0,16	0,2	1,24	22,26	19,54	71,19	1,76	15232,07	2,89	36,88	92,73	2,07	2,55	4,05	0,42	0,88	5,47	714,15	30,35	39,42	337,63	0,17	0,21	1,24	23,47	19,1	68,02	1,94	15674,96	4,7	42	99,63	1,71	2,28	3,21	0,57	1,24	4,68	684,43
1063	2,16	8,37	13,27	0,07	1,82	3,35	2238,75	380,01	217,32	336,32	0,74	2,87	3,87	11,79	74,15	16,18	1,3	-35858,5	9,17	59,03	-28,47	0,22	0,86	0,94	0,16	2,6	4,82	1537,14	241,67	99,05	222,68	0,74	2,83	3,83	9,98	73,9	13,02	1,36	-38822	6,12	41,18	-26,61	2,33	6,99	10,12	0,06	0,94	1,34	1578,28
1064	16,77	52,63	3,15	0,12	0,83	1,19	68,59	24,56	34,57	12,82	0,68	2,14	3,14	33,38	68,13	33	0,98	37421,05	3,39	3,12	43,28	1,23	3,55	0,35	0,25	0,57	0,91	103,95	20	50,42	22,04	0,65	1,89	2,89	20,02	65,39	12,95	0,86	18852,53	13,75	5,37	88,95	0,83	2,34	0,63	0,14	0,32	0,81	273,45
1065	1,48	2,73	1,05	0,57	0,92	1,57	260,23	31,17	85,62	59,4	0,45	0,83	1,84	26,03	45,71	45,21	1,44	4948,53	1,74	17,5	205,06	-21,91	-81,39	-22,44	0,46	0,52	1,09	372,88	9,49	165,93	96,69	0,73	2,71	3,71	3,03	73,08	-4,58	1,09	-5810,78	0	25,55	-164,34	0,4	1,42	0,3	0,37	0,47	1,25	277,42
1066	2,49	5,86	9,99	0,02	0,71	1,54	1461,43	374,98	165,91	459,56	0,55	1,29	2,35	12,39	57,41	29,28	1,42	-2078,25	42,53	39,61	-367,04	-1,85	-5,2	-9,73	0,02	0,85	1,34	1917,74	804,73	311,38	483,74	0,63	1,77	2,82	9,3	64,52	18,12	1,43	-4110,79	43,53	58,73	-193,41	0,27	0,92	1,55	0	0,56	0,93	2121,24
1067	0,05	0,47	0,53	0,4	0,6	1,38	3957,97	233,5	872,14	919,56	0,9	8,55	9,55	11,36	89,53	22,29	1,18	-3486,8	18,74	122,61	-215,97	0,34	5,81	10,38	0,25	0,86	1,52	11035,15	2540,74	2117,35	2777,19	0,94	15,98	16,98	5,72	94,11	11,13	1,46	-753,42	21,33	162,94	-868,52	0,41	6,4	2,45	0,39	0,41	1,14	2156,1
1068	0,16	4,12	0,27	0,69	1,1	1,94	618,84	47,72	73,21	101,45	0,86	22,15	25,68	5,18	96,11	46,12	0,57	6129,63	7,35	8,5	75,15	-1,04	80,18	-2,8	0,75	1,19	1,72	982,58	54,86	77,52	64,64	0,97	-75,19	-77,35	3,91	101,29	19,5	0,66	-8264	4,58	13,36	-66,13	8,52	86,03	15,98	0,28	0,54	0,96	682,36
1069	2,33	3,15	5,19	1,42	1,83	5,81	812,33	17,43	43,31	174,99	0,2	0,27	1,35	16,49	25,82	57,27	1,12	17573,8	0	31,51	89,13	0,11	0,16	0,24	0,91	1,01	1,62	816,71	18,9	199,13	123,99	0,28	0,41	1,49	11,39	32,8	30,66	1,17	22636,07	0	25,31	86,24	0,58	0,8	1,5	0,98	1,09	1,85	935,65
1070	0,16	1,61	0,49	0,01	0,8	1,13	1088,18	755,89	952,92	315,45	0,9	8,85	9,85	8,11	89,84	0,18	NA	NA	0	23,7	-82,76	0,1	1,16	0,15	0	0,32	0,5	525,56	146,18	386,38	83,91	0,9	10,28	11,48	7,5	91,29	0,11	0,16	NA	14,04	10,68	-66,47	0,05	0,97	0,24	0	0,31	0,47	1663,33
1071	-2,82	-3,86	-7,26	0,02	0,29	1,95	939,54	39,11	98,52	245,33	0,22	0,3	1,37	11,14	27,03	47,43	1,13	2228,61	10,03	35,93	451,53	-13,75	-19,55	-41,04	0,01	0,23	1,59	1086,51	47,24	95,86	303,72	0,26	0,37	1,42	2,08	29,69	4,39	1,12	-2617,69	15,14	47,23	-425,14	-5,79	-8,49	-15,67	0,12	0,41	1,66	984,59
1072	-4,98	-9,24	-23,57	0,05	0,28	0,38	1726,97	74,45	297,42	31,77	0,4	0,73	1,86	1,77	46,1	7,18	0,73	18180,75	1,61	31,95	61,2	10,03	16,67	37,7	0,03	0,65	0,98	1368,5	171,65	265,03	93,58	0,35	0,59	1,66	17,66	39,86	48,04	0,9	29467,25	0,76	28,68	45,33	4,31	6,19	10,54	0,04	1,21	1,22	890,34
1073	-2,13	-457,36	-1,3	0,05	0,3	0,69	221,91	53,63	212,05	83,32	1	213,5	214,5	-2,13	99,53	1,03	0,09	-45	0	0	0	0,19	267,72	0,11	0,01	0,25	0,73	219,04	51,48	214,58	104,42	1	1405,82	1406,82	3,4	99,93	3,22	0,03	15268	0	1,93	43,66	1,45	96,28	0,85	0,16	0,48	0,76	213,55
1074	-10,81	-24,93	-37,73	8,89	10,34	11,78	1274,08	115,27	79,87	116,73	0,55	1,26	2,31	15,92	56,65	12,8	3,62	-3135,92	0	93,31	-305,12	-1,87	-4,3	-6,94	11,31	12,97	14,13	1349,6	133,51	80,82	95,3	0,56	1,3	2,3	24,53	56,49	23,72	6,47	-1958,08	0	97,91	-460,46	3,85	8,44	12,86	13,08	13,68	14,56	1214,4
1075	16,31	39,73	23,94	0,43	1,07	1,58	535,93	110,65	174,48	90,1	0,45	1,1	2,44	24,64	58,96	47,79	1,07	23004,68	0	12,23	53,46	1,06	2,26	2,11	0,03	0,76	1,55	725,69	172,09	235,69	187,37	0,39	0,84	2,13	10,73	53,09	19,08	1,07	NA	0	19,28	-258,45	0,6	1,13	0,94	0,4	0,9	1,58	564,67
1076	1,09	2,63	2,2	0,05	0,1	0,46	734,31	20,89	379,26	136,97	0,58	1,41	2,41	6,05	58,47	5,07	0,63	2432,8	0	9,97	158,92	15,12	25,27	45,21	0,28	0,46	1,22	1088,19	44,88	253,34	195,21	0,4	0,67	1,67	24,34	40,16	48,78	1,07	-12785,83	0	27,56	-43,54	0,49	0,82	0,94	0,16	0,35	0,9	702,97
1077	1,34	1,56	0,91	1,98	2,85	3,5	247,1	22,21	25,27	16,62	0,15	0,17	1,17	16,47	14,55	73,98	1,4	8140,67	3,02	10,24	71,04	1,36	1,51	0,98	4,32	4,33	5,66	261,44	0,07	16,44	22,28	0,1	0,11	1,11	16,9	9,83	36,45	1,41	4844,17	0	11,16	117,96	1,98	2,34	1,64	2,61	2,62	3,09	300,35
1078	1,99	2,39	2,66	0,97	3	6,25	488,23	57,79	28,4	93,66	0,17	0,2	1,2	28,01	16,93	86,46	1,41	12096,11	0	34,8	85,98	1,34	1,91	2,25	0,16	0,98	1,73	610,96	107,8	130,33	99,29	0,3	0,42	1,42	25,47	29,58	44,01	1,3	12531,43	0	40,49	95,08	-10,3	-15,91	-17,55	0,06	0,6	1,34	620,09
1079	0,56	0,71	6,58	1,81	4,72	10,63	4252,29	394,62	136,83	819,18	0,07	0,09	1,26	17,68	20,6	171,38	1,27	573,55	1,87	199,43	1649,49	0,41	0,59	6,16	0,43	1,03	2,26	5419,22	463,42	617,08	979,19	0,18	0,26	1,42	17,84	29,66	63,41	1,11	-1091,37	3,61	259,48	-953,27	0,15	0,2	1,45	0,69	1,55	3,28	3491,59
1080	23,81	69,64	20,23	1,03	1,52	1,53	310,17	97,3	199,2	3,94	0,66	1,93	2,93	44,79	65,81	36,18	NA	NA	0	17,83	43,64	19,85	45,49	8,03	1,15	1,77	1,78	147,22	50,91	81,66	0,88	0,56	1,29	2,29	55,58	56,36	35,23	NA	NA	0	14,45	63,49	39,93	76,75	28,54	1,22	1,47	1,49	260,16
1081	0,1	0,15	0,33	1,82	2,47	4,78	1161,06	36,74	39,38	132,55	0,14	0,2	1,43	12,11	30,27	77,36	1,02	9738,57	2,41	38,19	103,49	-1,14	-1,58	-3,33	1,69	2,59	5,15	1061,72	44,64	40,11	129,93	0,14	0,19	1,39	11,76	27,94	72,77	1,06	9182,23	0,95	37,64	105,29	0,49	0,66	1,18	2,74	3,8	6,91	869,63
1082	-435,43	31,79	-253,89	0,03	0,04	0,04	212,82	26,61	3085,13	NA	14,7	-1,07	-0,07	-435,43	1469,77	-29,63	NA	NA	0	0	0	80,31	90,59	291,36	6,15	8,81	8,81	1320,66	394,04	148,25	NA	0,11	0,13	1,13	80,31	11,35	707,51	NA	NA	0	0	0	-32,97	-46,04	-28,47	2,25	3,52	3,52	314,28
1083	1,65	3,31	0,99	0,09	0,63	1,52	219,5	35,06	53,48	64,4	0,46	0,93	2,01	21,8	50,15	24,96	1,26	14949,9	8,25	12,11	73,16	1,45	3,21	0,84	0,06	0,6	1,31	211,27	49,04	67,1	69,96	0,52	1,15	2,21	19,67	54,77	13,22	1,29	15044,38	13,92	10,57	74,85	0,5	0,96	0,27	0,1	0,76	1,56	200,61
1084	-0,35	-44,89	-0,98	0,14	0,15	0,32	1006,77	11,09	983,75	170,66	0,99	125,47	126,47	2,64	99,21	2,73	0,01	-20026,5	0	8,27	-38,2	0,19	25,87	0,43	0,22	0,32	0,47	816,4	81,68	799,8	124,69	0,99	132,59	133,59	4,77	99,25	-0,6	0,01	-23747	0	10,26	-70,02	0,41	40,06	0,96	0,07	0,3	0,39	848,44
1085	1,17	4,5	2,73	0,03	0,56	0,75	849,28	209,58	365,92	76,67	0,61	2,34	3,84	9,54	73,95	17,75	0,48	4935,41	6,1	19,46	301,92	1,43	4,71	3,54	0,15	0,4	0,59	899,58	109,36	432,86	84,85	0,58	1,92	3,28	10,07	69,55	16,31	0,48	5908,85	2,7	21,35	263,38	5,32	15,9	14,16	0,12	0,39	0,59	968,47
1086	10,41	33,97	21,51	0,38	0,71	1,96	753,8	61,31	186,75	235,86	0,65	2,13	3,26	22,69	69,34	39,53	1,38	5968,15	0	25,36	162,62	6,29	17,04	13,8	0,36	0,92	3,12	798,72	65,24	116,46	259,82	0,6	1,62	2,71	20,19	63,08	34,99	1,54	32,92	0	30,49	33396,5	-4,48	-23,47	-13,52	0,31	0,54	1,42	1098,84
1087	0,15	0,23	0,27	0,7	1,41	1,77	635,11	126,32	177,3	64,8	0,33	0,5	1,5	5,49	33,46	37,9	1,43	-1298,13	0	9,28	-591,95	2,8	4,86	5,71	0,3	1,35	1,57	742,96	291,78	277,02	61,19	0,42	0,74	1,74	7,93	42,44	25,33	1,51	2935,44	0	10,48	272,1	0,26	0,48	0,59	0,07	1,29	1,62	815,7
1088	0,04	1,11	0,06	0	0,33	0,59	515,33	107,89	189,45	87,71	0,79	20,87	26,34	2,58	96,2	12,9	0,29	-27386,88	32,8	3,59	-20,4	0,02	0,75	0,05	0	0,55	0,65	716,25	243,76	311,6	46,7	0,83	25,53	30,71	2,97	96,74	6,82	0,36	-25357,5	25,61	5,8	-29,87	-1,36	-162,36	-4,61	0	0,77	0,82	1231,27
1089	1,07	15,58	0,28	0,07	1,07	1,07	95,69	81,88	87,92	0	0,93	13,61	14,61	1,07	93,16	1,14	NA	NA	0	0	0	-2,49	-107,69	-2,98	0,12	0,67	0,67	434,96	230,57	336,5	NA	97,68	4216,97	43,17	-2,49	97,68	-2,55	0,07	NA	19,46	0	0	-9,1	312,39	-70,78	0,11	0,97	0,97	2832,62
1090	-2,39	-245,5	-22,3	0,3	1,3	1,33	3400,32	1710,43	1703,56	51,08	0,51	52,14	102,55	1,84	99,02	-2,38	0,03	NA	0	39,47	105,42	-3,9	-5,91	-42,25	2,3	2,33	2,4	3939,84	11,89	330,53	21,37	0,09	0,13	1,52	-0,21	34	9,43	0,83	NA	0	40,02	101,32	-17,87	-32,52	-113,45	0,02	0,13	0,24	2310,46
1091	1,53	37,34	3,09	0,12	1,04	1,04	739,06	641,65	698,65	NA	0,96	23,48	24,48	2,74	95,91	2,05	NA	21811	0	2,45	33,54	7,63	65	6,86	0,3	1,13	1,13	327,17	238,43	285,27	NA	0,88	7,52	8,52	13,19	88,27	8,64	NA	31048,33	0	5	35,88	5,47	27,17	6,71	0,13	1,17	1,17	446,29
1092	2,62	23,99	5,03	0,17	0,53	0,75	699,05	221,84	565,67	137,19	0,89	8,14	9,14	6,69	89,06	6,47	0,33	-7497	6,9	7,79	-71,13	2,78	11,58	2,66	0,12	0,13	0,46	348,3	2,4	260,52	85,61	0,76	3,16	4,16	10,1	75,97	14,64	0,37	-12064	0	7	-40,91	1,21	9,55	2,29	0,07	0,07	0,32	692,18
1093	18,14	43,95	9,48	0,6	1,13	4,01	190,77	13,02	24,99	73,14	0,59	1,42	2,42	58,73	58,71	49,66	0,93	-7142,17	0	21,21	-206,09	8,02	23,38	7,53	0,09	0,55	1,88	341,83	30,84	66,73	89,75	0,66	1,91	2,91	40,8	65,68	24,5	0,68	-6207,14	0	30,78	-257,74	3,36	11,47	6,95	0,31	2,19	4,53	752,77
1094	0,54	1,01	0,4	0,1	0,49	0,5	221,39	45,94	118,63	1,28	0,47	0,87	1,87	0,96	46,61	4,49	0,72	31474	1,72	0,31	11,84	5,42	9,85	1,2	0,16	0,41	0,41	80,97	8,85	35,54	NA	0,45	0,82	1,82	6,23	44,99	21,99	0,68	134551	0,59	0,18	5,79	4,11	11,25	0,98	0,08	0,2	0,63	87,08
1095	0,19	7,19	0,17	0,09	0,18	0,48	336,24	29,85	321,73	96,61	0,97	37,17	38,17	3,05	97,38	5,73	0,05	NA	0	2,63	27,82	1,38	41,02	1,11	0,02	0,24	0,44	292,05	58,75	265,46	53,66	0,97	28,65	29,66	2,96	96,63	14,04	0,13	40958	0	1,26	9,25	-8,35	183,86	-6,72	0,14	0,37	0,42	293,03
1096	-7,63	-9,96	-36,36	0,29	0,45	2,15	1739,53	18,09	114,17	196,08	0,14	0,19	1,31	4,37	23,42	11,9	0,98	3560,64	0	57,18	336,16	-8,57	-12,1	-48,37	0,01	0,56	1,72	2054,34	21,39	156,96	238,23	0,21	0,29	1,41	4,43	29,16	6,1	0,98	1521,64	2,22	73,36	767,85	-3,02	-4,06	-15,47	0,02	0,45	1,96	1861,27
1097	-12,27	-24,15	NA	0,01	2,02	2,03	NA	NA	NA	NA	0,49	0,97	1,97	-4,44	49,19	-24,95	NA	NA	0	NA	-218,47	5,92	9,44	93,33	0,75	2,04	2,07	5736,64	2719,2	2101,2	56,27	0,37	0,59	1,59	57,36	37,29	15,88	NA	NA	0	810,58	-692,81	-8,83	-56,46	-14,82	0,87	1,09	1,1	610,73
1098	-8,3	-14,36	-18,92	4,92	5,12	6,58	832,43	12,8	65,46	96,73	0,42	0,73	1,73	0,48	42,25	22,59	1,96	5324,5	0	20,02	101,87	11,62	17,61	16,08	3,3	3,34	4,31	503,74	2,58	73,42	72,4	0,34	0,52	1,52	20,56	34,02	100,67	2,39	19701	0	12,37	29,78	20,87	27,67	22,89	4,01	4,03	4,27	399,19
1099	1,28	-10,79	0,83	0,01	1,05	1,69	238,67	67,83	40,42	46,97	1,12	-9,46	-8,46	4,07	111,82	1,57	1,43	45875,63	13,4	1,83	27,28	1,82	-16,03	1,12	0,01	0,45	1,03	225,09	35,37	61,41	53,73	1,11	-9,83	-8,83	4,45	111,33	2,14	1,02	62236,71	13,44	1,63	19,45	10,61	853,8	7,52	0,01	1,36	3	258,03
1100	5,53	13,69	1,89	0,31	0,54	1,68	124,81	16,86	73,37	84,3	0,6	1,48	2,48	5,53	59,6	9,28	NA	NA	0	0	0	3,69	6,77	0,38	0,44	1,21	2,2	37	12,82	16,66	16,68	0,46	0,84	1,84	3,69	45,52	8,11	NA	NA	0	0	0	10,71	55,15	2,29	1,2	1,21	1,24	77,97
1101	2,69	5,03	1,87	0,13	1,21	1,99	254,45	67,02	40,2	48,6	0,39	0,73	1,87	21,94	46,53	51,44	1,32	21488,34	21,38	13,42	57,88	-0,33	-0,58	-0,19	0,35	1,47	2,18	211,74	54,66	40,71	35,05	0,36	0,63	1,76	21,13	43,14	15,78	1,4	15473,94	14,78	12,48	83,17	2,6	4,25	1,57	0,41	1,72	2,52	219,22
1102	-1,88	-2,63	-3,48	0,15	0,29	1,83	674,31	15,52	114,73	179,12	0,26	0,36	1,4	13,8	28,34	35,04	1,17	9964,58	0	28,97	101,21	-5,8	-8,36	-11,94	0,07	0,33	1,77	749,05	36,09	139,01	202,15	0,29	0,41	1,44	10,16	30,6	14,36	1,18	3929,94	0	32,85	271,59	4,23	5,44	7,18	0,21	0,57	2,91	617,07
1103	2,26	2,66	13,52	0,69	2,87	6,35	2188,67	411,81	188,88	665	0,15	0,18	1,18	38,12	15,33	97,26	2,02	-725,5	0	215,09	-1594,21	1,04	1,69	6,96	0,11	6,41	7,86	2443,11	1337,48	203,83	312,15	0,39	0,63	1,63	26,22	38,78	25,87	2,94	-5941,67	28,44	169,01	-170,89	-0,03	-0,06	-0,22	1,86	22,26	26,15	3036,99
1104	-4,82	31,55	-9,92	0,11	0,53	0,58	750,24	302,25	708,98	31,22	1,15	-7,54	-6,54	-2,1	115,29	0,2	0,09	NA	0	5,6	42,26	-33,69	55,5	-90,33	0,07	0,19	0,29	975,88	163,48	1321,49	127,88	160,71	-264,71	-1,65	-19,2	160,71	-7,88	-0,67	NA	0	27,44	182,46	-19,08	28,56	-118,68	0,02	0,04	0,12	2264,57
1105	-4,95	-7,49	-44,2	0,57	0,85	1,67	3256,52	95,05	40,76	457,39	0,27	0,4	1,51	3,6	33,83	17,75	1,05	-12619,27	15,91	76,29	-132,01	-6,31	-10,3	-81	0,24	0,53	1,31	4675,26	190,84	117,7	776,72	0,33	0,53	1,63	0,95	38,75	7,43	1,01	-26069,33	21,15	93,25	-64,9	0,12	0,16	1,27	0,41	0,63	1,87	3850,04
1106	30,6	39,66	31,36	0,11	1,21	1,68	373,98	82,32	75,45	36	0,21	0,27	1,3	44,84	22,84	171,67	1,18	15252,83	0	14,58	89,74	-15,3	-23,21	-18,01	0,02	0,8	1,17	428,39	100,8	128,89	49,15	0,31	0,47	1,52	-0,89	34,05	-30,14	1,03	3296,06	0	16,96	454,69	3,96	5,09	3,93	0,05	1,22	1,81	361,47
1107	0	0	0,01	2,01	3,15	7,95	1346,8	63,3	55,81	272,03	0,07	0,09	1,19	16,38	16,06	126,77	1,3	5824,86	0	60,44	203,24	0,02	0,02	0,08	2,03	2,69	6,46	1478,28	52,99	80,79	309,34	0,08	0,1	1,2	16,45	16,37	104,9	1,33	5509,59	0	66,72	218,34	-2,33	-2,77	-9,21	2,49	3,31	7,87	1436,34
1108	0	0	NA	NA	NA	NA	NA	NA	NA	NA	NA	NA	1	0	0	NA	NA	NA	0	NA	NA	-0,4	-0,4	NA	NA	NA	NA	NA	NA	NA	NA	NA	NA	1	-0,4	0	NA	NA	NA	0	NA	NA	0	0	NA	NA	NA	NA	NA
1109	2,81	4,19	5,26	0,01	1,06	1,86	682,97	144,49	123,63	111,99	0,22	0,33	1,49	29,21	32,8	92,42	1,09	3204,97	2,1	49,4	320,92	-3,67	-5,56	-7,87	0,04	0,78	1,96	779,55	127,69	172,37	203,99	0,25	0,37	1,51	27,11	24,5	56,26	1,19	NA	0	47,4	492,81	3,33	6,84	7,59	0,01	1,18	1,48	829,45
1110	2,15	3,58	6,37	0,06	0,64	2,02	1080,64	184,27	225,23	449,28	0,33	0,55	1,66	17,69	39,85	34,17	1,58	7887,59	9,01	46	106,34	2,3	3,62	6,64	0	0,55	2,23	1051,73	153,4	183,63	482,99	0,31	0,49	1,58	19,31	36,55	36,13	1,68	8271,45	9,95	49,16	104,62	2,45	3,72	7,08	0,09	0,63	2,34	1051,58
1111	42,86	276,27	12,03	-0,19	0,64	1,17	102,43	70,08	84,9	45,54	0,84	5,45	6,45	48,5	84,49	51,52	8,42	NA	0	1,58	11,31	31,92	82,51	14,49	-0,11	0,98	1,3	165,28	108,93	99,61	32,89	0,61	1,58	2,58	37,69	61,31	52,67	1,89	49452,67	0	2,62	13,09	1,54	5,94	1,11	0	0,89	1,16	261,64
1112	0,22	0,37	0,23	0,02	0,65	1,7	389,94	52,69	80,1	88,7	0,34	0,57	1,69	16,31	40,89	42,88	1,12	4023,67	0,85	17,19	267,33	-0,12	-0,21	-0,15	0,03	0,24	1,77	446,71	21,77	101,85	157,63	0,39	0,69	1,78	18,18	43,94	39,71	1,2	7656,8	0	22,46	151,3	2,34	4,47	2,4	0,09	0,38	1,36	372,93
1113	9,13	9,73	22,45	1,27	15,04	16,17	897,65	117,24	42,15	48,37	0,06	0,06	1,07	16,57	6,21	184,37	4,14	33358,95	0	18,3	37,9	8,23	8,71	21,41	0,91	16,33	17,34	946,51	126,22	41,35	42,06	0,05	0,06	1,06	15,63	5,51	184,02	4,09	36933,66	0	19,24	40,5	8,93	9,57	25	0,63	19,38	20,67	1019,36
1114	3,59	6,38	4,08	0,25	0,55	2,31	414,48	21,81	73,79	131,6	0,36	0,63	1,78	33,32	43,72	49,4	1,24	7433,49	10,2	33,76	135,04	0,24	0,5	0,37	0,11	0,27	0,9	559,9	35,55	113,47	142,38	0,46	0,95	2,09	27,19	52,06	28,69	0,88	4604,86	19,39	41,46	221,7	0,37	0,8	0,53	0,04	0,2	1,43	519,45
1115	9,66	13,98	10,47	0,58	1,39	2,12	395,69	92,54	113,57	83,58	0,31	0,45	1,45	28,06	30,91	99,66	1,82	12557,33	0	19,96	99,48	16,72	24,63	25,53	0,2	1,19	1,58	555,72	162,2	163,49	63,97	0,32	0,47	1,47	30,57	32,1	89,28	1,3	9991,33	0	21,14	125,2	-5,75	-8,3	-15,07	0,1	0,42	1,62	954,2
1116	-0,34	-0,93	-0,73	1,1	1,38	2,05	786,2	70,86	252,72	171,63	0,63	1,73	2,73	7,04	63,43	22,88	1,12	-2831,2	0	15,89	-79,87	-2,08	-7,33	-6,01	0,54	1,16	1,66	1052,57	254,35	408,6	205,17	0,72	2,53	3,53	3,66	71,63	12,52	0,82	-5384,5	0	16,61	-49,1	-0,44	-1,74	-1,15	1,32	1,83	2,45	959,89
1117	0,02	0,19	0,09	0,45	2,68	3,99	1969,46	685,56	308,57	410,62	0,91	10,12	11,13	44,35	91,01	12,86	0,26	NA	0	239,2	-752,16	-0,15	-1,79	-1,05	0,32	2,19	3,24	2501,71	855,09	302,57	477,84	0,91	10,76	11,76	35,25	91,47	10,03	0,22	NA	6,18	176,72	-167,1	-4,4	-221,95	-44,73	0,12	1,35	1,69	3700,49
1118	1,62	4,27	23,25	0,14	0,14	0,45	5245,11	NA	2885,32	919,66	0,62	1,64	2,64	6,52	62,14	53,94	0,49	3324	0	70,41	186,37	0,65	1,74	4,63	0,14	0,16	0,54	2576,7	20,22	1374,92	533,29	0,62	1,67	2,67	5,86	62,49	39,63	0,53	6774	0	36,85	91,14	2,24	8,2	63,2	0,13	0,14	0,58	10289,73
1119	0,04	0,06	0,11	0,18	0,71	1,85	1180,08	75,5	88,94	166,7	0,17	0,27	1,57	20,71	36,24	95,12	0,86	7866,2	4,9	66,86	149,56	0,04	0,07	0,17	0,4	1,04	2,15	1595,61	116,51	68,5	203,56	0,25	0,45	1,8	16,26	44,41	42,63	0,89	6063,73	16,89	71,11	174,35	0,96	1,77	3,56	0,35	0,46	0,98	1357,38
1120	0,13	0,18	0,1	1,53	2,38	4,68	298,27	27,26	32,32	75,57	0,14	0,2	1,42	36,51	29,45	95,41	1,88	14609,86	0	29,73	100,42	0,17	0,28	0,16	0,63	2,46	4,07	339,17	86,26	38,08	77,08	0,21	0,34	1,64	36,44	38,88	49,71	1,57	15771,08	5,48	33,8	103,04	0,81	1,28	0,81	0,59	1,37	4	363,33
1121	0,95	1,67	10,56	0,31	1,73	1,99	4076,71	2439,72	1721,71	464,82	0,44	0,77	1,77	18,24	43,55	7,79	3,93	-37629,33	0	193,14	-44,54	10,77	11,29	77,31	14,57	16,57	22,02	2613,28	183,44	91,83	507,54	0,05	0,05	1,05	38,08	4,59	326,63	4,47	-53921,5	0	196,07	-49,13	-1,35	-2,38	-16,78	0,06	1,57	1,84	4527,73
1122	-0,06	-0,14	-0,13	0,16	0,91	4,76	829,3	37,5	49,71	193,87	0,43	1	2,32	16,91	56,82	46,17	1,04	7827,12	0	38,56	147,44	-1,68	-4,82	-5,88	0	2,12	4,46	1273,1	285,17	89,8	319,35	0,55	1,59	2,87	14,27	65,13	22,19	1,41	4383,59	20,02	55,77	292,27	-0,33	-0,82	-0,78	0,06	0,82	4,26	850,52
1123	14,89	91,26	10,92	0,08	0,18	0,71	267,68	16,6	169,64	91,72	0,84	5,13	6,13	26,6	83,69	31,6	0,65	3835	0	8,59	182,14	-20,84	-16335,55	-40,7	0,03	0,13	0,44	710,86	49,65	505,01	156,75	1	782,79	783,79	-12,86	99,87	-9,77	0,4	-27430,86	0	15,58	-30,87	0,01	8,49	0,02	0,04	0,24	0,63	581,5
1124	NA	NA	NA	NA	NA	NA	NA	NA	NA	NA	NA	NA	NA	NA	NA	NA	NA	NA	NA	NA	NA	0	0	NA	NA	NA	NA	NA	NA	NA	NA	NA	NA	1	0	0	NA	NA	NA	0	NA	NA	0	0	NA	NA	NA	NA	NA
1125	0,38	2,45	0,49	0,06	0,99	0,99	473,16	254,5	272,77	NA	0,79	5,15	6,51	0,38	84,64	17,74	0,86	NA	0	0	0	1,15	6,89	1,31	0,07	0,92	0,95	414,27	235,75	277,05	6,3	0,8	4,79	5,98	4,98	83,27	21,13	0,82	37689,29	0	4,35	18,78	1,27	8,42	1,41	0,06	0,71	0,87	403,49
1126	18,34	25,77	1,11	4,19	4,5	4,5	22,15	1,5	4,85	NA	0,23	0,33	1,41	206,11	28,83	78,41	NA	1952,55	0	11,39	86,03	4,4	10,88	0,38	0,04	1,86	1,86	31,63	30,66	16,77	NA	0,6	1,47	2,47	152,59	59,58	7,39	NA	2088,91	0	12,88	94,69	22,88	36,11	1,41	2,37	2,73	2,73	22,47
1127	3,28	34,63	1,99	0	-0,01	0,13	221,85	-2,59	217,23	30,4	0,91	9,56	10,56	27,32	90,53	9,11	0,01	3712,94	-4,06	14,61	82,97	-3,56	-89,05	-3,26	0,09	0,08	0,17	332,99	-1,8	340,22	31,04	0,96	24	25	6,15	96	-3,71	-0,04	NA	-3,57	8,88	164,57	1,49	25,15	1,18	0,05	0,05	0,15	289,19
1128	1,11	10,01	3,42	0,08	0,15	0,43	1126,06	49,27	672,34	191,43	0,85	7,68	9,05	14,5	88,95	10,24	0,19	NA	0	41,3	-42,4	0,62	8,2	4,28	0,06	0,14	0,34	2520,27	144,13	1568,24	357,92	0,89	11,85	13,25	11,21	92,45	8,91	0,12	-21762,93	7,11	73,31	-48,85	2,05	21,43	9,89	0,08	0,17	0,4	1757,62
1129	3,78	4,97	8,09	1,99	2,44	6,2	781,18	15,14	34,01	129,92	0,15	0,19	1,31	21,22	23,92	104,99	1,18	11112,52	0	37,32	103,35	-7,59	-9,75	-20,49	1,13	1,92	8,4	982,14	25,61	32,28	211,9	0,15	0,19	1,28	11,32	22,09	37,29	1,23	2661,36	0	51,03	423,84	0,65	0,84	1,43	0,01	0,78	5,24	802,45
1130	7,13	34,54	8,78	0,04	0,15	1,18	449,52	16,44	28,62	155,48	0,74	3,58	4,84	24,19	79,35	36,32	1	14807,19	29,29	21,01	78,44	0,35	1,69	0,66	0,02	0,05	1,09	688,73	7,06	129,2	357,82	0,79	3,79	4,82	18,28	79,26	23,76	1,08	7299,27	34,19	33,93	159,09	1,69	8,36	2,49	0	0,59	0,89	534,04
1131	3,67	8,69	0,97	1,37	1,44	1,44	96,31	0,5	53,66	NA	0,58	1,36	2,36	60,45	57,71	17,56	2,38	5599	0	14,98	95,25	6,37	13,37	1,74	0,21	0,41	0,41	99,27	9,89	50	NA	0,52	1,1	2,1	61,68	52,33	27,83	0,64	7435	0	15,09	71,57	18,88	25,27	3,87	1,27	1,42	1,42	74,53
1132	0,06	0,15	0,09	0,03	0,48	0,9	602,2	157,83	369,77	159,84	0,63	1,68	2,68	10,32	62,66	11,48	0,86	22246,6	0	16,93	54,91	-0,06	-0,11	-0,08	0,05	0,33	0,98	450,48	49,74	206,57	136,28	0,47	0,89	1,89	11	46,99	18,46	0,98	17432,3	0	13,69	53,28	0,31	0,58	0,62	0,18	0,35	1,13	734,69
1133	29,54	31,2	81,98	18,8	18,8	18,8	1013,06	NA	53,14	NA	0,05	0,06	1,06	29,54	5,32	555,37	NA	NA	0	0	0	1	1,01	1,11	119,2	164,2	164,2	400,73	108,62	2,41	NA	0,01	0,01	1,01	1	0,61	165	NA	NA	0	0	0	-9,01	-10,78	-15,4	4,18	6,1	6,1	622,08
1134	0,12	0,27	0,51	0,19	0,29	0,77	1579,56	45,66	269,83	216,04	0,44	0,98	2,25	18,61	55,54	27,7	0,69	3126,62	20,95	80,02	359,7	-13,65	-40,03	-37,4	0,02	0,14	0,6	997,39	45,75	221,82	168,38	0,55	1,61	2,93	6,96	65,91	-0,36	0,57	5091,07	24,58	56,46	216,83	0,07	0,26	0,13	0	0,31	0,65	697,16
1135	11,26	16	56,85	2,92	4,51	5,3	1843,02	323,23	203,32	162,34	0,3	0,42	1,42	58,17	29,64	90,37	1,76	850,4	0	236,89	2752,93	-1,63	-2,29	-12,68	1,21	1,99	2,49	2831,16	512,98	658,47	333,81	0,29	0,41	1,41	39,37	28,86	59,28	1,8	-859	0	318,89	-2204,45	9,55	15,08	51,01	0,22	3,35	3,84	1944,6
1136	-2,3	-4,01	-1,55	0,15	0,87	1,76	245,49	56,46	67,62	73,4	0,43	0,74	1,74	15,86	42,67	34,26	1,59	10375,4	6,74	12,21	93,59	-57,7	-383,16	-46,87	0	0,4	0,61	295,69	91,1	181,63	48,65	0,85	5,64	6,64	-35,1	84,94	-38,96	0,3	-11163,6	17,16	18,36	-84,84	23,71	68,7	20,32	0	1,26	1,49	312,05
1137	5,96	7,26	8,84	2,52	3,22	6,94	540,87	20,56	29,4	110,72	0,14	0,17	1,22	26,74	17,9	112,5	1,46	20567,36	0	30,79	83,76	2,89	3,45	4,88	3	3,64	8,5	614,13	19,47	30,44	149,95	0,13	0,16	1,19	22,89	16,13	105,88	1,59	17186,35	0	33,73	88,26	5,1	6,04	8,13	3,58	3,94	8,16	580,67
1138	3	3,18	NA	117,18	117,18	142,9	NA	NA	NA	NA	0,06	0,06	1,06	3	5,7	52,63	NA	NA	0	NA	0	41,18	48,24	173,81	5,52	8,13	8,13	1536,51	488,14	186,92	0	0,15	0,17	1,17	41,18	14,64	281,22	NA	NA	0	0	0	12,41	12,86	NA	19,53	28,56	28,56	NA
1139	0,54	5,16	8,62	0,23	0,27	1,04	5846,75	191,96	4869,47	3929,75	0,9	8,59	9,59	28,19	89,57	12,66	1,37	-6697,6	2,5	442,91	-82,23	0,61	5,19	2,78	0,4	0,51	1,01	1645,79	157,75	1398,24	717,73	0,87	7,35	8,46	31,3	88,17	11,97	1	-6497	0	138,76	-87,52	0,84	6,53	13,67	0,33	0,4	0,94	5919,44
1140	7,48	9,41	13,17	1,75	2,5	6,13	642,18	30,64	34,2	148,76	0,17	0,21	1,26	24,45	20,43	96,39	1,46	19871,34	1	29,85	69,4	6,53	8,03	11,86	3,21	4,14	8,53	660,54	31,66	24,41	150,36	0,16	0,19	1,23	23,16	18,59	96,06	1,64	18807,79	4,3	30,16	78,53	2,98	3,62	5,52	2,99	3,71	6,42	674,54
1141	-11,3	176,63	-22,01	0,01	0,21	0,74	710,75	75,15	414,94	224,44	0,9	-14,02	-15,63	8,37	106,4	-1,06	0,02	-4934,3	7,45	38,3	-198,79	0,85	-10,96	1,35	0,03	0,22	0,7	575,38	61,18	336,91	163,86	0,9	-11,56	-12,86	24,17	107,77	14,73	-0,07	779,25	3,75	36,87	1442,23	9,33	140,59	16,74	0,03	0,21	0,86	653,03
1142	-4,11	-6,87	-11,58	0,22	0,57	4,9	1028,38	23,35	67,26	295,82	0,23	0,39	1,67	7,87	40,14	22,13	1,13	7267,27	15,63	33,76	122,59	-3,86	-6,81	-10,32	0,39	0,69	3,62	974,09	24,88	83,28	246,98	0,28	0,5	1,76	8,04	43,33	15,94	1,11	6370,19	18,08	31,83	138,22	0,01	0,02	0,03	0,12	0,28	1,29	879,5
1143	-2,24	-4,17	-10,59	0,01	0,38	1,13	1725,11	64,55	151,39	321,78	0,32	0,6	1,86	7,08	46,24	14,42	0,82	-1312,86	19,36	44,07	-639,77	-0,5	-0,8	-1,7	0,09	1,29	2,08	1230,77	27,22	124,36	201,97	0,27	0,43	1,6	8,32	37,43	21,11	1,15	3488,47	12,69	29,83	298,18	7,31	10,56	20,93	0,04	1,63	2,97	1042,14
1144	1,26	1,4	2,38	7	11,12	14,85	691,7	79,92	19,36	73,24	0,07	0,08	1,11	15,57	10,02	133,77	1,62	12089,95	0	27,13	106,73	1,39	1,6	2,83	3,63	5,11	6,49	739,1	70,84	47,92	67,16	0,11	0,12	1,14	14,65	12,64	76,7	1,58	12642,59	0	26,91	107,74	-4,19	-4,7	-8,46	2,84	6,2	8,76	734,42
1145	9,24	46,1	53,14	19,14	33,49	33,49	2098,26	8	44,89	NA	0,8	3,99	4,99	9,24	79,95	11,56	0,73	NA	0	0	0	0,59	2,59	136,3	202,08	606,13	606,13	83748,83	577,82	95,05	NA	0,77	3,37	4,37	0,59	77,1	0,77	0,75	NA	0	0	0	0,62	3,86	58,48	59,6	148,18	148,18	34062,66
1146	-1,39	-1,66	-8,91	0,08	0,75	1,83	2345,13	185,52	167,93	303,28	0,15	0,17	1,2	11	16,48	49,24	1,09	-1034,53	4,7	79,6	-908,22	2,31	3,24	15,74	0,03	0,57	1,34	2477,74	166,43	304,96	236,11	0,27	0,38	1,4	12,15	28,61	34,24	1,03	3242,29	13,73	66,96	286,91	1,05	1,83	7,97	0,38	0,81	1,27	2755,28
1147	-11,6	-25,51	-22,43	0,02	0,47	3,04	706	35,26	55,18	223,09	0,49	1,07	2,2	11,27	54,54	-2,91	1,3	8710,2	20,05	44,22	164,14	0,48	1,07	0,8	0,04	0,72	3,06	606,87	54,75	56,26	196,55	0,51	1,13	2,23	24,05	55,15	20,38	1,4	16205,46	19,9	39,29	93,51	0,37	0,83	0,61	0,01	0,27	1,62	599,07
1148	2,06	8,09	4,27	0,05	0,42	0,92	757,66	78,36	210,13	106,71	0,75	2,93	3,93	9,75	74,58	15,23	0,35	5947,74	0,33	15,97	153,4	-9,92	-50,59	-19,37	0,03	0,14	0,62	710,34	26,7	238,34	118,01	0,8	4,1	5,1	0,15	80,38	9,07	0,25	780,26	0,2	19,66	1284,58	11,3	35,68	21,21	0,04	0,18	0,4	683,32
1149	0,03	0,03	0,08	6,05	6,69	13,07	1115,29	26,63	41,48	268,29	0,09	0,11	1,18	10,4	15,5	104,16	1,77	14454,52	0	31,69	85,06	-2,89	-3,3	-8,31	5,05	7,1	19,77	1047,21	41,17	20,06	257,6	0,07	0,08	1,14	8,99	12,58	71,14	1,5	11853,12	0	34,17	121,7	1,89	2,17	4,46	4,14	5,09	11,62	856,69
1150	1,94	7,66	3,91	0,13	0,36	1,07	735,72	58,74	131,04	180,42	0,63	2,48	3,95	5,85	74,69	21,76	0,53	NA	16,77	7,89	-517,19	0,53	2,07	1,05	0	0,14	0,87	721,16	45,41	166,01	259,87	0,63	2,45	3,91	4,95	74,43	20,52	0,53	-2525,4	25,42	8,75	-193,8	0,18	0,61	0,24	0	0,26	0,89	488,37
1151	-1,41	-4,35	-7,38	0,06	0,26	0,53	1917,52	107,09	528,21	146,9	0,41	1,27	3,1	14,11	67,69	17,66	0,53	NA	9,95	81,54	355,25	-3,45	-10,94	-13,64	0,05	0,21	0,48	1439,47	68,26	427,63	115,71	0,42	1,33	3,17	14,18	68,46	20,21	0,5	NA	8,3	69,72	352,34	2,86	8,17	9,42	0,22	0,46	0,72	1196,98
1152	-9,39	-25,24	-21,6	0,04	0,27	1,13	839,28	48,42	137,17	179,63	0,42	1,12	2,69	7,78	62,79	2,86	0,75	4561,76	8,3	39,49	180,31	0,48	1,25	1,16	0	0,28	1,12	878,95	74,2	188,84	229,99	0,43	1,13	2,6	16,83	61,57	23,38	0,77	7492,36	9,3	39,48	109,86	2,33	5,4	4,39	0,02	0,35	1,32	687,95
1153	-0,9	-0,9	NA	142,96	142,96	142,96	NA	NA	NA	NA	0,01	0,01	1,01	-0,9	0,7	-128	NA	NA	0	NA	NA	3,79	3,82	6,03	90,51	114,54	114,54	579,55	NA	5	NA	0,01	0,01	1,01	3,79	0,87	433,85	NA	NA	0	0	0	17,9	18,85	14,63	14,65	19,79	19,79	297,68
1154	23,56	54,29	11,29	1,11	1,57	1,92	174,96	35,02	74,87	27,18	0,57	1,3	2,3	23,56	56,61	48,68	3,67	NA	0,76	0	0	15,97	32,56	7,2	1,19	1,57	1,81	164,14	31,39	56,42	19,64	0,51	1,04	2,04	15,97	50,94	38,54	6,19	NA	16,19	0	0	35,39	57,99	36,43	1,59	2,1	2,54	374,69
1155	31,31	62,2	33,35	0,01	2,06	3,12	388,8	200,04	50,87	110,39	0,5	0,99	1,99	36,02	49,67	67,94	4,44	81899,56	13,55	5,02	12,06	-4,7	-9,12	-11,13	0,01	1,51	3,3	860,77	274,22	83,5	373,35	0,48	0,94	1,94	1,81	48,39	-4,05	3,77	-7288,44	14,4	15,42	-167,37	-13,74	-27,5	-22,62	0,01	1,85	3,69	599,4
1156	6,15	10,77	8,08	0,47	1,01	1,69	479,23	42,95	80,38	55,24	0,35	0,61	1,75	20,66	42,87	42,67	1,05	NA	12,94	19,04	58,59	-3,67	-7,32	-9,63	0,18	0,4	1,08	956,15	67,92	237,05	207,67	0,43	0,86	2	9,59	42,91	13,11	0,94	NA	7,55	25,18	121,89	2,03	3,62	2,92	0,25	0,5	1,06	523,16
1157	-5,47	-116,39	-2,48	0,3	0,55	0,94	165,55	37,36	152,19	59,53	0,95	20,26	21,26	-4,2	95,3	-2,13	0,42	NA	0	0,58	-1,89	5,25	56,76	3,35	0,13	0,17	1,01	232,09	8,03	208,32	178,65	0,91	9,82	10,82	6,36	90,76	8,58	1,32	NA	0	0,71	-3,64	7,45	53,48	3,71	0,57	0,75	1,11	181,03
1158	9,59	14,37	129,01	1,11	1,15	1,49	4909,74	68,99	602,02	515,9	0,32	0,48	1,5	17,05	33,28	55,37	1,4	-3928,63	18,49	100,29	-122,16	1,9	3,28	27,16	0,7	0,84	1,09	5190,94	244,36	867,63	419,12	0,41	0,71	1,72	8,5	41,92	24,66	1,12	-7356,88	16,22	94,01	-68,51	2,86	5,49	31,19	0,75	0,86	1,07	3975,91
1159	1,27	4,45	1,99	0,02	0,4	0,95	573,07	126,72	259,4	188,37	0,72	2,51	3,51	35,69	71,51	16,53	0,84	-1153,44	17,27	54,05	-606,11	-26,51	-264,55	-32,34	0,02	0,09	0,72	444,11	21,3	157,4	202,13	0,9	8,97	9,98	22,39	89,98	-14,67	0,42	-2217,25	43,72	59,66	-307,11	2,27	18,96	2,57	0,04	0,13	0,83	411,89
1160	1,35	3,53	3,66	0,01	0,15	0,15	991,17	83,28	479,5	NA	0,61	1,6	2,62	6,94	61,82	16,86	0,42	NA	11,65	15,19	25,84	-5,25	-13,23	-18,71	0,06	0,17	0,17	1296,19	71,49	668,73	NA	0,59	1,49	2,52	2,26	60,31	9,5	0,51	NA	6,65	26,77	60,64	-5,7	-15,15	NA	0,05	0,19	0,19	1217,8
1161	-9,82	-228,11	-80,18	0,29	0,3	0,42	2981,14	40,91	2540,63	307,86	0,96	22,24	23,24	-3,14	95,7	14,35	0,23	1568	0	54,53	209,52	-6,07	-1882,21	-18,28	0,14	0,16	0,4	1096,83	15,71	954,34	232,83	1	309,32	310,32	1,94	99,68	28,25	0,2	NA	0	24,13	90,54	-9,97	5787,88	-35,01	0,08	0,15	0,38	1278,55
1162	-0,97	-1,23	-4,01	0,03	0,52	2,09	1511,71	57,86	109,77	191,61	0,15	0,19	1,27	10,23	21,14	43,1	1,02	7138,17	0,67	46,37	160,92	-14,27	-18,38	-56,13	0,28	0,61	2,06	1431,41	47,65	112,1	214,58	0,16	0,21	1,29	0,23	22,33	-38,35	1,04	2263,14	2,36	57,03	485,22	2,15	2,85	6,85	0,04	0,39	1,97	1159,7
1163	9,64	14,75	11,28	1,11	1,92	2,17	427,25	81,17	99,93	24,65	0,35	0,53	1,53	15,58	34,68	64,48	1,58	31267,75	10,57	6,96	20,2	5,11	5,84	6,81	18,74	22,2	32,75	484,72	21,9	6,32	67,66	0,13	0,14	1,14	14,94	12,52	196,71	1,75	27445,67	5,6	13,09	45,66	2,5	2,74	2,97	8,04	8,8	12,5	432,76
1164	10,53	14,64	43,07	2,2	2,79	3,2	1492,54	150,36	256,44	107,02	0,21	0,29	1,39	26,73	28,05	112,1	1,73	4982,25	0	66,23	178,14	3,35	4,25	16,1	2,38	3,31	3,93	1748,88	221,36	237,97	150,54	0,15	0,19	1,27	20,22	21,17	127,44	1,75	622,25	0	81,07	1416,41	6,24	7,61	39,44	3,3	4,19	4,84	2301,71
1165	-5,17	-203,23	-11,55	0,09	0,12	0,12	815,27	25,24	777,28	0	0,97	38,32	39,32	1,75	97,46	0,02	0,03	NA	0	15,45	97,73	-18,04	110,14	-31,47	0,32	0,35	0,35	635,12	20,82	729,55	NA	1,16	-7,11	-6,11	-5,63	116,38	-0,31	-0,27	NA	0	21,65	101,18	12,39	-1243,17	6,14	0,55	0,67	0,67	180,41
1166	3,15	3,88	10,59	6,05	6,15	6,3	1227,31	11,29	113,12	16,94	0,1	0,12	1,23	27,07	18,92	115,2	2,16	5339,29	0	80,44	241,66	2,22	2,67	14,78	8,05	8,19	8,33	2429,07	25,65	189,89	28,3	0,09	0,11	1,2	26,06	17	95,05	2,46	4498	0	159,1	286,53	9,59	11,51	38,04	3	3,84	4	1444,25
1167	2,37	3,53	11,53	0,19	0,91	2,11	1775,04	277,25	230,27	470,38	0,25	0,37	1,49	21,93	32,87	63,21	1,27	2619,82	8,89	95,14	444,77	-0,22	-0,3	-0,98	0,18	0,96	2,55	1609,6	223,9	132,61	460,23	0,19	0,27	1,38	22,25	27,5	53,9	1,35	-1300,88	9,68	99,36	-944,53	-1,25	-1,81	-7,08	0,1	0,83	2,52	2056,14
1168	-5,84	-7,15	-19,93	2,23	2,72	6,34	1246,12	32,05	64,98	238,15	0,08	0,1	1,22	11,16	18,36	93,66	1,27	6600,53	0	58,04	149,66	-5,18	-6,31	-15,41	2,72	3,27	6,72	1081,82	33,5	61,42	215,14	0,09	0,11	1,22	13,56	17,79	102,71	1,38	6825,98	0	55,7	157,39	-0,3	-0,36	-0,85	2,18	4,87	9,2	1040,43
1169	21,42	35,31	24,71	0,64	2,21	2,4	421,12	120,24	156,86	30,14	0,39	0,64	1,65	24,05	39,35	57,26	6,66	92529,3	0	3,03	13,06	10	19,46	30,81	0,38	1,53	1,85	1121,46	173,7	524,82	172,57	0,49	0,94	1,95	13,06	48,62	23,58	4,24	37287,67	0	9,44	39,77	12,9	25,91	25,77	0,12	1,52	1,63	727,14
1170	21,42	35,31	24,71	0,64	2,21	2,4	385,35	120,24	156,86	30,14	0,39	0,64	1,65	24,05	39,35	57,26	6,66	92529,3	0	3,03	13,06	10	19,46	30,81	0,38	1,53	1,85	1121,46	173,7	524,82	172,57	0,49	0,94	1,95	13,06	48,62	23,58	4,24	37287,67	0	9,44	39,77	12,9	25,91	25,77	0,12	1,52	1,63	727,14
1171	15,92	20,67	38,74	3,43	4,36	4,36	888,09	187,24	201,05	0	0,23	0,3	1,3	15,92	22,95	69,37	NA	NA	0	0	0	6,33	6,72	28,31	14,32	17,19	17,19	1627,08	269,17	93,6	0	0,06	0,06	1,06	6,33	5,82	108,88	NA	NA	0	0	0	32,73	42,84	68,37	1,8	4,24	4,24	760,27
1172	6,08	13,69	8,23	0,01	0,65	1,07	494,18	93,03	189,57	79,95	0,55	1,23	2,25	27,38	55,56	35,15	1,03	2413,13	0	28,83	441,58	18,25	44,85	42,44	0	0,12	1,2	846,37	37,27	298,22	371,71	0,59	1,46	2,46	20,68	59,3	40	1,16	5247,5	5,18	5,65	179,13	1,15	2,55	2,2	0,08	0,41	0,96	695,16
1173	6,53	8,78	8,13	0,16	0,71	2,27	454,89	43,83	75,96	125,77	0,24	0,32	1,34	27,39	25,62	75,17	1,36	15058,36	1,13	26	67,26	2,63	3,76	4	0,09	0,51	1,82	554,61	44,92	105,07	143	0,29	0,42	1,43	23,04	30,22	41,49	1,22	13984,94	3,27	31,11	85,51	0,3	0,48	0,5	0,09	0,5	1,57	609,71
1174	-2,52	-4,95	-9,63	1,31	2,2	7,13	1395,11	48,15	54,05	269,91	0,37	0,74	1,97	14,51	49,17	17,28	1,16	3335,3	0	65,1	320,26	-4,35	-8,73	-17,09	1,21	2,16	9,23	1429,12	40,3	42,39	303,78	0,4	0,8	2,01	14,2	50,15	12,42	1,19	2486,75	0	72,84	445,85	-1,41	-2,87	-5,05	1,54	2,37	9,1	1302,34
1175	0,31	0,4	1,27	0,71	3,03	3,56	1481,98	633,63	100,31	146,84	0,22	0,28	1,28	15,27	21,9	35,75	2,42	-1517	11,81	60,74	-2088,17	1,29	1,43	6,26	2,95	4,86	6,1	1764,74	280,81	146,37	182,68	0,1	0,11	1,11	7,13	9,93	114,03	2,05	-18195	0	28,3	-58,67	0,16	0,2	0,96	1,06	1,64	2,51	2119,54
1176	NA	NA	NA	NA	NA	NA	NA	NA	NA	NA	NA	NA	NA	NA	NA	NA	NA	NA	NA	NA	NA	12,9	53,87	6,15	0,18	0,79	1,03	173,43	53,88	87,33	21,35	0,76	3,18	4,18	12,9	76,05	33,23	1,14	NA	0	0	0	8,72	33,32	NA	0,22	0,96	1,07	256,13
1177	1,83	4,66	1,61	0,05	0,17	1,08	320,62	8,66	76,98	71,32	0,43	1,09	2,54	20,5	60,64	42,22	0,74	15915,47	0	16,4	58,92	-5,6	-18,04	-8,65	0,01	0,09	0,84	562,15	14,46	114,63	128,07	0,55	1,78	3,22	14,28	68,97	27,4	0,7	5999,59	9,81	30,69	178,83	6,43	17,05	7,07	0,15	0,45	1,2	399,85
1178	1,07	1,43	1,25	0,43	0,91	2,97	429,11	36	52,82	160,36	0,24	0,32	1,34	24,67	25,54	47,32	1,74	22712,92	9,26	27,75	80,7	2,75	3,71	2,96	0,59	1,7	3,85	392,42	64,26	45,23	126,44	0,23	0,32	1,35	29,64	26,04	56,36	1,94	24215,6	9,86	29	84,44	0,18	0,25	0,23	0,32	1,01	3	473,27
1179	-3,01	-4,04	-6,48	2,74	2,91	3,06	785,8	34,21	197,65	30,08	0,26	0,34	1,34	57,08	25,5	55,63	3,39	294,8	0	129,37	2198,37	-7,4	-10,13	-19,22	2,81	2,81	3,05	945,66	0,94	249,41	59,84	0,27	0,37	1,37	58,28	26,94	16,71	3,93	-487	0	170,64	-1337,99	10,72	14,21	21,92	1,43	20,6	20,91	744,67
1180	0,6	-2,23	6,02	0,02	0,05	1,09	3673,02	63,7	2159,32	2286,15	1,03	-3,85	-3,73	9,31	126,81	5,91	-0,72	NA	0	87,66	-529,13	0,2	-0,72	2,86	0	0,02	1,04	5265,9	66,05	3359,86	3481,31	1,07	-3,91	-3,66	6,69	127,29	6,78	-0,8	-1482	0	93,92	-615,18	-11,44	-15,35	-11,11	2,16	2,88	3,42	353,54
1181	0,47	0,48	2,58	6,48	13,89	21,32	2024,46	465,21	62,76	472,8	0,03	0,03	1,03	34,96	3,14	229,91	2,96	-3531,83	0	191,33	-303,92	0,1	0,11	0,61	5,77	10,13	15,31	2159,16	436,65	100,35	527,47	0,05	0,05	1,05	35,11	4,7	112,44	3,42	-7035,67	0	207,64	-157,51	0,07	0,08	0,3	6,41	10,13	13,57	1490,53
1182	18,15	27,21	26,17	0,03	2,02	2,44	526,1	344,97	172,69	72,55	0,33	0,5	1,5	36,04	33,28	93,66	3,54	NA	0	25,78	-121,64	2,98	4,84	3,19	0,28	1,78	2,28	389,52	222,87	147,96	74,81	0,38	0,62	1,62	16,35	38,41	18,56	4,96	-13752,5	0	14,3	-35,39	8,01	16,72	15,03	0,19	0,39	0,74	682,9
1183	0	0	NA	NA	NA	NA	NA	NA	NA	NA	NA	NA	1	0	0	NA	NA	NA	0	NA	NA	0	0	NA	NA	NA	NA	NA	NA	NA	NA	NA	NA	1	0	0	NA	NA	NA	0	NA	NA	-10,28	-11,38	NA	10,35	10,35	10,35	822,52
1184	0,04	0,05	0,28	0,09	3,75	3,97	2464,23	1184,73	324,25	74,2	0,14	0,16	1,17	3,61	14,27	21,31	1,83	15175,44	0	24,09	67,39	0,14	0,16	0,97	0,06	5,48	5,87	2461,05	1136,87	209,63	82,79	0,1	0,11	1,11	3,32	9,91	25,5	1,82	19916	0	21,49	63,08	2,35	2,65	16,63	0,53	4,81	5,1	2574,61
1185	1,85	1,87	129	173,84	173,84	173,84	25473,35	NA	111,6	NA	0,01	0,01	1,01	1,85	1,02	466,2	4,34	NA	0	0	0	0,72	0,72	NA	308,8	308,8	308,8	NA	NA	NA	NA	0	0	1	0,72	0,22	3326,67	2,97	NA	0	NA	0	18,07	19,11	NA	12,66	12,66	12,66	NA
1186	2,89	12,29	52,09	0,74	0,82	0,83	6580,96	402,2	4965,49	26,07	0,77	3,26	4,26	2,89	76,5	16,92	0,64	NA	0	0	0	-9,45	-48,54	NA	0,76	0,9	0,9	NA	NA	NA	NA	0,81	4,14	5,14	-9,45	80,53	10,41	0,71	NA	0	NA	0	-1,71	-9,47	-2,08	0,86	1,01	1,02	443,89
1187	-6,73	-8,14	-32,39	10,14	10,56	14,06	1755,88	31,03	72,85	258,31	0,16	0,19	1,21	22,72	17,34	32,21	2,27	-312,57	0	141,67	-4286,79	-8,27	-10,11	-35,16	9,46	9,88	12,98	1548	31,57	74,32	233,09	0,18	0,22	1,22	26,84	18,25	16,78	2,51	1263,93	0	149,31	1212,13	-3,07	-3,83	-12,47	10,32	10,75	14,07	1477,48
1188	0,04	0,06	0,1	0,91	1,79	6,3	959,43	43,47	49,14	225,3	0,23	0,35	1,52	12,06	34,17	55,1	1,23	8482,59	9,49	31,61	154,17	-3,15	-4,81	-7,8	0,43	0,85	2,57	902,6	53,1	103,98	220,58	0,25	0,38	1,53	10,18	34,55	32,58	1,19	1799,11	7,48	33,05	808,03	1,63	2,65	3,5	0,81	1,17	2,35	782,07
1189	0,51	8,29	2,11	0,76	0,77	0,77	1498,22	5,75	1369,09	2,23	0,94	15,11	16,11	36,8	93,79	9,98	0,26	-6989	0	148,92	-118,35	0,76	10,78	3,85	0,79	0,79	0,81	1836,7	3,48	1665,11	33,88	0,93	13,14	14,14	37,93	92,93	10,69	0,32	-7182,33	0	187,57	-116,09	-0,28	-5,08	NA	0,71	0,75	0,88	1825,43
1190	12,86	66,62	29,18	0,11	1,27	1,27	828,36	740,12	641,63	1,09	0,79	4,07	5,18	12,86	80,7	16,37	NA	NA	0	0	0	19,48	43,88	39,59	1,94	2,09	2,18	739,96	48,2	332,87	33	0,45	1,02	2,25	19,48	55,61	42,82	NA	NA	0	0	0	35,24	63,43	77,25	2,34	2,41	2,44	797,99
1191	-2,84	-3,85	-7,62	0,8	1,09	3,41	980,45	18,91	64,01	150,59	0,18	0,24	1,36	8,77	26,35	27,78	1,09	17553,64	0	31,18	84,25	-6,84	-9,44	-17,26	0,51	0,85	3,31	919,04	19,68	58,3	145,15	0,2	0,27	1,38	8,05	27,56	9,46	1,08	13617,61	1,17	37,58	129,19	-5,38	-8,07	-12,97	0,46	0,67	2,14	877,61
1192	64,81	69,91	6810,28	0,21	9,49	9,49	38356,87	22796,76	2455,94	NA	0,07	0,08	1,08	64,81	7,29	888,42	2,42	NA	0	0	0	41,72	46	2964,54	0,22	3,22	3,22	25864,28	6377,92	2124,7	NA	0,09	0,1	1,1	41,72	9,3	448,38	1,24	NA	0	0	0	-0,2	-0,21	-12,11	0,02	1,95	1,95	22216,56
1193	6,51	33,27	12,35	0,72	1,2	1,69	692,39	38,33	80,2	39,58	0,71	3,64	5,11	9,46	80,43	30,93	0,66	15222,75	20,05	5,59	30,53	1,3	5,95	3,13	0,56	0,88	1,41	876,3	51,11	158,7	84,74	0,71	3,24	4,58	4,92	78,15	28,1	0,63	17656,8	10,39	8,71	24,25	1,76	8,35	3,68	0,29	0,6	0,84	759,08
1194	-17,86	-65,5	-108,61	1,17	16,17	16,17	2219,96	108,6	41,74	0	0,59	2,16	3,67	-9,76	72,74	-1,45	1,14	-220,2	0	49,22	-1977,2	1,78	5,55	6,58	0,68	13,11	13,11	1348,86	184,15	42,92	0	0,6	1,89	3,13	11,23	68,01	34,15	1,54	8498,4	0	35,02	53,99	0,91	2,55	2,87	0,3	0,9	0,9	1150,95
1195	0	0	NA	NA	NA	NA	NA	NA	NA	NA	NA	NA	1	0	0	NA	NA	NA	0	NA	NA	26,21	57,46	24,06	0,73	1,84	1,84	334,21	198,94	179,79	NA	0,54	1,19	2,19	26,21	54,39	48,18	NA	NA	0	0	0	4,41	4,59	6,01	14,19	25,64	25,64	495,84
1196	18,15	34,56	13,56	0,58	1,6	2,03	272,75	84,03	82,73	36,39	0,47	0,9	1,9	44,29	47,49	57,47	1,81	14592,13	14,53	19,53	80,76	-8,48	-15,71	-6,44	0,62	1,4	1,94	276,35	72,62	92,85	50,7	0,46	0,85	1,85	29,72	46,02	4,33	1,9	6014,33	9,38	29	240,69	-7,59	-14,53	-4,64	0,43	1,12	1,71	222,26
1197	21,9	60,8	163,47	2,29	3,13	4,77	2724,15	200,92	240,66	398,97	0,48	1,34	2,78	56,54	63,97	83,44	1,22	-3664,85	29,02	258,51	-292,8	-24,97	-101,35	-162,7	1,41	1,82	3,34	2371,96	117,32	282,62	434,74	0,62	2,52	4,06	24,47	75,36	0,01	1,12	-4335,46	38,2	322,19	-247,42	-7,58	-32,39	-31,8	1,15	1,54	3,72	1526,77
1198	1,86	11,61	7,07	0,25	0,38	0,38	1385,94	77,88	567,37	NA	0,84	5,24	6,24	1,86	83,97	21,23	0,7	NA	3,82	0	0	-3,6	-21,37	-14,59	0,22	0,3	0,3	1474,77	64	755,94	NA	0,83	4,94	5,94	-3,6	83,15	20,17	0,54	NA	4,8	0	0	-3,38	-17,89	-10,36	0,19	0,29	0,29	1115,54
1199	4,19	4,57	14,13	5,8	7,17	7,38	1231,5	89,84	65,6	13,55	0,08	0,09	1,09	53,51	8,44	115,39	1,57	NA	0	166,41	3992,1	-2,4	-2,68	-9,14	4,61	5,13	5,5	1387,84	51,6	99,37	36,76	0,1	0,12	1,12	41,29	10,48	56,42	1,54	NA	0	166,56	-387,07	-0,37	-0,46	-1,43	3,08	3,32	3,46	1384,9
1200	0	0	NA	NA	NA	NA	NA	NA	NA	NA	NA	NA	1	0	0	NA	NA	NA	0	NA	NA	0,1	0,11	0,13	NA	NA	NA	442,39	NA	NA	NA	0	0	1	55,57	0,21	50	NA	2725	0	67,42	96,95	24,54	26,37	18,91	14,45	14,45	14,45	280,48
1201	87,15	96,06	41,51	9,09	9,26	10,79	173,83	2,76	15,89	24,54	0,09	0,1	1,1	87,15	9,27	940,11	NA	NA	0	0	0	56,09	64,79	46,02	2,36	7,18	7,45	298,64	191,11	39,65	10,72	0,13	0,16	1,16	56,09	13,42	417,83	NA	NA	0	0	0	4,36	4,36	4,81	202,78	521,02	778,88	401,32
1202	0,39	0,59	0,66	1,61	2,1	2,39	611,48	66,72	135,8	39,23	0,33	0,5	1,5	7,92	33,32	18,05	1,68	14377,5	0	12,62	60,54	0,51	1,13	0,72	0,69	1,42	1,6	516,09	90,86	125,11	22,54	0,55	1,24	2,24	3,82	55,33	14,68	1,25	18822,5	0	4,7	30,74	1,15	2,43	1,47	0,76	0,98	1,35	467,28
1203	1,73	3,03	NA	0,63	0,77	1,21	NA	NA	NA	NA	0,43	0,75	1,75	7,83	42,76	17,43	1,19	-53404	0	NA	-10,7	1,49	2,54	27,7	0,29	0,47	1,18	6787,87	516,16	2794,76	2012,09	0,42	0,71	1,71	6,6	41,6	29,58	1,15	-40427	0	95,45	-11,93	12,29	18,4	165,45	0,62	0,76	1,72	4899,29
1204	19,7	49,49	12,53	0,62	0,78	1,04	232,18	12,52	78,7	20,39	0,6	1,51	2,51	39,29	60,2	72,29	0,77	20917,75	0	12,46	44,38	5,26	11,59	5,84	0,11	0,4	0,99	404,3	22,21	78,82	47,85	0,55	1,2	2,2	24,86	54,63	36,95	0,83	10417,59	0	21,78	100,24	7	12,31	5,65	0,36	0,73	1,6	293,77
1205	4,62	26,42	3,89	0,04	0,24	0,24	307,32	41,74	203,97	NA	0,69	3,92	5,72	18,2	82,51	53,54	0,22	47209,5	0	11,44	31,87	3,34	37,3	5,92	0,03	0,21	0,21	644,91	57,26	276,01	NA	0,88	9,82	11,16	8,5	91,04	21,1	0,3	56533,5	25,33	9,14	23,62	5,01	34,67	7,45	0,03	0,09	0,09	541,1
1206	-3,86	-3,98	NA	33,6	33,6	33,6	NA	NA	NA	NA	0,03	0,03	1,03	-3,86	2,98	-129,83	NA	NA	0	NA	0	22,84	28,18	26,83	5,25	5,27	5,27	427,69	1,92	80,22	NA	0,19	0,23	1,23	26,24	18,97	120,42	NA	NA	0	4	10,02	-9,17	-9,81	-10,5	21,74	21,78	21,78	416,84
1207	-24,26	104,55	-38,82	0,17	0,22	0,3	584,1	39,77	709,65	54,52	1,23	-5,31	-4,31	-24,26	123,2	5,92	-0,37	NA	0	0	0	-8,7	21,24	-8,96	0,17	0,27	0,4	374,97	49,21	522,64	69,38	1,41	-3,44	-2,44	-8,7	140,97	24,96	-0,93	NA	0	0	0	21,4	-29,23	7,25	0,27	0,38	0,58	123,24
1208	8,09	15,88	8,06	0,02	0,82	1,14	363,98	83,26	85,64	33,39	0,44	0,86	1,96	19,05	49,08	32,31	1	25170,55	16,66	10,93	54,24	2,54	4,86	3,37	0,03	0,62	1,05	483,22	79,1	114,48	57,62	0,43	0,83	1,91	13,84	47,76	21,32	0,97	12830,69	13,2	15	96,75	3,18	5,99	3,84	0,02	0,75	1,15	439,22
1209	-7,15	-7,57	NA	14,63	14,63	15,51	NA	NA	NA	NA	0,06	0,06	1,06	-7,15	5,57	-128,47	NA	NA	0	NA	0	14,51	63,26	5,19	0,4	1,42	1,42	130,12	71,08	69,87	NA	0,77	3,36	4,36	37,64	77,07	23,86	2,34	3300,25	0	8,27	48,33	3,24	12,52	2,9	0,33	0,95	0,95	326,42
1210	0,56	0,64	0,64	0,47	3,17	3,32	419,46	134,2	49,8	7,47	0,12	0,14	1,14	0,56	12,04	103,42	1,47	NA	0	0	0	1,27	2,57	2,45	0,09	0,41	0,64	701,49	38,85	119,93	27,79	0,5	1,02	2,02	1,27	50,46	29,37	0,93	NA	0	0	0	0,79	3,23	NA	0,1	0,34	0,66	1080,54
1211	0,19	7,51	NA	0,23	7,91	7,91	NA	NA	NA	NA	0,97	38,72	39,72	1,04	97,48	0,19	NA	NA	0	NA	-683,47	0,06	2,21	22,93	0,24	6,3	7,08	149177,88	4858,56	20845,92	16395,8	0,97	38,54	39,54	0,14	97,47	0,06	NA	NA	0	33,07	57,54	-0,02	-0,97	-0,21	0,89	10,41	10,41	3507,7
1212	36,84	36,84	16,14	NA	NA	NA	159,88	NA	NA	NA	NA	NA	1	46,92	0	NA	2,19	8781	0	4,41	12,06	9,35	9,38	2,83	72,91	138,13	138,13	109,93	8,68	0,33	NA	0	0	1	71,07	0,31	3056,52	1,73	10546	0	18,64	43,98	20,17	20,26	7,33	32,14	124,03	124,03	132,34
1213	0,94	1,13	1,29	1,58	1,95	4,64	500,82	15	40,7	111,16	0,16	0,19	1,2	13,31	16,71	83,02	1,47	18933,5	3,13	16,96	95,95	0,07	0,13	0,15	0,34	0,4	1,15	772,67	10,5	172,37	131,12	0,46	0,85	1,85	12,56	46,05	18,45	1,03	28215,17	20,09	26,51	99,33	4,77	8,31	8,35	0,19	0,37	0,88	637,44
1214	0,04	0,09	0,05	0,04	0,07	0,14	494,33	11,73	226,9	19,16	0,62	1,61	2,61	19,34	61,68	0,06	0,42	NA	14,77	26,15	-162,05	-0,89	-2,19	-1,02	0,03	0,09	0,18	418,74	15,94	140,63	22,46	0,59	1,46	2,46	15,32	59,39	20,06	0,46	NA	24,87	18,64	-276,95	5,44	10,98	5,18	0,02	0,11	0,14	346,8
1215	2,37	3,36	2,72	1,09	1,12	1,59	419,16	3,79	52,66	59,56	0,3	0,42	1,42	9,06	29,53	47,53	1,36	7083,25	17,09	7,68	66,44	6,9	10,51	7,77	1,16	1,17	1,4	409,88	0,69	37,71	33,12	0,34	0,52	1,52	12,8	34,38	52,66	1,28	12044	24,92	6,65	40,83	1,93	3,28	2,84	0,04	0,12	0,27	537,27
1216	8,86	26,33	13,04	0,07	0,53	1,34	537,58	162,55	351,34	288,83	0,66	1,97	2,97	24,25	66,36	15,99	3,05	3917,33	0	22,67	94,41	1,8	6,36	3,1	0,08	0,6	1,21	628,57	233,26	445,01	272,08	0,72	2,54	3,54	21,74	71,74	7,59	2,07	4155,57	0	34,44	123,61	-4,93	-11,55	-5,18	0,13	0,6	1,47	382,35
1217	22,5	26,89	23,43	1,9	6,12	6,27	380,19	249,41	59	8,6	0,16	0,2	1,2	32,55	16,35	149,91	129,69	NA	0	10,47	24,39	14,61	15,51	11,27	0,72	18,96	19,21	280,71	19,71	14,33	3,66	0,06	0,06	1,06	30,79	5,75	265,07	NA	NA	0	12,47	37,67	1,95	2,82	1,61	0,7	2,97	3	299,7
1218	-4,4	-272,56	-9,04	0,28	0,39	0,63	749,24	74,23	722,45	176,81	0,98	60,52	61,9	-4,4	98,38	13,5	0,04	NA	0	0	0	-11,08	-135,63	-15,01	0,41	0,6	0,88	492,92	84,59	444,85	127,07	0,91	11,17	12,24	-11,08	91,83	5,79	0,42	NA	0	0	0	9,46	59,87	21,43	0,4	0,47	0,85	824,24
1219	-7,4	-10,3	-18,63	0,08	0,26	1,68	919,31	29,51	61,85	241,4	0,2	0,28	1,39	16,18	28,21	21,77	1,05	7356,73	11,7	59,37	165,96	-6,2	-8,82	-14,58	0,09	0,32	1,62	855,58	40,24	73,5	233,93	0,23	0,32	1,42	19,59	29,69	24,65	1,08	6855,32	12,24	60,62	178,01	-3,32	-4,64	-6,8	0,11	0,33	1,83	746,23
1220	-113,26	47,58	-114,08	0,1	1,03	1,03	367,65	326,21	5,48	NA	3,38	-1,42	-0,42	-113,26	338,04	-33,51	NA	NA	332,93	0	0	44,67	-42,64	9,84	0,25	0,94	0,94	80,18	58,43	30,65	NA	2,05	-1,95	-0,95	44,67	204,75	21,82	NA	NA	163,85	0	0	73,86	-93,39	11,34	0,04	0,89	0,89	55,89
1221	2,17	12,18	8,34	0,22	0,28	0,93	1405,37	62,88	1036,05	683,38	0,75	4,2	5,62	4,51	82,21	31,33	0,59	NA	0	9,04	-19,34	0,97	4,45	2,79	0,3	0,32	1,02	1041,67	13,93	804,74	575,44	0,78	3,57	4,57	4,65	78,11	36,01	1,09	NA	0	10,53	-24,52	13,18	33,1	27,69	0,29	0,38	1,36	764,51
1222	2,63	8,57	2,82	0,03	0,27	0,8	391,01	64,63	2,45	145,01	0,69	2,26	3,26	19,05	69,32	26,3	0,7	NA	68,59	17,59	3192,42	3,85	10,8	5,69	0,49	0,54	1,05	538,61	15,22	6,77	151,45	0,64	1,81	2,81	12,09	64,37	27,97	0,84	NA	53,28	12,19	-95,82	2,8	13,99	NA	0,65	0,71	1,37	550,4
1223	0,56	1,03	0,86	0,52	1,13	3	565,27	81,45	133,47	252,06	0,43	0,8	1,86	15,92	46,23	1,33	2,57	11026,75	16,86	23,79	132,22	0,23	0,5	0,32	0,62	1,67	3,82	513,83	77,22	73,43	159,55	0,55	1,22	2,22	12,43	54,87	6,98	1,91	1025,25	16,28	17,23	1353,21	0,44	1,1	0,58	0,28	0,76	1,66	480,14
1224	8	25,19	7,34	0,01	0,28	1,94	335,24	15,01	13,67	94,36	0,48	1,5	3,15	11,02	68,26	22,98	0,93	65960,83	22,57	2,78	18,68	4,64	13,03	4,25	0	0,45	1,51	333,54	35,78	49,06	85,65	0,45	1,28	2,81	7,94	64,39	16,6	0,89	57195,09	16,29	3,03	21,26	4,47	10,94	4,22	0,01	0,58	1,91	343,59
1225	0,89	1,2	1,17	0,83	1,3	2	481,46	15,67	33,71	24,19	0,26	0,35	1,35	8,15	25,71	42,65	1,08	31176,4	12,61	9,58	33,63	-3,83	-5,27	-4,01	0,49	0,92	1,53	380,76	19,81	46,19	28,41	0,27	0,37	1,37	5,39	27,24	28,22	1,08	26525,5	11,82	9,65	48,69	0,59	0,9	0,21	0,28	0,87	1,26	128,6
1226	-43,01	-114,13	-88,49	2,25	2,56	2,56	750,94	42,68	137,05	NA	0,62	1,65	2,65	-0,86	62,31	-11,16	1,56	11745,5	0	86,72	114,24	10,58	22,19	7,46	2,96	3,85	3,85	256,72	45,05	50,9	NA	0,52	1,1	2,1	62,06	52,3	90,28	3,51	22473,33	0	36,31	49,35	3,09	6,05	NA	1,99	3,42	3,42	170,49
1227	1,86	2,11	25,38	0,04	1,17	1,17	4988,52	351,36	310,44	NA	0,12	0,14	1,14	4,58	11,97	50,01	0,99	NA	0	37,23	54,87	-3,09	-3,52	-47,58	0,11	1,33	1,33	5603,24	405,37	332,01	NA	0,12	0,14	1,14	-0,72	12,08	5,03	0,99	4665	0	36,48	67,37	-0,66	-0,71	NA	0,28	1,56	1,56	5775,32
1228	-0,3	-0,51	-1,24	0	0,16	1,18	1523,5	62,35	286,6	407,94	0,3	0,51	1,71	1,66	41,48	11,64	0,89	-5824,43	7,23	8,16	-188,56	-0,11	-0,15	-0,2	0	0,43	1,49	664,56	53,63	61,58	133,73	0,23	0,32	1,41	2,89	29,32	16,3	1,03	11850,75	9,68	5,47	102,77	2,07	3,21	6,05	0,01	0,68	1,79	1061,47
1229	-5,3	-12,76	-9,47	0,01	0,28	1	652,24	51,82	187,07	137,95	0,41	1	2,41	17,08	58,46	22,59	0,74	7603,89	0,36	40	148,47	-7,13	-19,91	-13,59	0,01	0,48	1,19	693,67	94,41	193,47	145,27	0,5	1,39	2,79	14,69	64,2	15,2	0,84	8648,38	1,14	41,57	144,04	-1,06	-2,92	-1,84	0,01	0,66	1,44	628,26
1230	0,85	1,51	10,86	0,03	0,99	1,64	4687,41	731,65	542,78	497,22	0,23	0,42	1,79	14,14	44,15	34,51	0,86	-744,38	9,18	170,76	-1824,79	0,79	1,64	9,63	0,04	1,17	1,82	4433,81	726,25	343,49	420,38	0,27	0,57	2,07	12,21	51,77	26,37	0,83	-646,74	17,1	139,04	-2037,57	0,63	1,27	5,6	0,03	0,44	0,98	3221,91
1231	-44,78	-54,99	-354,8	0,9	0,9	0,9	1695,74	NA	457,92	NA	0,19	0,23	1,23	-44,78	18,58	-210,87	0,97	NA	0	0	0	-45,13	-89,99	-119,56	0,17	0,54	0,54	964,4	171,27	461,41	NA	0,5	0,99	1,99	-45,13	49,85	-38,15	0,7	NA	0	0	0	18,04	30,28	12,25	1,45	1,5	1,54	247,06
1232	5,89	23,34	2,77	0,11	0,18	0,74	171,61	7,85	47,68	71,25	0,75	2,96	3,97	46,49	74,79	63,04	0,58	421,67	45,44	19,09	1622,53	2,17	8,85	2,12	0,19	0,37	1,31	355,85	5,65	98,84	123,44	0,76	3,08	4,08	38,58	75,51	34,97	1,28	-6315,67	15,55	35,6	-109,74	3,74	13,69	4,01	0,32	0,53	1,22	389,75
1233	0,44	0,47	2,48	4,26	8,85	14,99	2072,67	403,42	87,97	548,34	0,06	0,07	1,07	31,94	6,43	123,56	2,65	1198,9	0	178,89	1376,31	0,39	0,41	2,53	6,97	12,12	20,57	2386,68	371,69	72,16	617,72	0,05	0,05	1,05	31,38	4,76	98,28	2,58	-2058,3	0	203,23	-778,11	0,33	0,36	2,06	4,98	7,41	11,59	2247,84
1234	-0,66	-44,31	-12,77	0,4	0,5	0,91	7061,46	43,51	338,37	191,54	0,99	66,14	67,14	-0,66	98,51	3,98	0,99	NA	1,74	0	0	0,35	18,49	4,89	1,05	1,26	1,79	5081,73	41,41	203,85	110,59	0,53	28,03	52,77	0,91	98,1	14,6	0,55	17024	0	7,82	21,31	0,03	1,3	NA	1,02	1,64	2,2	4559,5
1235	-6,99	-7,33	-52,75	12,85	16,23	21,14	2754,09	271,16	80,36	400,24	0,03	0,04	1,05	17,12	4,61	89,29	2,55	-3424,25	0	181,91	-263,28	-11,17	-11,79	-98,39	23,37	25,06	36,34	3207,41	78,83	46,51	531,86	0,03	0,03	1,06	20,23	5,3	-69,97	2,6	-3923	0	276,67	-269,67	0,16	0,17	0,98	6,48	8,44	12,04	2298,46
1236	0,48	5,1	0,94	0,02	0,3	0,41	713,66	65,69	93,18	28,48	0,75	7,9	10,58	5,27	90,55	12,21	0,55	37455,33	24,81	9,35	50,61	3,2	26,25	5,59	0,13	0,64	0,89	634,78	48,85	73,15	24,24	0,77	6,32	8,19	8,61	87,79	13,73	0,75	43837,23	4,03	9,43	48,97	1,32	10,47	2,66	0,09	0,5	0,72	735,01
1237	2,36	3,6	5,02	0,17	0,63	1,65	777,54	63,01	132,51	145,51	0,34	0,52	1,53	15,09	34,53	45,17	1,16	19284,62	5,32	27,13	77,13	0,09	0,15	0,22	0,1	0,28	1,17	865,25	30,89	191,83	177,33	0,39	0,64	1,65	13,51	39,52	33,22	1,04	25858	8,24	31,88	63,49	0,04	0,07	0,09	0,03	0,17	0,82	842,08
1238	-7,95	-18,93	-10,25	0,01	0,12	0,54	470,65	78,76	662,35	294,47	0,57	1,37	2,38	-5,78	58,01	3,41	2,18	-72281	5,91	2,79	-20,15	0,43	0,85	0,53	0,1	3,35	5,08	452,42	239,89	54,44	128,78	0,5	0,99	1,99	3,24	49,62	14,76	3,07	-67883	4,29	3,49	-23,39	4,21	12,38	29,31	0,13	0,89	1,69	2532,51
1239	-10,2	15,36	-3,26	0	0,13	0,14	116,48	23,77	188,99	2,13	1,66	-2,51	-1,51	-5,55	166,44	17,03	-0,86	-13361,67	1,93	1,49	-46,1	23,92	636,54	11,31	0,14	0,8	0,86	172,07	107,75	163,76	10,36	0,96	25,61	26,61	28,08	96,24	47,03	0,23	52534,25	0	1,97	16,06	8,07	71,67	3,96	0,18	0,97	0,99	178,53
1240	0,73	5,93	5,97	0	0,14	0,31	2985,9	357,83	2497,19	431,72	0,88	7,12	8,12	26,93	87,69	12,28	0,18	-11545	0,08	214,33	-51,49	0,03	0,26	0,18	0	0,15	0,4	2154,4	256,26	1358,76	460,36	0,88	7,46	8,46	27,65	88,18	15,84	0,19	-4505,25	21,11	163,44	-145,21	0,05	0,37	0,26	0,02	0,12	0,36	1714,46
1241	1,24	1,43	7,25	10,96	13,24	16,86	2135,73	134,56	58,98	216,36	0,07	0,08	1,15	12,76	13,35	169,68	1,72	-2564,79	0	67,39	-451,91	-5,86	-6,75	-54,05	11,59	13,33	16,57	3355,15	184,36	106,05	347,92	0,07	0,08	1,15	6,75	13,16	73,41	1,93	-11944,44	0	116,29	-105,64	3,87	4,38	24,23	7,56	16,75	19,98	2276,45
1242	2,07	3,13	NA	1,29	1,79	1,79	NA	NA	NA	NA	0,34	0,51	1,51	2,07	33,8	68,04	1,58	NA	0	NA	0	15,48	17,22	NA	5,05	9,55	9,55	NA	NA	NA	NA	0,1	0,11	1,11	15,48	10,11	385,67	3,82	NA	0	NA	0	13,24	15,11	NA	5,51	9,96	9,96	531,27
1243	0,32	0,49	2,64	0,74	3,82	7,18	2985,11	413,26	134,1	456,08	0,11	0,17	1,53	20,23	34,48	114	1,06	-4341,97	3,17	162,84	-257,58	2,15	3,17	17,93	1,02	2,88	4,88	3031,85	412,63	222,64	451,19	0,11	0,16	1,47	22,86	32,06	112,5	1,11	-4874,47	0	172,47	-229,87	6,55	9,34	47,62	2,58	5,85	9,66	2645,66
1244	12,9	71,99	12,07	0,19	0,38	0,59	341,52	41,36	229,27	48,8	0,69	3,83	5,58	19,55	82,09	48,08	0,3	21462,27	0	6,22	30,46	0,07	0,38	0,08	0,06	0,36	0,65	430,16	87,22	289,91	83,38	0,69	3,71	5,41	9,91	81,53	27,16	0,33	3749,45	0	11,63	222,93	1,05	5,25	0,97	0,21	0,56	0,64	334,79
1245	-0,48	-0,55	-1,71	6,99	7,7	7,71	1313,2	119,48	167,39	0,56	0,14	0,16	1,16	43,12	13,55	-3,51	NA	-9782,5	0	156,85	-166,14	4,16	4,64	14,63	8,93	10,05	10,05	1278,73	135,87	121,45	0,12	0,1	0,11	1,11	45,89	10,31	50,16	29,83	-11431,5	0	146,58	-135,1	-1,84	-2,32	-5,04	4,46	5,37	5,37	998,49
1246	1,14	2,37	7,7	0,08	1,08	1,65	2455,33	724,18	423,9	411,18	0,4	0,84	2,07	16,13	51,73	39,58	1,11	-35547,5	15,95	100,78	-101,57	4,95	8,92	34,4	0,18	1,27	1,82	2529,28	811,58	428,44	417,04	0,33	0,6	1,8	23,01	44,48	50,24	1,27	-29164	14,82	125,51	-142,5	0,91	1,61	5,43	0,33	1,33	1,95	2172,13
1247	2,9	8,86	3,17	0,01	1,1	1,38	398,56	162,63	117,58	42,35	0,67	2,06	3,06	17,21	67,29	23,96	1,31	49721,2	7,94	15,63	27,9	7,98	24,48	9,81	0,35	0,74	0,74	447,69	58,93	125,84	0,7	0,67	2,07	3,07	22,84	67,41	45,2	0,89	22842,5	5,71	18,28	52,37	-7,75	-22,55	-7,21	0,07	0,72	1,1	338,72
1248	0,28	0,53	0,71	0	0,56	1,2	933,76	83,65	127,62	107,98	0,35	0,66	1,9	14,33	47,44	27,29	0,88	8660,64	7,23	35,95	140,13	2,23	4,36	5,07	0,09	0,32	1,09	826,14	26,97	124,89	109,06	0,38	0,73	1,95	17,92	48,74	28,56	0,87	14930,78	8,69	35,6	95,81	2,78	5,41	6,12	0	0,2	0,92	800,5
1249	26,32	34,63	5,17	2,38	2,68	2,68	71,71	5,07	16,96	NA	0,24	0,32	1,32	26,32	23,98	109,78	2,13	NA	0	0	0	2,51	4,37	0,76	0,03	0,59	0,59	110,3	10,8	19,29	NA	0,43	0,74	1,74	2,51	42,54	5,91	0,92	NA	0	0	0	14,63	23,51	7,4	1,23	1,5	1,5	183,95
1250	-0,53	-0,6	-7,18	4,11	15,62	24,53	4972,91	604,32	59,44	537,17	0,08	0,09	1,13	5,49	11,79	71,07	1,35	1000,17	0	81,99	892,95	-2,11	-2,67	-35,78	0,16	1,92	3,39	6175,94	610,03	286,81	599,47	0,18	0,23	1,27	4,11	20,97	22	1,13	-1634,93	4,33	105,44	-495,34	0,1	0,13	0,91	0,24	3,56	5,45	3296,58
1251	9,86	76,25	17,85	0,03	0,09	0,46	660,8	23,09	340,63	157,96	0,81	6,24	7,73	15,78	87,07	29,07	0,41	8024	16,13	10,71	78,32	-17,45	187,03	-71,65	0,19	0,24	0,41	1494,87	60,24	795,57	180,71	1,07	-11,44	-10,72	-11,59	109,33	-2,97	0,38	-16670,25	18,18	24,05	-41,75	-5,72	-34,59	-13,55	0,17	0,21	0,51	862,41
1252	0,94	1,04	1,96	10,6	11,6	19,3	759,95	16,44	16,51	128,88	0,08	0,09	1,1	9,37	9,24	166,49	1,68	27638,45	0	17,56	63,27	0,85	0,91	2,07	12,63	14,91	23,3	890,24	37,41	16,41	139,45	0,07	0,07	1,07	10,59	6,86	190,48	1,73	22330,25	0	23,84	80,55	0,39	0,41	1,3	5,02	6,31	12,95	1207,53
1253	3	33,59	39,88	0,01	0,12	0,76	4852,95	504,24	4354,01	2814,69	0,91	10,2	11,2	3	91,07	3,33	0,29	NA	0	0	0	-0,84	-15,84	-1,52	0,06	0,24	0,78	659,97	107,84	617,88	335,56	0,95	17,89	18,89	-0,84	94,71	-0,86	0,2	NA	0	0	0	12,01	46,2	7,28	0	0,04	0,39	220,53
1254	2,22	4,1	241,29	0,44	0,79	0,79	33085,64	6301,76	10786,61	NA	0,46	0,84	1,84	3,98	45,7	17,13	0,85	-16634	18,07	190,02	-5,84	-34,24	-215,75	-1026,81	0,18	0,24	0,24	10916,92	550,66	7375,9	NA	0,84	5,3	6,3	-30,34	84,13	-15,13	0,2	-20358	15,81	116,98	-8,83	-0,85	-21,47	-3,49	0,01	0,13	0,15	1498,73
1255	1,7	3,54	3,39	0,97	1,45	1,45	727,07	177,37	372,52	NA	0,52	1,08	2,08	1,7	51,95	14,62	15,19	NA	0	0	0	0,34	0,89	1,26	0,66	1,34	1,62	1330,6	547,18	805,64	235,01	0,61	1,58	2,58	0,34	61,22	3,92	65,22	NA	0	0	0	3,82	10,16	15,22	0,41	1,06	1,51	1448,4
1256	0,52	1,29	0,88	0,01	0,89	1,19	611,97	194,91	147,79	65,86	0,48	1,18	2,47	3,76	59,47	14,72	0,94	NA	16,33	5,43	42,16	0,41	0,87	0,52	0,06	0,8	0,92	455,45	99,74	117,79	16,2	0,4	0,85	2,11	3,81	40,37	20,93	0,87	8519,25	4,02	3,09	19,03	2,42	6,26	3,28	0,05	0,67	0,91	492,35
1257	42,82	113,72	NA	18,08	19,48	30,84	NA	NA	NA	NA	0,04	0,1	2,66	75,67	62,34	1150,74	NA	-5013	0	NA	-106,52	11,48	34,45	81,16	0,4	0,6	1,28	2572,7	162,25	645	550,86	0,67	2	3	31,12	66,67	24,25	1,15	-3530	6,17	138,81	-155,92	-11,15	-42,65	-38,34	0,34	0,37	0,7	1251,56
1258	-28,2	-42,89	-59,59	2,65	4,48	5,02	771,36	166,24	90,75	49,62	0,19	0,28	1,52	-0,81	34,27	2,3	1,82	302,73	0	57,87	4782,52	-42,93	-58,35	-65,56	6,58	12,79	15,37	555,83	130,29	20,99	54,97	0,12	0,16	1,36	1,52	26,42	-126,3	2,01	-2170,75	0	67,87	-604,71	-17,25	-23,06	-18,23	5,64	9,12	10,17	384,56
1259	0,3	0,68	0,46	0,01	0,52	1,11	560,15	97,79	139,09	115,6	0,49	1,11	2,27	17,75	55,88	21,15	0,81	9197,69	11,64	26,78	126,25	-9,92	-27,7	-15,48	0,04	0,32	0,86	568,09	69,34	162,94	135,03	0,57	1,58	2,79	9,71	64,2	4,19	0,75	7262,55	15,83	30,63	173,02	-1,01	-2,87	-1,47	0,01	0,26	0,77	533,87
1260	-25,47	113,45	-64,49	0,01	0,48	0,48	924,11	136,04	288,05	NA	1,22	-5,45	-4,45	-25,47	122,45	2,18	0,81	NA	0	0	0	25,35	-35,78	18,54	0,05	0,07	0,07	266,16	10,66	448,41	NA	1,71	-2,41	-1,41	25,35	170,86	175,3	-0,81	NA	0	0	0	13,05	1107,95	51,39	0,05	0,31	0,31	1433,07
1261	2,98	9,28	8,96	0,5	0,65	0,72	1098,63	64,13	309,75	30,01	0,59	1,84	3,12	14,04	67,92	29,52	0,77	-9953,27	10,91	33,29	-69,04	0,36	1,13	1,38	0,33	0,73	0,86	1417,75	247,02	524,86	76,48	0,63	2	3,18	13,53	68,57	26,48	0,82	-9283,58	6,77	51,32	-83,45	-11,25	-34,66	-32,6	0,22	0,53	0,74	1054,72
1262	13,11	14	21,66	7,86	8,73	19,32	603,04	16,22	18,65	200,25	0,04	0,04	1,07	20,22	6,35	591,09	2,4	32713,52	0	11,74	32,98	11,99	12,71	18,69	15,87	16,96	28,97	567,7	13,27	12,1	147,25	0,03	0,03	1,06	18,69	5,67	744,19	2,53	34719,92	0	10,46	33,35	14,14	15,18	20	9,67	10,8	17,5	514,57
1263	7,81	9,13	19,12	1,36	1,95	3,61	893,85	65,47	111,65	187,57	0,14	0,16	1,17	21,38	14,43	115,91	1,59	13565,38	0	33,23	105,64	3,49	4,2	9,13	0,86	1,17	2,86	953,3	45,77	146,29	250,39	0,17	0,2	1,2	17,8	16,88	58,12	1,51	7061	0	37,49	190,86	7,71	10,17	21,41	0,65	0,94	2,4	1010,73
1264	-0,71	-0,86	-2,39	1,56	2,23	5,66	1237,39	53,79	80,19	279,37	0,1	0,12	1,21	11,67	17,61	66,4	1,36	6784,56	0	41,97	195,81	-1,63	-1,99	-5,4	0,51	1,19	4,45	1208,61	65,2	94,85	312,79	0,11	0,14	1,22	11,07	18,18	54,9	1,31	5860,83	0	42,15	234,11	2,88	3,55	8,03	0,81	1,57	6,06	1014,13
1265	1,03	2,43	1,82	0,08	0,79	2,21	645,19	67,62	73,71	135,06	0,38	0,9	2,36	17,54	57,7	37,03	0,96	9981,22	3,24	29,19	106	0,15	0,34	0,25	0,15	0,76	2,25	607,59	52,36	85,22	128,76	0,38	0,88	2,3	19,11	56,43	36,34	0,98	12722,09	0	31,65	92,82	0,44	1,2	0,84	0,23	0,74	1,45	698,92
1266	0,26	1,14	0,52	0,02	0,13	0,86	736,17	32,05	222,82	232,22	0,61	2,7	4,42	27,75	77,35	24,08	0,48	1529,76	18,01	55,45	702,62	0,17	1,02	0,51	0,03	0,35	0,85	1072,17	158,32	365,56	248,82	0,73	4,3	5,88	20,34	82,99	14,35	0,52	17,29	24,13	59,4	60358,16	-0,2	-1,07	-0,49	0	0,11	0,62	882,84
1267	5,78	8,95	6,31	-0,42	0,41	0,86	398,61	43,11	81,59	45,99	0,33	0,52	1,55	24,74	35,4	30,98	0,93	5706,3	8,68	20,7	212,28	-15,89	-39,61	-26,94	0	0,39	0,55	617,12	46	179,94	37,81	0,6	1,49	2,49	0,47	59,89	-17,87	0,77	-809,89	17,64	27,73	-1654,33	26,66	39,81	23,35	-0,58	0,24	0,91	318,92
1268	-0,62	-0,63	-8,52	87,39	134,87	134,87	4979,94	1045,5	22,02	NA	0	0	1	-0,62	0,45	1330,52	2,52	NA	0	0	0	5,01	5,21	15,76	16,71	18,6	18,6	1144,51	79,86	42,19	NA	0,04	0,04	1,04	5,01	3,73	284,1	3,14	NA	0	0	0	2,24	2,25	18,88	62,05	116,48	116,48	3068,55
1269	-4,42	-14,89	-8,82	0,06	0,12	0,52	728,98	28,96	482,99	194,52	0,7	2,37	3,37	11,08	70,34	-4,87	0,49	-9977,5	0	30,95	-105,68	3,06	11,61	5,29	0,27	0,35	0,69	629,53	36,05	442,81	154,49	0,74	2,79	3,79	17,82	73,63	4,86	0,55	-478	0	25,53	-2673,22	-8,44	-52,33	-15,45	0,2	0,26	0,65	666,48
1270	1,2	1,26	2,38	12,91	15,73	20,64	723,74	62,36	22,12	110,23	0,03	0,03	1,05	14,84	4,39	273,16	2,66	15873,74	0	27,04	108,9	-16,57	-55,17	-23,29	0,71	1,09	2,43	511,46	40,55	106,43	145,06	0,54	1,8	3,33	23,97	69,96	-6,92	1,27	-94,02	27,76	56,97	-10439,25	11,85	27,6	14,93	0,18	0,42	1,45	458,65
1271	7,53	27,79	34,17	0,15	0,83	1,1	1657,05	463,32	265,8	184,67	0,54	2,01	3,69	27,76	72,92	29,89	0,51	-7280,57	25,24	91,87	-346,04	0,06	0,3	0,82	0,01	0,73	0,98	4879,32	1846,7	1315,57	658,57	0,62	3,01	4,87	18,54	79,48	15,24	0,44	-5578,86	26,01	247,67	-400,2	5,99	20,72	64,55	0,01	1,07	1,33	3921,05
1272	-20,3	-28,39	-46,87	0,38	0,68	1,71	842,53	57,61	160,3	201,48	0,24	0,33	1,4	-6,27	28,47	-29,95	1,21	3793	3,99	32,4	167,59	-5,29	-8,55	-12,36	0,09	0,32	0,97	850,81	66,3	286,64	189,76	0,35	0,56	1,62	9,12	38,12	20,42	0,94	9746,08	0	33,69	65,38	-23,6	-51,07	-50,57	0,06	0,18	0,4	779,83
1273	-14,32	161,41	-10,61	0,13	0,16	0,24	270,53	8,85	256,07	21,21	1,09	-12,27	-11,27	-14,32	108,87	0,37	0,05	NA	0	0	0	-10,91	69,09	-17,77	0,31	0,39	0,4	592,95	54,88	650,55	6	1,16	-7,33	-6,33	-10,91	115,79	3,6	-0,2	NA	0	0	0	2,67	-16,35	2,34	0,09	0,15	0,22	318,28
1274	6,96	11,14	13,31	2,06	2,64	5,64	697,79	29,05	40,61	151,19	0,26	0,42	1,6	26,46	37,52	70,8	1,13	22406,2	1,33	37,29	77,68	0,45	0,73	0,94	3,3	4,21	11,15	759,11	21,67	31,13	219,27	0,29	0,47	1,62	18,32	38,15	40,41	1,38	10567,9	0	37,26	150,42	5,85	7,51	8,91	1	1,8	3,88	554,16
1275	0,27	5,79	0,38	0,02	0,69	1,05	519,05	327,51	281,88	175,47	0,95	20,61	21,61	0,27	95,37	0,28	NA	NA	40,31	0	0	0,13	2,11	0,18	0,02	0,51	1,06	501,14	226,23	197,05	259,96	0,94	14,8	15,8	0,13	93,67	0,14	NA	NA	53,91	0	0	0,02	0,29	0,02	0,17	0,88	1,08	265,17
1276	9,73	60,64	10,48	0,06	0,66	1,13	392,92	131,5	220,14	105,61	0,69	4,27	6,23	20,56	83,95	25,21	0,78	12435,52	8,03	11,66	71,85	4,47	90,64	6,87	0,04	0,4	0,86	558,61	146,95	406,45	191,44	0,81	16,33	20,26	17,23	95,06	13,29	0,33	2167,08	1,52	19,57	405,17	2,75	41,05	2,86	0,14	0,33	0,69	377,53
1277	1,48	4,26	2,47	0,02	0,37	0,99	610,56	74,6	140,06	134,96	0,65	1,88	2,88	19,79	65,34	20,4	0,99	12543,93	33,36	30,63	91,13	0	0,02	0,01	0,01	0,23	0,9	747,47	64,7	200,21	204,11	0,69	2,27	3,28	16,73	69,52	16,76	0,94	12734,38	25,81	34,35	94,04	0,3	0,91	0,5	0	0,27	1	612
1278	4,28	41,4	4,9	0,11	0,18	0,49	417,98	19,01	97,73	78,9	0,77	7,43	9,67	34,21	89,66	27,06	0,36	193,88	38,56	34,28	4598,92	-0,38	-4,38	-0,53	0,04	0,23	0,67	515,59	70,72	171,99	165,74	0,82	9,51	11,64	27,96	91,41	11,66	0,35	-1803,2	38,65	40,14	-479,41	-0,2	-2,19	-0,2	0,07	0,28	0,64	373,48
1279	1,57	1,85	1,39	4,12	6,59	6,59	140,6	120,02	48,63	NA	0,15	0,18	1,18	75,74	15,18	10,32	NA	NA	0	66,01	105,92	36,85	43,33	29,08	6,67	6,67	6,67	287,2	NA	42,47	NA	0,15	0,18	1,18	50,16	14,95	246,46	NA	NA	0	10,5	21,78	-9,03	-9,55	-49,02	18,39	18,44	18,44	1976,32
1280	-9,66	-11,17	-19,51	1,77	3,35	7,11	737,5	90,12	56,85	216,79	0,1	0,12	1,16	13,62	13,59	25,11	1,97	7610,05	0	47,03	170,19	-9,19	-10,93	-15,09	1,79	2,91	5,96	597,72	65,09	58,25	179,88	0,13	0,15	1,19	17,9	15,88	11,15	2,07	10571,13	0	44,48	133,14	-0,7	-0,81	-1,16	1,95	2,51	6,89	607,54
1281	-7,05	-11,33	-16,75	0,33	0,7	1,95	867,44	50,35	134,3	170,32	0,3	0,48	1,61	12,47	37,8	9,07	1,09	9615	9,77	46,39	166,06	-3,46	-5,47	-8,47	0,13	0,49	1,66	889,66	60,6	166,13	196,33	0,3	0,48	1,58	17,1	36,67	21,76	1,07	8364	6,08	50,26	187,29	2,7	4,2	6,91	0,01	0,7	1,55	931,93
1282	12,97	74,9	12,16	0,21	0,54	0,83	342,05	91,13	272,83	79,73	0,83	4,77	5,77	29,8	82,68	31,71	0,57	NA	0	15,76	73,99	0,91	5,56	1,24	0,01	0,29	0,68	495,46	114,44	404,13	155,56	0,84	5,12	6,12	16,67	83,66	12,56	0,39	NA	0	15,08	202,04	17,36	64,69	24,51	0,01	0,08	0,39	513,93
1283	-0,04	-0,1	-0,09	0,2	0,52	1,58	767,88	80	248,34	267,64	0,43	1,02	2,38	16,01	58,03	23,9	1,06	2565,33	4,79	33,78	403,11	0,04	0,12	0,11	0,1	0,55	1,27	1002,85	221,48	362,8	357,23	0,53	1,5	2,83	13,95	64,68	12,45	1,01	3117,91	13,06	38,31	325,67	0,31	0,78	0,71	0,06	0,54	1,85	821,19
1284	-2,42	-3,78	-2,96	0,17	0,67	5,02	447,73	26,29	38,45	234,72	0,35	0,55	1,56	21,64	36,06	49,41	2,2	18369,29	12,35	29,51	73,83	-13,84	-25,22	-17,47	0,07	0,24	2,43	459,56	20,48	80,77	264,55	0,45	0,81	1,82	10,91	45,13	3,92	2,02	11009,3	14,01	31,24	120,38	1,53	2,45	1,74	0,06	0,25	2,77	414,17
1285	13,46	38,19	91,03	0,06	0,96	1,42	2468,18	1246,76	373,23	644,92	0,65	1,84	2,84	21,62	64,75	39,53	1,84	NA	41,61	55,18	-18,41	12,86	26,77	95,59	0,01	3,44	5,92	2705,19	1065,04	311,05	772,91	51,95	108,11	2,08	27,18	51,95	40,86	3,01	NA	31,87	75,46	-23,94	3,89	7,24	38,14	0,46	0,98	3	3564,44
1286	0,68	1,28	0,79	1,13	2,58	4,18	422,48	63,22	43,61	70,75	0,44	0,83	1,88	23,28	46,84	30,59	1,29	18258,87	0	26,16	86,46	5,57	9,3	5,89	0,41	0,93	2,52	385	32,77	63,16	101,79	0,38	0,63	1,67	33,96	40,12	45,37	1,38	22599,93	0	30,03	79,81	7,2	11,65	7,56	0,31	0,9	2,62	382,07
1287	0,57	0,86	0,44	0,19	0,76	2,02	283,28	46,85	81,9	104,41	0,32	0,48	1,5	22,02	33,41	34,62	1,72	10465,75	0,76	16,65	176,21	-4,19	-10,32	-7,83	0,06	0,37	1,44	680,51	106,6	394,35	429,71	0,59	1,47	2,47	0,95	59,43	5,43	2,74	-1167,13	0	9,6	-562,12	7,52	20,3	18,67	0,03	0,45	1,32	903,35
1288	-0,02	-0,02	-0,02	8,29	8,29	8,29	233,08	NA	52,74	NA	0,12	0,14	1,14	-0,02	12,07	-0,15	NA	NA	0	0	0	1,14	1,26	1,51	10,61	10,61	10,61	481,49	NA	44,89	NA	0,09	0,1	1,1	1,14	9,43	12,14	NA	NA	0	0	0	-14,26	-16,14	NA	8,58	8,58	8,58	1151,8
1289	2,13	2,86	4,28	0,02	2,53	3,53	733,32	326,25	27,39	131,54	0,22	0,29	1,34	9,79	25,54	57,87	2,28	21495,12	16,08	15,38	72,6	1,42	1,9	1,95	0,04	2,32	3,1	499,98	219,91	39,66	76,67	0,22	0,3	1,34	10,34	25,21	40,8	2,01	25032,08	12,2	12,25	75,57	0,08	0,11	0,19	0,13	1,98	3,35	908,69
1290	60,47	70,46	81	7,05	7,05	7,05	324,17	NA	68,41	NA	0,14	0,17	1,17	60,47	14,19	426,27	NA	NA	0	0	0	27,34	27,34	76,87	NA	NA	NA	1023,51	138,09	NA	NA	NA	NA	1	27,34	0	NA	NA	NA	0	0	0	21,71	21,71	71,18	11903,2	11903,2	11903,2	1193,6
1291	0,15	0,17	0,49	15,64	16,36	16,36	1193,95	51,46	70,89	NA	0,11	0,12	1,12	32,29	10,72	1,78	3261,27	-3882	0	105,15	-724,55	7,08	7,88	21,49	26,97	29,25	29,25	1104,15	84,77	37,08	NA	0,1	0,11	1,11	33,2	10,1	70,39	NA	-3374	0	79,21	-687,67	0,52	0,6	NA	14,45	15,51	15,51	1240,16
1292	0,14	0,29	0,21	0,65	1,05	2,15	545,77	35,78	77,16	103,76	0,45	0,95	2,09	14,34	52,21	28,55	1,2	12883,66	5,9	21,23	95,73	7,54	14,77	10,78	0,11	0,71	1,15	520,82	120,82	190,68	91,76	0,43	0,85	1,96	21,7	48,96	44,05	0,99	22323,89	2,69	20,26	58,66	14,69	38,96	22,63	0,28	0,84	2,16	560,7
1293	11,54	13,22	5,96	7,86	7,86	7,86	188,38	NA	23,65	NA	0,13	0,15	1,15	11,54	12,73	90,68	NA	NA	0	0	0	5,69	5,79	254,76	58,77	58,77	58,77	16299,11	NA	274,29	NA	0,02	0,02	1,02	5,69	1,7	334,38	NA	NA	0	0	0	6,77	7,32	NA	13,47	13,47	13,47	2353,26
1294	-7,29	-10,1	-16,25	0,86	1,63	4,09	813,85	40,59	52,38	130,82	0,16	0,22	1,39	14,31	27,87	16,66	1,11	4025,56	0	48,15	265,92	0,06	0,08	0,13	0,17	1,2	3,79	710,08	48,02	46,82	123,14	0,08	0,09	1,24	25,26	19,42	134,24	1,09	4773,17	0	49,14	246,69	2,29	2,9	4,14	0,03	0,84	3,4	658,73
1295	-4,55	-7,52	-2,89	1,47	1,9	2,79	231,92	20,62	27,6	43,37	0,39	0,65	1,65	23,62	39,49	30,57	1,92	11044,14	25,66	17,9	103,31	-43,23	-119,48	-24,64	0,66	1,12	1,75	207,49	33,88	52,14	47,56	0,64	1,76	2,76	5,24	63,82	-38,57	1,38	1366,63	22,01	27,63	957,72	10,86	17,61	4,41	1,27	1,59	2,28	147,7
1296	1,2	3,06	0,8	0,09	1,63	1,76	243,69	208,56	135,07	17,02	0,61	1,54	2,54	33,2	60,69	24,03	NA	9744	0	21,36	61,43	1,86	2,66	0,81	1,57	2,88	3,59	157,58	57,27	43,46	30,93	0,3	0,43	1,43	47,08	30,05	6,19	NA	5571	0	19,58	87,67	8,06	23,29	8,31	0,12	1,44	1,55	375,21
1297	0,09	0,12	0,16	0,02	0,25	0,99	648,63	27,94	109,28	93,71	0,29	0,4	1,4	20,1	28,61	30,45	1	7038,08	2,32	35,57	149,31	3,73	5,14	6,29	0,06	0,31	0,89	612,71	36,16	116,98	82,64	0,27	0,38	1,38	21,99	27,41	49,29	0,97	7197,88	3,85	30,72	132,73	1,15	1,53	1,99	0,01	0,19	1,16	628,97
1298	22,16	37,3	25,41	0,1	0,19	1,22	418,44	9,36	105,74	110,59	0,41	0,68	1,68	33,46	40,58	84,03	1,09	41254,17	0	12,95	43,32	1,45	2,63	2,03	0	0,21	1,15	510,23	22	107,01	101,6	0,45	0,82	1,82	13,65	45,08	33,34	1,04	20555,38	0,01	17,11	78,26	5,84	9,23	8,38	0,12	0,22	1,76	522,57
1299	17,62	30,62	46,1	0,02	0,98	1,41	955,24	219,63	229	105,4	0,31	0,54	1,74	20,81	42,47	71,09	0,99	50297,82	4,69	8,36	25,87	0,22	1,12	1,18	0,04	0,45	0,75	1990,11	495	1140,44	379,71	0,72	3,75	5,18	4,15	80,71	6,44	0,55	13965,39	10,23	21,5	88,95	0,48	2,39	1,8	0	0,55	0,87	1381,3
1300	12,26	36,49	14,27	0,02	0,27	0,74	424,95	59,15	85,53	110,42	0,63	1,89	2,98	32,97	66,4	39,49	0,7	19558,31	35,68	24,11	73,29	1,47	5,15	2,54	0,01	0,63	1,32	626,06	132,54	23,01	146,86	0,7	2,43	3,49	18,3	71,39	8,65	1,18	13585,02	61,1	28,94	117,37	0,39	1,52	0,71	0,01	0,24	1,05	660,17
1301	2,56	5,17	5,49	0	0,72	0,97	783,94	199,78	257,18	71,45	0,39	0,79	2,02	8,16	50,59	25,69	0,81	22385,53	2,92	12,03	55,76	0,14	0,29	0,27	0	0,82	0,93	692,05	216,65	250,58	28,99	0,41	0,85	2,07	5,8	51,61	18,74	0,8	6090,31	2,24	10,76	192,86	0,71	1,51	1,64	0	0,79	0,9	847,2
1302	4,57	24,79	7,02	0,09	0,23	1,21	560,94	42,2	291,49	288,72	0,69	3,76	5,43	31,29	81,57	34,61	0,97	9213	0	41,06	97,54	3,25	12,09	2,25	0,06	0,63	1,35	252,06	76,54	132,84	96,14	0,64	2,38	3,72	37,44	73,11	27,11	1,31	5879,58	0	23,68	161,76	2,54	7,38	2,5	0,27	0,75	1,61	358,09
1303	11,7	23,08	2,52	1,36	2,03	2,03	78,6	25,64	38,21	0	0,49	0,97	1,97	11,7	49,29	23,75	NA	16786	0	0	0	8,04	17,05	1,86	0,69	1,47	1,89	84,42	34,1	44,13	19,09	0,53	1,12	2,12	8,04	52,85	15,21	NA	NA	0	0	0	3,37	5,09	1,42	1,7	2,46	2,96	153,12
1304	7,61	19,39	10,62	1,37	1,37	1,37	259,57	NA	304,45	NA	0,61	1,54	2,55	7,61	60,75	12,56	2,31	NA	0	0	0	-27,06	704,33	-86,97	0,12	0,12	0,12	1169,65	6,02	1200,32	NA	1,04	-27	-26,02	-27,06	103,84	-21,29	-0,04	NA	0	0	0	3,85	-553,98	8,62	0,05	0,05	0,05	814,04
1305	46,64	23,17	6,58	-0,99	-0,99	-0,99	51,48	NA	-51,45	NA	-1,01	-0,5	0,5	46,64	-101,32	-46,03	NA	NA	0	0	0	7,08	7,28	2,21	36,36	36,36	36,36	113,69	NA	3,09	NA	0,03	0,03	1,03	7,08	2,75	257,34	NA	NA	0	0	0	3,58	3,77	1,2	19,7	19,7	19,7	121,76
1306	0,64	2,08	1,89	0	1,57	2,63	1079,24	349,18	146,56	241,44	0,57	1,83	3,24	13,03	69,15	13,79	0,75	4575,81	7,27	36,62	191,41	0,3	1,12	0,93	0,02	1,78	2,83	1141,23	429,99	164,57	262,68	0,65	2,46	3,76	12,72	73,39	11,24	0,74	4726,29	7,24	38,96	217,99	0,18	0,78	0,74	0,01	1,71	2,49	1472,59
1307	0,64	2,08	1,89	0	1,57	2,63	987,58	349,18	146,56	241,44	0,57	1,83	3,24	13,03	69,15	13,79	0,75	4575,81	7,27	36,62	191,41	0,3	1,12	0,93	0,02	1,78	2,83	1141,23	429,99	164,57	262,68	0,65	2,46	3,76	12,72	73,39	11,24	0,74	4726,29	7,24	38,96	217,99	0,18	0,78	0,74	0,01	1,71	2,49	1472,59
1308	0,73	1,04	13,38	0,5	1,12	1,37	6656,01	641,84	1061,27	279,56	0,18	0,26	1,42	7,44	29,58	33,37	0,93	-7275,73	0	122,26	-87,59	1,49	2,04	30,69	0,61	1,14	1,49	7489,88	540,24	1062,7	371,03	0,15	0,21	1,37	11,84	26,87	43,07	0,94	-5172,07	0	212,84	-172,27	1,1	1,58	17,91	0,03	1,19	1,49	5943,79
1309	0,38	1,1	3,76	0	2,27	2,39	3611,03	1228,32	465,73	67,67	0,21	0,59	2,89	1,86	65,4	55,16	0,63	26481,33	4,27	14,65	21,34	-4,89	-19,32	-71,37	0,26	1,69	1,93	5307,49	1717,67	898,7	286,38	0,33	1,29	3,95	-2,62	74,66	11,97	0,55	4045,2	5,72	33,14	294,48	-0,51	-2,31	-5,93	0	2,1	2,26	4195,67
1310	-5,41	-18,38	-13,81	0	0,23	0,52	931,27	97,03	317,88	127,58	0,61	2,06	3,4	6,96	70,55	11,08	0,56	5764,36	18,27	31,56	186,41	-2,42	-8,64	-5,64	0,01	0,16	0,5	849,33	58,63	338,04	124,79	0,55	1,95	3,58	9,44	72,04	16,38	0,49	8659,18	5,95	27,66	129,68	10,35	22,2	17,24	0	0,21	1,01	606,47
1311	3,63	18,32	3,93	0,14	0,29	0,93	394,98	28,31	121,1	126,44	0,8	4,04	5,04	8,71	80,18	42,78	0,94	96,78	19,05	5,5	3700,34	1,61	10,8	4,08	0,37	0,53	0,94	922,16	62,57	265,04	157,65	0,85	5,7	6,7	5,92	85,07	20,62	0,95	-13036,33	12,93	10,91	-34,64	1,38	7,69	2,17	0,75	0,93	1,11	572,59
1312	30,74	88,17	20,7	0,25	1,26	1,54	245,78	158,77	157,78	44,42	0,65	1,87	2,87	33,28	65,14	47,19	NA	-26869,5	0	1,71	-11,04	18,78	45,67	20,99	0,1	1,21	1,66	406,79	262,73	236,72	107,57	0,59	1,43	2,43	21,31	58,88	32,42	18,74	-49635,5	0	2,83	-9,31	15,96	25,19	10,19	0,38	2,25	2,69	232,48
1313	0,11	0,85	0,4	0,23	0,44	0,44	1296,3	123,2	612,12	0	0,87	6,53	7,54	0,11	86,74	16,5	0,66	NA	0	0	0	-13	-324,27	NA	0,22	0,39	0,39	1453	145,63	865,36	NA	0,96	23,94	24,94	-13	95,99	13,12	0,52	NA	0	0	0	-0,74	-17,95	NA	0,11	0,54	0,54	801,13
1314	-4,79	-950,84	-16,73	0,18	0,34	0,34	1275,99	94,7	562,65	0,42	0,99	197,54	198,65	-4,79	99,5	17,34	0,66	NA	3,21	0	0	-6,63	104,34	-19,78	0,33	0,65	0,66	1086,7	99,88	310,02	0,19	1,06	-16,74	-15,75	-6,63	106,35	16,46	0,87	NA	5,21	0	0	0,33	1,28	0,28	0,31	0,95	0,96	314,77
1315	5,71	40	8,86	0,01	0,32	0,71	565,89	111,99	288,6	148,4	0,85	5,96	7	16,39	85,72	13,75	0,37	16736,08	19,11	16,55	84,85	2,24	12,11	2,84	0,1	0,3	0,61	462,24	59,77	228,56	91,34	0,81	4,4	5,42	14,83	81,54	13,24	0,4	9207,31	19,73	16	120,16	0,85	8,53	2,65	0,04	0,31	0,57	1139
1316	16,41	31,83	58,75	1,14	1,14	1,14	1306,5	NA	523,76	NA	0,48	0,94	1,94	51,83	48,43	107,94	1,01	NA	0	126,76	-2192,41	1,6	2,75	3,8	1,53	1,55	1,55	866,46	5,15	294,4	NA	0,42	0,72	1,72	70,16	41,94	108,41	1,24	-2161,33	0	163,2	-528,32	-34,64	-63,1	-41,86	0,45	0,45	1,14	439,85
1317	9,08	12,43	21,35	0,09	3,65	8,3	858,46	162,15	44,39	214,54	0,27	0,37	1,37	13,48	26,98	59,35	1,71	33657	21,36	10,35	61,82	2,11	2,92	5,53	0,06	6,26	10,69	951,96	232,9	36,87	168,9	0,28	0,38	1,38	5,26	27,56	36,2	1,68	505,8	23,27	8,22	1221	3,14	4,94	9,58	0,02	6,42	10,34	1110,06
1318	10,15	15,85	51,7	0	0,49	0,98	1858,52	166,93	164,31	169,11	0,32	0,51	1,56	24,1	35,94	65,97	1,01	570,3	11,17	71	2265,17	7,53	11,59	30,7	0	1,06	1,71	1484,28	220,72	117,42	138,24	0,31	0,48	1,54	17,7	35,01	50,03	1,14	9835,5	10,86	41,47	102,43	1,25	1,8	5,7	0,01	0,81	1,65	1663,72
1319	15,73	16,49	3,61	21,75	21,86	21,86	55,03	0,43	3,64	NA	0,05	0,05	1,05	15,73	4,57	343,9	NA	NA	0,16	0	0	3,26	3,58	1,37	11,17	11,42	11,42	152,78	3,26	13,06	NA	0,09	0,1	1,1	3,26	8,76	37,25	NA	NA	0,12	0	0	15,04	17,27	4,35	7,2	7,74	7,74	105,27
1320	14,85	16,77	17,3	0,8	4,21	6,25	425,24	141,04	41,4	85,51	0,1	0,12	1,13	14,85	11,42	194,5	2,33	NA	0	0	0	-2,12	-2,41	-4,95	0,06	4,51	5,64	850,93	423,11	95,49	109,72	0,12	0,13	1,14	-2,12	12,14	39,17	2,46	NA	0	0	0	4,37	4,85	29,8	0,42	3,26	7,41	2484,9
1321	-4,59	113,32	-127,19	5,59	6,13	6,13	10123,37	71,66	133,39	NA	1,04	-25,71	-24,71	-4,59	104,05	-4,41	1,07	NA	0	0	0	-1	20,1	-18,23	16,64	16,27	16,27	6636,94	-11,36	31,48	NA	1,05	-21,07	-20,1	-1	104,98	-0,95	1,07	NA	0	0	0	1,08	-50,75	NA	0,64	1,12	1,12	4900,94
1322	4,63	13,23	116,18	5,71	6,36	6,53	9164,31	719,2	1104,33	192,46	0,63	1,79	2,86	30,33	65,01	13,79	4,2	NA	0	645,43	-200,99	1,19	3,31	42,32	3,43	6,55	6,85	12964,95	4710,62	1510,06	455,64	0,62	1,73	2,78	28,63	64,05	10,58	4,42	-3545,72	0	977,57	-378,34	0,04	0,1	1,57	5,51	10,97	12,39	13844,65
1323	0,33	1,6	0,74	0	0,62	1,26	814,92	74,79	190,43	270,47	0,76	3,66	4,79	13,81	79,12	16,21	1,3	9011,13	45,5	30,09	119,31	-9,56	-63,48	-20,18	0	0,46	1,09	768,15	58,95	216,49	289,66	0,83	5,49	6,64	8,48	84,94	4,21	1,02	5230,97	45,16	38,08	268,76	-0,64	-4,03	-1,26	0	0,12	0,68	723,17
1324	-1,74	-9,87	-3,74	0,01	0,77	0,77	509,49	489,15	637,38	NA	0,82	4,67	5,67	-1,74	82,36	0,83	0,49	NA	0	0	0	-0,26	-3,15	-0,36	0,03	0,95	0,95	514,48	432	467,4	NA	0,92	11,28	12,28	-0,26	91,86	4,74	0,64	NA	0	0	0	1,89	21,03	2,75	0,21	1,02	1,02	531,22
1325	4,64	5,39	6,95	4,22	6,23	7,53	546,9	95,24	34,54	62,77	0,14	0,16	1,16	32,7	13,95	122,72	2,76	14967,18	3,09	42,05	100,96	4,04	4,48	6,11	4,73	8,2	10,69	550,36	123,94	31,71	89,8	0,1	0,11	1,11	33,44	9,91	155,29	3,42	17703,3	0,73	44,45	105,34	3,79	4,1	5,72	1,91	10,73	13,98	549,47
1326	-1,02	-5,51	-1,24	0,73	0,76	0,76	346,82	10,25	355,63	0	0,81	4,39	5,39	3,89	81,46	15,62	0,48	NA	0	5,96	19,36	NA	NA	NA	NA	NA	NA	NA	NA	NA	NA	NA	NA	NA	NA	NA	NA	NA	NA	NA	NA	NA	-16,07	-21,5	NA	1,23	1,23	1,23	65,47
1327	-1,07	-24,08	-33,55	0,06	0,78	0,78	11434,33	7789,28	10776,13	0	0,96	21,49	22,49	-1,07	95,55	-1,12	0,17	NA	0	0	0	-1,44	-13,38	-1,75	0,22	1,29	1,29	442,95	335,61	334,79	0	0,76	7,11	9,31	-1,44	89,26	6,08	10,02	NA	0	0	0	1,6	2,15	7,27	0,23	0,87	1,66	1653,65
1328	14,56	55,12	21,25	0,42	0,47	0,47	299,2	13,45	258,03	NA	0,74	2,79	3,79	14,56	73,59	23,25	0,66	NA	0	0	0	-24,52	144,2	-51,69	0,04	0,28	0,28	767,4	102,19	427,14	NA	1,17	-6,88	-5,88	-23,97	117	-4,74	0,25	NA	9,89	1,15	-8,42	7,72	5893,33	15,78	0,13	0,38	0,44	744,55
1329	7,56	13,74	19,29	0,17	0,3	3,04	931,58	21,02	169,17	470,11	0,45	0,82	1,82	9,64	45	30,96	1,26	NA	0	5,31	44,76	2,15	3,73	2,99	0,29	0,43	2,49	506,1	14,66	109,98	230,1	0,42	0,74	1,74	4,78	42,37	19,47	1,27	NA	0	3,65	-123,21	6,68	12,08	6,98	0,28	0,44	1,28	380,22
1330	0,44	0,52	0,72	3,31	4,43	7,96	594,97	42,1	38,79	138,91	0,11	0,13	1,18	23,71	15,16	83,55	1,88	13322,62	0	37,94	114,37	3,31	3,91	4,54	2,96	4,85	7,59	498,76	73,15	38,8	107,91	0,12	0,14	1,18	28,95	15,23	89,48	2,16	18099,16	0	35,12	99,92	6,86	7,99	9,22	5,62	7,62	10,93	489,32
1331	0,14	0,51	0,17	0,13	0,67	0,9	454,69	64,99	119,85	27,29	0,66	2,49	3,76	8,75	73,41	14,64	0,74	19168,63	28,54	10,74	54,96	-2,32	-9,13	-4,06	0,14	0,6	0,78	636,22	86,38	181,87	34,39	0,66	2,6	3,93	4,66	74,56	9,99	0,67	4755,97	26,79	12,21	70,56	-1,29	-4,89	-2,8	0,12	0,52	0,74	791,59
1332	24,88	72,43	54,39	1,43	1,76	2,08	797,87	125,12	379,05	122,55	0,66	1,91	2,91	24,88	65,64	37,91	NA	NA	0	0	0	7,24	27,64	20,35	0,42	0,95	1,02	1023,24	341,71	644,94	49,38	0,74	2,82	3,82	7,24	73,81	11,23	1,04	NA	0	0	0	11,15	27,99	14,69	1,08	1,16	1,34	479,41
1333	2,33	77,9	15,35	0	1,49	1,53	2402,34	845,45	426,71	25,97	0,44	14,76	33,4	4,18	97,01	19,88	0,38	NA	21,59	12,19	127,17	1,6	34,52	15,24	0	1,16	1,26	3458,53	1022,73	806,85	84,49	0,42	9,09	21,52	2,54	95,35	12,51	0,32	NA	18,49	8,92	61,62	1,64	24,87	16,82	0,01	0,26	0,38	3743,1
1334	0,1	0,21	0,13	0,01	0,77	1,85	464,87	80,26	78,15	115	0,45	0,9	2,01	25,26	50,13	37,14	1,24	13797,73	7,34	32,05	92,84	0,79	1,53	0,97	0,01	0,99	2,04	447,25	90,11	77,32	100,92	0,42	0,82	1,93	27,56	48,25	38,06	1,27	13675,05	5,81	32,9	98,26	2,71	4,86	3,28	0,1	0,86	1,62	439,87
1335	0	0	NA	0,22	0,35	1,24	NA	NA	NA	NA	0,49	1,31	2,66	0	62,36	0	0,89	0	0	NA	NA	-0,02	-0,06	NA	0,05	0,07	0,63	NA	NA	NA	NA	0,59	1,92	3,25	-0,02	69,25	-0,03	0,71	-17,05	8,64	NA	0	2,27	7,57	7,41	0,11	0,34	0,62	1185,36
1336	2,73	4,38	3,08	0,31	0,75	2,07	411,78	35,51	82,03	110,36	0,29	0,46	1,6	17,78	37,64	63,62	1,27	23990,46	4,28	16,98	76,7	2,99	5,48	4,36	0,01	0,7	1,79	530,67	112,9	80,68	178,71	0,39	0,71	1,83	16,73	45,39	30,19	1,43	15493,33	19,58	20,02	113,45	-13,42	-36,73	-24,2	0,01	0,2	0,98	656,38
1337	0,45	1,34	1,51	0,12	0,39	0,92	1238,92	124,95	210,81	252,97	0,5	1,5	3,01	8,88	66,75	17,27	0,68	-9088,82	31,5	28,64	-78,56	4,39	11,86	16,32	0,15	0,45	1,04	1353,28	149,72	200,82	297,51	0,45	1,22	2,7	12,45	62,96	28,28	0,73	-6070,36	29,49	29,96	-114,39	0,05	0,18	0,19	0,06	1,29	1,69	1294,2
1338	-2,03	-120,62	-4,53	0	0,31	1	814,75	225,2	713,88	504,87	0,98	58,11	59,39	21,61	98,32	2,01	0,19	16893,7	0,81	52,76	108,52	-5,4	108,75	-12,29	0,01	0,44	0,92	827,94	353,21	792,79	394,48	1,05	-21,13	-20,13	16,09	104,97	-3,7	-0,68	11262,19	2,21	48,9	146,37	-1,73	28,88	-5,2	0,01	0,53	0,94	1090,49
1339	4,76	13,34	22,02	0,01	0,29	0,72	1688,33	212,3	402,14	340,5	0,61	1,71	2,8	15,8	64,29	42,56	0,72	-5289,6	22,75	51,05	-114,73	-0,16	-0,4	-0,93	0,12	0,42	0,74	2143,4	355,24	336,11	383,69	0,6	1,52	2,55	11,43	60,71	36,2	0,71	-6933,33	39,8	68,21	-69,3	0,78	1,82	4,91	0,11	0,36	0,71	2291,07
1340	0,19	0,55	0,2	-0,12	0,14	1,56	385,55	30,94	119,19	171,91	0,51	1,54	2,99	21,32	66,55	31,96	0,78	5714,91	0	22,32	178,57	0,02	0,05	0,02	-0,63	-0,32	0,9	336,56	43,97	144,21	179,64	0,5	1,36	2,7	19,78	62,94	31,01	0,66	3489	0	18,27	181,13	0,6	2,11	0,63	-0,13	0,19	1,23	379,56
1341	0,09	0,15	0,11	0,44	0,86	2,65	446,91	35,69	60,63	152,21	0,22	0,37	1,65	21,68	39,46	48,82	1,28	14761,91	7,38	26,43	80,6	0,06	0,09	0,08	0,14	0,6	2,76	485,54	42,87	93,54	204,82	0,21	0,32	1,54	25,95	34,99	39,52	1,44	13359,12	0	34,53	99,66	0,14	0,21	0,19	0,21	0,79	3,21	468,33
1342	16,31	32,46	13,98	0	0,43	1,2	312,96	55,67	120,29	102,02	0,49	0,98	1,99	36,09	49,76	50,12	1,15	32611,87	3,22	16,96	51,14	4,34	9,28	6,76	0,1	0,22	1,2	567,24	31,92	205,1	269,27	0,53	1,13	2,14	24,78	53,24	24,67	1,2	17604,93	11,89	31,86	104,68	2,73	4,86	2,63	0	0,16	1,43	349,69
1343	3,35	4,31	6,89	0,84	2,14	4,2	751,31	57,37	47,04	98,09	0,09	0,12	1,29	13,47	22,24	127,93	1,1	33206,65	0	20,84	51,68	6,73	8,47	14,84	1,74	2,55	4,27	802,89	45,14	60,87	106,09	0,1	0,13	1,26	17,47	20,59	138,12	1,21	39138,97	0	23,7	47,57	5,06	6,17	11,05	2,56	3,9	5,23	795,34
1344	3,02	25,85	3,93	0,58	0,78	0,78	476,32	NA	415	NA	0,88	7,57	8,57	3,02	88,34	11,1	0,43	NA	0	0	0	0,21	1,91	1,61	0,84	0,87	0,87	2808,31	81,78	2473,98	NA	0,89	8,15	9,15	0,52	89,07	7,9	0,56	NA	0	2,39	-3,84	3,93	12,67	NA	0,86	0,88	0,88	22335,32
1345	1,52	7,92	2,84	0,62	1,36	2,33	681,2	77,39	104,4	102,8	0,64	3,33	5,2	12,93	80,78	23,5	1,07	16378,59	4,31	21,29	74,51	1,45	6,42	2,49	0,43	1,99	3,33	624,3	122,11	78,45	106,21	0,62	2,73	4,43	16,35	77,41	24,85	1,24	15514,24	3,03	25,56	83,03	2,52	9,91	4,56	0,4	1,86	3,62	659,93
1346	0,22	0,59	0,23	0,14	0,64	1,32	387,99	39,88	45,09	54,24	0,39	1,06	2,71	29,45	63,06	24,24	0,67	7326,31	17,4	31,07	130,03	0,05	0,11	0,04	0,1	0,44	1,23	339,68	24,15	42,11	57,44	0,35	0,87	2,48	32,74	59,61	20,94	0,67	6164,15	14,49	30,51	150,79	2,45	5,63	2,03	0,05	0,54	1,14	300,72
1347	22,94	28,06	26,49	9,34	11,1	22,02	421,41	19,98	11,33	125,54	0,18	0,22	1,22	51,34	18,22	185,84	2,42	NA	0	32,78	100,48	-5,46	-6,78	-6,59	3,61	4,07	5,77	439,28	22,66	48,56	83,71	0,19	0,24	1,24	23,75	19,41	34,5	2,5	NA	0	35,26	-2841,21	14,75	20,41	21,14	3,77	4,27	5,94	521,45
1348	-14,91	-35,67	-27,97	0,01	0,22	1,25	684,95	44,58	92,39	217,52	0,53	1,28	2,39	10,62	58,21	-9,43	1,04	2195,64	22,11	47,91	454,82	-15,31	-48,59	-28,21	0,01	0,32	1,12	670,79	83,46	131,46	213,48	0,63	1,99	3,17	12,08	68,49	-8,39	0,96	1389,21	23,5	50,47	752,53	-3,07	-8,82	-5,71	0,01	0,15	1,07	677,52
1349	13,56	37,86	22,45	0,02	0,24	0,61	604,43	47,49	215,88	84,65	0,53	1,49	2,79	24,3	64,19	64,61	0,67	6223,33	0,9	17,8	147,68	-6,5	-19,32	-16,91	0,05	0,1	0,56	946,88	20,22	420,98	196,32	0,55	1,64	2,97	4,86	66,35	29,74	0,57	-1692,83	0	29,54	-511,6	1,52	4,08	1,96	0,03	0,41	0,83	470,3
1350	9,55	16,18	NA	0,69	2,44	2,44	NA	NA	NA	NA	0,41	0,69	1,69	9,55	40,95	23,33	NA	NA	0	NA	0	-0,45	-0,75	NA	0,46	2,47	2,47	NA	NA	NA	NA	0,41	0,68	1,68	-0,45	40,55	-1,1	NA	NA	0	NA	0	7,7	15,55	1131	0,74	1,98	1,98	53460,68
1351	7,94	8,91	12,32	9,94	12,28	14,73	566,59	54,77	23,39	58,14	0,11	0,12	1,12	21,84	10,87	182,99	2,48	24703,31	0	21,57	51,49	-0,17	-0,19	-0,29	7,04	9,92	13,28	648,24	68,32	23,7	80,77	0,12	0,13	1,13	14,66	11,86	95,06	1,88	17488,19	0	26,39	80,7	3,73	4,33	6,49	4,88	6,89	8,72	633,11
1352	19,84	44,93	37,48	0,33	4,91	7,89	689,49	201,34	43,99	132,77	0,54	1,23	2,26	35,32	55,84	50,72	2,04	7516,5	0	29,23	130,02	1,49	2,84	2,05	0,63	3,23	4,35	499,29	148,07	57	65,12	0,45	0,87	1,91	20,99	47,52	36,41	1,81	5519,36	0	26,74	210,65	0,11	0,25	0,25	0,06	1,03	1,76	803,94
1353	-4,39	-9,24	-14,06	0,01	0,34	1,04	1169,45	85,35	146,01	214,64	0,4	0,84	2,11	6,36	52,54	9,75	0,83	11268,25	16,87	34,44	127,44	0,56	1,12	1,4	0,01	0,37	1,14	900,78	71,34	124,57	178,5	0,37	0,74	1,99	10,98	49,67	25,18	0,87	17318,8	13,8	25,78	79,49	-3	-6,71	-9,4	0,02	0,47	1,28	1139,97
1354	0,05	0,07	0,34	0,34	1,45	2,63	2422,89	173,29	197,25	721,42	0,26	0,36	1,36	31,22	26,4	41,25	2,2	-6551,33	17,03	206,92	-241,75	0,07	0,07	0,54	0,08	2,27	4,34	2639,02	123,86	13,82	830,4	0	0	1	31,68	0,1	11246,9	2,92	-8764,5	14,61	229,13	-101,31	0,25	0,2	1,69	0,01	2,82	4,94	2420,78
1355	0,35	0,41	0,44	2,05	2,54	5,52	457,57	24,25	39,95	148,22	0,13	0,15	1,19	20,43	15,81	84,17	2,77	17269,07	2,03	25,17	116,92	1,08	1,2	2,3	2,94	3,49	8,96	779,08	32,53	59,12	327,37	0,08	0,09	1,12	20,35	10,52	112,27	3,76	12331,35	0	41,24	86,32	0,01	0,01	0,02	2	3,97	11,7	488,76
1356	-4,03	-34,96	-12,98	0,01	0,29	0,65	1176,15	123,33	315,03	161,02	0,73	6,36	8,67	3,46	88,47	7,18	0,57	8317,51	11,4	24,13	139,42	-5,87	-80,25	-15,53	0	0,18	0,42	962,71	72,86	289,86	102,44	0,77	10,58	13,67	3,63	92,68	3,8	0,46	6861,57	14,21	25,12	174,91	-2,07	-32,28	-5,76	0	0,16	0,47	1015,06
1357	4,85	22,63	1,32	0,39	0,47	0,47	99,64	6,47	76,86	NA	0,79	3,66	4,66	21,06	78,56	8,14	0,35	-4195,33	0	4,42	-103,5	17,01	44,75	4,51	0,65	0,65	0,65	96,56	0,24	58,89	NA	0,62	1,63	2,63	36,47	62	30,16	0,64	159,67	0	5,16	3334,86	-2,87	-6,76	-0,64	0,14	0,53	0,53	81,4
1358	-8,18	-8,18	NA	NA	NA	NA	NA	NA	NA	NA	NA	NA	1	-8,18	0	NA	NA	NA	0	NA	0	0	0	NA	NA	NA	NA	NA	NA	NA	NA	NA	NA	1	0	0	NA	NA	NA	0	NA	NA	-10,39	-11,59	NA	9,63	9,63	9,63	NA
1359	-14,56	-509,68	-1,12	0,56	0,86	0,86	28,17	8,04	27	NA	0,97	34,01	35,01	-14,56	97,14	-14,99	0,17	NA	0	0	0	5,54	84,67	1,77	0,23	0,97	0,97	116,5	79,81	107,68	NA	0,93	14,29	15,29	5,66	93,46	5,93	0,7	NA	0	0,04	1,75	4,43	21,46	0,61	0,6	0,83	0,83	49,7
1360	34,48	49,79	10,36	2,12	3,25	3,25	109,7	37,62	33,28	NA	0,31	0,44	1,44	34,48	30,76	112,07	NA	NA	0	0	0	-14,92	-21,92	-3,42	0,94	2,24	3,13	83,5	34,41	26,39	23,68	0,32	0,47	1,47	-6,06	31,95	-46,68	NA	NA	0	2,03	-146,09	-4,72	-12,8	-2,22	0,82	1,22	1,58	171,18
1361	21,77	23,37	34,86	7,86	9,69	12,99	584,63	70,05	38,31	128,09	0,07	0,07	1,07	33,53	6,86	356,74	6,98	NA	0	18,84	41,79	2,69	3,08	2,85	4,52	6	7,44	386,01	63,51	42,81	62,66	0,12	0,13	1,15	21,44	12,69	58,94	5,38	1750,4	0	19,89	1037,65	17,45	19,36	17,45	8,09	8,9	9,63	364,04
1362	1,03	2,3	27,09	0	0,82	1,17	9611,2	3492,69	3097,28	1495,26	0,46	1,03	2,24	7,62	55,28	24,05	0,96	-25426,55	12,08	173,55	-25,9	2,39	4,69	40,06	0,01	1,17	2,1	6106,1	1865,77	1611,69	1524,63	0,41	0,8	1,96	11,07	49,07	27,12	1,17	-25994	0	145,62	-67,63	-0,14	-0,43	-15,47	0,01	1,33	1,63	41494,37
1363	3,15	3,74	4,35	3,55	5,15	7,7	503,31	65,05	40,76	105,16	0,11	0,13	1,19	27,82	15,77	154,09	2,34	18309,08	0	34,01	91,48	3,11	3,61	4,24	2,96	5,3	8,26	495,46	68,87	36,05	107,95	0,09	0,11	1,16	26,55	13,92	145	2,21	19496,39	0	31,91	83,58	3,26	3,93	4,65	2,43	3,96	6,5	518,93
1364	-0,05	-0,1	NA	0,61	0,61	0,61	NA	NA	NA	NA	0,51	1,02	2,02	-0,05	50,54	-0,1	0,6	NA	0	NA	NA	-0,09	-0,13	NA	0	0	0	NA	NA	NA	NA	0,26	0,35	1,35	-0,09	25,95	-0,37	0,74	NA	0	NA	0	1,56	2,89	NA	0,1	0,1	0,1	NA
1365	-2,38	-2,92	-5,63	0,65	1,21	6,1	864,95	37,45	66,56	329,95	0,14	0,17	1,23	19,05	18,8	97,91	1,65	7152,1	2,96	50,77	156,7	0,32	0,39	0,78	0,16	0,71	4,37	891,94	54,69	99,48	368,58	0,15	0,18	1,22	22,17	18,32	94,89	1,67	8649,13	0	53,55	131,93	2,44	2,87	4,74	0,44	1,26	5,37	707,02
1366	-0,92	-1,2	-1,74	0,94	1,72	4,34	690,65	53,87	38,61	183,19	0,22	0,28	1,31	21,97	23,76	32,93	1,53	10182,1	5,65	43,31	133,19	-0,83	-1,06	-1,54	0,79	1,55	4,11	670,04	54,35	41,18	187,01	0,2	0,25	1,27	22,49	21,22	40,29	1,59	12085,04	4,65	42,94	116,28	-1,17	-1,46	-2,19	0,38	1,12	4,69	684,16
1367	14,05	35,99	21,29	0,37	0,46	0,67	553,24	26,97	327,61	69,67	0,61	1,56	2,56	26,91	60,97	51,22	0,65	25181,6	0	19,49	68,38	-4,26	-11,16	-6,67	0,51	0,59	0,68	570,23	28,29	297,77	30,2	0,62	1,62	2,62	10,78	61,86	32,61	0,65	18571	7,97	23,55	99,81	7,33	18	13,57	0,53	0,86	0,97	674,13
1368	3,41	9,44	28,62	0,06	0,53	0,53	3061,13	256,67	288,36	NA	0,64	1,76	2,76	3,41	63,83	11,16	0,91	NA	54,25	0	0	1,13	24,91	9,07	0,07	0,61	0,61	2928,02	304,32	391,78	NA	0,95	21,1	22,1	1,13	95,48	5,72	0,93	NA	57,38	0	0	-0,65	-3,49	NA	0,01	0,43	0,43	3351,42
1369	-56,89	-535,57	-116,53	-0,76	-0,09	0,82	747,72	178,33	267,89	248,61	0,89	8,41	9,41	-29,17	89,38	3,02	0,89	1629,57	0	56,77	670,25	-7,68	-803,59	-26,53	-0,32	-0,03	0,36	1257,29	251,1	808,68	335,7	0,99	103,61	104,61	11,12	99,04	11,76	0,39	5083,14	3,29	64,94	190,74	-19,17	106,65	-55,5	-0,25	0,28	0,47	1053,74
1370	3,9	5,36	3,45	2	2,22	3,82	323,08	17,92	81,53	132,53	0,27	0,37	1,37	14,73	27,25	19,15	51,11	6351	0	9,59	82,2	-1,38	-1,66	-1,08	3,02	3,29	6,3	286,4	11,9	44,46	135,81	0,17	0,21	1,21	13,42	17,09	-3,26	99,55	2883,75	0	11,64	213,38	-25	-45,17	-21,75	0,68	1,15	2,31	316,64
1371	-1,57	-1,94	-12,7	6,84	7,35	8,99	2947,05	66,52	130,36	216,39	0,11	0,14	1,24	15,24	19,08	47,46	1,52	2336,81	0	135,74	525,58	-0,78	-0,95	-6,75	6,64	7,55	10,26	3139,74	105,59	115,88	318,04	0,1	0,12	1,21	15,23	17,56	56	1,44	1596,02	0	138,09	741,6	1,94	2,34	14,88	6,45	7,28	10,1	2797,31
1372	1,7	12,77	1,81	0,02	0,12	0,42	388,92	27,56	254,98	75,61	0,87	6,51	7,51	8,28	86,69	23,24	0,19	3000	0	7,01	102,13	0,18	1,23	0,17	0,1	0,25	0,61	350,71	32,62	223,67	83,77	0,86	5,94	6,94	8,51	85,59	20,22	0,59	6458	20,99	8,03	64,94	2,94	16,54	1,85	-0,06	0,08	0,45	228,86
1373	2,13	2,82	3,3	0	1,06	3,94	564,75	51,29	28,65	142,11	0,23	0,31	1,32	10,12	24,33	37,96	1,7	NA	17,93	12,35	217,3	8,75	12,55	12,17	0	1,81	2,63	506,2	162,78	33,01	74,14	0,29	0,42	1,43	15,52	29,26	46,69	1,82	NA	22,22	6,66	35,66	-0,46	-0,67	-0,69	0	2,57	2,95	543,2
1374	-1,81	-1,95	NA	13,61	13,61	13,61	NA	NA	NA	NA	0,07	0,08	1,08	-1,81	7,35	-24,59	NA	NA	0	NA	0	17,93	75,5	76,33	0,02	0,03	0,03	1549,54	10,07	1168,24	NA	0,76	3,21	4,21	17,93	76,25	23,52	0,24	NA	0	0	0	0,18	0,37	0,44	0,08	0,72	1,69	884,94
1375	28,67	88,75	20,35	0,31	0,89	0,89	259,01	69,66	121,24	NA	0,68	2,1	3,1	28,67	67,69	50,46	0,69	NA	0	0	0	-14,44	-55,84	-7,34	0,08	0,96	0,96	184,95	78,29	89,45	NA	0,74	2,87	3,87	-14,44	74,14	-12,55	0,49	NA	0	0	0	5,78	20,66	2,46	0,14	0,55	0,75	154,93
1376	4,71	18,53	25,78	0,04	0,22	0,24	1996,72	264,99	1468,68	25,98	0,75	2,93	3,93	4,71	74,58	6,32	0,31	NA	0	0	0	0,13	0,52	2,08	0,01	0,23	0,28	5990,38	995,16	4473,59	221,95	0,76	3,08	4,08	0,13	75,51	0,17	0,31	NA	0	0	0	0,65	2,45	2,24	0,01	0,12	0,23	1257,1
1377	0,55	22,77	2,86	0,59	4,25	5,06	1905,73	699,16	191,11	156,72	0,83	34,67	41,62	12,33	97,6	6,14	1,49	15609	0	61,53	82,49	0,45	17,28	2,66	0,09	4,38	5,32	2158,88	788,23	183,55	175,01	0,86	32,99	38,51	11,66	97,4	5,11	1,41	15233,6	11,66	66,5	89,95	0,53	16,17	2,33	0,34	2,3	2,79	1586,57
1378	-72,26	2286,6	-228,81	0,19	0,71	2,6	1155,67	91,24	177,12	339,66	1,03	-32,64	-31,64	-46,36	103,16	-50,86	0,07	-106177,2	0	82,02	-34	0,44	2,07	2,88	0,34	0,59	1,53	2411,04	177,7	720,11	685,46	0,79	3,75	4,76	5,3	78,97	10,74	0,43	-37941,8	0	32,23	-31,19	0,14	1,02	0,67	0,38	1,7	3,3	1709,29
1379	-12,01	-36,67	-15,25	0,16	0,45	1,08	463,53	68,43	126,41	149,49	0,56	1,71	3,05	4,5	67,25	-3,83	0,84	NA	23,22	20,97	677,48	-13,26	-70,54	-17,67	0,17	0,35	1,04	485,2	56,27	203,17	210,54	0,7	3,71	5,32	3,44	81,2	-5,33	0,73	NA	24,18	22,25	-340,38	7,58	28,04	7,19	0,21	0,47	1,13	345,15
1380	0,25	0,75	0,19	0,08	0,18	0,18	269,7	14,95	144,24	0,31	0,67	1,99	2,99	7,58	66,58	50,92	0,51	40160	12,31	5,41	19,13	1,07	2,83	0,6	0,03	0,14	0,14	206,2	13,45	121,31	0,01	0,62	1,66	2,66	8,72	62,36	81,13	0,44	56707,11	2,84	4,34	12,94	-0,58	-1,79	-0,45	0,07	0,09	0,09	281,22
1381	17,65	19,84	25,63	7,53	7,65	7,65	530	NA	57,62	NA	0,11	0,12	1,12	21,36	11,02	160,14	NA	8436	0	5,39	14,38	15,91	16,93	13,04	0,69	15,63	15,63	298,25	190,8	17,41	NA	0,06	0,06	1,06	21,69	6,04	263,6	NA	10072	0	4,74	21,41	7,05	7,31	8,07	1,65	28,81	28,81	416,62
1382	6,13	26,32	6,65	4,02	5,46	8,48	395,81	48,65	33,83	103,56	0,77	3,29	4,29	42,2	76,7	15,78	3,41	11684,73	0	39,11	131,67	-7,04	-40,02	-7,52	2,96	4,09	6,95	388,76	41,79	37,21	107,98	0,82	4,68	5,68	33,75	82,4	3,36	2,74	7732,88	0	43,57	206,79	-1,89	-3,56	-1,69	2,56	3,25	5,03	325,54
1383	2,31	3,82	1,2	2,29	2,52	5,05	189	4,87	20,87	53,53	0,39	0,65	1,65	54,84	39,49	52,71	1,95	10459,71	5,77	27,2	182,73	13,75	28,32	6,65	0,51	1,02	1,63	176,06	40,63	79,33	48,59	0,51	1,06	2,06	69,96	51,45	54,34	1,96	15455,88	1,86	27,19	125,31	1,87	3,47	1,1	0,15	0,5	2,02	213,54
1384	0,67	1,11	0,82	0,09	1,2	2,25	448,86	99,02	73,09	95,73	0,25	0,42	1,67	24,22	40,27	41,07	1,17	14583,29	6,02	28,97	110,96	0,05	0,08	0,06	0,23	1,14	2,16	464,96	84,5	75,71	95,78	0,24	0,4	1,62	25,46	38,43	39,07	1,15	14505,31	3,78	32,47	113,13	1,1	1,81	1,62	0,29	1,18	2,17	534,71
1385	0,16	16,47	5,14	0,05	0,88	0,88	5159,35	9367,34	10814,9	28,62	0,99	103,64	104,64	1,16	99,04	0,82	0,06	5098	3,81	32,69	122,99	1,35	77,79	5,22	0,06	0,79	0,8	1412,28	985,5	1339,39	14,62	0,98	56,8	57,8	14,81	98,27	5,35	0,16	30079,6	0	52,22	69,7	0,7	34,01	1,98	0,03	0,85	0,86	1033,65
1386	-7,11	-16,41	-13,84	0,08	0,55	1,41	710,3	86,82	91,62	160,89	0,52	1,19	2,31	21,52	56,67	17,71	1,09	5385,38	13,41	55,72	210,64	-0,58	-1,42	-1,39	0,33	0,86	1,54	878,25	139,96	124,61	183,91	0,54	1,33	2,46	23,86	59,3	18,06	1,18	5377,57	16,61	58,95	200,63	5,02	10,89	12,98	0,34	0,88	1,84	940,03
1387	24,17	43,31	7,5	0,58	1,42	2,26	113,18	41,3	32,81	41,85	0,44	0,79	1,79	33,5	44,19	54,71	NA	17472,5	14,51	2,89	23,11	15,28	24,15	5,9	0,39	1,55	2,71	140,64	58,62	42,26	59,79	0,37	0,58	1,58	22,17	36,74	41,58	NA	27991	6,09	2,66	24,82	16,11	20,4	6,49	0,36	1,52	4,78	146,77
1388	0,11	0,19	0,27	0,02	0,16	1,37	900,71	25,79	265,85	336,82	0,41	0,71	1,72	17,31	41,81	16,15	1,15	10441,55	1,08	42,46	126,37	1,82	2,67	2,65	0,11	0,42	1,73	528,81	26,03	97,94	135,28	0,32	0,46	1,46	20,66	31,72	30,09	1,17	10105,24	2,82	27,37	123,84	8,78	12,43	15,79	0,21	0,52	1,95	654,97
1389	1,87	2,21	3,2	2,78	4,29	6,84	625,12	65,09	45,74	118,18	0,15	0,18	1,18	17,85	15,37	81,04	1,89	21780,71	0,78	27,38	79,4	0,31	0,36	0,51	1,96	3,72	5,82	594,23	82,98	46,04	101,13	0,13	0,16	1,16	16,28	13,5	84,99	1,85	17589,94	0,26	26,06	93,61	1,7	1,99	3,71	0,46	1,64	4,35	793,67
1390	0,12	0,62	0,48	0,16	0,29	0,97	1468,53	37,61	301,79	209,38	0,81	4,17	5,17	3,41	80,67	14,24	0,99	-20239	59,48	13,23	-25,97	-0,9	-5,52	-3,27	0,05	0,1	0,47	1316,64	28,02	542,59	207,05	0,84	5,11	6,11	3,6	83,62	6,9	0,73	-29471,5	41,59	16,3	-13,67	0,56	3,24	2,11	0,11	0,13	0,27	1374,84
1391	1,18	3,81	10,57	0,12	0,74	1,01	3262,65	929,95	603,2	413,48	0,57	1,83	3,23	10,77	69,01	31,23	0,76	NA	28,22	85,67	-41,97	0,99	3,54	68,97	0	0,8	1,04	25394,79	10006,06	6367,61	3102,92	0,62	2,22	3,58	6,47	72,05	18,47	0,82	-15561	24,56	382,12	-34,81	1,05	3,01	11,13	0,12	0,96	1,21	3874,68
1392	-2,41	-3,87	-6,98	0,02	0,65	1,27	1058,53	174,2	177,51	169,88	0,29	0,46	1,61	14	37,76	25,59	0,96	6967,39	9,28	47,59	165,58	-1,18	-1,63	-2,89	0,04	0,39	1,72	889,42	50,77	145,44	195,99	0,18	0,25	1,38	17,64	27,39	60,39	1,03	7559,26	0	45,98	147,24	1,88	2,51	4,15	0,16	0,76	2,25	802,51
1393	0,48	1,04	0,84	0,15	0,81	1,28	638,35	105,19	133,9	75,45	0,39	0,85	2,16	13,37	53,76	36,85	0,89	13947,93	12,24	22,54	96,89	0,34	0,65	0,6	0,01	0,77	1,3	647,9	101,38	100,71	70,98	0,32	0,62	1,93	15,63	48,07	48,92	0,86	15310,18	9,91	27,22	100,85	4,99	9,29	8,08	0,39	0,97	1,42	588,86
1394	0,23	0,43	0,36	0,01	1,09	2,1	561,73	225,56	166,93	212,86	0,45	0,83	1,83	15,88	45,25	21,8	2,91	NA	7,41	24,08	95,09	0,11	0,18	0,3	0,01	0,44	2,13	960,61	140,46	325,98	559,65	0,36	0,57	1,57	20,45	36,24	30,99	2,68	NA	0	53,66	94,43	0,08	0,13	0,12	0,02	3,32	5,06	549,78
1395	1,42	24,01	2,97	0,93	1,06	1,06	764,78	91,03	709,76	NA	0,94	15,93	16,93	1,95	94,09	1,51	NA	27745	0	1,12	23,39	1,39	21,41	1,95	0,93	1,07	1,07	513,22	65,76	474,75	NA	0,94	14,46	15,46	1,86	93,53	1,48	NA	31955	0	0,67	20,82	1,12	12,87	1,78	1,08	1,1	1,1	578,06
1396	-4,34	-45,05	-8,91	0,4	0,81	0,96	748,94	62,17	508,63	77,02	0,88	9,13	10,37	-4,34	90,36	4,54	0,39	NA	0	0	0	-1,73	-37	-7,66	0	0,27	0,44	1609,71	136,78	822,32	140,63	0,94	20,13	21,37	0,34	95,32	8,02	0,49	43710	32,64	9,17	18,4	0,29	0,51	NA	0,69	5,6	6,01	5767,11
1397	18,29	49,47	35,55	0,38	0,38	0,38	709,53	1,41	441,08	NA	0,63	1,7	2,7	18,29	63,03	29,02	0,49	NA	0	0	0	1,02	7,83	0,58	0,12	0,73	0,74	204,48	105,14	172,34	1,18	0,87	6,65	7,65	38,35	86,92	9,69	0,36	5547,33	0,11	20,97	102,34	1,76	19,57	1,35	0,29	0,75	0,75	278,84
1398	9,43	18,78	8,43	0,3	0,35	1,22	326,31	6,45	122,85	120,16	0,5	0,99	1,99	44,96	49,81	45,47	1,15	11585,95	4,22	31,77	98,3	1,48	3,24	1,41	0,12	0,18	1,08	346,67	10,27	147,6	154,05	0,54	1,18	2,18	35,57	54,19	24,04	1,04	8334,53	6,39	32,46	148,41	-10,28	-26,33	-9,86	0,12	0,16	0,97	349,41
1399	25,14	28,85	19,93	5,93	6,17	6,4	289,4	8,84	36,61	8,57	0,13	0,15	1,15	72,91	12,86	272,23	4,87	24076,5	0	37,88	66,53	1,27	2,19	1,59	0,71	0,8	1,2	455,16	18,52	188,76	74,89	0,42	0,73	1,73	36,56	42,1	50,78	1,16	20198	0	44,13	90,12	13,31	36,86	17,49	0,8	2,19	2,29	478,22
1400	7,41	8,62	10,07	2,7	4,71	7,02	496,27	84,75	42,25	98,87	0,12	0,14	1,16	26,25	14,08	172,92	2,25	24195,84	1,05	25,63	70,8	3,53	5,04	6,39	2,33	10,34	13,49	658,77	294,04	36,54	115,78	29,99	42,83	1,43	18,93	29,99	48,66	3,91	12733,21	22,25	19,8	58,79	7,68	10,56	13,63	0,25	6,03	7,85	646,37
1401	0,36	15,37	0,48	-0,5	-0,02	0,68	485,88	175,87	363,34	255,84	0,98	41,59	42,59	9,12	97,65	17,8	0,5	NA	0	11,66	-94,62	-0,63	-75,07	-0,99	-0,57	-0,31	0,58	571,75	81,33	307,71	273,03	0,99	117,59	118,59	5,04	99,16	17,06	0,66	NA	0	8,92	-89,47	0,78	50,51	1,08	-0,36	0,08	0,75	502,72
1402	-10,95	-19,55	-53,7	0,01	0,05	0,55	1790,16	22,11	348,88	265,49	0,4	0,72	1,79	8,09	43,99	4,26	0,8	NA	20,2	93,4	532,71	-11,19	-21,92	-46,43	0	0,05	0,56	1510,4	22,95	377,74	262,59	0,45	0,88	1,96	8,04	44,74	13,24	0,77	NA	15,58	58,3	405,22	0,1	0,24	0,45	0	0,43	0,77	1567,17
1403	-8845,82	-26676,07	-683,65	1,81	2,31	2,31	28,21	6,11	12,03	NA	0,67	2,02	3,02	-8610,49	66,84	-1216,68	NA	NA	0	18,19	152,45	50,43	68,22	4,77	3,68	3,68	3,68	34,46	0	8,88	NA	0,26	0,35	1,35	50,43	26,07	193,46	NA	NA	0	0	0	3,31	21,76	1,57	0,45	0,45	0,45	172,91
1404	0,05	0,12	0,25	0,08	0,73	1,38	1899,39	157,73	241,63	158,47	0,28	0,68	2,43	15,74	58,87	29,02	0,61	1747	0	81,68	679,08	0,29	0,66	2,37	0,19	1,43	2,03	2974,38	444,01	357,97	218,29	0,28	0,64	2,29	12,73	56,31	28,83	0,7	-3287,36	0	101,66	-295,46	0,26	0,73	1,97	0,14	0,49	0,55	2769,24
1405	7,48	12,82	9,01	0,16	0,25	1,84	439,64	16,75	180,62	290,24	0,42	0,71	1,71	7,48	41,65	44,53	2,5	NA	0	0	0	19,09	32,36	12,53	1,17	1,3	1,5	239,03	NA	97	19,86	0,41	0,7	1,7	19,09	41,03	68,44	1,54	NA	0	0	0	-8,39	-27,39	-8,2	0,66	0,99	1,13	355,84
1406	25,76	75,9	1,33	1,42	1,42	1,42	7,71	NA	12,3	NA	0,66	1,95	2,95	28,67	66,06	39,21	5,3	22059	0	0,15	8,06	20,55	60,37	0,81	1,23	1,24	1,24	14,29	0,07	7,35	NA	0,66	1,94	2,94	29,1	65,96	35,71	1,85	21667	13,93	0,34	20,23	-0,73	-2,63	-0,06	0,09	1,16	1,16	29,21
1407	8,2	10,47	148	4,08	4,08	4,08	6584,04	NA	1407,15	NA	0,22	0,28	1,28	8,2	21,67	37,86	NA	NA	0	0	0	-16,88	-36,81	-524,88	0,53	0,63	1,19	11315,83	616,18	6058,72	3443,84	0,54	1,18	2,18	-16,88	54,14	-5,56	1,61	NA	0	0	0	-70,58	3182,22	-307,14	0,48	0,48	0,56	1583,95
1408	1,61	2,27	3,19	0,85	1,78	5,02	726,02	44,42	46,11	163,95	0,17	0,24	1,41	13,51	29,19	68,08	1,14	16894,59	0,53	23,68	70,2	2,45	3,52	4,46	0,64	1,55	4,43	661,2	41,31	47,52	138,67	0,19	0,28	1,44	14,76	30,36	66,52	1,09	23170,64	0	22,35	55,79	3,63	5,13	6,47	1,2	2,45	4,67	649,16
1409	4,97	23,05	4,11	0,07	0,87	0,87	302,15	187,73	233,64	NA	0,78	3,64	4,64	8,94	78,44	11,92	0,69	NA	0	3,28	25,32	1,2	2,89	1,01	0,66	0,8	0,8	307,3	25,65	177,88	NA	0,59	1,42	2,42	12,64	58,65	13,04	0,79	9972	0	9,66	53,99	-4,61	-10,83	-5,2	0,42	0,76	0,76	410,77
1410	4,01	4,4	5,78	10,26	11,35	11,35	525,14	49,33	45,65	NA	0,09	0,1	1,1	4,01	8,81	45,55	NA	NA	0	0	0	21,17	24,33	27,47	7,24	7,71	7,71	472,28	28,35	60,6	NA	0,13	0,15	1,15	21,17	12,97	163,2	NA	NA	0	0	0	27,46	32,26	27,51	6,1	6,72	6,72	364,68
1411	64,47	76,02	49,33	6,52	6,61	6,61	233,36	3,81	41,66	NA	0,15	0,18	1,18	80,17	15,19	424,42	NA	NA	0	12,01	16,46	8,39	8,41	19,05	NA	NA	NA	826,14	156,93	NA	NA	0	0	1	32,94	0,17	4907,69	NA	NA	0	55,72	67,81	6,03	6,15	17,25	54,68	54,68	55,15	1041,49
1412	6,52	14,87	2,52	0,13	0,55	0,92	141,23	32,19	60,79	28,98	0,56	1,28	2,28	15,31	56,19	16,1	0,89	13774,91	11,45	3,4	81,28	0,45	1,19	0,48	0	0,37	0,92	388,1	84,54	157,15	131,34	0,62	1,63	2,63	8,14	62,03	4,05	0,87	-4322,31	19,73	8,2	-223,98	6,13	24,95	11,79	0	0,33	0,91	699,98
1413	-5,72	-6,67	-56,12	8,19	11,6	14,7	3581,17	259,91	76,33	240,56	0,1	0,11	1,17	6,92	14,21	18,59	1,36	-5654,52	0	124	-160,65	-4,59	-5,29	-40,36	9,69	12,95	16,49	3201,55	214,15	65,6	235,35	0,09	0,11	1,15	9,51	13,33	37	1,42	-4387,74	0	123,99	-215,3	-0,89	-1,14	-9,22	1,06	3,17	3,83	3763,35
1414	0,55	1	3,11	0,13	0,55	1,36	2082,29	283,98	470,65	593,58	0,45	0,82	1,84	18,95	45,67	46,67	1,22	NA	12,21	105,02	-170,74	1,44	2,56	8,82	0,13	0,56	1,24	2226,4	321,33	463,97	507,28	0,42	0,74	1,77	24,56	43,63	45,22	1,1	NA	12,41	141,43	-792,67	-1,24	-2,12	-6,04	0,25	0,67	1	1778,82
1415	0,95	1,92	2,28	0	0,21	0,75	874,71	29,46	131,25	79,99	0,31	0,62	2,02	14,19	50,47	49,29	0,74	3577,21	1,5	31,72	319,86	0,19	0,46	0,53	0	0,25	0,58	990,63	66,64	274,18	90,57	0,4	0,95	2,38	13,92	39,95	29,95	0,62	11219,77	0	27,15	670	0,01	0,02	0,02	0	0,09	0,29	1128,79
1416	2,13	3,81	3,43	0,05	0,43	1,76	587,01	23,12	114,52	155,01	0,26	0,47	1,79	14,77	44,01	56,16	0,97	13736,7	0	20,33	98,28	2,07	3,43	4,01	0,01	0,45	1,95	705,75	35,22	126,6	192,27	0,24	0,4	1,66	15,75	39,61	62,87	1,05	6703,22	0	26,52	202,08	5,11	7,39	7,47	0,29	0,72	2,98	532,17
1417	0,53	4,33	1,01	0,74	0,77	2,02	698,75	4,17	139,74	177	0,75	6,18	8,23	17,16	87,85	23,01	1,13	1100,5	0	31,84	809,2	-5,53	-17,76	-11,28	0,24	0,29	1,19	742,45	10,4	213,05	195,5	0,57	1,84	3,21	13,42	68,87	10,6	0,9	-3806	0	38,66	-191,11	1,94	6,34	2,48	0,12	0,14	0,53	465,14
1418	-15,16	92,88	-12,05	0,05	0,1	0,42	290,11	17,92	332,09	106,87	1,16	-7,13	-6,13	-9,04	116,32	-4,42	-0,32	-4558,67	0	4,86	-49,99	-15,17	42,78	-9,96	0,08	0,11	0,39	238,87	10,22	319,77	91,97	1,35	-3,82	-2,82	-7,95	135,46	1,9	-0,76	-3899,33	0	4,74	-55,49	9,33	33,39	9,27	0,3	0,41	1	361,55
1419	-3,75	-4,22	-20	0,08	1,2	1,31	1944,45	116,82	104,39	11,21	0,06	0,06	1,13	-0,38	11,12	-65,57	0,96	-10267,5	0	17,97	-71,22	-3,16	-3,3	-31,4	0,18	0,24	0,4	3617,5	8,29	142,04	22,2	0,04	0,04	1,04	-0,14	4,27	-74	0,98	-20004,5	0	30,01	-30,84	0,03	0,03	0,21	0,39	0,86	1,63	2532,51
1420	0,3	0,74	0,85	0,03	0,36	2,14	1050,01	54,8	110,36	297,9	0,35	0,88	2,49	11,38	59,82	21,12	0,83	15888,19	17,38	31,88	87,49	0,33	0,8	0,85	0,04	0,28	1,79	930,97	46,68	128,95	298,51	0,36	0,88	2,43	12,28	58,93	21,39	0,89	14779,06	18,56	30,56	91,22	0,24	0,58	0,55	0,03	0,29	1,63	827
1421	0,27	0,52	0,14	0,55	1,13	1,26	122,44	49,91	87,17	12,18	0,48	0,92	1,92	0,27	48,03	35,11	2,8	NA	0	0	0	-12,89	-58,2	-8	0,83	1,1	1,13	226	38,46	144,84	4,34	0,78	3,51	4,51	-1,98	77,85	-10,09	3,44	-2535	0	6,77	-30,87	0,26	2,31	0,16	0,14	0,58	0,67	230,56
1422	-11,07	-11,93	-60,56	2,94	4,88	9,42	1996,97	90,36	88,91	409,02	0,07	0,08	1,08	13,26	7,22	116,59	1,65	-3269,72	0	133,11	-286,44	-6,08	-6,73	-31,24	1,26	2	5,22	1869,7	102,24	123,42	446,94	0,1	0,11	1,11	20,07	9,63	91,53	1,5	-930,89	0,74	134,32	-1014,9	0,33	0,49	2,08	0	1,04	1,58	2293,87
1423	0	0	NA	39,56	39,56	41,15	NA	NA	NA	NA	0,02	0,02	1,02	0	2,43	0	NA	NA	0	NA	NA	-6,29	-6,57	-6,82	20,15	22,81	23,75	394,8	43,77	16,44	15,66	0,04	0,04	1,04	-3,7	4,21	-149,35	NA	12	0	2,81	1183,33	-26,91	-39,39	-16,9	2,36	3,05	3,17	228,61
1424	1,21	2,21	2,06	0	0,74	1,79	620,9	93,53	50,27	135,13	0,41	0,75	1,83	13,3	45,38	32,05	1,19	20282,37	14,98	20,57	57,81	-0,44	-0,87	-0,86	0	0,64	1,29	712,86	81,39	101,1	89,23	0,45	0,9	1,99	10,38	49,68	18,98	0,98	18061,15	5,03	21,18	78	1,63	3,33	3,75	0	0,94	1,4	839,01
1425	16,18	42,89	47,26	1,2	1,2	1,2	1066	2,03	646,95	NA	0,62	1,64	2,65	27,75	62,27	28,66	1,46	21992,5	0	33,79	34,59	16,51	26,63	40,08	1,87	1,89	1,89	883,59	7,35	326,6	NA	0,38	0,61	1,61	32,39	38	48,94	2,12	21617	0	38,55	40,06	10,07	15,65	38,2	0,85	2,19	2,19	1381,05
1426	-34,13	91,73	-80,05	0,03	0,16	0,16	856,12	108,19	533,3	NA	1,37	-3,69	-2,69	-34,13	137,21	-11,37	0,08	NA	30,44	0	0	-3,6	24,51	-14,22	0,08	0,08	0,08	1438,98	2,59	1545,27	NA	1,15	-7,81	-6,81	-3,6	114,67	11,46	-0,1	NA	0	0	0	4,41	63,37	10,24	0,11	0,15	0,15	845,58
1427	-1,13	-1,2	-6,1	133,81	134,04	134,04	1977,73	3,32	11,74	0	0,06	0,06	1,06	16,48	6,05	-18,61	NA	NA	0,14	95,39	95,39	1,33	1,95	NA	4,79	7,66	7,66	56,32	17,16	5,98	NA	0,32	0,47	1,47	115,3	31,88	6,57	4,13	NA	0	12,74	67,41	11,52	27,1	NA	1,36	1,67	1,67	64,36
1428	2,28	14,06	2,4	0,41	1,26	3,26	383,62	75,45	40,62	177,68	0,84	5,15	6,15	37,33	83,75	7,41	3,23	12834	20,07	36,83	79,66	0,96	5,28	0,95	0,16	1,12	2,98	362,01	71,96	20,57	140,11	0,82	4,52	5,52	37,59	81,87	6,96	2,1	12092,91	20,03	36,43	83,66	2,61	14,83	2,34	0,03	1,07	2,21	327,17
1429	-1,54	-3,54	-3,11	0,14	1,37	2,29	736,8	171,19	138,35	127,71	0,42	0,97	2,3	10,75	56,56	8	1,12	8359,54	10,83	24,8	174,45	0,27	0,65	0,55	0,02	0,89	1,62	759,96	187,94	205,83	160,14	0,47	1,13	2,44	13,09	58,95	11,99	1,02	12834,41	6,96	26,78	126,37	0,72	1,52	1,64	0,02	0,86	1,68	828,17
1430	-14,23	271,72	-136,64	0,02	0,15	0,15	3504,27	471,92	3634,5	9,43	1,05	-20,09	-19,09	-14,23	105,24	-11,07	-0,06	NA	0	0	0	10,98	144,86	21,36	0,3	0,57	0,57	708,29	175,52	647,06	1,24	0,92	12,2	13,2	10,98	92,42	20,3	0,16	NA	0	0	0	1,23	14,09	3,67	0,4	0,67	0,67	1083,24
1431	0,67	9,59	10,07	0	0,01	0,01	5488,66	10,41	3801,86	31,66	0,72	10,24	14,32	1,22	93,02	4,64	0,07	15837	1,28	8,31	20,29	0,14	2,74	3,38	0,02	0,04	0,04	9057,02	94,84	5420,22	55,31	0,74	14,94	20,18	0,21	95,04	2,67	0,05	22767	13,51	1,86	5,53	-3,22	-186,55	-82,56	0,01	0,02	0,04	9330,37
1432	-9,53	-43,97	-7,65	0,01	0,05	0,59	292,99	6,33	137,59	89,89	0,78	3,61	4,61	5,25	78,33	3,39	0,66	17377,62	9,56	11,87	90,43	9,49	27,87	6,77	0,01	0,13	0,53	259,78	13,53	86,54	48,33	0,66	1,94	2,94	27,59	65,95	37,54	0,71	31757,36	12,08	12,92	46,99	0,56	1,78	0,6	0,09	0,21	0,61	387,92
1433	-4,81	-9,04	-27,17	0,05	0,53	1,02	2061,91	140,85	149,14	147,62	0,25	0,47	1,88	6,55	46,8	11,82	0,74	-2992,71	7,69	64,18	-340,45	2,27	3,92	11,63	0,09	0,83	1,39	1864,2	159,91	102,71	124,03	0,21	0,36	1,73	13,02	42,15	52,07	0,79	880,93	6,27	55,06	1047,83	3,7	6,26	15,55	0,09	0,86	1,52	1531,72
1434	0,25	1,14	1,04	0,05	0,17	0,7	1513,96	78,81	521,43	362,53	0,59	2,7	4,56	11,4	78,08	18,25	0,53	4121,6	23,4	46,23	202,54	0,24	0,91	0,96	0,02	0,19	1,24	1457,75	74,56	307,1	459,89	0,58	2,22	3,79	13,23	73,63	16,94	0,56	4037,69	17,52	52,01	232,47	-18,04	-411,47	-91,42	0,06	0,48	0,97	1844,21
1435	10,27	29,29	20,12	0,01	0,27	0,64	715,02	92,99	132,46	133,26	0,59	1,7	2,85	23,8	64,95	28,18	0,68	17178,12	31,51	26,51	64,78	3,13	7,62	4,67	0,01	0,46	0,84	542,99	99,68	64,85	84,52	0,49	1,19	2,43	18,58	58,86	20,86	0,75	11912,23	28,57	23,05	94,17	1,47	4,24	3,39	0,01	1,01	1,6	840,55
1436	-6,33	-9,24	-11,17	0,22	0,59	2,01	643,9	54,86	148,1	213,29	0,29	0,43	1,46	16,64	31,51	20,28	1,38	3065,61	0	40,53	302,05	0,01	0,02	0,02	0,41	0,93	2,56	604	64,37	123,32	203,56	0,28	0,4	1,43	23,4	30,04	43,62	1,56	5661,28	0	38,81	163,07	0,16	0,23	0,2	0,65	1,27	2,57	432,95
1437	1,59	4,1	2,12	0,13	0,28	0,94	485,49	22,5	60,3	108,34	0,57	1,47	2,58	25,35	61,2	22,26	0,9	12991,5	35,18	31,6	88,67	0,58	1,61	0,85	0,04	0,17	0,89	532,26	25,98	117,61	171,6	0,61	1,69	2,77	26	63,9	18,3	0,88	13471,8	29,22	37,17	91,5	-3,1	-8,45	-4,51	0,01	0,09	0,83	529,2
1438	0,17	0,21	3,09	0,37	0,76	0,88	6504,73	492,9	1245,86	145,92	0,19	0,24	1,24	0,17	19,42	8,79	0,97	NA	0	0	0	0,1	0,13	1,74	0,07	0,48	0,6	6145,62	469,64	1133,35	139,15	0,19	0,23	1,23	0,1	18,65	29,62	0,92	NA	0	0	0	0,02	0,05	0,03	0,07	0,31	1,01	717,12
1439	0,24	7,48	0,67	0,05	0,84	1,02	1034,66	430,28	538,87	98,19	0,74	23,13	31,45	8,72	96,82	13,76	0,07	1537,5	0	24,03	668	4,87	58,63	13,35	0,26	0,39	0,67	998,32	83,18	604,81	168,63	0,7	8,45	12,04	13,14	91,7	21,78	0,28	13998,5	0	22,68	66,25	0,72	13,96	2,96	0,06	0,28	0,57	1491,68
1440	-21,62	-38,21	-15,38	3,14	4,91	4,91	259,52	92,4	52,11	0	0,4	0,72	1,77	136,09	43,41	-53,42	NA	11703	0	112,13	114,98	1,97	17	5,89	1,07	1,19	1,19	1086,91	105,86	902,16	0	0,88	7,57	8,62	32,61	88,4	2,25	NA	16453	0	91,49	93,42	-4,95	-72,05	-1,31	1,1	1,1	1,1	96,55
1441	-10,9	957,11	-21,95	0,83	1,19	1,19	734,62	46,51	173,4	NA	1,01	-88,77	-87,77	-10,9	101,14	32,75	1,07	NA	0	0	0	-26,38	93,58	-38,72	0,63	0,83	0,83	534,37	38,53	287,88	NA	1,28	-4,55	-3,55	-26,37	128,18	41,18	0,83	NA	0	0	0	10,7	1472,36	17,72	0,96	2,1	2,1	602,82
1442	0,05	0,09	0,06	0,01	0,41	1,44	452,7	60,72	124,75	156,61	0,37	0,69	1,85	8,52	45,84	29,5	1,08	5417,85	5,71	10,51	130,41	0,01	0,03	0,03	0,01	0,54	1,78	713,25	109,96	175,42	260,82	0,45	0,94	2,07	6,8	51,69	22,27	1,32	-4441,08	18,47	13,3	-143,63	1,39	2,76	2,61	0,01	0,24	1,19	684,73
1443	26,09	31,22	48,4	2,1	4,42	5,38	677,08	133,68	57,8	56,7	0,13	0,16	1,2	37,72	16,43	239,05	1,67	36200,55	0	21,57	30,41	6,34	7,08	13,76	4,56	6,86	9,75	789,66	63,27	27,5	80,69	0,08	0,08	1,12	23,37	10,49	187,41	1,37	19246,8	0	36,95	59,56	5,51	6,39	9,66	6,75	7,9	9,92	637,8
1444	9,66	41,61	14,23	NA	0,24	0,4	537,54	98,12	304,14	66,65	0,77	3,3	4,31	14,1	76,77	23,79	0,34	66834	19,13	6,53	18,46	-3,05	-32,84	-6,59	0,04	0,11	0,28	787,36	43,5	705,11	123,05	0,91	9,78	10,78	1,44	90,72	5,26	0,13	6989,8	0	9,7	157,24	-10,14	-607,9	-37,24	0,03	0,12	0,4	1336,1
1445	-25,87	-62,52	-144,31	0,1	0,82	1,28	2036,31	356,6	463,66	229,25	0,59	1,42	2,42	9,54	58,63	-21,8	1,1	-3492,89	1,51	197,55	-239,47	-19,34	-66,58	-151,44	0,02	0,72	1,04	2850,36	685,71	284,9	317,27	0,71	2,44	3,44	15,53	70,95	-1,9	1,02	-2278,63	24,57	273,08	-554,08	4,5	7,01	24,77	0,03	1,41	2,38	2005,73
1446	5,6	96,35	10,91	0,04	0,45	1,08	711,67	148,14	233,43	238,65	0,77	13,27	17,21	22,43	94,19	23,49	0,68	3235,13	38,92	32,82	300,55	-17,15	156,49	-36,7	0,01	0,49	0,77	778,85	284,86	417,25	172,64	0,97	-8,89	-9,13	-1,77	110,96	-5,1	0,17	-14146,54	39,23	32,91	-67,48	10,56	4051,15	18,66	0	0,68	0,82	643,11
1447	11,56	77,26	360,41	0,13	1	1,03	11375,7	7271,54	8349,12	231,57	0,74	4,97	6,68	11,56	85,03	15,91	0,64	NA	0	0	0	0,51	4,07	18,12	0,22	0,89	0,93	12834,52	6675,98	10003,14	431,73	0,79	6,25	7,93	0,51	87,39	5,8	0,47	NA	0	0	0	NA	NA	NA	NA	NA	NA	NA
1448	21,02	30,77	43,17	0,09	2,93	3,01	749,72	385,24	135,6	10,49	0,28	0,41	1,46	28,8	31,71	103,65	1,8	67859,44	0	15,99	22,84	-23,76	-34,42	-52,76	0,29	2,82	2,95	808,31	314,18	112,65	16,95	0,26	0,38	1,45	-12,76	30,98	-40,88	1,51	41219,78	1,46	24,43	39,38	-1,28	-1,66	-2,22	0,59	3,87	4,63	629,59
1449	0,57	1,08	0,6	0,01	1,18	1,52	384,93	134,51	19,47	43,29	0,48	0,91	1,91	20,12	47,53	39,21	1,35	16251,71	28,87	20,62	74,11	0,02	0,08	0,04	0	0,75	1,18	645,32	166,01	141,48	104,36	0,46	1,6	3,52	4,22	71,56	20,04	0,65	8711	15,42	7,44	49,48	0,22	0,65	0,36	0	0,45	1,15	588,59
1450	3,34	3,54	10,1	16,68	17,39	17,39	1104,13	44,1	62,64	NA	0,06	0,06	1,06	3,34	5,75	58,05	NA	NA	0	0	0	0	0	NA	NA	NA	NA	NA	NA	NA	NA	NA	NA	1	0	0	NA	NA	NA	0	NA	NA	7,34	7,34	NA	NA	NA	NA	973,94
1451	2,63	5,23	3,84	0	0,21	0,78	532,7	40,26	155,92	109,18	0,44	0,88	1,99	19,03	49,69	28,01	0,81	8394,28	7,94	23,93	129,41	-18,44	-50,65	-33,93	0,01	0,16	0,61	669,78	52,13	260,19	159,22	0,58	1,61	2,75	-2,73	63,59	-14,03	0,61	-2698,26	13,27	28,91	-385,71	-14,38	-52,06	-27,34	0	0,15	0,58	691,97
1452	-1,35	-2,94	-7,64	0	0,29	0,96	2069,65	130,95	308,73	314,38	0,42	0,91	2,18	4,21	54,2	15,82	0,82	4773,68	18,81	31,52	203,47	1,93	3,92	6,42	0,01	0,42	1,08	1210,92	96,4	141,29	154,59	0,39	0,79	2,03	8,32	50,79	24,44	0,87	7378,75	17,67	21,25	145,75	3,93	6,89	14,51	0,07	0,92	1,57	1345,31
1453	42,77	49,66	25,78	0,29	6,56	6,56	220,03	188,63	30,1	NA	0,14	0,16	1,16	42,77	13,87	314,11	9,82	NA	0	0	0	20,93	22,15	20,83	0,49	17,04	17,04	362,21	328,25	19,83	NA	0,06	0,06	1,06	20,93	5,54	414,9	17,34	NA	0	0	0	11,37	11,92	17,44	0,44	21,13	21,13	558,06
1454	-5,37	-5,37	NA	NA	NA	NA	NA	NA	NA	NA	NA	NA	1	-5,37	0	NA	NA	NA	0	NA	0	-4397,24	104,19	-12213,04	0,02	0,02	0,02	1010,99	NA	80,5	NA	43,2	-1,02	-0,02	-4397,24	4320,39	-101,78	NA	NA	4312,34	0	0	-0,54	57,08	-15,19	0,24	1,04	1,09	10196,29
1455	0,6	76,77	3,64	0,06	0,1	0,41	2201,11	11,55	2151,7	692,64	0,99	126,26	127,26	14,74	99,21	9,17	0,01	8065,33	0	85,28	79,4	-2,17	-3,41	-22,14	0,46	0,53	1,43	3721,44	21,73	1339,79	1217,21	0,37	0,58	1,58	9,06	36,57	2,9	1,33	NA	0	114,81	-3226,13	-8,67	-8,79	-98,67	14,37	16,4	46,6	4140,73
1456	2,17	4,06	0,39	0,5	0,68	0,73	65,57	1,85	5,17	0,53	0,43	0,8	1,87	2,17	46,54	28,22	0,74	NA	18,74	0	0	1,4	2,48	0,29	0,38	0,6	0,67	75,21	2,51	5,28	0,72	0,4	0,71	1,77	1,4	43,46	26,59	0,67	NA	11,01	0	0	1,91	8,31	2,56	0,51	0,94	0,94	487,03
1457	7,54	8,7	6,53	5,94	5,94	5,94	315,9	NA	41,39	NA	0,13	0,15	1,15	7,54	13,28	134,73	4,19	NA	0	0	0	5,71	5,91	2,16	26,41	26,41	26,41	137,91	NA	4,59	NA	0,03	0,03	1,03	5,71	3,36	492,87	8,9	NA	0	0	0	9,12	11,03	NA	2,79	5,91	5,91	133,95
1458	-2,66	-6,55	-26,33	0,06	0,25	0,54	3618,62	53,01	240,5	82,74	0,27	0,66	2,47	1,02	59,48	18,25	0,62	8949,47	1,52	36,41	118,44	-1,09	-2,62	-9,23	0,25	0,46	0,86	3079,26	40,49	148,91	78,76	0,26	0,63	2,4	3,15	58,41	24,4	0,65	12609,25	1,48	35,85	86,32	-0,52	-1,24	-4,3	0,21	0,69	1	2980,9
1459	9,54	24,85	18,91	0,2	0,45	1,57	723,55	31,03	124,88	141,22	0,49	1,28	2,6	21,07	61,6	41,59	0,96	NA	8,29	22,86	91,06	-0,18	-0,53	-0,39	0,09	0,3	1,35	786,17	27,61	134,31	142,7	0,48	1,41	2,91	11,77	65,64	25,9	0,86	4553,35	7,28	25,82	260,12	2,03	5,13	3,98	0,16	0,41	1,5	714,97
1460	11,81	161,02	NA	0,5	0,5	0,5	NA	NA	NA	NA	92,66	1263,11	13,63	11,81	92,66	33,48	0,14	NA	0	NA	0	15,07	50,65	430,08	0,2	0,45	0,45	10389,47	1830	7218,6	8,52	70,25	236,16	3,36	15,07	70,25	76,17	0,44	NA	0	0	0	-89,2	174,58	NA	0,03	0,11	0,12	NA
1461	16,92	17,64	58,11	19,64	25,2	25,2	1253,57	NA	49	NA	0,04	0,04	1,04	16,92	4,09	544,66	NA	NA	0	0	0	1,9	1,91	46,2	136,74	176,19	176,19	8862,67	NA	49,68	NA	0,01	0,01	1,01	1,9	0,7	272,94	NA	NA	0	0	0	16,17	16,96	68,58	18,03	21,94	21,94	1543,97
1462	2,93	24,96	46,31	0,3	0,35	0,53	5764,92	264,44	5017,67	877,78	0,88	7,51	8,51	2,95	88,25	19,97	0,22	NA	0	0,28	-0,06	1,78	15,95	7,33	0,16	0,24	0,47	1498,7	100,26	1316,79	306,65	0,89	7,96	8,96	1,8	88,84	13,46	0,19	NA	0	0,08	-0,06	1,57	15,93	23,38	0,09	0,16	0,35	5427,28
1463	3,79	4,8	11,01	4,69	5,33	9,56	1059,69	21,12	32,67	140,1	0,1	0,13	1,27	13,73	21,01	107,36	1,23	15070,62	0	28,85	80,21	-0,64	-0,8	-2,43	4,12	4,66	9,22	1369,92	22,25	41,59	192,32	0,1	0,13	1,25	9,52	19,84	71,46	1,21	7204,52	0	38,24	167,41	0,36	0,48	1,45	1,11	1,9	3,24	1458,5
1464	-0,5	-28,26	-0,51	0,24	0,25	0,65	371,4	3,41	359,74	145,23	0,98	55,32	56,32	24,7	98,22	1,03	0,05	-16889	0	25,64	-141,86	56,2	99,72	266,99	0,3	0,69	0,88	1729,2	204,83	527,58	102,38	0,44	0,77	1,77	61,05	43,64	137,07	0,94	-35034	2,57	23,03	-105,96	0,33	0,52	1	0,24	0,71	0,74	1115,14
[truncated: 14 more columns]
