# Supplementary material for: Bankruptcy prediction using ensemble of autoencoders optimized by genetic algorithm
Source: PeerJ Comput Sci. 2023 Jun 8;9:e1257. doi: 10.7717/peerj-cs.1257 (PMC10280414; doi:10.7717/peerj-cs.1257)
Supplement: Supplemental Information 1 [file peerj-cs-09-1257-s001.zip › nonbankrupt_agriculture_16_year_13_14_15.csv]

	V1	V2	V3	V4	V5	V6	V7	V8	V9	V10	V11	V12	V13	V14	V15	V16	V17	V18	V19	V20	V21	V22	V23	V24	V25	V26	V27	V28	V29	V30	V31	V32	V33	V34	V35	V36	V37	V38	V39	V40	V41	V42	V43	V44	V45	V46	V47	V48	V49
1	2,24	-969,03	9,61	0,1	0,11	0,12	1561,15	9,14	898,99	18,96	0,8	-345,62	-432,45	7,58	100,23	8,59	0,15	12577,75	7,06	22,89	47,31	0	-1,5	-0,01	0,08	0,09	0,09	1331,44	20,28	1234,39	2,89	99,79	47454,6	475,55	5,65	99,79	5,14	0	NA	5,43	20,66	52,3	2,28	91,66	7,98	0,13	0,15	0,15	1274,32
2	19,7	22,84	12,07	3,98	5,17	7,26	223,15	36,29	30,4	64,33	0,14	0,16	1,16	19,7	13,78	142,96	NA	NA	0	0	0	7,52	8,18	4,95	11,73	11,73	12,31	239,62	NA	19,26	11,11	0,08	0,09	1,09	7,52	8,13	92,5	NA	NA	0	0	0	21,33	22,78	19,1	8,85	13,64	15,64	326
3	26,36	76,39	66,08	0,62	1,63	1,63	912,46	559,71	555,21	NA	0,65	1,87	2,9	26,36	65,49	40,86	NA	NA	0	0	0	-38,7	-5479,03	NA	0,42	1,04	1,04	NA	NA	NA	NA	0,99	140,58	141,58	-38,7	99,29	-38,97	NA	NA	0	NA	0	-61,95	101,7	NA	0,26	0,62	0,62	NA
4	0,46	1,34	0,96	0,64	0,76	2,74	751,33	19,55	184,6	369,8	0,58	1,67	2,89	22,52	65,36	17,77	2,08	2545,1	0	45,53	548,83	0,09	0,25	0,18	0,54	0,71	2,33	754,95	38,16	236,18	380,8	0,57	1,6	2,81	22,55	56,81	14,68	2,26	NA	0	33,29	390,8	-1,08	-2,76	-1,64	0,47	0,52	1,82	549
5	2,04	20,95	3,85	0,05	0,16	0,16	687,53	67,29	609,57	NA	0,9	9,28	10,28	11,3	90,28	23,1	0,12	-7034,8	0	17,49	-16,45	3,39	41,44	17,07	0,07	0,11	0,11	1832,4	65,08	1650	NA	0,92	11,22	12,22	7,74	91,82	26,61	0,09	NA	0	21,91	-39,8	3,77	5,7	22,75	2,35	9,78	10,07	2198,63
6	2,28	41,98	1,6	0,37	0,85	0,97	255,8	116,26	239,08	28,19	0,95	17,39	18,4	2,28	94,57	4,96	0,64	NA	0	0	0	2,7	37,62	1,72	0,02	0,77	1,09	231,63	149,81	200,46	63,48	0,93	12,94	13,94	2,7	92,83	5,09	1,44	NA	0	0	0	1,37	29,79	0,88	0,26	0,72	1,12	235,8
7	2,6	4,23	3,55	0,37	0,6	2,25	497,63	16,31	68,74	114,7	0,37	0,6	1,63	11,01	38,62	43,5	1,22	17244,38	12,53	11,5	55,21	4,87	8,29	6,2	0,19	0,52	2,23	463,36	21,21	64,15	109,95	0,4	0,68	1,7	14,06	39,89	43,7	1,22	7184,32	20,24	7,96	32,84	5,48	16,98	7,83	0,09	0,2	0,57	519,73
8	8,34	9,86	9,68	2,51	3,42	5,48	422,46	58,71	64,4	135,01	0,15	0,18	1,18	23,93	15,41	73,92	5,47	1574,57	0	18,08	178,1	6,34	6,34	7,44	1170,69	1707,8	2289,31	427,27	69,8	0,13	75,57	0	0	1	10,21	0,03	25131,43	3,38	NA	0	3,6	-20,03	16,58	17,7	26,8	5,48	6,87	13,16	588,42
9	8,94	22,28	2,76	0,39	1,04	1,05	112,61	43,16	66,59	0,81	0,6	1,49	2,49	13,4	59,9	17,37	1,09	51850	0	1,38	24,83	7,56	18,49	3,32	0,21	0,73	0,78	159,8	47,75	91,52	4,39	0,59	1,44	2,44	10,58	59,09	16,87	0,75	NA	0,01	1,09	16,69	6,04	15,21	3,14	0,35	1,09	1,1	188,84
10	0	0	NA	NA	NA	NA	NA	NA	NA	NA	NA	NA	1	0	0	NA	NA	NA	0	NA	NA	26,27	26,27	NA	NA	NA	NA	420,96	2,49	NA	NA	NA	NA	1	26,27	0	NA	NA	NA	0	0	0	27,2	31,04	10,39	4	8,08	8,08	139,1
11	3,76	5,37	20,7	0,16	0,61	0,61	2005,88	188,06	234,71	0	0,3	0,43	1,43	3,76	30,07	12,49	0,8	NA	9,29	0	0	3,5	5,91	9,58	0,11	0,21	0,21	995,61	30,97	343,29	NA	0,41	0,69	1,69	3,5	40,72	8,6	0,64	NA	-1,28	0	0	3,98	7,53	26,68	0,23	0,56	0,56	2436,64
12	-11,76	-44,51	-14	0,49	0,5	0,67	389,23	2,52	288,12	48,27	0,74	2,79	3,79	56,02	73,58	-2,5	0,48	1938,5	0	80,68	228,97	2,52	30,59	5,46	0,03	0,04	0,12	787,38	9,86	699,76	53,74	0,92	11,13	12,13	20,46	91,75	15,69	0,11	NA	0	28,01	50,62	1,19	11,94	2,86	0,1	0,14	0,27	870,85
13	2,06	4,26	1,79	0,04	1,28	1,5	315,09	194,44	156,28	34,25	0,52	1,06	2,06	26,16	51,53	10,5	1,96	3817,38	0	20,86	286,17	4,24	6,15	3,43	0,16	1,76	2,32	294,36	138,51	86,15	47,81	31,03	44,99	1,45	33,27	31,03	26,13	2,2	NA	0	16,15	214,72	4,37	5,28	0,87	0,19	1,54	3,67	72,3
14	10,74	42,9	13,93	1,08	1,26	1,26	471,93	63,03	349,86	NA	0,75	2,99	3,99	11,58	74,96	15,92	4,83	140765	0	1,09	5,26	10	17,3	19,41	2,07	2,21	2,21	706,36	40,94	294,55	NA	0,42	0,73	1,73	12,21	42,18	30,93	8,44	NA	0	4,28	11,47	18,29	26,99	49,86	2,04	2,42	2,42	992,26
15	0,78	3,24	29	0,97	1,18	1,32	13488,8	2071,03	10101,09	1479,81	0,76	3,14	4,14	26,88	75,82	1,03	NA	-28306	0	967	-23,91	3,4	20,53	3,63	0,31	0,72	0,82	387,94	129,93	319,87	33,46	0,83	5,03	6,03	7,88	83,43	15,16	0,53	NA	0	3,34	-2,99	2,34	26,77	8,45	0,11	0,64	0,69	1312,8
16	0,36	0,75	2,93	0,33	1,03	1,56	2990,6	960,03	1374	728,53	0,51	1,07	2,11	0,36	52,7	4,04	1,72	NA	0	0	0	-7,9	-13,46	-17	0,14	0,59	1,37	782,86	138,36	313,11	245,1	0,41	0,7	1,7	-7,9	41,3	-12,11	1,31	NA	0	0	0	1,8	3,83	11,76	0,29	0,72	1,39	2379,02
17	1,16	4,15	5,33	0	0,6	0,84	1672,3	530,41	435,45	221,4	0,46	1,64	3,58	10,1	72,07	13,7	0,59	-10546,52	28,26	41,07	-77,78	-0,25	-1,53	-2,07	0,02	0,58	0,68	3046,47	959,27	1291,04	178,94	59,35	367,79	6,2	5,38	59,35	3,74	0,31	NA	16,3	33,79	-160,76	8,17	34,38	316,71	0,01	0,56	0,59	14112,3
18	0,68	1,93	1,74	0,13	0,72	1,54	931,11	352,27	597,06	497,14	0,65	1,84	2,84	0,68	64,84	1,05	NA	NA	0	0	0	3,38	41,22	6,58	0,06	0,66	1,09	707,42	386,01	642,22	276,61	0,92	11,18	12,18	3,38	91,79	3,69	NA	NA	0	0	0	2,57	30,01	2,81	0,03	0,71	1,09	398,4
19	7,94	9,66	12,3	2,15	3,27	5,45	563,77	57,27	51,11	113,17	0,12	0,15	1,22	23,37	17,78	191,37	1,69	17353,87	0	23,89	66,36	11,85	13,43	20,18	5,51	6,81	11,04	619,91	38,99	31,26	132,5	0,07	0,08	1,13	26,82	7,18	340,09	2,05	8125,8	0	18,74	45,05	9,71	10,91	18,6	2,97	5,75	8,94	697,31
20	-3,9	-5087,42	-30,65	0,01	0,07	0,13	2861,26	141,51	2306,32	166,77	0,94	1232,16	1304,79	1,27	99,92	6,04	0,07	-3216,75	11,92	40,64	-200,11	-4,63	-154,15	-66,97	0	0,16	0,31	5260,98	766,58	4535,5	717,32	93,63	3114,69	33,27	-1,41	93,63	0,81	0,06	4486,5	4,5	32,78	-107,21	-1,12	18,26	-9,31	0,01	0,11	0,23	3019,33
21	0,61	2,4	0,64	0,22	1,08	1,46	379,6	94,3	53,52	42,13	0,75	2,94	3,94	13,49	74,62	8,13	1,01	7330,94	14,76	13,43	165,84	-2,63	-16,14	-4,16	0,01	1	1,42	575,45	271,58	142,61	113,7	83,68	512,78	6,13	7,6	83,68	2	1,4	8798,71	23,94	11,62	52,84	-4,93	-28,75	-4,93	0,33	1,05	1,7	363,74
22	1,15	1,31	2,15	1,83	3,22	7,17	680,33	-3,91	58,34	233,69	0,12	0,13	1,14	24,9	12,48	79,58	2,36	23653,06	0	44,39	110,58	2,73	3,52	4,09	0,51	1,58	3,56	545,75	77,14	92,62	183,23	0,22	0,28	1,29	27,15	21,76	60,34	2,08	NA	0	26,67	61,12	4,04	4,96	5,6	1,58	2,77	4,86	504,66
23	-3,47	-8,24	-9,68	0,01	0,74	0,93	1016,77	371,02	397,94	99,85	0,57	1,35	2,38	10,16	57,94	4,68	1,52	-3789,46	11,09	38,06	-338,67	3,71	9,86	10,56	0,18	1,13	1,32	1035,27	462,89	291,39	88,93	0,62	1,64	2,66	14,68	61,69	14,91	1,38	NA	19,07	22,51	1587,15	-1,75	-4,56	-4,23	0,05	1,07	1,23	878,1
24	2,68	3,91	3,02	0,37	0,7	2,05	410,84	29,57	89,65	122,93	0,24	0,35	1,46	26,51	31,51	55,16	1,28	15620,57	0	26,9	98,79	9,68	13,55	11,48	0,16	0,61	2,09	431,47	40,84	90,39	133,73	0,23	0,32	1,4	30,7	22,6	81,9	1,31	10914,26	0	18,03	54,37	1,09	1,26	1,13	0,01	2,93	7,56	375,8
25	11,76	33,25	31,52	0,23	0,42	0,58	975,18	116,31	620,97	102,42	0,65	1,83	2,83	19,09	64,62	25,73	0,57	NA	0	19,64	72,71	6,46	21,69	NA	0,01	0,09	0,27	2012,62	108,77	1391,58	252,89	0,7	2,36	3,36	13,03	70,24	16,32	0,37	NA	0	26,76	76,62	3,54	12,27	16,31	0,07	0,21	0,35	1676,2
26	10,93	21,25	11,39	0,58	0,69	2,08	379,57	13,63	118,03	166,06	0,32	0,62	1,95	14,81	48,59	48,39	1,52	-3776,67	0	4,05	-286,65	7,2	10,95	6,32	0,09	1,89	3,77	319,73	98,39	54,75	103,05	0,18	0,27	1,52	12,17	17,59	70,19	1,94	NA	0	3,07	-42,38	8,53	15,68	15,73	0,62	3,67	4,91	671,05
27	2,55	12,92	3,84	0	1,31	2,73	547,52	93,06	39,7	108,99	0,78	3,96	5,06	9,7	80,25	14,35	1,4	45107,91	67,44	10,75	34,41	4,19	23,24	5,84	0	0,38	0,95	507,61	58,24	77,99	95,87	0,8	4,43	5,55	11,12	79,79	14,54	0,95	12076,46	59,89	6,98	26,59	2	9,71	3,26	0	0,35	0,86	593,73
28	0,06	0,3	0,17	0,05	0,11	0,11	1106,43	50,8	860,22	NA	0,81	4,28	5,31	0,06	81,18	3,27	0,21	NA	0	0	0	2,89	14,25	NA	0,18	0,25	0,25	1154,85	61,14	904,82	0	0,79	3,9	4,93	2,89	79,22	8,8	0,25	NA	0	0	0	6,69	22,85	14,79	0,11	0,22	0,22	804,56
29	0,63	0,78	0,73	0,12	0,77	2,25	425,73	36,73	56,15	83,9	0,19	0,24	1,24	19,31	19,41	73,73	1,22	12553,95	0	21,85	114,21	-9,79	-15,83	-13,54	0,06	0,23	0,82	503,44	25,05	120,03	83,59	0,37	0,6	1,62	6,79	36,89	12,61	0,9	9233,14	9,63	16,29	145,78	-19,87	-40,82	-28,88	0,07	0,14	0,72	529,1
30	1,85	2,13	5,56	6,44	7,29	8,72	1092,34	71,98	84,96	123,53	0,13	0,15	1,15	13,98	12,96	62,4	2,92	10523,4	0	36,41	109,7	4,12	4,63	15,17	9,22	10,17	12,82	1338,68	71,84	75,15	199,5	0,11	0,12	1,12	16,14	10,79	97,56	3,45	NA	0	32,12	69,03	-0,01	-0,01	-0,02	10,29	12,02	14,29	1146,43
31	-1,41	-9,17	-1,71	50,08	93,27	95,57	391,23	131,28	3,04	7,1	0,85	5,5	6,5	-1,37	84,62	-1,67	0,46	NA	0	0,05	-0,1	-7,94	-10077,78	-14,34	0,57	1,02	1,03	656,89	162,36	364,65	5,43	1	1267,62	1268,62	-7,94	99,92	-3,42	0	NA	0	0	0	-0,25	119,82	-0,55	0,27	0,41	0,42	818,08
32	2	13,64	1,82	0,03	0,42	0,72	330,36	90,18	226,11	67,76	0,72	4,91	6,81	32,06	85,31	19,35	0,32	11922,44	0	27,28	76,29	-0,13	-0,68	-0,09	0,09	0,42	0,54	241,94	50,36	149,33	16,87	0,67	3,38	5,06	42,49	66,82	22,92	0,34	7030,62	0	20,15	54,67	0,02	0,09	0,04	0,62	0,9	0,99	702,73
33	0,09	0,18	0,77	0,18	0,44	0,71	3231,72	264,42	948,35	295,47	0,4	0,8	2,01	7,66	50,34	26,83	0,72	-1098,25	5,07	67,21	-792,94	1,6	3,01	13,94	0,23	0,57	0,85	3166,55	301,2	822,16	260,87	0,36	0,68	1,88	7,46	36,07	30,39	0,8	NA	3,77	36,02	-76,42	0,68	1,24	2,79	0,2	0,49	0,92	1491
34	-6,65	-997,64	-10,71	0,18	0,23	0,3	586,13	27,7	470,24	32,49	0,99	149,01	150,01	-2,17	99,33	25,72	0,16	31571	6,68	7,22	21,66	1,04	62,65	1,33	0,19	0,29	0,35	465,36	41,31	442,17	25,94	98,34	5934,94	60,35	5,73	98,34	36,81	0,07	NA	0	4,09	9,06	9,97	84,9	12,86	0,29	0,37	0,48	469,77
35	0,6	7,75	NA	1,49	1,83	1,83	NA	NA	NA	NA	0,92	11,88	12,88	0,6	92,23	4,63	2,21	NA	0	NA	0	-10,25	388,97	-952,08	1,3	1,55	1,55	33823,91	4225,34	17155,74	NA	1,03	-38,96	-37,96	-10,25	102,63	-3,94	2,37	NA	0	0	0	2,66	1941,22	67,08	3,09	3,41	3,41	9168,84
36	-8,37	-13,5	-19,84	0,16	0,29	2,11	863,17	31,47	246,09	454,48	0,37	0,6	1,61	14,16	38,05	-8,89	1,79	2829,26	0	53,41	331	-52,04	-302,41	-76,23	0,62	0,75	1,22	533,2	32,21	242,5	114,25	0,82	4,76	5,81	-17,06	81,94	-41,63	1,15	NA	24,09	32,14	-193,71	2,77	10,95	3,59	0,09	0,18	0,91	471,75
37	1,4	1,64	2,48	3,08	4,27	9,7	642,22	32,91	27,7	152,53	0,11	0,13	1,17	20,94	14,4	90,38	1,59	13592,7	0	34,47	101,95	0,1	0,13	0,22	1,82	2,96	8,3	762,87	45,83	40,03	213,94	0,14	0,16	1,2	19,76	13,69	61,33	1,64	10313,64	0	29,85	78,65	-7,7	-9,58	-14,54	2,27	3,49	8,93	687,67
38	1,2	6,17	4,5	0,01	0,13	0,22	1360,7	89,92	728,63	64,35	0,81	4,13	5,13	2,91	80,51	10,64	0,36	-63740,25	0	6,37	-7,11	1,97	8,43	10,3	0,04	0,04	0,23	1904,45	NA	1169,34	221,69	76,65	328,31	4,28	3,81	76,65	42,74	0,44	NA	0	7,14	-2,28	-0,43	-1,54	-1,34	0,08	0,16	0,16	1146,53
39	-2,62	-2,95	-46,75	0,1	4,68	12,22	6494,98	444,88	56,69	743,32	0,09	0,1	1,12	5,56	11,09	36,26	1,18	-14353,89	0,63	145,93	-82,89	1,3	1,39	29,44	0,35	1,44	4,22	8264,99	527,57	245,11	1345,56	0,07	0,07	1,07	10,87	6,98	103,14	1,25	NA	2,93	217,39	-185,98	0,63	0,67	9,74	0,35	2,28	5,54	5614,4
40	13,17	14,6	24,97	15,85	15,85	15,85	690,27	NA	43,08	NA	0,07	0,07	1,11	23,86	9,81	195,22	NA	5515	0	20,28	37,91	8,4	9,14	19,46	12,42	12,47	12,47	843,53	2,84	66,92	NA	0,08	0,09	1,09	28,08	8,14	103,2	NA	NA	0	45,61	63,83	0,78	0,82	2,44	26,13	26,45	26,45	1138,07
41	-5,39	-9,99	-100,77	0,24	0,79	1,17	6810,32	1649,93	3007,38	1167,57	0,46	0,85	1,85	5,86	46,07	21,11	1,15	-9826,5	0	210,33	-91,86	-3,24	-6,37	-44,6	0,18	0,67	1,13	5010,85	1196,69	2421,86	1091,44	0,49	0,97	1,97	8,47	49,13	24,32	1,13	NA	0	161,24	-82,41	-0,57	-1,27	-9,52	0,37	0,77	1,09	6079,12
42	10,35	15,24	20,96	0,63	1,82	2,43	737	73,14	36,77	38,14	0,31	0,46	1,47	21,16	32,08	42,76	1,13	24024,86	19,78	21,88	54,26	6,24	8,52	12,48	0,29	1,69	3	728,17	60,75	19,13	56,63	0,26	0,35	1,37	17,82	25,78	36,69	1,13	9878,26	16,19	16,49	37,97	4,04	5,61	11,31	0,04	0,82	2,25	1019,03
43	-4,04	-14,28	-19,62	0,88	1,08	1,08	1768,84	256,73	1254,64	NA	0,72	2,54	3,54	-4,04	71,72	2,18	1,27	NA	0	0	0	-30,85	-49,05	-23,42	0,47	2,69	2,69	276,39	225,54	101,44	NA	0,37	0,59	1,59	-30,85	37,11	-48,48	NA	NA	0	0	0	31,32	34,63	45,59	5,74	10,46	10,46	529,85
44	35,09	64,89	10,8	0,17	1	1,1	112,05	40,69	49,25	5,23	0,46	0,85	1,85	52,02	45,92	108,04	1,11	31078	0	5,21	20,95	22,23	33,95	11,28	0,35	0,98	1,19	184,76	37,73	60,18	12,77	0,35	0,53	1,53	41,27	34,52	104,17	1,09	NA	0	9,66	31,39	13,06	26,28	9,16	0,27	0,54	0,64	255,25
45	4,9	17,92	3,55	0,46	0,73	0,73	212,68	51,54	189,18	NA	0,73	2,66	3,66	4,9	72,65	15,82	0,59	NA	0	0	0	30,41	69,86	NA	1,3	1,49	1,49	363,3	36,86	202,9	NA	0,56	1,3	2,3	30,41	56,47	65,05	2,75	NA	0	0	0	19,39	37,93	NA	1,44	1,9	1,9	201,43
46	-102,94	-457,55	-65,91	0,04	0,04	0,04	233,08	0,08	176,21	NA	0,78	3,44	4,44	90,84	77,5	-84,89	0,25	3776	0	124,08	145,07	39,7	66,26	NA	0,62	1,16	1,16	183,81	38,08	70,5	0	0,4	0,67	1,67	131,36	40,08	182,19	1,16	NA	0	34,17	36,63	-122,76	-366,17	-38,22	1,61	1,61	1,61	113,33
47	22,16	22,17	46,36	2021,75	2021,75	2021,75	761,62	NA	NA	NA	0	0	1	22,16	0,05	44800	NA	NA	0,05	0	0	NA	NA	NA	NA	NA	NA	NA	NA	NA	NA	NA	NA	NA	NA	NA	NA	NA	NA	NA	NA	NA	-5,97	-6,78	NA	0,56	8,37	8,37	NA
48	-6,25	-6,32	NA	NA	NA	NA	NA	NA	NA	NA	0,01	0,01	1,01	-6,25	1,05	-594	NA	NA	0	NA	0	38,63	89,53	NA	0,61	1,63	1,63	194,86	93,36	108,53	NA	0,57	1,32	2,32	43,45	56,86	69,62	5,43	NA	0	2,43	19,67	5,45	9,07	NA	0,6	1,21	2,38	7447,33
49	0,87	1,58	18,96	0,03	1,62	1,87	7922,05	1745,31	3513,56	906,34	0,45	0,81	1,81	2,28	44,84	21,38	3,43	-90385	0	30,6	-3,14	1,37	3,06	NA	0,05	1,64	1,45	130806,88	19121,97	71298,71	-13146,07	0,55	1,23	2,23	5,05	55,11	13,93	2,24	6933	0	973,74	-8,52	0,13	0,25	3,51	0,05	0,38	0,84	10190,51
50	NA	NA	NA	NA	NA	NA	NA	NA	NA	NA	NA	NA	NA	NA	NA	NA	NA	NA	NA	NA	NA	33,14	87,33	20,32	0,67	1,34	1,34	223,13	92,15	136,92	NA	0,62	1,63	2,63	34,57	62,05	63,33	2,27	NA	0	0,65	2,07	2,46	5,88	6,84	1,21	1,8	1,8	1012,94
51	0,34	0,6	2,69	0,01	0,91	1,36	2896,04	710,17	203,2	358,96	0,34	0,61	1,78	16,32	43,67	32,56	0,97	186,09	22,85	127,12	5211,18	0,09	0,15	0,36	0,01	0,75	1,39	1515,64	232,43	124,52	210,59	0,29	0,48	1,67	20,45	29,01	46,57	0,92	6976,56	15,48	59,41	292,29	1,98	3,18	7,27	0	1,14	1,98	1339,81
52	12,38	82,72	7,29	0,29	0,52	1,18	214,27	41,92	180,19	119,47	0,85	5,68	6,68	12,38	85,03	14,56	NA	-17577	0	0	0	6,44	77,5	9,45	0,07	0,24	1,09	534,04	82,02	484,26	410,44	0,92	11,03	12,03	6,44	91,69	7,03	NA	NA	0	0	0	15,5	88,61	9,8	0,11	0,26	1,17	230,07
53	1,81	14,65	1,24	0,69	0,86	0,88	249,43	27,95	137,2	4,22	0,88	7,08	8,08	16,84	87,63	29,06	0,8	33146	31	10,3	33,16	4,55	29,14	2,39	0,09	0,44	0,46	191,05	50,17	123,98	2,38	0,84	5,4	6,4	19,02	84,38	33,21	0,36	NA	17,94	7,59	40,57	1,85	14,39	1,4	0,3	0,62	0,66	275,73
54	-0,19	-10,96	-0,48	0,04	0,37	0,37	928,01	289,65	860,11	NA	0,98	57,63	58,63	-0,06	98,29	11,35	0,1	NA	0	0,32	1,59	1,1	41,2	2,31	0,01	0,42	0,46	761,96	297,65	688,87	23,7	0,97	36,41	37,41	1,1	97,33	16,94	0,09	NA	3,52	0	0	1,89	7,55	6,21	0,29	0,56	0,58	1197,35
55	1,39	2,27	8,69	0,96	1,29	2,9	2277,59	98,85	302,58	494,13	0,39	0,63	1,63	19,21	38,82	75,22	1,43	-20437,5	0	111,48	-56,62	3,62	5,3	18,56	4,93	5,2	6,94	1864,39	38,78	146,99	255,57	0,32	0,46	1,46	20,44	31,65	94,74	2,06	NA	0	86,13	-36,78	8,19	11,4	45,87	4,99	5,28	6,76	2039,13
56	-1,69	-2,99	-4,09	0,49	0,61	0,84	881,06	33,25	156,36	69,56	0,33	0,59	1,77	16,14	43,64	-3,14	0,78	5174,25	15,13	43,16	129,29	-19,43	-40,87	NA	0,19	0,35	0,39	1179,69	78,4	388,84	18,12	0,43	0,91	2,1	-1,19	43,17	-39,75	0,57	NA	9,63	40,55	-228,91	3,54	7,58	NA	0,37	0,49	0,54	784,16
57	6,14	16,73	10,52	0,01	0,29	0,45	623,5	97,41	338,99	52,94	0,63	1,73	2,73	44,49	63,31	31,95	0,55	2275,75	0	65,7	386,27	1,47	3,64	2,8	0,01	0,23	0,5	693,01	84,73	378,12	101,88	0,6	1,48	2,48	40,94	59,62	24,14	0,59	NA	0	54,01	303,93	1,32	4,28	4,11	0,15	0,32	0,55	1133,42
58	-6,52	-9,29	-29,03	0,69	0,79	1,2	1620,11	37,8	388,1	160,84	0,3	0,42	1,42	8,13	29,79	-10,54	1	20994,82	0	65,22	136	-4,01	-5,09	-15,42	0,34	0,4	1,22	1399,34	11,29	203,59	168,29	0,21	0,27	1,27	10,41	21,11	0,48	0,97	NA	0	41,21	78,37	6,86	8,3	24,92	0,44	0,7	1,95	1322,07
59	-38,91	548,28	-20,99	-0,6	-0,6	1,09	196,34	0	42,56	72,92	1,07	-15,09	-14,09	-26,68	107,1	-36,33	1,05	NA	13,17	6,6	-52,77	5,02	-344,74	4,16	0,06	0,06	0,72	301,94	NA	188,18	124,36	1,01	-69,66	-68,66	21,82	101,46	4,95	0,68	NA	7,61	10,29	-822,03	1,23	2,37	0,97	0,31	0,75	1,41	285,96
60	2,41	9,58	31,85	0,11	0,68	1,03	4817,91	1726,89	1930,66	1072,27	0,72	2,87	3,98	10,36	74,88	15,77	0,74	-8464	22,94	105,33	-93,31	2,93	12,73	20,67	0,18	0,8	1,11	2568,18	889,72	842,13	447,87	74,87	325,38	4,35	9,98	74,87	14,24	0,94	NA	34,79	35,86	-83,39	-2,58	-12,06	-23,77	0,09	0,74	1,08	3357,87
61	18,68	172,03	15,29	0,19	0,9	0,95	297,99	184,65	261,77	14,62	0,89	8,21	9,21	24,11	89,14	40,69	0,75	NA	0	4,45	12	-35,86	389,28	-76,51	0,61	0,92	0,92	776,71	253	838,34	NA	1,09	-11,86	-10,86	-22,04	109,21	-0,42	NA	NA	0	29,47	55,88	-5,94	40,29	-24,22	0,03	0,21	0,21	1484,82
62	27,88	35,55	18,06	3,44	4,33	4,39	235,85	44,9	50,34	3,09	0,22	0,28	1,28	27,88	21,58	137,4	15,12	NA	0	0	0	21,35	22,3	19,9	13,36	22,48	22,66	339,34	130,65	14,33	2,6	0,04	0,04	1,04	21,35	4,27	539,5	29,61	NA	0	0	0	-4,56	-4,59	-75,54	69,71	174,28	175,7	6023,52
63	-0,31	-0,58	-2,59	NA	NA	NA	1976,2	NA	NA	277,01	0,47	0,88	1,88	-0,31	46,77	-0,66	NA	NA	0	0	0	13,25	37,45	15,26	0,59	7,81	8,64	419,26	199,54	27,64	23,04	0,65	1,83	2,83	13,33	64,62	47,02	2,19	NA	0	0,09	0,33	16,91	31,27	13,08	0,36	1,02	1,15	281,69
64	1,22	19,75	1,53	0,47	0,62	0,93	456,33	61,56	411	130,34	0,94	15,18	16,18	56,6	93,82	17,12	0,47	3564	0	69,43	129,87	-12,35	124,96	-45,85	0,03	0,1	0,33	1350,88	91,04	1338,46	305,13	1,1	-11,11	-10,11	8,2	109,89	-4,98	-0,02	NA	0	76,29	738,54	-12,15	-218,79	-24,13	0,23	0,43	0,65	722,83
65	1,68	4,92	11,56	18,68	18,79	33,47	2510,6	5,38	50,38	750,03	0,66	1,94	2,94	24,43	65,97	17,88	1,16	528	0	156,96	1865,12	-2,55	-7,71	-26,33	16,12	16,2	26,47	3753,81	6,88	93,09	955,69	0,67	2,02	3,02	20,55	66,87	10,98	1,09	NA	0	169,98	-346,63	8,92	23,69	45,28	14,77	14,86	25,14	1846,95
66	0,27	7,96	NA	0,24	1,73	1,73	1536,49	430,85	288,28	NA	0,91	26,33	29,05	0,83	90,63	7,64	1,12	NA	0	1,91	5,82	0,87	19,22	5,37	1,07	2	2	2248,23	401,48	428,96	NA	0,95	21,09	22,09	1,79	95,47	10,67	1,32	NA	0	4,18	5,49	14,38	71,21	NA	1,76	2,13	2,13	1124,07
67	1,26	1,26	6,12	268	268	268	1773,67	NA	6,55	NA	0	0	1	1,26	0,37	336,84	NA	NA	0	0	0	7,06	7,7	46,74	12,01	12,01	12,01	2411,25	NA	198,5	NA	0,08	0,09	1,09	7,06	8,32	84,77	NA	NA	0	0	0	25,96	27,27	67,32	20,85	20,85	20,85	943,77
68	0,79	1,2	1,4	0,69	0,93	2,13	643,68	27,86	104,29	138,3	0,32	0,49	1,52	16,9	34,23	39,1	1,3	10879,88	4,66	28,49	106,77	0,39	0,64	0,71	0,25	0,55	1,67	653,82	39,54	120,45	144,13	0,38	0,61	1,63	12,8	37,69	34,81	1,18	8489,21	6,57	16,14	67,17	-7,16	-13,75	-14,59	0,29	0,61	1,55	741,85
69	13,8	19,12	45,36	0,22	0,23	1,73	1196,48	3,71	272,45	414,79	0,27	0,38	1,39	58,03	27,83	119,64	1,27	6592,14	0	145,39	172,27	-19,37	-52,31	-65,19	0,04	0,09	0,66	1224,9	34,95	203,35	384,05	0,6	1,63	2,7	17,97	60,4	-9,26	0,66	NA	38,6	89,34	76,15	3,51	4,7	11,84	0,4	0,48	2,2	1226,69
70	0,32	1,28	0,35	0,05	0,25	1,04	396,12	55,26	284,1	228,11	0,75	2,99	3,99	0,32	74,94	28,88	1,11	NA	0	0	0	-12,41	-300,19	-34	0,08	0,14	0,72	997,68	47,68	790,03	458,61	0,96	23,2	24,2	-12,41	95,87	1,85	0,47	NA	0	0	0	-3,45	-910,75	NA	0,03	0,11	0,81	1721,51
71	-3,45	-6,92	-32,11	0,03	0,65	1,73	3384,87	444,17	337,94	773,24	0,39	0,78	2	28,61	50,11	28,02	1,06	-1378,17	11,12	298,19	-1046,17	-6,87	-14,56	-55,74	0,02	0,59	1,26	2955,48	431,95	408,69	515,02	0,42	0,88	2,12	29,27	41,54	8,23	0,93	NA	12,04	219,43	-261,33	1,46	3,93	11,83	0,07	0,96	1,13	2947,45
72	7,29	10,67	3,58	1,62	4,29	4,29	178,84	109,63	41,07	0	0,32	0,46	1,46	108,44	31,68	23,02	NA	4873	0	49,7	80,4	-39,57	-49,93	NA	7,12	8,01	8,01	246,47	27,27	30,42	0	0,21	0,26	1,26	43,2	20,75	-190,66	NA	NA	0	41,29	101,07	-16,7	-33,51	NA	2,32	2,36	2,36	287,68
73	0,21	3,14	0,09	0,27	1,08	1,96	146,25	54,91	49,96	60,22	0,92	13,49	14,68	14,16	93,19	3,76	6,37	15818,67	12,1	5,6	70,38	1,73	6,7	0,62	0,04	0,5	1,34	129,7	38,2	75,31	71,14	0,73	2,81	3,87	16,86	72,65	6,54	2,75	NA	6,82	3,82	63,05	0,51	2,01	0,18	0,02	0,66	1,34	131,99
74	0,91	1,42	4,01	0,62	1,51	5,84	1597,28	74,27	79,13	362,61	0,25	0,39	1,55	11,57	35,64	62,81	1,21	7959,63	5,48	46,76	113,77	-0,03	-0,04	-0,09	1,39	1,79	3,18	1310,77	60,25	82,03	209,59	0,23	0,34	1,47	12,11	22,95	61,72	1,25	NA	5,38	31,12	99,79	0,19	0,27	0,7	0,37	2,12	3,31	1346,05
75	10,77	27,82	1,91	0,26	0,74	1,01	64,62	8,13	31,68	10,57	0,61	1,58	2,58	14,94	61,28	27,98	1,03	26172,33	11,64	0,74	14,98	0,9	4,97	4,61	0,04	0,26	0,54	1854,29	95,45	290,19	122,4	0,82	4,5	5,5	2,57	81,81	7,95	0,88	NA	65,94	6,01	-67,01	0,55	3,46	2,92	0,06	0,16	0,29	1916,54
76	1,37	2,02	0,97	0,32	0,86	2,18	258,33	38,67	71,23	94,91	0,32	0,48	1,48	72,46	32,23	48,31	1,75	2978,26	0	50,45	353,26	14,12	18,32	9,4	1,28	1,93	3,76	242,24	29,8	45,37	82,85	0,23	0,3	1,3	86,81	22,9	120,29	2,68	NA	0	34,31	150,89	4,73	6,99	3,15	0,91	1,42	2,93	242,38
77	19,58	25,81	16,55	1,88	3,83	5,41	307,71	48,31	24,85	39,74	0,22	0,3	1,32	41,75	24,14	110,72	1,6	14071,63	0,08	18,74	75,39	2,15	2,73	1,87	0,95	2,11	3,71	316,66	39,1	33,87	54,19	0,21	0,27	1,27	28,15	21,36	66,49	1,45	NA	0	22,62	127,16	2,87	3,61	2,23	1,04	2,15	3,25	283,51
78	1,31	5,79	16,12	0,01	1,72	1,93	4469	2772,78	1025,29	350,37	0,75	3,32	4,41	14,34	77,33	6,82	0,78	-7824,45	13,39	159,9	-75,94	0,2	0,99	6,07	0,01	1,05	1,23	11155,13	5165,11	1349,13	865,42	0,66	3,3	5	8,38	66,02	4,46	0,91	NA	32,83	177,28	-60,09	0,56	2,37	20,16	0,04	0,86	1,09	13177,11
79	0,04	0,05	0,12	0,21	1,16	4,32	1175,3	153,17	115,48	511,94	0,17	0,22	1,28	18,89	21,81	64,25	1,98	6302,73	3,82	60,87	173,81	-7,16	-9,61	-18,52	0,34	0,78	3,39	941,97	71,87	104,39	432,44	0,22	0,3	1,34	13,91	22,3	1,86	1,94	8383,61	6,55	38,97	209,07	0,16	0,21	0,47	0,15	0,6	3,35	1063,9
80	2,87	4,58	38,29	1,21	2,46	2,96	4853,26	1333,85	631,19	535,92	0,37	0,59	1,59	5,38	37,24	52,46	2,28	-30942	19,67	33,47	-20,95	-0,08	-0,19	-0,97	0,65	1,67	1,94	4433,23	1866,83	191,54	511,65	0,57	1,34	2,34	2,76	57,35	15,37	3,17	NA	51,38	34,55	-34,37	7,93	11,78	94,17	2,68	4,52	5,55	4321,07
81	0,34	1,84	2,45	0,01	0,12	0,52	2644,19	219,55	1660,87	802,36	0,78	4,29	5,47	4,52	78,38	3,97	0,36	9262,31	13,41	20,87	-178,87	0,36	1,95	1,85	0	0,09	0,47	1893,95	135,7	1215,67	553,86	0,8	4,4	5,5	4,18	79,94	5,16	0,37	8829,31	13,53	13,9	67,16	0,47	2,56	3,39	0	0,07	0,55	2638,4
82	-0,15	-0,37	-0,11	0,34	0,82	1,28	287,18	66,37	130,31	64,24	0,58	1,47	2,53	23,77	60,43	18,07	1,31	9186,4	2,9	18,87	156,74	-0,43	-0,77	-0,41	0,32	0,55	1,62	346,4	24,18	97,91	111,61	0,44	0,79	1,79	44,17	44,16	6,18	1,37	NA	1,97	30,82	205,94	0,52	0,95	0,5	0,4	0,55	1,71	351,63
83	-3,23	-6,41	-3,59	0,03	0,26	1,39	405,02	29,26	105,64	147,19	0,42	0,83	1,98	26,98	49,62	22,83	1,08	7862,25	11,84	33,62	144,79	0,89	1,76	1,29	0,02	0,24	1,44	526,73	34,86	131,55	192,02	0,4	0,79	1,97	29,6	40,11	33,8	1,08	9461,83	9,98	28,39	87,84	-8,09	-17,77	-13,93	0,02	0,14	1,17	626,36
84	5,27	9,7	25,36	0,02	0,21	0,62	1752,31	100,28	467,85	216,83	0,37	0,68	1,84	15,34	45,71	39,25	0,74	6960,22	8,02	48,48	171,84	1,84	3,37	9,26	0,25	1,15	2,4	1829,8	134,63	149,84	186,47	36,45	66,68	1,83	9,3	36,45	33,13	0,75	NA	4,14	26,46	543,97	-1,89	-6,77	-23,15	0	0,92	1,15	4452,75
85	1,4	4,02	2,59	0,03	0,14	0,58	671,94	31,87	239,82	122,59	0,57	1,62	2,86	10,37	65,05	21,14	0,65	16508	5,68	16,55	73,62	-0,89	-2,31	-1,86	0	0,07	0,69	761,04	23,25	258,39	204,84	0,54	1,41	2,6	8,76	54,13	24,01	0,69	NA	9,94	14,7	51,84	0,49	1,23	0,96	0,01	0,13	0,89	719,42
86	0,11	0,21	0,36	0,1	0,55	1,26	1140,51	113,81	160,93	183,8	0,36	0,67	1,86	19,75	46,21	37,04	0,92	3334,46	8,43	61,53	344,86	0,02	0,04	0,06	0,03	0,56	1,56	1030,83	109,64	140,73	208,66	0,35	0,61	1,76	20,25	34,53	42,84	1,03	7891,63	6,67	41,25	167,84	-2,28	-5,1	-9,27	0,03	0,71	1,16	1481,24
87	0,47	6,52	0,93	0,01	0,04	0,41	710,29	0	368,24	226,73	0,93	12,74	13,75	13,69	92,73	5,71	0,24	-380,6	33,85	25,8	-3589,73	30,43	85,69	62,75	0,02	0,04	0,41	750,64	6,34	156,59	162,03	0,64	1,8	2,82	39,66	63,94	53,09	0,52	NA	38,24	13,89	174,54	0,46	1,99	1,61	0	0,21	0,38	1284,53
88	-7,47	358,54	-5,12	0,03	0,59	0,96	249,29	57,86	100,67	38,74	1,02	-48,97	-47,97	-0,12	102,08	14,6	0,86	45133,2	1,02	5,03	29,54	-5,63	76,05	-3,13	0,04	0,5	0,66	202,33	49,13	105,6	16,39	107,4	-1450,91	-13,51	3,39	107,4	2,65	0,62	NA	0	3,71	47,91	18,88	99,49	10,25	0,04	0,68	1,29	197,67
89	-3	-1061,26	-7,24	0	0,07	0,18	879,54	54,84	646,43	88,17	0,9	319,3	353,95	5,76	99,72	6,94	0,01	14077,22	15,21	21,15	148,81	-0,18	-154,88	-0,32	0	0,13	0,22	655,67	76,2	506,17	51,93	0,92	808,22	877,86	9,24	92,07	8,23	0,01	NA	12,54	12,27	76,64	-5,83	102,28	-13,25	0	0,07	0,14	827,7
90	0	0	NA	NA	NA	NA	NA	NA	NA	NA	NA	NA	1	0	0	NA	NA	NA	0	NA	NA	21,54	22,94	NA	11,91	16,45	16,45	1317,71	360	79,23	0	0,06	0,06	1,06	21,54	6,08	354,38	NA	NA	0	0	0	-0,18	-0,37	-0,13	0,13	0,25	2,01	251,93
91	38,08	50,07	NA	2,27	4,17	4,17	294,66	133,24	69,82	NA	0,24	0,32	1,32	38,27	23,96	158,94	NA	NA	0	0	0	12,48	17,65	8,67	2,14	3,41	3,41	252,89	93,47	73,29	NA	0,29	0,41	1,41	12,48	29,3	42,58	NA	NA	0	0	0	16,47	23,53	11,46	1,3	3,33	3,33	253,37
92	4,42	12,04	7,25	0,18	0,62	0,83	596,29	132,66	300,23	63,67	0,63	1,72	2,72	9,72	63,27	18,15	0,7	6574	0	8,68	73,64	4,95	13,22	5,63	0,1	0,82	0,88	414,48	183,34	227,04	14,02	62,57	167,2	2,67	8,24	62,57	12,19	0,84	NA	6,39	3,75	121,67	4,7	9,32	5,81	0,29	0,62	1,24	449,99
93	2,69	6,72	13,4	0	1,21	1,69	1814,97	675,24	489,06	279,65	0,6	1,5	2,5	6,64	59,99	11,73	1,07	-27839,7	9,43	19,73	-53,93	7,71	11,39	14,87	0	1,23	2,9	702,13	97,07	29,42	130,61	0,32	0,48	1,48	12,94	32,3	44,56	1,31	11098,12	23,03	7,16	22,69	0,4	0,66	1,34	0,02	0,62	1,39	1222,88
94	-3,33	-7,18	-9,38	0,07	0,26	1,31	1024,03	62,46	208,97	346,82	0,37	0,8	2,15	8,76	53,58	20,44	0,88	761,96	15,14	34,03	847,92	-4,03	-8,87	-9,29	0,08	0,38	1,21	838,26	96,08	216	262,19	0,39	0,87	2,2	10,06	39,37	16,37	0,85	5282,04	12,15	23,07	1677,28	3,21	5,92	6,79	0,09	0,37	1,68	771,6
95	-8,83	-37,43	-9,75	0,23	0,48	0,74	401,83	76,29	303,61	80,81	0,76	3,24	4,24	-8,83	76,4	18,11	0,55	NA	0	0	0	0,14	1,18	0,8	0,7	0,74	0,89	2028,78	76,85	1762,29	259,45	87,83	721,69	8,22	0,14	87,83	0,16	0,55	NA	0	0	0	-153,23	124,41	-12603,64	0,01	0,06	0,2	29940,65
96	0,04	0,05	0,5	0,09	0,39	2,42	5049,81	304,75	531,5	2058,32	0,27	0,37	1,38	10,11	27,79	22,61	1,54	-5335,08	16,4	139,77	-145,62	0,14	0,2	1,43	0,22	0,32	2,01	3604,52	83,16	378,88	1338,24	0,27	0,37	1,38	10,58	26,98	25,69	1,39	NA	16,38	70,47	-72,06	0,05	0,07	0,87	0,15	0,25	3,11	6210,51
97	6,37	6,9	16,8	7,84	8,45	14,93	959,61	15,54	26,31	172,82	0,08	0,08	1,08	14,62	7,61	171,28	1,66	13154,2	0	21,75	77,63	6,82	7,36	38,01	5,17	6,07	16,67	2030,09	46,76	52,65	557,71	0,07	0,08	1,08	14,72	7,36	180,87	1,73	7767,77	0	31,76	55,02	2,42	2,59	7,76	17,07	18,34	33,16	1167,83
98	2,71	2,84	5,19	85,98	85,98	122,5	347,06	NA	5,64	208,66	0,05	0,05	1,05	2,71	4,53	59,84	NA	NA	0	0	0	-7,68	-9,49	-21,46	3,82	3,82	5,28	1016,68	NA	190,39	278,4	19,02	23,49	1,23	6,56	19,02	-40,4	NA	NA	0	39,8	82,7	-11,59	-14,49	-1487,5	3,39	3,43	4,99	46710,3
99	-3,11	-3,67	-6,16	0,28	0,89	4,98	720,96	36,07	59,39	246,55	0,1	0,12	1,18	24,77	15,09	99,37	1,48	8717,55	0	55,22	137,06	-2,54	-2,99	-4,33	0,81	1,49	5,29	621,82	36,35	53,56	203,72	0,11	0,13	1,18	26,63	11,05	100,92	1,6	NA	0	35,17	95,43	-9,43	-11,46	-17,58	0,74	1,19	4,22	678,4
100	0,4	0,9	0,9	0,03	0,09	1,07	812,28	13,13	161,85	202,07	0,52	1,16	2,25	14,76	55,47	34,87	0,97	10522,9	10,49	32,04	92,59	0,83	1,4	1,33	0	0,11	1,33	583,76	13,07	100,53	143,84	0,37	0,62	1,69	17,84	36,98	53,07	1,03	NA	8,13	19,68	76,44	0,18	0,29	0,32	0,02	0,15	1,85	640,6
101	-16,99	-64,26	-21,92	0	0,13	0,88	469,64	40,02	194,93	229,74	0,74	2,78	3,78	17,68	73,56	1,69	0,8	748,59	23,03	44,74	1392,44	21,38	48,56	26,95	0,03	0,16	0,78	458,72	30,12	129,82	145,03	0,56	1,27	2,27	47,86	55,92	61,83	0,81	7167,47	22,39	21,6	380,79	3,62	10,89	9,62	0,12	0,26	0,67	967,44
102	-5,79	-6,41	NA	10,4	10,4	10,4	NA	NA	NA	NA	0,1	0,11	1,11	-5,79	9,62	-60,2	NA	NA	0	NA	0	-9,23	-11,38	NA	5,31	5,31	5,31	NA	NA	NA	NA	0,19	0,23	1,23	-9,23	18,85	-48,98	NA	NA	0	NA	NA	-10,17	-12,84	NA	4,82	4,82	4,82	NA
103	0,16	0,47	0,77	0,17	0,31	0,79	1786,16	93,08	664,41	322,75	0,42	1,24	2,99	14,74	66,54	20,33	0,52	-2833,57	0	71,55	-387,85	-0,21	-0,62	-0,78	0,21	0,33	0,78	1362,21	66,62	580,8	265,4	0,46	1,36	2,95	15,7	46,17	15,5	0,55	NA	0	43,14	-133,6	0,48	1,65	2,37	0,04	0,56	0,9	1802,45
104	-0,94	-0,94	NA	NA	NA	NA	NA	NA	NA	NA	NA	NA	1	-0,94	0	NA	NA	NA	0	NA	0	11,38	66,26	NA	0,33	0,52	0,52	294,04	46,51	238,92	NA	0,83	4,82	5,82	41,81	82,82	31,82	0,3	NA	0	18,13	31	15,42	42,08	NA	1,05	1,34	1,34	146,01
105	-0,01	-0,01	-0,02	0,01	0,15	1,28	806,18	32,06	180,73	273,64	0,33	0,51	1,55	13,95	35,38	36,21	1,09	14502,56	9,57	30,91	92,43	-0,7	-1,2	-1,78	0,02	0,15	0,97	929,12	45,8	228,57	282,79	0,39	0,68	1,72	12,14	39,29	24,71	0,93	NA	13,79	23,79	79,43	-0,9	-1,6	-3,23	0,01	0,1	1,11	1312,48
106	-0,37	-1	-4,02	0,06	0,18	0,99	4000,12	250,22	2101,78	1891,48	0,62	1,69	2,74	32,98	63,47	22,06	2,07	-7271,57	5,13	366,5	-127,7	1,82	4,67	25,07	0,01	0,1	0,91	5015,11	233,85	2440,85	2284,75	0,61	1,57	2,57	36,27	61,03	24,4	1,7	NA	7,83	340,69	-76,15	10,6	21,62	79,93	0,32	0,4	1,1	2745,5
107	-2,48	-2,81	-6,85	10,83	16,68	23,95	1003,01	182,64	31,19	229,92	0,05	0,05	1,13	16,57	11,43	96,29	3,64	2580,89	0	52,5	303,1	-1,96	-2,21	-5,01	11,92	14,46	17,76	929,49	105,16	41,45	136,76	0,06	0,07	1,13	17,92	5,96	69,91	4,52	5833,3	0	37,13	2742,93	3,72	4,15	31,1	8,55	10,59	14,5	3041,71
108	7,34	9,92	5,33	0,01	0,44	2,35	264,29	20,42	55,56	124,78	0,26	0,35	1,35	29,69	25,99	72,38	1,78	28450,4	3,77	16,22	54,56	10,21	12,43	6,63	0	0,38	3,46	236,31	7,43	39,33	123,79	0,18	0,22	1,22	33,93	17,85	116,24	2,04	NA	0,32	10,99	34,33	3,75	4,52	2,42	0	0,61	4,07	234,49
109	0,3	1,55	0,25	0,86	0,88	0,88	303,35	4,16	242,16	NA	0,81	4,19	5,19	0,3	80,72	13,19	0,67	NA	0	0	0	5,86	25,99	4,78	1,08	1,09	1,09	296,75	1,92	227,33	NA	0,77	3,44	4,44	5,86	77,46	19,12	1,43	NA	0	0	0	7,3	25,48	8,49	1,26	1,31	1,31	423,68
110	13,67	31,86	17,19	0,04	0,11	1,72	457,74	16,4	257,06	420,08	0,57	1,33	2,33	23,45	57,09	26,42	32,11	12751	0	12,3	37,59	0,29	0,99	NA	0,01	0,43	1,41	643,51	190,58	448,08	436,14	70,6	240,41	3,41	7,74	70,6	1,22	87,26	5286,33	0	9,69	61,61	3,9	14,13	7,39	0,16	0,57	1,36	689,35
111	-0,22	-0,3	-0,75	0,03	0,77	2,09	1272,54	134,72	67,08	246,02	0,21	0,29	1,41	15,75	29,07	33,23	1,1	9847,13	9,27	55,81	167,24	-0,58	-0,79	-1,85	0,09	0,95	2,87	1151,73	114,25	46,42	257	0,18	0,25	1,36	16,68	18,21	33,68	1,2	12888,09	7,64	38,43	123,58	-8,15	-12,08	-28,3	0,13	0,71	2,07	1263,92
112	-3,23	-8,96	-8,1	0,38	0,38	0,57	836,81	NA	576,43	111,84	0,64	1,77	2,77	-3,23	63,91	12,52	0,57	NA	0	0	0	-47,62	600,44	-140,03	0,09	0,09	0,47	1070,43	NA	1142,62	429,49	1,08	-13,61	-12,61	-47,62	107,93	-25,08	-0,16	NA	0	0	0	-14,03	74,52	-15,26	0,22	0,22	0,58	395,93
113	3,86	10,93	9,33	0,07	0,73	1,17	879,03	188,17	158,61	123,34	0,62	1,76	2,83	10,61	64,66	16,43	1,04	25754,21	28,65	16,28	58,41	4,68	11,65	7,14	0,04	0,76	1,17	555,11	88,22	54,48	50,53	0,51	1,27	2,49	14,05	51,09	27,23	0,94	15008,5	18,99	10,3	42,88	1,17	2,74	1,67	0,03	0,34	0,9	516,77
114	13,1	27,53	5,12	0,5	1,02	1,26	142,32	37,49	72,53	17,82	0,52	1,1	2,1	29,22	52,41	28,51	1,39	26923,84	0	6,3	44,85	-39,41	-61,45	-26,03	0,19	0,96	1,71	240,48	64,15	83,57	62,42	0,36	0,56	1,56	-26,42	35,87	-103,19	1,62	NA	0	6,17	-40,07	4,65	6,45	2,09	0	0,9	2,05	163,37
115	-12,27	-22,27	-112,69	0,5	0,67	1,64	3341,68	31,54	182,14	179,49	0,45	0,81	1,81	-6,4	44,88	-11,08	0,61	1940,58	0	53,98	383,18	-9,5	-18,9	-93,11	0,82	1,73	3,63	3565,97	85,89	94,25	179,18	0,5	0,99	1,99	-4,1	49,72	-3,32	0,68	NA	0	37,51	90,09	0,15	0,38	0,34	0,32	0,42	1,07	843,33
116	0,07	0,09	0,26	1,14	12,9	20,48	1313,4	327,5	27,85	214,07	0,08	0,09	1,16	10,86	14	117,93	1,63	10186,52	0	38,91	123,12	0,08	0,09	0,31	3,96	14,08	22,63	1443,91	284,52	28,11	240,6	0,08	0,1	1,18	10,92	8,21	98,05	1,63	NA	0	30,5	108,94	-0,2	-0,25	-0,79	10,53	13,42	20,53	1410,96
117	-15,01	-535,01	-17,73	0,15	0,18	0,36	429,88	14,58	413,17	73,05	0,97	34,63	35,63	-11,59	97,19	9,38	0,04	6215,33	0	4,05	86,35	-27,39	116,07	-25,48	0,15	0,2	0,29	338,5	18,02	413,74	37,99	1,24	-5,24	-4,24	-20,49	123,6	2,05	-0,37	NA	0	6,42	-102,37	-8,38	-2434,75	-7,31	0,3	0,33	0,48	317,38
118	0,04	0,16	0,04	0	0,71	1,26	326,94	102,81	94,13	88,83	0,63	2,35	3,7	12,31	72,95	14,23	1,09	32897,1	30,23	11,01	75,32	0,01	0,05	0,02	0,02	0,55	1,12	465,61	104,46	121,99	112,97	0,67	2,68	3,98	5,32	67,39	12,4	0,84	NA	28,89	4,87	96,46	0,16	0,57	0,17	0,01	0,51	0,69	387,32
119	0,08	0,15	0,29	0,05	0,43	1,15	1248,89	117,22	253,81	225,73	0,44	0,79	1,79	19,28	44,2	38,85	1,04	-1637,5	20,4	65,87	-569,11	0,74	1,37	3,51	0	0,4	1,03	1725,31	175,62	359,42	287,43	0,46	0,84	1,84	18,41	45,77	32,26	1	-5351,19	18,28	83,76	-180,63	1,95	3,35	7,24	0,02	0,47	1,11	1352,25
120	-6,84	-26,3	-6,03	0,02	0,51	0,99	321,14	94,18	161,17	93,8	0,7	2,69	3,85	18,67	74	4,36	0,79	1291,83	9,72	22,5	858,55	-0,29	-1,9	-0,42	0,08	0,61	0,96	526,41	214,21	373,4	140,23	0,83	5,49	6,61	14,37	83,08	6,5	0,78	NA	6,27	15,23	101,35	-20,25	-139164,85	-18,46	0,1	0,36	0,74	331,78
121	-30,16	131,21	-644,92	0,06	5,77	6,52	7782,39	4428,52	775,61	593,87	1,12	-4,86	-4,35	9,33	122,99	-6,07	2,36	-15545,15	0	844,32	-191,94	-35,12	62,65	-353,55	0,01	1,21	1,44	3664,69	2325,16	1939,64	459,38	152,38	-271,88	-1,78	2,05	152,38	-12,26	1,92	NA	0	269,18	-101,09	14,77	-14,08	22,94	0,02	1,97	5,05	565,22
122	0,79	1,11	0,94	0,01	1,29	2,89	432,05	91,62	47,45	118,45	0,2	0,28	1,4	13,49	28,77	43,92	1,45	18220,45	5,99	15,07	62,53	0,19	0,26	0,2	0,18	1,23	3,04	376,32	64,91	47,77	113,42	0,2	0,27	1,36	14,3	19,66	42,07	1,55	8777,88	4,05	10,73	48,69	0,22	0,29	0,24	0,16	1,38	3,79	394,12
123	24,95	158,39	14,76	0,36	0,76	0,76	215,35	47,34	117,61	0,55	0,84	5,34	6,35	31,93	84,25	83,5	0,79	NA	0	4,13	8,22	11,71	47,37	7,65	0,66	1,08	1,08	237,88	73,31	176,54	0,56	0,75	3,05	4,05	24,08	75,28	62,28	1,31	NA	0	8,08	18,45	4,25	16,07	3,04	0,29	0,72	0,74	260,27
124	1,72	3,54	4,63	0,02	0,18	1,32	979,33	24,48	51,7	183,91	0,51	1,05	2,05	11,98	50,95	9,69	1,07	7622,11	16,05	20,34	63,78	2,09	4	5,23	0,02	0,2	1,09	912,76	29,37	62,66	147,77	0,47	0,91	1,92	13,69	47,48	13,79	1,03	NA	16,79	21,43	62,72	1,1	2,17	2,88	0,01	0,15	1,07	950,44
125	1,34	27,74	4,67	0,03	0,14	0,48	1263,76	67,61	347,41	208,97	0,9	18,63	20,63	15,42	95,15	8,11	0,25	9029,84	33,18	48,85	137,96	2,81	29,13	10,74	0,03	0,2	0,57	1390,17	100,1	337,26	215,87	0,85	8,82	10,36	15,21	85,12	9,74	0,31	8984,55	30,34	34,51	187,96	0,16	2,11	0,69	0,1	0,22	0,63	1558,89
126	0,82	1,91	0,72	0,32	0,57	1,62	318,87	44,58	179,83	191,33	0,57	1,33	2,33	22,45	57,13	9,97	5,78	NA	0	18,95	72,33	0,64	1,44	0,63	0,46	0,69	1,73	358,85	45,3	195,04	203,61	0,56	1,25	2,25	22,75	55,53	6,29	9,4	NA	0	21,8	76,44	6,48	13,07	6,19	0,57	0,8	1,95	347,71
127	5,55	74,56	7,58	0,21	1,26	1,08	496,85	467,05	453,13	-79,85	0,93	12,43	13,43	39,53	92,55	8,21	NA	36099	0	46,37	70,91	-0,48	-6,55	-0,57	0,3	1,49	1,08	430,34	457,56	392,44	-158,16	92,66	1263,22	13,63	22,23	92,66	-0,52	NA	NA	0	26,85	51,02	27,27	84,93	18,87	0,57	1,68	1,32	251,84
128	-0,42	-0,88	-0,92	0	0,24	0,64	790,69	57,96	221,25	108,77	0,46	0,95	2,07	6,66	51,64	14,36	0,77	27357,92	14,46	15,38	60,9	1,19	2,51	2,8	0	0,14	0,59	859,88	32,34	259,54	142,53	0,47	1	2,12	8,11	47,44	18,06	0,74	11798,29	12,64	11,6	39,98	-3,67	-8,8	-11,1	0	0,27	0,6	1100,82
129	0,2	0,88	0,84	0	0,19	0,54	1527,4	81,56	158,42	148,81	0,74	3,27	4,42	11,04	77,4	12,64	0,98	-385,2	18,24	45,49	-2456,6	-0,48	-2,13	-2,38	0,01	0,14	0,31	1803,05	129,59	641,29	172,89	0,74	3,29	4,43	8,99	74,3	11,49	0,64	NA	19,61	34,04	-520,27	0,17	0,74	0,48	0,01	0,44	0,55	999,23
130	-6,16	-12,59	-15,87	0,1	0,41	0,73	936,89	128,16	463,8	153,04	0,5	1,03	2,04	-1,3	51,04	10,36	0,78	-6986,83	0	12,51	-219,99	-15,78	-37,32	-28,57	0,09	0,49	0,81	659,2	116,13	366,43	118,57	0,57	1,35	2,37	-9,36	57,19	29,68	0,78	NA	0	7,79	61,48	0,11	0,25	0,23	0,13	0,16	0,64	742,92
131	10,46	12,12	7	4,15	5,24	5,78	243,51	35,84	32,91	18,07	0,14	0,16	1,16	20,92	13,66	127,16	4,41	NA	0	6,99	122,42	24,89	33,85	24	2,86	3,22	3,51	351,06	33,2	91,96	26,04	0,26	0,36	1,36	27,83	26,48	108,67	10,31	NA	0	2,84	12,69	5,82	6,04	6,36	19,88	24,6	26,1	397,65
132	1,24	2,97	0,71	0,72	1,31	1,31	209,24	70,51	120,62	NA	0,58	1,41	2,41	22,54	58,44	16,98	1,75	4413	0	12,25	62,52	10,22	22,94	8,37	0,75	1,57	1,57	298,16	134,03	162,94	NA	0,55	1,25	2,25	28,92	55,46	31,35	3,56	NA	0	11,28	33,5	8,18	16,59	5,46	0,75	1,87	1,87	242,77
133	1,26	18,46	4,07	-0,03	0,22	0,32	1178,77	221,31	808,65	95,98	0,82	12,03	14,7	2,4	93,2	10,88	0,15	42654,8	10,63	3,7	14,59	2	23,22	4,27	0,01	0,41	0,5	777,08	207,44	505,45	48,62	69,34	805,68	11,62	3,25	69,34	13,56	0,16	NA	1,57	2	11,52	9,65	58,49	59,76	0,21	0,47	0,71	2253,17
134	0,01	0,01	0,03	0,18	0,58	2,22	2130,32	81,71	207,38	346,12	0,15	0,21	1,35	15,99	26,08	55,12	1,01	6979,29	0	93,52	151,71	0,01	0,01	0,05	0,51	0,89	2,65	2166,5	76,1	202,04	355,06	0,13	0,17	1,3	17,06	12,82	59,24	1,06	NA	0	71,61	170,97	0,27	0,35	1,75	0,63	1,48	3,29	2323,38
135	-5,15	-7,34	-10,26	1,13	2,16	4,03	724,82	63,07	53,17	114,7	0,18	0,26	1,42	10,11	17,94	22,73	1,2	10101,76	4,02	22,5	146,44	2,41	3,38	3,88	0,3	1,83	3,31	586,58	97,32	42,48	94,98	0,18	0,25	1,4	18,77	17,94	66,97	1,22	11716,62	6,05	19,54	67,35	-4,98	-7,18	-10,02	0,23	1,3	2,71	731,72
136	0,61	0,81	2,4	0,36	1,83	3,11	1428,52	351,21	158,37	311,9	0,24	0,32	1,32	8,31	24,07	25,83	1,8	-2605,35	14,48	30,22	-312,45	0,53	0,64	1,89	1,08	2,73	4,41	1301,59	216,9	132,1	222,2	0,17	0,2	1,2	9,54	17,01	42,85	1,67	NA	7,88	23	125,3	0,41	0,52	1,57	1,41	2,95	4,32	1377,5
137	11,18	-117,46	25,24	0,03	0,07	0,89	821,93	11,02	525,88	433,4	1,05	-11,03	-10,51	19,04	109,51	16,71	0,24	19311,17	0	17,75	65,35	1,51	-19,15	2,54	0,31	0,45	1,1	612,09	38,2	342,86	225,95	1,03	-12,99	-12,67	7,28	102,52	6,61	0,49	NA	0	6,54	-1315,57	1,26	-16,41	1,65	0,22	0,29	0,68	476,83
138	0,67	1,31	0,96	0	0,8	1,63	519,46	99,65	95,6	105,35	0,49	0,95	1,95	22,67	48,7	26,22	1,25	16299,45	11,35	31,39	87,85	2,54	4,76	3,18	0,05	0,9	1,94	456,2	91,63	82,13	110,83	0,47	0,87	1,87	27,77	46,57	31,27	1,41	NA	9,54	20,48	53,13	0,63	1,23	0,88	0,01	1,25	2,22	506,54
139	27,44	53,37	199,02	1,27	1,5	1,8	2640,52	290,09	1269,04	381,98	0,49	0,95	1,95	27,44	48,59	57,01	4,09	NA	0	0	0	25,4	39,37	280,35	1,5	1,59	1,67	4017,13	184,12	2088,1	174,43	0,35	0,55	1,55	25,4	35,48	83,1	5,35	NA	0	0	0	25,41	33,96	68,68	1,73	1,85	1,87	983,9
140	1,74	2,21	4,51	0,31	1,56	4,82	943,96	87,61	40,16	232,88	0,13	0,17	1,27	15,57	21,5	92,9	1,32	NA	7,27	35,86	108,36	1,34	2,07	4,03	0,02	0,75	1,51	1097,05	206,13	104,5	215,72	0,3	0,46	1,55	13,98	29,73	34,86	1,12	NA	18,7	27	85,37	2,12	2,84	5,26	0,16	0,62	2,17	905,72
141	-2,98	-122,02	NA	0,19	0,19	0,19	NA	NA	NA	NA	0,98	39,96	40,96	-2,98	97,56	-3,05	0,03	NA	0	NA	0	-0,62	-34,21	NA	0,19	0,19	0,19	NA	NA	NA	NA	0,98	53,92	54,92	-0,62	98,18	-0,63	0,02	NA	0	NA	0	0,35	16,35	NA	0,17	0,17	0,17	13353,79
142	4,97	9,65	6,78	1,08	1,28	2,21	495,89	16,9	34,44	77,81	0,48	0,94	1,94	11,39	48,45	40,5	1,18	10067,67	30,5	8,74	61,26	5,67	9,5	6,58	0,25	0,4	0,83	422,02	23,22	18,99	66,23	0,4	0,67	1,67	12,92	40,29	54,34	0,86	NA	32,11	8,4	55	3,71	9,7	8,11	0,24	0,41	0,59	796,27
143	1,28	15,46	1,14	0,28	0,6	0,89	322,24	92,21	292,27	85,2	0,92	11,06	12,06	4,77	91,71	3,68	0,45	5856	0	3,09	46,84	5,8	54,03	6,9	0,19	0,57	0,69	433,26	145	382,53	48,59	89,27	832,09	9,32	8,13	89,27	24,81	0,28	NA	0	2,78	9,57	0,66	2,35	2,84	0,07	0,17	0,26	1565,23
144	0,13	0,32	0,26	0,05	0,19	1,54	759,22	40,53	141,12	379,04	0,61	1,58	2,58	11,03	61,18	8,37	0,91	1213,43	18,18	22,74	758,99	0,85	2,46	1,71	0	0,56	1,5	732,54	180,12	143,45	308,58	0,65	1,89	2,9	13,02	65,22	8,92	1,07	NA	25,23	17,26	359,27	0,13	0,29	0,22	0,19	0,23	2	645,56
145	-0,44	29,49	-5,61	0,17	0,24	0,36	4651,95	249,59	3444,65	422,16	0,77	-51,97	-67,14	-0,2	101,49	7,54	-0,02	73185	0	3,07	7,85	-0,05	3,43	-0,85	0,22	0,26	0,4	5664,71	181,44	4335,19	615,65	0,79	-49,96	-62,88	0,14	79,45	8,27	-0,02	NA	0	2,09	4,84	0,14	2,51	1,38	0,01	0,06	0,27	3639
146	-3,22	-9,96	-4,25	0,23	0,35	1,45	245,46	36,8	321,34	355,24	0,68	2,09	3,09	13,75	67,69	-4,76	NA	NA	0	16,69	81,39	18,16	43,77	9,96	0,09	0,1	1,68	199,62	1,39	115,42	181,98	0,59	1,41	2,41	47,42	58,51	31,04	NA	NA	0	11,92	39,25	0,36	1,67	0,31	0,02	0,03	1,52	307,39
147	4,78	15,23	5,84	0,28	0,53	0,84	445,18	58,27	229,86	72,56	0,66	2,1	3,19	23,41	68,62	42,69	0,79	12361,82	4,09	22,78	182,69	2,26	8,08	2,43	0,68	0,85	1,02	390,48	39,22	226,94	39,47	0,7	2,5	3,57	27,44	70,04	27,55	0,96	NA	0,25	21,72	107,1	7,77	20,41	5,89	0,86	1,07	1,28	275,9
148	-0,18	-0,41	-0,51	0,02	0,42	0,47	1022,5	207,97	174,37	30,04	0,56	1,26	2,26	2,87	55,7	2,33	0,6	32394,64	38,19	8,56	57,24	0,1	0,53	0,21	0,01	0,42	0,46	743,14	223,59	198,76	28,47	0,81	4,13	5,13	4,62	80,52	3,28	0,31	15040,14	52,99	6,52	39,55	-0,04	-0,24	-0,07	0,04	0,37	0,42	709,21
149	7,34	28,28	10,33	0,02	0,6	0,98	512	206,22	301,74	141,6	0,73	2,8	3,85	22,71	74,04	18,51	0,91	19389,68	11,97	21,61	90,09	10,64	20,48	9,22	0,13	0,26	1,22	315,48	17	71	129,51	0,46	0,89	1,92	34,98	46,38	43,52	1,13	13024,21	20,37	14,91	54,68	7,19	14,16	7,18	0,14	0,68	1,4	363,47
150	7,6	9,48	5,72	4	4	5,04	273,81	NA	53,68	57,11	0,2	0,25	1,25	7,6	19,82	38,34	NA	NA	0	0	0	14,82	27,37	19,13	1,59	1,71	2,18	469,92	26,42	213,11	100,02	0,46	0,85	1,85	14,82	45,85	32,32	NA	NA	0	0	0	17,48	35,12	23,87	1,72	1,78	1,99	496,97
151	2,57	5,35	4,38	0,16	0,28	1,76	619,9	22,39	187,74	281,62	0,45	0,93	2,08	27,96	51,91	27,14	1,32	4680,56	6,8	43,22	205,67	2,88	6,41	5,14	0,21	0,37	1,67	648,48	36,58	232,83	303,55	0,49	1,09	2,22	27,05	49,23	23,55	1,45	NA	7,48	31,5	129,36	3,54	8,63	6,6	0,33	0,55	1,73	677,97
152	2,67	3,75	5,58	1,79	3,44	3,81	760,91	178,95	107,92	39,62	0,28	0,39	1,4	11,03	28,82	32,03	1,97	6021,91	6,14	17,47	75,26	14,37	18,03	20,64	2,79	4,41	5,38	522,66	82,21	50,49	48,89	0,19	0,24	1,25	22,65	19,42	98,2	1,97	NA	2,69	8,8	24,92	15,16	18,93	25,61	2,41	4,02	4,47	614,78
153	3,55	13,08	7,8	0,13	0,21	0,29	800,15	34,89	423,84	35,07	0,73	2,67	3,68	4,41	72,86	23,92	0,55	24232,5	0,02	1,88	10,35	1,15	3,8	2,95	0,02	0,14	0,28	932	61,6	436,96	70,5	0,7	2,29	3,29	2,02	69,63	25,28	0,54	NA	6,48	2,22	14,62	1,61	4,56	3,29	0,07	0,17	0,26	742,15
154	11,99	30,55	3,9	1,33	1,66	1,66	94,71	23,18	70,72	NA	0,61	1,55	2,55	110,54	60,76	19,73	NA	5087	0	32,07	88,84	1,61	21,51	NA	0,13	1,08	1,08	83,42	72,62	76,1	NA	92,51	1234,7	13,35	54,88	92,51	1,74	NA	NA	0	8,98	69,62	3,23	26,36	NA	0,16	0,34	0,34	55,78
155	-24,04	-32,85	-94,46	0,67	0,83	1,74	1430,49	45,98	284,76	261,88	0,24	0,32	1,37	31,8	26,83	-30,35	1,17	-1766,43	0	219,44	-483,68	-18,14	-31,78	-74,26	0,04	0,64	1,26	1490,06	55,58	151,69	329,87	0,4	0,7	1,75	41,8	40,04	-2,88	1,09	NA	25,58	172,49	-648,4	0,45	1,2	3,68	0,01	0,99	1,19	3002,14
156	8,59	45,48	6,99	0,26	1,15	1,53	296,31	47,79	57,32	22,07	0,63	3,34	5,3	18,05	81,12	24,81	0,53	27540,42	0	7,7	50,23	4,77	19,79	4,51	0,29	1,55	1,98	343,76	67,12	56,34	24,51	0,55	2,28	4,15	14,5	54,87	21,72	0,6	9342,15	0	6,37	53,97	7,57	25,37	7,95	0,18	1,42	2,15	382,6
157	6,33	8,62	6,48	0,26	0,74	1,61	372,45	32,59	67,99	59,54	0,19	0,26	1,36	26,56	26,47	120,34	1,06	22623,81	0	20,7	82,3	0,69	1,05	0,89	0,33	0,62	1,41	468,34	33,19	67,43	91,04	0,27	0,41	1,53	15,61	26,83	38,27	1,03	NA	10,37	13,88	164,33	1,58	2,8	2,22	0,06	0,38	1,06	511,92
158	4,93	9,62	2,99	0,96	1,63	1,75	221,3	58,78	88,26	10,61	0,41	0,81	1,95	13,93	48,82	23,48	1,77	40593,94	0	5,47	44,04	5,5	8,91	3,22	1,81	2,27	2,41	213,2	29,41	63,84	8,58	0,31	0,5	1,62	16,27	30,85	34,45	2,3	NA	0	4,54	31,88	4,57	10,97	3,5	0,94	1,45	1,54	278,98
159	3,73	5,41	NA	3,22	3,22	3,22	106,77	NA	123,24	NA	0,31	0,45	1,45	3,73	31,1	11,99	NA	NA	0	0	0	29,07	72,08	12,33	1,41	1,68	1,68	154,41	24,16	91,13	NA	0,6	1,48	2,48	29,07	59,67	48,71	NA	NA	0	0	0	15,47	37,97	6,77	2,49	3,28	3,28	159,28
160	-0,1	4,72	-0,45	1,95	2,27	2,94	1596,14	64,76	200,17	134,59	1	-45,53	-45,63	-0,1	102,19	15,11	1,35	NA	0	0	0	1,63	5330,95	5,38	5,32	5,99	7,6	1200,74	44,18	65,61	105,72	1	3265,29	3266,29	1,63	99,97	17,86	1,63	NA	0	0	0	0,39	5170	1,56	8,78	8,93	10,88	1467,39
161	0,5	1,89	2,03	0,06	0,39	0,69	1482,07	247,1	677,9	226,83	0,52	1,96	3,79	11,86	73,6	19,34	0,41	-33374,83	5,16	46,24	-65,13	0,25	1	1,27	0,08	0,43	0,83	1831,56	346,99	929,28	387,64	0,55	2,18	3,96	10,89	54,98	17,68	0,46	NA	3,06	39,27	-45,27	0,27	0,87	1,03	0,06	0,48	0,85	1414,34
162	0,48	0,81	0,23	0,2	0,27	2,3	170,41	3,23	46,28	95,02	0,41	0,69	1,69	12,46	40,67	11,19	1,97	14513	13,03	5,61	55,36	3,14	5,82	1,34	0,22	0,72	1,82	155,47	29,45	44,25	65,53	0,46	0,85	1,85	19,54	45,97	14,84	2,07	6091	16,97	7	56,01	5,01	7,55	1,85	0,51	0,61	2,18	134,53
163	1,21	2,35	1,88	0,21	0,63	1,22	568,4	73,66	79,93	110,29	0,38	0,74	1,95	21,52	48,72	30,02	0,89	259,77	18,61	31,72	3681,2	1,54	3,02	2,4	0,49	0,84	1,34	567,83	62,98	88,95	96,64	0,37	0,72	1,96	25,01	36,65	30,15	0,97	NA	18,14	26,96	1073,9	0,62	1,29	1,27	0,1	0,31	1,15	744,26
164	0,03	-2,16	0,13	0,03	0,9	1,18	1853,7	787,93	899,16	260,87	0,82	-69,29	-84,35	2,38	101,19	10,24	0,75	-7174,67	0,67	11,99	-94,99	1,29	31,28	5,61	0	1,22	1,31	1588,93	1191,73	854,48	82,72	0,87	21,19	24,32	2,93	87,13	10,75	1,12	7925,5	7,71	5,24	-9,45	1,97	43,55	6,28	0,04	1,02	1,09	1159,13
165	-4,66	-4,91	-0,63	12,74	12,74	20,37	49,32	NA	2,39	18,28	4,91	5,16	1,05	31,6	4,91	-95,04	NA	NA	0	4,91	114,76	13,59	13,59	2,78	NA	NA	NA	74,57	22,19	NA	18,24	NA	NA	1	65,41	0	NA	NA	NA	0	10,62	70,43	6,45	6,45	1,63	NA	NA	NA	91,91
166	21,15	87,77	17,15	0,41	0,67	1,23	295,1	58,3	221,52	124,43	0,76	3,15	4,15	21,15	75,9	32,48	3,69	NA	0	0	0	25,22	91,06	15,55	0,82	0,94	1,33	224,46	20,14	160,5	62,07	0,72	2,61	3,61	25,46	72,3	38,93	8,48	NA	0	0	0	9,54	81,23	7,84	0,5	0,69	1,02	299,31
167	3,43	19,68	28,45	0,2	0,89	1,29	3017,88	231,41	248,71	137,39	0,34	1,97	5,73	5,56	82,56	44,78	0,44	-1250,67	18,54	17,62	-378,6	3,74	22,15	34,83	0,19	0,49	0,66	3391,82	308,06	631,57	168,31	0,51	3,01	5,93	5,91	50,76	20,81	0,46	NA	31,57	14,71	-76,82	1,49	13,9	19,75	0,13	0,59	0,78	4823,67
168	-0,4	-0,4	NA	250	250	250	NA	NA	NA	NA	0	0	1	-0,4	0,4	-100	NA	NA	0	NA	NA	NA	NA	NA	NA	NA	NA	NA	NA	NA	NA	NA	NA	NA	NA	NA	NA	NA	NA	NA	NA	NA	33,97	49,02	22,16	1,92	3,79	3,79	237,44
169	41,12	56,95	11,31	3,28	3,48	3,61	100,15	5,48	27,43	3,5	0,28	0,39	1,39	56,08	27,8	147,88	NA	5797	0	4,12	21,8	19,36	22,08	7,65	7,56	7,86	8,13	143,76	5,25	17,5	4,74	0,12	0,14	1,14	34,12	12,31	157,36	NA	NA	0	5,83	36,24	8,93	10,64	4,29	5,98	6,04	6,31	174,78
170	6,05	15,55	13,61	0,03	1,27	1,47	818,57	464,75	375,21	94,93	0,6	1,55	2,57	13,02	61,06	11,54	2,61	-4813,4	11,57	15,67	-249,15	5,13	14,06	15,67	0,01	1,29	1,41	1111,7	767,19	553,13	76,51	0,63	1,73	2,74	11,14	63,12	9,57	2,69	7577,59	10,99	12,39	32,69	1,76	4,69	2,91	0,04	1,36	1,4	600,8
171	1,63	1,63	NA	212,79	212,79	212,79	NA	NA	NA	NA	0	0	1	1,63	0,47	345,83	NA	NA	0	NA	0	20,78	22,31	NA	12,54	12,54	14,57	NA	NA	NA	NA	0,07	0,07	1,07	32	6,86	302,9	NA	NA	0	NA	-80,08	19,12	20,7	19,13	11,66	11,66	13,1	364,12
172	0,29	1,44	0,26	0,11	0,2	0,25	326,88	23,44	258,29	14,31	0,8	3,97	4,97	0,29	79,89	9,47	0,25	NA	0	0	0	0,05	0,19	0,03	0,01	0,2	0,4	252,92	35,47	189,46	38,58	0,76	3,12	4,12	0,05	75,74	35,06	0,35	NA	0	0	0	0,22	1,12	0,44	0,61	0,69	0,71	714,33
173	-23,69	123,79	-23,96	0	0,39	0,6	368,15	153,22	303,72	90,08	1,16	-6,05	-5,22	-8,03	119,14	-14,78	-0,49	-4505,12	28,25	15,84	-265,41	13,06	83,61	9,08	0	0,78	0,98	253,14	155,47	169,19	40,85	0,82	5,25	6,4	22,77	82,02	20,92	0,81	NA	12,54	4,67	29,03	7,62	31,9	6,94	0,01	0,29	0,71	331,45
174	6,46	9,49	3,6	0,2	0,55	2,8	202,73	15,76	44,42	102,42	0,32	0,47	1,47	32,16	31,96	37,89	2,12	15696,67	0,25	14,32	56,23	6,7	10,63	4,21	0,05	0,68	1,83	228,76	52,11	56,95	95,11	0,37	0,59	1,59	43,63	36,91	18,16	1,91	NA	11,38	23,21	74,1	-2,57	-6,33	-3,43	0,2	0,4	0,72	484,9
175	-1,63	-2,52	-8,24	0,42	1,71	3,35	1841,88	104,1	46,77	134,49	0,23	0,35	1,55	0,33	35,33	29,97	0,97	-194053	9,1	9,93	-23,33	-0,71	-1,23	-3,89	0,11	1,35	1,74	1986,95	372,06	48,58	117,73	0,31	0,54	1,72	0,58	31,47	20,91	1,01	NA	17,98	5,26	-12,78	2,06	2,87	8,8	1,34	2,95	5,07	1557,06
176	15,99	26,82	21,22	0,23	0,26	1,88	483,21	6,49	188,83	309,58	0,4	0,68	1,68	35,16	40,39	54,3	2,59	-13353	0	25,45	-113,1	20,62	27,59	15,96	0,88	1,22	3,4	281,74	23,43	67,67	147,72	0,25	0,34	1,34	38,8	25,25	112,83	4,34	NA	0	14,07	-171,21	21,45	24,28	13,73	2,61	4,23	7,29	233,03
177	-4,22	-5,32	-7,66	0,84	3,26	7,85	660,19	50,14	29,58	145,5	0,12	0,15	1,26	14,77	20,61	46,99	1,39	7706,52	0,26	34,44	226,66	5,13	6,27	8,09	0,57	5,84	12,25	573,79	100,94	21,01	134,74	0,11	0,13	1,22	22,19	10,93	120,6	1,65	NA	0	19,05	73,79	-0,29	-0,37	-0,59	0,54	4,84	6,49	736,51
178	-72,24	117,48	-30,76	0,27	0,53	0,59	155	35,27	139,81	8,72	1,61	-2,63	-1,63	3,44	161,49	-43,58	0,2	-950,2	0	32,23	-370,53	15,86	80,73	12,35	3,36	3,97	5,19	283,48	16,87	27,7	33,95	0,8	4,09	5,09	58,47	80,35	26,25	1,85	NA	0	33,18	73,51	-19,8	-821,93	-11,94	1,94	2,71	3,01	219,48
179	0,56	3,13	1,33	0,23	0,53	0,64	867,51	81,04	210,55	29,25	0,82	4,62	5,62	0,56	82,2	14,7	0,8	357,81	38,88	0	0	8,07	29,11	16,53	0,19	0,36	0,43	745,14	77,73	348,92	31,52	0,72	2,61	3,61	8,07	72,27	32,56	0,52	NA	14,78	0	0	3,33	20,2	12,66	0,14	0,18	0,2	1382,05
180	2,44	5,52	5,52	0,01	0,12	0,5	822,46	20,81	94,6	74,49	0,36	0,81	2,26	13,36	55,8	37,14	0,63	5388,8	22,61	24,68	167,83	6,27	14,16	17,31	0,02	0,4	0,77	1005,54	81,1	66,7	77,98	0,35	0,79	2,26	16,36	34,99	48,19	0,69	NA	21,17	19,95	64,54	3,51	9,09	14,3	0,05	0,11	0,57	1481,62
181	0,04	0,1	0,18	7,57	11,07	30,03	1718,61	115,5	33,01	634,4	0,62	1,62	2,62	14,63	61,84	29,44	0,92	265	0	68,91	1418,68	0,08	0,23	0,37	1,22	1,65	4,25	1646,9	98,2	228,93	594,12	0,65	1,83	2,83	16,24	64,62	27,42	1,07	3096,75	0	50,32	717,26	4,76	20,6	26,65	1,69	2,03	2,93	2037,48
182	5,28	10,73	6,69	0,95	1,98	1,98	461,17	237,02	230,46	NA	0,51	1,03	2,03	9,69	50,81	10,39	NA	NA	0	5,59	21,34	8,94	21,26	8,75	0,19	1,63	1,63	356,05	292,4	203,37	NA	57,94	137,77	2,38	13,52	57,94	16,37	7,07	NA	0	4,47	26,74	NA	NA	NA	NA	NA	NA	NA
183	7,66	15,23	3,34	0,59	2,66	2,68	158,82	121,2	58,5	1,43	0,5	0,99	1,99	198,93	49,72	15,4	NA	8866,6	0	83,46	95,83	15,16	38,97	NA	0,51	2,15	2,17	204,77	153,23	93,42	1,41	0,61	1,57	2,57	166,04	61,09	24,81	NA	NA	0	61,19	71,32	1,99	14,94	NA	0,03	0,62	1,32	428,49
184	0,63	0,88	1,34	0,59	1,52	4,29	776,58	47,97	37,31	144,75	0,17	0,24	1,39	14,97	28,3	50,89	1,15	17173,03	5,15	30,61	87,73	2,49	3,5	5,56	0,4	0,84	3,49	811,33	30,14	49,66	186,44	0,19	0,27	1,4	17,01	19,19	55,8	1,16	11050,13	6,14	22,32	54,35	1,31	1,81	2,9	0,18	0,82	3,13	806,63
185	15,41	16,89	44,56	9,55	11,43	11,43	558,09	170,53	91,11	NA	0,09	0,1	1,1	15,41	8,75	176,08	NA	NA	0	0	0	12,07	84,49	7,31	0,99	1,12	1,17	220,54	25,07	186,95	8,74	0,86	6	7	12,07	85,71	14,09	NA	NA	0	0	0	16,97	82,79	13,26	0,66	0,72	0,82	284,41
186	-2,06	-3,91	-5,9	3,35	3,39	4,72	1043,26	3,59	95,45	128,81	0,47	0,9	1,9	20,09	47,36	5,65	1,61	5559,25	0	63,49	246,8	3,72	6,33	9,09	11,16	11,28	14,44	888,98	3,8	31,59	99,72	0,41	0,7	1,7	27,09	41,23	16,99	1,99	NA	0	41,4	130,47	2,16	2,29	5,46	10,43	10,83	14,7	921,27
187	6,28	9,39	15,82	1,03	1,29	1,97	916,2	66,61	51	171,59	0,33	0,49	1,49	68,42	33,09	55,47	3,07	-469,79	22,95	156,41	-2196,79	17,65	22,54	48,77	1,12	1,65	3,5	1005,58	64,83	113,97	227,81	0,21	0,27	1,28	78,07	21,48	136,93	2,54	NA	0,88	120,14	1266,95	1,11	3,73	7	0,02	1,49	1,7	2305,87
188	-0,31	-0,32	-3,24	20,48	20,48	20,48	1092,97	0	186,56	0	0,05	0,05	1,05	6,98	4,92	-6,2	NA	0	0	77,33	NA	-32,81	-38,75	-37,49	6,15	6,28	6,6	415,96	8,05	62,34	19,97	0,15	0,18	1,18	0,92	15,34	-213,82	NA	NA	0	38,54	237,71	-37,38	-44,28	NA	6,13	6,13	6,41	NA
189	25,47	27,57	6,3	0,99	13,15	13,15	62,36	72,85	6,77	NA	0,08	0,08	1,08	25,47	7,6	335,04	NA	NA	0	0	0	64,34	79,9	77,57	4,99	5,13	5,13	438,88	12,11	84,55	NA	19,48	24,19	1,24	64,34	19,48	330,29	NA	NA	0	0	0	22,32	23,62	76,44	27,01	28,28	28,28	1246,62
190	-1,4	-1,99	-2,44	0,48	1,41	3,31	636,79	55,28	59,72	115,38	0,28	0,41	1,42	20,94	29,81	48,11	1,28	5141,72	7,14	39,08	135,28	4,62	5,97	7,5	3,43	6,24	15,15	591,26	43,52	15,49	138,07	0,22	0,28	1,29	27,62	21,73	73,17	1,59	NA	6,82	26,3	88,85	-2,14	-2,85	-3,24	1,33	2,3	6,41	550,05
191	0	0	NA	NA	NA	NA	NA	NA	NA	NA	NA	NA	1	0	0	NA	NA	NA	0	NA	NA	23,35	25,03	33,39	4,48	14,89	14,89	520,66	360	34,57	NA	0,07	0,07	1,07	23,35	6,71	347,71	NA	NA	0	0	0	18,46	19,53	74,95	18,27	18,27	18,27	1477,57
192	0,48	1,02	0,75	0,04	0,06	1,07	576,07	6,03	240,64	245,56	0,53	1,13	2,13	11,55	53,15	13,26	1,06	13196,44	0	17,53	99,64	0	0	0	0,27	0,51	4,59	699,41	17,75	73,09	297,86	0,55	1,22	2,22	12,86	54,86	12,09	1,72	NA	0	17,76	89,57	0,87	1,18	2,12	0,3	0,32	2,42	886,5
193	2,33	15,18	2,79	0,09	0,16	0,8	435,87	12,25	171,62	110,52	0,85	5,51	6,51	10,48	84,64	25,71	0,62	10385	0	9,76	77	4,98	27,63	5,06	0,28	0,65	1,09	370,41	43,8	146,83	64,59	0,82	4,55	5,55	14,02	82	26,41	0,85	NA	0	9,2	76,83	10,84	43,1	14,52	0,11	0,79	1,37	487,5
194	13,16	44,83	65,78	0,06	0,55	0,85	1819,95	449,4	645,12	275,25	0,56	1,91	3,41	14,82	70,66	36,04	0,54	-22025,67	14,51	8,3	-15,42	12,26	54,65	49,95	0,21	0,74	1,16	1482,58	267,04	376,98	210,81	0,68	3,05	4,46	13,84	68,41	24,27	0,89	NA	39,14	4,46	-37,75	17,33	95,87	266,77	0,39	0,75	1,01	5603,17
195	3,48	5,05	6,68	1,21	1,94	4,1	698,49	60,51	51,16	181,73	0,31	0,45	1,45	18,13	31,1	45,37	1,74	24895,97	19,88	28,11	59,98	-2,33	-3,2	-4,25	0,77	1,84	5,06	663,17	62,35	31,27	186,18	0,27	0,37	1,37	15,21	26,79	28,18	1,64	11578,44	17,58	22,76	65,64	-3,43	-4,58	-6,62	0,23	2,3	5,7	703,19
196	26,31	65,38	58,87	1,49	1,67	1,67	814,34	89,92	481,25	NA	0,6	1,48	2,48	26,31	59,75	44,04	NA	NA	0	0	0	7,65	36,47	NA	1,25	1,27	1,27	1467,51	13,73	1147,08	NA	0,79	3,77	4,77	7,65	79,03	9,67	NA	NA	0	0	0	13,52	43,13	NA	1,46	1,46	1,46	2055,02
197	0,48	0,65	1,46	0,34	0,61	1,92	1101,17	42,34	52,78	209,15	0,2	0,28	1,35	10,4	25,83	46,33	1,11	4715,63	14,02	30	226,78	1,09	1,34	3,3	0,01	0,44	2,34	1103,21	52,69	55,12	229,05	0,14	0,17	1,23	11,36	13,51	81,37	1,13	8070,62	6	22,66	300,85	0,74	0,9	2,09	0,01	0,54	1,96	1027,02
198	2,82	4,95	12,09	1,81	2,02	2,02	1558,07	138,13	658,6	NA	0,43	0,75	1,75	33,3	42,99	23,5	4,14	NA	0	130,44	-99,63	9,35	14,48	NA	2,09	2,25	2,25	NA	NA	NA	NA	0,35	0,55	1,55	14,25	35,43	30,57	3,09	NA	0	NA	-6,25	19,99	68,55	32,19	0,3	0,72	1,38	586,05
199	-19,39	-27,22	-36,42	0,15	0,44	1,45	683,78	39,34	138,44	141,92	0,28	0,39	1,4	-0,41	28,77	-34,88	1,1	-151,94	0	35,65	-6348,7	-9,16	-15,7	-18,35	0,06	0,61	1,1	728,72	125,24	159,75	120,49	0,41	0,7	1,71	7,65	41,09	-0,94	1,03	6885,86	12,16	24,72	211,56	0,96	2,03	1,85	0,75	2,52	2,97	702,5
200	-3,01	-7,04	-17,54	6,96	21,31	25,87	2120,3	523,95	36,49	168,76	0,57	1,34	2,34	5,48	57,22	3,02	0,79	-1819,6	0	49,48	-361,53	NA	NA	NA	NA	NA	NA	NA	NA	NA	NA	NA	NA	NA	NA	NA	NA	NA	NA	NA	NA	NA	-1,39	-3,29	-6,32	5,12	14,89	17,65	1655,96
201	0,04	0,07	0,11	0,11	1,03	2,91	924,39	143,77	156,35	298,27	0,37	0,58	1,58	36,07	36,7	28,03	1,65	-21,88	0	91,49	-55664,25	1,26	2,05	3,24	0,42	1,55	3,45	937,53	179,75	158,93	301,81	0,39	0,63	1,63	35,38	38,6	26,51	2,03	NA	8,3	65,23	-1075,33	1,36	1,95	2,82	0,19	1,49	3,76	756,91
202	0,01	0,01	0,01	0,01	0,25	1,17	775,3	61,14	139,03	251,63	0,45	0,8	1,8	5,37	44,55	11,17	1,04	9889,7	16,72	11,42	94,45	0,38	0,77	1,28	0,02	0,44	1,51	1223,69	171,28	304,38	437,52	0,5	1,02	2,02	5,45	50,45	10	1,09	NA	8,69	12,23	106,2	0,05	0,09	0,1	0,1	0,14	1,07	756,32
203	-4,1	276,25	-2,18	0,12	0,82	0,98	193,75	131,75	189,92	31,95	1,01	-68,29	-67,3	37,32	101,49	-1,69	-0,22	10344,25	0	22,05	101,84	3,84	161,46	2	0,08	0,84	1,01	189,35	138,19	179,65	29,24	0,98	41,06	42,07	43,69	97,61	5,42	0,99	NA	0	14,58	56,94	-2,26	-556,68	-1,02	0,24	0,84	0,98	164,66
204	14,41	16,16	14,96	1,96	6,81	11,95	378,12	96,96	20,26	104,23	5,81	6,52	1,12	24,36	5,81	317,67	2,54	NA	0	7,46	21,34	6,44	7,08	8,37	3,07	13,12	18,82	472,8	166,35	16,63	94,9	3,93	4,32	1,1	15,39	3,93	255,41	2,76	NA	0	8,4	28,92	10,98	12	15,58	3,9	10,86	15,97	516,41
205	-0,45	-0,52	-2,34	NA	NA	NA	1419,45	300	NA	NA	0,14	0,17	1,17	-0,45	14,45	-3,1	NA	NA	0	0	0	7,91	14,46	NA	0,54	10,89	10,89	1510,42	1419,77	137,14	NA	0,45	0,83	1,83	7,91	45,3	17,46	NA	NA	0	0	0	7,41	12,73	NA	6	19,47	19,47	1685,97
206	0,24	0,61	0,39	0	0,26	0,82	594,9	75,51	123,51	167,7	0,58	1,48	2,54	24,55	60,58	33,73	0,81	3433,23	28,94	39,73	356,87	-0,05	-0,13	-0,08	0,07	0,45	1	554,83	103,4	77,02	148,65	0,59	1,43	2,44	25,94	58,61	28,37	0,97	NA	35,47	27,31	187,36	0,69	1,67	1,06	0,01	0,58	1,08	559,43
207	64,64	81,17	35,36	4,86	4,91	4,91	199,13	1,84	40,11	NA	0,2	0,26	1,26	64,64	20,36	317,39	NA	NA	0	0	0	11,59	13,74	NA	4,45	6,4	6,4	584,57	176,17	90,35	NA	0,16	0,19	1,19	11,59	15,63	74,18	NA	NA	0	0	0	9,24	9,74	13,03	18,94	19,33	19,33	513,43
208	-0,13	-0,37	-0,54	0,27	0,46	1,34	1567,83	192,59	1021,69	909,63	0,66	1,94	2,94	7,85	65,95	8,76	2,94	-61384	0	34,35	-16,84	3,11	6,84	7,04	0,15	0,38	1,57	824,9	101,87	444,41	530,19	0,54	1,2	2,2	9,13	54,47	18,12	3,16	NA	0	9,26	-7,67	24,34	33,99	103,04	0,47	0,68	2,67	1540,67
209	7,7	8,85	8,01	2,6	4,58	7,38	378,97	68,84	34,84	99,16	0,13	0,14	1,15	33,57	13,02	122,87	2,88	21845,24	0	26,94	95,22	11,02	13,01	11,12	3,22	4,41	6,21	367,18	51,87	43,65	78,7	0,15	0,18	1,18	36,04	14,9	110,91	3,45	NA	0	17,77	62,63	8,44	9,88	9,95	2,89	4,21	6,1	428,84
210	-2,69	-3,66	-8,42	0,02	0,36	2,31	1140,21	41,18	45,43	232,7	0,13	0,18	1,36	10,21	26,46	46,68	0,99	5097,53	6,75	40,4	148,77	0,17	0,23	0,5	0,01	0,35	2,39	1070,81	38,83	45,66	237,54	0,13	0,17	1,33	14,35	13,05	64,44	1,04	8013,32	7,08	28,2	87,32	-4,59	-6,27	-14,44	0,04	0,37	2,2	1143,93
211	8,23	9,14	71,99	0,29	3,37	7,09	3182,58	425,63	138,17	520,6	0,05	0,06	1,11	16,96	9,88	417,15	1,32	-9870	0	76,32	-100,68	3,47	4,96	57,09	0,09	1,44	1,85	5985,01	2068,54	141,54	640,9	0,27	0,38	1,43	11,9	26,72	57,88	1,36	NA	23,58	98,18	-66,5	0,05	0,06	0,46	0,56	2,63	4,4	3094,85
212	-9,22	-59,3	-21,9	0,07	0,36	1,06	864,68	91,58	237,25	225	0,71	4,54	6,43	8,84	70,56	19,94	0,8	9878,6	9,56	31,76	-320,05	-2	-32,67	-7,37	0,14	0,71	1,3	1343,05	190,09	143,16	197,76	0,9	14,7	16,36	7	89,84	9,19	0,92	9338,2	14,4	24,32	-232,15	-0,9	-62,15	-6,3	0,74	3,51	5,2	2556,04
213	7,84	103,1	25,54	0,08	0,75	0,84	1186,57	242,75	302,32	33,07	0,81	10,6	13,16	9,27	92,4	14,5	0,18	32358,88	4,93	4,67	18,82	16,15	71,87	39,4	0,34	2,42	2,57	888,09	287,65	102,47	20,65	0,68	3,03	4,45	18,21	68,16	29,33	0,48	NA	4,07	4,17	12,85	0,62	3,04	2,71	0,39	1,14	1,36	1589,51
214	0,12	0,18	0,13	0,13	0,32	1,35	371,69	16,2	68,47	88,11	0,24	0,34	1,43	11,66	29,92	60,35	1,03	4676,07	4,34	11,78	159,17	-10,15	-15,23	-8,54	0,05	0,34	1,4	306,09	23,24	79,5	84,5	0,28	0,41	1,5	7,13	27,57	14,95	1,07	NA	0	10,08	179,58	1,76	3	1,7	0,04	0,45	1,31	351,26
215	0,82	0,95	0,19	4,9	7,41	7,41	83,77	28,65	11,44	0	0,14	0,16	1,16	97	13,96	5,86	NA	5951	0	22,63	94,82	0,49	0,61	0,14	3,74	5,42	5,42	100,52	30,72	18,36	NA	19,23	23,8	1,24	97,44	19,23	2,56	NA	NA	0	26,77	90,77	-3,66	-4,81	-0,99	3,77	5,39	5,39	98,3
216	3,64	4,12	4,99	1,81	3,82	7,01	498,92	70,68	35,2	114,09	0,09	0,1	1,13	21,2	11,58	184,56	1,84	19451	0	24,07	77,81	7,55	8,48	12,24	0,75	2,78	6,56	590,38	87,28	43,08	162,89	0,08	0,1	1,12	22,87	8,48	200,25	1,8	10589,59	0	17,81	52,08	4,39	4,73	6,8	0,09	8,51	13,54	563,59
217	-10,96	-292,65	-19,31	0,05	0,18	0,7	641,05	47,13	239,73	200,96	0,95	25,32	26,69	29,92	96,25	9,89	0,58	-1548,38	36,02	72	-688,81	-4,71	-580,14	-12,46	0,04	0,41	1	963,95	115,45	149,2	186,5	0,99	121,72	123,28	16,9	98,74	1,36	0,75	NA	23,09	41,01	315,98	0,17	28,03	0,72	0,08	1,22	2,36	1541,05
218	2,12	8,18	9,16	0,17	0,84	1,06	1569,88	315,1	341,36	108,22	0,74	2,85	3,85	2,12	74,06	10,1	0,84	NA	8,44	0	0	-14,99	-76,08	-36,1	0,05	0,49	0,59	876,75	291,66	496,09	65,19	0,8	4,08	5,08	-14,99	80,3	28,88	0,36	NA	18,79	0	0	-9,83	-76,19	-21,34	0,18	0,66	0,74	790,09
219	-41,54	-918,63	-101,98	0,01	0,38	0,88	893,57	266,61	600,4	359,17	0,9	19,87	22,11	-35,3	95,48	-35,05	0,17	-48223,77	12,76	15,32	-21,73	-24,42	31,03	-73,84	0,01	0,62	0,98	1100,67	485,74	798,02	282,27	1,74	-2,21	-1,27	-9,12	174,05	-6,9	-3,01	11985,04	0	33,08	-41,15	2,12	70,33	4,44	0,12	0,43	0,82	760,16
220	-17,82	102,44	-32,04	0,03	0,09	1,1	654,61	36,95	569,32	584,77	1,17	-6,75	-5,75	-17,82	117,39	-15,18	NA	NA	29,23	0	0	-0,02	-0,02	-0,05	0	0,65	1,34	1273,34	97,56	149,75	102,88	0,18	0,22	1,22	-0,02	17,82	2,85	1,05	NA	5,88	0	0	0,54	0,68	5,36	0	0,08	1,25	3648,93
221	-1,38	-2,21	-2,56	0,08	0,98	2,4	671,94	73,24	81,36	117,3	0,23	0,37	1,59	20,45	37,24	39,09	1,02	7948,71	0	40,31	119,93	-2,38	-3,83	-3,5	0,05	0,51	2,01	535,81	40,05	87,56	131,28	0,25	0,4	1,61	19,79	24,87	30,95	1,04	7553,78	0	23,11	85,21	-6,31	-11,67	-8,32	0,01	0,36	1,28	480,39
222	2,44	3,15	3,64	1,1	2,76	4,98	543,28	65,49	51,41	161,05	0,18	0,23	1,29	26,26	22,73	66,21	2,42	19427,45	5,52	35,56	88,61	3,58	4,42	5,01	1,03	2,62	5,37	509,54	66,69	40,91	165,37	0,15	0,18	1,23	30,33	14,95	84,07	2,33	NA	3,85	26,19	66,79	0,5	0,62	0,7	0,49	2,25	5,69	511,28
223	0,05	0,06	0,33	0,38	1,53	5,77	2225,39	110,04	96,31	408,58	0,08	0,09	1,11	15,54	8,4	96,74	1,26	NA	1,97	67,21	141,12	0,13	0,15	0,76	0,92	2,1	8,51	2096,55	72,01	61,35	393,51	0,09	0,1	1,11	15,19	9,21	79,55	1,28	NA	2,73	61,91	180,45	0,14	0,15	0,76	0,28	2,6	7,47	2039,36
224	-13,33	-13,32	-18516,67	-1701,2	-1720	-1720	505755,25	1410	-75	NA	0	0	1	-13,33	-0,01	14830	1,35	NA	0	0	0	-9,83	-9,83	NA	NA	NA	NA	307049,17	645	NA	NA	NA	NA	1	-8,79	0	NA	1,36	NA	0	659,72	-221,96	5,24	5,39	NA	8,16	11,11	11,11	5219,77
225	0,16	0,3	0,24	0,01	0,41	1,5	538,33	51,75	105,79	143,49	0,4	0,76	1,91	15,08	47,66	4,41	0,83	15974,42	4,49	22,07	71,72	0,69	1,25	1,09	0,07	0,23	0,86	576,24	35,3	198,35	137,48	39,96	72,39	1,81	14,57	39,96	5,64	0,84	7619,05	3,72	15,36	65,81	-0,25	-0,48	-0,47	0,06	0,44	2,04	671,22
226	-6,58	-8,42	-10,5	0,07	2,14	6,16	581,31	85,03	41,13	167,81	0,1	0,13	1,28	11,29	21,94	23,09	1,44	4491,77	0	28,53	244,85	-5,76	-7,18	-10,17	0,94	3,52	8,79	642,7	83,62	32,32	170,07	0,08	0,1	1,25	13,06	7,67	45,32	1,5	8176,61	0	24,08	114,39	-1,38	-1,71	-2,32	1,21	4,4	9,9	611,01
227	-13,58	149,84	-28,92	0,01	0,47	0,56	774,9	336,9	726,78	67,07	1,09	-12,01	-11,03	0,97	109,07	-10,28	-0,09	-19828,14	5,58	30,97	-107,13	0,86	-9,72	1,58	0,01	0,18	0,5	668,23	79,59	466,26	151,11	1,02	-11,49	-11,27	15,07	101,94	4,04	0,16	NA	16,07	18,06	-199,37	0,03	0,07	0,13	0,21	0,42	0,91	1576,86
228	-0,94	12,3	-14,64	0,22	0,25	0,52	5694,93	145,19	6059,01	1706,71	1,08	-14,14	-13,14	1,53	107,61	1,49	-0,17	-8520	0	38,51	-13,18	8,05	414,21	103,88	0,27	0,29	0,68	4696,31	80,73	4553,11	1788,15	0,98	50,44	51,44	17,46	98,06	9,93	0,06	NA	0	121,38	-207,69	-0,32	-21,83	-3,32	0,22	0,25	0,72	3724,41
229	-0,37	-1,3	-0,49	0,29	0,69	1,18	483,78	89,59	80,83	113,27	0,67	2,39	3,56	13,75	71,9	9,11	1	24323,76	31,03	18,76	86,5	0,47	0,89	0,6	0	0,69	1,36	464,95	128,14	98,94	123,83	0,43	0,81	1,89	14,66	42,78	12,52	1,2	16978,35	18,69	12,66	57,66	0,85	1,6	1,04	0	0,58	1,37	442,26
230	0,1	9,17	0,09	0,01	0,87	0,94	315,68	216,17	242,47	16,68	0,99	92,51	93,51	1,37	98,93	9,93	0,86	NA	2,39	1,1	8,04	-0,69	-162,8	-0,73	0	0,85	0,92	385,72	281,71	319,82	24,38	0,99	234,6	236,5	0,62	99,2	9,61	0,71	NA	3,64	1,02	12,45	0,07	16,52	0,08	0,01	0,82	0,99	406
231	3,12	20,04	3,13	0,7	0,71	0,83	164,48	1,41	303,88	37,42	0,84	5,42	6,42	3,12	84,41	7,88	0,51	NA	0	0	0	3,08	4,78	3,71	1,42	2,1	2,26	438,63	105,24	154,23	25,18	0,36	0,56	1,56	3,08	35,69	8,62	3,29	NA	0	0	0	2,64	4,46	2,02	1,78	1,66	1,79	279,45
232	0,09	3,1	0,22	0,02	0,42	1	921,56	160,96	402,81	238,22	0,95	33,49	35,21	35,71	97,16	12,62	0,83	-3339,27	0	90,19	-296,71	0,49	14,57	1,53	0,04	0,56	1,17	1133,06	166,6	321,32	195,14	0,86	25,54	29,58	47,17	86,35	20,47	0,69	NA	0	104,7	-3672,25	0,01	0,28	0,03	0,07	0,68	1,22	1275,2
233	5,76	6,55	67,3	11,14	21,71	24,82	4250,51	884,08	83,68	264,16	0,03	0,03	1,14	15,11	11,95	756,08	1,75	-2204,28	0	109,12	-340,32	8,57	10,36	73,68	7,62	13,08	15,11	3130,55	498,26	91,27	185,41	0,08	0,1	1,21	20,56	7,91	292,72	1,57	NA	0	71,76	-289,99	10,74	12,3	92,13	15,92	20,39	22,6	3122,82
234	-9,72	-19,99	-11,77	0,02	0,33	1,34	441,04	62,1	138,91	200,43	0,5	1,03	2,06	15,44	51,39	1,71	1,32	6723,21	13,26	30,49	147,57	0,36	0,87	0,5	0,01	0,58	1,43	497,68	125,65	154,52	196,05	0,56	1,34	2,39	21,74	56,09	14,17	1,52	NA	17,21	21,03	73,84	-0,84	-1,62	-0,89	0,02	0,5	1,68	388,49
235	0,1	3,82	0,42	0,17	0,35	0,52	1525,28	224	1199,56	200,29	0,97	36,96	37,96	18,46	97,37	12,53	0,33	4501,63	3,07	76,92	220,63	0,13	4,35	0,75	0	1,08	1,26	2110,1	1456,37	1348,6	239,65	0,97	32,52	33,52	18,98	97,02	11,85	1,85	9413,88	18,77	109,25	-934,61	0,06	1,63	0,27	0,3	1,38	1,73	1534,46
236	13,24	15,89	18,54	0,98	4,04	5,09	509,65	174,91	57,07	60,87	0,16	0,19	1,2	23,97	16,7	160,69	2,06	41581,26	0	15,02	33,78	6,88	7,17	11,62	63,25	121,06	168,53	614,64	111,57	2,19	103,8	0,03	0,03	1,04	19,38	2,93	608,14	2,5	NA	0	14,79	40,52	-6,02	-7,24	-12,69	2,21	3,18	6,57	767,81
237	0,57	1,23	0,12	0,07	0,07	0,07	79,04	NA	42,35	NA	0,54	1,18	2,18	0,57	54,17	13,88	0,48	NA	0	0	0	-2,74	-14,94	-2,43	0,84	0,85	0,85	322,61	3,24	260,61	NA	0,82	4,46	5,46	28,18	81,68	10,31	0,6	NA	0	27,4	74,5	15,81	31,61	4,72	1,18	1,18	1,18	108,73
238	0,28	0,29	NA	55,58	55,58	55,58	NA	NA	NA	NA	0,02	0,02	1,02	0,28	1,8	15,66	NA	NA	0	NA	NA	-10,6	-11,85	NA	9,44	9,44	9,44	NA	NA	NA	NA	0,11	0,12	1,12	-10,6	10,6	-100	NA	NA	0	NA	NA	-11,85	-13,45	NA	8,44	8,44	8,44	NA
239	5,28	52,25	10,44	0,27	0,29	0,33	720,04	9,26	545,27	24,48	0,9	8,9	9,9	25,26	89,9	25,95	0,3	2652,6	11,95	39,52	189,88	12,01	45,44	12,53	0,16	0,28	0,28	379,87	32,16	267,29	0,21	0,74	2,78	3,78	47,21	73,57	51,34	0,33	NA	0	36,74	-499,02	15,03	38,97	170,16	0,05	1,34	1,45	4119,64
240	-7,9	-27,02	-33,57	0,73	1,32	2,37	1546,54	46,77	462,75	491,26	0,63	2,16	3,42	2,82	70,76	8,35	2,19	-21691	17,91	45,55	-36,8	6,14	15,65	92,92	0,26	0,74	1,52	5506,03	441,83	2824,84	2181,37	0,61	1,55	2,55	19,23	60,74	33,12	2,23	NA	0	198,02	-45,23	0,14	0,5	0,6	0,01	0,85	1,3	1608,85
241	-224,75	109,35	-213,74	0,01	0,04	0,04	346,17	32,67	1044,82	NA	3,06	-1,49	-0,49	-198,97	305,53	-68,83	-2,32	-72664	0	24,52	-15,62	4,85	7,82	NA	0,7	1,08	1,99	17593,68	2499,63	6603,18	5990,41	38,03	61,37	1,61	4,85	38,03	29,29	2,53	NA	0	0	0	2,37	29,12	8,91	0,36	1,27	1,72	1371,17
242	5,08	56,54	4,34	0,01	0,9	1,78	310,8	91,94	67,82	92,98	0,91	10,09	11,13	19,7	91,02	15,18	1,89	28019,6	11,56	12,48	56,08	4,39	33,56	6,05	0,01	0,74	2,61	501,18	87,98	64,66	223,31	0,8	6,13	7,64	19,42	80,29	16,22	2,04	NA	11,13	14,78	42,71	2,16	13,58	1,88	0,01	0,72	1,99	316,25
243	5,87	6,31	7,01	0,97	6,01	8,34	434,78	150,09	29,79	70,29	0,07	0,07	1,07	5,87	6,93	213,83	2,2	NA	0	0	0	3,93	7,62	8,48	4,3	7,55	9,33	784,75	111,91	34,44	61,35	48,37	93,67	1,94	3,93	48,37	19,43	1,63	NA	0	0	0	15,78	28,76	24,22	10,19	13,98	20,32	558,55
244	11,47	24,16	7,2	0,64	0,71	3,89	228,6	2,77	38,39	123,67	0,53	1,11	2,11	26,2	52,53	27,73	1,43	2011,2	0	9,25	541,45	7,27	32,26	11,05	0,16	0,69	0,76	552,98	164,74	252,9	23,22	0,77	3,44	4,44	11,59	77,46	10,59	0,76	NA	30,66	4,55	101,07	3,54	9,5	4,92	0,01	0,09	0,43	506,73
245	2,34	4,6	4,89	0,21	1,22	2,39	761,99	118,77	99,97	143,55	0,37	0,72	1,97	19,72	49,21	26,39	0,93	5877,53	2,68	36,38	218,23	0,12	0,36	0,54	0,51	1,5	6,09	1590,02	90,16	107,98	497,94	0,57	1,68	2,92	11,49	57,44	11,66	0,91	NA	0,04	35,07	87,87	-1,66	-6,55	-7,54	1,79	3,08	10,01	1657,49
246	3,5	3,87	7,29	4,39	4,39	19,67	756,69	NA	25,38	393,2	0,03	0,04	1,1	13,66	9,43	346,55	2,72	NA	0	21,12	-46,62	1,25	1,4	0,94	1,25	1,25	3,24	273,12	NA	11,76	23,46	0,05	0,05	1,12	11,42	4,87	182,05	1,05	NA	0	0	0	7,06	7,73	7,7	1,1	1,36	1,45	397,02
247	-1,8	-17,44	-5,36	0,13	0,25	0,52	1081,61	100,95	629,26	213,45	0,84	8,12	9,66	4,74	89,65	5,62	0,2	193,82	15,51	19,46	4618,44	0,37	4,57	0,91	0,05	0,48	0,66	891,28	274,06	566,95	110,1	80,35	985,94	12,27	6,1	80,35	8,15	0,17	NA	7,51	9,87	94,51	0,32	4,28	0,57	0,01	0,46	0,63	648,12
248	0,46	0,57	0,5	0,49	1,41	1,43	395,73	73,12	47,26	1,57	0,2	0,26	1,26	6,76	20,36	55,24	1,13	8613,17	8,08	6,85	55,89	1,57	1,99	1,51	0,24	1,46	1,46	352,03	84,44	51,36	NA	0,21	0,27	1,27	8,04	21,38	54,91	1,11	NA	5,01	4,63	26,95	-5,44	-7,74	-5,34	0,41	0,59	1,33	357,16
249	0,21	0,99	0,33	0,01	0,07	1,32	577,03	21,4	361,05	456,02	0,79	3,78	4,78	62,19	79,06	2,2	1,26	426,5	0	98,25	2484,17	-35,74	298,7	-70,71	0,02	0,51	3,84	720,13	78,58	159,71	532,03	1,12	-9,36	-8,36	5,37	111,97	-29,97	-0,87	NA	0	81,33	-86,61	-3,62	47,74	-658,2	0,62	0,91	1,23	66164,28
250	0	0	NA	NA	NA	NA	NA	NA	NA	NA	0	0	1	0	0	NA	NA	NA	0	NA	NA	4,05	10,04	NA	0,42	1,68	1,68	111,73	82,77	65,92	NA	0,6	1,48	2,48	4,05	59,66	6,79	NA	NA	0	0	0	0,91	13,59	NA	0,15	0,99	0,99	428,98
251	2,49	3,17	3,46	0,6	1,12	3,16	505,97	37,73	74,73	154,24	0,2	0,26	1,27	22,22	21,43	90,7	1,57	12969,81	0	27,42	93,74	2,79	3,45	3,49	0,91	1,87	4,15	456,62	57,32	60,31	137,25	0,18	0,23	1,24	22,78	18,16	96,97	1,89	9252,73	0	18,57	84,39	3,55	4,06	4,45	3,05	3,91	8,37	455,88
252	1,49	5,89	2,57	0	0,52	0,8	630,97	232,94	297,75	128,96	0,74	2,94	3,96	11,5	74,77	7,1	0,62	-1425,14	24,62	17,36	-1036,58	-7,02	-55,04	-40,82	0	0,1	0,6	2115,54	160,04	1307,48	859,83	0,87	6,84	7,84	2,14	87,24	-3,98	0,33	NA	20,02	37,58	-107,48	1,22	16,56	6,69	0,02	0,69	2,57	1990,69
253	-0,35	-0,64	NA	2,16	2,18	2,18	NA	NA	NA	NA	0,46	0,85	1,85	-0,35	45,82	-0,76	NA	NA	0	NA	0	7,16	28,33	NA	0,64	0,64	1,34	NA	NA	NA	NA	74,74	295,85	3,96	7,16	74,74	9,58	NA	NA	0	NA	0	11,99	34,65	19,93	0,48	1,22	1,53	604,9
254	4,13	9,09	8,5	0,26	1,42	1,87	748	153,01	132,52	60,82	0,33	0,71	2,2	11,24	54,52	48,11	0,9	19191,56	13,27	14,59	51,25	0,22	0,61	0,56	0,19	1,04	1,23	915,08	219,24	249,95	51,3	39,59	107,74	2,72	7,22	39,59	34,07	0,73	NA	10,04	12,66	33,06	0,08	0,21	0,19	0,3	1,29	1,45	868,17
255	9,69	56,35	19,17	0,88	1,44	2,34	719,69	81,99	147,03	134,57	0,83	4,81	5,81	19,53	82,8	25,62	1,53	24362,75	0	19,45	30,79	6,35	24,89	12,43	0,66	3,16	9,64	713,06	97,02	38,88	252,11	0,75	2,92	3,92	19,75	74,5	22,25	2	NA	0	26,26	38,61	1,4	6,02	3,75	0,13	1,59	3,41	973,66
256	-2,62	-4,53	-25,11	0,01	0,13	0,91	3483,14	66,81	561,86	443,53	0,42	0,72	1,72	4,13	42,01	2,66	0,97	-5351,82	7,62	64,62	-128,75	0,27	0,4	2,14	0	0,05	0,69	2848,76	27,36	402,8	422,71	0,31	0,45	1,45	9,07	31,04	22,67	0,87	NA	12,58	49,93	1489,38	0,09	0,13	0,59	0,02	0,43	1,09	2428,45
257	-9	-513,33	-14,12	0,06	0,67	2,19	571,02	79,89	130,02	199,97	0,98	56,03	57,03	-9	98,25	-9,16	0,04	NA	0	0	0	0,35	4,14	2,54	0,02	0,17	0,95	2647,56	345,15	2209,16	1712,89	91,57	1086,46	11,86	0,66	91,57	0,56	0,42	NA	0	1,62	-59,98	0,19	4,26	0,15	0,56	1,61	1,84	289,58
258	-0,01	-0,01	-0,02	0,01	0,23	0,97	1404,82	78,92	372,87	279,85	0,6	1,56	2,61	21,8	61,69	10,73	0,95	5415	0	84,15	162,47	2,94	7,61	10,93	0,2	0,31	0,91	1354,9	40,26	392,09	236,92	0,6	1,54	2,59	22,3	59,63	17,62	0,94	NA	0,02	52,24	155,37	0,77	2,39	3,36	0,07	0,95	1,28	1597,2
259	6,74	21,34	11,68	0	0,41	0,82	630,65	112,45	150,54	113,15	0,6	1,9	3,16	16,57	68,4	22,63	0,61	35861,71	26,62	17,03	52,86	1,34	3,69	2,95	0	0,33	0,9	799,18	97,23	197,72	171,79	0,51	1,4	2,75	12,35	50,98	17,85	0,63	NA	17,61	17,65	73,91	0,4	1,12	0,77	0	0,28	0,93	704,58
260	38,1	48,67	8,03	2,98	4,64	4,64	76,75	27,12	16,36	NA	0,22	0,28	1,28	74,98	21,7	175,56	NA	11117	0	7,78	41,27	11,4	14,22	3,95	4,02	5,05	5,05	125,98	25,38	7,24	NA	0,2	0,25	1,25	32,23	19,81	57,55	NA	NA	14	7,21	23,1	8,53	11,77	1,73	3,35	3,64	3,64	73,7
261	-6,74	-21,65	-66,27	0,04	0,38	0,93	3576,61	270,89	742,58	438,81	0,33	1,07	3,21	-2,69	68,85	16,26	0,47	-10757,27	4,02	39,89	-111,53	-0,65	-2,51	-6,61	0,02	0,74	1,26	3680,33	644,3	898,75	466,22	36,3	139,36	3,84	3,13	36,3	26,68	0,54	NA	0	26,88	-578,91	-1,86	-8,14	-8,66	0,01	0,72	0,97	1693,94
262	-11,62	-17,48	-25,31	0,13	0,79	1,99	792,87	85,4	124,02	162,93	0,29	0,44	1,5	5,6	33,55	-8,1	1,17	5254,61	6,2	37,51	214,1	6,75	11,22	15,61	0,01	0,66	1,78	842,21	102,92	115,39	180,08	0,32	0,54	1,66	20,42	32,32	45,34	1,11	9082,02	11,04	22,56	47,65	-3,38	-6,82	-9,21	0,14	0,43	1,38	991,21
263	3,7	5,28	54,17	0,94	1	1,2	5331,12	67,59	1118,7	234,55	0,22	0,31	1,43	9,62	30	81,9	0,94	-22647	0	86,72	-84,38	2,57	3,37	54,24	1,22	1,27	1,34	7697,55	85,5	1787,76	133,08	0,24	0,31	1,31	7,05	23,9	10,73	1,11	NA	0	94,82	-33,23	3,26	7,09	11,47	0,05	0,78	0,8	1282,95
264	-0,1	-0,1	-0,15	2,46	3,9	13,7	553,03	35,43	24,65	244,83	0,05	0,05	1,05	80,21	4,51	103,46	2,5	-3165,67	0	122,01	-211,45	0,25	0,31	0,44	1,43	2,13	3,84	635,32	73,15	103,69	177,04	0,19	0,24	1,24	67,78	19,14	77,7	2,21	NA	0	117,86	-191,81	13,64	16,43	19,99	1,18	2,99	4,54	533,2
265	0,75	3,4	9,02	0,08	1,04	1,44	4379,63	2330,78	2081,34	978,72	0,66	3,01	4,53	2,73	77,93	8,23	1,39	-25100,5	7,84	23,8	-25,12	1,08	2,37	5,32	0,32	0,69	1,31	1795,76	342,44	640,82	570,3	54,4	119,3	2,19	4,57	54,4	21,24	1,51	NA	15,82	17,24	-18,97	1,18	2,89	11,28	0,01	0,75	1,04	3491,43
266	-6,32	-6,75	NA	30,12	30,12	30,12	NA	NA	NA	NA	0,06	0,07	1,07	-6,32	6,32	-100	NA	NA	0	NA	0	-2,39	-3,79	-5,25	0,57	1,25	1,25	797,58	198,31	290,42	NA	0,37	0,58	1,58	8,46	36,82	-6,5	1,17	NA	0	23,79	125,51	27,91	42	NA	1,57	2,33	2,33	368,58
267	1,75	3,74	57,24	37,3	37,3	37,3	11897,11	NA	111,57	NA	0,53	1,14	2,14	1,75	53,18	22,27	1,53	NA	0	0	0	1,25	2,41	NA	18,56	19,26	19,26	7322,73	108	153,6	NA	0,48	0,92	1,92	1,25	47,96	25,43	1,66	NA	0	0	0	0,45	0,78	NA	18,97	18,98	18,98	6631,13
268	-491,5	-2720,56	-124,62	1,26	1,27	1,27	92,29	1,25	71,63	NA	0,82	4,54	5,54	354,76	81,93	-599,88	NA	NA	0	214,57	235,6	-15,13	-51,06	-4,54	0,84	1,64	1,64	109,3	53,03	65,84	NA	0,7	2,37	3,37	250,44	70,37	-21,51	NA	NA	0	79,74	80,5	-163,46	191,44	-492	0,61	0,62	0,62	1095,64
269	0,46	0,61	0,94	1,47	2,9	3,89	749,99	111,11	77,38	77,61	0,16	0,21	1,34	14,94	25,1	63,81	1,34	10703,56	0	29,85	128,01	1,49	1,9	3,06	2,13	3,86	5,73	747,31	90,36	52,39	98,06	0,13	0,16	1,27	17,82	12,84	81,1	1,41	NA	0	24,04	83,03	-0,81	-0,98	-1,73	4,34	8,05	11,84	773,84
270	-5,58	-27,6	-21,52	0	0,23	0,93	1403,65	105,32	129,48	321,67	0,68	3,34	4,95	-0,49	79,78	2,79	0,79	-1515,48	26,01	19,63	-796,94	0,34	1,49	0,63	0	0,64	1,11	680,73	112,88	80,18	81,69	0,66	2,92	4,42	6,2	66	12,82	0,88	8937,73	17,67	7,77	87,68	-3,92	-21,93	-9,16	0	0,6	0,97	850,94
271	12,2	24,64	30,45	0,2	0,86	1,77	908,8	137,41	156,09	190,47	0,5	1,01	2,02	16,26	50,5	41,03	1,33	13159	5,76	10,14	76,64	5,91	9,46	13,58	0,37	1,77	4,09	836,51	119,37	85,61	199,13	0,38	0,6	1,6	9,31	37,54	34,79	1,61	NA	0	4,96	17,74	1,84	2,79	4,08	0,24	3,03	5,73	806,52
272	-8,58	186,09	-16,99	0,11	0,19	0,19	720,33	26,4	741,03	NA	1,05	-22,68	-21,68	-8,13	104,61	-6,96	-0,05	-16172	0	0,9	-4,01	1,36	15,12	NA	0,04	0,27	0,27	958,33	57,47	701,97	NA	91,01	1012,52	11,13	1,36	91,01	9,51	0,11	0	0	0	0	-10,48	-418,4	-64,8	0,26	0,27	0,27	2250,81
273	-192,52	113,21	NA	3,53	3,54	3,54	NA	NA	NA	NA	2,7	-1,59	-0,59	-9,37	270,06	-71,29	NA	-55,67	0	NA	-9107,19	4,97	-1248,81	2,03	0,01	0,9	0,9	148,61	122,39	136,32	NA	1	-252,42	-251,42	9,42	100,4	6,14	0,45	NA	0	1,34	27,84	12,69	109,14	1,36	0,42	0,98	0,98	38,99
274	-10,74	-15,22	-51,04	0,43	0,6	2,31	1729,62	19,64	116,74	202,91	0,14	0,2	1,42	1,2	29,41	-4,08	0,92	-2340,78	0	56,77	-461,52	-1,08	-1,44	-4,12	0,21	0,34	2,44	1386,75	11,41	90,82	190,59	0,11	0,15	1,33	11,88	11,4	56,44	0,94	NA	0	34,37	170,25	-6,99	-9,81	-29,05	0,12	0,27	1,5	1511,83
275	11,58	21,51	16,21	0,12	0,2	0,63	509,36	16,53	156,52	95,58	0,45	0,83	1,86	29,32	46,15	48,17	0,75	26646,26	12,24	24,81	58,07	16,22	26,41	20,57	0,17	0,38	0,75	461,44	32,77	118,59	60,04	0,37	0,61	1,63	32,19	37,27	70,63	0,85	12217,05	10,12	14,9	33,61	0,25	0,39	0,44	0,27	0,57	1,2	637,46
276	-13,62	-39,57	-22,77	0,05	0,45	0,74	608,27	73,44	138,39	53,12	0,55	1,6	2,9	-2,19	65,57	7,24	0,76	-2452,39	7,69	19,11	-642,74	-9,93	-32,71	-27,73	0,02	0,3	0,62	1016,2	123,38	372,72	145,47	0,62	2,03	3,29	-4,35	61,76	15,85	0,66	8521,5	6,99	11,23	67,27	2,2	7,05	7,4	0,01	0,25	0,7	1225,61
277	0,01	0,01	0,03	0,06	0,65	2,47	1504,63	95,63	83,35	297,68	0,27	0,42	1,58	13,19	36,56	35,53	1,06	7792,73	10,76	54,49	164,24	0,01	0,01	0,03	0,02	0,16	2,33	1549,73	25,14	107,89	354,3	0,18	0,26	1,4	14,32	18,29	50,43	1,03	NA	7,24	43,2	126,38	0,21	0,27	0,72	0,05	0,25	2,48	1280,57
278	3,65	5,8	1,66	4,54	13,32	13,32	165,32	77,26	8,8	NA	0,37	0,59	1,59	13,14	37,1	12,95	3,58	3709	31,04	4,31	42,63	-91,13	-254,67	-42,32	0,19	0,31	0,31	169,05	11,77	28,31	NA	0,64	1,79	2,79	-85,81	64,22	-109,09	0,46	NA	45,91	2,47	-13,19	-125,21	179,9	-29,88	0,03	0,09	0,09	86,86
279	4,34	51,15	6,17	0,27	0,86	0,97	477,56	172,03	296,3	33,63	0,92	10,79	11,79	8,48	91,52	9,01	0,97	NA	0	5,88	-49,17	3,71	33,57	5,3	0,47	0,94	0,98	519,35	138,52	294,98	10,02	0,89	8,04	9,04	7,83	88,94	18,34	0,98	NA	0	4,32	95,04	-11,25	-470,28	-24,87	0,11	0,7	0,93	804,42
280	-12,81	58,05	-49,32	0,15	0,17	0,27	1400,91	25,96	1563,26	163,41	1,22	-5,53	-4,53	-8,48	122,07	16,93	-0,19	-12122	0	16,69	-51,11	1,08	-5,94	2,29	0,25	0,29	0,37	770,48	36,17	899,7	75,7	1,18	-6,49	-5,49	4,05	118,2	25,15	-0,33	NA	0	3,6	41	-2,79	12,01	-6,94	0,35	0,39	0,51	905,66
281	0,42	12,18	0,72	0	0,19	0,73	626,96	90,78	454,84	257,82	0,79	22,86	28,96	16,55	96,55	10,62	0,12	3208,28	3,33	27,79	517,07	1,87	24,91	2,29	0,01	0,21	0,68	446,07	65,6	263,8	157,02	0,77	10,28	13,32	19,68	77,16	11,86	0,18	14378,67	15,07	15,66	666,64	1	17,79	1,71	0	0,26	0,77	618,75
282	-13,95	-25,11	-26,02	0,23	0,57	1,15	678,99	51,21	148,31	87,15	0,33	0,6	1,8	5,55	44,45	-6,63	0,8	707,33	0	36,38	1702,11	0,72	1,42	1,29	0,22	0,69	1,44	646,42	76,86	163,9	122,79	0,39	0,78	1,96	18,69	39,47	30,75	0,84	NA	0	22,51	186,5	-9,53	-20,98	-12,83	0,03	0,44	0,91	490,21
283	2,25	16,39	3,61	0,28	0,56	1,25	584,21	70,81	246,22	172,02	0,85	6,16	7,28	20,98	86,26	11,73	1,29	14541,3	0	30,05	102,11	3,19	21,8	5,47	0,35	0,54	1,26	625,41	49,29	264,52	190,61	0,84	5,76	6,84	22,38	84,15	11,28	1,26	10695,15	0	24,06	76,98	7,07	40,94	12,1	0,59	0,74	1,32	622,67
284	6,29	15,89	14,29	1,15	8,26	8,26	826,91	270,9	38,13	0	0,38	0,97	2,53	20,45	60,41	36,3	0,89	35609,67	0	32,16	55,45	-9,14	-16,06	-30,1	0,62	4,39	4,68	1199,17	331,84	87,92	25,54	0,2	0,35	1,76	9,59	19,92	4,28	1,06	NA	0	45,73	94,02	4,88	7,93	11,21	1,3	5,82	6,14	836,07
285	-128,23	-159,56	-306,42	4,9	4,9	4,9	869,8	NA	168,9	NA	0,2	0,24	1,24	-128,23	19,63	-653,1	NA	NA	0	0	0	-46,46	139,23	-33,85	0,11	0,85	0,85	265,21	226,39	305,84	NA	133,37	-399,65	-3	9,81	133,37	-34,84	NA	NA	0	28,77	257,52	-4,39	14,36	NA	0,05	0,78	0,78	235,4
286	2,02	3,23	3,96	0,42	1,22	1,22	714,47	212,91	265,22	NA	0,38	0,6	1,6	10,46	37,53	10,6	1,15	9172	0	16,57	61,18	-4,66	-8,28	-12,52	0,11	0,73	0,73	978,58	106,22	172,01	NA	0,44	0,78	1,78	3,75	43,71	-5,98	0,94	NA	0	16,71	1406,64	3,47	5,97	5,23	1,51	1,25	1,25	548,13
287	-5,68	-59,1	NA	0	0,21	0,36	NA	NA	NA	NA	0,9	9,41	10,41	-5,68	90,39	-6,28	0,14	NA	0,04	NA	0	34,38	94,38	56,04	0,08	0,49	1,3	593,34	152,6	373,05	301,68	0,64	1,75	2,75	34,38	63,57	61,53	2,1	NA	0	0	0	3,93	14,11	9,45	0,05	1,01	1,27	874,28
288	-3,82	105,37	-3,94	0,01	0,94	1,32	375,87	242,82	262,9	102,31	1,04	-28,6	-27,6	2,44	103,62	-2,81	-0,54	3371,95	0	6,46	229,11	0,29	-7,97	0,28	0,01	0,71	1,16	361,72	195,94	282,5	128,39	103,58	-2892,99	-27,93	8,78	103,58	1,55	-0,42	NA	0	6,22	58,51	-0,83	34,5	-0,51	0,09	0,86	1	222,65
289	1,4	2,48	5,5	0	0,19	1,3	1434,99	29,07	93,85	307,27	0,3	0,53	1,78	14,94	43,8	39,79	0,88	8298,34	15,83	53,4	136,45	0,77	1,26	2,41	0,01	0,24	1,56	1145,01	32,41	52,78	246,47	0,26	0,43	1,64	15,93	26,1	44,3	0,94	8860,74	13,95	34,46	110,66	0,37	0,63	1,36	0	0,21	1,44	1322,56
290	64,2	94,09	12158,44	2,2	2,47	2,47	68939,23	2403,3	21643,2	NA	0,32	0,47	1,47	64,2	31,77	202,04	3,18	NA	0	0	0	-0,43	-0,79	-107,23	1,28	1,56	2,28	91646,64	3999,16	23563,59	16996,57	0,46	0,86	1,86	-0,43	46,26	-0,92	1,32	NA	0	0	0	0,62	1,06	6,5	1,34	1,5	1,92	3827,32
291	NA	NA	NA	NA	NA	NA	NA	NA	NA	NA	NA	NA	NA	NA	NA	NA	NA	NA	NA	NA	NA	32,97	36,73	NA	9,77	9,77	9,77	30,51	NA	3,09	NA	0,1	0,11	1,11	32,97	10,24	322,08	NA	NA	0	0	0	6,58	24,89	1,61	0,53	1,36	1,36	89,08
292	0,57	4,94	6,6	0,03	0,63	0,92	4235,18	932,24	378,24	458,45	0,58	5,07	8,7	8,4	88,51	24,42	0,49	-1522,46	48,51	91,11	-533,13	1,05	8,38	9,21	0	0,53	0,74	3202,86	749,77	377,9	296,21	0,59	4,7	8,01	13,14	58,73	15,16	0,39	NA	45,82	75,94	-343,38	3,29	18,69	27,93	0	0,24	0,62	3085,21
293	3,79	46,83	5,2	0,05	0,09	0,98	499,34	18,07	398,97	358,61	0,92	11,34	12,35	13,7	91,9	9,91	0,92	85,33	0	13,59	7712,5	0,94	2,02	1,58	0,05	0,33	1,24	611,85	88,58	324,09	297,39	0,54	1,16	2,16	9,52	53,61	10,77	1,39	NA	0	14,42	379,29	0,1	0,38	0,3	0,02	0,14	0,5	1073,57
294	1,81	4,43	0,42	0,63	1,7	1,7	84,4	52,35	49,16	NA	0,59	1,45	2,45	426,96	59,1	3,07	NA	9076	0	98,58	98,97	9,69	22,45	2,52	0,84	1,76	1,76	94,79	48,94	53,27	NA	0,57	1,32	2,32	376,66	56,84	17,04	NA	NA	0	95,56	95,84	28,02	44,73	9,74	2,15	3,91	3,91	126,58
295	4,29	5,51	8,75	1,66	3,52	7,68	742,8	79,49	33,84	181,53	0,18	0,24	1,29	20,59	22,18	59,83	1,56	21798,07	2,45	33,26	71,42	3,86	4,94	7,96	1,31	2,87	7,52	750,63	64,12	20,96	190,93	0,19	0,24	1,28	19,69	18,69	55,84	1,49	11298,24	4,93	23,45	54,85	1,46	1,8	3,22	1,05	4,37	13,99	802,19
296	1,23	1,24	23,5	93,64	272,21	272,21	3658,56	4500	25,2	NA	0	0	1	1,23	0,37	335,71	NA	NA	0	0	0	13,23	13,82	NA	21,59	23,22	23,22	2031,45	141,82	86,51	NA	0,04	0,04	1,04	13,23	4,31	307,19	NA	NA	0	0	0	-0,97	-3,17	-0,66	1,04	4,89	6,4	247,55
297	1,86	2,47	2,75	0,48	1,65	3,98	539,35	63,38	49,16	128,99	0,19	0,25	1,33	26,12	24,75	82,23	1,41	17408,25	2,47	35,95	84,25	4,7	5,81	7,28	1,61	3,46	9,08	564,04	57,43	31,16	175,25	0,12	0,15	1,24	27,7	12,41	140,79	1,78	NA	1,52	25,41	56,67	1,53	1,98	2,39	1,1	2,43	4,42	569,68
298	4,49	49,89	7,21	0,06	0,09	0,09	584,65	17,3	520,52	0	0,91	10,11	11,11	4,49	91	10,16	0,1	NA	0	0	0	1,59	18,37	NA	0,09	0,22	0,22	1544,66	173,87	1383,56	0	0,91	10,54	11,54	1,59	91,34	5,81	0,11	NA	0	0	0	11,75	66,37	24,5	1,05	3,1	3,1	758,98
299	-47,1	-118,08	-16,87	0,33	0,4	0,4	130,38	5,61	13,6	NA	0,6	1,51	2,51	9,47	60,11	-30,68	0,53	NA	48,83	20,26	-383,24	-81,45	140,93	-44,75	0,19	0,23	0,23	200,01	13,98	309,29	NA	1,58	-2,73	-1,73	-41,58	157,79	-35,51	-0,9	NA	0,75	21,9	-116,57	4,16	-14,61	1,57	0,21	0,32	0,32	137,18
300	-5,2	-35,02	-4,95	0,04	0,18	0,55	346,3	30,4	127,06	77,27	0,81	5,44	6,73	11,33	85,15	3,95	0,57	5365,69	25,59	15,73	466,54	16,11	47,43	10,29	0,05	0,27	0,6	232,47	24,61	51,13	35	0,61	1,81	2,94	33,32	61,48	42,47	0,77	17721,47	25,63	8,42	53,32	3,97	18,9	5,21	0,09	0,47	0,68	477,78
301	0,24	6,25	0,21	0,03	0,06	0,6	311,55	6,61	246,88	135,17	0,96	24,51	25,51	31,76	96,08	16,46	0,36	6845,74	0	26,98	182,3	1,27	26,96	1	0,06	0,21	0,69	288,38	28,31	197,18	95,94	0,95	20,26	21,26	32,19	95,3	18,61	0,55	NA	7,61	17,92	93,87	4,48	48,32	3,43	0,01	0,14	0,66	278,63
302	0,2	0,83	0,14	0,01	0,5	0,68	251,79	92,85	188,17	34,13	0,76	3,24	4,24	6,56	76,43	25,18	0,49	NA	0	4,4	23,15	10,97	35,18	9,84	0,7	0,93	2,05	326,37	24,11	101,6	113,24	68,82	220,68	3,21	21,5	68,82	38,36	1,93	NA	0	9,44	-48,52	10,55	28,31	11,44	0,82	1,06	1,58	394,66
303	-0,06	-0,06	NA	NA	NA	NA	NA	NA	NA	NA	NA	NA	1	-0,06	0	NA	NA	NA	0	NA	NA	4,35	39,04	13,41	0,22	0,56	0,77	1121,87	244,16	724,63	157,8	0,89	7,97	8,97	11,97	88,85	26,78	0,7	NA	0	20,27	-183,3	1,42	9,89	7,87	0,08	0,46	0,88	2024,15
304	14,04	32,17	12,77	53,52	104,04	139,28	331,01	86,17	1,71	60,93	0,51	1,17	2,29	14,04	56,36	64,94	3,22	NA	28,17	0	0	11,24	22,77	12,13	2,79	6,4	7,89	392,89	154,46	42,79	63,55	0,51	1,03	2,03	11,24	50,64	49,31	6,36	NA	24,61	0	0	7,68	19,65	13,91	0,1	1,55	1,95	659,37
305	15,56	16,63	193,6	15,59	15,59	15,59	4527,49	NA	287,21	NA	0,06	0,07	1,07	15,56	6,41	242,66	NA	NA	0	0	0	15,19	16,12	439,66	16,73	17,33	17,33	10536,54	360	601,45	NA	0,06	0,06	1,06	15,19	5,77	263,16	NA	NA	0	0	0	2,51	6,03	84,58	0,76	0,76	0,76	12246,02
306	-53,31	-54,79	-280,16	58,01	58,29	58,29	1913,04	7,63	27,22	NA	0,03	0,03	1,03	-53,31	2,7	-1816,06	6,02	NA	0	0	0	0	0,01	NA	5,23	244,95	244,95	93155,56	15877,3	66,23	NA	1,09	-12,05	-11,05	0	109,05	0,28	1,21	NA	0	0	0	0,98	-6,22	NA	1,6	1,6	1,6	6274,24
307	16,98	26,48	33,59	1,57	2,07	3,69	720,07	28,36	56,31	92,02	0,35	0,55	1,56	43,46	35,88	105,65	1,29	NA	0	52,38	209,24	22,92	32,1	40,98	6,38	6,55	8,55	650,76	5,44	33,24	66,49	28,59	40,04	1,4	40,36	28,59	150,18	1,68	NA	0	31,18	58,1	25,45	33,33	78,18	5,92	6,88	8,92	1118
308	1,82	2,07	9,7	19,45	21,36	33,51	1940,3	48,62	25,41	312,89	0,03	0,04	1,14	6,78	12,23	252,23	1,61	20982,77	0	26,45	59,78	5,05	5,8	22,82	6,21	8,19	13,2	1645,87	36,13	48,27	242,04	0,05	0,06	1,15	10,79	5,17	208,31	1,46	10086,31	0	18,43	35,18	3,97	4,48	17,14	5,51	19,16	33,4	1569,26
309	0,46	0,65	1,2	0,21	1,24	2,42	950,69	148,41	143,98	172,52	0,2	0,28	1,4	13,38	28,8	59,56	1,19	5167,41	1,15	33,74	233,26	0,03	0,05	0,08	0,07	1,03	1,75	825,95	176,03	122,92	131,67	0,3	0,46	1,56	11,72	29,66	32,26	1,17	8880,45	11,46	18,96	94,36	-0,95	-1,41	-2,8	0,26	0,73	2,21	1076,32
310	4,58	5,07	8,26	0,16	5,9	10,36	259,59	360	62,67	279,07	9,66	10,69	1,11	7,46	9,66	47,42	NA	NA	0	0	0	10,66	11,52	18,11	11,78	13,4	13,4	618	73,92	45,61	NA	7,46	8,06	1,08	10,66	7,46	142,92	NA	NA	0	0	0	68,64	85	NA	0,12	5,2	5,2	NA
311	-46,23	-474,49	NA	0,54	0,59	0,59	NA	NA	NA	NA	0,9	9,26	10,26	-46,23	90,26	-51,22	0,21	NA	0	NA	0	9,42	31,12	NA	1,43	1,43	1,43	304,14	0	209,73	0	0,7	2,3	3,3	9,42	69,72	13,51	NA	NA	0	0	0	12,38	18,31	NA	3,05	3,09	3,09	147,4
312	23,71	25,52	1130,65	14,13	14,13	14,13	17357,52	NA	1215	NA	0,07	0,08	1,08	23,71	7,08	335,01	NA	NA	0	0	0	20,4	21,64	818,06	17,38	17,38	17,38	14598,26	NA	830,62	NA	0,06	0,06	1,06	20,4	5,75	354,56	NA	NA	0	0	0	15,7	16,43	919	22,57	22,57	22,57	21303,71
313	-6,37	-6,9	-57,78	1,33	2,54	4,39	3303,27	74,54	61,99	116,39	0,07	0,07	1,08	-1,58	7,7	7,03	1,06	20025	0	43,47	61,97	-6,36	-6,46	-41,43	2,3	7,53	11,59	2371,81	109,72	20,99	85,2	0,01	0,01	1,02	-0,79	1,31	66,48	1,1	NA	0	24,21	45,97	-5,56	-5,65	-38,06	3,96	10,51	14,37	2493,28
314	0,93	1,27	2,35	0,33	1,26	2,01	923,35	158,3	171,27	130,71	0,22	0,3	1,37	12,58	26,93	21,62	1,27	12618,85	0	29,57	117,86	0,22	0,31	0,52	1,68	3,57	5,15	868,75	119,87	48,88	100,2	0,26	0,37	1,43	11,53	25,59	13,24	1,45	11119,16	15,4	18,57	90,57	0,92	1,37	2,78	0,91	1,49	2,67	1104,33
315	0,44	0,54	1,15	1,91	2,39	4,33	955,49	41,48	87,28	171,98	0,12	0,15	1,24	20,21	19,63	122,56	1,37	6430,85	0	51,9	218,21	1,06	1,37	2,03	2,22	2,72	4,99	696,12	28,26	56,56	128,52	0,15	0,19	1,28	24,44	14,74	109,77	1,41	12332	0	31,77	136,72	0,08	0,1	0,19	4,29	4,76	7,38	835,55
316	1,76	6,12	3,72	0,12	0,81	1,08	766,81	158,06	209,79	61,46	0,57	1,98	3,47	8,49	71,15	24,53	0,75	10731,54	6,63	14,16	67,69	7,12	19,41	13,83	0,36	0,86	1,15	707,11	109,65	196,89	63,7	0,5	1,35	2,73	15,37	49,63	40,74	0,85	NA	5,85	11,31	31,28	0,63	1,89	1,62	0,8	1,12	1,74	940,54
317	1,07	1,67	1,36	0,25	0,79	1,98	460,65	52,34	105,86	136,17	0,3	0,47	1,55	22,38	35,63	41,93	1,4	12492,58	2,89	26,97	96,01	-3,25	-5,64	-4,44	0,17	0,67	1,62	497,78	73,89	165,4	161,8	0,38	0,66	1,74	19,27	38,03	18,31	1,39	9488,47	1,19	22,15	97,63	-6,72	-12,4	-8,64	0,13	0,53	1,42	468,05
318	-25,33	-31,41	-1057,12	14,76	19,83	26,48	15188,68	448,52	88,52	596,48	0,19	0,24	1,24	-25,33	19,34	17,83	0,96	NA	0	0	0	-4,52	-7,55	-43,38	0,3	0,38	0,54	3495,22	69,17	875,28	137,24	0,4	0,67	1,67	-4,52	40,17	59,44	0,69	NA	0	0	0	-17,66	-27,43	-89,94	0,39	0,59	0,81	1853,31
319	0,48	7,17	8,17	1,75	1,91	2,74	6199,9	239,92	1438,42	1199,52	0,24	3,52	14,96	3,36	93,31	64,45	0,19	-5348	0	49,09	-81,68	6,33	44,41	29,96	0,76	0,79	0,83	1722,91	39,97	1460,58	67,29	0,86	6,02	7,02	9,29	85,75	26,42	0,5	NA	0	14,01	-23,72	6,97	18,08	75,78	0,34	0,4	0,55	3959,98
320	-1,03	-6,47	-10,59	-1,66	-1,66	-1,66	3760,91	NA	-519,86	NA	0,84	5,31	6,31	-1,03	84,16	4,44	1,35	NA	87,99	0	0	-2,32	-17,5	-42,71	0,32	0,33	0,33	6687,38	25,81	NA	NA	0,87	6,53	7,53	-2,32	86,72	19,92	0,19	NA	86,72	0	0	-13,67	-956,5	-247,33	0,35	0,39	0,39	6585,2
321	30,49	44,83	43,43	0,28	0,48	0,73	518,46	33,75	164,01	42,19	0,32	0,47	1,47	36,46	31,99	101,43	0,89	10520	0	8,5	33,56	-9,93	-29,24	-1816,57	0,05	0,51	0,59	66593,84	19623,23	23969,1	3449,1	0,66	1,94	2,94	-9,93	66,04	-2,5	0,55	NA	29,65	0	0	-2,87	-7,36	-442,03	0,82	0,44	0,59	56106,49
322	0,08	0,52	0,58	0,07	1,79	2,06	2571,55	396	174,01	60,7	0,51	3,24	6,34	7,81	84,24	14,01	0,62	1740,36	2,17	54,58	222,62	0,1	0,64	0,74	0,18	2,23	2,65	2722,44	371,9	92,04	76,23	0,49	3,17	6,45	7,8	49,16	13,98	0,63	NA	3,33	41,51	220,61	0,02	0,14	0,15	0,2	2,11	2,68	2570,06
323	1,61	1,97	6,82	1,53	1,91	2,46	1542,38	66,08	174,91	98,17	0,18	0,23	1,23	48,16	18,43	21,46	1,55	280	0	197,24	5078,13	1,56	1,87	5,97	1,23	1,45	1,97	1395,1	42,05	194	101,98	0,17	0,2	1,2	51,8	16,73	42,99	1,48	NA	0	137,14	614,25	4,72	5,46	18,13	2,61	2,87	3,66	1397,56
324	0,04	0,05	0,34	0,12	1,19	2,11	3241,55	609,16	385,72	531,45	0,22	0,29	1,34	6,47	25,16	42,25	1,24	-1720,5	5,76	57,23	-972,09	-1,81	-2,22	-12,19	0,36	1,03	3,02	2453,33	191,89	285,11	575,17	0,15	0,18	1,23	5,69	18,55	41,27	1,3	NA	0	50,56	-197,28	-2,7	-3,26	-22,11	0,32	1,03	3,04	2983,58
325	0,18	2,5	0,46	0,47	0,76	1,03	906,35	196,29	660,19	176,76	0,93	12,65	13,65	0,45	92,68	6,28	0,3	NA	0	0,67	-6,49	9,45	58,89	11,64	0,45	1,04	1,04	448,42	175,48	296,35	NA	0,84	5,23	6,23	10,63	83,96	18,83	0,53	NA	0	1,46	-5,32	9,63	47,01	10,55	0,54	0,92	0,92	398,68
326	-4,43	-15,43	-31,51	0,67	1,12	3,15	2587,79	227,15	505,66	1040,6	0,71	2,48	3,48	22,24	71,27	0,29	2,1	-1947,44	16,49	189,62	-533,87	1,62	4,24	9,96	0,02	0,17	0,96	2239,76	199,66	1323,33	1038,67	0,62	1,62	2,62	32,51	61,84	14,77	0,9	NA	0	137,56	-341,88	0,32	0,71	1,62	0,06	0,25	1,05	1861,07
327	0,26	2,56	0,34	0,01	0,12	0,5	466,94	31,35	58,21	110,83	0,73	7,1	9,72	14,95	89,71	24,6	0,3	12039,33	53,69	18,84	97,64	1,97	18,71	2,73	0,01	0,05	0,33	505,58	12,09	112,34	87,7	0,77	7,35	9,52	15,53	77,24	22,36	0,34	7881,43	44,26	13,24	63,69	0,04	0,48	0,09	0,02	0,06	0,5	934,37
328	-8,39	-8,58	-1410,71	208,05	209,05	213,91	20840,86	282,86	282,86	1394,82	0	0	1,02	-8,39	2,15	-1795,45	NA	NA	0	0	0	-12,85	-14,69	-19,68	9,22	9,22	9,22	557,53	NA	59,8	NA	0,13	0,14	1,14	-12,85	12,57	-102,25	NA	NA	0	0	0	-6,54	-7,7	-8,33	8,82	8,82	8,82	463,16
329	15,84	18,95	42,66	0,01	3,77	5,24	980,41	544,4	57,01	227,21	0,16	0,19	1,2	17,86	16,45	131,67	4,84	182817	9,83	5,45	14,31	13,99	16,21	33,44	0,01	5,55	6,42	869,71	627,74	37,55	101,08	0,14	0,16	1,16	15,78	13,67	113,85	6,41	NA	9,08	3,12	13,31	7,46	8,84	24,99	0,37	5,21	5,68	1219,92
330	5,15	6,2	4,94	2,35	3,34	6,6	348,87	32,34	32,66	108,05	0,16	0,19	1,2	15,5	16,89	142,03	2,43	14405,75	2,08	9,92	62,28	2,21	2,92	1,99	1,47	2,61	4,4	328,1	45,35	38,1	71,24	0,24	0,32	1,32	13,57	24,36	73,33	1,9	NA	9,13	10,24	249,33	3,72	4,32	3,53	2,02	2,37	8,67	345,27
331	0,03	0,09	0,05	0,01	0,18	0,76	656,26	44,43	218,48	147,78	0,47	1,41	3,02	18,2	66,92	25,34	0,53	2444,03	7,83	32,76	496,44	1,15	3,16	1,87	0,06	0,27	0,76	594,29	32,17	128,5	108,83	0,44	1,21	2,75	21,37	43,88	26,13	0,54	9020,76	15,87	23,73	1368,6	1,48	4,6	3,18	0,06	0,68	1	781,38
332	0,09	0,58	0,25	7,86	8,83	9,55	1052,74	51,29	52,6	37,85	0,85	5,57	6,57	0,09	84,79	8	1,83	NA	0	0	0	2,97	16,87	18,43	8,25	8,91	9,01	2258,16	81,46	124,49	12,59	0,82	4,68	5,68	3,38	82,39	7,76	1,89	NA	0	2,53	-2,5	0,85	4,61	8,77	9,2	9,57	10,49	3761,42
333	NA	NA	NA	NA	NA	NA	NA	NA	NA	NA	NA	NA	NA	NA	NA	NA	NA	NA	NA	NA	NA	21,51	25,72	56,83	3,8	6,12	6,12	961,5	360	155,42	NA	16,34	19,54	1,2	21,51	16,34	131,63	NA	NA	0	0	0	9,57	20,31	47,12	0,48	1,57	1,89	1792,9
334	-0,25	43,12	-0,61	0,07	0,37	0,8	899,86	268,96	894,47	389,62	1,01	-176,58	-175,58	7,16	100,57	2,92	-0,03	18218,67	0	18,31	68,08	-7,99	93,51	-25,08	0,3	0,52	0,84	1142,97	253,53	1154,87	370,69	1,09	-12,71	-11,71	-2,75	108,54	-4,66	-0,59	NA	0	16,43	25,02	-0,31	-6,49	-2,47	0,03	0,22	0,85	2870,74
335	0	0	NA	NA	NA	NA	NA	NA	NA	NA	NA	NA	1	0	0	NA	NA	NA	0	NA	NA	17,27	18,15	77,98	20,51	20,51	20,51	1643,68	NA	79,27	NA	4,88	5,13	1,05	17,27	4,88	354,17	NA	NA	0	0	0	4,56	4,78	22,38	21,49	21,49	21,49	1787,76
336	2,06	2,52	1,8	2,83	6,29	6,29	226,94	172,96	49,94	NA	0,18	0,22	1,22	2,77	18,22	11,29	NA	NA	0	0,63	20,18	17,06	19,24	15,59	8,38	10,85	10,85	332,48	74,8	30,31	NA	0,11	0,13	1,13	17,06	11,31	150,86	NA	NA	0	0	0	23,45	25,81	29,77	1,43	10,91	10,91	462,17
337	5,59	5,7	66,28	26,21	30,26	30,26	4319,27	360	88,96	NA	0,02	0,02	1,02	5,59	2,08	268,23	2,65	NA	0	0	0	-4,2	-4,36	-5870	17	17	17	508944,8	NA	18360	NA	0,04	0,04	1,04	-4,2	3,65	-115,1	2,54	NA	0	0	0	-4,23	-4,39	NA	16,82	16,82	16,82	NA
338	-2,46	-3,87	-3,17	0,01	0,65	2,34	469,53	77	82,21	205,84	0,33	0,53	1,58	12,82	36,57	25,61	1,78	12144,82	14,81	19,7	128,49	2,03	2,99	2,39	0,01	0,75	2,93	429,63	64,29	70,79	189,66	0,28	0,41	1,47	19,04	27,57	35,9	1,89	NA	9,59	14,06	68,86	2,71	3,7	2,92	0,09	0,8	3,48	391,86
339	5,43	10,1	23,2	0,05	0,95	1,82	1554,64	112,4	125,78	111,16	0,46	0,86	1,86	13,35	46,22	61,58	1,08	4671	0	33,8	118,2	4,41	7,1	26,69	9,38	10,21	17,89	2204,56	18,86	22,66	174,06	0,38	0,61	1,61	12,41	37,96	74,57	1,22	NA	0	35,66	-116,52	15,22	23,13	62,49	0,9	0,97	1,31	1495,08
340	6,88	10,37	39,61	133,39	139,56	170,09	2095,31	27,7	4,49	139,02	0,34	0,51	1,51	6,88	33,64	56,81	1,85	NA	0	0	0	5,4	7,22	32,92	1,49	1,6	2,01	2217	58,74	542,49	222,25	0,25	0,34	1,34	5,4	25,19	73,04	1,73	NA	0	0	0	4,83	6,09	35,23	1,97	2,07	2,49	2653,32
341	NA	NA	NA	NA	NA	NA	NA	NA	NA	NA	NA	NA	NA	NA	NA	NA	NA	NA	NA	NA	NA	7,63	14,86	6,73	1	1,02	1,26	321,07	3,33	134,5	32,68	0,49	0,95	1,95	14,19	48,67	63,43	1,24	NA	0	5,78	17,9	14,95	17,38	6,26	3,85	4,27	4,85	152,35
342	5,1	7,42	3,16	1,02	2,45	2,49	225,87	99,51	69,52	3,21	0,31	0,46	1,46	35,98	31,3	37,72	3,27	19592,2	0	19,16	74,49	7,47	14,16	4,25	0,68	1,19	1,61	207,13	47,55	94,45	40,36	0,47	0,89	1,89	33,29	47,23	22,61	2,77	NA	0	10,55	43,78	0,56	2,42	0,82	0,29	0,92	1,14	534,12
343	2,9	4,12	3,31	0,71	1,47	2,23	415,39	76,91	64,76	82,15	0,29	0,42	1,42	30,66	29,71	43,9	1,89	12305,38	10,75	31,68	106,97	1,44	2,02	1,65	0,62	1,31	2,14	418,63	69,23	42,87	87,58	0,29	0,4	1,41	32,29	28,53	39,69	1,64	11409,87	15,13	25,68	76,13	-7,95	-12,14	-10,36	0,18	0,61	1,6	474,07
344	1,2	7,36	5,07	0,06	0,15	0,15	1535,52	62,2	583,19	NA	0,84	5,12	6,12	1,2	83,67	10,34	0,61	NA	45,27	0	0	0,86	4,74	NA	0,07	0,14	0,14	1550,21	46,43	592,01	NA	0,82	4,52	5,52	0,86	81,87	11,12	0,6	NA	43,26	0	0	0,85	4,19	2,71	0,13	0,21	0,24	1163,6
345	-3,42	-4,35	-4,02	2,22	3,84	7,53	427,52	60,51	39,19	146,61	0,16	0,21	1,27	30,38	21,38	59,03	2,82	10914,35	0	39,7	119,17	-11,84	-14,56	-12,41	3,95	5,63	11,02	381,38	34,55	22,79	122,84	0,13	0,16	1,23	29,32	12,79	27,64	2,59	NA	0	30,49	112,99	0,36	0,43	0,39	8,24	10,14	20,2	390,67
346	-51,1	-1591,05	-507,54	0,11	0,6	0,85	3615,52	1754,4	3573,54	882,69	96,79	3013,73	31,14	-51,1	96,79	-37,03	0,21	NA	0	0	0	3,96	48,42	7,93	0,25	0,87	0,87	729,55	412,98	662,58	NA	91,83	1123,99	12,24	3,96	91,83	4,31	0,41	NA	0	0	0	-5,3	-532	-25,87	0,2	0,79	0,79	1777,66
347	-5,15	-6,44	-10,33	1,02	1,92	4,74	730,41	62,03	70,11	200,3	0,12	0,15	1,25	13	20,1	74,38	1,5	655,5	0	36,42	1952,72	6,18	7,94	9,34	0,57	2,78	4,4	550,21	161,15	74,48	121,02	0,15	0,19	1,28	25,68	15,16	104,49	1,98	NA	0	21,48	132,28	0,25	0,44	0,43	1,02	1,27	2,02	636,99
348	-12,86	-15,7	-61,01	1,85	2,51	5,26	1726,32	154,13	234,19	651,91	0,18	0,22	1,22	55,86	18,05	-7,54	3,08	-4206,65	0	325,92	-292,62	2,9	3,33	9,94	2,37	3,55	7,14	1246,53	124,9	105,92	380,84	0,13	0,15	1,15	73,62	12,82	110,4	2,36	NA	0	179,34	-365,39	1,1	1,39	4,67	1,62	1,97	3,64	1550,49
349	6,37	14,69	31,58	0,18	4,43	4,43	1803,3	406,01	95,54	NA	0,09	0,21	2,31	6,37	56,62	93,15	0,62	NA	0	0	0	0,87	1,9	4,57	0,32	5,54	5,54	1923,58	394,98	75,79	NA	0,08	0,19	2,2	0,87	8,42	57,14	0,64	NA	0	0	0	6,71	12,83	21,12	0,06	5,23	5,23	1145,41
350	37,32	48,56	32,07	2,17	2,4	2,44	312,8	15,3	67,13	2,97	0,23	0,3	1,3	50,24	23,15	175,56	1,65	59189,5	0	11,1	18,73	9,56	60,21	NA	0,12	0,42	0,44	499,97	127,29	412,36	4,57	0,84	5,3	6,3	14,26	84,13	15,05	0,25	NA	0	4,63	12,79	4,89	40,97	NA	0,22	0,38	0,38	413,67
351	0,26	0,26	1,03	1254,25	1254,25	1254,25	385,46	0	1,14	0	0	0	1	0,26	0,08	325	NA	NA	0	0	0	2,01	2,02	0,68	75,29	75,29	75,29	123,03	0	0,7	0	0,01	0,01	1,01	2,01	0,57	350,85	1,75	NA	0	0	0	-5,88	-6,21	-11,18	8,02	8,02	8,02	692,21
352	-1,27	-59,62	-8,79	0,08	0,12	0,16	2514,29	91,8	641,51	82,28	0,98	45,86	46,86	8,9	97,87	-1,3	0,03	7966,75	71,71	70,26	180,8	-4,17	-88,92	-21,38	0,01	0,07	0,17	1868,15	105,59	380,46	173,9	95,32	2034,57	21,35	5,67	95,32	-4,37	0,06	NA	74,27	37,29	154,95	-1,59	-19,54	-19,9	0,02	0,07	0,15	4552,74
353	-2,42	-2,97	-4,68	0,18	0,49	3,09	704,7	25,65	82,74	218,42	0,15	0,18	1,23	14,96	18,56	89,17	1,32	7710,6	0,22	33,65	156,34	-0,74	-1,02	-1,22	0,13	1,04	2,3	597,68	106,77	117,97	149,17	0,22	0,31	1,38	16,87	22,5	58,08	1,38	NA	0	21,16	176,32	-0,72	-1,18	-0,87	0,08	0,39	1,23	439,54
354	13,3	17,04	36,43	0,95	5,53	5,56	997,34	287	65,33	1,9	0,08	0,1	1,28	19,34	21,97	269,52	1,28	150327,04	0	16,56	24,47	11,9	14,1	34,13	1,02	11,33	11,54	1043,96	364,51	36,98	7,63	4,87	5,77	1,18	19,15	4,87	398,05	1,5	14343,43	0	15,07	23,46	18,07	20,98	50,04	3,29	10,06	10,18	1008,22
355	4,9	27,24	1,82	0,08	0,23	1,08	135,2	11,46	78,08	67,29	0,82	4,56	5,56	34,11	82,02	25,08	0,89	5880,5	0	10,85	239,26	3,53	19,2	3,02	0,17	0,45	1,19	310,57	51,75	188,53	139,67	0,82	4,43	5,43	26,82	81,58	16,74	1,1	NA	0	11,76	101	13,62	40,24	10,47	0,03	0,19	1,22	280,01
356	7,15	31,15	12,27	2,24	2,35	2,35	625,01	8,74	80,32	NA	0,77	3,36	4,36	7,27	77,05	46,68	1,25	36156	60,04	0,21	0,28	2,68	13,53	NA	2,56	2,56	2,56	732,4	NA	97,07	NA	0,8	4,04	5,04	3	80,17	38,09	1,32	NA	66,63	0,26	0,36	0,35	4,42	NA	0,3	0,31	0,31	1000,76
357	-4,43	-8,34	-15,25	0,19	1,78	4,42	1252,65	185,31	116,96	313,14	0,32	0,61	1,88	12,53	46,83	25,05	1,2	2527,46	15,95	58,38	312,05	0,8	1,29	2,66	0,64	2,89	9,71	1205,15	107,85	47,8	325,84	0,23	0,36	1,61	14,86	22,68	54,94	1,24	NA	12,39	32,7	72,18	0,85	1,23	2,96	0,22	1,02	5,73	1265,6
358	6,1	6,21	301,68	43,46	43,46	43,46	18016,47	NA	323,7	NA	0,02	0,02	1,02	6,1	1,82	2000	4,66	NA	0	0	0	17,39	18,56	NA	14,21	14,21	14,21	21391,35	NA	1339,53	NA	6,33	6,76	1,07	17,39	6,33	374,79	9,36	NA	0	0	0	-6,64	-7,12	NA	14,23	14,23	14,23	24408,6
359	7,81	52,81	7	0,19	0,51	0,58	326,5	85,94	275,18	20,07	0,85	5,77	6,77	7,81	85,22	16,78	0,29	NA	0	0	0	12,34	40,38	11,71	0,39	0,57	0,57	345,22	42,9	237,07	NA	0,69	2,27	3,27	12,34	69,43	47,44	0,51	NA	0	0	0	12,43	23,18	NA	0,91	1,05	1,05	413,68
360	-25,77	21,96	-6,06	0,12	0,6	0,6	85,59	37,44	78,09	NA	2,17	-1,85	-0,85	-25,77	217,35	-6,4	-1,39	NA	8,58	0	0	-15,93	-37,02	-5,78	0,04	0,73	0,73	132,18	51,21	74,11	NA	0,57	1,32	2,32	-15,93	56,98	0,15	0,74	NA	0,08	0	0	-5,19	-26,84	NA	0,34	0,56	0,56	200,82
361	0,12	2,27	0,38	0,12	0,36	0,49	1120,42	121,26	90,68	64,55	0,6	10,92	18,25	7,67	94,52	7,92	0,24	-10191,25	36,46	23,22	-83,75	1,38	16,63	2,89	0,03	0,14	0,31	761,28	26,02	111,71	42,4	0,53	6,39	12,03	7,32	53,1	17,64	0,29	NA	18,82	7,43	-153,93	0,23	2,86	0,65	0,03	0,25	0,55	1016,54
362	NA	NA	NA	NA	NA	NA	NA	NA	NA	NA	NA	NA	NA	NA	NA	NA	NA	NA	NA	NA	NA	25,93	31,77	58,54	3,03	5,44	5,44	821,63	360	149,27	NA	18,37	22,5	1,23	25,93	18,37	141,18	NA	NA	0	0	0	15,26	18,96	58,73	1,98	3,31	5,12	1401,03
363	-7,03	-16,41	-32,75	0,3	0,41	0,94	1695,69	34,16	308,65	266,92	0,45	1,05	2,34	5,51	57,17	3,28	0,8	1699,84	13,03	58,43	528,84	-1,23	-2,12	-5,19	0,01	0,07	1,04	1531,02	19,21	282,02	313,9	0,28	0,49	1,72	12,98	28,45	27,07	0,83	NA	2,73	43,23	207,36	-3,01	-5,84	-12,93	0,33	0,41	1,05	1560,63
364	0,6	0,81	0,41	0,25	2,23	2,91	248,6	95,29	39,87	34,32	0,21	0,29	1,34	7,46	25,59	17,28	1,84	22901,39	4,2	4,69	66,02	0,51	0,63	0,32	0,45	2,97	4,04	232,04	80,97	34,56	37,14	0,16	0,2	1,25	7,96	15,77	23,72	2,05	11246,91	0	3,42	40,2	0,33	0,44	0,22	0,55	2,32	3,03	242,97
365	0,65	0,94	0,81	0,01	1,22	2,42	450,69	123,6	91,62	123,48	0,3	0,44	1,45	24,78	30,89	47,57	1,91	26440,1	3,74	29,87	86,24	-10,38	-14,73	-13,32	0,06	0,77	2,59	467,21	78,72	104,08	203,35	0,29	0,42	1,42	17,87	29,36	9,32	2,14	NA	1,72	25,95	115,8	-29,55	-50,96	-33,67	0,07	0,4	1,76	414,69
366	1,59	-87,68	2,16	0,03	0,22	0,67	495,14	87,38	303,94	217,82	1	-54,99	-55,14	27,67	101,81	11,12	0	-2322,78	34,46	35,48	-559,37	2,76	178,31	5,11	0,08	0,51	0,81	673,84	274,92	395,23	191,52	0,97	62,6	64,65	21,27	96,83	10,81	0,09	NA	36,11	24,41	-1911,6	-0,05	-1,52	-0,1	0,02	0,5	0,86	758,71
367	20,95	-145,31	8,16	0,43	0,59	0,59	141,89	25,95	160,56	NA	1,14	-7,94	-6,94	20,95	114,41	62,53	-0,45	NA	0	0	0	56,85	169,75	NA	0,65	1,06	1,06	72,54	19,46	47,72	NA	0,67	1,99	2,99	56,85	66,51	118,79	1,13	NA	0	0	0	21,69	41,35	NA	1,1	1,96	1,96	124,44
368	0,79	2,57	1,73	0,27	1,1	1,59	797,04	155,46	188,62	94,74	0,69	2,25	3,25	13,38	69,25	21,36	1,24	5807,73	9,89	27,57	138,84	-25,27	-126,41	-37,69	0,2	0,59	2,02	543,07	32,77	81,88	119,82	0,8	4	5	-7,69	80,01	-3,64	1,06	NA	9,63	18,49	75,54	7,71	28,55	11,98	0,18	0,42	1,66	565,94
369	3,05	3,94	0,79	0,07	4,52	4,52	93,69	92,16	20,72	NA	0,23	0,29	1,29	103,37	22,65	13,45	NA	NA	0	26,11	93,61	30,12	39,04	8,69	2,86	4,5	4,5	105,06	37,91	23,09	NA	0,23	0,3	1,3	107,36	22,86	131,73	NA	NA	0	22,29	66	23,31	38,9	13,87	6	7,29	7,29	216,61
370	46,96	-28,04	5,76	0,19	0,21	0,21	44,66	NA	117,93	NA	2,67	-1,6	-0,6	204,32	267,45	21,25	-3,76	NA	0	19,31	71,39	51,69	52,08	93,53	209,71	210,75	210,75	658,7	2,07	1,99	NA	0,01	0,01	1,01	51,69	0,76	8108,33	2,8	NA	0	0	0	9,79	49,86	3,15	0,23	0,71	0,71	117,1
371	2,05	2,08	4,8	67,4	67,4	67,4	852,32	NA	12,51	NA	0,01	0,02	1,02	2,05	1,48	138,2	NA	NA	0	0	0	-16,4	-18,37	NA	9,32	9,32	9,32	NA	NA	NA	NA	0,11	0,12	1,12	-16,4	10,73	-152,83	NA	NA	0	NA	0	9,68	10,76	NA	9,97	9,97	9,97	1089,9
372	-49,17	-105,46	-177,29	0,04	0,19	0,83	1312,36	78,78	521,51	338,97	0,53	1,14	2,14	-18,25	53,37	-65,74	0,88	-14282,07	0	111,48	-76,04	0,14	0,29	0,45	0,02	0,16	0,98	1187,25	73,5	383,96	432,5	0,52	1,1	2,1	30,59	52,31	24,26	0,96	7530,87	12,02	71,42	695,37	0,1	0,24	0,27	0,02	0,14	1,02	942,33
373	-6,98	-56,45	-6,21	0,47	1,14	1,14	235,73	189,68	280,62	NA	0,88	7,08	8,08	3,19	87,63	-7,97	NA	NA	0	9,05	253,03	-53,01	129,57	-8,76	0,18	0,54	0,63	60,13	29,67	83,79	7,39	1,41	-3,44	-2,44	-20,72	140,91	-35,91	-3,44	NA	0	5,33	-1406,1	-1,66	5,73	-0,41	0,05	0,33	0,71	90,46
374	18,28	19,18	17,97	6,74	14,62	21,21	357,83	131,55	16,69	111,43	0,05	0,05	1,05	18,28	4,72	387,68	NA	NA	0	0	0	14,06	21,55	13,48	2,35	4,55	7,68	348,93	98,9	44,92	140,68	0,35	0,53	1,53	14,06	34,72	40,51	NA	NA	0	0	0	7,46	9,78	6,73	1,93	2,6	4,21	328,48
375	8,33	8,39	45,8	107,71	107,71	107,71	1380,25	NA	7,2	NA	0,01	0,01	1,01	8,33	0,75	1117,07	5,04	NA	0,38	0	0	26,32	28,69	NA	10,54	10,54	10,54	NA	NA	NA	NA	0,08	0,09	1,09	26,32	8,26	318,72	7,07	NA	0	NA	0	-11,29	-13,97	NA	0,12	0,12	0,12	NA
376	10,73	26,88	5,54	1,52	3,85	3,85	187,86	43,57	18,7	NA	0,6	1,51	2,51	58,17	60,08	60,38	1,44	18219,5	0	24,48	50,67	3,34	12,5	NA	-0,03	0,17	0,17	443,77	63,32	315,73	NA	0,73	2,74	3,74	26,96	73,26	33,49	0,31	NA	0	20,42	45,03	-1,49	-5,43	NA	0,16	0,38	0,38	408,42
377	-16,57	-55,17	-23,29	0,71	1,09	2,43	511,46	40,55	106,43	145,06	0,54	1,8	3,33	23,97	69,96	-6,92	1,27	-94,02	27,76	56,97	-10439,25	11,85	27,6	14,93	0,18	0,42	1,45	458,65	39,75	165,69	171,6	0,44	1,02	2,33	56,02	43,79	49,21	1,02	7555,05	1,49	39,74	150,17	-5,97	-18,66	-9,38	1,29	1,67	4,84	572,06
378	0,01	0,03	0,17	0,07	1,11	1,53	4265,22	1411,1	316,35	574,69	0,35	0,7	2	6,34	50,08	18,99	1,03	-8145,31	24,64	74,16	-91,91	-5	-10,65	-30,65	0,25	0,62	1,16	2233,6	201,07	366,23	298,53	0,33	0,7	2,13	2,15	32,83	19,54	0,77	NA	13,26	32,38	-661,41	0,74	1,59	7,54	0,05	0,98	1,28	3700,14
379	3,26	12,13	1,38	0,01	0,99	1,13	153,86	107,7	110,04	16,41	0,73	2,73	3,73	17,68	73,17	11,94	1,51	26685,35	0	6,1	58,77	3,11	7,19	1,14	0,17	0,92	1,38	134,19	54,89	73,88	34,25	0,57	1,32	2,32	24,02	56,82	12,92	1,89	NA	0	5,86	61,56	17,72	25,78	4,72	0,08	2,36	2,47	97,05
380	2,53	2,99	107,53	0,11	2,54	3,23	15455,93	5370,98	2213,68	1549,11	0,15	0,18	1,18	20,36	15,25	134,46	1,59	196	0	756,88	5201,6	0,07	0,13	3,25	0,42	0,46	0,79	17659,63	325,89	8164,69	2692,21	0,47	0,9	1,9	11,46	47,3	11,49	0,84	NA	0	386,6	-98,96	0,72	1,28	29,14	0,23	0,25	0,81	14689,88
381	1,52	13,5	9,48	0,67	1,13	1,13	2265,52	911,24	1987,97	0	0,89	7,87	8,87	1,52	88,72	1,72	NA	NA	0	0	0	10,69	35,83	42,89	0,34	1,43	1,43	1460,71	1098,15	1013,71	NA	70,17	235,23	3,35	10,69	70,17	15,23	NA	NA	0	0	0	-47,04	297,97	-164,78	0,14	0,86	0,86	1275,04
382	4,83	36,21	28,65	0	0,14	0,23	2161,22	187,58	1372,55	125,01	0,87	6,5	7,5	4,83	86,67	20,99	0,32	NA	4,4	0	0	18,7	61,15	23,72	0,05	0,33	0,36	461,81	83,9	280,71	8,77	0,69	2,27	3,27	18,7	69,43	45,67	0,46	NA	2,99	0	0	5,2	19,92	14,57	0,14	0,47	0,5	1020,09
383	3,78	8,16	14,64	0,13	0,61	0,94	1411,74	207,75	428,49	149,49	0,54	1,16	2,16	12,53	53,73	24,26	0,97	14781,27	2,41	33,94	75,61	-0,67	-1,39	-2,31	0,39	0,9	1,14	1262,27	194,26	372,48	91,86	0,51	1,07	2,09	8,3	51,07	19,65	1,05	NA	1,78	22,54	85,19	0,43	0,87	1,55	0,19	0,63	0,91	1317,12
384	-9,04	81,57	-8,34	0,07	0,1	0,73	335,7	8,06	285,33	181,68	1,11	-10,02	-9,02	10,46	111,08	7,39	0,37	-4632	0	17,99	-312,8	0,24	13,82	0,2	0,02	0,1	0,85	305,54	22,35	271,83	203,3	0,98	56,49	57,49	22,75	98,26	20,81	0,43	10773	0	13,67	-546,3	5,69	83,72	3,73	0,21	0,32	0,93	238,31
385	0,4	3,44	1,21	0,37	0,47	2,38	1087,61	30,29	280,84	541,73	0,87	7,42	8,51	10,02	88,25	26,47	1,18	NA	32,87	28,74	-15,4	0,22	2,03	0,58	0,21	0,33	0,93	960,09	89,69	426,09	484,9	0,89	8,19	9,19	13,74	89,12	14,74	0,52	NA	39,76	35,67	-19,48	18,64	66,82	83,5	0,43	0,88	1,26	1630,76
386	6,39	23,97	2,72	0,62	1,56	1,57	155,06	40,44	42,62	0,65	0,73	2,75	3,75	21,68	73,35	31,45	1,31	40939	3,31	6,51	33,33	5,09	16,87	2,13	0,93	1,26	1,5	152,33	14,85	45,23	10,72	0,7	2,31	3,31	21,85	69,82	36,6	1,29	NA	8,99	4,75	23,56	5,15	15,11	2,16	0,46	1,13	1,44	152,77
387	8,51	17,72	16,79	0,35	1,55	1,55	718,56	440,8	369,51	NA	0,52	1,08	2,08	8,51	51,99	16,36	2,45	NA	0	0	0	16,16	17,28	18,13	4,81	9,81	9,81	408,31	130,69	26,15	NA	0,06	0,07	1,07	16,16	6,48	249,6	2,56	NA	0	0	0	4,34	9,37	8,83	0,22	1,34	1,34	740,59
388	3,54	20,95	4,12	0	0,18	0,18	423,01	62,43	236,06	NA	0,83	4,91	5,91	3,54	83,09	38,26	0,2	NA	26,67	0	0	4,48	34,86	7,34	0,07	0,16	0,16	596,06	28,08	138,69	NA	87,15	678,15	7,78	4,48	87,15	35,08	0,38	NA	42,44	0	0	4,52	34,91	25,56	0,78	0,94	0,94	2060,19
389	-33,85	-46,55	-32,47	0,67	1,33	4,53	349,14	19,06	29,19	94,73	0,21	0,29	1,38	1,74	27,28	-94,95	1,38	923,63	1,18	34,14	1356,33	2,39	3,3	2,8	0,27	0,76	2,65	425,56	39,37	78,83	151,71	0,23	0,32	1,38	34,02	23,04	65,81	1,54	9342,69	0,34	26,83	75,95	-5,97	-9,32	-7,72	0,79	1,21	3,03	471,18
390	0,35	0,41	0,42	2,83	6,13	13,69	434,68	41,27	12,48	94,33	0,12	0,14	1,15	21,42	12,19	106,7	1,58	10831,13	7,26	17,94	75,68	-1,07	-1,45	-1,52	0,13	1,53	2,62	517,86	140,73	79,6	109,82	0,27	0,36	1,36	16,65	26,58	41,03	1,64	10883,87	4,09	18,04	98,13	-7,67	-9,97	-8,5	0,77	1,73	3,75	403,44
391	-7,64	-7,64	NA	2323,5	2323,5	2323,5	NA	NA	NA	NA	0	0	1	-7,64	0,04	-17750	NA	NA	0,04	NA	0	-0,3	-0,3	NA	160,72	160,72	160,72	NA	NA	NA	NA	0,01	0,01	1,01	-0,3	0,62	-48,28	NA	NA	0	NA	NA	-13,59	-15,4	NA	8,5	8,5	8,5	NA
392	1,16	1,35	1,98	0,07	1,29	4,09	624,93	90,26	69,65	209,38	0,14	0,16	1,17	27,22	14,63	50,81	1,71	11156,5	0,67	44,74	111,65	3,7	4,35	6,54	0,39	1,49	4,33	643,82	81,88	73,9	212,01	0,15	0,17	1,18	29,04	14,61	62,18	1,77	9642,86	0,13	32,46	76,74	0,77	0,89	1,4	0,99	2,45	6,71	660,65
393	-0,85	-1,89	-1,42	2,59	6,02	6,02	607,44	141,61	41,29	NA	0,55	1,22	2,22	11,76	55,05	36,63	1,63	NA	0	21,04	33,43	6,63	10,82	7,46	10,8	18,13	18,13	409,52	92,28	12,59	NA	0,39	0,63	1,63	25,45	38,74	83,79	2,22	NA	0	21,18	33,85	-11,64	-39,01	-20,15	9,15	17,65	17,65	630,12
394	1,28	2,4	1,04	0,87	1,15	1,59	296,14	31,28	111,26	49,58	0,45	0,85	1,88	17,65	46,8	34,28	1,51	9718,17	5,19	13,32	119,06	2,73	5,05	2,51	0,43	1,05	1,63	334,02	87,37	140,72	82,19	44,76	82,67	1,85	18,6	44,76	38,38	1,82	NA	0	10,92	63,49	-1,07	-3,04	-1,39	0,08	0,83	1,15	471,45
395	0,53	5,3	2,89	0,29	0,34	0,54	1984,15	11,21	208,07	42,23	0,9	9	10	3,16	90	1,37	0,8	5298	0	14,33	52,74	32,18	80,25	55,27	1,04	1,3	1,3	625,3	32,06	123,15	NA	0,6	1,49	2,49	34,43	59,91	54,64	1,08	NA	0	2,81	3,66	1,19	2,97	1,54	0,14	0,76	1,23	470,61
396	19,99	20,05	1,41	103,39	334,61	334,61	25,7	17,56	0,08	NA	0	0	1	19,99	0,3	6688,89	NA	NA	0	0	0	0,07	0,08	0,45	7,16	7,26	7,26	2275,73	NA	309,96	NA	0,14	0,16	1,16	0,07	13,77	0,52	NA	NA	0	0	0	0,03	0,03	0,35	15,38	16,56	16,56	5102,39
397	0,1	1,11	0,3	0,05	0,18	0,54	1055,53	35,61	190,97	104,76	0,63	6,81	10,83	8,67	90,77	22,41	0,43	-1355,58	30,94	24,85	-633,36	1,67	15,55	3,58	0,04	0,15	0,27	782,65	41,74	224,23	49,33	0,65	6,03	9,33	13,87	64,67	23,46	0,16	NA	24,43	18,72	1769,04	4,02	27,51	10,11	0,06	0,19	0,29	916,51
398	0,26	0,5	0,21	1,84	2,12	2,12	287,76	37,73	134,2	NA	0,47	0,89	1,89	0,26	47,15	0,56	NA	NA	0	0	0	23,4	25,3	14,26	9,2	13,33	13,33	221,79	43,01	16,46	NA	0,08	0,08	1,08	23,4	7,5	311,86	NA	NA	0	0	0	10,87	11,59	11,67	3,44	15,93	15,93	390,79
399	-1,51	-1,51	NA	NA	NA	NA	NA	NA	NA	NA	NA	NA	1	-1,51	0	NA	NA	NA	0	NA	NA	-1,51	-1,51	NA	NA	NA	NA	NA	NA	NA	NA	NA	NA	1	-1,51	0	NA	NA	NA	0	NA	NA	-1,53	-1,53	NA	NA	NA	NA	NA
400	60,58	73,28	57,74	2,29	4,45	4,45	346,94	81,96	37,96	NA	0,13	0,15	1,21	60,58	17,33	499,46	1,63	NA	0	0	0	32,65	34,61	56,59	5,29	9,88	9,88	630,95	129,24	28,17	NA	0,06	0,06	1,06	32,65	5,67	617,09	1,7	NA	0	0	0	17,09	17,47	31,35	16,57	22,29	22,29	667,61
401	0,5	1,86	2,64	0,18	8,15	9,16	1933,82	339,31	42,52	43,17	0,38	1,41	3,74	13,61	73,28	11,85	0,77	13719,67	0	69,67	75,86	-2,27	-8,8	-13,09	0,26	10,05	12,13	2098,04	358,8	36,65	76,24	0,39	1,5	3,88	12,15	38,75	7,6	0,79	NA	0	59,41	83,65	2,14	7,13	7,29	0,61	6,95	8,93	1238,98
402	0,39	1,26	1,22	0,04	0,34	0,76	1130,66	157,68	483,63	220,47	0,69	2,21	3,21	7,26	68,87	20,93	0,82	-4423,6	3,6	21,32	-171,83	0,64	2,85	2,87	0,07	0,34	0,7	1629,09	195,27	713,17	268,79	0,76	3,38	4,44	6,1	76,02	19,79	0,78	NA	1,66	17,39	-338,71	0,77	4,5	3,26	0,16	0,51	0,64	1548,93
403	2,56	4,78	5,85	1,06	1,2	1,47	832,52	21,34	159,42	44,68	0,21	0,39	1,87	19,06	46,47	12,15	0,76	2975,86	0	37,75	188,22	0,76	1,58	1,63	0,58	0,65	0,72	776,57	27,79	384,7	23,48	0,52	1,06	2,06	14,63	51,53	11,77	0,76	NA	0	29,57	157,2	0,98	1,85	2,02	0,66	0,68	0,72	750,33
404	-17,44	-47,62	-20,43	0,04	0,83	0,83	261,24	211,73	267,31	NA	0,63	1,73	2,73	-17,44	63,38	-27,51	0,78	NA	0	0	0	24,22	32,4	NA	0,07	0,49	1,27	455,66	48,02	113,72	88,23	25,24	33,75	1,34	43,02	25,24	95,98	1,1	NA	0	16,81	24,86	3,13	6,15	NA	0,75	0,89	1,15	377,75
405	-9,75	-10,4	-20,13	10	10,29	19,43	751,3	6,48	22,61	209,45	0,06	0,07	1,07	11,15	6,22	2,57	2,32	2740	0	43,15	429,93	-7,46	-8,1	-12,09	6,83	7,99	14,04	589,82	29,44	25,36	153,57	0,08	0,08	1,08	16,67	7,81	45,06	2,4	NA	0	28,16	196,93	-4,7	-6,37	-10,53	3,65	4,14	8,33	815,23
406	-2025	100	NA	0,05	0,05	0,05	NA	NA	NA	NA	21,25	-1,05	-0,05	-2025	2125	-95,29	NA	NA	0	NA	0	78,06	104,52	NA	3,95	3,95	3,95	364,18	NA	91,19	NA	0,25	0,34	1,34	78,06	25,32	308,32	NA	NA	0	0	0	4,33	6,57	NA	1,08	1,93	1,93	711,95
407	-43,26	99,29	-43,48	0,01	0,3	0,52	365,82	146,77	292,66	112,27	1,43	-3,29	-2,3	-13,16	143,57	-23,61	-1,61	-3402,38	59,99	30,25	-369,78	18,41	57,7	11,67	0,01	1,01	1,24	230,71	142,95	66,17	33,67	0,66	2,06	3,13	36,4	65,64	39,58	1,59	9332,43	35,23	7,96	35,84	9,8	90,28	8,16	0,02	0,4	0,73	302,98
408	-5,37	-10,03	-5,73	250,8	318,67	339,6	321,28	76,79	1,13	23,69	0,46	0,87	1,87	-5,37	46,48	-11,55	NA	NA	0	0	0	18,91	34,76	12,64	4,24	4,29	4,98	243,36	1,93	35,36	24,27	0,46	0,84	1,84	19,1	45,61	74,34	2,03	NA	0	0,13	0,39	13,65	21,42	5,32	4,72	5,52	11,1	141,77
409	1,34	2,05	2,56	0,36	0,55	3,04	694,35	25,04	115,67	337,19	0,29	0,45	1,53	13,97	34,74	25,7	1,71	14372,67	2,62	24,1	94,85	1,51	2,08	1,39	1,01	2,72	6,04	335,45	57,99	33,91	112,44	0,21	0,29	1,38	16,62	21,34	21,76	2,05	NA	0	10,02	74,63	1,4	2,08	2,55	0,95	1,65	3,87	661,64
410	-2,2	-4,69	-4,64	0	0,25	0,98	766,6	53,4	213,55	169,25	0,45	0,96	2,13	9,21	53,07	31,96	0,88	7948,1	2,14	24,04	139,88	0,06	0,12	0,09	0,01	0,27	1,21	547,61	38,5	148,8	153,12	0,4	0,78	1,93	12,79	40,46	44,74	0,97	NA	2,35	13,17	51,09	-1,47	-2,8	-2,46	0,01	0,41	1,19	612,32
411	0,5	1,11	0,3	0,01	0,44	0,75	215,5	34,33	76,48	29,05	0,45	1	2,21	8,74	54,76	18,28	0,68	24920,85	8,33	4,88	54,16	1,68	3,26	0,95	0,03	0,54	0,86	205,46	34,67	78,59	25,12	0,39	0,76	1,94	11,37	39,2	22,02	0,77	10055,23	0	3,81	35,16	5,38	9,91	3,23	0,1	0,64	1,09	218,33
412	-0,56	-1,74	-3,72	0,04	0,36	0,81	2432,7	149,85	150,89	213,32	0,38	1,19	3,13	2,95	68,05	17,71	0,58	8338,42	26,52	23,46	114,86	0	0,01	0,02	0,08	0,27	1,22	2202,51	42,93	102,67	210,11	0,34	1	2,97	3,83	33,61	32,22	0,61	NA	25,02	16,31	97,6	0,02	0,05	0,09	0,09	0,35	1,34	1474,09
413	0,11	6,25	0,26	0,49	0,53	0,54	866,4	16,34	413,6	4,04	0,98	55,77	56,77	0,11	98,24	21,97	0,7	NA	25,08	0	0	0,54	21,43	1,06	0,37	0,57	0,58	714,4	75,08	366,73	4,06	0,97	38,72	39,72	0,54	97,48	26,67	0,69	NA	24,53	0	0	0,17	5,36	0,28	61,73	64,5	68,45	590,75
414	0,62	0,7	4,41	7,35	8,57	13,88	2587,26	95,23	77,87	419,45	0,1	0,11	1,12	11,79	10,98	130,2	1,65	-896,23	0	79,38	-1093,81	-4,72	-5,15	-50,57	9,18	14,22	20,62	3899,08	517,3	102,73	657,18	0,08	0,09	1,09	7,29	7,9	244,73	2,11	NA	0	86,32	-350,85	8,32	9,04	122,48	7,46	12,87	16,29	5360,66
415	-1,61	-15,74	NA	NA	NA	NA	NA	NA	NA	NA	NA	NA	9,8	-1,61	0	NA	0,12	NA	0	NA	NA	-6,62	-161,19	NA	0,16	0,16	0,16	NA	NA	NA	NA	0,96	23,34	24,34	-6,62	95,89	-2,18	0,05	NA	0	NA	0	2,99	42,85	31,31	0,24	0,24	0,24	3807,38
416	-5,95	-6,55	-27,94	7,13	7,73	12,7	1708,67	37,06	62,11	312,72	0,05	0,06	1,1	12,31	9,13	134,61	1,71	4293,74	0	85,7	278,59	1,08	1,17	4,11	10,8	11,59	16,58	1389,31	34,44	43,48	216,74	0,05	0,05	1,08	19,82	5,02	275,63	1,96	NA	0	50,55	103,14	0,48	0,52	1,83	9,18	9,95	13,83	1379,62
417	-15,28	123,08	-7,58	0,28	0,67	0,82	158,3	76,22	192,56	29,06	1,12	-9,06	-8,06	-9,79	112,41	-12,99	-0,69	-7402,5	0	2,72	-64,73	71,34	116,21	30,92	0,39	1,26	1,47	157,75	47,43	54,76	11,64	0,39	0,63	1,63	84,7	38,61	190,38	1,32	NA	0	4,06	8,75	5,76	16,9	15,81	2,13	2,45	2,45	999,94
418	0,49	1,1	1,24	0,01	0,43	1,11	920,05	115,64	68,26	182,97	0,45	1,01	2,25	27,05	55,52	26,08	0,88	45560,64	22,07	67,12	88,49	0,21	0,51	0,36	0	0,54	1,18	612,97	88,6	94,77	104,94	0,5	1,22	2,42	31,03	50,35	23,17	0,96	NA	21,9	37,34	66,83	0,48	1,22	0,94	0,01	1,16	1,84	707,18
419	33,99	54,08	13,35	0,94	1,88	1,88	142,99	49,61	52,4	NA	0,37	0,59	1,59	53,35	37,14	108,73	2,18	21968,33	0	7,6	26,92	26,15	28,73	17,14	6,05	8,61	8,61	238,57	53,57	20,87	NA	0,09	0,1	1,1	47,99	8,99	372	4,05	NA	0	10,86	24,89	27,53	28,44	22,94	20,12	23,59	23,59	303,26
420	-16,38	-18,99	-4,8	6,1	7,26	7,26	52,76	16,89	14,53	NA	0,14	0,16	1,16	15,76	13,77	-118,93	NA	NA	0	9,42	180,21	11,47	14,35	NA	4,99	4,99	4,99	62,16	NA	12,33	NA	0,2	0,25	1,25	72,72	20,06	57,19	NA	NA	0	10,35	72,01	8,83	13	NA	2,26	3,12	3,12	64,83
421	0,06	1,53	1,04	0,01	0,01	0,01	4210,04	10,42	5967,79	NA	0,96	24,48	25,48	0,06	96,08	0,06	0,04	NA	0	0	0	-0,07	-6,59	-0,43	0	0,12	0,14	2165,16	209,95	1815,54	39,35	0,99	90,06	91,06	-0,07	98,9	-0,07	0,01	NA	0	0	0	0,62	35,17	3,62	0,09	2,03	3,8	2142,9
422	-18,48	-28,39	-34,46	0,14	0,29	2,73	678,74	19,23	126,44	311,94	0,35	0,53	1,54	7,96	34,91	-13,02	1,65	6679,32	0	49,31	201,6	-24,56	-37,86	-27,12	0,68	1,06	3,57	401,9	24,48	63,69	159,94	0,35	0,54	1,54	12,5	34,76	-27,46	1,91	11877,12	0	28,64	143,08	-6,58	-11,12	-8,61	0,17	1,02	2,28	476,66
423	4,58	7,2	25,26	0,14	0,69	2,11	2005,75	274,93	215,86	769,41	0,36	0,57	1,57	23,99	36,35	43,6	1,66	1272,3	15,96	106,95	1185,56	2,91	4,41	11,87	0,05	0,6	2,14	1485,57	197,79	216,31	565,47	0,34	0,52	1,52	24,18	34,05	48,22	1,6	NA	10,14	60,67	387,27	1,56	3,14	8,09	0,02	0,72	1,43	1885,62
424	1,93	6,73	2,79	0	0,15	0,73	525,42	53,19	205,43	204,33	0,71	2,48	3,48	15,13	71,27	17,37	0,67	11517,68	33,39	19,05	115,87	4,19	16,53	6,77	0	0,39	0,79	589,03	169,26	247,26	176,57	0,75	2,95	3,95	14,19	74,67	15,29	0,65	NA	32,55	11,46	70,7	0,17	0,52	0,28	0	0,23	0,8	600,01
425	NA	NA	NA	NA	NA	NA	NA	NA	NA	NA	NA	NA	NA	NA	NA	NA	NA	NA	NA	NA	NA	22,34	26,99	56,44	3,51	5,8	5,8	919,89	360	156,8	NA	17,23	20,82	1,21	22,34	17,23	129,59	NA	NA	0	0	0	8,67	20,03	58,73	0,4	1,47	1,76	2465,1
426	1,94	7,12	3,68	0,38	0,96	1,23	691,39	189,88	323,38	86,28	0,73	2,68	3,68	1,94	72,8	25,45	1,27	NA	25,5	0	0	-11,07	-63,25	-23,23	0,2	0,64	1,07	763,69	206,12	467,21	200,39	0,82	4,71	5,71	-11,07	82,49	4,97	1,12	NA	20,63	0	0	-11,1	-121,12	-24,11	0,18	0,63	1,04	790,75
427	0,07	0,13	0,14	0,06	0,65	1,47	790,25	78,18	88,59	110,31	0,35	0,68	1,95	22,63	48,75	26,18	0,92	7412,93	19,14	48,98	132,09	0,93	1,72	1,67	0,06	0,79	1,68	652,12	73,91	70,53	90,89	0,33	0,61	1,85	27,65	33,1	29,17	0,96	NA	16,72	34,33	92,37	0,55	1,06	1,15	0,03	0,88	1,51	765,99
428	0,54	4,24	0,74	0,8	0,94	1,36	496,75	36,12	263,91	113,68	0,87	6,8	7,8	10,53	87,18	8,3	1,72	-4565,75	30,02	13,62	-70,84	2,19	17,95	2,82	0,39	0,46	0,66	467,57	29,54	274,01	79,98	0,88	7,19	8,19	9,65	87,79	8,71	0,31	NA	27,25	6,95	-36,86	1,01	5,84	1,12	0,21	0,38	0,57	403,92
429	7,98	61,8	13,26	0,34	0,37	0,73	604,51	17,08	516,25	188,16	0,87	6,74	7,74	19,11	87,08	16,79	0,36	3554,5	0	18,47	225,18	11,43	56,89	19,27	0,41	0,45	0,69	613,46	20,7	442,32	113,92	0,8	3,98	4,98	19,52	79,9	26,39	0,45	NA	6,52	13,63	47,87	3,21	13,35	4,64	0,46	0,52	0,77	527,06
430	0,05	0,18	0,07	0,23	0,47	1,06	491,96	82,57	343,75	202,4	0,72	2,57	3,58	14,68	72,04	13,15	1,13	10269,63	0	19,77	141,84	-1,89	-6,6	-1,69	0,52	0,65	1,06	326,1	29,23	221,54	89,18	0,71	2,49	3,5	16,79	71,22	13,31	1,1	NA	0	11,99	142,71	-0,58	-2,85	-1,15	0,54	0,63	1,11	716,06
431	0,11	0,15	0,46	0,38	1,02	4,99	1580,58	39,15	61,12	246,5	0,11	0,15	1,39	13,03	28,28	76,35	0,97	8392,26	0	56,12	151,79	1,14	1,62	4,6	0,85	1,59	5,74	1469,43	42,97	56,01	240,84	0,13	0,18	1,42	14,16	12,79	76,85	1,02	9507,19	0,43	37,67	113,29	1,25	2,03	5,21	0,08	1,02	1,84	1519,6
432	1,08	1,8	1,56	0,02	0,39	0,89	524,57	61,16	185,66	94,41	0,4	0,66	1,67	20,08	40,08	22,79	0,93	19554,83	0	27,39	101,98	0,5	0,89	1,01	0,13	0,33	0,78	742,08	54,17	268,64	131,01	0,44	0,79	1,79	17,89	44,11	14,39	0,87	NA	2,89	25,7	111,86	-2,11	-3,88	-4,16	0,01	0,22	0,69	718,58
433	0,94	0,98	3,32	15,87	16,96	17,79	1290,28	67,3	61,91	52,05	0,05	0,05	1,05	0,94	4,85	173,1	7,04	NA	0	0	0	2,3	2,35	6,24	22,58	31,39	42,25	988,01	190,06	21,58	234,37	0,02	0,02	1,02	2,3	2,21	463,42	15,19	NA	0	0	0	4,14	4,21	11,71	15,22	52,17	53,78	1029,29
434	5,8	15,74	4,89	3,22	3,22	3,22	306,73	NA	81,51	NA	0,63	1,71	2,71	5,8	63,17	9,18	2,71	NA	0	0	0	2,68	8,11	10,71	0,27	1,2	1,75	1454,86	463,4	497,64	274,9	66,95	202,59	3,03	4,9	66,95	9,16	0,84	NA	0	8,88	56,95	1,88	11,5	3,03	0,02	1,06	1,14	587,34
435	-50,42	269,79	-93,33	0,34	0,4	0,73	673,74	42,44	790,87	264,38	118,69	-635,06	-5,35	-15,91	118,69	-37,36	-1,42	NA	0	63,88	-42,63	6,39	-91,83	7,94	0,6	0,69	0,89	451,92	45,82	478,07	93,63	106,96	-1536,56	-14,37	31,05	106,96	10,04	-1,37	NA	0	30,61	-148,79	-9,2	46,52	-10,1	0,49	0,53	0,83	399,65
436	0,08	0,41	0,31	44,04	75,22	91,13	1360,91	115,43	3,7	59,75	0,8	3,89	4,89	1,03	79,55	3,65	1,33	NA	0	3,55	33,44	0,85	4,35	NA	2,04	3,62	4,74	2488,02	277,32	175,74	196,62	0,8	4,1	5,1	2,43	80,37	4,24	1,4	NA	0	8,25	28,9	2,21	10,41	5,74	0,28	0,68	1,78	943,32
437	-5,46	-8,31	-15,85	0	0,44	1,17	1056,47	64,21	108,16	126,62	0,34	0,52	1,52	9,17	34,29	5,65	1,02	9999,44	12,57	42,46	124,93	-10,55	-15,49	-30,26	0	0,69	2,14	1044,35	71,41	70,31	149,94	0,32	0,46	1,47	5,41	31,55	-6,57	1,13	NA	13,09	31,02	79,16	-1,67	-2,35	-4,32	0,01	1,11	2,88	939,49
438	27,54	30,29	68,64	10,9	10,99	10,99	907,34	6,82	81,67	NA	0,09	0,1	1,1	27,54	9,1	302,54	NA	NA	0	0	0	5,76	22,7	553,83	0,01	1,34	1,34	34986,43	26423,56	25817,85	NA	0,75	2,94	3,94	5,76	74,61	7,72	NA	NA	0	0	0	11,46	34,87	290,12	0,01	1,49	1,49	9212,32
439	0,71	7,75	NA	2,39	3,22	7,21	NA	NA	NA	NA	0,91	9,85	10,85	1,83	90,78	0,79	1,7	-572	0	NA	-137,59	0,44	7	2,69	0,94	1,24	4,39	2238,72	54,35	186,62	588,13	93,75	1498,82	15,99	0,52	93,75	6,34	1,45	NA	0	0,54	1,94	0,39	1,3	11,24	0,19	0,54	1,07	10441,54
440	5,09	-87,94	16,5	3,11	3,15	4,55	1180,08	8,05	247,36	352,28	1,06	-18,28	-17,28	19,1	105,79	13,35	28,57	-14497	0	45,43	-36,41	4,57	25,6	23,53	23,83	24,35	28,89	1875,01	30,58	58,71	266,5	0,82	4,6	5,6	18,9	82,16	11,06	11,34	NA	0	73,82	-31,65	10,04	40,07	45,3	13,91	14,06	15,44	1643,17
441	3,12	9,17	33,28	0,35	7,49	7,65	3884,39	1133,84	158,69	25,41	0,23	0,68	2,94	3,84	66	29,91	0,8	NA	15,48	7,72	11,58	3,65	11,46	48,44	-0,16	16,67	16,87	4825,73	893,33	53,06	10,28	0,34	1,07	3,14	4,29	34,13	21,76	0,82	NA	19,1	6,49	9,1	4,73	13,08	48,5	2,31	7,8	8,13	3731,79
442	0,01	0,01	0,02	0,02	0,04	0,61	1378,36	7,75	308,48	176,38	0,38	0,7	1,86	13,56	46,38	6,89	0,79	-3858,33	14,56	51,32	-324,45	0,01	0,02	0,05	0,05	0,09	0,64	1335,47	10,84	369,94	203,03	0,43	0,76	1,76	13,91	43,33	38,15	0,87	NA	15,01	50,99	408,26	0,09	0,16	0,34	0,05	0,06	0,8	1370,21
443	1,39	83,74	2,97	0,03	0,61	0,75	775,27	275,21	469,89	68,05	0,98	59,09	60,09	2,83	98,34	10,45	0,58	47250	0,95	3,06	11,24	0,29	28,27	0,37	0,01	0,37	0,54	460,02	116,31	326,19	55,23	0,99	96,71	97,71	1,62	98,98	8,28	0,46	NA	0,33	1,24	8,5	0,59	34,39	0,34	0,01	0,42	0,59	210,3
444	0,05	0,08	0,1	1,15	1,72	3,88	661,85	59,45	98,99	231,91	0,27	0,39	1,44	15,4	30,5	54,34	2,13	9205,38	2,83	27,91	126,48	4,9	7,03	10,36	1,67	2,94	7,78	770,61	76,86	52,82	292,7	0,28	0,41	1,44	20,34	28,32	62,33	2,33	8401,23	1,75	21,99	70,09	-3,12	-4,93	-6,09	1,32	2,27	4,7	710,11
445	4,49	6,78	1345,33	2,9	2,91	2,91	109064,11	352	36256	NA	0,34	0,51	1,51	4,49	33,81	16,74	35,32	NA	0	0	0	0,88	6,36	NA	12,76	1019,72	1019,72	14416,55	14060,03	13,96	NA	0,86	6,24	7,24	0,88	86,12	1,29	99,16	NA	0	0	0	1,47	9,73	NA	28	140,44	140,44	5230,28
446	3,13	5,12	2,7	0,21	0,86	1,72	313,65	68,76	109,7	95,35	0,38	0,62	1,64	21,34	38,85	15,03	1,62	5935,12	0	15,69	257,1	1,07	1,83	0,96	0,19	0,53	1,43	325,9	33,55	105,34	94,66	0,41	0,7	1,71	19,24	40,76	10,04	1,25	11868,76	0	11,82	162,97	0,3	0,59	0,32	0,09	0,58	1,22	389,55
447	0,68	0,8	1,12	2,6	4,06	5,83	594,2	82,8	56,69	101,76	0,15	0,17	1,18	24,92	14,9	81,78	2,06	14103,19	0	39,57	102,43	0,09	0,1	0,15	3,06	4,46	7,51	637,48	68,97	49,54	151,39	0,13	0,14	1,14	25,98	12,52	77,03	2,4	12281,37	0	32,42	85,04	0,13	0,16	0,22	0,68	2,3	3,12	634,18
448	5,09	9,96	4,7	0,46	0,82	1,06	336,16	33,67	53,29	22,84	0,49	0,95	1,96	10,62	48,89	43,52	1,08	NA	14,85	5,11	21,7	6,28	15,53	9,2	0,9	1,64	1,98	532,78	63,9	69,06	28,58	0,6	1,47	2,47	11,45	59,53	31,43	1,23	NA	12,5	5,04	20,02	5,45	12,78	6,99	1,12	1,78	2	467,12
449	30,72	41,34	53,54	1,46	3,89	3,89	634,33	392,99	161,07	0	0,26	0,35	1,35	30,72	25,67	119,67	NA	NA	0	0	0	19,33	24,29	54,93	1,04	4,9	4,9	1034,55	805,01	208,86	NA	0,2	0,26	1,26	19,33	20,41	94,69	NA	NA	0	0	0	22,41	23,8	46,03	1,74	17,11	17,11	747,79
450	-4,92	-4,92	NA	NA	NA	NA	449,57	NA	NA	NA	NA	NA	1	-4,92	0	NA	NA	NA	0	0	0	-10,06	-11,33	-11,94	8,9	8,9	8,9	432,15	NA	48	NA	0,11	0,13	1,13	-10,06	11,23	-89,58	NA	NA	0	0	0	-10,47	-11,95	-7,96	8,06	8,06	8,06	276,9
451	13,07	14,45	12,36	1,23	3,16	7,28	344,21	45,55	23,31	98,74	0,1	0,11	1,11	36,23	9,57	303,79	1,87	35457,56	0,09	21,9	63,39	1,97	2,13	2,43	2,61	6,97	14,39	448,71	83,86	19,24	142,67	0,07	0,08	1,08	26,42	7,4	242,53	2,52	NA	0	21,78	57,96	3,66	3,87	5,38	10,74	12,56	24,58	534,24
452	2,23	12,46	3,26	0,33	0,65	0,85	532,51	104,99	153,95	64,18	0,61	3,44	5,6	3,25	82,14	36,33	0,38	18698	32,25	1,49	14,12	1,48	8,4	2,07	0,14	0,71	0,97	507,1	209,4	213,39	93,98	72,95	412,67	5,66	3,58	72,95	29,35	0,61	NA	30,4	2,1	20,56	11,51	36,64	12,95	0,15	0,62	1,08	409,48
453	-2,38	-6,93	-3,5	0,48	0,66	1,16	534,07	45,61	244,78	123,1	0,53	1,54	2,91	30,68	65,58	15,01	0,85	1115,55	0	48,52	1024,41	9,68	20,63	10,93	0,5	0,7	1,62	411,19	26,13	135,31	124,97	0,41	0,87	2,13	46,3	40,74	53,85	1,13	NA	0	29,93	113,09	8,06	14,48	7,99	0,33	0,5	1,71	360,94
454	24,43	51,28	98,72	0,25	1,14	1,24	1471,14	384,74	431,04	41,53	0,52	1,1	2,1	26,42	52,36	55	1,11	81295	0	8,04	27,5	0,71	1,35	NA	0,35	1,05	1,14	1276,24	303,34	430,29	36,13	0,48	0,91	1,91	2,92	47,73	11,55	1,08	NA	0	5,67	16,04	-4,39	-8,44	-10,7	0,4	1,02	1,13	886,78
455	-0,4	-0,4	-1,17	250	250	250	1063,08	NA	4,21	NA	0	0	1	-0,4	0,4	-100	NA	NA	0	0	NA	NA	NA	NA	NA	NA	NA	NA	NA	NA	NA	NA	NA	NA	NA	NA	NA	NA	NA	NA	NA	NA	NA	NA	NA	NA	NA	NA	NA
456	0,12	1,2	0,11	0,02	1	1,48	340,92	112,67	66,68	55,91	0,82	8,12	9,92	13,3	89,92	9,24	1,16	19828,65	14,42	12,34	67,15	0,32	2,3	0,18	0,02	0,75	1,15	208,13	49,98	39,03	27,34	0,77	5,52	7,15	20,69	77,21	13,78	0,93	NA	14,51	8,75	51,27	3,2	17,31	1,85	0,02	0,55	0,78	210,07
457	1,8	15,83	1,09	0,1	0,18	0,4	220,99	12,6	156,96	34,05	0,89	7,78	8,78	6,41	88,61	12,81	0,39	62469	0,52	2,8	19,26	1,62	13,04	1,09	0,07	0,2	0,44	244,66	22,06	165,18	39,52	0,88	7,06	8,06	6,44	87,6	11,97	0,45	13284	0,58	3,24	-76,14	3,68	34,57	3,6	0,02	0,04	0,06	356,91
458	0,49	1,2	0,98	-0,15	0,9	1,13	721,19	439,24	411,53	97,7	0,59	1,45	2,45	8,47	59,13	6,11	1,23	-1655	0,87	15,81	-312,43	-0,35	-0,69	-1,04	0,08	0,54	0,79	1098,89	253,81	310,87	133,92	0,5	1	2	12,5	50,05	13,93	0,83	NA	21,45	28,2	-200,24	0,88	1,92	2,33	-0,57	0,51	0,75	957,88
459	-4,3	-8,58	-3,98	0,02	0,44	0,81	336,98	61,56	46,02	56,17	0,47	0,93	1,99	14,3	49,82	15,62	0,81	6196,54	30,26	17,23	189,99	0,49	0,93	0,52	0,3	0,48	0,81	386,18	30,5	56,62	54,53	0,46	0,88	1,9	18,13	46,12	26,55	1,12	NA	28,81	13,58	1123,71	0,74	1,27	0,73	0,05	0,54	1,22	358,14
460	-0,18	-0,18	NA	NA	NA	NA	NA	NA	NA	NA	NA	NA	1	-0,18	0	NA	108,24	NA	0	NA	NA	10,66	11,37	11,32	14,67	14,67	15,96	386,3	NA	23,75	30,75	0,06	0,07	1,07	13	6,22	171,49	122,12	NA	0	2,48	13,5	-14,86	-17,55	-5,41	4,41	4,93	6,3	132,61
461	-25,71	-251,1	-51,07	0,04	0,12	0,6	723,07	45,47	272,17	277,54	0,86	8,39	9,77	7,29	89,76	-20,72	0,28	-5191,94	42,2	65,55	-244,11	11,53	45,34	11,3	0,02	0,29	0,55	356,61	58,92	142,56	58,19	0,7	2,76	3,93	48,08	70,21	30,14	0,48	NA	22,96	24,97	354,54	5,37	12,93	7,3	0,1	0,13	0,59	494,39
462	22,03	29,37	25,95	0,26	1,36	1,77	428,76	116,77	106,06	44,05	0,25	0,33	1,33	22,03	25,01	95,58	1,34	NA	0	0	0	21,19	26,17	26,64	0,46	1,5	2,09	457,77	89,68	86,27	50,8	0,19	0,24	1,24	21,4	19,05	126,64	1,35	NA	0	0,27	0,69	12,42	15,34	17,94	1,86	2,11	2,59	525,52
463	19,82	84,67	94,19	0,3	0,88	1,04	1730,02	711,83	1233,92	194,96	0,77	3,27	4,27	24,11	76,59	40,11	1,11	-2615	0	20,43	-94,99	6	20,5	18,19	0,54	1,04	1,22	1104,11	371,11	736,46	131,62	0,71	2,42	3,42	16,68	70,75	25,33	1,89	2289	0	23,87	-746,82	8,78	24,79	28,66	0,6	1,08	1,19	1187,72
464	7,09	9,99	11,25	0	0,14	4,21	577,7	11,71	21,98	362,44	0,29	0,41	1,41	7,09	29,02	78,98	2,42	NA	25,18	0	0	5,96	8,12	9,88	0	0,27	4,45	603,44	27,65	17,49	434,74	0,27	0,36	1,36	5,96	26,61	66,13	3,71	NA	23,68	0	0	-2,78	-4,18	-4,96	0	0,29	3,66	649,2
465	6,78	11,95	8,18	0,13	1,85	2,44	438,81	165,27	96	57,25	0,29	0,52	1,76	29,06	43,21	55,44	1,25	19995,62	0	26,86	74,35	-16,98	-35,97	-26,62	0,49	1	1,61	570,53	92,59	180,15	109,53	0,4	0,85	2,12	15,76	40,03	-21,39	0,98	NA	0	38,08	266,61	-3,83	-16,61	-7,6	0,99	1,75	3,32	721,85
466	0,04	0,04	0,15	13,45	13,45	15,97	1409,76	NA	87,28	223,35	0,06	0,07	1,07	0,04	6,26	0,64	NA	NA	0	0	0	11,45	12,47	5,55	9,15	9,19	12,16	176,6	0,54	14,37	42,68	0,08	0,09	1,09	11,45	8,23	139,17	NA	NA	0	0	0	-32,29	-284,43	-29,48	0,07	0,07	0,35	332,29
467	-42,65	-42,65	-66,5	NA	NA	NA	148,12	NA	NA	NA	NA	NA	1	-42,65	0	NA	NA	NA	0	0	0	32,76	37,7	9,18	0,2	5,37	5,37	101,98	68,27	13,22	NA	0,13	0,15	1,15	32,76	13,11	325,21	2,93	NA	0	0	0	-13,85	-16,36	-2,56	1,1	5,05	5,05	67,3
468	0,68	1,81	0,5	0,62	0,68	0,98	268,37	10,67	165,23	49,96	0,62	1,65	2,65	6,68	62,33	10,09	0,97	-711,5	0	4,42	-584,61	0,1	0,28	0,08	0,34	0,38	0,65	292,36	6,2	184,11	49,06	0,64	1,76	2,76	6,2	63,76	6,32	0,62	NA	0	3,61	-105,84	1,86	5,1	1,79	0,31	0,39	0,72	351,42
469	31,92	34,92	135,76	1,13	7,75	8,89	1548,03	695,82	105,01	121,1	0,09	0,09	1,09	31,92	8,59	385,2	2,43	NA	0	0	0	7,79	22,72	24,95	0,48	0,97	1,05	1165,37	203,38	283,04	32,99	0,56	1,64	2,92	8,01	56,28	17,34	0,94	NA	31,7	0,5	1,79	7,49	20,56	19,68	0,44	0,65	0,82	955,69
470	-2,86	-10,41	-6,21	0,02	0,23	0,98	789,84	56,96	133,61	251,23	0,57	2,08	3,64	11,63	72,5	9,52	0,68	-1327,69	24,9	31,44	-678,71	9,58	24,65	18,65	0,07	0,26	1,3	708,9	43,45	90,86	266,74	46,28	119,08	2,57	27,35	46,28	36,65	0,78	NA	25,57	25,56	164,12	3,47	10,67	8,56	0,01	0,57	1,29	897,76
471	0	0	NA	NA	NA	NA	NA	NA	NA	NA	NA	NA	1	0	0	NA	NA	NA	0	NA	NA	13,03	13,53	NA	4,45	27,18	27,18	2176,36	NA	79,2	NA	0,04	0,04	1,04	13,03	3,68	354,09	NA	NA	0	0	0	11,64	12,06	NA	8,37	28,29	28,29	2103,15
472	11,03	93,89	14,91	0,15	0,22	0,59	492,29	26,48	383,02	142,81	0,79	6,76	8,51	27,8	79,38	29,14	0,25	NA	0	15,83	40,42	8,19	92,76	7,77	0,24	0,47	0,71	345,48	65,25	286,09	69,47	0,85	9,58	11,33	25,44	84,58	23,24	0,25	NA	0	11,43	45,27	5,33	87,73	4,95	0,33	0,44	0,64	338,37
473	0,15	16,64	35,03	1,07	22,6	22,63	83346,41	NA	3590,64	117,65	0,99	107,78	108,78	0,15	99,08	0,49	66,95	NA	0	0	0	3	25,49	72	0,13	0,13	0,86	8726,9	16,68	4473	3272,04	0,88	7,49	8,49	3	88,22	3,4	0,67	NA	25,27	0	0	6,06	41,57	1208,6	0,13	0,38	1,1	72545,2
474	-3,31	-6,28	-4,89	0	0,35	1,59	537,01	48,79	108,06	176,42	0,38	0,71	1,9	11,26	47,25	12,9	1,05	9082,3	10,2	21,5	120,46	4,92	8,37	6,43	0	0,46	1,84	476,06	49,58	79,91	150,63	0,32	0,55	1,7	20,1	32,44	40,69	1,14	8494,88	8,2	14,63	57,79	2,04	3,49	3,22	0	0,25	1,74	574
475	-2,02	-70,46	-3,84	0,04	0,4	0,69	693,67	165,9	311,77	139,59	0,97	33,93	34,93	2,79	97,14	20,84	0,54	25907	25,81	9,16	31,79	-2,94	-1021,74	-6,54	0,06	0,56	0,89	809,1	342,2	546,83	224,96	1	346,53	347,53	0,96	99,71	15,73	0,34	NA	17,47	6,04	18,21	-0,13	-40,54	-0,21	0,1	0,9	1	612,85
476	33,86	1576,03	NA	0,17	1,02	1,02	NA	NA	NA	NA	0,98	45,54	46,54	33,86	97,85	34,61	NA	NA	0	NA	0	0,11	42,84	0,39	0,03	0,31	0,79	1304,44	337,75	1229,83	594,08	1	394,96	395,96	0,11	99,75	0,32	0,19	NA	4,42	0	0	1,02	77,33	0,98	0,41	0,67	1,16	349,88
477	-171,98	141,78	-17,64	0,13	0,39	0,39	37,34	19,35	73,14	NA	2,21	-1,82	-0,82	-37,64	221,3	-63,88	-5,63	-2007,5	0	13,78	-160,71	4,25	-3,03	1,1	0,16	0,42	0,42	94,27	56,34	214,07	NA	240,28	-171,29	-0,71	110,44	240,28	10,33	-67,78	NA	0	20,2	49,92	41,97	-431,45	30,71	0,56	0,58	0,58	266,34
478	0,32	2,97	0,54	0,04	0,1	0,12	620,94	35,31	548,48	11,42	0,89	8,36	9,36	0,32	89,31	19,82	0,12	12537	0	0	0	3,01	20,41	4,84	0,19	0,25	0,27	585,07	26,72	493,34	10,79	0,85	5,78	6,78	3,01	85,26	30,73	0,19	NA	0	0	0	1,04	17,07	4,33	0,11	0,21	0,26	1517,84
479	9,82	32,41	2,24	0,95	1,45	1,45	82,86	28,33	56,68	NA	0,7	2,3	3,3	9,82	69,7	14,09	NA	NA	0	0	0	20,66	34,3	3,02	1,97	2,05	2,57	53,26	1,49	20,51	10,69	0,4	0,66	1,66	20,66	39,78	51,93	NA	NA	0	0	0	52,46	64,67	12,5	4,33	4,47	5,3	86,69
480	9,74	10,63	13,88	3,57	11,97	11,97	518,49	360	42,84	NA	0,08	0,09	1,09	9,74	8,35	116,61	NA	NA	0	0	0	0,62	3,89	42,06	0,03	0,06	0,06	24829,61	609,69	19006,74	NA	0,77	4,89	6,31	0,62	77,4	0,8	0,17	NA	0	0	0	-0,08	-2,37	-3,22	0,17	0,56	0,59	15336,45
481	11,22	15,54	50,49	1,63	14,58	14,61	1638,65	530,32	40,95	1,23	0,28	0,39	1,39	11,22	27,83	54,31	1,55	NA	0	0	0	7,08	9,37	NA	0,71	15,02	14,93	1722,82	709,5	49,57	-4,56	0,24	0,32	1,32	7,08	24,45	42,36	1,76	NA	0	0	0	8,76	11,31	NA	10,11	37,32	37,14	2057,77
482	0,98	2,09	1,63	0,21	1,37	1,37	506,08	371,75	318,69	NA	0,53	1,14	2,14	0,98	53,18	10,52	1,74	NA	0	0	0	-30,69	-121,38	NA	0,04	1,03	1,03	NA	NA	NA	NA	0,75	2,96	3,96	-30,69	74,72	-28,43	1,11	NA	0	NA	NA	12,66	57,01	59,13	0,68	0,69	0,69	1699,88
483	0,3	1,12	2,36	0,03	0,67	1,82	2878,69	340,3	185,58	622,07	0,67	2,5	3,73	18,61	73,22	13,53	0,68	-2906	30,01	144,8	-333,42	0,36	1,38	2,56	0,03	0,49	1,3	2611,16	320,02	265,42	568,55	0,74	2,87	3,87	18,1	74,18	11,09	0,65	NA	32,13	127,29	-292,93	-0,23	-0,92	-1,92	0,19	0,64	1,43	3023
484	-1,29	-2,09	-1,71	0,83	1,5	3,69	480,58	31,42	46,38	102,92	0,2	0,32	1,62	17,57	38,11	53,08	1,12	3147,63	8,38	24,9	322,39	-0,81	-1,29	-0,96	0,45	0,93	2	430,59	36,66	50,43	82,46	0,2	0,32	1,59	20,35	20,04	57,74	1,02	8888,27	6,27	17,95	563,92	1,31	1,96	1,59	1,58	2,23	4,2	442,37
485	0,04	0,1	0,72	0	0,03	0,71	7445,78	87,57	3529,01	2504,75	0,64	1,78	2,78	14,07	63,98	11,27	0,78	932,08	14,81	287,05	770,64	0,02	0,05	0,33	0,01	0,03	0,79	7860,95	75,09	3872,13	3040,79	0,66	1,97	2,97	12,81	66,35	11,93	0,81	NA	11,23	196,48	356,17	-0,04	-0,13	-0,89	0	0,03	0,85	7668,55
486	-2,13	-86,78	-2,53	0,37	0,6	0,93	353,33	95,05	416,37	136,86	0,98	39,75	40,75	-2,13	97,55	-0,71	0,26	NA	0	0	0	10,92	87,06	15,03	0,2	0,33	0,63	501,04	57,99	433,36	132,33	0,87	6,97	7,97	14,08	87,45	24,39	0,28	NA	0	3,08	51,97	10,94	45,09	19,94	0,18	0,32	0,89	663,56
487	7,36	10,78	12,32	2,18	7,4	10,73	609,42	111,42	21,31	71,94	0,3	0,44	1,47	24,49	31,78	56,02	1,53	16347,54	22,29	28,69	94,13	9,01	13,01	15,86	0,68	1,73	3,94	640,9	78,39	74,74	165,42	30,11	43,49	1,44	25,04	30,11	61,96	1,64	10933,62	9,8	20,14	41,42	15,7	27,55	39,46	0,33	1,79	3,34	914,74
488	0,22	0,3	1,36	0,1	4,26	9,1	2204,47	467,39	59,2	557,17	0,09	0,12	1,34	16,54	25,17	122,52	1,49	4827,4	4,99	98,83	239,91	2,01	2,58	12,49	3,59	4,68	9,16	2261,18	133,06	69,36	563,56	0,07	0,09	1,28	18,97	6,76	175,36	1,62	NA	2,53	76,35	186,28	3,98	4,98	22,16	1,46	9,25	16,39	2026,35
489	-9,12	-400,73	-25,76	0,62	1,76	2,05	1027,68	78,3	257,44	73,6	0,98	42,93	43,93	4,03	97,72	0,45	0,31	-4277,08	0	37,13	-265,6	-0,75	-57,82	NA	0,33	8,3	9,44	865,61	200,67	45,9	52,53	0,99	75,67	76,67	12,91	98,7	10,21	1,9	NA	0	23,14	132,32	-5,09	119,69	-21,5	0,1	1,83	2,41	1538,03
490	0,02	3,44	1,17	0,13	0,14	0,27	25602,9	246,18	22553,15	2897,73	0,89	184,3	206,88	2,09	99,52	7,46	0,01	-12577	0	145,87	-55,6	0,23	31,49	2,17	0,1	0,11	0,19	3428,29	58,44	3364,94	258,53	0,99	135,84	136,84	2,25	99,27	6,6	0,01	NA	0	19,01	-145,12	0,08	15,85	2,33	0,19	0,21	0,24	10188,74
491	-4,36	-10,86	-11,91	0,82	0,93	2,3	993,26	11,51	103,17	143,02	0,51	1,27	2,49	5,25	59,83	35,73	1,07	12533,67	0	26,24	101,32	0,72	1,44	0,99	0,48	0,62	1,7	498,73	13,92	96,27	103,68	0,5	0,99	1,99	15,57	49,86	58,13	1,2	NA	0	20,34	73,33	0,83	2,09	1,61	0,19	0,6	0,93	700,19
492	-0,34	-2,35	-0,19	0,02	0,84	1,18	210,36	125,02	108,06	53,41	0,81	5,69	7	59,42	85,72	14,7	1,36	4102	21,77	34,53	128,78	0,35	2,12	0,18	0,17	0,79	1,2	191	91,26	78,8	58,65	0,83	5,04	6,04	50,61	83,43	10,11	2,67	NA	35,47	26,37	79,99	-0,05	-0,3	-0,02	0,6	2,75	4,17	167,28
493	-4,73	-51,37	-24,49	0	0,7	0,76	1885,53	683,08	789,38	62,08	0,68	7,35	10,86	-3,29	90,79	14,36	0,29	-40532,75	10,43	7,45	-12,98	-0,08	-1,11	-0,51	0	0,87	1,07	2214,19	700,72	669,71	161,35	0,66	8,68	13,09	0,86	66,27	5,72	0,28	4021,33	6,2	4,21	-11,19	1,66	28,97	5,67	0	0,54	0,6	1247,35
494	-0,58	-173,69	-0,71	0,01	1,01	1,01	445,13	437,92	435,55	NA	1	297,29	298,29	-0,58	99,66	-0,58	NA	NA	0	0	0	1,34	39,26	5,07	0,37	1,65	1,65	1377,14	1054,91	824,85	NA	96,59	2830,87	29,31	1,36	96,59	1,39	NA	NA	0	0,05	0,87	1,54	45,9	0,37	0,13	1,14	1,14	87,97
495	4,37	4,85	5,07	3,16	7,48	11,29	422,21	132,63	30,64	118,16	0,1	0,11	1,11	21,94	9,79	100,14	5,54	9563,31	0	20,38	115,31	8,39	9,9	10,72	2,18	4,03	6,68	464,98	110,31	59,85	158,71	0,15	0,18	1,18	27,17	15,15	82,15	6,99	8678,52	0	17,05	72,12	4,11	4,46	4,43	4,88	10,8	16,64	392,64
496	0,28	0,35	0,52	0,74	1,52	2,81	679,82	41,71	85,65	111,78	0,17	0,21	1,25	13,59	19,8	58,31	1,36	6543,71	0	24,86	229,34	6,11	7,42	8,58	0,8	1,65	3,21	511,35	51,41	60,23	94,18	0,14	0,17	1,21	19,26	13,73	101,96	1,39	9198	0	13,36	53,96	2,83	3,26	4,21	2,08	2,62	5,04	540,32
497	-2,06	-2,31	-6,13	4,04	7,02	13,33	1085,9	135,78	45,55	291,2	0,1	0,11	1,13	11,65	11,12	69,2	2,16	9604,55	0	40,9	155,08	0,03	0,04	0,09	0,66	2,86	11,72	941,2	61,78	28,06	248,52	0,09	0,1	1,11	14,21	8,75	98,88	1,56	10786,13	0	26,15	118,62	-0,61	-0,7	-1,55	0,46	8,99	22,66	928,4
498	0,12	1,31	1,18	0,16	3,83	4,01	3459,25	385,28	105,14	19,91	0,51	5,4	10,53	8,2	90,51	11,76	0,65	13247	0	76,74	69,21	-2,75	-38,49	-27,82	0,18	4,02	4,43	3688,22	400,35	104,46	42,76	0,5	7,06	14,02	5,54	50,39	5,3	0,62	NA	0	59,26	100,94	2,02	20,7	11,01	0,64	3,45	3,59	1987,75
499	0,73	1,1	1,09	0,1	0,51	2,16	540,33	45,08	112,63	188,79	0,21	0,32	1,5	5,76	33,31	25,89	1,23	10145,44	0	7,46	75,03	8,72	10,95	13,09	0,31	1,63	4,53	546,73	64,58	49,07	142,03	0,09	0,12	1,26	13,69	9,29	124,93	1,35	NA	0	5,26	30,96	3,46	4,56	8,56	0,19	0,89	3,18	899,96
500	-7,85	-28,78	-8,98	0,16	0,21	0,27	416,38	11,97	271	17,81	0,7	2,58	3,67	-0,01	72,72	41,04	0,38	25862	0	8,97	35,74	7,56	22,59	8,2	0,2	0,55	0,63	394,95	88,71	254,22	19,89	0,67	1,99	2,99	15,11	66,54	65,36	0,59	NA	0	8,2	21,82	-11,68	-49,18	-18,95	0,39	0,42	0,72	590,6
501	11,66	37,41	12,58	0,15	0,33	0,83	392,54	40,38	223,74	113,85	0,64	2,04	3,21	20,98	68,82	38,21	0,71	39713	0	10,04	32,41	11,07	23,76	15,83	0	0,38	0,99	520,55	88,44	225,05	144,53	47,94	102,92	2,15	22,65	47,94	46,46	0,89	NA	2,1	11,98	38,9	8,18	16,7	12,69	0,24	0,48	1,15	565,08
502	-7,58	168,48	-24,51	0,96	1,06	1,06	1176,52	21,32	198,88	NA	1,05	-23,22	-22,22	-5,46	104,5	6,57	1,01	21549	0	6,85	16,75	3,78	-255,78	6,7	1,07	1,32	1,32	644,5	31,98	129,84	NA	1,01	-68,6	-67,6	7,74	101,48	25,92	1,09	NA	0	7	10,93	15,97	110,66	22,21	1,82	2,22	2,2	506,1
503	-10,1	-17,56	-35,82	0,04	0,37	0,97	1290,7	81,94	242,53	147,45	0,24	0,41	1,74	12,23	42,46	-7,98	0,75	-4129,35	0	79,21	-251,8	-0,8	-2,55	-6,11	0	0,83	1,03	2763,2	895,19	678,13	219,63	0,47	1,5	3,18	10,29	47,15	6,42	0,65	4936,45	14,94	55,38	-233,75	-4,83	-13,36	-31,09	0,05	0,23	0,7	2344,16
504	-0,14	-0,32	-0,28	0	0,27	0,97	736,93	56,99	136,13	156,31	0,45	1,02	2,27	13,71	55,89	18,76	0,82	15999,45	17,82	28,03	83,7	0,33	0,72	0,68	0,01	0,25	1,07	742,08	50,91	114,72	169,15	42,24	91,09	2,16	15,07	42,24	21,23	0,84	10345,06	16,16	20,25	55,46	4,63	8,91	9,33	0,01	0,34	1,23	733,43
505	3,63	3,89	68,83	9,08	9,88	9,88	6899,62	360	448,8	NA	0,07	0,07	1,07	3,63	6,58	55,21	2,67	NA	0	0	0	13,31	13,84	223,3	25,03	26,58	26,58	6104,62	353,4	227,12	NA	0,04	0,04	1,04	13,31	3,76	353,94	NA	NA	0	0	0	12,99	13,49	21,66	18,13	27,15	27,15	606,63
506	-4,36	-7,12	-6,04	0,09	0,82	2,47	503,78	28,27	48,18	80,38	0,29	0,47	1,63	9,53	38,74	28,33	1,05	9112,78	0	19,23	135,34	0,71	1,05	0,95	-0,12	0,63	2,6	486,76	37,22	55,11	108,3	0,22	0,33	1,48	16,21	22,13	75,85	1,11	9373,89	0	15,37	63,7	0,81	1,16	0,95	0,16	1,05	2,62	425,27
507	0,08	0,21	5,81	0,13	0,2	0,33	25189,9	1147,93	15075,57	2006,37	0,61	1,53	2,53	0,08	60,51	13,99	0,88	NA	0	0	0	7,17	8,56	NA	0,78	1,26	1,26	652258,88	49752	104572,8	NA	0,16	0,19	1,19	7,17	16,21	68,77	1,06	NA	0	0	0	2,24	2,61	80,67	0,89	1,64	1,64	13113,92
508	-9,36	-1026,6	-12,73	0,07	0,23	0,87	495,31	34,33	216,74	141,47	0,97	106,24	109,72	38,45	99,09	14,77	0,83	-1929,24	0	65,05	-495,99	0,96	2,84	1,73	0,24	1,21	2,25	657,28	153,99	159,82	166,57	0,64	1,91	2,96	34,13	64,48	25,77	1,61	NA	0	43,43	-369,31	1,23	2,87	3,18	0,68	1,09	2,89	941,6
509	2,03	2,09	2,42	56,57	64,34	68,14	434,16	28,98	3,73	14,35	0,01	0,01	1,03	2,03	2,84	495,45	2,38	NA	0	0	0	6,16	6,83	9,52	6,74	6,74	6,74	562,75	NA	55,05	NA	0,1	0,11	1,11	6,16	9,89	82,07	2,7	NA	0	0	0	-45,87	-53,48	-17,34	3,49	3,98	3,98	137,64
510	0,94	3,02	1,57	0,02	1,03	1,24	608,16	366,18	120,48	79,88	0,68	2,19	3,22	13,61	68,94	14,21	1,56	28022	43,06	21,17	57,06	2,3	7,1	3,5	0,02	1,2	1,3	552,69	365,44	125,78	30,87	0,64	1,97	3,08	15,86	63,87	18,85	1,51	12728,7	34,01	15,39	42,34	1,02	2,78	1,64	0,03	1,25	1,34	586,91
511	-1,32	-2,28	-1,47	0,01	0,12	0,94	407	14,55	107,56	116,86	0,42	0,72	1,73	17,54	42,21	25,85	0,96	16222,63	12,93	21,09	90,34	-13,47	-31,95	-19,02	0,06	0,24	1,04	514	19,84	130,5	136,36	0,57	1,36	2,37	6,24	57,34	19,33	0,99	11489,84	24,89	19,67	75,72	-0,79	-2,11	-1,38	0,01	0,08	0,72	637,61
512	14,06	15,17	18,42	22,59	23,79	23,79	476,9	23,61	19,7	NA	0,07	0,08	1,08	18,6	7,31	199,92	158,13	8365,5	0	5,95	17,67	9,51	10,17	NA	30,05	32,79	32,79	622,67	48,4	17,67	NA	0,06	0,07	1,07	13,62	6,43	167,94	16,26	NA	0	4,89	15,51	9,58	9,8	NA	40,55	41,01	41,01	1396,17
513	-6,32	-6,75	NA	30,12	30,12	30,12	NA	NA	NA	NA	0,06	0,07	1,07	-6,32	6,32	-100	NA	NA	0	NA	0	-17,57	-23,07	NA	4,94	4,94	4,94	6383,41	NA	1278,32	NA	0,24	0,31	1,31	-17,57	23,85	-73,66	NA	NA	0	0	0	1,05	56,61	NA	0,03	0,04	0,04	16439,52
514	-8,99	-9,47	NA	102,75	105,07	105,07	NA	NA	NA	NA	0,05	0,05	1,05	-8,99	5,03	-64,48	6,89	NA	3,98	NA	NA	-10,56	-11,02	NA	21,36	21,87	21,87	NA	NA	NA	NA	0,04	0,04	1,04	-10,56	4,13	-99,67	9,91	NA	0	NA	NA	-11,42	-11,98	NA	20,95	20,95	20,95	NA
515	-11,3	-78,99	-58,93	0,02	0,21	0,83	1897,8	102,92	282,8	466,44	0,66	4,61	6,99	16,5	66	3,06	0,35	8358,8	25,31	109,93	-79,56	1,52	8,81	9,23	0,01	0,16	0,79	2213,45	79,12	295,14	591,15	0,65	3,79	5,8	26,63	65,39	25,4	0,35	NA	29,3	113,33	-70	-4,97	-101,45	-22,4	0,13	0,52	0,66	1640,17
516	-21,47	105,83	-20	0,21	0,22	0,71	339,07	1,53	197,01	97,69	1,2	-5,93	-4,93	-2,24	120,28	-8,19	0,38	-3504,83	41,76	17,91	-564,1	15,87	-147,11	8,93	2,73	3,66	5,98	204,92	8,62	9,27	21,43	1,11	-10,27	-9,27	42,62	110,79	39,03	1,1	NA	39,82	10,95	35,97	1,91	-22,3	2,42	1,06	1,06	1,72	461,42
517	-12,38	16,5	-48,05	0,02	0,26	0,28	1413,3	534,29	2209,01	45,07	1,75	-2,33	-1,33	-12,38	175,01	6,91	-1,35	NA	0	0	0	-14,59	25,66	-131,21	0	0,12	0,14	3272,46	561,68	2972,78	58,02	156,87	-275,84	-1,76	-14,59	156,87	1,66	-0,66	NA	51,37	0	0	9,96	7460,39	23,96	0,19	0,68	0,69	875,6
518	0,01	0,02	0,08	-0,04	0,81	1,48	4113,62	1927,14	225,59	1565,12	0,58	1,38	2,38	22,62	58,01	7,16	2,56	-4851,58	50,46	255,58	-147,66	0,79	1,45	9,8	1,06	1,44	1,91	4502,23	710,87	329,61	888,23	0,45	0,83	1,83	20,6	45,43	12,49	2,93	NA	34,79	174,88	-34,67	6,17	13,21	115,19	1,1	1,38	1,62	6796,65
519	9,01	45,06	125,78	13,44	13,82	14,71	5081,12	98,59	261,04	236,64	0,8	4	5	32,03	80	17,12	0,85	NA	0	321,37	-45,7	6,58	29,22	111,51	0,77	21,86	22,87	6173,24	4821,65	228,62	232,29	0,77	3,44	4,44	24,4	77,5	20,5	1,58	NA	0	207,37	-28,36	8,39	9,17	NA	11,63	11,63	11,63	103,2
520	4,45	248,09	10,55	0,86	0,86	0,86	863,53	NA	827,16	NA	0,98	54,81	55,81	42,67	98,21	17,37	0,15	351	0	90,68	4625,07	3,58	67,74	7,28	1,03	1,03	1,03	741,12	NA	687,62	3,53	0,95	17,94	18,94	46,22	94,72	17,16	2,04	NA	0	86,83	2968,54	5,67	56,53	39,02	1,05	1,05	1,06	2502,71
521	0,45	0,51	1,13	8,19	10,09	10,09	913,63	165,24	87,11	NA	0,13	0,15	1,15	60,64	12,81	6,73	36,35	-6511,75	0	151,09	-463,26	0,91	1,03	1,49	7,99	9,76	9,76	597,27	105,55	59,59	NA	0,12	0,13	1,13	56,8	11,62	15,81	58,08	NA	0	91,71	882,21	0,23	0,27	0,35	5,55	7,27	7,27	554,1
522	0,35	0,42	0,72	0,68	3,02	5,18	750,06	200,81	86,03	188,27	0,14	0,17	1,19	14,81	16,3	85,67	2,16	21400,14	0	29,79	85,08	0,73	0,81	1,27	4,18	8,22	14,88	629,37	107,67	26,66	177,7	0,07	0,08	1,1	17,53	6,84	172,47	2,57	12816,3	0	19,08	63,85	-12,43	-14	-23,01	3,72	5,97	13,77	673,74
523	1,06	3,18	1,54	1,5	1,5	1,5	526,15	NA	346,02	NA	0,66	1,98	2,98	1,06	66,5	1,6	NA	NA	0	0	0	21,98	24,69	NA	9,11	9,11	9,11	2002,78	NA	217,54	NA	10,98	12,34	1,12	21,98	10,98	200,12	NA	NA	0	0	0	0,04	11,48	NA	0,01	1	1	NA
524	-4,25	-10,22	-6,73	0,87	0,87	1,71	526,84	NA	332,53	279,19	0,58	1,4	2,4	-4,25	58,38	-7,28	NA	NA	0	0	0	-27,73	222,69	-18,66	0,24	0,63	0,89	244,89	104,44	272,35	71,54	1,12	-9,03	-8,03	-27,73	112,45	-24,66	NA	NA	0	0	0	1,86	-47,08	1,91	0,17	0,65	0,96	372,63
525	-11,94	-1361,85	-33,9	0,22	1,41	2,08	1033,61	198,9	71,68	114,52	0,99	113,06	114,06	-4,89	99,12	9,83	1,27	-4142,17	9,32	20	-155,09	7,65	89,62	10,5	1,28	1,55	2,32	499,97	18,57	69,78	53,51	0,91	10,72	11,72	15,03	91,47	27,77	1,28	NA	10,06	7,48	49,32	2,54	4,62	6,56	0,06	0,82	1,35	940,52
526	12,28	50,81	11,46	0,41	0,52	0,76	339,75	30,01	254,79	60,28	0,76	3,14	4,14	23,97	75,83	28,53	0,57	NA	0	10,91	62,14	-12,52	-92,48	-13,69	0,26	0,34	0,56	397,89	26,56	340,22	75,3	0,86	6,38	7,38	12,4	86,46	6,68	0,26	NA	0	27,24	205,48	24,15	63,3	17,66	0,62	0,81	1,05	266,24
527	-4,19	-4,19	-4,19	NA	NA	NA	94,98	NA	NA	NA	NA	NA	1	-4,19	0	NA	NA	NA	0	0	0	5,9	29,11	2,54	0,83	1,05	1,05	156,94	27,02	123,76	NA	0,8	3,93	4,93	5,9	79,73	7,94	1,22	NA	0	0	0	12,65	32,26	4,44	0,65	0,74	0,74	127,62
528	0,1	0,16	0,32	0,11	1,18	1,87	1155,56	193,14	180,03	125,1	0,31	0,47	1,53	3,98	34,62	20,63	1,15	27997,65	14,71	12,31	35,25	0,15	0,18	0,57	0,44	2,44	4,03	1398,19	131,36	65,69	104,38	0,14	0,17	1,22	4,19	13,85	46,35	1,14	9190,32	8,91	11,35	28,67	0,05	0,06	0,13	0,55	1,53	2,48	916,1
529	2,3	2,72	4,16	3,9	4,05	5,03	659,03	15,15	99,41	96,85	0,15	0,18	1,18	78,05	15,42	65,54	3,63	NA	0	137,14	-327,64	11,75	17,1	42,62	2,51	2,51	2,84	1320,5	1,49	407,38	135,6	0,31	0,46	1,46	51,15	31,3	51,11	6,07	NA	0	142,92	-138,37	7,95	8,4	18,65	14,11	14,12	15,44	854,17
530	-10,4	-27,05	-21,05	0,16	0,34	0,86	736,82	60,31	397,84	212,75	0,57	1,48	2,6	9,79	61,56	-1,94	0,76	6444,04	0	40,87	206,44	-3,7	-10,04	-8,59	0,07	0,26	0,86	844,49	62,06	474,49	286,02	59,27	160,66	2,71	14,1	59,27	9,65	0,78	NA	0	28,71	127,21	-22,91	-29,56	-48,96	0,43	1,11	3,03	778
531	-4,51	-6,08	-6,71	0,07	1,43	3,08	541,61	89,79	66,2	111,59	0,21	0,29	1,35	10,75	25,75	50,78	1,32	10763,71	0,3	22,71	119,12	1,62	2,19	2,53	0,29	1,83	4,12	568,55	90,21	53,43	134,64	0,22	0,3	1,35	16,45	21,91	70,36	1,47	9194,32	4,67	16,69	58,3	-7,67	-10,14	-10,83	0,21	2,17	4,34	513,88
532	0,24	1,74	NA	0,03	0,03	0,03	NA	NA	NA	NA	0,86	6,39	7,39	0,24	86,47	2,37	0,15	NA	0	NA	0	0,02	0,13	NA	0,13	0,13	0,13	NA	NA	NA	NA	0,87	6,94	7,94	0,02	87,41	1,95	0,14	NA	0	NA	0	0,12	1	0,9	0,23	0,23	0,23	2759,22
533	1,54	1,61	1,28	23,19	23,21	23,21	301,81	0,23	12,86	NA	0,04	0,05	1,05	7,14	4,31	35,71	NA	NA	0	4,64	9,87	22,03	24,8	21,44	7,57	9,18	9,18	354,29	61,33	38,17	NA	0,11	0,13	1,13	22,03	11,16	197,35	NA	NA	0	0	0	19,64	21,16	12,01	12,17	13,9	13,9	222,66
534	-14,47	56,63	-34,29	0,02	0,11	0,42	862,78	57,13	465,46	178,8	1,19	-4,65	-3,91	6,98	125,55	-8,34	-0,2	1835,36	13,91	50,83	704,67	14,19	69,26	17,16	0,01	0,68	0,97	440,25	142,69	158,45	62,04	0,75	3,67	4,88	27,22	75,15	21,74	0,5	NA	12,87	10,78	41,12	1,65	7,03	2,95	0,16	0,9	1,57	651,15
535	0,03	0,03	0,05	1,09	2,08	3,24	613,96	88,45	75,65	105,14	0,16	0,18	1,19	12,71	15,63	55,06	1,63	3018,8	2,23	21,39	456,9	3,61	4,28	5,79	1,35	2,07	3,27	583,29	59,07	67,53	99	0,16	0,19	1,19	16,33	15,7	73,25	1,62	NA	2,59	14,7	159,58	4,36	5,18	7,4	0,69	1,6	3,01	617,2
536	-4,7	-27,18	-13,04	1,92	3,24	5,15	1009,55	164,19	124,62	241,33	0,83	4,78	5,78	-2,05	82,7	24,19	0,78	-39231	0	7,34	-14,22	9,81	46,72	9,29	0,46	1,31	1,31	344,63	81,24	47,22	NA	0,79	3,76	4,76	11,59	79	31,92	0,6	NA	14,11	1,68	6,56	6,51	21,77	8,39	0,23	1,16	1,16	469,12
537	0,12	0,16	0,51	0,22	0,35	2,63	1586,49	34,61	268,79	621,12	0,2	0,28	1,4	23,15	28,35	60,09	1,36	-8198,7	0	100,39	-163,57	0,82	1,33	2,91	0	0,09	1,64	1297,03	35,51	255,63	634,51	0,33	0,54	1,63	19,54	33	30,36	1,31	8989,56	11,98	43,1	-136,94	0,16	0,28	0,29	0	0,29	1,23	655,6
538	13,98	17,22	14,74	8	18,07	18,07	383,68	206,02	20,45	NA	0,19	0,23	1,23	21,44	18,84	80,18	31,99	84865	0	7,87	20,14	21,45	26,31	25,47	4,91	6,86	6,86	432,2	119,97	61,7	NA	0,18	0,23	1,23	27,57	18,49	120,53	78,22	NA	0	7,27	17,5	1,81	2,37	2,66	4,23	6,87	6,87	534,09
539	0,19	0,2	1,14	187,62	204,06	255,34	2129,47	71,33	4,34	222,53	1,15	1,17	1,01	48,62	1,15	32	2,11	NA	0	212,03	672,22	0,39	0,4	2,21	157,9	175,99	221,71	2046,99	84,15	4,65	212,7	1,32	1,34	1,01	36,47	1,32	272,7	2,03	NA	0	145,06	-442,53	1,17	1,21	6,92	22,75	23,34	28,52	2155,18
540	0,02	0,04	0,04	0,01	0,81	1,6	675,96	86	19,04	86,3	0,31	0,62	2,01	11,37	50,14	36,43	0,87	4795,21	14,5	21,08	223,29	0,38	0,66	1,13	0,01	0,13	1,46	1095,11	20,24	74,73	227,59	0,23	0,41	1,76	13,16	23,01	56,1	0,83	7792,61	10,76	27,49	240,72	-9,5	-18,58	-24,63	0,01	0,11	0,84	943,88
541	-3	-19,19	-31,57	0,08	0,42	0,78	3830,27	426,4	1236,44	450,3	0,48	3,05	6,4	-1,04	84,36	3,28	0,41	-6419,17	15,02	20,62	-59,88	-3,86	-35,92	-18,78	0,21	0,31	1,45	1769,27	25,28	120,34	294,62	0,58	5,36	9,3	-0,81	57,61	2,52	0,64	NA	18,44	10,21	87,15	-0,24	-2,32	-0,88	0,18	0,7	1,33	1314,98
542	-23,21	-76,62	NA	2,38	3,75	3,75	NA	NA	NA	NA	0,7	2,3	3,3	-23,21	69,71	-33,29	NA	NA	0	NA	0	-4,97	101,03	-4381,4	0,08	0,24	0,27	321034,53	1475,48	9464,83	341,95	1,05	-21,34	-20,34	-4,4	104,92	-4,73	0,98	NA	68,71	357,23	-19,47	-2,18	29,91	-4,64	0,56	1,16	1,33	775,63
543	-0,87	-10	-2,08	0,57	1,92	1,96	870,36	353,77	261,59	10,26	0,91	10,52	11,52	1,52	91,32	22,39	1,34	8038	0	5,71	29,15	0,88	22,17	1,14	0,18	0,86	1,1	471,85	282,84	417,29	100,33	0,96	24,18	25,18	0,88	96,03	1,51	3,49	NA	0	0	0	0,17	2,81	0,31	0,31	0,92	1,07	685,65
544	3,15	-52,39	0,99	0,05	0,05	0,83	114,47	0	120,03	94,44	1,06	-17,61	-16,61	3,15	106,02	9,12	-0,48	NA	0	0	0	3,92	271,06	2,43	0,12	0,48	0,99	225,77	79,09	220,06	112	0,99	68,08	69,08	3,92	98,55	6,78	0,52	NA	0	0	0	1,97	69,6	2,59	0,04	0,26	0,77	478,46
545	1,11	1,62	2,68	0,58	0,77	2,44	880,54	29,84	163,64	277,38	0,24	0,35	1,46	15,77	31,38	41,2	1,5	2416,14	1,12	35,45	343,04	0,04	0,06	0,07	0,29	0,6	2,11	635,72	27,1	88,08	132,35	27,36	40,17	1,47	13,71	27,36	28,65	1,23	NA	7,09	17,06	-412,55	0,02	0,05	0,08	0,14	0,86	1,35	1183,78
546	1,8	2,16	15,36	1,23	2,52	3,64	3101,58	454,31	350,07	395,53	0,15	0,18	1,2	10,36	16,68	55,77	1,44	-10295,27	0	72,93	-64,45	-0,03	-0,04	-0,17	1,28	1,95	3,16	1994,93	164,48	245,08	297,28	0,14	0,17	1,18	7,45	14,16	40,39	1,41	NA	0	28,03	-89,78	1,01	1,21	6,28	1,67	2,29	4,25	2255,1
547	-40,69	-100,08	-61,36	0,17	0,17	0,17	408,63	NA	322,11	NA	0,59	1,46	2,46	-40,69	59,34	-42,77	0,45	NA	0	0	0	-3,95	-7,39	-2,34	0,23	0,23	0,23	215,21	NA	99,11	NA	0,47	0,87	1,87	-3,95	46,57	71,06	0,6	NA	0	0	0	-126,18	476,54	-119,62	0,02	0,02	0,02	345,08
548	29,97	30,35	10,94	37,69	79,89	79,89	60,58	69,4	1,64	NA	0,01	0,01	1,01	29,97	1,25	2394,51	NA	NA	0	0	0	23,24	24,9	6,68	7,01	15	15	104,69	55,14	6,9	NA	6,67	7,14	1,07	23,24	6,67	348,47	NA	NA	0	0	0	28,77	55,11	18,39	0,35	2,09	2,09	232,62
549	0,32	0,46	0,63	1,5	3,16	3,3	190,9	360	216,69	31	0,31	0,44	1,44	14,8	30,79	1,03	NA	1508	0	28,79	69,69	1,12	2,47	NA	0,35	1,92	2,01	326,93	251,66	160,84	14,75	0,55	1,2	2,2	61,3	54,55	2,05	NA	NA	0	48,74	85,5	18,23	21,45	NA	1,9	6,8	6,95	500,32
550	-1,28	-1,55	-2,32	0,99	2,42	6,84	660,03	58,2	40,96	183,67	0,12	0,15	1,21	21,31	17,57	73,94	1,58	12734,39	0	40,95	104,36	-2,48	-3,45	-4,35	0,91	1,82	5,83	637,28	41,74	47,59	191,04	0,24	0,33	1,39	20,45	23,58	30,75	1,58	9339,69	1,17	28,38	75,01	-5,27	-7,58	-8,8	0,88	1,85	5,04	608
551	0,08	0,27	0,19	0,01	0,17	0,66	879,33	71,21	419,32	219,94	0,69	2,31	3,33	10,59	69,97	8,09	0,72	11874,32	5,97	25,39	91,73	0,13	0,48	0,28	0,06	0,33	0,82	782,06	92,61	301,75	167,6	0,72	2,66	3,68	10,42	72,37	7,19	0,87	NA	17,98	15,94	60,46	0,11	0,4	0,26	0,01	0,23	0,72	819,6
552	0,02	0,78	3,97	0,01	0,1	0,51	61732,33	4164,89	44288,49	20680,79	0,97	32,35	33,35	0,02	97	8,02	0,33	NA	8,58	0	0	29,16	95,31	127,22	0	0,17	0,51	1588,03	68,84	952,84	300,79	69,4	226,85	3,27	29,5	69,4	54,34	0,62	NA	-0,94	1,3	2,88	8,74	38,93	53,1	0	0,31	0,51	2211,49
553	1,51	7,59	8,27	0,1	0,92	1,27	1989,25	867,75	542,04	372,47	0,54	2,69	5,02	1,51	80,08	3,14	0,62	NA	26,07	0	0	-0,45	-2,27	NA	0,14	0,18	0,99	153974,37	2713,87	58496,51	47250,8	0,48	2,42	5,02	-0,45	48,19	-0,29	0,48	NA	0	0	0	2,63	12,37	9,79	0,09	0,31	1,14	1356,35
554	62,48	82,98	83,32	0,34	0,34	0,34	306,73	0,12	116,21	NA	0,24	0,32	1,33	67,78	24,7	256,63	NA	-8981	0	7,07	-23,04	7,03	19,48	37,77	0,8	0,99	1,01	1954,56	234,6	1234,71	19,15	0,64	1,77	2,77	11,64	63,9	17,52	1,01	NA	0	24,71	-15,26	3,49	9,8	17,97	1,13	1,2	1,2	1874,7
555	0,07	4,09	0,14	0,03	0,43	0,75	690,78	14,64	301,92	181,25	0,98	54,83	55,83	6,4	98,21	1,78	0,56	-24179,1	36,92	12	-17,71	0,23	18,19	0,28	0,18	0,68	0,88	444,61	109,85	246,84	72,48	0,99	78,55	79,55	5,61	98,74	7,85	0,55	NA	26,29	6,57	-31,98	1,07	5,01	1,11	0,06	0,4	0,59	379,86
556	-63,95	396,2	-83,99	0,11	0,12	0,68	478,03	6,35	341,18	217,92	1,03	-6,41	-6,19	-18,38	116,14	-46,75	-0,07	-9969,55	10,21	59,86	-108,04	-6,95	-34,81	-6,38	0,07	0,38	0,9	334,07	59,95	147,49	101,93	0,69	3,47	5,01	34,12	69,18	0,96	0,57	NA	14,21	25,57	-305,59	1,91	10,67	2,4	0,03	0,23	0,86	457,32
557	0,03	0,09	0,09	0,06	0,16	1,1	1112,18	32	136,74	303,33	0,58	1,87	3,25	18,71	69,26	16,39	0,96	1613,91	27,83	57,09	757,87	0,06	0,18	0,2	0,02	0,31	1,3	1335,58	120,05	166,68	423,72	0,58	1,86	3,18	20,06	58,37	15,42	0,96	NA	28,81	51,94	-2574,53	0,8	2,78	2,3	0,02	0,71	1,18	1044,89
558	6,05	17,3	7,15	0,49	1,25	1,37	430	185,73	246,57	31,29	0,58	1,66	2,86	8,04	65,04	17,42	1,71	52431	0	2,36	23,18	4,5	19,49	10,09	0,34	0,87	1,14	816,39	201,27	382,37	104,21	0,74	3,22	4,33	6,1	74,41	12,93	1,12	NA	23,56	2,65	13,66	2,96	9,58	3,86	0,85	1,1	1,24	475,17
559	-3,14	-9,42	-7,24	0,03	0,13	0,7	838,56	20,36	104,59	122,12	0,43	1,28	3	23,53	66,62	30,07	0,6	4144,05	26,3	61,46	229,55	-2,24	-7,55	-5,37	0,01	0,09	0,75	870,67	21,02	110	157,89	0,51	1,71	3,36	25,89	50,79	21,9	0,65	NA	34,98	48,6	161,51	-4,16	-20,65	-12,71	0,01	0,48	0,8	1111,85
560	-5,81	-8,94	-13,97	0,03	0,33	1,1	874,93	68,3	124,3	176,29	0,34	0,52	1,54	4,33	35	11,77	1,07	9966,33	18,14	24,38	158,18	2,21	3,07	4,61	0,01	0,5	1,62	760,27	77,11	78,04	177,74	0,27	0,38	1,39	12,37	27,08	48,45	1,22	NA	15,95	15,25	47,84	0,74	1,16	1,87	0,12	0,66	1,9	918,09
561	-12,4	-24,83	-17,11	0,01	0,11	1,09	502,36	16,78	141,24	165	0,46	0,93	2	13,49	50,05	-6,75	0,97	8178,61	4,99	35,73	175,71	1,53	2,93	2,13	0	0,16	1,26	505,32	22,46	140,42	154,53	0,45	0,85	1,91	23,38	44,52	25,41	1,05	10176,23	0	21,3	67,6	-7,01	-14,29	-9,29	0,05	0,18	1,01	482,63
562	-2,44	-192,9	-4,02	0	0,2	0,83	598,96	54,77	131,42	182,43	0,94	74,54	78,93	18,31	98,73	3,89	0,04	5810,48	25,35	34,15	151,38	0,51	38,1	1,37	0,06	0,48	1,13	968,37	178,72	226,14	297,85	0,96	70,95	74,19	16,64	95,63	4,11	0,2	8866,95	31,69	31,4	107,99	0,04	6,37	0,06	0,02	0,29	0,93	618,66
563	0,5	0,73	1,07	0,01	0,32	2,39	777,91	44,89	105,5	304,28	0,25	0,36	1,46	26,66	31,61	53,78	1,34	6660,72	5,13	55,92	159,5	2,22	3,82	5,02	0,01	0,79	1,76	823,28	209,26	92,38	260,9	0,38	0,65	1,72	24,28	37,59	34,78	1,48	NA	21,82	35,69	108,54	4,13	5,51	9,3	0,08	0,51	2,84	820,05
564	9,54	12,26	19,71	0,01	0,11	1,95	751,83	7,3	17,75	124,02	0,11	0,14	1,28	13,74	10,97	164,45	0,97	10935,92	8,09	6,09	13,15	10,32	12	21	1,39	1,68	8,68	740,29	3,12	11,23	112,41	0,03	0,04	1,16	15,09	3,45	527,4	1,08	11675,18	1,48	6,85	15,98	7,78	9,22	17,74	0,29	0,78	2,61	830,11
565	0,42	1,07	1,29	0	1,01	1,34	1121,42	348	297,08	114,45	0,47	1,2	2,56	5,1	60,91	18,2	0,94	13529,24	18,46	14,42	88,25	0,24	0,67	0,83	0	0,95	1,17	1232	435,4	367,05	101,96	51,99	142,24	2,74	4,85	51,99	14,97	0,9	8366,76	20,43	11,19	68,16	0,46	1,28	1,53	0,01	0,86	1,01	1215,6
566	0,9	1,66	2,5	0,11	0,78	2,11	1006,09	102,04	78,53	203,07	0,19	0,35	1,83	23,88	45,45	53,89	0,85	11286,09	9,27	63,5	88,29	0,05	0,17	0,24	0,04	0,88	1,27	1661,27	434,22	214,59	199,95	0,44	1,47	3,35	12,58	43,82	10,61	0,7	NA	29,57	40,64	83,7	0,05	0,15	0,18	0,12	0,36	1,11	1345,14
567	0,86	2,22	1,66	0,14	0,17	1,4	698,82	10,43	405,44	505,12	0,61	1,57	2,57	3,23	61,12	14,31	2,33	18082	0	4,55	18,07	1,15	2,85	2,04	0,03	0,04	1,37	645,3	2,48	377,41	501,88	0,6	1,48	2,48	8,66	59,76	14,46	2,12	NA	0	9,51	30,47	1,21	3	1,74	0,06	0,08	1,37	522,31
568	0	0,03	0,01	0,17	35,12	35,12	1573,54	510,53	14,61	NA	0,91	10,45	11,45	0	91,27	7,14	1,51	NA	0	0	0	1,27	12,78	5,85	0,23	13,16	13,16	1676,98	654,76	50,77	NA	0,9	9,07	10,07	1,27	90,07	4,72	1,62	NA	0	0	0	1,64	14,48	7,67	1,3	40,85	40,85	1699,1
569	2	7,57	1,71	0,64	1,19	1,19	311,57	123,56	226,73	NA	0,74	2,79	3,79	17,4	73,64	9,91	2,14	32814	0	13,19	59,81	1,46	7,51	1,4	0,38	0,89	0,89	351,16	143,72	279,23	NA	0,81	4,16	5,16	13,5	80,63	6,71	0,69	NA	0	8,58	74,88	1,48	7,06	1,61	0,24	0,8	0,8	395,78
570	-19,47	-64,87	-436,94	0,05	0,16	0,72	8166,81	595,84	5580	3176,01	0,7	2,33	3,33	2,61	69,98	-14,68	0,6	-24148,1	0	495,44	-48,85	-3,72	-28,08	-26,56	0,01	0,04	0,38	2599,74	60,04	2048,05	702,37	0,87	6,55	7,55	6,86	86,75	9,85	0,29	NA	0	53,63	-55,7	0,19	1,77	0,75	0,05	0,07	0,3	1461,95
571	-46,09	-4089,12	-88,28	2,56	2,89	2,89	697,21	77,24	238,92	NA	0,35	30,74	88,72	-46,09	98,87	-133,02	NA	-9527	0	0	0	2,68	14,83	82,57	0,12	0,48	1,22	11209,64	3346,97	9082,03	6685,71	0,82	4,53	5,53	2,68	81,92	3,27	NA	0	0	0	0	-38,06	-38,06	NA	NA	NA	NA	NA
572	6,05	8,86	9,18	0,01	1,14	2,05	552,73	134,29	24,25	108,34	0,32	0,47	1,47	17,72	31,77	34,49	1,4	13869,88	21,72	17,72	90,24	4,3	7,53	8,09	0,12	0,62	1,51	685,15	70,69	10,34	126,66	0,43	0,75	1,75	15,01	42,86	20,37	1,15	NA	37,18	14,48	39,74	4,4	7,67	8,62	0,06	0,6	1,34	713,32
573	4,33	92,08	10,78	0,49	0,67	0,67	906,62	140,13	805,94	NA	0,95	20,27	21,27	9,52	95,3	10,41	0,25	NA	4,12	12,92	27,91	0,73	3,2	2,45	0,71	0,85	0,85	1219,13	128,59	918,27	NA	0,77	3,36	4,36	9,81	77,07	1,34	0,67	NA	0	30,39	85,6	-4,4	-17,92	-18,68	0,69	0,83	0,83	1546,1
574	-1,54	-8,99	-63,07	0,05	0,39	0,56	14948,58	4200,54	12237,3	2128,93	0,83	4,85	5,85	10,4	82,92	7,36	0,32	-31515,33	0	490,06	-29,71	0,31	0,6	6,14	0,04	0,97	1,31	7252,04	3240,13	1654,76	1191,97	0,49	0,96	1,96	8,45	48,88	0,63	1,41	NA	25,42	162,29	-44,62	-1,07	-2,26	-8,11	0,02	1,51	1,95	2748,14
575	0,03	0,08	0,04	0,02	0,25	0,92	634,73	93,53	320,93	266,73	0,65	2,09	3,21	15,28	68,87	6,79	0,82	8884,39	12,25	26,61	104,17	0,06	0,22	0,12	0,01	0,28	0,91	700,06	125,14	323,04	300,12	70,34	262,4	3,73	14,55	70,34	5,76	0,77	NA	22,02	20,61	87,28	0,02	0,09	0,03	0,07	0,22	0,77	770,98
576	NA	NA	NA	NA	NA	NA	NA	NA	NA	NA	NA	NA	NA	NA	NA	NA	NA	NA	NA	NA	NA	NA	NA	NA	NA	NA	NA	NA	NA	NA	NA	NA	NA	NA	NA	NA	NA	NA	NA	NA	NA	NA	-41,12	-49,16	-1318,4	3,6	3,9	6,11	11671,3
577	3,63	5,21	6,38	1,72	3,49	3,49	305,62	321,17	181,04	NA	0,29	0,42	1,43	3,63	30,28	12,34	NA	NA	0	0	0	-35,58	-45,92	NA	4,67	4,67	4,67	NA	NA	NA	NA	0,23	0,29	1,29	-35,58	22,51	-158,1	NA	NA	0	NA	0	-32,48	-45,71	NA	3,64	3,64	3,64	NA
578	-3,1	-102,16	-5,78	0,1	0,64	0,96	678,1	293,93	323,01	177,4	0,97	31,85	32,9	10,27	96,96	3,09	0,81	1424,89	47,62	24,91	1107,26	2,41	33,68	2,25	0,05	0,4	0,84	340,18	107,58	116,24	133,96	0,93	12,97	13,99	24,63	92,7	14,58	0,31	NA	56,68	14,84	302,97	0,5	14	1,61	0	0,14	0,38	1180,1
579	5,98	6,16	69,27	5,17	33,28	33,28	4218,86	3524,87	125,38	NA	0,03	0,03	1,03	5,98	3	198,9	NA	NA	0	0	0	-2,99	-3,4	-38,23	1,71	8,19	8,19	4655,93	3641,43	561,9	NA	0,12	0,14	1,14	-2,99	12,2	-24,49	NA	NA	0	0	0	-3,94	-4,57	-55,04	2,22	7,3	7,3	5080,88
580	-0,28	-76,87	-4,77	0,05	0,86	4,01	6256,15	38,38	191,85	613,58	0,51	142,61	277,08	2,56	99,64	11,81	0,56	27648,33	0	48,74	49,44	-0,06	-18,43	-3,6	0,31	2,29	13,32	22947,12	66,7	253,82	2799,38	0,54	173,18	323,02	1,02	53,61	11,15	0,62	NA	0	50,52	19,44	-2,33	115,76	-51,38	0,05	0,91	4,99	8016,7
581	0,23	1,05	3,01	0,04	0,69	1,18	4841,68	2613,2	4047,2	2018,56	0,78	3,63	4,63	0,23	78,42	0,29	41,86	NA	0	0	0	5,64	14,71	20,36	0,24	1,29	1,62	1313,72	840,18	800,94	263,88	0,62	1,61	2,61	5,64	61,65	10,45	NA	NA	0	0	0	5,01	17,69	3,65	0,95	1,6	1,87	265,26
582	7,8	20,74	19,29	0,69	5,5	5,5	900,1	348,52	72,5	NA	0,62	1,66	2,66	7,8	62,39	27,2	1,68	NA	0	0	0	-21,87	-349,46	NA	0,25	2,12	2,12	330,17	121,58	65,15	NA	0,94	14,98	15,98	-15,24	93,74	-1,66	1,25	NA	0	4,44	34,75	3,44	56,75	NA	0,08	0,7	0,7	198,91
583	0,08	0,1	0,52	0,02	1,56	2,74	2318,66	152,5	195,74	235,16	0,14	0,17	1,22	7,12	17,78	51,53	1,14	7498,65	0	44,85	118,87	0,08	0,09	0,53	0,09	1,57	3,12	2545,06	140,18	186,76	290,93	0,08	0,09	1,14	5,73	8,28	83,33	1,15	NA	0	27,69	122,09	0,05	0,06	0,32	0,2	1,89	3,21	2193,06
584	-0,02	-0,53	-0,02	0,28	0,28	0,28	403,1	NA	330,66	NA	0,96	26,63	27,63	11,24	96,38	16,54	0,22	7041,5	13,34	12,47	99,23	3,4	43,59	3,55	0,01	0,27	0,27	379,78	NA	309,5	NA	92,19	1180,86	12,81	9,84	92,19	20,66	0,23	NA	9,65	6,71	384,87	4,2	30,87	3,04	0,01	0,3	0,3	263,67
585	2,8	12,07	12,76	0,24	0,47	0,89	1661,32	143,01	246,9	266,04	0,59	2,55	4,32	15,67	76,83	24,59	0,66	725,61	23,32	58,76	1058,38	4,97	18,76	19,8	0,3	0,54	0,97	1449,94	120,8	180,93	212,68	0,59	2,21	3,77	18,62	58,55	29,91	0,74	NA	22,34	39,34	262,66	2,81	8,63	11,92	0,14	0,41	1,03	1541,16
586	17,68	1094,5	180,56	1,63	10,68	10,72	3717,01	538,75	62,25	2,67	0,41	25,28	61,9	20,07	98,38	65,54	0,49	43822,86	0,24	24,43	27,58	-1,22	-174,19	NA	1,82	7,87	7,87	7199,52	757,88	125,2	NA	36,48	5204,87	142,66	1,65	36,48	26,11	0,4	NA	0	40,19	59	-2,74	-247,55	NA	4,69	9,13	9,13	4494,4
587	1,23	1,7	2,29	0,27	1,14	4,64	675,25	53,35	48,02	218,28	0,26	0,36	1,38	26,32	27,55	46,92	1,53	NA	3,16	46,54	123,05	1,32	1,84	2,18	0,23	1,32	5	600,83	65,13	43,81	219,03	0,26	0,37	1,39	28,49	26,45	47,42	1,74	NA	3,82	32,75	88,29	-9,04	-12,85	-14,61	0,33	1,31	5,51	588,27
588	-7,51	-12,28	-14,94	0	0,13	1,1	724,47	21,46	167,89	171,66	0,3	0,48	1,64	12,66	38,86	8,36	0,89	8907,5	0,98	40,13	166,95	-11,23	-20,21	-20,68	0,02	0,09	0,94	670,36	13,57	198,24	169,21	0,37	0,66	1,8	11,32	36,6	-1,77	0,85	10344,51	0,01	28,08	125,28	1,3	2,05	2,02	0,01	0,07	1,01	564,76
589	1,76	2,16	22,86	0,08	1,31	2,01	4741,89	1089,71	143,64	625,99	0,19	0,23	1,23	8,5	18,66	89,23	1,31	NA	15,84	87,91	337,65	-0,51	-0,64	-14,69	0,12	1,73	2,72	10397,29	2861,28	225,11	1766,45	0,19	0,24	1,24	9,35	19,49	69,23	1,57	NA	15,13	205,37	-165,3	-0,61	-0,64	-4,91	13,42	13,65	22	2916,94
590	-1,26	-128,77	-72,9	0,04	0,98	1,01	21069,95	7461,99	1997,06	250,51	0,69	70,96	102,26	-1,02	99,02	-0,27	0,53	NA	38,94	14,03	147,21	-8,31	-4513,3	NA	5,81	12,05	12,49	7147,06	352,19	56,43	24,87	66,33	36008,93	542,86	-5,4	66,33	-4,28	0,73	NA	17,11	35,28	967,74	-0,44	-311,32	-6,21	7,17	8,64	9,46	5109,2
591	3,37	90,96	NA	0,08	0,08	0,08	NA	NA	NA	NA	0,96	25,98	26,98	3,37	96,29	3,53	0,04	NA	0	NA	0	-0,07	-2,44	NA	0,12	0,13	0,13	1676550,33	21753,9	1609209,9	NA	0,97	33,12	34,12	-0,07	97,07	0,06	0,03	NA	0	0	0	2,69	54,46	NA	0,13	0,13	0,13	1309353,84
592	-0,13	-0,33	-0,48	0,2	0,42	0,9	1392,17	65,42	47,85	151,12	0,35	0,93	2,65	9,55	62,23	38,32	0,64	3242,59	28,73	37,02	300,03	-8,48	-25,08	-27,19	0,22	0,33	0,81	1166,62	28,95	56,23	138,99	39,85	117,85	2,96	2,12	39,85	15,09	0,61	6197,17	31,17	24,59	140,68	-2,92	-9,69	-9,91	0,2	0,6	0,85	1234,28
593	0,51	11,54	1,53	0,2	0,57	0,72	1083,21	102,17	273,79	40	0,73	16,47	22,42	5,77	95,54	10,79	0,38	5080,9	26,71	15,63	161,88	-0,19	-3,9	-0,47	0,05	0,28	0,45	918,97	55,64	230,7	39,47	67,36	1401,87	20,81	6,14	67,36	14,37	0,36	NA	25,07	11,55	42,04	2,83	35,77	7,41	0,08	0,29	0,42	954,18
594	0,19	0,59	0,24	NA	NA	NA	456,07	118,36	NA	NA	0,68	2,09	3,09	0,19	67,68	28,72	1,51	NA	0	0	0	0,19	0,61	0,24	NA	NA	NA	455,31	117,84	NA	NA	68,02	212,74	3,13	0,19	68,02	29,2	1,5	NA	0	0	0	5,57	19,99	11,63	0,47	1,58	1,58	759,93
595	0	0	NA	NA	NA	NA	NA	NA	NA	NA	NA	NA	1	0	0	NA	NA	NA	0	NA	NA	0	0	NA	14,58	14,58	14,58	NA	NA	NA	NA	0,07	0,07	1,07	0	6,86	0	NA	NA	0	NA	NA	6,15	11,49	11,26	0,17	0,51	0,51	666,49
596	0,42	0,54	0,47	1,12	8,19	12,85	406,42	148,36	20,98	98,94	0,22	0,28	1,28	21,68	21,92	57,82	2,85	14076,28	15,09	23,73	114,23	0,54	0,84	0,56	0,34	1,5	3,19	380,07	54,33	46,91	78,98	0,36	0,56	1,56	19,94	35,73	19,05	2,01	NA	19,51	14,3	200,6	0,07	0,11	0,09	0,53	1,98	3,26	482,58
597	-2,21	-2,74	-8,97	0,24	2,71	4,15	1477,02	221,38	89,52	130,89	0,12	0,15	1,24	6,69	19,23	51,81	1,17	4699,33	0	36,13	270,01	0,16	0,18	0,69	0,36	2,05	3,47	1610,1	175,9	126,02	179,79	0,09	0,1	1,17	9,36	8,63	80,18	1,19	9405,39	0	28,9	-88,38	3,12	3,97	14,24	0,04	2,22	2,72	1660,4
598	0,44	0,92	0,9	0,01	0,54	1,15	737,53	97,09	160,69	113,46	0,37	0,76	2,08	13,47	51,85	26,69	0,83	12786,15	10,27	26,4	93,94	1,6	2,97	2,99	0,01	0,75	1,9	680,42	72,46	86,62	113,48	0,28	0,52	1,86	18,02	27,92	44,68	0,92	9665,03	10,82	21,38	88,62	-3,34	-6,98	-7,27	-0,15	0,31	1,44	792,62
599	-20,09	175,9	-5,5	0	1,26	1,26	67,05	95,46	75,61	NA	1,11	-9,76	-8,76	-20,09	111,42	-18,03	-3,88	NA	0	0	0	6,08	201,03	6,91	0	0,02	1	413,57	7,66	406,14	398,03	0,97	32,08	33,08	6,08	96,98	6,27	3,84	NA	0	0	0	20,26	31,77	NA	1,52	2,37	2,37	NA
600	0,76	2,86	3,29	0,08	0,16	0,27	1580,13	44,61	571,84	65,81	0,73	2,76	3,77	1,83	73,45	6,38	0,7	3362,5	0	4,64	98,94	0,71	2,9	4,43	0,14	0,17	0,28	2257,19	24,96	890,33	98,3	0,75	3,06	4,06	1,76	75,34	9,02	0,68	NA	0	6,51	146,1	-0,42	-1,73	-2,43	0,12	0,14	0,35	2097,91
601	0,27	0,43	69,44	0,31	0,31	0,71	92504,53	NA	18492	7494,67	0,37	0,58	1,58	0,27	36,55	0,75	0,74	NA	0	0	0	3,22	4,78	NA	0,03	0,03	0,54	NA	NA	NA	NA	0,33	0,48	1,48	3,22	32,58	9,9	0,74	NA	0	NA	0	2,34	3,56	35,84	0,02	0,1	0,46	5585,32
602	0	0	NA	1,24	1,24	1,24	NA	NA	NA	NA	0,67	2,15	3,2	0	68,77	7,63	1,81	NA	0	NA	0	0	0	NA	1,27	1,27	1,27	NA	NA	NA	NA	0,71	2,56	3,61	0	70,97	6,98	2,68	NA	0	NA	0	-3,86	-20,05	NA	1,17	1,17	1,17	NA
603	1,2	13,44	1,37	0,01	0,47	0,73	413,26	170,59	372,07	97,1	0,91	10,15	11,15	1,2	91,04	20,99	0,89	NA	0	0	0	1,03	11,95	1	0,01	0,64	0,87	354,46	203,19	320,34	71,55	0,91	10,6	11,6	1,03	91,38	10,64	17,95	NA	0	0	0	0,67	12,43	NA	0,17	0,32	0,44	713,22
604	0,48	2,51	1,15	0,01	0,16	0,58	868,95	53,09	268,37	152,05	0,75	3,94	5,23	11,13	80,87	9,28	0,65	6717,4	37,83	25,43	163,53	0,12	0,53	0,24	0	0,14	0,53	744,57	36,23	178,71	100,87	0,72	3,29	4,55	14,1	72,19	10,9	0,67	9034,37	41,24	20,47	145,1	0,09	0,5	0,27	0,01	0,25	0,67	1051,69
605	0,95	3,07	7,02	1,78	3,14	3,29	2697,22	220,74	230,29	36,8	0,49	1,59	3,24	2,49	69,16	25,52	0,81	-16674	21,08	11,39	-3,16	0,87	1,33	11,09	0,03	1,12	1,38	4628,79	192,82	379,87	297,5	0,34	0,52	1,52	3,03	34,26	81,15	1,09	NA	22,08	27,51	-5,47	-41,84	-522,88	-269,09	0,02	1	1	2341,18
606	0,37	0,43	1,77	0,28	0,35	3,03	1758,87	12,98	48,44	477,63	0,12	0,14	1,18	16,34	15,06	94,97	1,25	NA	7,87	77,18	287,65	-16,3	-21,21	-68	0,08	0,15	1,9	1518,16	14,05	82,98	339,01	0,2	0,26	1,3	3,67	20,34	-22,75	1,11	NA	13,42	57,79	-121,69	-1,37	-2,17	-6,91	0,03	0,79	1,31	1829,81
607	1,45	1,75	11,49	1,66	1,84	2,38	2892,49	91,57	502,06	274,92	0,18	0,21	1,21	10,35	17,55	138,58	1,42	NA	0	70,79	-20,68	0,5	0,53	1,64	6,66	7,21	8,28	1179,57	31,88	56,95	60,53	0,05	0,05	1,05	0,5	4,88	632,31	1,6	NA	0	0	0	4,14	4,66	8,08	1,52	1,87	2,58	710,7
608	18,28	29,99	81,87	2,32	2,38	2,38	1629,9	39,17	626,48	NA	0,39	0,64	1,64	18,67	39,03	75,29	9,57	1087	0	1,72	13,52	9,93	12	48,11	5,01	5,88	5,88	1762,89	257,2	296,38	0	0,17	0,21	1,21	9,93	17,19	101,99	NA	NA	0	0	0	18,64	22,18	117,34	6,12	6,33	6,33	2290,79
609	1,57	10,51	0,35	1,03	1,36	1,36	81,7	10,93	15,48	NA	0,85	5,7	6,7	15,94	85,07	38,5	1,41	31828	36,12	3,23	21,59	-2,57	-14,6	-0,35	0,59	1,05	1,05	48,89	12,82	5,43	NA	0,82	4,68	5,68	18,51	82,38	27,52	1,13	NA	47,29	1,95	20,94	63,52	87,65	14,22	1,69	2,35	2,35	81,46
610	22,19	25,56	75,58	8,17	8,82	8,82	1239,93	90	139	NA	0,13	0,15	1,15	22,19	13,18	168,38	NA	NA	0	0	0	3,9	4,31	NA	12,55	12,86	12,86	3733,73	90	287,1	NA	9,61	10,63	1,11	3,9	9,61	40,57	NA	NA	0	0	0	11,98	13,11	NA	12,16	14,31	14,31	2124,55
611	-5,21	-6,56	NA	1,02	4,53	4,53	1688,87	152,8	43,61	NA	0,07	0,09	1,26	4,04	6,98	13,5	0,95	NA	0	30,25	76,2	2,65	3,22	9,24	0,5	1,13	1,13	1269,56	120,6	191	NA	17,67	21,46	1,21	11,65	17,67	47,9	1,02	NA	0	31,39	44,91	1,57	1,93	5,52	0,1	0,45	0,45	1279,3
612	-32,49	1194,36	-101,64	0,91	0,97	0,97	1138,79	71,73	1156,91	NA	1,03	-37,76	-36,76	-32,49	102,72	-31,63	NA	NA	0	0	0	15,12	109,51	33,41	1,16	1,16	1,16	804,37	NA	685,71	NA	0,86	6,24	7,24	15,12	86,19	17,54	NA	NA	0	0	0	2,44	17,98	7,45	0,8	1,16	1,16	1112,98
613	1,67	2,23	9,34	4,56	4,72	5,67	804,63	57,54	354,98	341,66	0,25	0,33	1,33	1,67	24,98	6,69	NA	NA	0	0	0	1,39	38,42	7,36	41,53	42,82	43,11	1924,88	57,2	44,16	12,85	0,96	26,54	27,62	1,86	96,09	1,45	NA	NA	0	1,81	14,6	5,18	18,82	2,38	0,88	0,98	1,08	167,15
614	-7,49	-37,6	-34,42	0,8	1,34	2,05	1672,54	216,76	397,74	284,39	0,8	4,02	5,02	4,43	80,08	9,59	1,48	19675,33	0	54,76	104,43	-9,87	-85,71	-55,14	0,43	1,08	2,04	2034,06	357,52	548,46	530,4	0,88	7,69	8,69	2,4	88,49	10,14	1,42	NA	0	68,54	163,25	0,42	3,12	0,62	0,07	0,74	0,93	538,59
615	-1,5	-2,28	-3,1	0,29	0,9	2,14	750,09	93,46	138,35	193,64	0,29	0,44	1,52	15,55	34,03	34,96	1,31	15969,36	6,18	35,14	82,96	3,3	4,61	6,12	0,27	1,11	3,19	674,99	84,97	75,45	210,74	0,21	0,29	1,4	21,87	20,77	64,77	1,48	NA	6,02	24,7	58,63	-7,89	-10,66	-12,57	0,61	1,38	3,65	580,02
616	22,2	46,66	57,55	1,35	1,79	1,81	884,22	217,89	489,46	9,61	0,52	1,1	2,1	60,55	52,43	42,33	9,37	1510	0	99,45	250,26	53,52	84,79	61,99	0,61	2,6	2,66	421,58	306,02	153,76	9,61	0,37	0,58	1,58	84,84	36,88	145,14	32,88	NA	0	26,82	29,66	8,19	18,84	NA	0,26	1,73	1,75	1852,94
617	13,75	21,76	13,35	0,08	1,3	2,66	353,4	152,51	126,58	174,56	0,37	0,58	1,58	16,59	36,82	43,74	43,07	107104,67	0	2,76	24,87	3,52	5,56	4,79	0,16	1,15	2,68	495,02	176,1	177,49	272,11	0,37	0,58	1,58	6	36,64	12,96	43,92	NA	0	2,53	-44,74	7,07	10,54	10,89	0,55	1,37	3,01	560,75
618	12,05	8,24	0,74	-0,57	-0,2	-2,16	17,9	-3,77	-10,21	20,26	-0,46	-0,32	0,68	12,05	-46,28	-26,04	NA	NA	0	0	0	20,3	38,82	3,86	0,78	1,45	1,82	69,2	21,94	32,65	11,96	0,48	0,91	1,91	20,3	47,7	43,99	3,9	NA	0	0	0	3,9	8,89	1,99	0,02	1,26	1,31	186
619	0,39	0,49	1,27	2,52	3,21	7,34	1183,09	33,77	49,03	205,25	0,12	0,16	1,25	13,99	20,19	81,06	1,26	8566,84	0,45	44,18	148,88	0,26	0,35	0,98	0,62	0,97	2,69	1387,27	47,61	61,44	239,66	0,2	0,28	1,37	13,29	20,44	46,59	1,14	9132,02	8,56	35,15	115,9	-2,79	-3,89	-11,55	0,76	0,98	3,01	1508,67
620	-331	-366,85	NA	31,69	31,69	31,69	NA	NA	NA	NA	0,1	0,11	1,11	-331	9,77	-3387,07	1,58	NA	0	NA	0	15,17	77,55	NA	0,55	0,55	0,57	NA	NA	NA	NA	0,8	4,11	5,11	15,17	80,44	21,28	0,36	NA	0	NA	0	1,95	6,36	7,19	0,67	0,7	0,8	1341,69
621	-10,98	-12,8	-28,3	1,26	1,67	4,27	938,7	39,3	106,06	279,68	0,13	0,15	1,17	6,5	14,28	28,23	1,69	1167,48	0	45,06	1014,29	6,12	6,94	9,13	2,2	3,06	6,27	543,67	42,59	52,74	169,38	0,11	0,12	1,13	22,67	10,92	164,6	2,3	8962,93	0	17,99	65,1	0,13	0,15	0,22	3,15	4,54	10,24	605,84
622	1,83	9,39	9,58	0,23	0,46	0,46	1907,69	347,26	1519,39	NA	0,81	4,14	5,14	1,83	80,53	18,07	0,31	NA	0	0	0	-2,57	-20,8	-4,13	0,31	0,76	0,76	585,63	226,04	507,75	NA	0,88	7,11	8,11	-2,57	87,67	13,59	0,37	NA	0	0	0	-23,71	544,15	-205,64	0,51	0,71	0,71	3157,08
623	0,79	2,09	1,06	0	0,32	0,85	489,83	73,47	209,06	127,02	0,59	1,55	2,65	10,92	62,33	13,32	0,74	18529,63	7,65	13,63	77,01	5,19	13,24	6,29	0,02	0,42	0,73	440,74	81,42	183,61	64,72	0,58	1,48	2,55	15,37	57,85	18,95	0,75	NA	7,52	9,09	43,98	3,8	9,56	4,93	0,03	0,53	0,67	472,16
624	0,04	0,05	0,14	0,36	1,3	5,3	1443,81	105,82	113,21	459,22	0,15	0,19	1,26	40,34	20,43	49,29	1,42	-3288,45	0	159,85	-458,11	-0,09	-0,11	-0,31	0,89	1,29	6,11	1290,35	33,12	82,78	398,64	0,13	0,16	1,21	40,07	12,89	44,87	1,41	10257,71	0	99,91	-3128,24	NA	NA	NA	NA	NA	NA	NA
625	15,69	45,42	16,01	0,81	1,53	1,53	371,48	172,94	240,49	NA	0,65	1,9	2,9	15,69	65,46	23,97	NA	NA	0	0	0	15,46	45,95	16,57	1,21	1,51	1,51	390,04	76,47	255,93	0	0,66	1,97	2,97	15,46	66,35	23,31	NA	NA	0	0	0	3,44	9,25	NA	1,4	1,48	1,48	1755,4
626	55,71	113,14	1,81	1,43	1,68	1,97	11,83	1,46	5,94	1,73	0,51	1,03	2,03	55,71	50,76	109,76	NA	NA	0	0	0	-0,05	-0,72	-0,03	0,01	0,32	1,08	210,06	60,42	138,88	145,84	0,93	12,94	13,94	-0,05	92,82	-0,06	NA	NA	25,97	0	0	3,21	28,2	1,2	0,08	1,73	8,58	136,5
627	-1,5	-5,18	-3,9	0,56	0,64	0,84	949,06	39,62	525,17	104,07	0,71	2,46	3,46	13,55	71,08	8,09	0,83	6965,5	0	39,23	272,31	-7,5	-32,81	-18,6	0,29	0,55	0,65	901,95	138,44	516,65	48,62	0,69	3,02	4,37	8,2	69	7,86	0,54	NA	0	27,79	470,4	1,78	8,63	6,66	0,38	0,51	0,76	1361,07
628	-1,12	-1,61	-2,55	0,1	1,07	2,06	826,32	123,17	119,81	126,31	0,24	0,34	1,43	13,77	30,15	31,35	1,14	296,39	0,85	33,81	4353,35	-4,19	-6,05	-13,45	0,11	0,48	1,96	1169,91	76,24	149,19	306,77	0,25	0,36	1,44	11,29	24,99	15,67	1,17	NA	5,04	36,13	275,77	5,15	7,71	7,85	0,19	1,3	2,3	555
629	0,74	1,43	5,26	0,42	0,51	0,95	2572,15	101,11	1158,41	506,76	0,48	0,93	1,93	23,31	48,1	8,04	0,96	NA	2,56	159,47	-129,73	1,38	3,33	7,35	0,23	0,34	0,68	1933,31	125,16	1117,69	377,26	0,58	1,41	2,41	21,27	58,45	19,85	0,69	NA	0	105,6	-349,01	9,57	20,68	48,48	0,27	0,29	0,47	1844,71
630	10,56	21,92	8,54	0,44	1,25	1,25	294,49	121,61	149,99	0	0,52	1,08	2,08	23,97	51,83	72,91	1,39	28236,5	0	10,85	22,66	4,05	11,22	5,19	0,25	0,74	0,74	466,47	144,32	294,03	NA	0,64	1,77	2,77	13,48	63,93	26	0,69	NA	0	12,08	31,05	-9,41	-40,54	-12,16	0,27	0,63	0,64	470,06
631	32,4	90,01	24,2	0,28	0,95	0,95	271,8	114,76	171,27	0,08	0,64	1,78	2,78	32,4	64	65,37	0,94	NA	0	0	0	19,96	33,78	NA	1,25	1,85	1,85	444,54	106,53	179,7	0,17	0,41	0,69	1,69	19,96	40,92	81,47	2,53	NA	0	0	0	24,55	84,3	NA	0,73	1,11	1,11	395,79
632	0,44	1,45	19,05	0,09	0,47	1,04	15935,86	2023,38	3957,87	3141,84	0,56	1,87	3,33	7,43	69,96	15,95	0,78	-18614,93	28,14	306,36	-62,23	0,39	2,02	31,47	0,01	0,44	0,79	29562,6	4758,57	1896,77	3791,92	0,65	3,38	5,2	4,63	64,9	9,97	0,64	NA	40,88	248,07	-67,87	0,06	0,29	1,68	0,35	0,88	2,14	9485,84
633	-0,44	-0,57	-2,94	18,31	23,96	30,36	2415,67	86,07	15,22	98,74	0,23	0,29	1,29	-0,44	22,66	5,31	0,97	NA	0	0	0	-7,4	-10,29	-37,94	5,35	15,27	18,7	1867,06	128,61	12,96	44,39	0,28	0,39	1,39	-7,4	28,16	21,99	0,83	NA	0	0	0	-7,78	-10,73	-41,83	19,28	21,78	26,69	1956,81
634	-5,16	23,12	-12,58	0,05	0,13	0,35	886,94	81,09	1072,99	238,17	1,22	-5,48	-4,48	-5,16	122,32	6,26	-0,39	NA	0	0	0	19,78	28,95	94,48	2,85	3,73	11,61	1738,93	74,67	84,71	667,6	0,32	0,46	1,46	21,42	31,68	90,95	2,22	NA	0	7,87	10,59	2,73	4,42	13,96	0,7	1,38	3,2	1864,41
635	-2,25	-294,12	-2,93	0,01	0,2	0,65	474,12	74,55	359,96	178,25	0,96	125,09	130,96	0,4	99,24	9,87	0,28	NA	6,52	3,45	-680,19	-3,01	-31,5	-8,31	0,01	0,51	0,87	1003,75	332,24	624,59	241,98	0,87	9,11	10,45	-0,85	90,43	7,45	0,56	NA	3,72	5,97	-24,51	-1,31	-18,07	-1,94	0,05	0,47	0,78	539,21
636	0,58	15,34	2,65	0,24	0,26	0,81	1662,78	31,23	1417,31	788,83	0,96	25,47	26,47	18,48	96,22	13,12	0,43	-3679	9,25	81,78	-209,84	-3,84	109,68	-142,64	1,09	1,09	1,14	13510,89	44,87	10825,33	505,08	1,04	-29,54	-28,54	-2,79	103,5	-2,53	2,49	NA	0,44	38,94	-21,13	-54,62	75,54	-598,29	0,79	0,85	0,98	3987,35
637	6,67	14	10,34	0,15	0,95	1,29	563,9	75,31	80,21	32,22	0,35	0,74	2,1	12,73	52,32	38,66	0,87	41948	15,86	9,38	28,47	1,66	2,9	3,49	1,1	6,28	6,89	764,34	179,15	32,18	21,13	0,28	0,48	1,75	8,47	27,63	35,05	1,18	NA	19,96	10,48	33,2	4,27	8,69	9,8	0,82	2,34	2,64	836,23
638	8,42	9,28	15,75	6,02	7,43	10,95	681,3	69,44	48,93	174,21	0,09	0,1	1,1	18,88	9,28	189,33	4,5	13759,57	0	19,59	128,69	4,44	4,89	7,93	7,87	9,2	12,17	649,99	56,72	42,82	127,22	0,09	0,1	1,1	14,86	8,71	172,61	4,88	NA	0	13,43	62,49	4,16	4,55	10,57	8,3	8,66	13,83	924,34
639	-12,64	-24,44	-46,6	0,21	0,63	3,03	1342,46	40,87	97,6	238,17	0,43	0,84	1,93	11,62	48,3	-4,95	1,12	1696,65	0	89,47	651,69	-6,67	-13,85	-25,05	0	0,56	2,55	1367,72	73,55	131,2	260,39	0,48	0,99	2,08	18,24	47,68	8,66	1,13	7738,52	0	65,11	330,57	-4,77	-9,97	-16,76	0,41	0,58	3,12	1279,78
640	0,58	1,08	0,86	0,1	0,6	1,29	544,15	79,52	160,45	112,92	0,32	0,59	1,88	8,06	46,7	28,88	0,89	20658,68	0	11,18	45,03	1,95	3,54	2,41	0,14	0,87	1,43	449,26	99,03	135,14	74,94	0,32	0,58	1,81	9,86	31,87	28,53	0,99	NA	0	6,71	31,72	1,96	3,65	2,34	0,25	1,01	1,36	434,06
641	-0,4	-0,51	-0,99	0,53	0,81	4,58	904,23	17,67	64,77	247,54	0,1	0,12	1,28	25,04	22,02	122,61	1,19	6343,73	0	63,18	158,06	1	1,27	2,24	0,93	1,42	4,97	818,61	30,61	52,7	220,35	0,1	0,13	1,27	27,53	10,44	126,89	1,3	7530,74	1,88	42,35	121,23	-0,83	-1,31	-2,55	0,13	1,17	2,19	1114,9
642	0	0	NA	NA	NA	NA	NA	NA	NA	NA	NA	NA	1	0	0	NA	NA	NA	0	NA	NA	-9,6	-10,62	NA	10,42	10,42	10,42	NA	NA	NA	NA	0,1	0,11	1,11	-9,6	9,6	-100	NA	NA	0	NA	NA	0,53	8,54	NA	0,08	1,28	1,28	4053,04
643	1,48	2,25	3,14	0,01	0,22	0,76	772,96	43,27	109,83	111,24	0,3	0,46	1,53	16,05	34,45	50,91	0,86	11796,59	12,66	30,96	114	2,94	4,25	5,83	0	0,29	0,86	721,7	46,23	79,01	94,9	0,28	0,4	1,44	19,32	27,76	51,77	0,91	NA	14,71	24,06	71,32	0,69	1,16	2,01	0,01	0,29	0,93	1063,34
644	0,41	1,12	2,03	0,01	0,11	0,48	1800,88	44,79	188,34	176,03	0,44	1,19	2,73	6,15	63,35	17,59	0,59	8158,48	17,79	28,38	143,8	-0,98	-3,47	-7,02	0	0,47	0,74	2606,4	378,87	328,09	216,19	0,46	1,62	3,54	3,21	45,77	9,28	0,54	7748,19	22,96	21,58	1277,33	-3,47	-13,67	-23,53	0	0,2	0,42	2468,5
645	-8,66	-13,63	-24,6	0,84	1,4	3,79	1034,73	44,51	89,04	216,46	0,33	0,52	1,57	4,69	36,48	17,2	1,29	1845,73	10,48	37,95	500,34	0,04	0,06	0,12	0,73	0,97	1,97	1203,08	57,12	95,79	252,99	38	64,17	1,69	12,5	38	24,64	1,3	NA	20,84	29,1	190,09	0,2	0,32	0,68	0,67	0,84	1,78	1253,19
646	0,93	2,7	3,52	0,04	0,2	0,55	1379,69	110,75	581,66	260,88	0,6	1,76	2,91	4,87	65,66	14,59	0,57	1172,5	12,5	14,96	513,84	0,95	2,92	2,87	0,05	0,23	0,45	1102,44	89,77	409,76	138,26	0,63	1,94	3,08	4,76	63,13	16,22	0,51	NA	18,71	8,23	214,99	1,23	4,31	4,33	0,05	0,24	0,5	1286,16
647	21,9	27,45	73,01	3,05	3,62	3,62	1213,62	138,41	242,84	NA	0,2	0,25	1,25	21,9	20,23	137,18	3,03	NA	0	0	0	11,92	14,52	NA	4,5	5,13	5,13	NA	NA	NA	NA	17,93	21,85	1,22	11,92	17,93	107,18	5,16	NA	0	NA	0	9,26	9,7	NA	17,48	19,87	19,87	NA
648	9,29	9,74	53,28	11,52	11,71	12,27	2087,26	10,36	56,55	32,2	0,03	0,03	1,05	10,51	4,65	336,76	1,44	143714	0	7	9,87	8,61	8,89	57,89	10,6	11,27	12	2447,71	46,42	68,85	49,93	0,03	0,03	1,03	9,84	3,21	300,06	1,47	NA	0	8,28	12,04	5,07	5,18	48,28	19,43	21,07	22,14	3465,65
649	-8,51	-10,63	-29,82	2,04	2,7	5,12	1275,4	86,02	64,35	321,49	0,16	0,2	1,25	18,34	19,92	35,99	1,8	1411,21	6,72	94,06	870,38	-5,32	-6,33	-15,41	2,74	3,23	6,53	1054,35	41,77	70,6	284,7	0,12	0,14	1,19	27,89	11,9	69,38	1,88	NA	1,6	65,39	419,54	-3,86	-5,36	-16,58	0,04	1,77	3,2	1563,78
650	0,31	1,68	1,42	0,62	2	3,44	1659,42	185,23	134,23	196,01	0,68	3,69	5,4	6,55	81,48	5,55	1,09	650,92	2,17	28,44	2529,76	5,4	25,21	36,52	0,35	0,83	2,02	2460,51	190,02	398,44	475,93	0,65	3,03	4,67	11,21	65,01	13,78	1,05	NA	0	27,9	66,75	-0,8	-3,23	-2,57	3,29	15,33	23,54	1169,36
651	-52,47	869,02	-73,56	-0,01	0,09	0,27	510,3	36,49	202,24	70,24	1,06	-17,56	-16,56	-36,49	106,04	-22,12	0,34	-9436,89	33,96	22,41	-55,53	-15,81	-27,3	-53,64	0,44	0,56	0,84	1235,05	59,55	509,69	145,64	0,42	0,72	1,73	-10,25	41,87	-15,83	0,91	NA	0	13,41	-27,39	-2,57	-5,15	-3,95	0	0,65	0,82	559,43
652	0	0	NA	NA	NA	NA	NA	NA	NA	NA	NA	NA	1	0	0	NA	NA	NA	0	NA	NA	54,07	100	NA	2,18	2,18	2,18	364	NA	165,36	NA	0,46	0,85	1,85	54,07	45,93	117,71	NA	NA	0	0	0	21,95	23,4	NA	16,14	16,14	16,14	1293,2
653	0,48	0,56	0,96	2,69	4,43	9,38	726,83	68,42	39,43	198,06	0,12	0,14	1,15	21,54	13,22	72,97	1,91	11480,33	4,86	42,05	110,4	-0,32	-0,35	-0,7	1,26	2,77	7,17	799,75	82,54	48,87	258,23	0,08	0,09	1,11	21,62	8,45	100,95	1,95	NA	1,25	33,82	87,74	-8,01	-8,77	-17,91	1,65	3,74	10,86	814,59
654	3,56	17,12	1,3	-0,02	0,74	0,74	62,38	78,32	104,01	0,55	0,79	3,81	4,81	3,56	79,19	4,5	0,51	NA	0	0	0	-56,52	132,47	-110,44	0,22	0,27	0,31	711,24	52,01	1003,56	38,81	1,43	-3,34	-2,34	-56,52	142,67	-36,17	-0,76	NA	0	0	0	-1,58	4,35	-3,05	0,2	0,35	0,38	702,81
655	-3,2	-5,88	-91,4	0,73	0,9	1,12	10389,84	462,31	2711,23	621,88	0,3	0,55	1,84	3,15	45,53	18,53	0,89	-13912	0	181,41	-81,43	-4,84	-9,38	-245,17	0,1	0,18	0,42	18441,61	420,37	5475,24	1296,73	0,33	0,64	1,94	1,69	33,13	13,01	0,83	NA	0	220,29	-46,23	2,39	4,28	42,5	0,13	1,49	1,95	6471,09
656	0,99	1,83	1,79	-0,07	-0,32	-0,4	659,51	34,49	-139,03	10,95	0,12	0,23	1,86	26,35	46,24	77,52	0,94	13591,83	21,29	45,96	73,69	-4,07	-9,52	-10,74	0,09	1,31	1,38	961,46	235,35	34,5	13,71	0,3	0,71	2,34	12,57	30,24	11,59	0,72	NA	16,62	31,65	60,63	-5,66	-14,12	-13,55	0,2	1,29	1,32	871,43
657	-11,29	-16,35	-54,53	0,12	0,13	1,09	1758,11	6,01	188,06	345,74	0,3	0,44	1,45	15,37	30,96	66,2	1,01	-9,64	9,67	128,76	-101085,19	-3,74	-8,13	-23,2	0,01	0,76	1,09	2260,32	748,89	205,78	326,96	0,53	1,16	2,18	17,1	53,41	20,99	1,05	NA	35,45	92,54	1598,08	-5,66	-9,25	-18,39	0,15	0,29	1,35	1183,33
658	8,13	71,14	26,62	0,94	0,94	0,94	1192,19	NA	1044,38	NA	0,89	7,75	8,75	8,13	88,57	9,18	0,68	NA	0	0	0	1,5	43,17	3,68	0,11	0,17	0,17	889,24	47,36	848,8	NA	96,51	2768,3	28,68	1,5	96,51	11,73	0,04	NA	0	0	0	NA	NA	NA	NA	NA	NA	NA
659	5,2	5,29	3,71	64,6	64,6	64,6	104,02	NA	3,97	NA	0,02	0,02	1,02	5,2	1,55	336,14	NA	NA	0	0	0	-180,15	-571,63	-14,13	0,58	0,58	0,58	28,56	NA	19,34	NA	0,68	2,17	3,17	-180,15	68,48	-263,06	NA	NA	0	0	0	4,54	57,35	2,78	0,48	0,48	0,48	223,08
660	0,26	0,71	0,94	0,47	0,52	0,81	1320,27	43,01	100,25	238,51	0,64	1,75	2,75	53,22	63,63	8,91	0,74	841,63	56,15	192,1	1297,04	-7,97	-24,77	-35,05	0,61	0,66	0,92	1601,25	52,71	69,4	279,79	0,68	2,11	3,11	49,15	67,83	15,48	0,85	NA	63,66	251,25	8080,49	15,18	36	95,62	0,64	1,15	1,31	2292,71
661	-7,45	-8,18	-29,41	0,11	0,52	6,07	1437,18	41,96	95,06	573,92	0,09	0,1	1,1	15,46	8,98	60,91	1,63	2348,27	0,5	90,44	414,72	0	0,01	0,02	0,08	0,27	1,22	2202,51	42,93	102,67	210,11	0,34	1	2,97	3,83	33,61	32,22	0,61	NA	25,02	16,31	97,6	0,02	0,05	0,09	0,09	0,35	1,34	1474,09
662	4,46	12,36	17,91	0,06	0,76	1,05	1462,95	521,54	680,68	217,2	0,64	1,77	2,77	28,85	63,94	24,57	1,02	-7769,5	4,21	98,04	-128,01	8,1	21,17	35,07	0,27	1,1	1,45	1575,45	424,19	437,79	178,84	0,57	1,49	2,61	33,09	56,86	28,49	1,15	NA	22,21	79,57	-171,39	0,96	2,55	4,65	0,34	1,03	1,35	1758,37
663	1,47	1,9	1,99	0,42	2,54	6,82	494,43	61,22	28,81	125,14	0,23	0,3	1,3	23,07	22,86	56,48	1,56	21450,23	14,45	29,34	66,94	0,09	0,12	0,14	0,55	1,8	4,91	545,53	63,24	50,42	156,76	0,25	0,34	1,34	21,2	25,45	42,03	1,66	10322,7	13,51	22,64	55,36	0,95	1,24	1,26	1,43	2,98	6,47	483,77
664	2,44	50,2	12,93	0,01	1,05	1,26	1927,5	1296,63	1252,01	273,56	0,68	14	20,55	2,44	95,13	11,46	0,29	NA	0	0	0	1,06	20,97	1,62	0	1,08	1,3	559,69	204,44	190,31	43,45	0,71	14,02	19,86	5,83	70,63	26,93	0,72	NA	0	5,16	49,4	0,14	2,6	0,31	0	0,73	0,92	775,84
665	-18,86	-23,97	NA	28,18	28,18	28,18	NA	NA	NA	NA	0,21	0,27	1,27	-18,86	21,29	-88,61	NA	NA	0	NA	0	-3,75	-19,37	NA	0,09	1,14	1,14	446,17	360	342,08	NA	0,81	4,17	5,17	-3,75	80,65	-4,65	NA	NA	0	0	0	20,91	63,69	NA	0,59	1,43	1,43	486,41
666	0,5	0,7	2,75	0,03	1,45	2,57	2010,32	384,32	86,22	308,07	0,2	0,28	1,4	12,08	28,75	54,54	1,19	6150,4	14,76	63,97	161,51	0,75	1,03	3,63	0,01	1,1	2,17	1761,8	310,82	107,01	310,7	0,2	0,27	1,37	12,85	27,02	57,71	1,19	7370,05	12,68	58,57	137,66	0,6	0,79	2,43	0,05	1,47	2,83	1474,08
667	44,82	88,07	17,55	1,93	2,05	2,16	142,54	7,99	64,29	6,69	0,46	0,9	1,97	67,05	49,11	98,29	NA	6135,83	0	8,71	23,21	10,06	13,37	3,22	2,84	3,79	4,04	116,58	27,35	28,57	6,91	24,78	32,95	1,33	40,13	24,78	40,58	NA	NA	0	9,63	58,91	-12,93	-16,52	-9,86	0,07	4,32	4,88	277,64
668	-8,83	-20,26	-63,37	0,08	0,16	1,17	2611,02	71,61	501,71	873,1	0,39	0,89	2,29	25,56	56,4	4,05	0,75	-6120,39	13,65	246,72	-160,16	2,47	4,72	10,33	0,01	0,17	1,86	1522,92	44,33	280,07	473,61	0,29	0,56	1,91	38,04	29,07	44,14	0,84	NA	0	113,56	-129,35	0,63	1,21	3,44	0,01	0,25	1,96	1991,21
669	-16,46	-87,46	-22,53	0	0,28	0,56	498,11	74,45	218,47	78,12	0,77	4,12	5,31	-2,29	81,18	-14,15	0,57	-4153,73	26,19	19,4	-394,63	4,63	18,65	9,68	0	0,12	0,45	761,64	46,72	306,76	134,02	71,7	289,14	4,03	15,95	71,7	15,2	0,55	NA	25,32	16,17	50,79	0,91	3,42	1,96	0,02	0,09	0,43	782,39
670	21,32	26,04	34,98	4,65	4,65	5,51	597,27	NA	107,21	93,15	0,18	0,22	1,22	21,32	18,15	117,45	NA	NA	0	0	0	34,99	42,14	50,68	4,2	5,5	5,9	527,14	115,11	88,35	35	0,17	0,2	1,2	34,99	16,95	206,49	NA	NA	0	0	0	-21,18	-38,57	-59,24	30,53	37,65	42,14	1017,96
671	22,52	28,94	17,7	0,04	3,07	6,79	286,08	83,42	10,82	103,94	0,22	0,29	1,29	22,52	22,2	168,93	2,69	NA	18,37	0	0	0,97	1,15	1,01	0,02	6,43	10,76	381,23	149,91	16,46	101,22	0,16	0,19	1,19	0,97	15,7	114,05	2,82	NA	11,33	0	0	3,55	5,95	5,38	0,01	0,9	3,9	551,88
672	0,18	0,43	0,33	0,02	0,26	1,28	691,52	47,97	186,45	208,45	0,57	1,39	2,45	18,1	59,11	19,99	1,07	16804,41	16,38	34,06	108,35	0,64	1,38	0,88	0,12	0,44	1,31	501,74	41,66	65,04	113,93	0,51	1,1	2,15	21,39	51,29	20,46	1,08	NA	27,39	19,84	65,69	0,29	0,64	0,52	0,11	0,33	1,51	662,69
673	-14,31	-732,82	-12,49	0,6	0,72	0,73	317,65	33,66	274,42	0,22	0,98	50,22	51,22	9,97	98,05	25,19	0,36	9024,67	0	21,19	42,11	5,71	84,01	7,97	0,03	0,29	0,29	508,29	97,01	373,15	0,62	0,93	13,72	14,72	19,47	93,21	20,31	0,16	NA	0	19,22	33,61	17,9	65,45	19,66	0,14	0,25	0,25	399,81
674	-9	-9	NA	NA	NA	NA	NA	NA	NA	NA	NA	NA	1	-9	0	NA	NA	NA	0	NA	0	25,42	27,39	75,22	13,94	13,94	13,94	1076,97	NA	76,38	NA	7,17	7,73	1,08	25,42	7,17	354,51	NA	NA	0	0	0	18,29	19,4	76	17,5	17,5	17,5	1512,78
675	5,85	6,24	15,95	NA	NA	NA	992,28	74,6	NA	192,9	0,06	0,07	1,07	5,85	6,3	92,86	2,21	NA	0	0	0	12,8	14,05	34,19	10,48	15,1	17,33	972,33	160,37	34,72	77,63	0,09	0,1	1,1	12,8	8,88	144,19	2,44	NA	0	0	0	7,89	8,31	22,03	NA	NA	NA	1016,06
676	0,3	0,38	0,68	2,54	3,41	6,17	815,48	55,66	61,01	178,98	0,13	0,16	1,25	15,79	20,13	71,08	1,65	13907,56	0,36	34,7	101,8	2,53	3,1	5,16	3,3	3,98	7,64	744,13	34,9	51,67	189,24	0,12	0,15	1,23	19,47	12,08	85,84	1,84	10982,19	0	25,3	63,43	-8,82	-10,69	-18,75	2,92	3,74	8,83	773,64
677	7,43	8,39	88,68	6,52	11,32	14,07	4346,03	666,07	138,97	387,71	0,06	0,07	1,13	15,56	11,5	266,83	2,2	-11170	0,17	97,05	-136,41	12,48	13,67	84,85	5,06	8,93	11,19	2474,79	82,8	111,86	266,5	0,06	0,06	1,1	20,65	5,9	355,86	2,68	NA	0,25	39,86	231,58	6,06	6,36	32,98	16,29	17,88	20,41	1982,77
678	-6,48	-21,69	-61,33	1,34	1,34	1,42	3444,63	NA	2388,86	178,78	0,7	2,35	3,35	-6,48	70,12	-9,24	NA	NA	0	0	0	10,39	32,86	658,25	1,4	1,41	1,46	23064,52	87,38	15598,83	838,83	0,68	2,16	3,16	10,43	68,38	15,19	NA	NA	0	2,43	-0,08	8,96	27,12	NA	1,03	1,03	1,07	NA
679	0,33	5,86	1,31	1	1,05	1,47	1291,78	7,32	171,92	73,41	0,94	16,65	17,65	3,63	94,33	14,35	1,07	14795	0	12,98	20,89	-15,28	-6852,21	-115,04	0,4	0,41	0,7	2741,42	13,74	1042,93	305,43	1	447,59	448,59	-12,39	99,78	3,99	0,84	NA	0	21,7	63,38	3,83	26,64	11,33	0,52	0,61	0,82	1076,92
680	13,27	20,19	31,68	2,28	2,35	2,67	869,42	20,75	292,51	96,41	0,34	0,52	1,52	27,24	34,31	56,11	7,29	-16063	0	33,37	-48,87	-0,38	-1,07	-2,09	0,75	1,2	1,51	2023,83	461,85	1040,37	326,17	0,65	1,84	2,84	11,86	64,77	2,87	1,91	NA	0	68,01	-60,55	0,34	2,79	4,18	0,16	0,67	0,84	4446,98
681	-13,22	-20,96	-33,51	2,82	2,9	2,9	922,22	23,91	314,57	NA	0,37	0,58	1,58	15,19	36,89	-35,85	NA	1247	0	71,99	156,46	5,41	7,02	4,42	5,84	6,02	6,02	296,97	8,75	47,08	NA	17,37	22,51	1,3	28,48	17,37	31,17	NA	NA	0	13,9	52,88	23,06	29,51	NA	4,95	5,06	5,06	384,74
682	-3,5	-8,13	-11,77	0	0,17	0,65	1222,45	77,35	345,03	218,71	0,46	1,07	2,32	12,83	56,88	16,22	0,65	3075,46	8,55	54,85	300,29	0,35	0,76	0,91	0,01	0,09	0,7	951,77	26,35	226,38	188,73	0,46	1,01	2,19	19,13	46	27,52	0,74	NA	9,07	35,02	103,92	0,36	0,88	1,12	0	0,44	0,89	1122,1
683	-0,27	-0,42	-1,79	1,19	2,16	5,81	2398,95	108,04	98,2	412,8	0,1	0,15	1,56	17,38	35,77	127,13	0,94	-339,75	0,56	116,36	-2605,74	0,29	0,44	2,27	1,37	2,14	5,56	2847,45	103,39	133,45	456,31	0,1	0,15	1,52	18,73	9,54	106,84	0,94	NA	0	102,74	-280,71	-1,81	-2,74	-19,72	0,39	1,38	4,58	3959,15
684	1,69	5,32	NA	0,2	0,29	0,29	6002,06	336,1	4055,83	NA	0,68	2,16	3,16	1,69	68,32	2,64	0,39	NA	0	0	0	4,19	12,31	NA	0,25	0,28	0,28	5880,84	108,88	3835,12	NA	0,66	1,94	2,94	4,19	65,94	6,5	0,42	NA	0	0	0	4,26	12,38	NA	0,24	0,27	0,27	5850,74
685	-9,62	-5869,75	-20,07	0,33	0,61	1,42	759,65	96,42	362,36	295,43	0,94	571,74	610,33	8,35	99,84	-3,57	0,37	3402,39	0	37,5	294,9	-17,28	110,99	-25,15	0,26	0,55	0,9	530	75,66	303,08	108,08	1,04	-6,69	-6,42	1,83	104,06	-10,76	-0,11	7878,69	0	20,2	292,57	-0,19	1,02	-0,29	0,25	0,33	0,53	545,51
686	-8,23	-8,23	-126,67	NA	NA	NA	5605,6	NA	NA	NA	NA	NA	1	-8,23	0	NA	NA	NA	0	0	0	24,76	26,64	12,47	4,86	14,18	14,18	183,29	7,3	12,79	NA	7,05	7,59	1,08	24,76	7,05	351,04	NA	NA	0	0	0	13,47	14,34	6,18	1,63	16,38	16,38	167,08
687	83,38	124,6	34,29	1,43	2,25	2,25	149,71	40,05	48,85	NA	0,33	0,49	1,49	114,76	33,08	278,07	2,6	NA	0	12,91	20,5	56,48	88,37	51,27	0,01	2,6	2,6	330,39	304,47	117,7	NA	0,36	0,56	1,56	66,29	36,08	165,48	9,92	NA	0	8,9	10,68	-27,15	-37,32	NA	0,09	3,31	3,31	NA
688	0,63	1,87	2,45	0,12	0,26	0,8	1421,24	98,78	710,5	386,14	0,59	1,74	2,98	9,44	66,43	20,06	0,67	-10126,86	0	34,41	-80,18	0,12	0,48	0,43	0,05	0,5	0,83	1273,48	268,51	417,19	199,35	0,62	2,4	3,9	7,11	61,57	15,24	0,47	NA	14,14	16,93	-59,38	0,02	0,07	0,14	0,07	0,54	0,88	2316,89
689	-9,5	-17,58	-12,93	0,02	0,31	0,88	495,54	35,93	122,03	70,57	0,44	0,81	1,85	12,09	45,94	6,47	0,77	6971,38	0	29,39	124,78	-6,49	-14,78	-9,12	0,04	0,75	1,25	511,75	87,65	139,6	69,85	0,53	1,21	2,28	14,01	53,03	7,42	0,88	6756,03	0	20,99	96,27	-7,11	-21,68	-7,15	0,05	0,49	0,96	366,31
690	1,94	2,2	3,2	4,53	6,27	11,05	599,01	58,13	33,58	163	0,07	0,08	1,13	22,96	11,65	152,93	2,45	19711,38	0	34,58	80,56	2,2	2,44	3,36	3,98	8,48	13,97	555,27	66,86	25,55	140,16	0,06	0,07	1,11	23,9	6,4	170,52	2,63	12093,23	0	23,78	64,59	0,92	0,99	1,67	1,79	8,99	18,37	658,09
691	2,28	257,96	3,46	0,17	0,39	0,4	551,58	64,85	293,03	3,56	0,99	112,06	113,06	6,94	99,12	24,69	0,59	27023	0	7,06	14,46	0,98	49,3	1,55	0,3	0,55	0,55	574,47	88,73	360,59	NA	0,98	49,15	50,15	4,02	98,01	26,8	0,56	NA	0	4,79	9,22	-0,51	-22,7	-0,87	0,15	0,4	0,4	612,37
692	-5,57	-6,21	-16,59	8,29	9,59	14,32	1083,45	31,18	29,38	140,9	0,07	0,08	1,11	12,56	10,29	188,65	1,55	716,48	0	53,97	1537,33	4,64	5,05	10,48	8,66	11,17	15,62	822,97	53,86	22,86	101,76	0,06	0,07	1,09	23,35	6,13	391,38	1,69	NA	0	30,65	128,66	-25,17	-26,12	-77,55	21,55	22,83	32,72	1121,67
693	2,9	5,71	7,27	0,85	1,41	4,11	913,32	24,03	43,18	118,38	0,18	0,35	1,97	6,89	49,22	114,43	0,77	6254,75	0	10,01	54,63	0,52	0,92	1,09	1,56	3,23	5,98	756,67	60,88	36,64	100,74	0,43	0,75	1,75	4,62	42,74	50,3	1,32	NA	0	8,51	60,72	3,84	6,29	8,83	0,52	1,72	3,14	836,07
694	30,68	54,83	34,25	0,03	1,74	1,74	406,32	302,26	177	NA	0,44	0,79	1,79	30,68	44,05	69,66	2,41	NA	0	0	0	23,39	46,65	17,44	0,05	1,39	1,71	271,3	178,51	132,51	41,71	0,5	0,99	1,99	35,16	49,85	48,21	3,21	NA	0	8,77	27,28	6,2	9,13	20,64	1,99	3,89	3,89	1212,64
695	0,03	0,08	0,02	0,2	0,49	0,49	222,82	26,24	88,78	NA	0,58	1,41	2,43	2,52	58,78	16,41	0,74	19040,81	17,76	1,52	46,01	0,65	1,33	0,43	0,28	0,47	0,48	244,73	19,59	86,15	1,12	0,51	1,05	2,06	4,21	50,8	24,14	0,71	10176,42	14,24	1,72	45,86	0,04	0,09	0,06	0,24	0,35	0,35	515,41
696	-0,7	-1,05	-2,57	0,02	0,37	1,42	1345,74	85,31	141,72	255,48	0,23	0,35	1,51	8,06	23,28	34,18	0,99	NA	7,66	24,24	140,56	1,01	1,43	2,91	0,07	0,4	1,54	1050,94	50,69	76,46	173,8	0,2	0,28	1,42	10,06	19,74	50,01	0,97	NA	7,31	19,77	245,47	3,72	5,39	7,4	0,75	1,58	2,64	724,61
697	1,71	6,13	1,85	0,73	0,9	2,1	142,83	17,95	110,45	134,67	0,72	2,58	3,58	4,6	72,06	6,13	1,77	1309	0	3,13	50,5	1,84	23,76	1,82	0,42	0,58	0,8	359,6	16,2	99,56	21,35	92,24	1189,12	12,89	5,69	92,24	28,65	0,93	NA	0	3,71	-48,7	2,74	37,06	2,08	0,52	0,87	1,02	275,59
698	1,43	1,68	3,53	2,35	4,48	6,65	898,26	165,23	77,67	171,15	0,15	0,17	1,18	59,74	14,99	104,79	2,12	2480,89	2,53	143,9	470,89	7,26	11,57	25,87	0,01	1,55	2,09	1296,73	582,07	155,25	203,23	0,35	0,56	1,59	46,49	35,45	49,41	1,69	8393,37	18,75	97,65	216,26	0,27	0,35	0,56	0,58	1,5	2,72	766,83
699	5,31	46,47	4,21	0,55	0,7	0,7	288,57	21,5	142,49	NA	0,89	7,76	8,76	5,31	88,58	17,65	0,7	NA	0	0	0	-11,87	408,89	-8,9	0,25	0,7	0,7	272,98	121,07	265,09	NA	1,03	-35,44	-34,44	-11,87	102,9	7,39	-0,09	NA	0	0	0	-29,52	87,51	-11,23	0,23	0,42	0,42	138,42
700	2,49	3,75	3,15	0,28	1,4	2,65	459,94	93,84	54,45	106,05	0,33	0,49	1,51	32,59	33,56	24,54	1,56	18464,3	6,5	38,03	105,3	3,76	5,73	5,11	1,12	1,63	2,88	493,73	46,04	19,84	114,09	0,34	0,51	1,52	29,68	33,58	27,74	1,73	NA	14,65	23,8	68,57	0,03	0,05	0,04	0,44	1,32	2,29	480,47
701	1,83	7,13	4,9	0	0,13	0,66	974,85	61,13	413,86	248,41	0,68	2,66	3,89	7,28	74,32	10,9	0,61	-1805,43	5,16	14,6	-749,37	0,49	1,78	1,3	0,01	0,19	0,65	968,7	73,13	327,34	192,57	0,67	2,45	3,65	6,12	67,17	21,45	0,67	NA	18,85	10,56	-92,3	0,99	3,54	2,9	0	0,12	0,56	1062,8
702	6,72	68,13	1,26	0,27	0,27	1,11	68,16	0,01	60,76	51,61	0,9	9,14	10,14	6,72	90,14	7,45	NA	NA	0	0	0	9,03	47,95	2,11	-0,4	0,24	1,11	84,91	43,82	67,58	58,29	0,81	4,31	5,31	57,38	81,17	12,28	1,74	NA	0	8,24	-94,82	14,97	77,58	8,3	0,57	0,74	1	201,7
703	0,19	8,43	0,69	0,01	0,18	0,29	1299,52	82,65	439,46	49,62	0,57	24,79	43,56	0,78	97,7	31,26	0,06	19900,5	2,07	2,1	22,48	0,45	7,63	1,49	0,04	0,1	0,16	1205,66	70,94	1019,75	53,89	94,11	1597,7	16,98	1,09	94,11	9,13	0,08	NA	2,15	2,11	-14,54	0,39	7,7	1,72	0,01	0,04	0,11	1601,13
704	0,63	1,59	7,66	-0,1	0,91	1,7	4453,8	1518,97	1232,87	1191,23	0,5	1,26	2,53	4,42	60,54	5,36	1,16	NA	6,07	46,45	-67,89	1,13	2,95	6,98	0,58	0,95	1,65	2239,61	288,77	370,17	544,34	0,62	1,61	2,61	5,96	61,63	4,56	1,33	4997,67	32,89	29,67	-273,12	5,17	17,89	11,87	0,52	0,91	1,37	835,9
705	10,58	12,74	16,88	5,12	6,2	6,39	580,88	97,1	89,97	16,85	0,16	0,19	1,2	10,58	16,95	66,63	NA	NA	0	0	0	53,56	69,06	48,72	4,92	4,92	4,92	331,11	0,14	66,51	NA	0,21	0,27	1,29	53,56	20,67	259,17	NA	NA	0	0	0	66,38	82,95	62,1	4,81	5,29	5,29	340,55
706	-12,64	-12,64	NA	NA	NA	NA	NA	NA	NA	NA	NA	NA	1	-12,64	0	NA	NA	NA	0	NA	0	8,8	35,85	3,94	0,64	1,33	1,33	163,22	83,63	121,82	NA	0,75	3,08	4,08	8,8	75,47	11,66	NA	NA	0	0	0	40,67	55,47	18,97	3,55	3,75	3,75	169,75
707	0,27	0,92	0,34	0,11	0,87	1,38	464,08	60,5	79,89	41,68	0,71	2,44	3,44	7,59	70,95	7,4	0,38	NA	0	9,34	775,98	0,29	1,12	0,48	0,5	1,2	2,02	598,87	49,13	70,11	57,47	0,74	2,85	3,85	6,69	74	0,51	0,34	NA	0	7,43	-57,71	0,04	0,2	0,07	0,05	0,97	1,49	573,66
708	0,73	0,73	37	458,91	458,91	458,91	11559,92	NA	39,6	NA	0	0	1	0,73	0,22	336,36	NA	NA	0	0	0	25,29	27,23	145	14,01	14,01	14,01	2087,12	NA	147,32	NA	0,07	0,08	1,08	25,29	7,14	354,32	NA	NA	0	0	0	0,76	4,98	8,26	0,79	0,8	0,81	3940,14
709	-5,4	-5,57	-65,83	13,29	22,54	27,71	4435,29	1048,71	113,36	593,82	0,03	0,03	1,03	10,47	3,01	324,14	3,43	-6241,5	0	193,44	-64,71	2,8	2,91	41,61	11,83	20,42	25,98	5400,22	1427,87	166,25	924,86	0,04	0,04	1,04	21	3,61	421,7	5,07	NA	0	212,3	-112,92	-8,93	-10,68	-39,89	3,39	3,6	5,37	1625,65
710	2,26	9,06	12,72	0,26	0,28	0,42	2047,97	33,17	1246,54	176,99	0,75	3	4	3,53	75,03	31,54	0,49	31358	13,47	7,15	17,85	0,65	2,15	1,75	0,39	0,4	0,58	984,72	3,65	679,43	124,46	0,7	2,31	3,31	2,7	69,78	43,75	0,51	NA	0	4,11	9,32	-2,86	-12,07	-6,8	0,38	0,39	0,5	863,57
711	-0,73	-1,26	-9,99	0,83	1,93	2,98	4955,72	402,14	351,9	386,98	0,18	0,31	1,72	14,07	41,88	42,8	0,87	-3296,75	0,77	201,51	-361,43	-1,43	-2,44	-6,69	1,68	2,9	3,68	1704,17	158,45	126,11	101,64	18,47	31,49	1,71	17,38	18,47	37,15	0,95	9423,53	0,54	60,73	9384,89	-10,45	-18,11	-147,3	0,12	1,81	2,28	5129,9
712	0,08	0,12	0,07	0,15	1,02	2,37	311,48	64,9	37,78	102,46	0,31	0,47	1,5	17,53	33,46	41,25	1,83	16596,9	12,06	14,93	80,48	6,48	10,91	4,56	0,13	1,08	1,89	255,99	75,18	47,91	64,22	0,39	0,65	1,68	24,04	38,9	42,57	1,61	NA	15,41	8,81	47,39	1,96	3,46	1,5	0,13	1,25	1,87	279,07
713	4,67	7,68	14,2	0,01	0,32	1,27	1107,49	76,31	181,81	235,51	0,28	0,47	1,65	7,71	39,22	32,51	0,89	19491,3	5,63	9,25	47,22	-5,67	-8,39	-14,03	0,05	0,86	1,63	901,62	184,95	148,92	175,02	0,28	0,42	1,48	2,34	28,41	-4,67	1,3	NA	8,72	14,25	67,58	-12,89	-21,2	-29,51	0,04	1,33	2,01	833,23
714	4,83	91,19	52,79	0,17	0,41	0,54	3975,94	304,51	1260,28	165,33	0,95	17,86	18,87	4,83	94,7	8,9	0,2	NA	7,31	0	0	7,13	57,3	48,17	0,15	0,2	0,47	2459,06	52,45	748,09	272,34	0,87	7,01	8,04	7,13	87,21	14,23	0,21	NA	11,91	0	0	7,83	41,54	47,42	0,01	0,47	0,65	2204,62
715	0,27	7,23	0,53	0,02	0,06	0,82	707,76	12,55	258,87	197,95	0,96	25,3	26,3	2,31	96,2	11,22	0,9	83441	37,1	3,95	12,66	0,42	14,5	0,9	0,02	0,1	0,32	791,75	35,11	66,8	95,21	0,97	33,87	34,87	1,22	97,13	8,46	0,56	NA	45,31	1,28	5,79	0,44	12,28	2,8	0	0,04	1,04	2295,58
716	3,27	6,86	5,16	0,61	1,58	1,91	574,82	288,83	297,8	100,51	0,52	1,1	2,1	3,27	52,38	6,23	NA	NA	0	0	0	8,23	23,54	9,22	0,62	1,49	1,54	408,13	226,42	262,61	13,21	65,06	186,21	2,86	8,23	65,06	12,64	NA	NA	0	0	0	7,35	19,13	7,56	1,35	1,59	1,62	374,07
717	-7,03	-7,96	-15,22	1,38	3,29	9,38	787,47	72,39	37,87	234,1	0,06	0,07	1,13	15,02	11,64	75,09	1,64	2531,58	0	47,71	439,67	1,54	1,92	3,59	0,16	0,78	2,53	849,14	76,24	31,49	213,87	0,16	0,2	1,25	20,44	15,93	63,9	1,87	7742,25	10,79	29,89	170,7	1,71	2,22	4,02	0,21	0,91	2,19	855,13
718	-1,44	-1,44	NA	6727	6727	6727	NA	NA	NA	NA	0	0	1	-1,44	0,01	-9700	NA	NA	0,01	NA	NA	16,52	17,69	NA	18,23	18,23	18,23	1517,01	NA	82,29	NA	6,63	7,1	1,07	16,52	6,63	249,31	NA	NA	0	0	0	15,1	17,25	NA	5,15	8,03	8,03	690,07
719	15,65	51,58	4,46	0,56	0,71	1,66	103,79	8,94	49,11	59,18	0,7	2,3	3,3	37,74	69,67	22,46	NA	15100,5	21,63	6,3	53,3	21,43	41,85	5,61	0,26	0,51	1,77	95,29	11,72	23,58	57,25	0,49	0,95	1,95	46,87	48,79	51,6	3,61	NA	23,56	6,66	41,35	-0,78	-2	-0,31	0,34	0,53	1,3	145,06
720	-34,59	-56,2	NA	1,6	2,6	2,6	NA	NA	NA	NA	0,38	0,62	1,62	-34,59	38,45	-89,95	NA	NA	0	NA	0	-5,29	-425,62	NA	0,1	1,01	1,01	NA	NA	NA	NA	0,99	79,41	80,41	-5,29	98,76	-5,36	NA	NA	0	NA	0	-7,78	107,58	-125,04	0,28	0,29	0,29	5851,42
721	0,27	1,95	0,63	0	0,07	1	838,39	44,33	534,88	660,02	0,86	6,08	7,08	24,06	85,88	9,69	0,99	16003,3	20,48	54,79	83,13	1,92	10,16	3,27	0	0,53	1,46	620,38	101,24	142,89	179,16	0,32	1,68	5,3	16,84	31,7	18,82	0,36	NA	7,99	18,5	62,41	0,91	4,42	1,32	0	0,56	1,55	529,98
722	-5,65	-6,11	-63,79	3,66	5,5	17,62	4108,96	141,76	77,06	947,26	0,07	0,07	1,08	9,34	7,45	21,69	1,46	-11741,09	3,74	169,18	-155,09	-8,17	-8,88	-97,32	1,73	2,14	5,86	4333,43	94,87	227,42	844,27	0,07	0,07	1,09	8,34	6,73	-28,66	1,51	14382	0	146,95	-86,24	-3,83	-6,63	-49,28	0,38	1,19	1,75	4681,58
723	-1,95	-2,11	-0,61	3,26	7,94	7,94	114,4	41,79	8,94	NA	0,08	0,09	1,09	-1,95	7,9	69,86	2,47	NA	0	0	0	10,14	12,46	NA	3,86	4,51	4,51	183,76	22,08	33,92	NA	0,19	0,23	1,23	62,99	18,67	123,87	5,13	NA	0	18,87	40,7	-10,91	-141,92	NA	0,18	0,24	0,24	765,7
724	0,69	0,77	NA	6,15	9,54	9,54	NA	NA	NA	NA	0,1	0,12	1,12	0,69	10,48	6,61	NA	NA	0	NA	0	4,45	6,16	NA	7,74	7,74	7,74	NA	NA	NA	NA	0,28	0,38	1,38	4,45	27,73	16,07	NA	NA	0	NA	0	-1,92	-87,27	NA	0,05	0,29	0,29	NA
725	-0,16	-0,25	-0,23	1,92	2,09	2,18	501,31	18,8	149,56	12,99	0,35	0,54	1,54	34,43	35,21	13,06	2	10492,29	0	47,64	121,51	-4,62	-7,43	-6,56	1,74	2,01	2,07	516,89	45,28	169,74	10,99	0,38	0,61	1,61	29,1	37,87	-0,9	2,1	NA	0	34,92	81,4	-7,69	-12,74	-10,3	1,37	1,59	1,63	487,55
726	32,84	40,65	16,65	3,17	3,61	3,62	184,49	15,5	35,04	0,12	0,19	0,24	1,24	32,84	19,2	228,22	2,68	NA	0	0	0	10,56	12,66	5,17	3,81	4,99	4,99	178,19	34,5	27,59	NA	16,59	19,89	1,2	10,56	16,59	123,35	4,82	NA	0,94	0	0	-30,55	-39,74	-9,25	3,35	3,92	3,92	110,16
727	1,4	1,57	1,98	1,67	2,68	7,55	515,89	54,12	53,67	264,9	0,11	0,12	1,12	8,26	10,94	12,76	4,33	-18116	0	9,73	-15,42	2,75	8,64	4,97	0,45	0,63	1,22	656,27	78,01	423,66	256,9	0,68	2,14	3,14	6,75	68,12	4,14	1,76	NA	2,08	5,38	-11,27	1,66	3,19	4,04	0,8	0,87	1,44	882,78
728	2,57	2,87	4,85	4,22	7,67	8,88	687,74	228,52	66,17	81,19	0,1	0,11	1,12	12,15	10,61	99,17	6,59	8270,13	0	18,1	141,43	7,01	8,03	14,12	4,59	5,9	6,8	732,69	119,68	91,28	81,66	0,13	0,15	1,15	16,61	12,67	106,53	6,09	NA	0	14,15	98,46	4,41	5,46	12,85	3,44	4,49	5,19	1061,09
729	1,45	1,76	2,38	2,57	2,93	5,77	598,82	15,4	32,45	123,88	0,17	0,2	1,22	21,21	17,73	53,3	1,58	24676,6	3,45	32,5	83,58	0,24	0,3	0,38	2,16	2,41	5,08	581,98	11,25	30,68	119,82	0,19	0,23	1,24	21,34	18,63	47,11	1,5	NA	5,16	24,24	59,16	0,03	0,03	0,05	2,55	2,86	5,74	612,33
730	-0,38	-147,56	-0,3	0,46	0,6	0,8	282,53	24,14	173,2	35,12	99,74	38570,73	386,71	36,72	99,74	-0,38	0,76	NA	0	28,8	-21,1	3,21	91,14	1,37	0,38	0,45	0,78	155,57	5,78	78,32	25,44	96,48	2739,89	28,4	62,99	96,48	3,33	0,81	NA	0	25,55	-43,86	16,27	78,48	11,19	0	0,05	1,08	250,5
731	10,74	22,3	11,35	0,1	1	1,51	384,54	149,84	105,61	86,13	0,45	0,94	2,08	35,54	51,83	40,61	1,44	29969,62	16,13	26,2	73,85	16,65	23,81	14,92	0,2	1,39	2,46	326,2	85,01	15,77	76	0,24	0,35	1,43	43,42	24,42	96,91	1,54	NA	17,2	16,55	43,9	-1,41	-1,84	-1,47	0,19	1,26	3,3	378,56
732	1,41	2,64	1,28	4,97	9,33	13,13	329,99	34,1	7,82	30,11	0,47	0,88	1,88	6,47	46,75	40,91	1,42	26948,17	0	4,59	22,82	1,07	1,65	NA	3,23	5,52	8,26	328,59	27,1	11,85	32,43	35,4	54,8	1,55	7,8	35,4	40,15	1,38	NA	0	4,21	32,74	1,23	1,88	NA	10,38	13,63	15,99	303,09
733	-0,39	-3,22	-43,21	13888	13888	13888	27834,89	NA	1,99	NA	0,88	7,33	8,33	-0,39	88	-0,44	0,39	NA	0	0	0	-1,52	-14,68	-123,75	NA	NA	NA	29630,76	NA	NA	NA	0,9	8,66	9,66	-1,52	89,64	-1,7	0,14	NA	0	0	0	-1,79	-24,38	-83,41	21,18	21,18	21,18	17000,45
734	-9,24	-19,56	-17,33	0,01	0,11	1,45	682,9	28,22	150,38	357,06	0,51	1,09	2,12	22,47	52,77	15,12	1,35	-1701,92	16,81	59,5	-504,44	0,1	0,2	0,18	0,02	0,18	1,42	661,27	42,69	148,34	331	0,49	1	2,03	31,96	49,31	36,54	1,33	6646,71	18,11	41,72	1145,57	1,57	3,28	3	0,01	0,22	1,57	695,1
735	2,47	7,47	3,11	0,2	0,33	0,33	458,26	30,11	171,35	NA	0,67	2,03	3,03	9,86	66,96	50,74	0,56	31938	29,13	9,31	16,01	4,41	15,78	4,83	0,14	0,67	0,67	398,97	152,69	247,62	NA	0,72	2,58	3,58	14,93	72,07	42,78	0,54	NA	9,26	11,54	26,29	7,03	18,28	9,25	0,43	1,05	1,05	479,12
736	6,87	18,24	16,71	0,02	0,6	0,73	885,52	313,71	541,68	67,1	0,62	1,65	2,66	6,87	62,34	12,39	0,69	NA	0	0	0	6,18	13	25,79	0,02	0,13	0,58	1518,85	81,87	783,99	354,05	0,52	1,1	2,1	6,18	52,36	13,15	0,7	NA	0	0	0	3,69	7,74	9,38	0,1	0,18	0,58	924,46
737	-6,17	-6,84	-15,62	14,24	16,59	18,72	920,82	85,74	36,53	78,98	0,09	0,1	1,11	31,52	9,8	7,38	3,8	1269,69	2,55	95,35	721,28	-6,03	-6,71	-15,19	10,77	12,71	14,53	917,59	88,9	45,78	83,59	0,09	0,1	1,11	34,27	9,27	2,61	3,5	6461,12	1,26	71,74	947,81	-7,14	-7,86	-15,31	7,69	10,14	11,71	780,17
738	0	0,35	0,02	14,56	16,06	16,36	2293,59	128,7	85,71	25,77	0,05	4,78	95,42	14,71	98,95	204,22	0,03	-11418,75	0	92,67	-70,54	1,01	51,51	7,97	0,58	0,65	0,66	2883,17	207,1	2760,07	22,77	0,98	50,2	51,2	17,26	98,05	11,5	0,06	NA	0	128,72	-94,83	-1,33	-242,02	-10,97	0,08	0,52	0,53	2995,82
739	-6,4	21,53	-15,04	0,1	0,15	0,35	855,52	53,83	1096,74	226,06	1,3	-4,36	-3,36	11,3	129,72	1,98	-0,55	-907,83	0	41,59	-862,97	-6,16	16,3	-10,4	0,2	0,35	0,55	614,49	124,7	836,82	173,95	1,38	-3,65	-2,65	11,25	137,8	1,74	-1,59	NA	0	29,4	-166,14	-0,67	-4,41	-0,91	0,19	0,65	0,93	496,35
740	1,88	6,06	2,76	0,15	0,44	0,72	533,45	71,78	215,58	71,13	0,52	1,68	3,22	24,03	68,97	34,2	0,53	8888,72	8,52	32,47	132,38	2,3	7,45	3,24	0,24	0,46	0,74	513,73	50,01	215,58	66,78	56,53	183,58	3,25	25,03	56,53	29,21	0,61	NA	11	22,86	98,97	4,25	10,53	4,8	0,04	0,32	0,69	411,23
741	-5,77	-8	-27,16	2,14	2,73	6,93	1712,35	42,75	73,35	312,9	0,14	0,2	1,39	17,11	27,81	35,78	1,15	518,22	0	107,66	2173,11	2,36	3,2	10,11	2,77	3,38	7,11	1562,83	49,66	81,07	301,83	1,42	1,93	1,36	24,5	142,39	8,2	1,29	7740,17	0	66,64	341,52	-6,4	-10,81	-37,07	0,2	1,34	2,03	2109,64
742	-26,07	-1051,95	-50,09	0	0,1	0,49	699,39	47,41	640,23	257,26	0,97	39,1	40,35	4,87	97,52	-8,64	0,08	1458,61	0	59,44	756,74	-8,31	-44,45	-14,75	0,63	1,72	2,26	646,15	219,82	160,58	113,8	0,81	4,35	5,35	10,07	81,3	1,86	0,86	NA	7,84	21,35	95,94	10,4	27,44	7,99	0	0,97	1,13	279,44
743	1,47	2,11	1,87	0	0,69	2,33	462,08	29,93	39,3	73,25	0,16	0,22	1,43	16,44	30,17	73,74	0,97	21579,05	1,07	19,01	75,15	2,16	3,24	3,47	0,04	0,79	2,38	584,92	48,03	57,76	101,31	0,21	0,31	1,5	19,85	20,59	55,65	1,03	14489,28	4,63	20,71	61,04	0,2	0,29	0,36	0,16	0,92	3,13	641,56
744	6,77	10,61	14,25	2,48	4,63	5,19	766,48	177,49	83,18	47,51	0,23	0,35	1,57	16,07	36,21	66,17	1,74	24018,21	0	19,59	48,89	4,52	6,67	13,7	2,24	4,69	6,08	1103,81	233,53	95,41	132,34	0,2	0,3	1,48	14,45	20,04	56,63	1,68	NA	0	21,68	56,04	3,72	5,15	9,26	5,35	8,12	9,94	906,72
745	0,44	3,13	1,94	0,1	0,62	1,04	1619,33	375,81	156,81	304,74	0,72	5,18	7,18	3,87	86,08	21,53	0,74	-6873,25	56,17	15,29	-67,33	1,09	10,02	11,3	0,01	0,49	0,55	3778,15	1491,91	600,41	144,18	83,68	769,78	9,2	5,96	83,68	6,63	0,21	NA	47,49	35,52	-16,4	0,87	9,99	4,38	0,01	0,3	0,33	1830,17
746	0,61	1,43	1,65	0,19	0,32	0,39	986,44	32,5	145,15	17,01	0,26	0,61	2,33	4,18	57,17	29,54	0,48	11657,05	10,96	9,67	67,16	0,42	0,98	1,51	0,05	0,58	1,12	1317,32	84,81	132,83	85,79	0,2	0,48	2,36	4,2	20,2	36,29	0,58	NA	9,75	9,21	79,48	-0,04	-0,11	-0,14	0,04	1,06	1,31	1211,77
747	14,34	50,68	6,81	0,7	1,26	1,4	172,8	NA	121,78	17,76	0,72	2,53	3,53	23,72	71,71	20	NA	37367,5	0	4,45	30,97	8,37	23,84	5,9	0,67	1,41	1,53	256,39	4,38	162,93	19,23	0,65	1,85	2,85	19,25	64,88	13,59	21,05	13550	0	5,49	35,34	NA	NA	NA	NA	NA	NA	NA
748	-6,09	-32,84	-134,35	0,68	1,07	1,07	2779,33	1108,17	2858,48	NA	0,81	4,39	5,39	-6,09	81,45	-3,12	1,06	NA	0	0	0	-28,05	-754,37	-31,09	0,22	0,75	0,75	403,44	93,57	174,04	NA	0,96	25,89	26,89	-8,87	96,28	8,71	0,84	NA	0	21,26	41,1	-1,46	-368,98	-2,57	0,03	0,26	0,35	638,42
749	-191,52	104,42	-2133,09	0,02	0,04	0,34	4054,09	135,16	10660,78	3276,42	2,83	-1,54	-0,55	-191,52	283,41	-63,97	-16,51	NA	16,89	0	0	2223,87	-19,31	195,33	0,01	0,01	0,01	31,97	0	3666,76	0	116,19	-1,01	-0,01	2223,87	11618,55	19,14	NA	NA	0	0	0	15,93	-6,54	NA	0,14	0,18	0,18	547,98
750	0,45	0,77	0,84	0,26	0,9	2,63	673,96	66,14	59,75	180,88	0,28	0,48	1,7	16,12	41,25	45,54	1,2	16542,25	13,53	29,01	88	0,04	0,08	0,08	0,23	0,85	2,67	715,17	61,15	68,4	179,19	0,35	0,66	1,86	15,43	35,33	31,3	1,19	NA	21,67	21,45	67,89	0,03	0,05	0,05	0,25	1,03	3,3	657,15
751	0,23	0,89	0,2	0,38	0,75	0,75	323,34	81,1	219,51	0,06	0,8	3,15	3,92	5,32	74,52	8,29	0,77	NA	11,6	4,53	251,98	5,66	24,17	6,45	0,53	0,68	0,68	414,52	30,7	202,97	0,08	0,8	3,41	4,27	11,02	79,85	20,55	0,81	NA	30,26	4,5	25,12	-0,41	-2,45	-0,46	0,39	0,62	0,65	402,55
752	8,09	14,41	66,74	0,03	0,48	1,1	3003,62	439,85	907,19	622,14	0,38	0,68	1,78	21,24	43,89	36,47	0,9	-65	2,52	108,56	-18827,77	4,01	7,24	37	0,06	0,52	1,22	3359,72	463,02	863,87	695,99	0,4	0,72	1,81	16,72	40,03	22,58	0,94	9227,15	3,93	83,73	-269,12	7,38	12,47	33,71	0,11	0,75	1,35	1662,33
753	-3,62	-21,13	-12,08	0,01	0,69	1,21	1216,02	307,89	386,88	239,03	0,76	4,46	5,84	0,6	82,88	4,56	0,79	13550,63	5,44	14,1	106,62	4,56	22,65	9,62	0	1,1	1,36	768	368,83	324,28	88,9	0,74	3,69	4,97	8,06	74,23	11,84	1,12	NA	1,81	5,18	25,9	3,28	15,01	7,62	0	0,94	1,22	844,68
754	0,09	0,42	2,71	0,07	0,68	0,94	10913,28	1107,38	857,23	458,06	0,52	2,42	4,63	2,67	78,39	9,76	0,6	6477,65	8,69	77,24	177,66	0,17	0,79	4,93	0,12	0,41	0,66	10458,96	470,63	1217,12	423,97	0,49	2,24	4,6	2,67	48,66	10,12	0,56	NA	4,5	51,83	98,09	-2,71	-14,98	-106,02	0,08	0,5	0,77	14261,33
755	0,04	0,3	0,46	0,47	105,62	105,62	3722,97	3665,82	34,86	0	0,85	5,68	6,68	0,04	85,02	0,05	NA	NA	0	0	0	0,79	5,23	1,83	0,56	155,08	155,08	843,54	827,17	5,35	NA	0,85	5,63	6,63	0,79	84,91	0,93	201,45	NA	0	0	0	0,72	4,82	1,43	0,4	68,79	68,79	719,93
756	1,9	2,52	2,42	0,35	0,82	3,31	464,74	28,1	62,13	157,03	0,17	0,23	1,33	32,1	24,63	80,04	1,44	15447,33	0	38,56	91,56	1,63	2,32	2,25	0,01	0,4	2,73	502,27	29,51	74,75	182,56	0,25	0,35	1,42	30,26	24,84	50,44	1,39	11013,95	0,72	29,42	68,25	-0,12	-0,17	-0,18	0,04	0,5	2,87	540,26
757	-4,22	-5,64	-32,41	2,72	3,19	5,96	2795,9	50,96	108,91	305,55	0,12	0,16	1,34	7,8	25,13	33,44	1,08	116,13	0	92,35	8280,3	-3,51	-4,59	-22,85	3,53	4,08	7,29	2371,18	45,43	81,68	261,78	0,11	0,15	1,31	9,19	11,2	48,53	1,12	NA	0	58,2	2387,7	-3,19	-4,26	-22,61	3,95	4,75	8,73	2577,81
758	2,44	-226,35	8,34	0,09	0,09	1,76	1244,49	NA	693,46	1157,9	0,56	-52,26	-92,75	2,44	56,34	4,33	NA	NA	0	0	0	12,52	108,31	30,51	0,34	0,37	2,03	887	11,8	427,06	709,29	0,49	4,21	8,65	12,74	48,68	25,72	NA	NA	0	0,41	0,61	10,76	48,8	16,44	0,4	0,4	1,92	556,47
759	0,73	0,84	1,43	0,44	1,22	4,23	710,19	29,86	38,23	116,66	0,07	0,07	1,14	17,09	12,6	114,41	1,18	16130,43	0	31,92	90,78	2,37	2,71	5,48	0,06	1,86	4,33	839,93	98,95	55,01	136,05	7,7	8,8	1,14	17,62	7,7	104,56	1,24	11707,42	0	25,58	66,23	1	1,1	2,31	0,25	2,74	5,9	843,41
760	1,29	1,31	8,97	19,31	28,24	33,43	2537,67	349,38	39,12	205,74	0,02	0,02	1,02	6,46	2,04	184,62	2,06	-7996,2	0	36,06	-77,48	1,34	1,38	8,28	8,08	15,74	21,02	2250,44	372,02	48,57	256,32	0,03	0,03	1,03	6,14	3	130,65	1,81	NA	0	20,72	-28,61	1,22	1,26	7,17	7,24	11,94	17,06	2142,56
761	8,02	20,99	2,16	4,17	4,17	4,17	97,79	NA	11,58	NA	0,62	1,62	2,62	110,32	61,77	88,98	0,81	18113	0	27,48	59,82	37,64	52,01	11,46	1,31	4,49	4,49	110,8	32,4	24,43	NA	0,28	0,38	1,38	107,63	27,62	290,71	NA	NA	0	21,3	40,26	53,81	64,54	32,85	0,74	1,79	1,79	222,18
762	-51,44	-55,58	-23,57	8,34	9,96	13,3	92,56	20	12,27	41,51	0,07	0,08	1,08	-44,67	7,44	-691,29	NA	NA	0	3,1	-19,85	-33	-56,69	-3,76	1,49	1,84	2,39	41,44	5,92	17,12	9,47	0,42	0,72	1,72	-22,39	41,79	-78,96	NA	NA	0	1,21	157,63	-120,52	144,36	-26,65	0,26	0,26	0,34	80,49
763	0,21	0,97	0,45	0	0,18	0,6	792,94	72,29	224,35	174,48	0,64	2,99	4,66	7,1	78,56	3,94	0,47	8458,22	29,32	15	151,44	0,3	1,33	0,66	0,01	0,25	0,65	788,22	98,03	234,11	165,91	0,65	2,84	4,38	6,45	64,85	15,9	0,52	10249,06	28,51	9,79	52,73	0,61	2,35	1,42	0,01	0,15	0,63	854,26
764	-7,08	-17,08	-33,6	0,02	0,4	0,92	1727,37	147,92	162,8	203,3	0,52	1,26	2,41	6,6	58,55	1	0,89	2197,61	34,95	64,9	559,26	1,18	2,65	4,6	0,05	0,31	0,91	1422,02	77,65	118,75	180,64	0,5	1,11	2,25	14,09	49,55	18,33	0,9	7931,88	34,3	35,4	103,15	-7,91	-18,67	-29	0,04	0,23	0,78	1333,61
765	3,52	9,43	7,44	0,06	0,12	1,01	768,24	25,83	475,54	428,76	0,63	1,68	2,68	6,17	62,65	35,4	1,01	25623,33	0	5,59	13,56	7,62	18	12,12	0,35	0,4	1,27	578,79	17	329,6	284,97	0,58	1,36	2,36	10,69	57,65	29,52	1,57	NA	0	3,68	16,39	5,02	10,83	8,25	0,36	0,43	1,19	598,26
766	-2,59	120,95	NA	0	0,17	0,98	NA	NA	NA	NA	1,02	-47,79	-46,79	-2,59	102,14	-2,53	-5,61	NA	0	NA	0	-10,48	94,47	-93,86	0,41	3,66	3,66	3259,24	701,88	18,97	0	1	-8,99	-9,01	-10,42	99,77	-6,39	1,09	NA	60,31	0,37	-0,82	-1,81	25,5	-6,68	0,01	0,74	0,74	1346,82
767	8,6	16,37	12,05	0,04	0,57	1,52	509,85	72,94	79,1	132,24	0,36	0,68	1,9	13,23	47,45	42,67	1,03	64298,65	12,55	6,48	20,07	10,77	16,7	15,53	0,06	0,9	2,47	525,23	75,27	48,63	140,13	0,21	0,33	1,55	15,74	21,03	83,2	1,18	NA	7,81	5,16	13,63	5,44	7,58	8,86	0,26	0,85	3,52	592,75
768	0,9	2,11	0,43	0	1,16	1,73	172,75	56,02	44,13	28,37	0,57	1,34	2,34	8,28	57,2	18,32	1	18890,64	2,58	3,5	37,33	-0,03	-0,06	-0,01	0,64	2,04	2,34	137,88	41,71	29,77	8,78	0,52	1,1	2,1	9,13	52,36	17,28	1,15	NA	0	2,57	30,4	9,92	20,09	4,09	0,08	0,83	0,83	150
769	0,22	2,85	0,51	0,05	0,13	0,13	837,48	58,1	763,57	NA	0,92	11,8	12,8	0,22	92,19	35,3	0,09	NA	0	0	0	-34,77	-145,54	NA	0,08	0,21	0,21	12513,03	1181,92	9418,88	NA	0,76	3,19	4,19	-34,7	76,11	-45,69	0,28	NA	0	0	0	11,58	36,27	NA	0,19	0,48	0,48	504,46
770	-0,18	2,22	-0,23	0,04	0,34	0,7	465,55	149,55	496,77	180,76	1,08	-13,62	-12,62	1,84	107,93	4,6	-0,32	NA	0	2,58	24,02	NA	NA	NA	NA	NA	NA	NA	NA	NA	NA	NA	NA	NA	NA	NA	NA	NA	NA	NA	NA	NA	NA	NA	NA	NA	NA	NA	NA
771	0,84	29,61	1,6	0,01	0,58	0,99	691,25	374,39	664,26	280,28	0,97	34,25	35,25	1,85	97,16	1,1	0,82	7359	0	1,92	37,23	1,13	48,65	0,83	0,27	1,01	1,01	265,49	189,39	256,45	1,51	0,98	41,96	42,96	2,02	97,67	1,56	2,18	NA	0	0,48	22,12	0,9	15,94	0,52	0,91	1,04	1,06	209,04
772	-3,06	-5,65	-22,37	0,09	0,34	0,96	2660,7	160,39	433,11	416,96	0,34	0,62	1,85	9,7	45,81	13,4	0,81	1358,8	9,25	93,28	885,68	-0,76	-1,38	-4,96	0,05	0,36	1,07	2363,69	144,72	382,33	339,11	0,33	0,6	1,8	10,9	33,23	20,57	0,86	NA	8,76	54,95	286,26	-2,26	-4,9	-16,36	0	0,55	0,94	2632,16
773	-11,45	-19,77	-25,64	0,11	0,14	1,29	814,71	5,16	212,47	248,57	0,29	0,5	1,73	1,66	42,08	-14,48	0,91	-1521,14	0	29,36	-840,22	6,31	12,67	14,35	0,05	0,16	0,91	827,72	22,15	188,89	141,89	0,24	0,48	2,01	14,1	24,04	47,26	0,64	NA	0	13,12	39,35	0,46	0,96	1,62	0,01	0,13	0,95	1274,06
774	NA	NA	NA	NA	NA	NA	NA	NA	NA	NA	NA	NA	NA	NA	NA	NA	NA	NA	NA	NA	NA	24,37	29,68	57,7	3,23	5,6	5,6	861,68	360	152,29	NA	17,87	21,76	1,22	24,37	17,87	136,39	NA	NA	0	0	0	14,87	19,72	47,45	1,53	2,8	4,07	1161,24
775	0,44	1,67	0,52	0,02	1,21	2,21	437,72	119,14	100	101,59	0,7	2,66	3,83	5,67	73,88	8,48	1,53	-3466,83	19,72	6,3	-219,37	3,89	11,68	6,42	0,01	0,42	1,11	601,15	106,21	183,85	182,55	0,63	1,88	3	10,67	62,56	21,15	1,01	6331,09	13,34	7,69	51,15	0,62	2,15	1,7	0,03	0,47	2,05	993,13
776	0,36	5,65	6,22	0,09	0,11	0,43	6273,26	104,38	4754,73	1524,8	0,94	14,65	15,65	0,36	93,61	9,72	0,35	NA	0	0	0	1,34	18,17	20,98	0,11	0,12	0,42	5689,34	59,5	3661,16	1091,58	0,93	12,54	13,54	1,34	92,61	32,12	0,48	NA	0	0	0	1,34	1,79	27,56	19,86	22,64	73,76	7458,74
777	2,04	4	2,1	0,07	0,14	1,22	376,43	10,98	148,3	162,06	0,46	0,91	1,96	36,44	49,05	32,17	1,11	11249,8	5,94	35,58	82,13	2,93	5,35	3,16	0,24	0,4	2,07	392,31	17,76	108,97	181,54	0,45	0,83	1,83	38,33	45,23	35,66	1,69	NA	16,12	38,15	78,77	3,45	5,5	2,45	0,9	1,39	2,91	258,12
778	0,07	0,11	0,2	0,01	0,32	1,12	1040,56	67,27	216,45	178,34	0,25	0,4	1,6	9,11	37,32	36,03	0,87	6579,85	0,38	25,85	176,66	1,03	1,93	2,8	0,1	0,7	1,07	986,23	199,65	245,71	125,17	0,37	0,7	1,87	9,17	37,45	25,56	0,89	9897,88	9,65	16,18	84,26	4,75	7,05	9,81	0,2	0,38	1,49	751,97
779	19,8	20,19	21,7	47,36	61,29	66,76	398,81	69,7	5	27,76	0,02	0,02	1,02	35,53	1,9	1776,95	6,42	NA	0	17,23	48,02	4,96	5,1	4,58	21,29	43,84	48	336,34	142,32	6,31	26,22	0,03	0,03	1,03	29,14	2,91	594,7	10,92	NA	0	16,12	92,74	22,68	23,42	29,75	17,95	31,61	43,04	477,46
780	0,36	0,77	2,99	0,16	0,76	1,08	3052,9	585,36	378,86	319,02	0,37	0,8	2,17	12,48	53,92	30,17	0,76	-10933	21,48	101,64	-132,45	3,66	8,46	34,26	0,06	0,98	1,19	3408,07	1302,61	393,32	294,3	0,44	1,02	2,31	13,46	43,91	27,35	0,9	9164,96	30,08	64,41	-120,62	4,91	9,87	39,08	0,22	1,12	1,47	2899,7
781	-2,91	-5,92	-25,25	0,33	1,14	2,27	3153,59	462,39	253,33	654,82	0,37	0,74	2,03	24,48	50,74	27,19	1,15	109,71	10,21	237,35	9433,8	4,04	7,99	33,84	0,37	1,07	2,18	3045,76	414,56	170,47	662,22	0,37	0,73	1,98	29,61	37,01	40,45	1,19	7387,53	14,11	152,11	582,02	10,92	17,73	61,17	0,89	3,22	5,76	2039,94
782	-0,69	-1,87	-1,06	0	0,19	0,79	557,31	34,14	80,15	110,09	0,6	1,62	2,69	11,68	62,8	23,13	0,87	13494,72	29,6	18,95	94,48	-0,63	-1,95	-1,32	0	0,18	0,83	756,06	50,73	181,03	181,31	0,67	2,06	3,08	10,46	66,89	16,23	0,86	NA	23,06	16,36	115,59	0,45	1,44	0,82	0	0,28	0,69	664,39
783	4,54	15,2	10,33	0,01	0,39	2,21	828,58	73,81	148,33	358,04	0,7	2,33	3,35	13,25	70,13	17,4	1,59	45659,29	5,57	19,82	53,42	14,36	62,65	30,83	0	0,45	1,59	781,6	83,57	127,04	211,41	0,77	3,36	4,36	20,35	76,94	23,62	1,23	NA	7,69	9,56	31,64	2,63	9,99	5,26	0,15	0,64	1,46	727,06
784	-6,7	-6,7	NA	NA	NA	NA	NA	NA	NA	NA	NA	NA	1	-6,7	0	NA	NA	NA	0	NA	0	15,7	17,03	14,1	12,77	12,77	12,77	327,02	NA	25,33	NA	0,08	0,08	1,08	79,36	7,83	200,42	NA	NA	0	57,19	88,28	21,1	23,88	171,71	8,57	8,57	8,57	2962,79
785	-1,7	-2,97	-8,24	0,06	0,21	0,84	1765,72	59,05	158,98	249,55	0,43	0,75	1,75	16,83	42,79	9,22	0,94	587,39	29,49	89,9	1288,55	0,82	1,36	3,18	0,04	0,17	0,63	1403,96	61,41	286,5	238,14	0,39	0,64	1,65	17,35	39,04	30,04	0,81	NA	16,27	46,25	151,49	-0,46	-0,66	-2,09	0,13	0,59	2,11	1660,33
786	-1,88	-198,17	-3,45	0,17	0,32	0,35	667,47	50,41	272,21	11,28	0,99	104,29	105,29	4,48	99,05	11,08	0,58	25125	11,18	11,67	39,69	7,63	89,96	12,68	0,14	0,36	0,39	604,55	51,93	217,36	6,42	0,92	10,79	11,79	13,06	91,51	21,67	0,71	7043,83	3,16	6,7	22,31	2,19	19,48	4,87	0,12	0,36	0,42	810,89
787	1,72	1,72	4,99	NA	NA	NA	1008,14	NA	NA	NA	NA	NA	1	13,95	0	NA	NA	NA	0	35,41	62,55	NA	NA	NA	NA	NA	NA	NA	NA	NA	NA	NA	NA	NA	NA	NA	NA	NA	NA	NA	NA	NA	16,06	17,05	48,36	17,27	17,27	17,27	1095,93
788	4,58	13,89	4,36	0,11	0,45	0,45	346,46	75,65	220,89	0,87	0,65	1,96	3,03	14,51	67,01	32,33	0,47	NA	0	9,45	-187,28	6,2	21,13	9,76	0,14	0,52	0,52	573,41	152,12	400,76	NA	0,71	2,41	3,41	11,03	70,67	18,55	0,47	NA	0	7,62	-147,27	1,31	14,4	3,56	0,12	0,44	0,44	987,41
789	-8,24	-32,81	-16,39	0	0,38	0,73	724,04	163,98	239,45	154,69	0,66	2,64	3,98	8,93	74,88	4,74	0,54	3255,53	27,48	34,15	489,17	7,18	21,27	8,5	0	0,56	0,82	431,2	113,99	125,14	56,67	0,58	1,72	2,96	25,83	58,2	34,5	0,7	NA	21,71	16,21	71,29	0,26	0,81	0,37	0	0,57	0,89	510,64
790	4,59	18,18	10,08	0,57	1,16	1,22	799,14	228,34	386,16	23,84	0,75	2,96	3,96	4,59	74,73	37,15	0,64	NA	0	0	0	8,36	26,49	14,63	0,73	0,9	0,96	637,12	73,59	430,45	25,26	0,68	2,17	3,17	8,36	68,45	37,75	0,93	NA	0	0	0	17,08	34,55	39,3	1	1,19	1,3	837,74
791	0,66	0,92	1,47	0,27	0,43	1,41	818,5	37,45	171,84	231,11	0,29	0,4	1,41	0,71	28,95	43,39	1,2	NA	7,5	0,12	5,15	9,42	11,06	12,77	1,2	1,28	2,31	493,3	5,61	72,19	74,57	0,15	0,17	1,17	9,44	14,8	142,16	1,29	NA	0	0,02	0,19	13,41	15,32	27,57	0,66	0,75	1,85	748,5
792	10,16	13,8	21,55	0,64	4,41	9,12	772,19	72,74	17,69	94,59	0,2	0,27	1,36	21,36	26,4	103,88	1,19	20053,94	0,28	23,77	46,6	6,48	8,93	15,38	1,89	4,93	9,26	863,85	69,06	23,46	101,57	0,22	0,31	1,38	17,96	22,28	73,52	1,22	13643,73	0	19,21	41,1	6,16	8,46	16,48	2,08	4,73	7,17	973,05
793	1	11,07	0,5	0,03	0,15	1,68	181,96	12,3	99,35	154,04	0,91	10,04	11,04	2,03	90,94	1,68	6,15	19440,33	12,53	0,51	14,93	0,51	5,15	0,32	-0,08	0,03	1,22	225,96	19,41	143,61	203,05	0,9	9,07	10,07	2,1	90,07	1,31	3,64	NA	12,72	0,78	24,79	0,89	6,26	0,61	-0,05	0,11	1,23	248,7
794	-1,48	-2,67	-4,19	1,93	1,93	4,55	1031,52	NA	80,57	213,99	0,45	0,8	1,8	27,7	44,53	61,2	1,44	3960	0	82,7	152,85	-3,38	-8,76	-16,12	1,18	1,18	1,18	1735,3	NA	418,35	NA	0,61	1,59	2,59	2,03	61,41	24,42	1,06	NA	0	25,79	-331,77	-20,09	-66,02	-154,16	0,44	0,59	0,59	2793,29
795	1,04	20,43	10,77	0,04	0,24	0,4	3760,42	579,74	2853,49	469,78	0,95	18,56	19,6	6,03	94,9	12,59	0,34	-40057	16,75	51,49	-12,1	2,47	29,43	13,01	0,04	0,26	0,27	1914,15	250,67	1161,27	16,99	0,92	10,9	11,9	10,86	91,59	27,91	0,46	NA	12,6	44,12	-24,03	-5,16	-399,37	-65,84	0,01	1,02	1,15	4648,45
796	-11,01	-30,78	-17,7	-0,07	0,09	0,82	585,04	36,02	213,65	165,68	0,47	1,32	2,79	8,6	64,22	2,63	0,63	2178,13	3,91	31,52	655,7	-3,19	-10,06	-4,69	-0,03	0,03	0,81	534,06	14,44	185,63	183,66	0,53	1,67	3,15	16,83	53,01	15,41	0,61	NA	11,36	20,99	158,56	-3,36	-13,94	-5,03	0,25	0,32	0,78	545,43
797	1,88	4,2	2,13	0,17	0,47	1,46	413,65	66,54	196,36	224,02	0,55	1,24	2,24	21,23	55,28	5,22	2,2	22704,71	6,22	21,99	79,97	1,11	2,31	1,14	0,19	0,52	1,53	376,11	60,94	173,98	192,47	0,52	1,09	2,09	20,25	52,11	2,47	2,23	NA	4,21	14,57	58,41	0,45	0,86	0,44	0,34	0,45	1,61	363,39
798	-32,04	101,74	NA	0,01	0,13	0,63	NA	NA	NA	NA	1,31	-4,18	-3,18	-21,32	131,5	-24,21	-1,94	NA	0	NA	-51,66	1,93	-87,98	6,09	0,13	0,27	0,51	1145,77	165,39	1156	276,87	102,15	-4645,23	-45,47	3,09	102,15	4,81	-0,05	NA	0	1,68	2496,71	2,16	374,48	6,48	0,14	0,19	0,48	1089,78
799	0,75	1,2	2,74	0,67	1,36	4,06	1337,51	63,48	57,62	252,32	0,18	0,29	1,6	14,34	37,65	51,11	1,02	6180,17	11,73	49,93	184,48	-1,12	-1,91	-3,95	0,27	0,86	2,29	1287,87	99,84	98,77	243,59	0,22	0,37	1,71	12,95	21,87	29,93	0,95	8787,47	12,1	35,33	183,8	-1,9	-3,49	-7,61	0,12	0,95	1,71	1459,58
800	0,27	0,5	4,04	0,19	1,75	2,32	5400,06	643,97	239,69	238,04	0,16	0,29	1,83	2,49	45,31	47,24	0,73	898,68	5,8	32,91	1066,74	-1,58	-2,8	-15,21	0,16	1,78	2,74	3492,74	333,04	204,44	239,74	0,15	0,27	1,77	0,93	15,36	39,21	0,78	6789,42	4,41	17,77	105,58	-3,18	-5,75	-22,92	0,35	2,51	3,48	2621,09
801	4,27	4,42	3,47	26,81	26,81	30,61	295,76	NA	9,56	36,32	0,03	0,03	1,03	4,27	3,27	130,77	NA	NA	0	0	0	6,25	6,82	5,77	11,84	11,84	11,84	336	NA	28,07	NA	0,08	0,09	1,09	6,25	8,45	73,94	NA	NA	0	0	0	66,32	100	15,84	2,97	2,97	2,97	86,93
802	-13,3	-13,91	-136,82	0,5	0,88	3,82	3744,22	41,51	108,16	322,05	0,04	0,05	1,05	13,95	4,38	-85,17	1,08	-1285,62	0	280,35	-788,89	-7,76	-8,29	-78,51	0,39	1,05	3,07	3681,61	101,39	85,42	306,34	0,06	0,07	1,07	16,45	6,32	7,22	1,08	NA	1,82	177,02	-450,65	-0,42	-0,58	-6,36	0,06	1,02	1,29	5465,01
803	0,49	0,93	0,87	0	1	1,76	647,52	281,49	254,85	215,3	0,45	0,84	1,88	5,3	46,94	12,66	2,4	-142,09	4,06	8,56	-8067,05	0,46	0,9	0,71	0	1,01	1,65	561,11	255,76	197,72	166,03	0,47	0,92	1,95	6,7	48,76	6,74	2,65	NA	10,17	9,62	-613,53	0,08	0,16	0,13	0	1,21	1,6	593,19
804	-1,75	-5,48	-2,81	0,69	0,89	0,89	584,95	78,57	393,97	NA	0,68	2,13	3,13	-1,75	68,1	10,76	0,81	NA	0	0	0	-1,41	-6,76	NA	0,4	0,74	0,74	619,63	164,24	311,36	NA	79,09	378,31	4,78	-1,41	79,09	11,5	0,5	NA	28,28	0	0	9,89	30,42	NA	1,05	1,05	1,05	1681,2
805	-0,46	-0,46	NA	NA	NA	NA	NA	NA	NA	NA	NA	NA	1	-0,46	0	NA	NA	NA	0	NA	NA	0	0	NA	NA	NA	NA	NA	NA	NA	NA	NA	NA	1	0	0	NA	NA	NA	0	NA	NA	2,6	31,77	2,71	1,67	1,87	1,87	379,12
806	0,08	0,16	0,28	0,01	0,49	0,57	1276,94	234,05	457,59	42,31	0,4	0,82	2,07	4,26	51,67	12,7	0,63	8638,45	2,53	14,65	121,35	0,38	0,79	1,24	0,01	0,59	0,65	1189,83	264,95	426,7	29	0,41	0,84	2,07	5,11	51,65	10,96	0,66	NA	3,09	15,47	95,27	0,51	1,07	2,08	0,02	0,65	0,71	1474,85
807	14,45	31,44	17,83	0,57	1,85	4,76	448,91	43,96	34,51	101,88	0,54	1,18	2,18	14,45	54,03	26,75	0,74	NA	0	0	0	0,77	9,72	1,62	0,33	3,5	4,43	762,78	173,37	54,55	50,44	0,92	11,57	12,57	6,2	92,04	2,18	0,87	NA	0	11,37	60,64	-9,16	-34,42	-19,07	4,12	10,32	12,15	757,92
808	18,27	67,79	3,6	0,58	1,39	1,39	71,78	41,37	50,95	NA	0,73	2,71	3,71	44,62	73,06	25	NA	-4448,33	0	5,2	-170,63	28,87	90,29	12,99	0,23	1,48	1,48	163,76	137,38	62,25	NA	0,68	2,13	3,13	62,62	68,03	42,43	NA	NA	28,98	15,19	77,48	37,26	89	10,12	0,74	1,71	1,71	98,86
809	2,33	3,13	4,16	0,9	2,23	4,71	651,19	68,96	44,03	131,24	0,16	0,21	1,34	18,2	25,6	82,79	1,44	20167,35	4,08	28,39	85,68	3,18	4,49	6,3	0,01	1,57	3,41	722,72	150,5	80,43	179,42	0,22	0,31	1,42	17,42	21,64	61,83	1,52	10793,91	5,48	19,92	62,94	-0,62	-0,85	-1,05	0,72	2,33	6,42	613,65
810	-1,64	-1,65	-2,4	182,53	182,63	182,63	532,11	0,29	2,88	0	0,01	0,01	1,01	-1,64	0,55	-300	NA	NA	0	0	0	0,46	17,4	0,18	0,13	0,66	0,71	140,96	70,35	135,64	6,44	0,97	37,07	38,07	21,2	97,37	0,91	0,14	NA	0	5,73	60,4	-1,32	321,15	-0,65	0,34	0,76	1,08	179,81
811	1,52	1,74	2,69	2,83	4,35	6,43	645,62	94,27	62,52	132,24	0,13	0,14	1,14	20,68	12,61	91,47	2,5	31191,64	0	33,99	74,42	2,97	3,32	5,08	4,71	7,33	9,35	621,56	122,74	46,83	94,3	0,1	0,11	1,12	22,06	10,07	132,63	3,25	16551,31	0	23,56	51,16	-2,47	-2,67	-5,17	6,12	9,81	12,57	761,88
812	-10,01	-14,54	-34,66	0	0,24	1,73	1260,05	45,09	124,29	284,43	0,24	0,36	1,45	4,9	31,14	6,09	1,06	-2951,29	8,33	51,63	-392,92	-0,84	-1,24	-2,32	0,03	0,65	1,98	1006,43	89,01	82,88	190,89	0,26	0,39	1,48	15,22	26,34	35,63	1,11	10279,97	7,87	31,59	409,12	-2,5	-3,73	-7,7	0,02	0,45	1,97	1119,71
813	0,08	1,02	0,36	0	0,16	0,69	1606,77	102,73	446,93	344,05	0,79	9,89	12,44	17,08	91,96	10,03	0,65	4279,05	41,62	75,02	243,85	0,02	0,28	0,1	0	0,14	0,73	1576,79	88,04	365,45	372,64	79,68	962,73	12,08	17,79	79,68	8,19	0,68	7802,9	51,48	55,32	279,17	0,05	0,65	0,27	0	0,17	0,78	1789,53
814	2,31	8,28	3,03	0	1,1	1,26	477,69	156,43	78,57	22,91	0,72	2,58	3,58	19,22	72,06	10,22	1,07	15016,81	51,64	22,19	57,97	0,02	0,06	0,03	0,01	0,31	0,48	431,96	85,49	90,39	46,88	0,67	2,03	3,03	20,97	67,05	9,05	0,48	NA	45,01	17,58	46,45	-1,86	-9,65	-3,3	0,01	0,66	0,67	646,31
815	-2,88	-15,77	-2,21	0	0,12	0,67	279,18	29,43	183,42	99,87	0,82	4,47	5,47	26,69	81,73	17,47	0,59	NA	0	16,32	104,69	1,92	11,48	1,73	0,39	0,51	1,25	328,05	25,23	157,44	115,67	0,83	4,99	5,99	27,7	83,3	17,16	1,29	NA	23,44	16,72	103,47	6,48	28,8	5,84	0,33	0,54	1,49	327,97
816	1,29	20,02	3,82	0,19	0,33	0,33	1083,29	147,9	1002,62	0,36	0,94	14,58	15,58	9,47	93,58	17,79	0,09	NA	0	24,34	40,72	-5,29	-172,87	-13,1	0,26	0,34	0,34	900,81	53,84	672,67	0,38	0,97	31,67	32,67	4,01	96,94	14,76	0,04	NA	0	23,01	36,54	1,34	23,46	2,06	0,21	0,3	0,3	556,49
817	0,07	0,1	0,06	0,8	1,1	1,22	292,02	18,93	64,36	8,42	0,25	0,33	1,33	12,89	24,78	94,22	1,07	-1985,04	0	10,28	-316,09	0,06	0,12	0,07	0,03	0,64	0,85	462,41	134,7	107,18	46,46	0,53	1,13	2,13	9,33	52,98	34,62	0,88	NA	24,99	8,68	-843,93	0,15	0,31	0,17	0,07	0,93	1,1	414,34
818	7,26	21,02	1,42	0,82	1,47	1,47	71,06	29,84	46,02	NA	0,65	1,9	2,9	35,26	65,48	11,78	8,88	NA	0	5,47	48,89	16,27	38,29	2,61	0,73	1,71	1,71	58,33	32,47	33,17	NA	0,57	1,35	2,35	46,47	57,5	30,46	24,78	NA	0	4,84	54,73	11,37	20,76	1,33	0,28	2,19	2,19	42,45
819	1,71	13,98	5,09	0,01	0,29	0,58	1084,59	193,1	494,31	194,42	0,74	6,02	8,18	31,73	87,77	23,2	0,3	20,43	16,42	89,45	50424,48	7,37	58,25	38,51	0	0,64	0,81	1902,32	865,42	624,84	216,93	0,78	6,16	7,9	26,58	77,88	22,7	0,39	8800,6	38,27	73,19	1450,65	9,57	54,19	41,9	0,03	0,54	0,8	1594,32
820	0,4	114,13	87,78	0,02	0,89	0,89	79793,2	43727,05	64667,55	NA	1	284,01	285,01	0,4	99,65	0,4	0,01	NA	0	0	0	0,15	30,09	NA	0,02	0,9	0,9	106676,8	58977,83	86203,58	NA	0,99	197,24	198,24	0,15	99,5	0,15	0,02	NA	0	0	0	0,08	12,96	NA	0,01	0,58	0,58	92846,57
821	-9,48	115,31	-65,63	0,13	0,17	0,2	2521,3	32,43	814,25	24,23	1,08	-13,14	-12,17	-4,39	108,22	-4,02	0,72	3868,29	0	35,21	344,59	-4,61	32,53	-106,55	0,22	0,3	0,33	8420,26	199,78	2425,94	75,99	1,14	-8,03	-7,06	-2,03	113,75	-0,98	0,78	NA	0	34,4	1249,49	15,14	-860,59	342,19	8,06	10,36	11,35	8227,56
822	10,5	28,89	19,57	0,56	1,15	1,36	678,73	230,98	389,23	82,45	0,62	1,7	2,75	10,5	63,67	28,71	1,91	NA	0	0	0	14,81	39,86	25,76	0,4	1,14	1,24	633,18	289,68	322,79	42,75	0,63	1,69	2,69	14,81	62,84	30	1,7	NA	11,29	0	0	16,77	29,14	21,63	0,16	1,58	1,82	469,55
823	0,28	0,59	0,66	0,34	1,32	1,82	857,97	111,59	113,8	57,28	0,49	1,01	2,09	11,06	52,18	11,72	0,98	18779,41	20,44	25,41	90,1	1,6	3,84	4,12	0,03	0,32	0,4	939,49	110,89	235,26	38,98	0,55	1,33	2,41	10,44	55,5	11,52	0,56	11236,56	23,25	16,35	57,7	4,6	10,43	13,31	0,01	0,36	0,47	1053,11
824	72,92	-20,26	78,72	0,06	0,13	0,13	392,95	115,76	1787,58	NA	4,6	-1,28	-0,28	72,92	459,97	16,64	-8,91	NA	0	0	0	73,51	-34,78	NA	0,09	0,23	0,23	414,9	179,73	1277,7	NA	311,38	-147,31	-0,47	73,51	311,38	24,53	-7,27	NA	0	0	0	179,03	-29,92	NA	0,1	0,14	0,14	111,5
825	-6,49	-7,73	-14,39	0,19	0,92	4,83	807,34	38,48	52,86	209,58	0,1	0,11	1,19	11,29	16,03	53,98	1,27	8663,75	0	39,43	147,35	0,44	0,5	0,96	0,83	1,71	7,25	800,98	34,89	39,75	220,11	0,07	0,08	1,15	18,78	7,24	150,77	1,4	NA	0	28,57	79,63	-8,19	-9,7	-17,56	0,33	1	4,89	780,85
826	3,24	5,52	11,37	0,33	0,54	0,88	1275,9	108,95	519,56	177,1	0,41	0,7	1,7	3,24	41,23	7,86	0,94	NA	0	0	0	12,62	21,4	32,53	0,61	0,68	0,94	938,01	27,26	380,01	97,83	0,41	0,7	1,7	12,62	41,01	31,26	0,98	NA	0	0	0	1,24	1,56	24,56	0,23	0,66	1,39	7206,93
827	0,5	3,21	0,22	0,15	1,17	1,17	155,54	111,23	108,66	NA	0,84	5,38	6,38	0,5	84,33	0,6	1,73	NA	0	0	0	7,31	38,37	2,55	0,33	1,11	1,11	126,74	78,2	101,46	NA	0,81	4,25	5,25	7,31	80,94	9,04	2,81	NA	0	0	0	3,62	19,12	1,2	0,27	1,09	1,09	120,63
828	-8,75	-172,53	-35,12	0,89	1,28	2,33	1116,01	158,24	345,31	425,44	0,95	18,72	19,72	-8,5	94,93	-6,8	0,66	NA	21,3	0,99	-4,29	3,62	68,97	2,99	0,16	0,52	0,68	300,13	51,14	122,94	23,25	94,74	1802,59	19,03	11,61	94,74	14,8	0,72	NA	47,96	4,88	-154,87	-5,6	289,55	-33,71	0,2	0,47	0,63	2191,02
829	-2,21	-22,88	-4,64	0,02	0,75	0,9	765,07	269,26	389,79	61,67	0,9	9,35	10,36	3,78	90,35	2,84	0,95	10630,27	23,36	12,6	52,93	-8,22	-181,87	-18,21	0,05	0,85	1,06	806,11	191,15	261,47	56,41	0,95	21,12	22,12	-0,29	95,48	0,74	1,08	NA	29,85	12,28	851,17	6,66	58,6	8,62	0,04	0,21	0,36	471,41
830	-6,99	-8,38	-12,5	2,87	5,85	8,67	650,48	106,02	37,54	107,15	0,16	0,19	1,2	7,82	16,52	28,81	1,88	14878,04	0	26,48	119,88	5,25	6,03	11,55	5,33	8,4	15,22	800,34	80,76	26,88	183,55	0,13	0,15	1,15	17,95	12,86	104,04	1,99	NA	0	19,38	51,7	1,59	2,06	3,94	1,88	2,43	4,64	900,24
831	0,2	0,3	0,29	0,02	2,42	3	527,62	259,33	33,14	63,44	0,28	0,4	1,46	8,32	31,41	27,92	1,99	17690,31	19,45	11,76	74,26	0,09	0,13	0,12	0,03	2,73	3,2	477,41	255,95	27,24	44,81	0,27	0,39	1,44	8,16	27,16	25,79	2,15	9250,81	19,43	7,45	33,75	0,72	0,99	0,94	0,02	3,02	3,48	472,37
832	0,28	0,79	0,55	0,02	0,27	0,95	710,56	61,72	194,24	164,3	0,58	1,62	2,8	12,03	64,35	20,9	0,87	9119,8	26,65	22,93	135,29	0,47	1,38	0,92	0,01	0,35	1	720,99	93,64	217,21	176,01	0,63	1,86	2,96	11,73	62,63	19,98	0,93	NA	25,39	15,75	103,43	0,08	0,25	0,15	0	0,24	0,69	693,77
833	4,81	7,78	7,71	0,44	0,85	1,96	584,21	41,24	41,94	111,99	0,32	0,52	1,62	22,02	38,27	47,99	1,17	15954,21	24,05	27,62	86,22	4,18	6,29	5,87	0,85	1,86	3,83	511,18	41,52	27,62	80,44	0,29	0,43	1,5	22,04	28,79	42,01	1,25	10248,44	21,42	17,91	59,53	4,11	6,58	6,69	0,31	1,05	2,22	593,25
834	0,08	0,26	0,18	0,06	0,25	0,58	824,95	98,18	495,81	172,16	0,68	2,3	3,4	12,23	70,58	8,23	0,52	11686	4,04	27,53	137,44	0,06	0,22	0,14	0,02	0,42	0,93	800,8	102,65	221,6	134,36	0,7	2,44	3,51	13,38	69,56	7,13	0,93	11212,78	4,98	20,96	125,27	-2,25	-8,24	-4,62	0,01	0,42	0,95	748,65
835	1,96	4,99	2,94	1,63	1,94	1,94	544,99	78,65	248,53	NA	0,46	1,17	2,54	9,22	60,63	11,77	3,79	9676	0	10,87	56,82	4,43	10,39	6,79	1,46	1,63	1,63	557,48	54,01	315,95	NA	57,3	134,21	2,34	11,77	57,3	13,61	6,34	NA	0	11,24	42,09	6,57	13,05	8,74	1,6	1,85	1,85	484,08
836	0,16	0,19	2,4	6,82	7,44	9,26	5409,14	225,91	266,02	675,55	0,17	0,21	1,21	19,52	17,1	49,58	2,54	-5699,2	10,62	287,7	-178,66	0,12	0,14	3,46	20,35	20,82	25,2	10337,43	120,82	255,37	1117,31	0,13	0,15	1,15	21,71	12,8	76,52	2,64	NA	9,21	431,59	-111,07	3,62	4,09	118,59	1,65	12,87	16,12	11910,68
837	1,75	2,44	7,9	3,26	3,62	4,36	1638	54,17	188,93	139,15	0,13	0,18	1,39	17,04	12,99	74,11	1,47	NA	0	48,2	330,88	1,21	1,65	5,12	3,29	3,6	4,39	1544,15	43,61	173,25	136,72	0,12	0,17	1,37	16,51	12,48	79,98	1,47	NA	0	45,59	309,62	0,33	0,46	1,59	2,71	3,48	4,35	1726,56
838	-6,69	-20,26	-46,38	0,3	0,97	2,09	2525,05	125,07	292,67	331,46	0,61	1,84	3,03	-0,07	67	-1,16	1,09	-2117,81	6,49	45,87	-453,85	-5,84	-20,79	-33,53	0,05	0,76	1,73	2089,99	125,95	189,47	270,32	0,67	2,38	3,56	1,19	66,74	0,65	1,06	NA	4,37	29,45	-284,49	-0,2	-0,72	-0,93	0,05	1,08	2,32	1727,05
839	2,21	13,74	9	0,04	0,42	1,79	1480,82	141,25	338,86	516,39	0,78	4,83	6,21	10,53	83,9	11,88	0,61	12289,68	12,4	33,83	100,93	3,01	19,5	14,66	0,04	0,48	1,23	1774,55	309,72	563,81	525,49	0,79	5,11	6,48	10,43	78,77	11,57	0,53	NA	7,88	26,05	-698,88	3,46	21,26	18,24	0,09	0,69	1,45	1917,94
840	0,31	2,24	1,34	0,06	0,36	2,17	1558,51	102,39	269,14	620,89	0,86	6,18	7,18	8,78	86,07	5,06	0,35	2380,37	4,5	36,24	499,43	20,99	67,53	96,94	0,02	0,4	1,55	1681,3	146,19	391,74	451,21	0,69	2,22	3,22	26,91	68,92	35,37	0,54	NA	0	18,89	-481,28	1,6	6,13	13,52	0,07	1,38	2,99	3069,65
841	1,5	2,23	2,58	0,06	0,42	1,53	623,75	39,52	95,37	120,26	0,28	0,41	1,48	17,48	27,96	42,32	1,05	NA	5,14	19,39	80,39	5,95	9,06	10,38	0,12	0,48	1,53	635,19	45,1	87,98	133,92	0,3	0,46	1,52	21,26	30,28	57,55	1,07	8640,48	8,47	18,79	50,88	-0,26	-0,37	-0,47	0,05	0,52	2,13	667,2
842	3,04	6,2	24,4	0,32	1,11	1,78	2922,79	702,43	655,1	605,2	0,51	1,04	2,04	3,04	50,99	16,59	1,54	NA	7,98	0	0	2,48	4,52	5,2	0,33	2,57	2,8	762,93	285,9	97,56	28,54	0,45	0,82	1,82	2,48	45,09	22,08	1,59	NA	3,98	0	0	2,56	4,71	9,91	0,22	2,12	2,27	1408,74
843	-10,49	-20,49	-43,25	0,19	0,39	1,53	1500,88	79,37	203,41	457,35	0,41	0,8	1,95	3,92	48,81	7,58	1,11	3639,06	12,89	59,42	349,48	-4,28	-7,31	-11,95	0,33	0,54	1,53	1016,85	59,02	143,25	280,95	0,35	0,6	1,71	11,67	35	24,34	1,15	NA	13,85	31,8	176,61	-3,36	-5,58	-10,86	0,18	0,37	1,3	1177,99
844	27,88	39,04	39,95	0,79	2,05	2,05	521,57	180,23	91,27	NA	0,28	0,39	1,4	29,7	28,59	101,92	1,67	116454	10,04	2,61	4,73	28,15	38,98	15,38	0,27	1,29	1,29	198,88	51,58	24,12	NA	0,27	0,38	1,38	29,71	27,37	110,49	1,48	NA	14,81	0,63	2,66	23,21	29,88	14,83	0,36	2,78	2,78	232,66
845	-354,55	100	NA	0,22	0,22	0,22	NA	NA	NA	NA	4,55	-1,28	-0,28	-354,55	454,55	-78	NA	NA	0	NA	0	20,64	47,22	NA	0,08	1,05	1,05	1035,91	560	576,7	NA	56,29	128,78	2,29	20,64	56,29	51,12	1,07	NA	0	0	0	26,38	37,73	47,61	1,31	2,07	2,24	656,95
846	32,65	34,21	65,21	14,41	21,81	21,81	726,99	242,96	32,86	NA	0,05	0,05	1,05	34,84	4,57	714,43	NA	16510	0	4,36	4,88	0,24	0,25	1,65	15,13	23,35	23,35	2534,99	883,18	107,36	NA	0,04	0,04	1,04	2,42	4,28	5,52	NA	NA	0	15,22	55,67	2,12	2,22	22,08	15,26	23,45	23,45	3788,4
847	-0,79	-0,8	-3992,13	0,79	0,83	0,83	1686377,92	360	10249,95	NA	1,88	1,92	1,02	-0,79	1,88	-41,92	1	NA	0	0	0	-0,86	-0,89	-4393,4	4,32	4,53	4,53	1861411,01	451,37	2191,98	NA	3,69	3,83	1,04	-0,86	3,69	-23,28	1	NA	0	0	0	-0,45	-0,54	-1313,44	5,63	5,68	5,68	1065990,01
848	11,83	28,62	35,77	0,13	0,85	1,25	1100,59	350,2	282,64	199,06	0,59	1,42	2,42	35,45	58,66	48,11	1,17	5773,36	18,7	71,41	159,11	2,22	3,76	7,69	0,11	0,83	1,43	1261,45	355,95	323,01	298,78	0,41	0,69	1,69	31,38	40,78	54,73	1,37	NA	13,81	70,28	-34494,54	4,63	8,76	22,99	0,05	1,11	1,56	1808,72
849	0,11	0,2	0,76	14,35	15,94	22,81	2435,65	143,36	90,23	628,73	0,43	0,77	1,77	17,07	43,35	27,85	3,91	-78726	0	113,45	-147,94	0,56	0,61	1,52	2,12	5,11	9,26	991,19	244,55	81,77	339,4	8,76	9,6	1,1	36,59	8,76	199,16	4,02	NA	0	71,91	-137,21	0,68	1,09	3,32	0,39	1,87	2,46	1768,94
850	-22,67	-24,99	-99,03	3,44	4,32	8,1	1590,19	105,4	120,55	462,38	0,09	0,1	1,1	7,24	9,28	-142,26	2,41	-3626,88	0	130,67	-361,33	-2,77	-2,99	-8,74	4	6,28	10,48	1149,13	167,04	73,14	307,2	0,07	0,08	1,08	25,77	7,23	79,13	2,85	NA	0	65,25	931,02	-7,71	-8,31	-40,07	4,93	7,21	11,37	1891,62
851	0,82	1,12	17,45	0	1,21	1,21	7727,52	2454,13	2030,98	NA	0,27	0,36	1,36	0,82	26,57	14,7	1,08	NA	0	0	0	0,21	0,26	4,69	0	2,7	2,7	8041,08	1834,66	1376,67	NA	0,17	0,21	1,21	0,21	17,31	15,52	1,55	NA	0	0	0	-0,32	-0,39	NA	0	2,91	2,91	10978,6
852	13,39	82,88	39,92	0,95	1,13	1,41	1085,14	71	393,92	111,66	0,84	5,19	6,19	19,58	83,84	47,68	1,31	-14904	0	18,44	-78,99	7,01	33,76	22,54	1,05	1,18	1,3	1170,22	47,58	393,99	48,34	0,79	3,81	4,81	12,31	79,23	30,43	1,19	NA	0	13,04	-31,37	0,33	1,59	7,34	0,61	0,67	0,96	8035,91
853	0,12	0,15	0,19	3,81	7,63	12,12	582,81	97,53	25,52	116,31	0,2	0,25	1,27	12,24	21,55	58,25	1,98	NA	4,8	19,4	77,8	4,41	5,95	5,55	1,29	3,68	4,27	458,53	151,54	53,86	38	0,24	0,33	1,35	16,45	24,49	62,9	1,99	NA	2,13	11,02	45,78	3,54	4,28	6,02	3,11	4,28	7,86	618,8
854	2,75	3,96	5,42	0,52	0,97	3,49	717,58	48,91	78,15	277,41	0,3	0,43	1,44	22,36	30,63	35,38	1,8	12503,22	13,68	38,67	97,79	3,91	5,42	6,57	1	1,53	3,8	611,96	45,69	54,49	197,88	0,28	0,38	1,39	24,34	27,71	38,54	1,87	NA	14,5	24,36	77,3	1,13	1,66	2,18	0,71	1,6	3,24	699,57
855	-5,6	-13,92	-1334,75	0,02	1,12	1,13	86802,13	904,68	51319,74	930,74	0,6	1,49	2,49	-5,6	59,79	-8,74	1,25	NA	0,01	0	0	18,75	43,13	52,85	0,11	0,7	0,71	1026,09	311,42	568,43	2,72	0,57	1,3	2,3	19,11	56,53	40,77	0,73	NA	0,47	1,02	1,28	17,67	31,04	50,59	0,73	0,96	0,96	1042,12
856	2,6	2,91	4,82	7,81	9,27	14,4	674,97	44,41	30,48	158,99	0,1	0,12	1,12	23,69	10,75	108,27	2,76	15931,13	0	39,11	101,52	-3,17	-3,69	-5,7	3,4	4,68	7,96	654,38	67,11	46,45	171,43	0,14	0,16	1,16	17,99	14,05	43,08	2,54	11859,16	0,9	27,04	89,57	-10,82	-12,06	-20,93	2,82	3,81	11,33	704,11
857	0,34	0,49	1,56	1,17	1,44	3,02	1684,08	63,19	202,77	513,08	0,24	0,35	1,46	19,86	31,3	39,47	1,74	245,07	7,28	90,34	3014,07	-0,14	-0,18	-0,38	2,54	3,47	7,27	1017,19	56,04	74,09	281,74	0,15	0,19	1,28	22,51	15,04	59	1,82	NA	0	44,82	3995,79	0,23	0,33	0,77	2,2	2,63	4,79	1214,65
858	-3,04	-8,05	-9,09	0	0,2	0,88	1087,26	72,54	189,51	255,68	0,52	1,37	2,65	15,49	62,2	4,68	0,74	1807,65	28,3	55,36	397,45	-0,82	-2,11	-2,31	0	0,17	0,81	1032,84	66,34	200,55	245,45	0,51	1,33	2,58	19,88	51,48	9,78	0,69	6010,23	25,8	43,3	228,9	0,61	1,34	1,37	0	0,15	0,77	822,75
859	2,02	7,12	2,35	0	0,1	0,84	424,26	22,96	148,82	169,36	0,68	2,41	3,53	28,31	71,7	14,6	0,74	12965,82	22,55	30,64	108,48	0,95	3,49	1,1	0,01	0,11	0,79	424,06	24,35	156,73	165,68	0,7	2,59	3,69	29,61	70,11	13,08	0,68	11537,26	22,89	23,83	78,32	0,62	2,2	0,76	0,02	0,18	0,85	445,6
860	4,44	8,04	2,34	2,15	2,15	2,24	101,89	NA	84,99	7,51	0,45	0,81	1,81	33,24	44,82	9,9	NA	1189	0	15,21	79,56	NA	NA	NA	NA	NA	NA	NA	NA	NA	NA	NA	NA	NA	NA	NA	NA	NA	NA	NA	NA	NA	9,33	10,71	2,45	7,58	7,59	8,24	95,41
861	5,05	15,34	2,71	0,51	0,66	1,49	82,1	19,45	129,54	109,38	0,67	2,04	3,04	6,19	67,06	7,54	NA	868	0	0,61	11,69	15,03	45,97	4,02	0,85	0,95	1,49	97,44	5,65	64,68	35,22	0,67	2,06	3,06	18,94	67,3	22,34	NA	NA	0	1,04	15,53	16,84	26,78	4,5	1,01	1,16	2,71	97,16
862	1,6	1,81	4,7	7,89	9,23	9,39	1065,46	138,76	103,35	17,3	0,11	0,13	1,13	38,2	11,5	62,05	12,38	3639,43	0	107,12	536,13	5,33	5,93	16,31	8,15	10	10,39	1114,55	145,41	79,98	31,34	0,1	0,11	1,11	41,7	10,1	104,84	3,67	NA	0	111,38	396,42	-0,15	-0,17	-0,45	5,36	7,59	7,72	1072,48
863	2,83	8,13	4,53	0	0,23	0,82	582,39	41,65	45,56	111,78	0,61	1,74	2,87	7,22	65,16	12,27	0,86	60105,43	34,3	7,01	22,93	2,56	9,81	4,38	0	0,12	0,74	623,98	19,59	34,22	99,88	0,7	2,69	3,84	7,58	70,06	10,11	0,86	10100,5	44,1	5,29	17,04	2,02	7,98	3,72	0	0,09	0,75	671,58
864	3,53	3,95	7,86	2,99	3,77	10,07	810,31	34,25	43,98	281,05	0,11	0,12	1,12	18,22	10,56	104,52	2,1	15869,06	0	32,71	81,06	0,81	1,01	2,33	1,91	2,46	8,57	1047,96	33,61	49,66	368,45	0,2	0,24	1,24	14,25	19,59	34,89	1,87	9099,41	8,46	27,8	110,15	-5,07	-6,53	-12,31	0,15	1,68	4,6	884,27
865	-6,46	-49,96	-24,61	0,02	0,12	0,39	1385,52	61,75	893,47	266,5	0,77	5,98	7,73	-0,26	87,06	0,16	0,27	-3096,07	6,68	23,63	-371,89	12,82	41,06	26,44	0,16	0,4	0,94	750,73	17	274,85	194,58	0,57	1,82	3,2	21,79	56,95	42,67	0,72	NA	13,48	13,17	48,62	0,3	0,93	0,68	0,17	0,29	1,01	818,31
866	-2,87	-3,91	-14,63	3,91	5,13	12,71	1856,58	105,48	86,47	665,14	0,23	0,32	1,36	5,93	26,57	45,34	2,33	-16111,67	0	44,86	-52,97	1,24	1,67	7,63	4,19	5,02	11,71	2230,42	96,33	116,14	776,83	0,25	0,34	1,34	11,24	25,28	45,76	2,46	NA	0	61,26	-56,68	0,88	1,09	3,03	9,78	11,26	18,88	1260,51
867	3,35	25,76	11,59	0,01	0,07	0,11	1257,29	58,04	1080,81	45,06	0,87	6,68	7,68	9,48	86,98	3,86	0,14	-20699	0,02	21,15	-14,58	1,16	27,38	5,59	0,01	0,02	0,03	1758,86	21,39	1664,43	14,65	0,96	22,66	23,66	12,83	95,77	30,39	0,04	NA	0	56,4	434,85	0,49	12,25	4,14	0,01	0,24	0,25	3059,62
868	0	0	NA	78,23	78,89	78,89	NA	NA	NA	NA	0	0	1	0	0	-215	1	NA	0	NA	0	-0,02	-0,02	NA	7,93	8	8	NA	NA	NA	NA	0	0	1	-0,02	0,02	-111,56	1	NA	0	NA	NA	0,09	0,09	NA	6,34	6,38	6,38	325790,35
869	0,16	0,2	0,16	4,15	4,64	4,71	369,52	35,81	72,91	5,16	0,2	0,25	1,25	1,62	19,96	5,35	13,46	6418,67	0	1,48	52,29	0,13	0,15	0,34	5,8	6,05	6,06	953,78	34,46	134,09	0,6	0,14	0,17	1,17	1,4	14,23	7,86	6,19	NA	0	2,45	29,75	0,16	0,2	0,21	4,24	4,4	4,62	477,78
870	0,86	40,97	0,35	0,03	0,26	0,86	146,59	30,55	129,18	78,38	0,9	43,1	47,74	32,51	97,91	19,34	0,12	5292,14	0	12,75	72,96	8,97	13,18	6,91	0,31	1,2	1,63	280,38	77,72	87,29	38,1	0,32	0,47	1,47	23,65	31,98	42,48	1,41	NA	0	11,31	53,82	9,44	14,3	12,24	0,21	0,76	0,82	471,81
871	-0,73	-0,93	-1,45	1,25	2,47	4,99	725,65	93,46	76,76	196,34	0,19	0,24	1,28	17,13	22,01	47,62	1,85	8946,58	0	35,6	129,33	0,95	1,23	1,89	1,56	2,27	4,23	726,72	72,78	102,66	201,84	0,21	0,28	1,3	18,75	21,21	42,36	2,11	8419,38	0	24,57	95,64	-7,24	-10,91	-17,3	1,05	1,74	3,78	870,14
872	0,43	87,87	1,33	0,04	0,13	0,85	1120,25	39,45	296,83	355,96	0,82	166,47	202,83	11,05	99,51	17,89	0,58	13694,5	16,97	32,68	114,83	0,27	34,07	0,82	0,01	0,09	0,82	1088,35	39,9	302,08	370,55	0,82	101,87	124,05	11,49	82,13	16,86	0,55	NA	18,97	19,95	103,77	0,15	15,41	0,56	0,02	0,19	1,07	1363,3
873	-0,27	-0,51	-0,26	0,01	0,35	0,97	350,41	31,32	27,51	57,97	0,35	0,67	1,89	26,69	47,15	55,33	0,83	13194,44	23,73	25,95	67,62	0,32	0,62	0,25	0,01	0,44	1,36	291,19	34,41	17,76	72,58	0,41	0,8	1,94	26,01	41,05	42,43	1,03	NA	32,24	14,74	48,39	-0,32	-0,61	-0,25	0,01	0,64	1,68	282,8
874	12,99	86,72	56,91	0,73	1,02	1,23	1594,34	316,87	435,9	236,85	0,85	5,67	6,67	15,97	85,02	17,61	1,03	-28934,5	41,62	13,04	-14,21	13,71	90,13	57,34	0,29	0,79	1,04	1522,88	338,62	678,64	167,32	0,85	5,58	6,58	19,88	84,79	25,06	0,73	NA	16,94	18,16	-103,07	19,64	96,16	68,99	0,73	0,97	1,15	1278,37
875	-1,3	-1,43	-6,85	3,1	10,4	14,79	1915,94	444,04	67,83	302,12	0,06	0,07	1,1	4,88	9,33	130,31	1,98	753,62	0	32,54	939,53	-1,24	-1,35	-5,65	2,36	9,31	13,64	1666,27	443,83	63,79	276,11	0,06	0,06	1,09	6,91	5,55	137,89	1,97	6487,31	0	27,01	-1380,5	3,6	4,43	12,02	10,06	11,6	15,03	1215,29
876	0,3	11,47	0,38	0,02	0,62	1,03	370,76	262,72	441,07	182,78	0,97	37,88	38,88	5,77	97,43	0,54	2,28	7960	0	6,97	75,49	-9,46	125,66	-31,86	0,01	0,61	0,96	1225,98	746,17	1207,67	439,36	1,08	-14,28	-13,28	-5,61	107,53	-8,56	-1,53	NA	2,84	9,55	63,89	-18,49	-114,22	-23,67	0,05	0,19	0,93	465,99
877	-3,54	-3,54	NA	NA	NA	NA	NA	NA	NA	NA	NA	NA	1	-3,54	0	NA	NA	NA	0	NA	0	2,74	50,53	1,8	0,58	3,62	3,62	239,56	198,67	65,45	NA	0,95	17,42	18,42	2,74	94,57	2,9	NA	NA	0	0	0	11,33	72,49	3,2	0,05	2,07	2,24	102,72
878	2,56	5,78	2,49	0,36	1,3	1,52	354,51	183,39	194,52	42,5	0,56	1,26	2,26	9,02	55,76	13,41	2,86	7089,71	0	6,29	40,54	15,22	31,23	14,74	0,17	1,47	1,76	352,74	232,05	177,82	51,19	0,51	1,05	2,05	18,7	51,04	39,05	5,48	NA	0	2,5	8,76	9,54	23,22	11,39	0,27	0,94	1,45	434,76
879	0,53	1,11	3,11	1,63	1,89	1,89	2151,44	298	1123,2	NA	0,53	1,12	2,12	0,53	52,79	1	NA	NA	0	0	0	6,35	25,31	10,05	0,26	0,34	0,34	576,25	31,68	426,93	NA	0,75	2,99	3,99	6,35	74,91	8,48	0,34	NA	0	0	0	8,88	31,17	67,49	0,36	0,58	0,58	2765,66
880	-51,52	-57,78	-20,43	5,77	5,77	10,61	90,41	NA	13,46	65,97	0,11	0,12	1,12	-51,52	10,83	-475,58	NA	NA	0	0	0	-1,1	-2,86	-0,58	0,13	1,13	1,27	191,12	112,73	112,35	16,13	0,61	1,59	2,59	-1,1	61,32	4,77	1,64	NA	0	0	0	-20,69	-27,1	-8,42	2,06	2,06	2,46	148,21
881	1,12	24,6	0,96	0,41	1,32	1,4	312,16	160,56	177,19	15,29	0,95	20,95	21,95	2,46	95,44	1,35	0,23	NA	0	1,15	44,69	5,02	63,15	2,06	0,49	0,67	0,71	149,61	22,1	127,24	5,41	0,92	11,58	12,58	8,28	92,05	10,25	0,2	NA	0	1,34	12,34	6,06	35,6	5,16	0,69	0,74	0,94	309,89
882	-2,05	-82,26	-3,55	0,26	0,28	0,28	630,32	15,54	607,85	NA	0,98	39,1	40,1	-2,05	97,51	11,37	0,03	NA	0	0	0	-1,23	-95,46	-2,41	0,16	0,18	0,18	714,93	15,18	698	NA	0,99	76,87	77,87	-1,23	98,72	10,96	0,02	NA	0	0	0	-0,04	-6,1	-0,16	0,09	0,09	0,09	1513,39
883	-4,26	-5,81	-11,3	4,8	6,67	11,94	965,99	65,42	39,47	210,76	0,07	0,1	1,36	19,88	26,73	70,88	1,49	6025,81	0	64,06	222,18	-6,89	-9,45	-17,79	5,19	6,16	10,32	940,35	36,66	45,9	190,67	0,08	0,12	1,37	22,27	8,41	37,91	1,53	NA	0	55,06	217,94	-7,02	-9,73	-20,23	4	4,85	8,61	1049,44
884	0,23	0,53	0,46	0,01	0,73	1,46	738,45	87,28	84,6	89,34	0,52	1,22	2,34	11,31	57,22	15,69	1,03	20070,77	6,33	22,47	75,5	1,94	4,61	4,46	0,06	0,63	1,03	836,08	108,59	130,06	75,5	0,54	1,28	2,38	13,22	53,88	18,16	0,96	17047,18	9,78	19,18	48,54	4,36	9,86	9,77	0,02	0,59	1,13	814,69
885	0,88	1,17	1,33	1,4	2,09	4,75	552,28	47	48,63	182,64	0,15	0,2	1,33	31,08	24,75	101,96	1,9	4546,98	3,51	45,83	249,32	4,83	7,05	6,72	1,1	4,56	7,95	506,12	103,91	31,2	122,63	0,26	0,38	1,46	34,78	25,73	58,17	2,03	NA	12,83	30,37	146,03	4,61	5,89	6,81	1,56	2,06	5,83	538,35
886	-8,85	117,32	-14,37	0	0,08	0,56	590,85	37,51	511,86	270,61	0,98	-12,94	-13,25	1,24	107,55	-0,58	-0,16	-3156,14	9,58	16,39	-549,31	32,05	126,34	21	0	0,33	0,91	238,51	46,74	117,05	90,85	0,67	2,64	3,94	38,35	66,92	56,75	0,64	9634,45	16,8	2,96	15,11	4,9	18,46	4,96	0	0,67	1,06	367,97
887	-5,99	-36,23	-8,79	0,14	0,15	0,33	534,28	2,42	388,2	71,07	0,83	5,05	6,05	-5,99	83,47	1,39	0,35	NA	0	0	0	18,06	176,26	8,94	0,28	0,86	0,86	180,25	64,56	109,87	NA	89,76	876,16	9,76	18,46	89,76	46,3	0,22	NA	0	0	0	11,87	49,59	5,77	0,79	1,34	1,34	176,91
888	-6,86	-8,58	-18,72	3,79	4,3	12,16	993,67	15,68	30,97	246,79	0,11	0,14	1,25	13,98	20,06	32,01	1,42	5493,13	0	56,89	284,22	-2,63	-3,31	-5,48	2,32	3,08	7,12	758,73	30,68	40,1	161,66	0,14	0,18	1,26	19,94	13,96	43,09	1,4	11756,39	0	32,48	135,39	0,26	0,35	0,6	0,39	0,84	3,2	858,03
889	-3,23	-3,68	-8,81	5,71	7,4	14,42	991,53	35,12	20,79	147,97	0,1	0,11	1,14	15,5	12,11	67,94	1,36	8206,78	0	51,02	164,89	1,87	2,2	4,92	4,2	8,77	15,8	957,29	90,39	19,74	138,69	0,09	0,1	1,17	20,12	8,78	128,96	1,36	NA	0	33,08	81,99	-1,66	-1,94	-5,09	9,04	10,43	16,77	1115,46
890	-19,79	157,98	-300,74	0,02	0,06	0,16	5530,8	208,27	4810,37	498,85	0,98	-7,86	-7,98	-7,09	112,53	-5,37	-0,03	NA	9,98	192,98	-48,8	-1,83	11,02	-17,44	0,01	0,04	0,07	3477,03	143,75	3919,05	83,75	114,22	-689,12	-6,03	0,05	114,22	5,16	-0,18	NA	0	10,81	-6,27	11,16	-425,09	121,97	0	0,05	0,26	3980,04
891	0,94	3,38	67,51	920,19	925,95	925,95	26065,66	42,05	7,3	0	0,72	2,58	3,58	0,94	72,08	1,31	1,36	NA	0	0	0	1,29	4,48	NA	54,43	563,8	563,8	20052,29	4868,49	9,56	NA	0,71	2,47	3,47	1,29	71,15	1,82	1,37	NA	0	0	0	0,8	2,66	NA	100,51	773,04	773,04	19713,64
892	0,46	0,99	0,6	0,07	0,76	2,41	472,93	78,64	79,04	190,8	0,44	0,95	2,15	34,63	53,39	34,33	1,58	888,77	7,46	44,4	1472,73	0,1	0,19	0,1	0,16	0,91	3,02	335,11	47,37	33,56	133,31	0,38	0,69	1,83	42,03	37,75	38,35	1,68	NA	8,93	28,01	849,12	0,35	0,7	0,37	0,04	0,58	2,47	377,5
893	-6,21	-9,31	-141,53	3	3	3	2848,01	NA	2731,69	NA	0,33	0,5	1,5	-6,21	33,3	-18,65	NA	NA	0	0	0	14,36	23,41	NA	2,17	2,59	2,59	679,95	108,99	259,98	NA	38,66	63,03	1,63	14,36	38,66	37,14	NA	NA	0	0	0	19,09	21,9	NA	4,84	7,78	7,78	604,71
894	0,16	0,49	0,33	0,04	0,2	0,78	742,21	41,32	195,35	167,99	0,62	1,87	3,03	8,81	67	14,84	0,79	9933,68	29,55	17,63	143,56	0,95	2,57	1,74	0	0,14	0,68	666,36	31,93	174,53	150,2	0,58	1,56	2,7	10,52	57,93	22,15	0,73	NA	27,69	12,39	44,56	1,07	3,55	2,57	0,03	0,19	0,72	874,26
895	7,19	7,64	14,23	10,56	18,17	19,46	720,65	246,66	32,39	42,15	0,06	0,06	1,06	27,72	5,96	153,09	8,2	19191,15	0	40,66	71,5	6,95	7,97	16,25	4,49	7,2	7,91	850,88	263,44	96,98	68,31	0,13	0,15	1,15	26,26	12,82	68,85	9,93	NA	0	33,5	49,46	7,98	9,16	16,46	3,8	7,3	7,91	751,03
896	1,04	2,82	1,48	0,02	0,48	1,08	517,26	64,56	158,15	136,82	0,63	1,7	2,7	22,86	62,98	19,72	1,05	15959,33	27,28	31,01	80,51	0,23	0,46	0,3	0	1,08	1,3	475,68	221,81	89	50,94	0,5	1	2	16,26	50,03	18,64	1,36	NA	28,5	15,14	59,32	1,18	1,61	1,38	-1,03	5,14	7,43	427,81
897	19,14	21,41	134,83	3,3	3,57	8,89	2564,07	68,54	259,01	1397,01	0,11	0,12	1,12	19,14	10,62	226,65	10,25	-1481	0	0	0	13,24	13,91	90,65	8,93	9,58	19,9	2491,78	69,97	108,9	1124,37	0,05	0,05	1,05	13,24	4,79	311,74	7,92	NA	0	0	0	23,12	24,19	92,67	14,97	15,06	20,49	1458,91
898	0,67	1,54	1,55	0,01	0,21	1,55	840,27	46,25	204,44	319,55	0,37	0,86	2,29	12,07	56,37	22,02	0,94	17767,86	8,86	26,31	61,12	1,93	4,43	3,62	0,03	0,45	1,67	681,04	71,08	140,51	205,67	0,36	0,83	2,29	16,68	36,06	26,16	0,95	NA	11,82	19,06	50,46	-12,51	-35,05	-28,2	0,02	0,31	1,23	820,27
899	9,29	13,95	8,7	0,29	2,04	2,52	340,85	124,82	18,11	35,07	0,3	0,45	1,5	15,46	33,38	80,66	1,63	28996,82	17,49	5,78	32,27	3,06	5,71	4,84	0,14	1,41	1,91	576,41	244,35	87,41	96,57	0,44	0,83	1,87	8,75	44,37	24,03	1,81	NA	23,77	6,36	42,8	7,89	13,6	13,08	0,27	1,38	2,06	603,86
900	-2,12	-54,06	-38,6	0,39	0,54	0,83	6627,29	546,84	3619,4	1079,08	0,96	24,5	25,5	10,86	96,08	24,33	0,83	-58208	0	236,29	-13,03	5,7	72,79	134,08	0,63	0,75	0,84	8564,75	937,4	1497,8	750,79	92,17	1177,33	12,77	12,99	92,17	16,17	0,36	NA	74,37	171,63	-12,48	1,8	10,19	5,08	0,51	0,86	0,92	1028,96
901	8,48	17,52	71,8	0,44	1,25	1,59	3080,86	968,82	1197,54	415,18	0,45	0,94	2,06	29,86	51,57	50,62	1,46	-466,11	0	180,95	-1563,55	2,76	4,18	NA	1,12	1,55	2,17	3001,27	351,64	825,52	516,78	0,28	0,43	1,51	23,93	28,24	72,14	1,68	NA	0	123,34	-39,58	2,87	4,6	14,22	0,23	1,17	1,39	1801,65
902	0,47	0,52	2,64	6,93	9,46	15,75	2036,36	160,58	64,19	409,48	0,04	0,05	1,1	12,27	8,97	303,01	1,84	7022,18	0	66	212,46	2,27	2,48	8,69	8,85	9,81	13,9	1390,07	52,51	54,49	222,92	0,05	0,05	1,09	13,98	4,99	291,38	2,06	NA	0	31,27	123,11	0,08	0,08	0,3	10,89	11,21	15,41	1423,4
903	6,92	72,83	50,05	0,01	0,04	0,55	2632,26	61,21	2016,34	1160,69	0,88	9,29	10,52	10,67	90,5	9,3	0,23	-3819	10,53	27,08	-294,94	1,23	12,3	2,85	0	0,01	0,63	843,34	8,36	476,99	419,8	0,88	8,82	9,99	11,65	88,25	10,45	0,33	NA	26,61	17,02	-229,96	0,1	1,42	0,3	0	0,21	0,68	1114,93
904	-2,83	104,12	-53,87	0,73	1,09	1,2	6926,86	317,21	412,74	101,85	0,86	-31,81	-36,78	-0,56	102,72	1,1	0,6	7582,69	60,29	43,14	115,69	1,47	-120,43	4,83	0,08	0,24	0,28	1195,53	119,99	69,06	28,89	0,86	-70,82	-81,93	7,41	86,44	10,38	-0,01	NA	59,97	13,91	25,09	0,41	182,51	1,96	0,7	1,87	2,24	1744,84
905	2	17,11	4,34	0,15	1,2	1,51	787,41	255,66	243,05	76,15	0,88	7,54	8,54	2	88,28	6,75	1,14	NA	0	0	0	0,36	8,38	14,98	0,19	0,29	0,66	15108,58	805,5	8050,66	3043,58	95,7	2223,28	23,23	0,36	95,7	7,62	0,08	NA	0	0	0	0,72	17,42	1,39	0	0,12	0,57	701,05
906	0,45	0,59	0,69	0	0,81	2,38	559,38	50,2	41,58	99,28	0,2	0,26	1,32	17,09	24,42	59,4	1,16	15536,18	6,62	25,57	92,93	0,48	0,6	0,92	0,13	1,21	3,22	687,62	57,21	47,31	107,45	0,16	0,2	1,24	18,53	15,94	75,81	1,19	11292,15	4,1	25,24	92,71	-3,94	-4,79	-7	0,17	0,64	2,18	647,4
907	-4,5	-5,67	-8,75	0,26	1,81	6,54	706,86	61,53	39,85	191,29	0,08	0,1	1,26	22,79	20,59	154,51	1,28	6163,62	0	53	169,02	-0,96	-1,21	-1,84	0,58	1,56	5,39	698,25	48,07	49,32	188,69	0,1	0,13	1,26	27,86	10,23	147,72	1,31	NA	0	38,96	117,46	-11,59	-14,97	-21,24	0,18	0,93	3,86	667,08
908	1,2	21	5,99	0,05	0,05	0,05	1812,85	NA	1643,2	NA	0,94	16,45	17,45	3,7	94,27	7,23	0,06	NA	0	12,42	61,09	-2,93	-93,95	-11,98	0,05	0,05	0,05	1486,86	NA	1404,35	NA	0,97	31,03	32,03	0,4	96,88	3,09	0,03	NA	0	13,62	61,25	0,12	3,45	0,53	0,05	0,05	0,05	1680,31
909	4,64	5,89	5,98	0,13	2,36	5,07	469,48	96,32	41,38	118,64	0,18	0,23	1,27	23,46	21,18	83,31	1,67	18514,53	4,38	24,28	78,93	0,62	0,81	1,17	-0,33	0,56	4,86	686,46	58,42	57,12	282,99	0,21	0,27	1,31	20,96	20,77	51,83	1,66	NA	3,87	27,76	68,31	1,44	1,83	1,65	0,63	3,67	7,54	416,55
910	0,06	0,34	0,61	0,02	0,41	0,66	3806,37	812,78	1857,08	547,65	0,58	3,4	5,9	5,85	83,06	7,43	0,3	170,24	6,73	60,58	4012,45	0,02	0,08	0,09	0,05	0,37	1,37	2196,4	122,22	247,57	384,46	51,12	254,72	4,98	8,25	51,12	13,95	0,29	NA	6,38	37,14	207,52	0,1	0,77	0,76	0,03	0,09	0,92	2749,11
911	3,17	9	42,09	0,63	1,05	1,51	4835,49	739,8	495,02	805,05	57,01	161,98	2,84	23,43	57,01	24,86	1,22	NA	26,46	192,11	-218,8	1,43	3,57	14,08	0,57	1,03	1,42	3586,51	640,37	423,83	566,04	52,91	132,15	2,5	23,06	52,91	29,39	1,21	NA	29,02	152,8	-143,54	3,65	6,81	34,94	0,5	1,51	2,3	3485,13
912	21,73	42,71	17,47	0,72	1,42	1,69	292,54	97,39	139,44	38,77	0,49	0,97	1,97	34,65	49,11	65,78	2,86	NA	0	10,38	48,58	15,64	35,01	12,3	0,74	1,01	1,23	286,21	41,06	153,83	34,7	0,55	1,24	2,24	30,9	55,33	41,85	1,37	NA	0	8,71	56,52	7,18	20,9	6,89	0,69	0,96	1,18	348,9
913	-3,71	-6,13	-12,85	0,07	0,52	3,28	1262,7	44,82	99,73	278,7	0,32	0,53	1,65	13,99	39,51	13,21	1,15	2461,17	17,2	61,38	385,44	-3,42	-5,77	-11,02	0,01	0,25	2,45	1171,67	28,65	121,78	268,13	0,33	0,56	1,69	16,48	33,38	13,18	1,11	NA	15,71	46,18	363,13	-5,76	-10,32	-16,73	0,01	0,33	2,63	1058,23
914	-1,81	-8,75	-3,65	0,02	0,26	0,36	732,27	131,04	540,96	57,56	0,78	3,78	4,82	9,08	79,26	12,82	0,29	28912,62	2,91	21,92	76,73	-0,91	-1,45	-5,44	0,03	0,08	0,4	2189,33	22,92	799,33	253,31	0,37	0,6	1,61	4,34	37,4	9,98	0,74	15193,64	0	22,76	64,88	-3,57	-5,67	-14,39	0,02	0,16	0,39	1468,99
915	0,03	0,06	0,08	0,03	0,28	1,22	1036,76	115,93	463,74	444,62	0,49	0,99	2,03	21,19	50,67	11,12	1,16	7730,35	0	60,26	156,29	0	0	0,01	0,07	0,16	0,64	1565,43	75,6	842,9	411,63	0,61	1,65	2,69	13,68	61,38	8,22	0,66	8952,38	0	38,54	170,51	0,09	0,24	0,27	0,04	0,18	0,68	1048,68
916	-3,42	-9,15	-78,32	0,24	0,27	0,45	8341,67	163,33	5169,34	933,3	0,63	1,68	2,68	-3,42	62,66	2,89	0,52	NA	0	0	0	0,23	0,62	2,99	0,2	0,2	0,26	4741,22	0	2943,22	172,54	0,63	1,69	2,69	0,23	62,77	6,4	0,45	NA	0	0	0	1,38	3,57	15,28	0,17	0,26	0,29	4044,86
917	-23,38	-1849,58	-12,54	0,17	0,23	0,57	195,23	10,5	179,37	60,72	0,99	78,11	79,11	39,12	98,74	-12,04	0,09	NA	0	23,95	204,91	-0,1	-13,22	-0,07	0,03	0,18	0,58	244	29,84	196,77	79,22	0,99	129,91	130,91	50,15	99,24	7,93	0,24	NA	0	24,21	118,42	0,96	59,54	0,78	0,05	0,18	0,62	296,44
918	7,99	8,03	47,07	NA	NA	NA	2143,58	237,55	NA	NA	0,01	0,01	1,01	7,99	0,51	1570,56	NA	NA	0	0	0	8,23	8,46	NA	39,96	43,12	43,12	2777,32	201,62	63,7	NA	0,03	0,03	1,03	8,23	2,77	296,58	NA	NA	0	0	0	6,84	7,01	NA	45,52	48,87	48,87	2573,13
919	0,79	6,09	0,19	0,3	0,44	0,68	88,34	10,65	75,94	19,06	0,87	6,75	7,75	48,18	87,09	0,9	0,33	3788	0	11,5	177,13	3,09	24,21	1,03	0,14	0,37	0,56	120,92	23,9	81,5	20,31	0,87	6,83	7,83	44,59	87,22	18,6	0,26	NA	18,8	13,79	121,82	3,34	20,7	1,04	0,29	0,3	0,4	113,24
920	1,54	3,06	0,51	42,68	42,68	42,68	119,23	NA	0,54	NA	0,5	0,98	1,98	2,92	49,62	30,55	1,25	NA	0	0,45	5,42	-90,65	4150,65	-143,48	0,01	0,01	0,01	576,11	NA	582,22	NA	1,02	-46,79	-45,79	-90,65	102,18	-48,61	-0,02	NA	0	0	0	46,42	103,12	14,51	1,14	1,14	1,14	113,75
921	23,35	30,61	17,81	0,29	0,32	1,02	277,72	1,37	61,39	43,45	0,24	0,31	1,31	37,9	23,72	193	1,01	19038,67	0	11,1	48,48	16,33	19,81	18,14	1,06	1,63	2,81	404,49	37,73	65,19	76,92	0,18	0,21	1,21	33,73	17,59	182,32	1,55	NA	0	19,34	113,37	12,16	13,76	10,98	4,44	8,12	11,39	328,9
922	-0,15	-1,13	-0,3	0,08	0,27	0,27	578,36	120,39	613,09	NA	0,87	6,45	7,45	-0,15	86,57	13,36	0,18	NA	0	0	0	-5,37	-65,24	-13,77	0,41	0,46	0,47	934,21	46,26	847,95	6,45	0,92	11,16	12,16	-5,37	91,78	15,94	0,14	NA	0	0	0	1,04	3,33	2,65	0,23	0,64	0,67	931,81
923	-0,15	-1,13	-0,3	0,08	0,27	0,27	539,01	120,39	613,09	NA	0,87	6,45	7,45	-0,15	86,57	13,36	0,18	NA	0	0	0	-5,37	-65,24	-13,77	0,41	0,46	0,47	934,21	46,26	847,95	6,45	0,92	11,16	12,16	-5,37	91,78	15,94	0,14	NA	0	0	0	1,04	3,33	2,65	0,23	0,64	0,67	931,81
924	-4,48	-44,87	-20,42	0,17	0,24	0,36	1657,61	79,33	1205,34	154,29	0,9	9	10,01	1,42	90,01	17,15	0,36	NA	0	26,88	-63,76	-22,49	281,69	-45,83	0,18	0,2	0,34	741,91	18,47	790,93	104,17	107,98	-1352,79	-12,53	-13,89	107,98	18,68	-0,12	NA	0	17,52	102,1	-31,3	72,94	-46,36	0,22	0,25	0,36	539,06
925	28,83	31,55	54,31	11,62	11,62	11,62	685,63	NA	58,34	NA	0,09	0,09	1,09	28,83	8,6	517,09	NA	NA	0	0	0	31,8	34,93	77,99	10,49	11,14	11,14	892,79	51,5	79,23	NA	0,09	0,1	1,1	31,8	8,97	354,38	NA	NA	0	0	0	12,89	13,41	76,83	24,45	25,82	25,82	2169,13
926	-14,95	-60,83	-49,14	0	0,85	1,33	1196,42	523,22	311,36	297,2	0,75	3,05	4,07	-5,03	75,42	-13,21	1,59	-6284,45	45,77	32,6	-220,04	8,64	17,68	15,74	0	0,81	1,7	663,42	178,97	59,24	199,18	0,51	1,04	2,05	20,3	50,83	29,1	1,6	NA	38,52	15,02	44,54	1,21	2,89	1,78	0	0,22	1,14	536,72
927	-0,38	-0,67	-0,26	0,1	0,49	1,22	249,4	26,5	59,15	55,61	0,44	0,79	1,79	53,12	44,26	42,12	1,06	8994,92	17,15	36,65	139,78	11,85	27,6	14,93	0,18	0,42	1,45	458,65	39,75	165,69	171,6	0,44	1,02	2,33	56,02	43,79	49,21	1,02	7555,05	1,49	39,74	150,17	-5,97	-18,66	-9,38	1,29	1,67	4,84	572,06
928	10,52	11,47	25,43	6,05	6,37	7,75	880,15	23,3	72,26	100,83	0,08	0,09	1,09	15,95	8,3	258,77	2,57	-1970,5	0	13,14	-51,61	8,44	30,37	8,4	0,92	1,79	2,8	362,4	58,93	67,93	68,25	0,19	0,68	3,6	10,95	18,95	87,25	0,59	742	0	1,8	26,59	8,57	10,99	13,82	0,73	1,64	2,14	587,22
929	-7,03	-7,48	NA	16,56	16,56	16,56	NA	NA	NA	NA	0,06	0,06	1,06	-7,03	6,04	-116,39	NA	NA	0	NA	0	-55,89	-78,21	-24,81	3,45	3,56	3,56	161,57	4,96	44,92	NA	0,29	0,4	1,4	57,84	28,55	-195,78	NA	NA	0	50,48	157,29	43,18	67,94	5,67	1,73	2,74	2,74	47,83
930	4,14	43,01	6,24	0,5	0,7	1,11	521,72	97,77	489,67	204,85	0,9	9,39	10,39	4,14	90,37	4,58	NA	NA	0	0	0	30,96	85,42	23,35	0,86	0,91	1,57	274,59	9,27	173,14	113,29	0,64	1,76	2,76	30,96	63,76	48,56	NA	NA	0	0	0	34,71	41,13	25,38	0,43	0,76	3,58	266,18
931	-38,64	-1736,11	-30,13	0,01	0,73	0,73	283,79	192,91	270,05	NA	0,98	43,93	44,93	-38,64	97,77	-33,58	0,12	NA	0	0	0	32,27	95,55	NA	0	1,19	1,19	264,11	204,84	168,41	NA	66,23	196,12	2,96	32,27	66,23	59,93	1,61	NA	1,32	0	0	36,07	47,91	16,62	0,06	2,45	2,47	167,69
932	0,18	0,42	0,4	1,04	1,13	4,98	808,49	3,53	37,28	145,53	0,57	1,32	2,32	17,38	56,81	15,54	0,94	3278,9	0,75	38,21	348,58	0,58	1,32	1	0,47	0,88	2,4	632,71	22,35	57,54	87,86	0,56	1,29	2,29	16,84	56,24	33,64	0,92	NA	0,49	28,27	151,64	0,26	0,59	0,52	0,01	0,34	1,29	743,27
933	1,21	1,24	1,22	38,07	47,91	47,91	155,85	74,79	7,6	NA	0,03	0,03	1,03	1,21	3,04	39,62	NA	NA	0	0	0	28,05	33,28	NA	0,77	6,59	6,59	123,23	107,21	18,44	0	0,16	0,19	1,19	40,43	15,72	178,45	NA	NA	0	3,24	19,27	21,26	34,25	NA	3,3	4,67	4,67	180,24
934	0,07	0,52	0,14	0,38	2,24	5,08	694,79	196,64	105,66	304,55	0,79	5,64	7,11	10,1	85,93	8,49	3,6	-5807,88	0	19,14	-152,82	0,56	3,38	1,22	0,46	2,89	5,72	794,04	264,07	108,89	308,42	0,78	4,7	6,05	11,12	77,7	8,33	3,92	NA	0	15,81	-44,93	0,76	3,55	1,9	1,3	4,21	8,72	913,51
935	-10,42	-13,75	-17,22	0,09	0,47	4,09	601,66	34,47	91,49	336,08	0,23	0,3	1,32	28,99	24,27	5,96	2,11	4000,28	0	65,13	313,5	-13,82	-20,66	-21,47	0,14	0,45	3,44	565,5	31,63	100,39	299,53	0,32	0,48	1,5	24,67	31,78	-3,02	1,96	8941,33	7,53	43	609,56	-8,17	-12,89	-15,33	0,01	0,21	2,98	683,03
936	-2,75	-30,82	-1,56	0,63	0,93	0,93	207,04	44,22	95,35	NA	0,91	10,21	11,21	18,53	91,08	15,38	0,81	28321,5	25,1	12,1	41,57	2,94	6,37	1,49	0,22	0,79	1,83	184,73	32,1	41,09	73,02	53,84	116,65	2,17	36,16	53,84	47,92	2,08	NA	16,07	16,86	46,34	4,45	8,71	1,37	1	2,13	2,32	112,08
937	0,88	1	2,07	0,88	1,98	9,59	856,9	29,91	27,17	209,77	0,1	0,11	1,14	21,11	12,47	75,35	1,36	10679,43	1,25	47,63	123,16	-0,36	-0,41	-0,8	0,84	1,6	8,17	812,49	22,69	29,81	195,89	0,1	0,11	1,14	20,14	10,02	59,98	1,35	NA	0	32,87	106,37	0,36	0,41	0,83	1,85	3,1	9,67	842,5
938	-0,28	-0,42	-0,66	0,05	0,58	1,16	868,71	139,51	59,12	155,08	0,34	0,51	1,51	24,43	33,59	45,99	1,08	1346,25	23,85	58,95	545,46	1,27	1,65	2	0,24	1,04	1,9	573,5	91,33	40,92	98,18	0,23	0,3	1,3	30,1	22,92	99,96	1,3	NA	12,85	34,72	-2171,83	1,88	2,26	3,26	1,07	1,22	2,53	632,4
939	0,16	0,48	0,51	0,09	0,16	0,46	1130,87	29,03	426,78	129,52	0,45	1,31	2,91	19,83	65,59	22,44	0,5	4337,67	0	61,09	118,35	-21,91	-118,24	-93,37	0,04	0,17	0,41	1551,15	114,76	795,08	187,07	0,81	4,4	5,4	-5,67	81,47	-7,44	0,59	NA	0	69,19	-181,64	-16,48	-251,64	-38,42	0,04	0,15	0,27	848,87
940	6,71	6,85	11,78	34,08	36,19	46,04	639,55	16,19	7,7	76,91	0,02	0,02	1,02	9,34	2,07	585,25	2,27	46826,67	0	4,63	28,27	10,89	11,26	33,52	20,14	20,47	25,12	1120,55	7,54	25,71	119,48	0,03	0,03	1,03	12,96	3,34	424,97	2,37	9017,33	0	4,66	11,65	7,07	7,26	24,42	24	25,52	33,65	1257,25
941	-6,27	-13,52	-18,24	0,07	0,19	1,1	1058,47	31,81	148,01	260,02	0,43	0,92	2,15	7,63	53,59	3,71	0,88	3758,53	20,89	40,44	301,35	2,44	5,17	6,43	0,02	0,16	1,1	958,08	38,41	155,53	259,12	0,43	0,9	2,12	16,1	42,61	21,82	0,89	8310,05	18,75	25,71	71,74	-4,54	-10,36	-12,8	0,05	0,19	0,99	1027,49
942	0,12	0,17	0,23	0,04	0,92	0,92	665,86	169,78	23,99	NA	0,29	0,42	1,42	2,69	29,46	19,48	1,49	NA	25,82	4,69	24,44	0,58	0,69	NA	-0,13	2,27	2,27	498,43	196,78	13,85	NA	0,17	0,2	1,2	2,25	16,6	121,61	1,51	NA	13,79	1,65	4,38	1,57	1,75	NA	2,9	3,34	7,8	1379,38
943	2,66	2,69	NA	NA	NA	NA	NA	NA	NA	NA	NA	NA	1,01	2,66	0	NA	NA	NA	0	NA	0	5,57	39,94	54,88	0,97	5,52	5,75	3587,15	1865,92	410,59	95,41	0,86	6,17	7,17	5,57	86,06	7,26	0,42	NA	0	0	0	1,01	17,13	9,22	0,14	0,26	0,29	3335,94
944	0,08	2,64	1,27	0,24	0,37	0,66	5819,86	682,8	5574,5	1645,7	0,97	32,2	33,2	0,08	96,99	0,08	NA	NA	0	0	0	0,13	2,98	1,11	0,22	0,51	0,51	3101,84	344,17	820,67	NA	0,96	21,82	22,82	0,13	95,62	0,14	0,77	NA	68,87	0	0	-4,65	-3669	-31,93	0,26	0,28	0,28	2498,71
945	-1,06	-2,67	-3,52	0,01	0,31	1,27	1213,01	40,05	66,11	128,33	0,4	1,01	2,53	10,55	60,41	19,36	0,79	10728,76	30,91	38,68	104,39	-0,04	-0,09	-0,11	0,03	0,28	0,99	1086,89	33,07	78,68	95,03	0,4	0,97	2,47	13,38	39,5	23,61	0,76	NA	28,37	28,43	75,22	-5,59	-16,64	-30,88	0	0,17	0,65	2009,66
946	5,44	7,34	50,81	4,9	4,98	6,65	3401,87	21,49	282,02	480,18	0,1	0,14	1,35	22,03	25,91	115,84	1,71	-1158,1	0	155,03	-540,3	1,65	2,2	26,74	5,18	5,45	7,18	5888,16	131	475,13	818,44	0,1	0,13	1,33	16,72	10,08	69,28	1,85	NA	0	177,24	-77,86	4,44	5,79	51,18	5,15	5,21	6,99	4191,26
947	0,08	0,11	3,5	0,17	1,36	1,83	14986,67	2994,31	510,71	1199,91	0,17	0,22	1,27	2,87	21,47	39,99	1,14	-15120,69	13,65	114,54	-50,37	0,09	0,11	2,96	0,07	1,81	2,35	11725,16	1733,39	804,22	1133,26	0,18	0,22	1,22	3,16	18,36	26	1,42	NA	11,13	98,95	-386,26	-1,8	-2,21	-35,75	0,08	1,89	2,44	7212
948	-22,76	-82,27	-30,44	0,02	0,2	1,18	486,87	38,04	203,16	200,95	0,7	2,55	3,62	0,79	72,34	-13,23	1,09	1249,53	0	31,5	935,62	-9,34	-46,7	-10,72	0,05	0,2	1,06	417,56	30,6	206,8	177,43	0,78	3,92	5	16,5	78,4	7,44	1	NA	0	21,15	103,69	-4,06	-21,72	-4,2	0,05	0,31	0,93	376,15
949	0,63	1,54	2	0,01	0,11	0,89	1153,02	25,42	210,34	201,61	0,41	0,99	2,43	17,19	58,91	18,32	0,73	690,81	20,86	52,45	1527,02	7,5	15,5	17,39	0,02	0,25	0,92	844,01	43,75	185,89	123,33	0,35	0,72	2,07	26,22	34,81	39,43	0,75	NA	10,67	31,32	133,87	1,18	2,45	4	0,1	0,19	0,78	1229,7
950	1,01	3,8	2,44	0,2	0,99	2,56	878,11	92,47	102,22	182,59	0,52	1,96	3,76	10,36	52,12	12,38	0,99	9006,63	3,09	15,97	126,19	-0,28	-1,1	-0,6	0,33	0,69	2,41	775,39	39,06	98,54	185,59	0,53	2,09	3,91	11,88	53,37	13,19	0,97	11672,1	1,43	18,71	117,09	0,03	0,13	0,07	0,2	0,87	2,3	983,67
951	12,33	184,09	8,87	0,05	0,2	0,81	261,98	38,01	240,16	147,26	0,93	13,92	14,94	18	93,3	15,99	0,28	11467	0,45	4,09	24,16	-2,51	-46,38	-1,84	0,23	0,32	0,88	266,64	24,13	235,03	137,49	94,59	1748,67	18,49	3,46	94,59	1,88	0,32	NA	5,42	4,37	57,64	0,08	1,28	0,05	0,12	0,22	0,89	236,23
952	13,51	50,08	14,21	0,52	1,37	1,37	382,81	233,47	276,48	NA	0,73	2,71	3,71	13,51	73,03	18,5	NA	NA	0	0	0	2,84	90,55	0,77	0,01	0,23	0,98	99,31	16,45	98,9	74,03	0,97	30,88	31,88	2,84	96,86	3,36	1,98	NA	0	0	0	2,45	48,82	0,67	0,02	0,31	1,03	100,39
953	1,65	2,99	3,12	1,11	1,81	3,95	687,75	57,97	74,4	177,22	0,44	0,8	1,81	15,06	44,84	28,42	1,66	16767,5	27,46	25,33	80,17	7,15	10,49	10,38	0,02	0,81	2,16	528,45	70,56	80,24	122,12	31,63	46,41	1,47	20,1	31,63	52,21	1,31	8704,18	11,13	13,53	45,28	-6,55	-12,21	-12,16	0,42	0,63	1,44	676,23
954	1,99	2,39	5,12	9,03	13,03	18,54	935,36	99,68	24,92	139,27	0,12	0,14	1,2	14,5	16,57	84,45	1,83	18699,27	0	32,13	77,76	1,61	1,94	4,27	10,77	13,96	18,74	967,65	72,01	27,26	130,22	0,11	0,14	1,21	14,08	11,36	82,62	1,95	10667,09	0	24,08	58,06	0,44	0,52	1,5	9,7	13,08	20,09	1246,03
955	0,3	1,3	1,37	0	0,19	0,55	1669,58	122,65	668,02	247,38	0,7	3,05	4,34	5,46	76,94	10,81	0,67	25801,47	8,58	23,68	53,87	-11,76	-74,32	-61,27	0	0,11	0,55	1896,76	89,67	760,07	366,33	0,79	5	6,32	-5,64	79,05	-3,68	0,6	NA	11,13	23,74	-1241,46	2,42	12,14	8,15	0,01	0,1	0,63	1227,09
956	1	1,78	0,41	0,94	1,93	2,29	148,15	63,14	37,09	23,13	0,44	0,77	1,77	1	43,55	2,3	NA	NA	18,24	0	0	13,56	17,85	5,66	2,58	3,37	4,16	151,83	28,45	28,49	28,48	0,24	0,32	1,32	13,63	24,03	56,43	NA	NA	5,06	0,03	0,3	1,22	1,99	0,86	1,66	2,1	2,57	256,55
957	4,23	42,52	6,66	0,03	2,03	2,03	573,81	204,61	102,25	0,33	0,9	9,03	10,06	6,4	90,06	30,24	1,29	181178	0	3,43	6,04	-1,91	-16,32	-2,08	0,14	1,58	1,58	395,84	166,97	116,48	0,33	0,88	7,53	8,53	3,56	88,27	29,87	1,32	NA	0	5,95	11,23	18	66,24	18,29	0,7	1,39	1,39	369,84
958	7,98	14,73	5,93	3,32	3,69	5,21	270,35	14,24	39,29	60,69	0,46	0,84	1,85	20,12	45,81	38,79	3,62	-576	0	9,02	-2492,1	26,29	40,89	24,72	3,07	5,05	5,95	342,27	91,84	46,49	42,06	0,36	0,56	1,56	35,63	35,7	88,49	4,68	NA	0	8,78	32,73	17,56	24,61	22,9	12,66	13,64	16,34	474,66
959	0,54	0,64	1,84	2,97	4,61	9,36	1244,08	33,5	20,4	98,23	0,06	0,07	1,19	6,51	15,87	136,09	1,05	NA	0	20,4	160,35	1,65	2,02	6,39	0,6	1,16	1,77	1406,7	85,28	152,36	93,54	0,18	0,22	1,22	6,77	18,01	31,92	1,1	NA	0	19,77	-635,14	1,5	1,82	5,51	0,25	0,42	1	1340,12
960	-3,23	-3,54	-11,62	59,3	111,27	111,27	1310,3	79,13	8,67	NA	0,09	0,1	1,1	-3,23	8,79	93,32	3,88	NA	8,12	0	0	25,94	35,91	33,87	0,45	2,36	2,36	475,29	50,02	130,51	NA	0,28	0,38	1,38	25,94	27,76	156,47	2,1	NA	0	0	0	-8,94	-9,43	-18,76	9,29	15,31	15,31	763,6
961	-11,76	-8752,27	-36,29	0,04	1,1	1,51	1123,33	528,24	255,44	209,13	0,99	738,86	744,22	26,8	99,87	-2,23	1,61	-1710,05	22,19	119	-720,77	-3,5	97,47	-7,53	0,09	0,55	1,14	783,41	157,66	340,49	200,16	1,03	-28,68	-27,85	42,49	103	6,21	1,09	9497,05	0	72,35	1283,13	-6,55	56,61	-11,99	0,06	0,47	0,92	666,79
962	10,05	15,19	7,13	4,78	11,56	11,56	258,11	149,82	22,08	NA	0,34	0,51	1,51	10,14	33,82	29,71	NA	NA	0	0,06	0,39	-1,42	-1,59	-4,65	1,39	9,33	9,33	1191,7	1003,11	126,3	NA	0,11	0,12	1,12	-1,42	10,72	-13,24	NA	NA	0	0	0	7,87	8,69	28,04	1,91	10,56	10,56	1297,58
963	7,2	21,42	9,59	0,02	0,19	0,55	484,62	42,43	235,9	85,73	0,58	1,73	2,97	27,05	66,38	29,94	0,56	8937,03	0	26,42	124,53	31,9	54,18	43	0,05	0,3	0,84	490,7	30	116,97	66,8	35,48	60,26	1,7	44,73	35,48	111,21	0,87	NA	5,63	12,58	40,61	4,2	6,3	7,57	0,17	0,61	1,09	655,63
964	16,12	92,13	10,38	0,17	0,37	0,8	234,27	35,02	176,68	76,92	0,83	4,71	5,71	16,12	82,5	34,15	0,61	NA	0	0	0	0,53	2,77	0,35	0,31	0,42	0,9	237,36	19,95	189,52	91,49	0,81	4,19	5,19	0,53	80,73	18,52	0,71	NA	0	0	0	30,77	62,87	16,14	0,99	1,72	1,72	190,96
965	-3,73	-5,09	-5	0,32	0,76	3,12	488,05	33,41	77,01	184,22	0,25	0,34	1,37	21,71	26,77	26,39	1,62	9829,83	0	34,1	102	1,45	2,07	2,28	0,2	0,46	2,45	573,46	31,64	121,23	241,34	0,29	0,41	1,43	25,77	28,66	38,12	1,6	7150,29	0	27,34	65,19	1,37	1,92	1,93	0,22	0,53	2,51	511,08
966	1,73	3,87	1,52	0,16	0,57	1,42	321,03	24,8	59,8	51,58	0,23	0,51	2,24	6,62	55,39	48,87	0,67	11101,44	0	4,31	90	0,72	1,76	0,65	0,09	0,78	1,2	329,53	39,15	37,74	23,95	0,24	0,59	2,44	5,52	24,03	40,76	0,6	7563,39	8,72	3,02	50,51	3,72	8,64	4,12	0	1	1,79	402,7
967	-0,04	-0,04	NA	NA	NA	NA	519,66	342,49	NA	NA	1,38	1,4	1,01	-0,04	1,38	-2,86	NA	NA	0	0	0	0,81	0,89	NA	5,84	11,51	11,51	732,11	356,59	62,93	NA	8,69	9,52	1,1	0,81	8,69	9,38	NA	NA	0	0	0	-7,14	-7,87	NA	6,32	10,74	10,74	4302,88
968	-6,95	-6,95	NA	NA	NA	NA	NA	NA	NA	NA	NA	NA	1	-6,95	0	NA	NA	NA	0	NA	0	-10,27	-11,44	NA	9,74	9,74	9,74	NA	NA	NA	NA	10,27	11,44	1,11	-10,27	10,27	-100	NA	NA	0	NA	NA	-3002,63	-159740	-954,24	0,54	1,02	1,02	115,68
969	-1,93	-2,16	-10,76	8,23	9,15	13,36	2029,4	130,52	142,75	609,91	0,11	0,12	1,12	13,76	10,78	13,08	18,97	-10485	0	87,49	-73,45	-0,16	-0,17	NA	15,06	15,33	22,58	36662,35	418,9	1529,87	11081,81	0,08	0,09	1,09	18,7	8,16	33,57	20,39	NA	0	1454,3	-66,08	3,47	4,02	25,1	0,47	0,61	3,02	2633,51
970	2,33	22,57	1,79	0,32	0,44	0,53	279,87	28,79	248,28	22,93	0,9	8,7	9,7	14,27	89,7	12,96	0,21	7086,5	0	9,19	64,18	-1,29	-29,73	-1,49	0,46	0,67	0,67	418,44	60,17	286,55	NA	0,96	22,01	23,01	7,47	95,65	10,37	0,57	NA	0	10,08	49,85	2,55	37,95	2,97	0,43	0,65	0,69	422,86
971	4,02	4,2	24,94	18,66	18,66	18,66	2039,95	NA	92,26	NA	0,04	0,04	1,04	4,02	4,13	140,89	NA	NA	0	0	0	0,45	1,06	5,1	4,78	4,78	4,78	4125,78	NA	314,71	NA	0,58	1,36	2,36	0,45	57,58	13,66	0,67	NA	0	0	0	9,99	14,03	NA	1,69	1,69	1,69	NA
972	-3,07	-5,6	-5,1	0,09	0,39	0,88	605,91	33,29	116,53	63,54	0,28	0,51	1,83	10,18	45,22	18,2	0,76	8609,21	1,82	22,05	131,87	-1,01	-1,87	-1,48	0,05	0,45	0,91	534,34	43,79	106,07	56,38	30,71	56,97	1,86	13,43	30,71	20,96	0,76	NA	2,81	15,39	74,09	3,24	5,99	4,12	0,01	0,43	1,03	463,84
973	0,61	0,61	NA	-3200,67	-3200,67	-3200,67	592,24	NA	-0,18	NA	-0,03	-0,03	1	0,61	-0,03	-1950	NA	NA	0	0	0	-2,18	-2,22	NA	11,19	54,95	54,95	597,98	NA	10,76	NA	1,82	1,85	1,02	-2,18	1,82	-119,82	NA	NA	0	0	0	5,85	5,95	NA	56,12	60,67	60,67	983,11
974	-7,09	-9,62	-13,14	0,17	0,55	3,18	674,07	33,86	88,46	235,38	0,17	0,24	1,36	12,32	26,25	9,66	1,33	7780,41	0	35,96	141,41	-8,38	-12,35	-17,99	0,08	0,48	2,51	781,53	53,29	99,19	271,31	0,26	0,38	1,47	10,27	26,1	-0,16	1,34	8882,56	4,44	29,03	205,44	-0,52	-0,73	-0,88	0,18	0,48	2,89	608,99
975	-22,62	109,51	-12,76	0,45	0,46	0,46	205,41	1,76	209,07	NA	1,21	-5,84	-4,84	19,73	120,65	6,5	-0,08	7119,75	0	23,9	68,12	9,72	-68,27	4,05	0,95	0,99	0,99	151,67	4,1	85,28	NA	1,14	-8,03	-7,03	64,15	114,23	23,5	0,92	NA	55,03	22,68	54,89	-159,25	-1525,49	-46,98	0,76	0,89	0,89	107,37
976	29,62	45,2	15,74	1,99	2,87	3,04	193,4	55,43	62,97	10,83	0,34	0,53	1,53	43,47	34,48	85,88	NA	18359	0	7,36	30	24,61	40,03	16,58	2,06	2,67	2,83	245,25	52,38	85,71	13,91	0,39	0,63	1,63	39,4	38,53	63,86	NA	NA	0	9,97	37,53	22,11	28,19	15,59	3,46	5,1	5,38	256,68
977	-9,37	-37,88	-10,68	0,05	0,13	0,71	414,73	20,49	242,89	140,85	0,66	2,68	4,04	18,43	75,26	8,77	0,52	5967,88	4,07	31,68	244,41	5,48	19,06	5,76	0,23	0,31	0,89	382,24	18,07	229,4	134,1	0,64	2,21	3,48	30,86	63,64	24,68	0,64	NA	0,2	19,05	90,67	-6,99	-30,95	-8,66	0,35	0,58	2,75	450,88
978	0,91	8,69	0,49	0,1	0,49	0,59	195,04	37,24	47,55	9,92	0,9	8,59	9,59	2,25	89,58	32,22	0,72	20118	45,11	0,72	6,87	1,35	21,73	1,85	0,32	0,42	0,45	498,12	29,34	235,26	6,95	0,94	15,08	16,08	3	93,78	28,04	0,57	NA	9,53	2,26	16,58	8,23	62,99	16,38	0,28	0,3	0,53	724,66
979	-1,56	-2,91	-1,2	1,58	1,66	1,66	281,57	9,98	129,04	0	0,47	0,87	1,87	29,55	46,52	29,93	4,16	10301	0	24,07	54,97	-13,61	-30,32	-10,6	1,58	1,81	1,81	283,57	35,95	154,58	NA	0,55	1,23	2,23	6,02	55,12	0,9	NA	NA	0	15,29	58,2	-15,22	-39,6	-9,31	1,46	1,62	1,62	222,68
980	4	29,97	1,62	0,05	0,44	0,48	147,01	49,08	105,1	4,14	0,87	6,48	7,48	12,93	86,64	18,61	0,23	-1801,5	14,32	3,6	-226,14	1,41	14,65	0,69	0,01	0,31	0,36	177,8	46,53	58,77	8,43	0,9	9,36	10,36	12,31	90,35	25,79	0,14	NA	56,42	3,61	48,44	2,41	25,79	1,84	0,01	0,51	0,51	278,29
981	1,14	1,75	2,01	0,43	0,69	1,9	638,88	44,9	110,06	213,57	0,34	0,51	1,53	20,56	34,53	33,29	1,52	16385,31	10,01	34,08	90,65	0,69	0,92	1,07	0,15	0,55	2,81	565,76	41,1	102,16	230,52	0,24	0,32	1,34	25,99	24,14	45,94	1,66	NA	0	29,02	83,52	-5,79	-7,54	-10,21	0,28	0,87	3,04	641,77
982	40,07	209,39	37,06	24,99	26,01	26,01	336,66	4,26	4,16	NA	0,81	4,23	5,23	40,07	80,86	84,1	1,46	NA	0	0	0	27,91	63,46	32,17	33,28	33,28	33,28	419,57	NA	8,33	NA	0,56	1,27	2,27	27,91	56,02	91,65	2,95	NA	0	0	0	-12,17	-14,63	-9,76	5,21	5,21	5,21	292,14
983	6,67	46,92	4,69	0,65	1,61	5,89	255,99	25,96	26,94	116,87	0,86	6,03	7,03	6,67	85,78	9,59	0,38	NA	0	0	0	-0,19	-7,86	-0,74	0,07	0,29	0,29	1413,54	108,82	487,6	NA	0,98	40,09	41,09	-0,19	97,57	0,27	0,73	NA	22,58	0	0	-5,09	215,93	NA	0,17	1,87	1,87	5868,58
984	3,02	31,34	8,1	0,04	0,19	0,26	974,94	46,97	176,55	23,1	0,88	9,17	10,36	7,45	90,35	13,84	0,72	18168,5	56,74	11,84	40,79	1,23	5,26	4,19	0,1	0,26	0,28	1237,22	103,35	157,76	16,04	0,59	2,53	4,27	8,38	59,18	16,88	0,35	NA	40,2	9,41	23,93	1,39	6,97	4,86	0,12	0,18	0,21	1275,81
985	-9,86	109,2	-8,18	0	0,19	0,72	296,22	60,43	325,67	175,21	1,09	-12,08	-11,08	-9,86	109,03	-9,04	NA	NA	0	0	0	1,98	23,69	1,52	0,01	0,52	0,98	278,45	122,44	164,79	110,04	0,92	10,96	11,96	1,98	91,64	2,16	NA	NA	27,24	0	0	1,26	11,92	1,26	0,08	0,38	0,93	362,28
986	-9,57	-10,24	-20,55	7,98	14,18	19,21	781,39	193,02	31,13	158,86	0,06	0,06	1,07	14,49	6,55	-4,29	4,19	14181,42	0	51,66	120,75	4,41	5,95	5,55	1,29	3,68	4,27	458,53	151,54	53,86	38	0,24	0,33	1,35	16,45	24,49	62,9	1,99	NA	2,13	11,02	45,78	3,54	4,28	6,02	3,11	4,28	7,86	618,8
987	3,41	30,04	1,01	0,05	0,98	1,12	107,82	87,71	50,21	13,06	0,89	7,8	8,8	5,25	88,63	4,22	11,48	62888,5	41,41	0,54	22,12	2,58	25,12	1,12	0,01	1,07	1,07	158,4	145,56	83,36	0,25	0,9	8,74	9,74	3,84	89,73	3,12	2,28	10112	34,07	0,39	12,93	1,13	8,19	0,53	0,01	0,58	0,59	172,2
988	-1,38	-1,68	-2,05	1,79	2,34	4,88	539,62	29,53	64,74	167,27	0,15	0,19	1,22	23,66	18,09	103,84	2,07	22253,9	0	37,11	86	-1,15	-1,53	-2,09	1,27	1,54	3,46	659,57	27,86	133,34	255,3	0,23	0,31	1,33	22,65	23,22	54,1	2,64	15541,56	0	32,71	70,77	-3,85	-4,72	-5,41	2,11	2,46	4,74	511,74
989	4,91	23,52	6,88	0,11	1,5	1,5	509,69	421	303,23	1,84	0,77	3,7	4,79	11,1	79,12	6,74	4,81	17968	0	8,66	30,37	2,15	11,8	2,8	0,06	1,69	1,69	473,69	449,22	276,58	1,69	0,82	4,48	5,48	2,15	81,76	2,63	NA	NA	0	0	0	-20,11	-134,6	-74,82	0,48	3,09	3,11	1354,37
990	0,23	0,28	0,07	3,01	3,05	3,05	79,21	1,38	36,92	NA	0,41	0,49	1,19	96,45	16,1	0,56	NA	5896	0	30,24	97,52	18,58	25,21	NA	6,09	6,24	6,24	136,63	3,11	21,66	NA	0,26	0,36	1,36	112,01	26,3	70,65	NA	NA	0	25,38	56,49	25,48	32,73	NA	6,88	6,91	6,91	151,49
991	6,66	17,65	10,59	0,1	0,11	0,94	578,63	5,32	337,37	279,25	0,61	1,61	2,65	20,27	60,73	27,95	0,86	10339,45	0	15,12	96,84	9,31	20,64	9,41	0,27	0,39	0,99	367,71	17,69	159,17	96,04	0,54	1,2	2,22	24,33	53,92	34,26	0,95	11847,73	7,93	10,44	67,95	5,43	11,31	8,08	0,18	0,31	0,98	541,57
992	0	0	NA	NA	NA	NA	NA	NA	NA	NA	NA	NA	1	0	0	NA	NA	NA	0	NA	NA	-1,37	-10,62	NA	0,16	0,16	0,16	NA	NA	NA	NA	0,87	6,74	7,74	-1,37	87,09	-1,57	0,15	NA	0	NA	NA	2,81	18,29	NA	0,2	0,2	0,2	NA
993	NA	NA	NA	NA	NA	NA	NA	NA	NA	NA	NA	NA	NA	NA	NA	NA	NA	NA	NA	NA	NA	23,54	28,57	57,19	3,34	5,68	5,68	884,45	360	154,11	NA	17,62	21,39	1,21	23,54	17,62	133,6	NA	NA	0	0	0	16,83	19,57	77,94	3,14	4,68	7,16	1685,23
994	-1,08	-1,34	-2,49	0,01	1,41	4,65	837,67	65,44	18,33	164,16	0,13	0,16	1,24	13,5	19,15	34,66	1,21	18198,85	4,14	33,56	89,38	-3,32	-4,11	-7,33	0,01	1,05	4,7	803,63	43,08	24,11	168,74	0,13	0,16	1,24	14,49	13,12	19,42	1,2	13737,13	2,78	28,52	71,77	-1,8	-2,21	-3,63	0,01	1,11	4,33	735,91
995	-0,79	-2,76	-6,07	0,06	1,58	1,9	2779,88	655,56	430,03	140,35	0,71	2,46	3,48	0,95	71,26	1,84	1,19	39296,43	53,09	13,29	38,82	0,77	3,11	6,1	0,19	1,47	1,94	2868,57	525,16	426,03	199,46	74,56	299,36	4,01	2,88	74,56	4,68	1,2	11670,07	57,82	11,8	23,22	-1,54	-8,12	-13,77	0,31	1,25	1,64	3260,77
996	-11,67	-14,95	-133,46	1,9	2,59	6,83	4161,77	68,59	99,1	426,27	0,1	0,13	1,28	7,87	21,92	16,83	1,02	-5624,83	0	223,4	-199,51	-0,12	-0,14	-1,19	2,92	3,52	9,06	3502,11	50,31	83,28	461,22	0,03	0,04	1,15	20,09	3,3	295,61	1,11	NA	0	140,77	-861,87	-5,61	-6,51	-65,71	2,55	4,16	8,74	4261,27
997	0	0	NA	NA	NA	NA	NA	NA	NA	NA	NA	NA	1	0	0	NA	NA	NA	0	NA	NA	18,72	26,72	4,54	5,32	5,32	5,67	88,28	NA	15,4	5,44	0,3	0,43	1,43	147,61	29,93	62,56	NA	NA	0	22,28	59,67	14,61	28,69	7,53	2,21	2,44	2,56	187,55
998	21,23	455,66	66,74	0,43	0,93	0,93	1144,28	533,76	1078,97	0	0,95	20,46	21,46	21,23	95,34	27,18	0,41	NA	0	0	0	17,4	99,82	60,23	0,31	1,14	1,14	1260,13	860,63	1029,07	NA	0,83	4,74	5,74	17,4	82,57	25,85	3,03	NA	0	0	0	14	50,92	65,56	0,56	1,3	1,3	1704,33
999	0	0	NA	NA	NA	NA	NA	NA	NA	NA	NA	NA	1	0	0	NA	NA	NA	0	NA	NA	21,69	25,55	58,97	4,19	6,62	6,62	989,43	360	147,71	NA	15,09	17,78	1,18	21,69	15,09	143,72	NA	NA	0	0	0	13,69	20,31	32,92	1,08	2,35	3,07	875,07
1000	7,59	89,59	34,41	0,86	1,65	1,65	1650,72	106,46	135,95	0	0,92	10,81	11,81	7,59	91,53	8,29	1,09	NA	0	0	0	4,13	40,01	5,84	0,08	1,79	2,01	514,47	133,98	78,53	17,58	0,9	8,68	9,68	4,87	89,67	5,66	1,23	NA	0	1,05	-8,47	4,98	41,72	8,68	1,09	2,96	3,42	635
1001	-2,81	-3,68	-6,19	0,88	3,61	5,88	802,49	200,02	59,23	172,15	0,17	0,23	1,31	24,55	23,76	56,3	1,87	3532,89	4,97	60,31	404,65	0	0,01	0,02	0,08	0,27	1,22	2202,51	42,93	102,67	210,11	0,34	1	2,97	3,83	33,61	32,22	0,61	NA	25,02	16,31	97,6	0,02	0,05	0,09	0,09	0,35	1,34	1474,09
1002	25,44	27,53	24,99	12,7	12,93	12,93	357,57	6,17	26,87	NA	0,08	0,08	1,08	25,44	7,6	334,81	NA	NA	0	0	0	2,72	2,91	1,24	12,48	15,77	15,77	166,15	34,3	10,42	NA	6,34	6,77	1,07	2,72	6,34	42,92	NA	NA	0	0	0	4,66	4,96	2,78	15,97	16,54	16,54	217,08
1003	17,1	42,1	171,98	0,16	0,65	0,95	3659,94	985,82	2008,31	619,26	0,59	1,46	2,46	25,05	59,37	45,8	0,94	-34651	0	79,92	-27,29	9,04	18,75	117,5	0,19	0,84	1,23	4731,19	1491,56	2285,35	892,32	0,52	1,07	2,07	32,16	51,79	37,63	1,27	NA	0	226,36	-61,23	3,06	5,56	21,04	0,09	0,82	1,32	2502,61
1004	3,26	8,05	4,87	0,29	0,37	0,63	544,24	22,34	309,45	82,91	0,6	1,47	2,47	17,88	59,52	13,52	0,65	NA	0	21,87	293,11	14,84	28,25	15,66	0,58	0,84	0,95	384,07	45,1	172,85	19,48	0,47	0,9	1,9	28,83	47,48	36,88	0,94	NA	0	14,76	98,03	2,31	5,36	2,74	0,24	0,39	0,55	431,67
1005	-3,26	-19,86	-8,35	0,21	0,38	0,63	933,4	131,16	743,53	187,65	0,84	5,09	6,1	8,83	83,6	11,95	0,39	4344,64	0	30,99	392,08	8,02	32,24	14,09	0,28	0,52	0,72	639,64	106,06	456,43	93,68	0,75	3,02	4,02	20,55	75,08	13,59	0,58	10524,92	0	15,93	-2038,19	4,25	20,6	9,24	0,38	0,51	0,67	791,74
1006	0,26	0,39	0,83	0,07	0,4	2,41	1180,51	57,38	128,87	352,62	0,25	0,39	1,52	14,9	34,25	33,39	1,18	12892,66	8,74	47,48	94,18	0,53	0,71	1,2	0,07	0,44	4,22	827,01	22,79	39,32	233,3	16,98	22,8	1,34	15,74	16,98	55,07	1,22	NA	5,48	24,37	81,04	0,87	1,14	2,03	0,41	1,05	4,04	853,92
1007	6,49	13,13	99,07	0,43	0,43	0,43	5552,21	0	2775,36	0	0,51	1,02	2,02	6,49	50,54	12,85	0,63	NA	0	0	0	13,08	37,34	27,96	0,26	0,29	0,29	778,34	14,36	500,24	0	0,65	1,86	2,86	13,08	64,98	33,55	0,43	NA	0	0	0	5,3	14,55	NA	0,63	0,67	0,68	NA
1008	4,75	8,36	2,51	0,17	1,63	2,33	192,64	119,45	38,48	57,7	0,43	0,76	1,76	22,84	43,2	11	NA	8520	22,65	9,58	67,51	3,85	6,33	2,37	0,81	2,22	3,22	223,7	97,51	18,27	68,23	0,39	0,64	1,64	24,87	39,19	9,82	NA	NA	22,84	12,92	74,29	-3,57	-6,28	-2,25	0,46	1,49	2,32	229,16
1009	-0,06	-0,5	-0,08	0,27	0,33	0,58	492,78	22,05	351,2	88,08	0,72	5,85	8,12	-0,06	87,69	15,93	0,21	NA	0	0	0	-2,28	-20,06	-3,4	0,1	0,2	0,74	541,36	36,74	374,9	205,22	70,02	615,12	8,78	-2,28	70,02	21,11	0,24	NA	0	0	0	13,41	53,15	19,64	0,49	0,54	0,81	533,31
1010	-1,03	-1,89	-9,69	0,02	0,03	0,03	3430,62	7,9	1132,63	0	0,46	0,84	1,84	-1,03	45,67	19,34	0,55	NA	0	0	0	-5,42	-10,23	-48,59	0,12	0,12	0,12	3263,46	3,87	1126,49	0	0,47	0,89	1,89	-5,42	47,02	10,97	0,55	NA	0	0	0	-2,1	-3,76	NA	0,2	0,2	0,2	2880,97
1011	39,16	65,37	39,64	1,09	6,84	6,99	368,44	197,13	34,26	5,34	0,4	0,67	1,67	39,37	40,1	104,21	2,66	NA	0	0,21	0,46	18,7	37,59	25,7	2,12	3,81	3,9	500,34	186,64	78,94	9,77	0,5	1,01	2,01	22,73	50,26	46,3	5,95	NA	23,66	5,54	10,93	15,47	21,93	22,65	3,34	5,99	6,8	532,8
1012	-3,18	-4,21	-13,37	3,19	3,75	5,93	1531,35	40,71	64,53	163,02	0,14	0,19	1,33	12,29	24,57	52,65	1,19	115,1	0,61	65,06	7369,49	1,08	1,4	3,86	5,36	5,79	8	1302,88	24,6	57,82	127,85	0,14	0,19	1,3	16,87	14,26	82,38	1,35	NA	0	40,66	390,3	1,27	1,62	4,63	6,59	7,51	10,08	1322,71
1013	2,03	2,4	3,5	2,23	3,37	4,96	626,75	80,88	68,43	114,27	0,15	0,18	1,18	17,99	15,35	77,23	2,02	20020,26	0,4	27,48	73,01	0,85	1,02	1,64	3,09	4,57	7,66	706,77	65,53	35,99	137,11	0,17	0,21	1,21	16,51	17,04	51,25	1,8	NA	7,79	21,9	64,34	-0,55	-0,65	-1,04	3,73	5,25	8,67	684,6
1014	0,46	27,14	1,19	0,54	0,57	0,57	952,62	17,99	586,07	NA	0,98	58,48	59,51	0,46	98,32	11,67	0,51	NA	7,02	0	0	0,86	34,69	1,38	0,39	0,43	0,82	582,23	18,52	415,97	170	0,98	39,13	40,13	0,86	97,51	27,16	0,65	NA	2,95	0	0	0,68	22,8	0,67	0,35	0,4	0,79	361,98
1015	-0,23	-0,43	-0,8	0	0,22	1,09	1248,92	45,56	168,8	204,63	0,3	0,56	1,84	15,3	30,28	32,89	0,82	NA	5,38	38,12	100,16	1,51	2,8	4,6	0	0,17	0,96	1110,65	34,62	131,58	192,17	0,32	0,59	1,86	17,67	31,89	34,51	0,8	NA	10,15	35,43	87,7	0,32	0,56	1,1	0	0,23	1,31	1246
1016	-3,77	-7,92	-8,44	2,36	2,38	3,41	814,84	3,62	164,34	171,4	0,52	1,1	2,1	75,45	52,4	4,08	2,62	1210,17	0	177,34	602,86	8,61	16,93	21,61	2,67	2,67	3,37	913,57	1,13	201,61	140,23	49,14	96,63	1,97	79,1	49,14	26,97	3,09	NA	0	176,93	608,42	13,32	21,79	36,66	3,35	3,54	4,07	1001,8
1017	-25,79	328,19	-40,96	33,03	38,34	39,58	578,14	58,88	11,09	14	1,04	-13,27	-12,73	-25,79	107,86	-16,88	4,2	NA	0	0	0	-34,12	75,28	-32,48	8,51	8,53	9,25	346,51	0,65	29,1	20,85	1,4	-3,08	-2,21	-34,12	139,82	-16,06	4,21	NA	0	0	0	20,42	-132,86	31,42	5	6,44	7,94	560,01
1018	1,98	6,03	5,53	0,01	1,21	1,52	1014,25	400,86	105,44	104,47	0,52	1,57	3,04	10,49	67,09	31,28	0,73	-8258,31	22,74	23,7	-110,12	3,25	10,7	13,4	0	0,87	1,12	1502,78	466,67	238,32	130,06	0,58	1,91	3,29	11,24	58,11	12,98	0,68	6567,56	29,15	23,5	-84,85	2,93	10,53	13	0,01	0,93	1,06	1615,57
1019	23,98	50,61	13,43	5,47	5,47	5,47	203,91	NA	23,34	NA	0,53	1,11	2,11	40,67	52,62	84,02	2,42	4367,33	0	9,35	22,08	24,13	56,56	NA	3,25	8,84	8,84	211,02	NA	20,23	NA	57,34	134,42	2,34	42,85	57,34	52,03	6,32	NA	0	8,03	23,88	51,17	73,62	NA	5,77	5,77	5,77	82,79
1020	0,43	8,01	0,32	0,23	0,47	1,06	269,77	60,29	252,64	149,81	0,95	17,84	18,84	0,43	94,69	0,45	NA	NA	0	0	0	46,94	83,82	14,41	0,77	2,21	2,27	111,75	70,35	48,63	2,82	0,44	0,79	1,79	46,94	44	106,68	NA	NA	0	0	0	8,99	17,3	3,53	1,07	1,73	2,07	142,75
1021	32,62	57,81	34,88	0,49	0,87	2,3	154	64,17	167,75	238,28	0,44	0,77	1,77	32,62	43,57	74,86	NA	NA	0	0	0	10,32	26,19	11,42	0,91	2,89	4,25	402,6	NA	93,66	127,02	0,61	1,54	2,54	12,54	60,6	17,03	NA	NA	0	1,81	5,83	1,87	3,97	4,14	0,18	1,2	1,9	805,15
1022	0,57	1,3	0,7	0,02	0,61	1,09	450,1	94,7	141,5	75,66	0,49	1,14	2,3	28,77	56,53	28,71	0,92	4274,97	8,23	34,88	288,4	-6,01	-14,91	-6,94	0,02	0,38	1,04	420,49	52,34	81,08	97,09	0,54	1,35	2,48	25,05	54,2	17,87	0,91	8921,08	19,38	25,8	217,5	-11,46	-45,23	-15	0,01	0,26	0,68	476,42
1023	-1,97	-9,44	-2,22	0,4	0,4	0,4	410,71	NA	321,53	NA	0,79	3,8	4,8	19,29	79,16	38,03	0,3	9600,5	0	23,98	41,2	-1,7	-10,65	NA	0,45	0,74	0,89	330,7	79,77	274,97	40,06	0,84	5,28	6,28	25,86	84,07	24,63	0,62	NA	0	18,38	40,51	4,92	19,43	1,46	0,57	1	1	108,1
1024	NA	NA	NA	NA	NA	NA	NA	NA	NA	NA	NA	NA	NA	NA	NA	NA	NA	NA	NA	NA	NA	-5,93	-10,62	-2,4	2,21	2,27	2,27	147,19	3,84	64,19	NA	0,44	0,79	1,79	4,06	44,14	-13,44	NA	NA	0	2,97	60,79	18,92	33,3	7,31	1,92	2,32	2,32	140,61
1025	-10,09	-10,67	NA	0,78	8,79	8,79	NA	NA	NA	NA	0	0	1,06	-10,09	5,47	-465,03	1,24	NA	0	NA	0	4,73	5,12	NA	1,65	6,17	6,17	2490,73	330,64	73,24	NA	2,97	3,22	1,08	4,73	2,97	409,87	1,46	NA	0	0	0	8,89	9,58	NA	10,03	11,03	11,03	1998,66
1026	0,55	1,16	6,05	0,27	1,88	1,99	4034,2	1714,78	292,72	118,33	0,44	0,93	2,13	15,43	53,06	25,83	1,15	-2024,17	19,36	164,91	-294,24	1,7	3,72	16,65	0,18	1,58	1,68	3565,95	1531,8	196,18	111,73	45,76	100,28	2,19	12,16	45,76	26,33	1,05	NA	25,55	74,19	-90,69	13,92	26,08	83,59	0,21	1,53	1,54	2185,79
1027	0,32	0,43	0,5	0,21	0,81	2,26	568,86	44,37	79,82	117,54	0,22	0,3	1,36	20,32	26,22	59,05	1,39	18192,93	0	31,25	82,07	0,6	0,76	0,9	0,39	2,92	6,46	547,92	89,65	35,42	125,21	0,17	0,22	1,27	24,79	17,17	83,75	1,49	NA	7,16	26,48	64,28	0,97	1,25	1,4	0,2	2,28	4,52	524,27
1028	10,81	13,97	11,89	36,15	38,31	38,31	400,33	3,79	1,76	NA	0,22	0,29	1,29	10,81	22,59	105,1	1,2	NA	21,93	0	0	20,55	20,59	21,8	81,07	82,71	82,71	386,11	1,36	0,83	NA	0	0	1	20,55	0,22	17029,67	1,22	NA	0	0	0	41,36	45,71	34,5	5,09	5,24	5,24	303,64
1029	7,45	15,99	54,39	0,14	0,59	1,02	2658,08	387,73	856,23	369,75	0,36	0,78	2,15	18,14	53,41	52,04	0,75	NA	0	78,09	-119,28	8,54	17,83	49,93	0,34	0,77	1,21	2128,88	306,21	713,65	310,35	0,36	0,76	2,09	21,42	36,25	55,1	0,85	NA	0	53,54	-92,64	6,4	13,12	44	0,3	0,72	1,27	2501,63
1030	-3,45	-9,82	-6,54	0,08	1,01	1,01	690,41	272,32	313,56	NA	0,65	1,85	2,85	1,49	64,88	23,44	1,06	35435,2	0,32	9,36	21,17	1,23	3,86	2,36	0	0,62	0,62	699,81	135,83	236,81	NA	0,68	2,15	3,15	6,36	68,21	32,81	0,83	NA	0,43	9,87	21,07	-11,22	-45,94	-20,15	0	0,8	0,8	653,73
1031	22,55	65,2	NA	1,01	1,53	1,53	70,08	40,33	77,48	NA	65,42	189,17	2,89	22,55	65,42	34,47	NA	NA	0	0	0	20,52	56,22	NA	1,5	1,52	1,52	194,44	2,75	58,06	NA	63,49	173,92	2,74	20,52	63,49	33,88	10,99	NA	33,3	0	0	24,97	59,26	NA	0,84	1,69	1,69	131,82
1032	2,44	3,34	0,86	3,73	3,77	3,77	128,79	1,45	33,76	NA	0,27	0,37	1,37	26,55	26,89	9,09	NA	2581	0	8,53	63,81	18,79	22,27	6,69	6,51	6,55	6,55	129,51	0,84	19,55	NA	15,6	18,49	1,18	18,79	15,6	120,45	NA	NA	0	0	0	13,58	15,84	6,41	7,12	7,18	7,18	171,84
1033	0,09	0,42	0,64	0,02	0,72	1,16	2514,68	384,85	306,8	242,25	0,69	3,11	4,51	14,46	77,81	9,17	0,9	1684,33	9,73	99,27	633,17	0,83	3,06	4,23	0,16	0,44	1,48	1846,96	56,8	200,55	209,57	0,63	2,32	3,67	16,16	63,25	12,84	0,94	NA	0	56,54	286,14	-0,65	-2,23	-3,67	0,01	0,33	1,01	2052,85
1034	3,75	4,7	9,06	1,77	3,74	6,78	879,27	147,45	75,34	232,63	0,18	0,23	1,25	19,74	20,12	62,03	2,2	31958,28	0	38,62	67,04	11,85	27,6	14,93	0,18	0,42	1,45	458,65	39,75	165,69	171,6	0,44	1,02	2,33	56,02	43,79	49,21	1,02	7555,05	1,49	39,74	150,17	-5,97	-18,66	-9,38	1,29	1,67	4,84	572,06
1035	1,14	9,59	10,6	0,04	0,04	0,04	3388,99	NA	1559,76	NA	0,88	7,43	8,43	1,14	88,13	8,77	0,54	NA	41,6	0	0	2,4	15,89	18,5	0,02	0,02	0,02	2810,42	NA	1533,06	NA	0,85	5,63	6,63	2,4	84,92	11,11	0,15	NA	29,77	0	0	-6,4	-67,56	-1444,73	0,01	0,01	0,01	82220,32
1036	27,53	94,77	39,48	0,04	0,75	0,75	521,93	242,41	341,72	0	0,71	2,44	3,44	27,53	70,95	43,99	0,57	NA	0	0	0	80,76	98,02	NA	1,3	1,85	1,85	284,94	27,34	49,46	NA	0,18	0,21	1,21	80,99	17,61	471,67	1,22	NA	0	0	0	50,5	98,01	NA	0,99	1,14	1,14	474,62
1037	14,42	58,47	9,93	0,2	0,96	1,09	250,68	82,06	40,33	14,45	0,75	3,06	4,06	22,53	75,34	36,12	1,02	58357,33	27,12	5,59	19,04	7,18	22,76	4,85	0,07	1,49	1,72	246,05	139,15	46,88	21,95	0,68	2,17	3,17	17,86	68,45	40,4	1,63	NA	20,9	7,22	24,8	2,82	8,13	1,8	0,07	1,66	1,75	232,46
1038	0,84	1,22	23,73	7,37	7,7	9,04	10239,87	134,67	410,5	556,19	0,31	0,44	1,44	17,04	30,58	39,85	1,1	-5964,67	0	455,69	-150,86	2,43	3,38	106,81	11,77	12,66	15,59	15994,5	402,63	452,6	1328,52	0,28	0,39	1,39	19,02	28,16	48,25	1,3	NA	0	729,17	-110,54	-10,55	-24,4	-2195,2	0,17	1,35	1,62	75766,15
1039	4,21	5,69	30,44	0	0,95	1,22	2633,56	260,41	275,15	76,17	0,16	0,22	1,35	6,09	26,13	60,9	0,88	61498,5	0	13,61	19,75	0,76	1,8	9,32	0	2,31	2,6	4447,72	1641,2	694,16	205,84	0,58	1,36	2,36	4,08	57,62	6,9	1,35	NA	1,07	40,52	50,39	-6,47	-22,76	-58,58	0,06	0,87	1,02	3296,37
1040	3,95	4,83	4,68	0,89	1,61	5,92	431,15	27,31	37,75	164,79	0,16	0,2	1,22	22,4	18,2	74,35	1,91	16618,87	0	21,85	87,86	4,76	5,77	5,66	0,82	2,07	6,13	433,33	49,5	39,53	160,6	0,16	0,2	1,21	25,49	16,28	82,03	2,06	11702,4	0	17,28	63,03	2,33	3	3,09	1,24	3,02	7,57	481,37
1041	0,67	1,11	1,74	0,1	0,26	1,04	938,26	26,35	168,07	133,9	0,22	0,36	1,65	11,63	39,21	36,36	0,79	2356,58	0	28,23	508,75	0,2	0,34	0,65	0,08	0,23	1,08	1181,26	37,59	262,1	221,61	0,27	0,46	1,72	11,93	26,59	21,9	0,81	NA	0	27,55	1026,91	0,1	0,16	0,32	0,05	0,16	1,22	1108,15
1042	0,96	7,39	1,72	0,07	0,4	1	649,55	100,82	218	190,78	0,86	6,63	7,68	11,81	86,98	8,45	0,97	5787,33	14,63	19,36	183,61	-3,39	-43,93	-4,16	0,04	0,42	0,86	446,17	101,58	210,08	118,31	0,92	11,9	12,96	7,25	91,83	6,75	0,81	NA	21,3	9,37	135,23	0,45	4,99	0,74	0,09	0,37	0,8	597,93
1043	14,07	20,78	20,36	0,02	0,99	1,55	526,73	111,6	35,98	64,72	0,27	0,4	1,48	18,62	32,31	65,18	1,13	53773,93	17,96	6,59	22,54	11,4	18,11	30,66	0	0,12	0,95	978,9	34,15	158,09	248,48	0,34	0,54	1,59	14,94	33,67	45,09	0,93	NA	15,43	6,88	17,25	2,19	3,15	3,73	0	0,57	0,99	621,39
1044	-6,81	-8,11	-17,04	0	3,59	3,96	910,55	466,28	25,49	49,41	0,16	0,19	1,19	-1,09	16	-23,73	1,99	-2063,98	11,62	14,32	-543,46	2,53	2,98	5,28	0	4,07	4,44	761,3	420,68	21,75	38,97	0,15	0,18	1,18	8,39	15,09	35,73	2,21	NA	10,86	8,86	51,65	1,35	1,63	3,03	0	3,82	4,16	817,23
1045	0,41	9,91	0,27	0,29	0,43	0,74	242,33	25,28	173,53	52,72	0,96	23,44	24,44	8,24	95,91	14,72	0,59	NA	0	3,85	162,65	21,6	83,32	10,73	0,22	0,79	0,79	180,9	57,82	101,8	NA	0,74	2,86	3,86	30,61	74,08	49,29	0,66	NA	0	3,28	35,9	5,58	45,41	9,88	0,35	0,77	0,77	644,46
1046	0,23	0,29	1,27	0,41	1,89	2,16	2046,27	665,76	449,43	122,97	0,23	0,29	1,29	17,83	22,63	139,51	1,5	-13034	0	98,97	-50,01	0,45	0,56	4,7	0,47	2,65	2,84	3777,84	1435,67	657,84	125,02	0,19	0,23	1,23	23,54	18,56	171,28	1,64	NA	0	177,87	-43,1	0,13	0,14	1,19	0,19	4,33	7,5	3426,09
1047	-5,18	-7,26	-50,87	0,03	1,15	2,73	3577,18	443,1	258,76	637,99	0,19	0,26	1,4	3,03	28,66	27,93	1,11	2316,12	5,84	80,63	415,25	-0,84	-1,11	-4,76	0,07	1,31	3,35	2065,58	243,44	105,87	398,02	0,15	0,2	1,32	8,33	15,32	59,36	1,16	NA	4,41	37,78	97,5	0,55	0,67	3,02	0,04	2,26	6,08	1982,66
1048	-1,11	-1,13	NA	NA	NA	NA	NA	NA	NA	NA	0,01	0,01	1,01	-1,11	1,09	-102	NA	NA	0	NA	0	-7,14	-8,12	-56,67	7,56	7,56	8,25	2889,55	NA	346,2	240,6	0,12	0,14	1,14	-5,1	12,11	-58,93	NA	NA	0	16,17	35,93	-4,25	-141,55	-143,87	0,05	0,1	0,1	12312,38
1049	0	0	NA	NA	NA	NA	NA	NA	NA	NA	NA	NA	1	0	0	NA	NA	NA	0	NA	NA	52,29	63,04	46,36	3,5	4,38	4,38	322,7	47,83	54,42	NA	0,17	0,21	1,21	72,63	17,05	341	3,27	NA	0	18,03	21,39	-97,06	-137,67	NA	2,13	2,2	2,2	NA
1050	34,63	89,8	29,1	0,52	1,56	1,56	153,79	193,41	185,88	NA	61,44	159,33	2,59	34,63	61,44	56,36	9,37	NA	0	0	0	-2,53	-3,67	NA	0,94	2,97	2,97	NA	NA	NA	NA	31,14	45,22	1,45	-2,53	31,14	-8,12	9,03	NA	0	NA	0	-55,36	-110,5	NA	0,58	1,77	1,77	NA
1051	-1	-1,01	NA	NA	NA	NA	NA	NA	NA	NA	NA	NA	1,01	-1	1	NA	NA	NA	0	NA	0	20,96	24,97	14,32	3,93	6,23	6,23	248,72	90,78	39,47	NA	16,05	19,11	1,19	20,96	16,05	130,61	NA	NA	0	0	0	13,57	20,21	1,83	2,31	3,04	3,04	49,11
1052	7,21	16,43	13,17	0,16	1,49	2,07	664,91	110,83	82,82	47,82	0,53	1,2	2,28	13,26	52,86	23,65	1,14	8966,56	37,88	7,92	24,16	1,46	3,2	3,61	0,23	1,17	1,33	902,26	138,95	148,37	24,39	0,51	1,13	2,19	9,78	51,44	13,91	1,04	NA	33,16	14,75	92,99	25,72	45,13	138,08	0,18	0,78	0,9	1954,21
1053	NA	44,54	NA	NA	0	NA	NA	NA	NA	NA	NA	-1	0	NA	NA	-44,54	NA	NA	NA	NA	0	NA	80,13	NA	NA	0	NA	NA	NA	NA	NA	NA	-1	0	NA	NA	-80,13	NA	NA	NA	NA	NA	15,29	100	NA	1,18	1,18	1,18	310,88
1054	0,69	1	1,99	0,01	0,48	2,33	1055,41	102,92	164,39	412,45	0,28	0,4	1,45	34,66	31,27	78,23	1,36	2539,83	5,28	98,49	395,47	0,23	0,32	0,46	0,39	0,99	3,52	730,64	79,59	131,57	332,89	0,28	0,4	1,4	37,94	28,38	75,31	2,08	NA	0	75,7	305,37	-0,13	-0,24	-0,37	1,05	1,24	2,33	1058,18
1055	18,52	59,57	10,86	0,48	1,21	1,23	213,5	105,17	145,48	3,15	0,69	2,22	3,22	31,07	68,91	26,88	2,02	NA	0	7,36	40,08	2,16	10,07	1,8	0,3	0,9	0,9	302,6	131,38	220,73	NA	0,79	3,66	4,66	12,35	78,52	4,35	0,78	NA	4,66	8,47	70,89	20,59	66,99	13,4	0,33	1,25	1,25	236,93
1056	0,01	0,01	0,07	2,02	3,96	9,53	2324,36	124,34	44,4	363,18	0,09	0,12	1,3	12,94	23,07	68,82	1,13	2437,43	0,87	82,56	539,69	0,04	0,05	0,23	3,72	5,86	13,06	1934,17	85,5	40,05	288,52	0,09	0,12	1,29	14,54	9,16	65,54	1,16	NA	0	54,69	296,7	0,5	0,64	2,76	4,6	6,33	11,95	2020,98
1057	-2,02	-3,62	-8,88	0,01	0,31	0,81	1599,42	67,7	192,35	172,05	0,31	0,56	1,79	11,17	44,18	29,91	0,78	5734,05	17,53	57,95	196,91	0,88	1,46	3,79	0,02	0,38	1,18	1565,21	43,4	137,84	198,23	0,27	0,45	1,65	14,79	27,12	38,29	0,87	NA	16,65	41,94	132,97	0,39	0,62	1,51	0,09	0,77	1,64	1405,35
1058	-0,24	-0,34	-0,57	0,02	0,39	2,13	847,78	41,11	113,57	200,77	0,17	0,24	1,41	21,17	29,21	42,2	1,03	8299,72	0,47	49,87	142,58	11,85	27,6	14,93	0,18	0,42	1,45	458,65	39,75	165,69	171,6	0,44	1,02	2,33	56,02	43,79	49,21	1,02	7555,05	1,49	39,74	150,17	-5,97	-18,66	-9,38	1,29	1,67	4,84	572,06
1059	-22,61	423,08	-46,01	0,1	0,2	0,34	740,87	71,08	741,54	106	1,01	-18,94	-18,71	-10,07	105,34	7,28	-0,08	5058	0	25,52	178	10,9	245,29	15,88	0,23	0,27	0,39	530,03	15,1	474,55	58,3	0,91	20,44	22,5	21,36	90,83	28,29	0,07	NA	0	11,19	38,8	38,73	88,65	39,58	0,47	0,54	0,75	372
1060	1,67	22,23	3,97	0,67	0,76	0,85	866,82	20,74	274,68	25,3	0,93	12,35	13,35	1,67	92,51	10,07	0,94	NA	0	0	0	3,1	30,42	NA	0,69	0,88	0,96	485,42	8,02	223,69	17,2	0,9	8,8	9,8	3,1	89,8	22,29	0,97	NA	0	0	0	2,52	21,93	3,23	0,47	0,8	0,94	466,64
1061	-4,9	-7,3	-17,95	0,13	0,35	1,25	1334,64	50,54	224,24	205,53	0,21	0,31	1,49	10,84	32,93	27,02	0,89	-1379,79	0,15	57,7	-808,35	0,1	0,14	0,31	0	0,2	0,95	1194,18	42,61	217,97	164,39	0,21	0,31	1,47	14,71	21,36	49,16	0,85	8499,64	0	33,4	1116,79	0,02	0,03	0,08	0,02	0,19	1,08	1254,03
1062	-10,79	-168,5	-21,98	0,19	0,33	0,88	741,61	67,61	358,02	259,2	0,94	14,62	15,62	3,03	93,6	-0,36	0,92	NA	15,09	28,14	-116,59	4,69	45,04	8,67	0,25	0,48	0,98	672,55	103,78	329,69	224,05	0,9	8,59	9,59	21,58	89,58	15,15	1,06	NA	18,42	22,44	175,56	5,5	41,22	9,17	0,39	0,64	1,17	606,42
1063	20,85	83,18	40,08	0,62	0,81	1,22	699,82	101,51	516,85	211,43	0,75	2,99	3,99	51,84	74,94	46,53	2,77	5266,5	0	59,58	206,22	8,61	28,12	12,6	0,04	0,94	1,21	532,32	330,13	365,08	96	0,69	2,26	3,26	42,82	69,37	24,01	1,89	NA	0	35,98	1453,23	19,6	28,48	18,82	0,61	1,19	2,05	349,61
1064	NA	NA	NA	NA	NA	NA	NA	NA	NA	NA	NA	NA	NA	NA	NA	NA	NA	NA	NA	NA	NA	5,82	49,22	9,55	0,06	1,13	1,13	597,49	559,75	521,1	NA	0,88	7,46	8,46	5,82	88,18	6,6	NA	NA	0	0	0	0,1	0,99	0,34	0,34	1,11	1,11	1222,13
1065	-5,83	-668,67	-55,64	0,02	2,37	3,02	3475,63	1373,29	560,92	379,21	0,98	112,87	114,75	-0,23	99,13	-2,05	0,05	-506,74	0,66	53,49	-2426,29	-0,06	-15,81	-0,53	0,16	1,27	1,46	3039,97	1238,75	944,93	207,28	99,07	24533,6	247,63	3,12	99,07	1,29	0,07	NA	5,6	19,28	105,65	-1,88	108,01	-9,8	0,02	0,44	0,56	1893,23
1066	-1,95	-2,75	-7,42	0,43	0,71	3,65	1383,22	40,93	195,88	582,69	0,29	0,41	1,41	6,22	28,93	55,62	1,8	-5106,75	0	31,04	-143,27	-6,83	-9,23	-18,58	0,04	0,34	3,47	989,63	50,87	167,85	525,72	0,26	0,35	1,35	2,64	25,92	53,35	2,05	NA	0	25,75	-91,12	-0,89	-1,55	-2,75	0,18	1,06	1,87	1119,46
1067	2,49	15,8	NA	1,04	1,18	1,18	NA	NA	NA	NA	0,84	5,36	6,36	2,49	84,26	2,95	NA	NA	0	NA	0	3,66	57,46	1,28	0,35	1,07	1,07	126,78	84,21	117,4	NA	93,62	1468,17	15,68	3,66	93,62	3,91	NA	NA	0	0	0	1,96	29,92	0,51	0,72	1,08	1,08	95,23
1068	-3,14	-3,71	-8,61	6,43	6,43	6,43	356,98	NA	153,77	NA	0,16	0,18	1,18	-1,03	15,55	-20,16	NA	NA	0	5,77	750	24,88	26,78	14,7	14,14	14,14	14,14	214,97	NA	15,03	NA	0,07	0,08	1,08	24,88	7,07	351,9	NA	NA	0	0	0	27,51	30,15	6,78	11,42	11,42	11,42	89,7
1069	0,86	1,49	0,61	0,2	0,32	1,1	257,89	12,02	53,13	81,38	0,42	0,74	1,74	30,5	42,37	35,68	1,04	8848,76	19,58	21	102,63	NA	NA	NA	NA	NA	NA	NA	NA	NA	NA	NA	NA	NA	NA	NA	NA	NA	0	NA	NA	NA	3,31	5,06	2,69	0,12	0,26	1,54	295,71
1070	-13,85	-323,68	-46,18	0,11	0,72	3,77	1213,76	49,15	51,58	251,68	0,96	22,37	23,37	-3,26	95,72	-5,69	1,06	4519	2,48	35,3	152,36	-12,85	-170,12	-39,66	0,17	0,19	2,62	1123,03	2,96	116,97	284,02	0,92	12,23	13,23	-0,53	92,44	-0,75	1,25	NA	0	28,13	56,03	0,3	4,04	0,77	0,38	0,42	2,01	923,3
1071	8,43	17,58	6,39	0,53	1,39	1,66	275,78	119,54	139,35	38,19	0,51	1,07	2,09	19,29	52,04	16,39	3,18	5995	0	8,22	55,42	0,93	1,42	0,93	1,06	2,61	2,69	366,12	169,18	109,27	8,87	34,63	52,98	1,53	13,96	34,63	2,68	3,69	NA	0	13,11	90,41	-20,88	-23,64	-23,9	4,77	7,37	7,69	416,61
1072	2,75	16,85	4,5	0	0,18	0,71	595,66	34,54	87,45	107,13	0,56	3,45	6,13	11,78	83,68	21,67	0,52	21302,16	18,48	14,77	59,28	2,33	12,56	3,59	0	0,13	0,72	562,19	25,1	81,17	115,69	0,56	3,01	5,4	13,07	55,72	24,63	0,52	9841,73	20,72	12,06	42,79	1,14	6,15	1,91	0,01	0,28	0,73	609,83
1073	-7,89	-13,41	-22,76	0,99	1,17	2,09	1050,27	60,67	345,41	323,98	0,41	0,7	1,7	26,18	41,2	23,5	2,17	1102,83	0	98,28	1188,54	2,74	4,9	7,85	0,07	1,51	2,4	1042,17	486,01	336,5	298,24	0,44	0,79	1,79	36,53	44,06	31,3	2,88	NA	0	69,23	908,18	4,37	7	14,1	1,33	1,66	2,79	1176,09
1074	-3,65	-18,86	-10,16	0	0,15	0,45	1014,48	82,61	383,91	170,3	0,61	3,14	5,17	4,94	80,67	13,66	0,31	-3690,38	21,22	23,92	-165,6	0,19	1,21	0,58	0,02	0,46	0,64	1111,45	279,55	341,6	111,31	0,68	4,31	6,35	7,35	67,9	10,46	0,35	NA	31,73	15,63	-141,66	0,9	4,26	2,12	0,01	0,12	0,35	860,23
1075	9,39	NA	3,04	NA	NA	NA	117,81	27,55	NA	4,88	NA	NA	NA	10,5	0	NA	0	28923,67	0	0,36	5,76	-4,78	-14,48	-2,71	0,27	0,72	0,74	206,15	36,86	63,33	1,41	0,67	2,03	3,03	-4,25	66,97	-4,94	0,82	NA	32,58	0,22	-9,78	2,22	5,24	1,94	0,31	0,64	0,64	318,24
1076	3,82	76,55	37,7	0,01	0,14	0,15	3590,48	427,09	3272,3	45,46	0,95	19,03	20,03	3,82	95,01	9,47	0,06	NA	0	0	0	0,09	0,54	0,43	0	0,15	0,23	1708,41	177,23	1230,71	104,38	0,83	4,9	5,9	4	83,04	12,87	0,2	NA	0	12,97	18,58	1,02	1,54	2,45	0,21	0,62	1,04	874,61
1077	5,08	5,25	222,9	11,86	32,03	34,61	15964,74	9135,85	452,99	1185,38	0,03	0,03	1,03	6,27	3,25	295,92	136,32	NA	0	51,94	-3,79	4,31	4,44	234,34	10,98	35,55	37,71	19806,15	12504,33	508,84	1101,17	0,03	0,03	1,03	5,55	2,96	335,01	47,93	NA	0	50,09	-2,83	3,74	3,82	327,02	47,95	60,62	64,46	31796,01
1078	0,57	1,22	2,28	0,14	0,6	1,89	1455,73	44,16	97,95	128,8	0,18	0,38	2,13	5,7	53,06	86,53	0,67	38377,22	10,95	20,52	35,86	0,19	0,36	0,7	0,3	0,39	1	1324,19	13,73	160,83	98,23	0,15	0,29	1,88	5,73	15,37	114,47	0,64	NA	3	14,7	25,22	0,03	0,09	0,16	0,9	2,38	2,71	1675,4
1079	-1,07	-1,22	-11,89	33,83	39,07	41,13	4049,91	258,97	52,39	109,47	0,04	0,04	1,15	10,64	12,74	206,64	1,93	-280,7	0	130,3	-3494,1	0,97	1,1	9,92	45,74	51,4	53,97	3713,14	218,55	41,68	107,01	0,03	0,04	1,13	13,49	3,21	297,25	2,33	NA	0	88,72	1066,73	2,31	2,6	25,87	27,07	30,29	31,76	4083,27
1080	-1,71	-5,6	-2,59	2,41	2,96	2,96	551,8	42,96	78,97	NA	0,69	2,28	3,28	27,51	69,48	1,43	1,55	7687	0	44,29	77,99	0,72	1,99	NA	1,99	2,13	2,13	418,96	10,22	69,49	NA	0,64	1,76	2,76	57,28	63,76	1,13	1,3	NA	0	48,16	60,28	4,79	11,11	NA	4,16	4,43	4,43	548,36
1081	0,65	1821,9	19,13	0,02	0,21	0,58	10667,82	2002,93	10538,53	3899,51	1	2790,16	2791,16	2,34	99,96	15,63	0	-139	0	49,46	-1779,14	0,15	0,25	1,8	0,08	0,81	1,59	4280,21	1183,92	1628,33	1261,59	38,72	63,2	1,63	3,81	38,72	45,33	1,57	NA	0	42,97	-240,83	-0,37	-0,64	-3,22	0,58	1,35	1,74	3134,18
1082	21,79	23,32	23,17	15,19	15,19	15,19	387,05	NA	25,2	NA	0,07	0,07	1,07	21,79	6,58	330,95	NA	NA	0	0	0	53,82	67,78	139,33	4,85	4,85	4,85	942,36	NA	192	NA	20,6	25,95	1,26	53,82	20,6	261,25	NA	NA	0	0	0	24,53	54,62	383,97	1,82	1,82	1,82	5697,86
1083	6,49	67,42	3,15	0,01	1,07	1,07	176,86	88,55	70,89	NA	0,9	9,39	10,39	6,49	90,38	14,65	1,07	NA	7,14	0	0	0,95	7,04	NA	0,01	1,26	1,26	100,72	56,46	43,87	NA	0,86	6,39	7,39	0,98	86,48	20,93	1,27	NA	1,38	0	0,04	1,78	16,83	NA	0	1,35	1,35	153,68
1084	58,46	80,15	NA	19,87	20,88	20,88	NA	NA	NA	NA	0,27	0,37	1,37	58,46	27,07	235,08	NA	NA	0	NA	0	-13,05	-16,74	NA	12,13	12,13	12,13	NA	NA	NA	NA	0,22	0,28	1,28	-13,05	22,05	-59,19	NA	NA	0	NA	0	5,75	39,74	1,28	0,15	1,19	1,19	80,97
1085	2,89	9,37	4,15	0,46	1,48	1,48	524,02	358,03	350,56	NA	0,69	2,25	3,25	2,89	69,19	4,17	NA	NA	0	0	0	-61,4	-2177,57	-114,88	0,15	1,03	1,03	681,12	573,11	654,64	NA	97,18	3446,77	35,47	-61,4	97,18	-63,18	NA	NA	0	0	0	10,15	81,74	49,39	0,13	1,14	1,14	1771,63
1086	8,16	8,14	63,29	-136,25	-136,25	-339,19	759,78	NA	-8,23	1669,89	0	0	1	8,16	-0,29	-2768,75	NA	NA	0	0	0	-43,71	-60,01	-4,05	0,69	0,69	3,68	33,73	NA	9,06	27,07	0,27	0,37	1,37	112,27	27,15	-161,01	NA	2382,5	0	9,64	72,27	-92,5	-136,23	-3,65	0,93	0,64	4,35	14,36
1087	-0,96	-0,96	NA	NA	NA	NA	NA	NA	NA	NA	NA	NA	1	-0,96	0	NA	NA	NA	0	NA	NA	16,7	17,56	NA	19,09	20,54	20,54	1495,59	105	72	NA	0,05	0,05	1,05	16,7	4,87	343,13	NA	NA	0	0	0	6,17	6,46	NA	21,89	21,89	21,89	3187,43
1088	1,73	2,54	4,4	0,32	0,96	2,96	925,28	179,09	279,95	567,61	0,32	0,47	1,47	41,34	31,87	23,57	7,33	-6389,1	0	100,69	-170,47	6,24	10,8	7,77	0,21	1,55	1,99	453,37	249,07	185,4	81,68	0,42	0,73	1,73	36,21	42,2	20,82	3,29	NA	0	26,43	-109,03	5,16	19,61	38,28	0,54	1,56	2,04	2702,55
1089	8,14	19,42	6,09	-0,07	0,51	1,17	272,36	40,09	68,63	45,02	0,58	1,39	2,39	33,72	58,11	43,13	1,05	NA	0	13,61	61,3	-6,41	-19,75	-4,74	0,04	0,49	1,02	269,2	53,98	119,16	63,36	0,68	2,08	3,08	20,45	67,57	20,09	0,99	NA	0	13,92	96,96	-31,25	-86,38	-15,42	0,31	0,62	1,63	179,64
1090	9,63	14,29	122,4	0,45	0,76	1,76	4628,6	300,51	419,76	969,76	0,31	0,46	1,48	18,85	32,65	63,11	1,07	-8234,67	11,8	117,24	-94,93	8,85	14,14	64,96	0,36	0,59	1,46	2670,75	153,36	307,49	578,52	37,36	59,65	1,6	19,25	37,36	50,85	1,02	NA	15,25	76,31	-84,58	20,31	30,17	169,64	0,03	0,64	1,31	3040,18
1091	-14,52	-18,01	-27,13	2,29	2,93	4,46	680,41	59,45	91,94	141,78	0,17	0,22	1,24	25,24	19,4	-8,12	2,15	-420	0	74,32	-3950,33	-0,25	-0,39	-0,83	0,86	1,12	2,19	1222,54	60,08	238,25	255,1	0,38	0,6	1,6	28,98	37,56	12,32	1,4	NA	0	70,88	-2011,82	0,16	0,29	0,49	0,06	0,09	0,97	1106,05
1092	-9,46	-13,19	-17,26	0,46	0,87	3	664,06	29,18	71,04	153,62	0,15	0,21	1,39	21,28	28,3	37,77	1,11	5279,32	0	56,08	236,68	-9,88	-14,68	-18,57	0,1	0,39	2,1	684,1	32,11	112,09	191,6	0,21	0,31	1,49	22,82	20,58	25,27	1,08	8678,85	0	43,25	228,39	-11,23	-17,45	-19,99	0,07	0,4	1,85	647,68
1093	-6,12	-26,42	-9,26	11,01	11,01	30,77	550,84	NA	5,92	118,64	0,29	1,24	4,32	-6,12	76,83	-4,85	0,35	NA	0	0	0	15,98	53,36	19,51	0,61	0,77	1,16	444,57	24,71	150,67	58,5	0,7	2,34	3,34	15,98	70,06	34,91	0,5	NA	0	0	0	-0,17	-0,17	-0,28	2,56	9,91	12	626,03
1094	23,18	49,08	NA	1,26	1,46	1,46	NA	NA	NA	NA	0,53	1,12	2,12	23,18	52,77	52,24	2,06	NA	0	NA	0	59,68	74,09	11426,09	4,3	4,33	4,33	69687,54	409,57	13406,09	NA	0,19	0,24	1,24	59,68	19,45	331,7	5,09	NA	0	0	0	14,4	14,4	1696,68	NA	NA	NA	42888,17
1095	4,7	7,29	8,31	0,22	0,93	2,32	644,24	38,51	54,12	75,95	0,36	0,55	1,55	17,13	35,61	40,27	1,14	3578,8	26,52	22,02	509,93	0,02	0,03	0,02	0,23	0,36	0,87	424,65	17,75	42,28	68,31	0,33	0,5	1,5	20,36	33,45	53,47	0,93	NA	22,37	17,41	69,67	0,05	0,08	0,05	0,48	0,89	1,83	383,87
1096	13,04	68,55	8,79	0,77	0,99	1,25	245,37	43,48	194,55	49,44	0,81	4,26	5,26	23,81	80,98	16,1	NA	6020	0	7,26	46,36	11,13	37,4	6,41	0,92	1,31	1,45	209,53	55,49	143,1	19,65	0,7	2,36	3,36	33,27	70,24	15,84	NA	NA	0	12,75	59,35	4,85	16,42	3,68	1,01	1,17	1,43	276,32
1097	2,95	18,61	1,53	0,16	1,09	1,09	188,85	144,6	156,13	0,2	0,84	5,28	6,31	2,95	84,16	9,4	1,74	NA	0	0	0	6,68	25,35	2,79	0,04	1,27	1,28	151,9	136,1	110,61	1,57	0,74	2,79	3,79	6,68	73,63	16,76	4,68	NA	0	0	0	31,02	49,96	2,17	0,91	2,4	2,42	25,49
1098	-3,07	-3,37	-4,78	2,94	5,1	6,25	566,71	94,77	45,1	52,41	0,09	0,1	1,1	7,28	9,04	40,25	1,84	14836,11	0	16,11	86,5	-0,36	-0,38	-0,63	4,75	7,54	9,27	649,91	50,6	37,01	64,12	0,07	0,07	1,07	8,4	6,72	61,06	2,01	9987,18	0	11,5	61,97	1,04	1,18	1,87	2,55	4,63	6,07	657,24
1099	-10,83	-17,33	-31,48	0,23	0,31	1,57	1058,1	13,78	147,18	209,62	0,33	0,52	1,6	7,54	37,51	-8,01	1,04	-3326,65	5,77	53,4	-351,33	0,46	0,75	1,08	0,31	0,46	1,63	848,89	23,64	154,17	192,39	0,34	0,55	1,62	19,9	34,19	25,08	1,12	9197,22	4,04	33,1	307,97	-7,77	-12,52	-14,9	0,18	0,31	1,45	698,38
1100	-4,64	-8,88	-19,24	0,05	1,23	1,62	1508,4	217,43	185,5	74,14	0,14	0,26	1,91	-2,84	47,71	20,13	0,67	14928,5	0	7,46	107,21	2,27	5,01	3,46	0,04	0,89	1,42	555,78	151,46	178,81	96,1	0,33	0,73	2,21	9,5	32,81	22,49	0,84	NA	0	7,78	53,55	2,09	5,25	1,16	0,04	0,69	0,89	201,64
1101	0,35	1,15	0,57	0,01	0,15	0,48	592,94	40,83	264,08	96,2	0,61	2	3,26	18,13	69,32	18,63	0,53	4366,52	10,14	28,95	196,7	0,66	2,1	1,34	0,08	0,19	0,41	739,94	43,62	335,05	90,45	61,35	195,13	3,18	17,13	61,35	16,26	0,48	NA	11,61	24,06	220,34	0,56	1,63	0,93	0,2	0,31	0,41	612,79
1102	0,26	9,78	0,32	0,06	0,88	1	396,36	355,18	431,45	48,8	0,97	36,9	37,9	1,11	97,36	0,47	0,88	NA	0	1,05	-3,29	0,21	9,12	0,2	0,04	0,88	1	346,16	277,04	255,98	40,16	0,98	43,23	44,23	10,18	97,74	1,09	0,75	NA	22,24	9,48	-64,66	0,79	33,71	0,84	0,19	0,81	0,84	387,07
1103	-6,22	-6,22	-1,02	NA	NA	NA	59,9	NA	NA	1,95	NA	NA	1	7,11	0	NA	2,08	22250	0	2,19	36,46	-12,58	-13,26	-10,5	9,46	9,46	10,57	303,67	NA	15,22	16,89	0,05	0,05	1,05	-12,58	5,07	94	2,05	NA	0	0	0	0,1	0,11	0,29	-0,25	-0,25	-7,59	1092,1
1104	0,12	0,45	0,27	0	0,61	0,71	816,4	216,94	356	35,31	0,61	2,24	3,68	5,91	72,83	14,55	0,52	12578,71	0,17	12,99	86,53	0,29	0,98	0,93	0,17	0,65	0,78	1154,86	212,07	443,48	57,1	0,58	1,96	3,36	5,04	58,37	14,47	0,56	NA	0	10,36	113,12	0,18	0,59	2,28	0	0,38	0,55	4495,89
1105	-15,22	-141,81	-56,16	0,1	0,19	0,37	1342,99	100	1185,68	223	0,89	8,32	9,32	-15,22	89,27	2,73	0,16	NA	0	0	0	-0,45	-9,75	-1,37	0,17	0,24	0,31	1110,1	71,06	1047,32	77,45	95,39	2070,53	21,71	-0,16	95,39	9,37	0,07	NA	0	0,87	105,6	-12,22	124,22	-301,11	0,01	0,03	0,04	8969,59
1106	-11,74	-15,05	-99,9	3,74	4,39	6,03	3098,85	89,16	140,55	233,2	0,07	0,09	1,28	3,15	22	-9,73	1,1	-4663,82	0	126,72	-233,35	-9,64	-12,42	-69,3	2,87	3,8	5,25	2615,9	135,03	145,06	209,66	0,06	0,08	1,29	7,8	6,48	61,04	1,1	NA	0	86,57	-273,54	-8,32	-10,41	-62,08	3,74	5,64	8,18	2715,89
1107	0,22	8,04	0,41	0,01	0,37	0,87	678	201,79	552,31	284,33	0,97	35,89	36,89	3,19	97,29	12,05	0,64	39072	0,35	5,54	15,82	0,03	2,21	0,09	0,03	0,31	0,87	920,89	169,42	606,34	338,62	0,98	63,04	64,04	1,71	98,44	9,28	0,8	NA	0	3,08	8,94	0,68	36,48	1,91	0,11	0,37	0,83	1026,2
1108	0,32	0,98	0,56	0,02	0,59	0,81	642,68	93,65	139,63	34,66	0,4	1,26	3,11	11,86	67,85	34,32	0,58	12526,06	10,16	20,38	112,61	-1,03	-3,23	-1,77	0,07	0,41	0,58	629,12	73,89	150,24	37,94	0,44	1,38	3,15	11,81	43,65	25	0,49	NA	11,21	15,99	76,81	-0,08	-0,28	-0,17	0,01	0,23	0,6	765,32
1109	8,31	12,16	74,36	0,13	0,67	2,3	3256,37	505,46	177,14	1556,55	0,32	0,46	1,46	50,57	31,62	49,92	2,15	-5777,57	23,7	378,01	-132,26	-8,73	-30,85	-147,11	0,03	0,75	1,14	6131,71	3020,13	985,02	1647,23	0,72	2,53	3,53	21,76	71,69	-2,55	1,39	7470,23	53,03	363,43	-116,93	0,79	3,05	11,68	0	0,79	1,14	5394,72
1110	5,6	20,6	6,76	0,54	0,79	0,79	439,4	76,75	315,64	NA	0,73	2,67	3,68	5,6	72,82	19,06	0,66	NA	0	0	0	44,34	55,78	21,77	1,04	2,03	2,03	178,75	35,81	36,24	NA	0,21	0,26	1,26	45,1	20,5	285,29	1,36	NA	0	0,37	1,17	4,74	14,55	2,85	0,03	0,6	0,6	218,61
1111	5,01	16,62	7,32	0,02	0,97	2,12	531,87	82,97	77,24	100,42	0,62	2,07	3,31	11,28	69,83	23,31	1,21	32045,05	33,75	9,15	39,35	3,37	13,56	7,92	0,01	0,71	1,55	854,26	120,18	112,69	145,98	0,7	2,82	4,02	9,82	70,31	19,84	1,11	10882,85	33,82	10,83	49,37	1,61	6,15	2,49	0,01	0,63	1,27	563,5
1112	-12,92	-337,1	-34,39	NA	NA	NA	968,69	36,84	NA	NA	0,96	25,09	26,09	-12,92	96,17	16,58	1,07	NA	0	0	0	4,2	159,13	7,92	0,08	1,92	1,92	686,94	74,41	28,89	NA	0,97	36,92	37,92	4,2	97,36	27,79	0,84	NA	1,71	0	0	4,1	45,03	4,92	NA	0,48	0,48	437,14
1113	-55,06	-98,18	-71,73	1,6	7,65	7,65	446,9	370,95	61,3	NA	0,44	0,78	1,78	66,17	43,92	-125,35	NA	3195	0	157,95	170,7	-701,56	145,44	NA	0,69	0,78	1,05	NA	NA	NA	NA	5,82	-1,21	-0,21	-77,5	582,36	-120,47	NA	NA	0	NA	-1520,61	19	52,77	NA	2,01	5,77	5,77	834,14
1114	-3,13	-22,21	-5,88	0,01	1,07	1,07	683,93	115,75	103,24	NA	0,86	6,1	7,1	4,15	85,92	33,8	1,03	45085,43	5,19	13,67	17,58	3,56	23,37	8,9	0,31	2,5	2,5	909,2	147,4	85,56	NA	0,85	5,55	6,55	11,63	84,74	43,51	1,19	NA	4,1	20,14	23,68	-1,2	-12,79	-2,48	0,03	5,98	5,98	750,99
1115	-0,05	-0,21	-1,11	6,76	5,24	13,07	7875,83	-379,01	249,43	1981,25	0,63	2,59	4,1	1,34	75,64	45,51	1,47	-78502	60,16	30,17	-2,9	2,84	14,75	44,82	0,01	0,31	0,44	5737,65	736,08	711,85	467,05	72,2	374,52	5,19	4,05	72,2	37,37	0,28	NA	52,54	14,69	-3,79	0,42	1,07	2,59	0,89	1,36	1,68	2269,22
1116	34,33	1438,4	62,88	0,19	1,02	1,02	666,65	538,87	643,59	NA	0,98	40,9	41,9	34,33	97,61	35,17	NA	NA	0	0	0	0,09	27,07	0,41	0	0,28	1	1607,43	432,95	1584,27	1150,73	1	288,32	289,32	0,09	99,65	0,09	NA	NA	0	0	0	34,57	99,04	19,36	0,03	0,97	1,53	203,9
1117	-4,11	-4,2	-10,58	43,08	43,08	46,99	480,92	NA	19,7	78,18	0,02	0,02	1,02	-0,61	2,13	-193,29	NA	424	0	9,01	121,46	-18,42	-19,29	-31,4	17,79	21,74	22,93	620,38	105,71	26,75	31,8	0,05	0,05	1,05	3,22	4,5	-409,14	NA	NA	0	27,11	211,13	-83,76	-94,03	-85,33	5,88	8,71	9,68	370,85
1118	5,48	14,91	4,8	0,62	1,43	1,48	318,75	156,28	193,25	9,7	0,63	1,71	2,72	71,75	63,23	12,02	4,08	7102	0	58,02	103,47	7,67	22,66	6,66	0,36	1,4	1,45	316,02	212,58	204,31	10,05	0,66	1,95	2,95	77,6	66,15	13,81	6,47	NA	0	60,71	100,12	-4,86	-9,29	-2924,8	3,4	3,64	4,02	219084,32
1119	5,03	14,34	38,75	0,39	1,14	1,16	2803,94	1364,91	1800,56	19,96	0,65	1,85	2,85	5,03	64,93	7,75	1,4	NA	0	0	0	13,15	19,98	38,7	0,28	1,92	1,94	1071,28	561,66	341,53	4,84	34,2	51,97	1,52	14,22	34,2	38,45	1,75	NA	0	3,16	5,25	-6,81	-12	-33,19	0,98	1,47	1,47	1774,34
1120	18,57	78,21	39,5	4,06	5,97	6,75	544,61	161,73	84,48	67,02	0,76	3,21	4,21	18,73	76,26	27,05	3,26	NA	0	0,34	9,18	21,69	50,35	30,77	15,14	19,33	21,08	516,52	80,5	19,23	33,77	0,57	1,32	2,32	22,13	56,93	48,26	4,67	NA	0	0,63	3,67	8,97	26,24	22,66	21,13	43,97	48,44	919,7
1121	-18,79	-2757,14	-152,64	0,74	1,01	1,01	1592,62	458,17	2884,9	0	0,99	145,77	146,77	-9,34	99,32	-18,91	NA	-1923	0	76,78	-126,21	0,22	75,76	0,29	0,07	0,67	1	493,38	292,4	457,91	158,7	1	348,22	349,22	2,61	99,71	0,3	0,34	NA	5,63	2,44	-18,47	40,3	98,97	25,76	0,09	0,9	0,9	232,69
1122	-21,28	-67,34	-24,21	1,09	1,17	1,17	414,01	24,21	275,83	NA	0,67	2,13	3,16	-21,28	68,39	-31,6	NA	NA	0	0	0	-11,51	-78,27	NA	0,96	0,98	0,98	489,18	8,52	412,69	NA	0,85	5,8	6,8	-11,51	85,3	-13,49	NA	NA	0	0	0	2,22	15,09	NA	0,93	0,94	0,94	555,42
1123	-14,78	-16,62	-231,8	9,48	10,62	19,48	5707,05	143,28	125,21	1124,49	0,11	0,12	1,12	5,28	11,04	-22,91	1,73	-3116,75	8,68	314,51	-399,43	-11,15	-12,1	-120,16	9,07	9,68	17,69	3923,27	55,94	92,7	743,16	0,08	0,09	1,09	11,8	7,89	70,91	1,68	NA	4,65	177,22	-662,37	-4,66	-5,91	-67,91	0,09	2,03	3,1	5301,04
1124	6,38	-30,84	1,82	0,58	1,68	2,23	104,04	23,9	33,72	18,8	1,21	-5,83	-4,83	20,49	120,7	15,62	2,55	6104	0	4,03	77,57	21,32	159,14	6,46	0,58	1	2,32	110,22	15,26	36,41	47,89	0,87	6,47	7,47	40,07	86,6	40	2,94	NA	0	5,68	48,12	1,58	7,5	0,4	2,14	3,34	6,85	93,21
1125	13,17	13,71	NA	25,43	25,43	25,43	NA	NA	NA	NA	0,04	0,04	1,04	13,17	3,93	335	NA	NA	0	NA	0	1,89	2,37	2,41	3,96	4,14	4,89	464,75	16,96	93,98	70,69	0,2	0,26	1,26	2,03	20,45	9,23	NA	NA	0	0,18	-2,93	-57,79	-363,61	-378,43	0,04	0,29	0,38	2383,38
1126	-6,81	-60,09	-14,39	0,15	0,56	0,95	768,84	173,89	265,31	162,25	0,85	7,48	8,82	7,22	88,66	4,2	0,73	-4757,56	30,32	29,63	-244,14	-0,06	-0,54	-0,1	0,21	0,61	0,74	609,54	156,12	321,02	54,8	0,87	8,33	9,52	10,52	87,48	10,95	0,51	NA	26,65	12,39	-70,11	0,24	1,67	0,35	0,09	0,38	0,51	524,87
1127	0,52	1,1	0,57	0,15	1	1,67	399,28	94,4	90,58	75,22	0,52	1,1	2,13	12,91	53,04	12,37	1,33	19610,45	25,23	13,59	68,36	4,19	8,4	6,19	0,01	0,27	1,04	537,27	53,98	129,77	165,43	0,49	0,98	2	18,21	48,71	21,31	1	10396,5	22,23	14,9	51,57	3,81	7,86	4,42	0,03	0,44	0,99	422,13
1128	0,12	0,17	0,15	0,05	0,76	1,97	445,59	59,67	71,72	103,66	0,25	0,34	1,37	22,03	27,22	62,88	1,26	16069,45	2,78	26,81	87,67	0,11	0,15	0,15	0,1	0,64	2,25	499,46	52,4	88,72	159,08	0,25	0,33	1,36	23,12	24,5	58,64	1,42	NA	1,98	22,41	61,76	-0,16	-0,22	-0,19	0,01	0,99	2,26	433,57
1129	3,7	7,04	8,36	1,1	1,84	1,84	822,87	286,64	386,4	0,85	0,47	0,9	1,9	6,65	47,48	35,11	4,5	17573	0	6,67	18,61	8,14	12,66	16,32	2,29	2,68	2,68	729,58	100,19	257,62	0,38	0,36	0,56	1,56	12,52	35,7	41,78	14,64	NA	0	8,79	26,77	16,44	24,89	35,09	2,36	2,91	2,92	777,1
1130	42,59	67,06	50,25	0	6,25	7,01	429,5	193,08	30,91	23,73	0,35	0,56	1,57	51,45	36,49	141,53	1,87	84730,94	0	10,46	12,32	43	61,85	51,84	0,01	6,33	7,05	438,79	235,76	37,3	26,79	0,3	0,43	1,44	52,2	29,7	164,96	2,3	7949,89	0	7,93	9,38	50,13	66,01	55,24	0,01	8,61	9,43	401,13
1131	11,61	84,22	20,75	2,81	3,15	3,53	650,59	22,58	66,44	25,3	0,86	6,25	7,25	13,4	86,21	21,79	1,42	52008	0	3,19	19,74	5,38	43,43	15,17	0,12	0,98	1,81	1026,64	94,57	110,04	91,49	52,04	420,05	8,07	7,34	52,04	16,23	0,67	NA	-0,01	4	28,5	3,19	19,12	11,55	1,98	2,65	3,16	1317,28
1132	0,53	0,72	0,87	5	5,64	5,89	595,97	41,83	66,14	16,88	0,13	0,18	1,36	37,97	26,34	86,47	2,22	16516,8	0	61,31	92,34	2,3	2,86	3,86	6,02	6,69	6,98	612,02	38,5	58,99	17,32	0,11	0,14	1,24	41,57	11,25	115,43	2,55	NA	0	45,31	66,34	2,76	3,23	NA	5,61	6,25	6,55	151,8
1133	7,53	26,64	13,79	0,01	0,18	0,99	667,06	50,68	201,38	250,79	0,7	2,47	3,54	12,13	71,75	23,55	0,79	49830,05	22,68	8,44	30,97	2,27	6,54	4,3	0,05	0,17	1,25	690,37	22,75	81,47	212,13	0,58	1,67	2,88	8,87	58,02	18,16	0,99	NA	22,91	9,48	57	3,69	10,28	6,15	0,01	0,35	1,56	605,99
1134	0,2	0,65	0,57	0,01	0,24	1,1	506,62	67,1	122,78	257,83	0,61	1,95	3,2	2,94	68,71	7,75	0,75	6374,19	30,56	7,56	120,53	2,27	6,54	4,3	0,05	0,17	1,25	690,37	22,75	81,47	212,13	0,58	1,67	2,88	8,87	58,02	18,16	0,99	NA	22,91	9,48	57	3,69	10,28	6,15	0,01	0,35	1,56	605,99
1135	11,46	14,9	32,19	1,6	1,6	1,65	1022,36	NA	414,65	22,48	0,23	0,3	1,3	11,46	23,11	125,4	2,39	NA	0	0	0	11,63	18,35	36,92	1,25	1,25	1,31	1156,12	NA	640,21	41,15	0,37	0,58	1,58	11,63	36,66	57,86	2,4	NA	0	0	0	15,86	14,23	67,68	15,71	15,92	16,49	1553,24
1136	0,77	6,7	0,82	0,02	0,14	0,6	387,04	34,34	257,13	136,36	0,85	7,4	8,71	16,86	88,52	15,4	0,35	14078,43	9,7	17,11	90,27	0,03	0,31	0,05	0,04	0,14	0,7	517,12	37,76	365,13	230,37	0,86	7,93	9,19	17,22	86,21	14,16	0,36	10668,86	9,16	17,84	65,24	-5,81	-82,03	-6,39	0,04	0,14	0,63	399,73
1137	-4,03	-4,23	-33,08	7,57	8,93	23,65	2986,71	76,82	56,35	840,89	0,05	0,05	1,05	15,06	4,75	150,18	1,79	340,83	0	156,66	4109,73	-2,7	-2,79	-21,83	4,39	5,02	15,33	2940,6	55,78	88,7	913,96	0,03	0,03	1,03	17,4	3,13	213,25	1,82	NA	0	118,52	1908,93	-0,89	-0,92	-6,03	7,37	7,93	22,55	2455,12
1138	-7,2	-9,22	-10,13	0,22	3,49	6,04	512,11	153,97	48,51	125,69	0,18	0,23	1,28	42,14	21,91	-14,94	2,02	12094,26	0	69,42	122,86	-11,56	-21,59	-28,52	0,15	1,36	2,33	898,06	176,74	144,03	149,1	0,4	0,75	1,87	28,76	40,17	-17,9	1,26	NA	17,28	65,93	254,1	-0,23	-0,46	-0,41	0,21	1,39	2,25	649,95
1139	4,65	21,86	7,5	0,06	0,46	1,3	586,59	38,94	98,66	83,67	0,77	3,6	4,7	4,65	78,72	11,25	1,04	NA	0	0	0	8,04	36,82	30,24	0,09	1,94	3,36	1368,94	127,43	68,73	97,3	0,78	3,58	4,58	8,04	78,16	15,61	1,13	NA	10,77	0	0	0,68	3,15	3,51	0,79	0,87	2,18	1873,85
1140	0	0	NA	NA	NA	NA	NA	NA	NA	NA	NA	NA	1	0	0	NA	NA	NA	0	NA	NA	-9,07	135,91	NA	12,91	13,34	13,34	NA	NA	NA	NA	1,07	-15,99	-14,99	-9,07	106,67	-8,5	-0,59	NA	0	NA	0	-2,6	-85,75	NA	0,01	0,39	0,39	NA
1141	-5,27	-7,83	-52,73	0,03	0,39	0,95	3644,04	248,24	672,66	370,37	0,19	0,29	1,49	3,91	19,22	-18	0,82	NA	0	66,8	394,04	1,1	1,65	29,99	0,02	0,58	1,09	9894,79	1075,18	1934,25	989,09	0,2	0,3	1,5	3,6	20,31	13,61	0,86	NA	0	49,66	142,89	8,11	10,7	228,59	0,03	0,51	0,92	10257,3
1142	3,45	7,7	6,48	0,08	1,48	1,55	682,54	145,31	238,06	16,62	0,55	1,23	2,23	6,76	55,12	12,32	1,48	21201,89	1,77	6,21	25,4	10,07	19,84	21,16	0,5	2,11	2,19	765,05	151,99	216,95	16,91	0,49	0,97	1,97	15,91	49,26	29,74	2,01	NA	0,98	8,48	26,15	4,24	8,72	11,61	0,29	1,17	1,21	997,82
1143	0,48	0,65	0,71	0,14	0,95	2,66	546,72	73,02	74,84	157,07	0,25	0,35	1,38	23,45	27,42	40,68	1,44	12105,49	7,51	34,51	123,33	8,64	10,79	11,7	0,4	1,53	4,05	493,06	65,59	32,28	146,19	0,18	0,23	1,25	32,76	18,32	92,78	1,6	11650,61	5,26	23,07	66,46	0,2	0,25	0,3	0,47	1,55	3,97	549,97
1144	0,72	13,78	0,81	0,06	0,31	0,31	291,54	85,24	344,54	NA	0,95	18,24	19,24	6,41	94,8	6,52	0,21	NA	0	6,46	45,63	3,35	50,77	3,46	0,09	0,14	0,16	376,22	14,65	330,8	7,2	0,93	14,15	15,15	10,04	93,4	21,69	0,13	NA	0	4,69	305,47	1,68	7,73	1,83	0,06	0,45	0,46	396,26
1145	0	0	NA	NA	NA	NA	NA	NA	NA	NA	NA	NA	1	0	0	NA	NA	NA	0	NA	NA	-23,51	-30,01	NA	4,72	4,73	4,73	NA	NA	NA	NA	0,22	0,28	1,28	-11,98	21,65	-108,56	NA	NA	0	NA	-448,39	6,85	52,03	9,35	0,6	0,69	0,93	497,31
1146	3,2	5,85	20,16	0,05	0,36	0,7	2292,87	87,71	285,48	99,38	0,3	0,54	1,83	9,69	45,32	58,56	0,76	-19420,5	5,73	40,88	-42,02	4,59	7,55	19,99	0,45	1,15	1,62	1585,75	97,87	139,54	65,99	0,24	0,4	1,64	13,46	24,22	106,15	0,88	NA	7,72	28,18	-64,33	3,31	5,88	42,47	0,02	1,74	2,05	4672,76
1147	0,03	0,04	0,08	3,37	5,37	7,11	794,59	76,6	38,37	66,75	0,12	0,15	1,26	20,57	12,26	94,21	1,36	9712,38	0	32,66	-1530,11	0,05	0,07	0,12	3,39	5,34	7,28	834,07	80,5	41,35	80,07	0,13	0,17	1,26	20,24	13,13	81,54	1,37	8689,96	0	33,54	-275,92	-3,54	-5,57	-11,99	0,4	1,8	3,02	1232,08
1148	8,81	16,56	9,55	0,66	0,75	2,05	394,56	15,76	181,86	239,3	0,47	0,88	1,88	20,04	46,77	26,68	11,43	NA	0	12,17	-68,19	9,73	15,38	NA	1,24	1,57	2,6	337,63	40,27	122,17	126,54	0,37	0,58	1,58	9,73	36,75	26,47	13,51	NA	0	0	0	2,73	4,74	NA	1,2	1,51	2,27	648,09
1149	6,23	7,18	15,21	7,25	8,36	14,24	888,48	36,59	32,92	195,95	0,08	0,09	1,15	14,95	13,27	167,47	1,95	26980,95	0	21,28	58,65	4,18	4,75	12,43	8,03	9,11	15,24	1082,77	32,09	36,14	221,55	0,08	0,09	1,14	13,31	7,51	160,25	1,89	12452,95	0	19,59	54,8	0,26	0,29	0,83	3,32	8,46	19,42	1167,65
1150	1,15	1,39	3,51	0,4	0,54	2,33	1112,09	21,94	154,72	280,61	0,17	0,21	1,21	1,15	17,19	64,41	1,28	NA	0	0	0	7,32	7,68	9,19	3,15	5,66	8,1	456,91	52,28	20,83	50,89	0,05	0,05	1,05	7,32	4,64	355,8	1,52	NA	0	0	0	1,61	1,66	2,78	7,38	8,51	12,92	628,65
1151	-1,44	-1,46	NA	69,44	69,44	69,44	NA	NA	NA	NA	0,01	0,01	1,01	-1,44	1,44	-100	NA	NA	0	NA	NA	-8,21	-9,22	-89,66	9,17	9,17	9,17	3972,62	NA	428,28	NA	10,9	12,23	1,12	-8,21	10,9	-75,36	NA	NA	0	0	0	7,63	7,16	10,39	-0,4	-3,44	-12,81	495,51
1152	-7,93	-67,24	-37,29	0,03	0,53	2,32	1712,11	257,81	515,03	934,63	0,88	7,48	8,48	1,62	88,21	9,83	1,29	NA	9,03	44,92	108,52	2,21	-2,71	2,59	0,05	0,25	0,41	425,05	113,98	545,57	83,34	1,82	-2,22	-1,22	25,26	181,65	13,52	-1,04	NA	0	26,92	92,27	-5,6	7,78	-10,36	0,08	1,45	2,33	673,84
1153	-3,07	-67,38	-3,11	0,04	0,3	0,31	368,74	69,35	260,42	1,99	0,95	20,95	21,95	7,03	95,44	15,39	0,37	8512	0	10,23	34,03	30,52	87,3	14,24	0,1	0,78	0,81	169,85	60,2	88,11	2,93	0,65	1,86	2,86	41,72	65,04	75,05	0,83	NA	0	5,22	15,57	33,98	57,1	19,96	0,52	1,77	1,8	213,87
1154	1,29	1,32	41,55	71,55	73,41	73,41	11700,72	256,84	154,8	NA	0,02	0,02	1,02	1,29	1,96	65,85	55,13	NA	0	0	0	1,16	1,19	42,72	66,43	69,95	69,95	13372,82	620,12	185,74	NA	0,02	0,02	1,02	1,16	2,04	56,92	55,8	NA	0	0	0	3,4	3,42	54,42	118,99	129,74	129,74	5831,8
1155	4,17	13,15	10,28	0,01	0,35	0,58	897,24	131,27	289,41	87,14	0,64	2,02	3,15	9,83	68,3	13,51	0,69	19216,3	29,56	13,96	58,97	5,51	17,95	16,4	0,02	0,42	0,66	1082,73	220,13	289,72	135,07	0,67	2,17	3,26	10,75	66,54	13,61	0,48	NA	24,38	10,96	66,8	1,27	4,93	4,57	0,07	0,55	0,68	1309,92
1156	0,55	6,16	16,17	0,59	0,62	0,8	10704,74	104,38	4402,09	814,89	0,81	9,11	11,2	0,56	91,07	17,18	0,73	NA	0	0,16	-0,06	-12,69	506,02	NA	0,33	0,39	0,6	2159,16	83,81	1394,81	284,47	0,99	-39,63	-39,86	-8,1	99,41	12,79	0,52	NA	0	20,55	-26,5	-10,43	80,71	NA	0,31	0,36	0,57	3060,35
1157	0,06	0,09	0,95	0,35	0,38	1,41	5431,89	20,23	346,12	676,8	0,13	0,19	1,4	9,89	28,46	73,8	0,97	NA	5,64	146,71	-269,94	1,71	2,39	47,96	0,02	0,58	1,56	10234,75	834,43	927,36	1437,08	0,16	0,22	1,4	9,99	15,82	64,57	0,94	NA	5,4	166,01	-106,79	2,02	2,76	46,45	0,93	0,99	1,75	8377,39
1158	3,64	16,19	6,27	0,01	0,6	1,27	626,88	69,71	82,47	79,64	0,6	2,66	4,45	11,03	59,83	19,93	0,83	NA	10,43	9,09	25,97	8,08	24,55	11,56	0,01	0,51	1,34	520,7	35,89	38,3	59,1	0,49	1,5	3,04	15,99	49,41	32,2	0,84	NA	9,63	8,09	18,09	0,91	2,73	1,58	0,02	1,1	2,32	634,24
1159	6,95	13,21	3,13	1,62	1,68	1,68	100,51	4,11	76,72	NA	0,47	0,9	1,9	41,22	47,36	35,73	2,62	NA	0	15,45	60,19	17,14	24,54	3,66	2,59	3,25	3,33	77,78	15,31	23,09	1,81	0,3	0,43	1,43	76,77	30,14	66,61	NA	NA	0	12,74	58,07	-3,01	-10,34	-0,93	0,28	1,38	1,46	112,22
1160	6,31	7,23	12,77	0,66	8,45	9,5	736,15	275,1	35,32	37,47	0,06	0,07	1,15	10,15	12,67	157,77	1,65	36106,52	0	7,75	40,48	-0,02	-0,02	-0,06	0,33	3,16	4,23	1336,1	426,29	151,35	162,28	0,2	0,27	1,34	3,47	19,85	14,05	1,47	11951,33	0	9,41	26,58	4,19	5,01	19,91	3,08	20,25	27,05	1729,92
1161	-13,49	-19,04	-56,03	0,27	0,77	2,62	1511,6	70,14	143,25	268,35	0,18	0,26	1,41	-6,36	29,15	6,34	1,05	-6260,25	0,02	29,62	-138,08	-0,36	-0,58	-1,63	0,32	0,66	1,31	1658,28	83,84	265,07	174,21	0,25	0,41	1,62	6,03	25,24	60,5	0,89	7426,88	0	20,99	-161,17	-0,79	-1,27	-3,75	0,29	0,45	1,58	1735,6
1162	3,05	9,75	9,61	0	0,18	0,83	1145,27	59,7	294,46	227,97	0,45	1,45	3,19	11,62	68,68	30,34	0,62	-14737,55	12,75	26,95	-83,21	3,12	11,84	11,13	0	0,5	0,83	1297,55	328,85	336,3	212,4	0,56	2,13	3,79	7,79	56,07	19,38	0,54	NA	26,07	12,14	-46,84	5,51	16,39	16,9	0	0,15	0,78	1116,21
1163	-1,41	-1,94	-4,25	1,59	2,28	3	1094,49	150,25	216,8	159,39	0,27	0,37	1,37	6,02	26,95	16,79	2	7961,5	0	22,36	154,09	2,33	3,06	6,02	1,68	3,06	3,79	942,66	213,02	154,36	113,17	0,24	0,31	1,31	11,54	23,88	39,9	2,24	NA	0	16,94	64,04	-11,42	-16,46	-37,38	1,02	2,34	2,95	1191,66
1164	-12,24	-77,21	-21,45	0,01	0,23	0,66	637,7	93,94	251,43	184,54	0,79	4,98	6,31	12,63	84,14	3,3	0,48	4776,39	30,5	43,57	246,84	8,82	35,23	13,47	0,02	0,39	0,87	555,52	121,44	171,91	156,88	0,72	2,87	3,99	31,18	71,85	30,26	0,67	NA	29,58	24,75	65,52	6,99	16,85	13,89	0,01	0,62	1,18	723,07
1165	-6,76	-53,28	-26,96	0,02	0,56	0,85	1451,09	410,98	542,49	229,43	0,87	6,88	7,88	33,61	87,31	15,04	0,79	1303,22	25,75	160,94	717,83	0,44	2,9	1,25	0,07	0,71	1,04	1023,11	318,68	257,66	163,66	0,85	5,55	6,55	46,02	84,72	21,67	0,92	NA	34,81	128,11	-572,18	5,03	24,56	12,51	0,12	0,92	1,26	905,41
1166	0,69	1,07	4,2	0,04	0,16	1,76	2203,1	32,44	234,06	419,78	0,19	0,29	1,54	13,7	34,99	54,4	0,89	4440,33	1,13	78,71	243,17	0,33	0,46	2,59	0,04	0,16	2,23	2845,77	35,82	290,18	600,19	0,12	0,17	1,39	14,52	12,28	84,59	0,94	NA	0	78,32	306,72	0,13	0,18	0,93	0,15	0,26	3,79	2560,44
1167	0,06	0,09	0,21	0,36	2,49	2,85	1216,81	351,51	102,14	58,97	0,21	0,3	1,42	10,04	29,54	57,07	1,28	6160,02	5,22	33,35	147,77	1,59	2,07	6,13	1,67	3,86	4,56	1408	207,55	94,77	66,66	0,15	0,2	1,31	12,24	15,18	75,1	1,22	6782,55	0	29,88	256,74	3,4	5,09	10,94	0,64	2,65	2,87	1171,58
1168	-35,05	-35,31	NA	136	136	136	NA	NA	NA	NA	0,01	0,01	1,01	-35,05	0,74	-4766,67	NA	NA	0,74	NA	NA	68,66	82,67	NA	0,24	5,9	5,9	379,37	360	63,6	NA	0,17	0,2	1,2	68,66	16,95	405,03	NA	NA	0	0	0	45,29	51,19	NA	0,24	8,67	8,67	622,42
1169	-0,64	-1,08	-1,46	0,22	0,25	1,48	825,5	4,69	153,43	230,29	0,23	0,38	1,67	1,17	40,11	46,33	0,9	NA	3,7	4,12	-173,47	0,32	0,65	1,17	0,17	0,24	1,14	1331,6	33,64	483,43	455,06	0,38	0,78	2,02	2,37	38,33	22,14	0,88	NA	1,52	5,58	-61,39	0,62	1,41	1,59	0,21	0,32	1,1	940,74
1170	42	55,56	NA	0,71	5,44	5,44	178,9	153,77	32,54	0	0,24	0,32	1,32	77,96	24,41	172,09	NA	NA	0	12,99	27,4	-1,82	-4,37	NA	0,9	3,67	3,67	325,72	151,39	13,87	NA	0,58	1,4	2,4	21,76	58,36	9,78	2,06	NA	12,71	15,64	48,85	-4,25	-7,6	NA	0,44	4,09	4,09	282,46
1171	2,39	100,15	1,53	0,05	0,08	0,42	232,92	6,19	174,66	62,85	0,98	40,89	41,89	14,92	97,61	9,7	0,3	16734,5	21,13	8,01	52,08	8,72	78,38	4,74	0,11	0,12	0,52	197,86	1,94	137,88	58,1	0,89	7,98	8,98	24,21	88,87	16,78	0,42	NA	17,64	6,02	30,48	7,5	43,67	3,96	0,13	0,18	0,69	192,04
1172	-0,55	-0,55	NA	NA	NA	NA	NA	NA	NA	NA	NA	NA	1	-0,55	0	NA	14,73	NA	0	NA	NA	-8,04	-8,75	NA	11,59	11,59	11,59	NA	NA	NA	NA	8,04	8,75	1,09	-8,04	8,04	-100	13,55	NA	0	NA	NA	-12,3	-13,67	NA	9,19	9,19	9,19	NA
1173	15,37	55,43	35,49	0,39	0,52	0,52	840,48	43,6	317,19	NA	0,72	2,61	3,61	22,85	72,28	31,35	0,75	74815	33,45	17,29	19,26	27,72	55,13	48,77	1,42	1,6	1,6	640,59	21,38	110,22	NA	0,5	0,99	1,99	37,47	49,72	64,43	1,16	NA	26,05	17,17	18,52	12,2	16,2	32,75	0,05	0,35	0,35	976,9
1174	-9,16	-33,08	-8,15	0,56	0,78	1,16	283,9	48,39	227,77	86,34	0,72	2,61	3,61	10,67	72,32	-8,44	1,56	NA	0	17,65	130,24	-5,39	-23,38	-3,61	1,24	1,24	1,24	243,85	0	168,69	0	0,77	3,34	4,34	46,19	76,94	-0,03	1,8	NA	0	34,55	88,45	44,8	78,16	28,98	2,29	2,29	2,47	235,49
1175	0,9	1,35	1,19	0,5	0,91	2,03	481,1	34,14	79,28	94,94	0,23	0,35	1,51	15,95	33,72	64,65	1,11	11757,37	0,91	19,89	84,31	1,82	2,9	2,54	0,29	0,85	2,2	508,41	49	82,09	116,27	0,29	0,46	1,6	16,81	29,1	47,82	1,21	8737,03	5,79	15,24	59,71	1,13	2,01	1,64	0,27	0,73	1,71	528,09
1176	9,78	13,03	16,51	1,18	2,06	4,11	614,38	56,21	40,9	132,29	0,17	0,23	1,33	27,11	24,94	123,24	1,42	15026,86	7,29	29,25	90,71	4,3	5,35	6,99	1,63	2,73	5,55	591,84	56,96	44,45	146,93	0,13	0,16	1,24	22,16	12,73	124,08	1,68	10061,17	3,5	20,78	65,34	0,28	0,35	0,47	1,56	2,88	5,89	613,26
1177	-20,21	-300,87	-26,73	0,03	0,09	0,88	481,59	16,31	193,49	197,96	0,77	11,43	14,89	2,88	93,28	-11,73	0,56	-5194,17	11,74	30,54	-157,78	12,36	61,54	15,83	0,01	0,16	1,35	466,23	24	164,86	195,82	0,64	3,2	4,98	36,54	64,24	37,72	0,91	NA	0	22,39	157,13	11,56	41,32	12,66	0,17	0,85	1,52	398,66
1178	-3,41	-6,4	-5,34	0,02	0,21	1,55	570,53	19,22	28,93	150,26	0,43	0,81	1,88	17,42	46,75	32,23	0,96	9753,21	20,06	32,65	113,8	1,44	2,47	1,76	0,01	0,14	1,7	443,38	10,86	31,3	138,51	0,39	0,67	1,72	25,58	39,33	47,31	1	NA	17,28	20,46	68,94	0,61	1,16	0,81	0	0,16	1,18	482,85
1179	-2,6	10,46	-2,63	0,11	0,35	0,35	367,89	1,25	370,05	NA	1,25	-5,02	-4,02	12,11	124,87	13,28	-0,05	15258	0	14,86	36,18	8,21	-37,92	NA	0,21	0,27	0,27	192,23	12,71	227,07	NA	1,22	-5,62	-4,62	30,41	121,64	38,97	-0,32	NA	0	8,69	19,27	-30,63	47,85	NA	0,42	0,49	0,49	153,83
1180	NA	NA	NA	NA	NA	NA	NA	NA	NA	NA	NA	NA	NA	NA	NA	NA	NA	NA	NA	NA	NA	26,01	31,87	58,59	3,02	5,44	5,44	819,91	360	149,07	NA	18,38	22,52	1,23	26,01	18,38	141,5	NA	NA	0	0	0	15,31	19,02	58,78	1,97	3,31	5,12	1397,79
1181	-7,99	-54,92	-14,91	0,06	0,31	0,98	678,76	76,47	281,06	205,33	0,65	4,49	6,87	5,95	85,44	2,63	0,47	1506	3,15	26	670,06	1,31	8,04	2,57	0,08	0,35	0,96	711,41	98,87	268,29	228,05	0,66	4,04	6,12	11,39	65,92	14,4	0,36	NA	15,02	13,92	171,74	-0,13	-0,95	-0,23	0,01	0,37	0,94	614,01
1182	-31,7	194,89	-25,76	0,3	0,3	0,51	295,86	-0,27	338,73	70,72	1,16	-7,12	-6,15	-31,7	116,26	-19,67	-0,47	NA	0	0	0	18,24	-2767,65	10,41	0,24	0,38	0,56	207,72	27,87	206,79	38,7	1,01	-152,71	-151,71	28,79	100,66	33,81	-0,02	NA	0	6,02	20,22	20,89	103,56	8,31	0,55	0,73	0,77	144,75
1183	0,71	74,07	33,68	0,01	0,04	1,01	17199,48	603,97	16846,78	16450,22	0,99	102,92	103,92	0,71	99,04	0,72	3,79	NA	0	0	0	7,18	87,58	13,55	0,12	0,46	1,09	686,33	210,7	623,11	388,55	0,92	11,19	12,19	7,18	91,8	7,83	30,51	NA	0	0	0	7,13	60,03	21,57	0,05	0,62	1,13	1100,87
1184	-2,33	-2,34	NA	205,61	205,61	205,61	NA	NA	NA	NA	0	0	1	-2,33	0,49	-478,26	NA	NA	0,49	NA	NA	-14,83	-16,74	NA	8,77	8,77	8,77	NA	NA	NA	NA	0,11	0,13	1,13	-14,83	11,4	-130,06	NA	NA	0,4	NA	0	-13,55	-17,41	NA	4,51	4,51	4,51	NA
1185	-5,65	-17,56	-419,46	0,14	0,21	0,46	27021,85	1323,61	18066,68	4536,71	0,68	2,11	3,11	-3,29	67,82	-7,88	0,47	-17787	0	175,55	-84,99	-0,08	-0,56	-0,85	0,06	0,68	0,87	3873,97	1294,39	2097,73	398,39	85,63	596,07	6,96	1,18	85,63	1,69	0,86	NA	0	13,42	61,67	-1,08	-8,08	-10,71	0,02	0,07	0,29	3596,5
1186	3,35	4,99	181,8	2,51	6,16	6,58	19753,41	3039,75	832,41	353,03	0,12	0,17	1,49	9,21	32,81	85,96	1	-40172,25	0	317,84	-26,38	5,87	9,3	416,91	3,34	3,6	3,8	25853,7	563,81	2104,25	403,66	0,16	0,26	1,58	11,37	16,39	67,82	1	NA	0	264,16	-19,52	4,08	5,9	116,25	5,12	6,27	6,49	10369,78
1187	0,02	0,03	0,05	0,01	0,27	1,51	1176,17	74,6	96,73	372,32	0,36	0,61	1,71	12,65	41,41	27,46	1,08	7000,41	23,58	40,81	128,64	-0,92	-1,57	-3,1	0,07	0,27	1,38	1231,95	57,57	94,71	387,55	0,37	0,63	1,71	11,65	37,03	14,2	1,08	NA	25,03	30,31	156,82	0,15	0,26	0,57	0,01	0,14	1,24	1360,22
1188	34,9	37,71	9,38	7,68	8,02	13,4	97,83	2,39	7,22	39,42	0,07	0,08	1,08	34,9	7,46	467,64	NA	NA	0	0	0	25,68	25,83	37,79	110,92	120,3	177,83	535,61	27,94	2,98	171,36	0,01	0,01	1,01	25,68	0,56	4567,44	NA	NA	0	0	0	38,79	41,4	40,61	11,9	12,2	15,85	381,09
1189	2,99	10,29	69,97	0,63	0,87	1,02	8515,98	1227,27	5184,42	772,21	0,71	2,44	3,44	11,46	70,94	27,7	1,02	-13994,2	0	198,23	-32,88	2,71	8,93	56,9	0,7	1,04	1,15	7637,74	1558,57	4634,15	512,94	0,7	2,29	3,29	13,39	69,63	30,45	1,31	NA	0	168,07	-33,98	2,47	8,17	63,4	0,83	0,92	1,05	9330,38
1190	2,07	2,55	4,05	0,42	0,88	5,47	714,15	30,35	39,42	337,63	0,17	0,21	1,24	23,47	19,1	68,02	1,94	15674,96	4,7	42	99,63	1,71	2,28	3,21	0,57	1,24	4,68	684,43	47,26	30,42	280,77	0,23	0,31	1,33	21,51	23,45	38,7	1,94	11479,72	13,21	25,6	71,71	-6,59	-8,84	-13,99	0,04	1,07	4,92	773,15
1191	0,22	0,86	0,94	0,16	2,6	4,82	1537,14	241,67	99,05	222,68	0,74	2,83	3,83	9,98	73,9	13,02	1,36	-38822	6,12	41,18	-26,61	2,33	6,99	10,12	0,06	0,94	1,34	1578,28	221,93	252,23	102,6	0,67	2	3	6,5	66,63	16,78	1,07	NA	3,6	18,07	-7,97	1,92	6,75	11,23	0,1	0,33	0,6	2127,81
1192	1,23	3,55	0,35	0,25	0,57	0,91	103,95	20	50,42	22,04	0,65	1,89	2,89	20,02	65,39	12,95	0,86	18852,53	13,75	5,37	88,95	0,83	2,34	0,63	0,14	0,32	0,81	273,45	30,12	160,54	82,57	0,64	1,81	2,81	21,84	64,44	11,03	0,75	13026,78	3,94	11,43	71,88	-4,27	-12,67	-2,25	0,06	0,27	0,74	192,29
1193	-1,85	-5,2	-9,73	0,02	0,85	1,34	1917,74	804,73	311,38	483,74	0,63	1,77	2,82	9,3	64,52	18,12	1,43	-4110,79	43,53	58,73	-193,41	0,27	0,92	1,55	0	0,56	0,93	2121,24	753,82	706,65	488,89	0,7	2,41	3,45	15,81	69,74	7,89	0,82	NA	33,44	64,59	-414,65	3,89	11,15	12,76	0	0,74	1,08	1195,63
1194	0,34	5,81	10,38	0,25	0,86	1,52	11035,15	2540,74	2117,35	2777,19	0,94	15,98	16,98	5,72	94,11	11,13	1,46	-753,42	21,33	162,94	-868,52	0,41	6,4	2,45	0,39	0,41	1,14	2156,1	23,52	375,41	662,03	0,93	14,45	15,48	8,4	93,3	17,93	1,1	NA	26,04	32,96	-79,93	0,1	1,46	0,29	0,52	0,53	1,61	1052,37
1195	1,16	1,22	0,92	14,85	17,84	19,01	236,42	44,95	15,07	17,75	0,05	0,06	1,06	46,77	5,26	22,06	NA	NA	0	36,31	95,08	-56,69	140,94	-24,22	0,43	0,71	0,71	155,53	60,36	215,69	1,66	1,4	-3,49	-2,49	-37,59	140,22	-40,43	NA	NA	0	8,16	25,29	6,98	-19,37	15,57	0,12	0,63	0,63	812,33
1196	-112,2	100	-7,53	0,43	0,47	0,47	23,89	2,27	51,27	NA	2,12	-1,89	-0,89	-112,2	212,2	-52,87	NA	NA	0	0	0	14,85	50,08	5,91	0,91	1,19	1,19	144,89	27,97	100,81	NA	0,7	2,37	3,37	14,85	70,35	25,69	1,84	NA	0	0	0	6,54	50,74	1,26	0,39	1,14	1,14	70,16
1197	-1,04	80,18	-2,8	0,75	1,19	1,72	982,58	54,86	77,52	64,64	0,97	-75,19	-77,35	3,91	101,29	19,5	0,66	-8264	4,58	13,36	-66,13	8,52	86,03	15,98	0,28	0,54	0,96	682,36	49,37	143,49	78,89	0,9	9,09	10,09	15,21	90,09	42,69	0,45	NA	6,8	8,5	43,11	-7,24	-17,12	-12,9	0,34	0,7	1,17	649,1
1198	0,11	0,16	0,24	0,91	1,01	1,62	816,71	18,9	199,13	123,99	0,28	0,41	1,49	11,39	32,8	30,66	1,17	22636,07	0	25,31	86,24	0,58	0,8	1,5	0,98	1,09	1,85	935,65	19,82	108,34	148,11	0,22	0,3	1,36	14,14	21,81	37,97	1,21	NA	9,29	22,31	78,22	-0,49	-0,7	-1,15	0,83	1,19	1,71	854,94
1199	0,1	1,16	0,15	0	0,32	0,5	525,56	146,18	386,38	83,91	0,9	10,28	11,48	7,5	91,29	0,11	0,16	NA	14,04	10,68	-66,47	0,05	0,97	0,24	0	0,31	0,47	1663,33	471,01	1322,53	246,24	0,94	17,68	18,86	4,18	94,7	0,05	0,09	NA	12,69	18,85	-60,35	0,52	7,95	1,34	0	0,25	0,27	941,18
1200	-13,75	-19,55	-41,04	0,01	0,23	1,59	1086,51	47,24	95,86	303,72	0,26	0,37	1,42	2,08	29,69	4,39	1,12	-2617,69	15,14	47,23	-425,14	-5,79	-8,49	-15,67	0,12	0,41	1,66	984,59	59,88	78,58	256,19	0,29	0,42	1,46	13,63	28,57	20,04	1,14	NA	13,03	38,26	2182,42	-4,7	-7,45	-11,6	0,04	0,33	1,4	899,35
1201	10,03	16,67	37,7	0,03	0,65	0,98	1368,5	171,65	265,03	93,58	0,35	0,59	1,66	17,66	39,86	48,04	0,9	29467,25	0,76	28,68	45,33	4,31	6,19	10,54	0,04	1,21	1,22	890,34	170,01	151,54	0,85	0,27	0,39	1,44	13,58	27,3	33,72	1	NA	0	16,51	33,69	0,21	0,26	0,73	0,18	1,84	1,85	1267,19
1202	0,19	267,72	0,11	0,01	0,25	0,73	219,04	51,48	214,58	104,42	1	1405,82	1406,82	3,4	99,93	3,22	0,03	15268	0	1,93	43,66	1,45	96,28	0,85	0,16	0,48	0,76	213,55	66,79	207,27	59,15	0,98	65,38	66,38	6,62	98,49	4,61	0,06	NA	0	2,27	33,07	7,95	83,48	4,38	0,18	0,42	0,69	200,57
1203	-1,87	-4,3	-6,94	11,31	12,97	14,13	1349,6	133,51	80,82	95,3	0,56	1,3	2,3	24,53	56,49	23,72	6,47	-1958,08	0	97,91	-460,46	3,85	8,44	12,86	13,08	13,68	14,56	1214,4	43,89	72,72	63,59	0,54	1,19	2,19	30,4	54,34	16,97	7,88	7917,55	0	62,91	-196,55	6,89	14,01	26,4	14,07	14,61	15,5	1395,06
1204	1,06	2,26	2,11	0,03	0,76	1,55	725,69	172,09	235,69	187,37	0,39	0,84	2,13	10,73	53,09	19,08	1,07	NA	0	19,28	-258,45	0,6	1,13	0,94	0,4	0,9	1,58	564,67	85,24	169,85	114,2	0,32	0,61	1,87	11,93	32,42	25	1,06	9706,63	0	12,64	-155,84	0,91	1,66	1,31	0,11	0,62	1,52	523,37
1205	15,12	25,27	45,21	0,28	0,46	1,22	1088,19	44,88	253,34	195,21	0,4	0,67	1,67	24,34	40,16	48,78	1,07	-12785,83	0	27,56	-43,54	0,49	0,82	0,94	0,16	0,35	0,9	702,97	34,82	184,32	101,64	0,41	0,68	1,68	12,21	40,6	14,68	0,97	NA	0	14,87	-216,69	0,18	0,51	0,72	0,02	0,34	0,54	1443,08
1206	0	0	NA	NA	NA	NA	NA	NA	NA	NA	NA	NA	1	0	0	NA	NA	NA	0	NA	NA	22,82	24,47	NA	14,79	14,79	14,79	1230,67	NA	82,29	NA	0,07	0,07	1,07	22,82	6,76	337,5	NA	NA	0	0	0	18,58	19,66	NA	18,17	18,17	18,17	1511,47
1207	1,36	1,51	0,98	4,32	4,33	5,66	261,44	0,07	16,44	22,28	0,1	0,11	1,11	16,9	9,83	36,45	1,41	4844,17	0	11,16	117,96	1,98	2,34	1,64	2,61	2,62	3,09	300,35	0,4	39,31	18,52	0,15	0,18	1,18	16,3	15,31	17,89	1,43	NA	0	11,81	224,03	1,84	2	1,17	0,97	2,01	2,64	231,48
1208	1,34	1,91	2,25	0,16	0,98	1,73	610,96	107,8	130,33	99,29	0,3	0,42	1,42	25,47	29,58	44,01	1,3	12531,43	0	40,49	95,08	-10,3	-15,91	-17,55	0,06	0,6	1,34	620,09	85,52	159,27	117,9	0,35	0,54	1,54	16,97	35,24	7,54	1,13	9379,53	0	33,56	125,33	0,87	1,31	1,43	0,16	0,57	1,42	596,41
1209	0,41	0,59	6,16	0,43	1,03	2,26	5419,22	463,42	617,08	979,19	0,18	0,26	1,42	17,84	29,66	63,41	1,11	-1091,37	3,61	259,48	-953,27	0,15	0,2	1,45	0,69	1,55	3,28	3491,59	311,06	366,03	636,47	0,13	0,17	1,31	19,21	13,21	92,79	1,21	7198,6	0	132,36	-542,96	-13	-21,58	-114,94	1,19	4,2	6,3	3217,31
1210	19,85	45,49	8,03	1,15	1,77	1,78	147,22	50,91	81,66	0,88	0,56	1,29	2,29	55,58	56,36	35,23	NA	NA	0	14,45	63,49	39,93	76,75	28,54	1,22	1,47	1,49	260,16	30,37	123,45	3,31	0,48	0,92	1,92	57,55	47,98	100,8	1,83	NA	0	12,6	23,37	10,85	14,13	10,04	2,21	3,2	3,26	336,68
1211	-1,14	-1,58	-3,33	1,69	2,59	5,15	1061,72	44,64	40,11	129,93	0,14	0,19	1,39	11,76	27,94	72,77	1,06	9182,23	0,95	37,64	105,29	0,49	0,66	1,18	2,74	3,8	6,91	869,63	35,87	33,91	105,38	0,12	0,16	1,33	14,88	11,74	87,88	1,12	NA	0	24,88	84,62	0,66	0,9	1,78	1,73	2,62	5,13	987,6
1212	80,31	90,59	291,36	6,15	8,81	8,81	1320,66	394,04	148,25	NA	0,11	0,13	1,13	80,31	11,35	707,51	NA	NA	0	0	0	-32,97	-46,04	-28,47	2,25	3,52	3,52	314,28	112,13	88,23	NA	28,39	39,64	1,4	-32,97	28,39	-116,15	NA	NA	0	0	0	-63,87	-119,37	-36,74	2,15	2,15	2,15	209,38
1213	-4,73	-34,95	-9,6	0,46	0,47	0,48	322,53	6,43	629,13	9,71	0,86	6,39	7,39	4,53	86,46	-4,04	0,23	1725	0	18,78	146,9	-8,59	-132,43	-14,32	0,03	0,39	0,39	607,27	202,27	561,17	NA	93,52	1442,41	15,42	6,07	93,52	-5,5	0,1	NA	0	24,45	87,64	0,42	4,15	5,52	0	0,1	0,1	4782,09
1214	1,45	3,21	0,84	0,06	0,6	1,31	211,27	49,04	67,1	69,96	0,52	1,15	2,21	19,67	54,77	13,22	1,29	15044,38	13,92	10,57	74,85	0,5	0,96	0,27	0,1	0,76	1,56	200,61	51,48	66,15	64,79	0,46	0,9	1,94	19,22	46,45	10,11	1,57	NA	7,39	7,4	57,13	1,63	3,01	0,78	0,12	1	1,59	173,05
1215	2,66	3,79	2,27	5,69	6,97	6,97	160,41	56,34	44,07	NA	0,3	0,43	1,43	45,09	29,91	8,89	NA	3598	0	36,21	91,83	11,01	12,45	15,15	8,12	8,81	8,81	501,18	38,95	56,24	NA	0,12	0,13	1,13	32,53	11,6	94,87	NA	NA	0	29,64	52,98	-36,01	-40,54	NA	8,8	9,23	9,23	NA
1216	0,19	25,87	0,43	0,22	0,32	0,47	816,4	81,68	799,8	124,69	0,99	132,59	133,59	4,77	99,25	-0,6	0,01	-23747	0	10,26	-70,02	0,41	40,06	0,96	0,07	0,3	0,39	848,44	187,24	827,96	73,39	0,99	95,87	96,87	4,58	98,97	3,21	0,02	18317	0	9,71	-291,86	0,46	43,58	2,35	0,08	0,16	0,3	1850,91
1217	1,43	4,71	3,54	0,15	0,4	0,59	899,58	109,36	432,86	84,85	0,58	1,92	3,28	10,07	69,55	16,31	0,48	5908,85	2,7	21,35	263,38	5,32	15,9	14,16	0,12	0,39	0,59	968,47	135,97	498,44	102,8	0,56	1,68	2,99	13,45	56,26	21,13	0,51	NA	0	15,17	77,48	2,76	9,34	10,97	0,26	0,63	0,87	1447,25
1218	6,29	17,04	13,8	0,36	0,92	3,12	798,72	65,24	116,46	259,82	0,6	1,62	2,71	20,19	63,08	34,99	1,54	32,92	0	30,49	33396,5	-4,48	-23,47	-13,52	0,31	0,54	1,42	1098,84	92,08	397,18	349,34	0,78	4,08	5,24	9,64	77,91	13,12	1,25	NA	0	30,05	-106,64	-0,39	-2	-0,98	0,15	0,39	0,77	914,88
1219	2,8	4,86	5,71	0,3	1,35	1,57	742,96	291,78	277,02	61,19	0,42	0,74	1,74	7,93	42,44	25,33	1,51	2935,44	0	10,48	272,1	0,26	0,48	0,59	0,07	1,29	1,62	815,7	362,74	299,32	99,39	44,95	81,66	1,82	4,7	44,95	18,2	1,57	NA	0	6,93	57,73	-5,98	-12,57	-18,3	0,02	0,73	1,06	1114,04
1220	0,02	0,75	0,05	0	0,55	0,65	716,25	243,76	311,6	46,7	0,83	25,53	30,71	2,97	96,74	6,82	0,36	-25357,5	25,61	5,8	-29,87	-1,36	-162,36	-4,61	0	0,77	0,82	1231,27	685,39	740,78	43,78	90,46	10771,7	119,08	0,09	90,46	2,78	0,43	NA	19,03	3,61	-45,55	-2,89	135,61	-29,64	0,02	0,91	0,93	3728,11
1221	-2,49	-107,69	-2,98	0,12	0,67	0,67	434,96	230,57	336,5	NA	97,68	4216,97	43,17	-2,49	97,68	-2,55	0,07	NA	19,46	0	0	-9,1	312,39	-70,78	0,11	0,97	0,97	2832,62	2483,65	1672,08	NA	102,91	-3534,41	-34,34	-9,1	102,91	-8,84	NA	NA	43,23	0	0	-39,88	95,76	-61,65	0,03	0,29	0,71	562,67
1222	-3,9	-5,91	-42,25	2,3	2,33	2,4	3939,84	11,89	330,53	21,37	0,09	0,13	1,52	-0,21	34	9,43	0,83	NA	0	40,02	101,32	-17,87	-32,52	-113,45	0,02	0,13	0,24	2310,46	56,25	68,54	53,84	0,22	0,4	1,82	-9,1	22,11	-0,53	0,58	NA	18,6	40,73	113,56	-24,12	-44,94	-69,68	0,06	0,09	0,38	1051,8
1223	7,63	65	6,86	0,3	1,13	1,13	327,17	238,43	285,27	NA	0,88	7,52	8,52	13,19	88,27	8,64	NA	31048,33	0	5	35,88	5,47	27,17	6,71	0,13	1,17	1,17	446,29	366	350,35	0,3	79,86	396,42	4,96	14,31	79,86	6,85	2,97	NA	0	7,8	40,01	16,38	42,04	18,83	0,28	1,65	1,65	418,48
1224	2,78	11,58	2,66	0,12	0,13	0,46	348,3	2,4	260,52	85,61	0,76	3,16	4,16	10,1	75,97	14,64	0,37	-12064	0	7	-40,91	1,21	9,55	2,29	0,07	0,07	0,32	692,18	2,7	421,11	103,56	0,87	6,93	7,93	3,6	87,38	7,04	0,48	NA	24,57	4,55	-76,01	0,92	8,29	2,31	0,06	0,07	0,31	918,46
1225	8,02	23,38	7,53	0,09	0,55	1,88	341,83	30,84	66,73	89,75	0,66	1,91	2,91	40,8	65,68	24,5	0,68	-6207,14	0	30,78	-257,74	3,36	11,47	6,95	0,31	2,19	4,53	752,77	109,81	58,38	136,54	0,56	1,9	3,41	28,35	55,68	22,97	1,05	NA	0	36,84	-74,24	1,42	3,99	3,56	0	0,89	1,39	914,66
1226	5,42	9,85	1,2	0,16	0,41	0,41	80,97	8,85	35,54	NA	0,45	0,82	1,82	6,23	44,99	21,99	0,68	134551	0,59	0,18	5,79	4,11	11,25	0,98	0,08	0,2	0,63	87,08	6,39	46,93	22,09	0,63	1,74	2,74	4,81	63,5	13,76	0,66	8731	5,23	0,13	4,94	3,49	10,19	1,2	0,01	0,17	0,66	125,82
1227	NA	NA	NA	NA	NA	NA	NA	NA	NA	NA	NA	NA	NA	NA	NA	NA	NA	NA	NA	NA	NA	22,38	25,6	64,01	5,17	7,95	7,95	1041,34	360	129,56	NA	12,58	14,39	1,14	22,38	12,58	177,87	NA	NA	0	0	0	16,03	20,6	47,39	1,87	3,39	4,51	1075,98
1228	1,38	41,02	1,11	0,02	0,24	0,44	292,05	58,75	265,46	53,66	0,97	28,65	29,66	2,96	96,63	14,04	0,13	40958	0	1,26	9,25	-8,35	183,86	-6,72	0,14	0,37	0,42	293,03	67,76	299,16	15,15	1,05	-23,03	-22,03	-4,92	104,54	11,25	-0,06	NA	0	2,02	11,81	4,83	486,42	3,93	0,39	0,59	0,62	296,36
1229	-8,57	-12,1	-48,37	0,01	0,56	1,72	2054,34	21,39	156,96	238,23	0,21	0,29	1,41	4,43	29,16	6,1	0,98	1521,64	2,22	73,36	767,85	-3,02	-4,06	-15,47	0,02	0,45	1,96	1861,27	12,72	111,17	244,44	0,19	0,25	1,34	10,66	18,6	38,09	1,01	NA	3,26	51,21	164,48	-5,17	-6,97	-25,52	0,04	0,43	1,76	1798,85
1230	5,92	9,44	93,33	0,75	2,04	2,07	5736,64	2719,2	2101,2	56,27	0,37	0,59	1,59	57,36	37,29	15,88	NA	NA	0	810,58	-692,81	-8,83	-56,46	-14,82	0,87	1,09	1,1	610,73	116,26	508,29	2,55	0,84	5,39	6,39	16,25	84,36	-10,47	NA	NA	0	32,45	-415,32	-0,04	-0,69	-0,03	0,1	1,06	1,06	284,45
1231	8,88	25,12	2,99	0,81	1,48	1,49	88,87	35,64	52,97	0,48	0,65	1,83	2,83	38,95	64,66	22,92	1,62	NA	20,9	7,14	41,15	17,59	42,79	6,79	0,72	1,81	1,82	140,6	43,4	39,62	0,16	0,59	1,43	2,43	17,59	58,9	44,95	1,48	NA	30,38	0	0	-6,83	-112,06	-5,92	0,95	5,7	5,7	315,46
1232	11,62	17,61	16,08	3,3	3,34	4,31	503,74	2,58	73,42	72,4	0,34	0,52	1,52	20,56	34,02	100,67	2,39	19701	0	12,37	29,78	20,87	27,67	22,89	4,01	4,03	4,27	399,19	1,47	72,01	16,84	0,25	0,33	1,33	29,25	24,59	171,4	3,69	NA	0	9,19	18,84	4,3	4,84	4,56	7,73	8,76	10,05	386,49
1233	1,82	-16,03	1,12	0,01	0,45	1,03	225,09	35,37	61,41	53,73	1,11	-9,83	-8,83	4,45	111,33	2,14	1,02	62236,71	13,44	1,63	19,45	10,61	853,8	7,52	0,01	1,36	3	258,03	56,8	15,15	71,32	0,92	74,31	80,46	13,31	92,35	12,16	1,56	NA	62,56	1,37	8,99	3,78	75,58	4,85	0,02	0,94	2,15	466,86
1234	3,69	6,77	0,38	0,44	1,21	2,2	37	12,82	16,66	16,68	0,46	0,84	1,84	3,69	45,52	8,11	NA	NA	0	0	0	10,71	55,15	2,29	1,2	1,21	1,24	77,97	0,24	62,15	2,15	0,81	4,15	5,15	10,71	80,59	13,29	NA	NA	0	0	0	13,36	36,92	3,62	0,3	0,33	1,03	98,51
1235	-0,33	-0,58	-0,19	0,35	1,47	2,18	211,74	54,66	40,71	35,05	0,36	0,63	1,76	21,13	43,14	15,78	1,4	15473,94	14,78	12,48	83,17	2,6	4,25	1,57	0,41	1,72	2,52	219,22	59,17	36,96	36,23	0,32	0,52	1,63	23,57	31,62	27,28	1,51	NA	12,15	9,19	50,87	0,82	1,38	0,54	0,63	1,66	2,16	238,47
1236	22,71	41,4	64,8	0,02	0,85	0,91	516,44	383,38	463,69	28,06	0,45	0,82	1,82	22,71	45,14	51,4	0,93	NA	0	0	0	-24,19	-64,55	-23,26	0,09	1,19	1,36	349,97	236,65	216,41	37,08	0,63	1,67	2,67	-24,19	62,53	-37,87	2,47	NA	0	0	0	-31,86	489,7	-59,3	0,04	0,69	0,75	677,58
1237	-5,8	-8,36	-11,94	0,07	0,33	1,77	749,05	36,09	139,01	202,15	0,29	0,41	1,44	10,16	30,6	14,36	1,18	3929,94	0	32,85	271,59	4,23	5,44	7,18	0,21	0,57	2,91	617,07	25,08	69,6	162,99	0,21	0,27	1,29	20,9	20,81	68,37	1,31	6836,47	0	18,93	60,53	-9,13	-12,96	-19,33	0,04	0,42	1,86	770,9
1238	-0,69	-5,15	-0,79	0,69	1,16	1,16	110,75	165,36	355,59	NA	0,87	6,41	7,41	-0,69	86,51	-0,8	NA	NA	0	0	0	2,9	27,55	NA	0,19	1,12	1,12	394,01	324,18	348,72	NA	89,49	851,38	9,51	2,9	89,49	3,24	NA	NA	0	0	0	1,8	21	NA	0,51	1,09	1,09	1023,43
1239	1,04	1,69	6,96	0,11	6,41	7,86	2443,11	1337,48	203,83	312,15	0,39	0,63	1,63	26,22	38,78	25,87	2,94	-5941,67	28,44	169,01	-170,89	-0,03	-0,06	-0,22	1,86	22,26	26,15	3036,99	1778,52	87,17	339,2	7,45	17,11	2,3	19,18	7,45	64,66	1,97	NA	0	112,26	-99,84	1,01	4,27	13,08	1,2	1,66	2,1	4711,22
1240	-33,69	55,5	-90,33	0,07	0,19	0,29	975,88	163,48	1321,49	127,88	160,71	-264,71	-1,65	-19,2	160,71	-7,88	-0,67	NA	0	27,44	182,46	-19,08	28,56	-118,68	0,02	0,04	0,12	2264,57	79,23	3517	260,11	166,78	-249,74	-1,5	-13,8	166,78	-1,71	-0,72	NA	0	22,2	84,25	-5,76	-6,87	-33,21	8,84	27,13	48,14	2097,28
1241	-6,31	-10,3	-81	0,24	0,53	1,31	4675,26	190,84	117,7	776,72	0,33	0,53	1,63	0,95	38,75	7,43	1,01	-26069,33	21,15	93,25	-64,9	0,12	0,16	1,27	0,41	0,63	1,87	3850,04	116,87	127,44	648,75	17,48	23,61	1,35	8,11	17,48	42,47	1,04	9154,08	12,66	60,96	-53,12	-2,38	-4,38	-36,76	0,26	0,65	1,52	5617,17
1242	-64,71	-65,56	-314,29	76,5	76,5	76,5	1491,14	NA	22,86	NA	0,01	0,01	1,01	-51,57	1,31	-4950	NA	NA	0	63,81	-32,84	17,41	25,63	10,99	3,12	3,12	3,12	229,75	NA	72,94	NA	0,32	0,47	1,47	25,5	32,1	54,22	NA	NA	0	5,11	22,56	42,4	45,39	18,41	15,14	15,14	15,14	158,04
1243	-15,3	-23,21	-18,01	0,02	0,8	1,17	428,39	100,8	128,89	49,15	0,31	0,47	1,52	-0,89	34,05	-30,14	1,03	3296,06	0	16,96	454,69	3,96	5,09	3,93	0,05	1,22	1,81	361,47	78,56	67,47	39,85	0,2	0,25	1,29	20,63	19,81	52,97	1,19	11389,53	0	11,85	47,1	0,4	0,48	0,42	0,03	1,45	2,51	380,03
1244	0,02	0,02	0,08	2,03	2,69	6,46	1478,28	52,99	80,79	309,34	0,08	0,1	1,2	16,45	16,37	104,9	1,33	5509,59	0	66,72	218,34	-2,33	-2,77	-9,21	2,49	3,31	7,87	1436,34	55,24	61,57	304,98	0,08	0,09	1,19	15,27	7,85	82,41	1,38	9233,96	0,92	50,67	247,84	-4,06	-4,79	-16,16	2,89	3,86	8,9	1449,37
1245	-3,67	-5,56	-7,87	0,04	0,78	1,96	779,55	127,69	172,37	203,99	0,25	0,37	1,51	27,11	24,5	56,26	1,19	NA	0	47,4	492,81	3,33	6,84	7,59	0,01	1,18	1,48	829,45	419,93	136,43	108,8	0,46	0,94	2,06	26,04	45,58	25,21	1,4	NA	27,24	37,6	174,81	5,15	9,31	14,23	0,03	1,33	1,72	1005,51
1246	2,3	3,62	6,64	0	0,55	2,23	1051,73	153,4	183,63	482,99	0,31	0,49	1,58	19,31	36,55	36,13	1,68	8271,45	9,95	49,16	104,62	2,45	3,72	7,08	0,09	0,63	2,34	1051,58	155,49	172,77	487,68	0,31	0,46	1,52	19,82	30,55	28,82	1,91	NA	10,89	36,3	80,43	4,92	8,14	14,76	0,04	0,54	2,23	1092,82
1247	31,92	82,51	14,49	-0,11	0,98	1,3	165,28	108,93	99,61	32,89	0,61	1,58	2,58	37,69	61,31	52,67	1,89	49452,67	0	2,62	13,09	1,54	5,94	1,11	0	0,89	1,16	261,64	170,51	174,26	50,92	0,74	2,86	3,86	7,58	74,07	3,33	1,81	18161,83	6,68	4,34	59,17	-0,27	-1,37	-0,13	0	0,83	1,12	175,81
1248	-0,12	-0,21	-0,15	0,03	0,24	1,77	446,71	21,77	101,85	157,63	0,39	0,69	1,78	18,18	43,94	39,71	1,2	7656,8	0	22,46	151,3	2,34	4,47	2,4	0,09	0,38	1,36	372,93	27,85	96,11	93,76	0,44	0,84	1,91	20,55	43,95	41,27	1,08	NA	0	13,22	76,24	0,59	1,5	0,95	0,02	0,55	1,22	580,62
1249	8,23	8,71	21,41	0,91	16,33	17,34	946,51	126,22	41,35	42,06	0,05	0,06	1,06	15,63	5,51	184,02	4,09	36933,66	0	19,24	40,5	8,93	9,57	25	0,63	19,38	20,67	1019,36	142,71	36,75	47,28	0,06	0,07	1,07	15,85	6,39	163,93	3,83	10556,26	0	13,9	27,58	14,49	15,39	44,84	0,85	15	15,73	1126,7
1250	0,24	0,5	0,37	0,11	0,27	0,9	559,9	35,55	113,47	142,38	0,46	0,95	2,09	27,19	52,06	28,69	0,88	4604,86	19,39	41,46	221,7	0,37	0,8	0,53	0,04	0,2	1,43	519,45	21,78	108,57	165,53	0,48	1,05	2,17	27,54	48,34	23,69	1,09	7936,64	20,5	27,52	121,08	0,2	0,43	0,31	0,05	0,16	1,19	559,81
1251	16,72	24,63	25,53	0,2	1,19	1,58	555,72	162,2	163,49	63,97	0,32	0,47	1,47	30,57	32,1	89,28	1,3	9991,33	0	21,14	125,2	-5,75	-8,3	-15,07	0,1	0,42	1,62	954,2	84,53	265,23	317,98	0,31	0,44	1,44	13,69	30,75	46,28	1,29	NA	0	36,26	389,61	5,12	6,93	7,66	0,5	1,22	2,29	544,87
1252	-2,08	-7,33	-6,01	0,54	1,16	1,66	1052,57	254,35	408,6	205,17	0,72	2,53	3,53	3,66	71,63	12,52	0,82	-5384,5	0	16,61	-49,1	-0,44	-1,74	-1,15	1,32	1,83	2,45	959,89	108,36	213,62	132,39	0,75	2,98	3,98	4,76	74,87	22,02	1,25	NA	0	13,7	1096,67	2,16	7,77	5,91	0,91	1,45	1,97	995,86
1253	-0,15	-1,79	-1,05	0,32	2,19	3,24	2501,71	855,09	302,57	477,84	0,91	10,76	11,76	35,25	91,47	10,03	0,22	NA	6,18	176,72	-167,1	-4,4	-221,95	-44,73	0,12	1,35	1,69	3700,49	2018,53	565,61	562,67	0,98	49,43	50,44	24,56	98	2,93	0,09	NA	29,59	213,18	-114,62	-10,27	-116,36	-163,17	1,56	6,22	9,77	5784,38
1254	0,65	1,74	4,63	0,14	0,16	0,54	2576,7	20,22	1374,92	533,29	0,62	1,67	2,67	5,86	62,49	39,63	0,53	6774	0	36,85	91,14	2,24	8,2	63,2	0,13	0,14	0,58	10289,73	74,48	6554,39	2838,16	0,73	2,67	3,67	13,26	72,73	32,43	0,43	NA	0	311,58	-214,12	3,88	18,01	77,46	0,39	0,47	0,72	7263,24
1255	0,04	0,07	0,17	0,4	1,04	2,15	1595,61	116,51	68,5	203,56	0,25	0,45	1,8	16,26	44,41	42,63	0,89	6063,73	16,89	71,11	174,35	0,96	1,77	3,56	0,35	0,46	0,98	1357,38	24,24	56,69	123,74	0,21	0,38	1,85	18,24	20,65	63,68	0,68	NA	13,57	45,61	111,68	3,44	7,11	15,51	0,23	0,71	1,3	1640,12
1256	0,17	0,28	0,16	0,63	2,46	4,07	339,17	86,26	38,08	77,08	0,21	0,34	1,64	36,44	38,88	49,71	1,57	15771,08	5,48	33,8	103,04	0,81	1,28	0,81	0,59	1,37	4	363,33	38,12	42,34	128,85	0,2	0,32	1,58	38,55	20,12	52,79	1,49	11601,65	3,74	26,43	76,81	0,83	1,24	0,72	0,71	2,39	4,56	315,05
1257	10,77	11,29	77,31	14,57	16,57	22,02	2613,28	183,44	91,83	507,54	0,05	0,05	1,05	38,08	4,59	326,63	4,47	-53921,5	0	196,07	-49,13	-1,35	-2,38	-16,78	0,06	1,57	1,84	4527,73	2855,22	1887,64	496,45	43,22	76,12	1,76	19,45	43,22	8,46	2,55	NA	0	173,7	-39,24	0,02	0,03	0,19	0,13	1,53	1,99	3568,06
1258	-1,68	-4,82	-5,88	0	2,12	4,46	1273,1	285,17	89,8	319,35	0,55	1,59	2,87	14,27	65,13	22,19	1,41	4383,59	20,02	55,77	292,27	-0,33	-0,82	-0,78	0,06	0,82	4,26	850,52	58,31	73,29	263,04	0,49	1,22	2,46	17,58	49,33	31,66	1,17	NA	3,14	29,45	130,52	0,57	1,85	2,39	0,06	3,2	7,17	1529,86
1259	-4,1	-4,1	-49,25	NA	NA	NA	1837,15	360	NA	NA	NA	NA	1	-4,1	0	NA	NA	NA	0	0	0	24,94	26,77	77,19	14,58	14,61	14,61	1126,56	NA	76,27	NA	0,07	0,07	1,07	24,94	6,85	364,32	NA	NA	0	0	0	18,33	19,41	67,52	17,93	17,96	17,96	1340,89
1260	22,44	85,22	18,94	0,76	0,91	0,91	217,82	30,99	209,5	NA	0,74	2,8	3,8	30	73,67	40,56	0,94	NA	0	6,38	19,63	33,27	58,67	20,92	1,35	1,64	1,82	228,89	24,5	86,5	15,62	0,43	0,76	1,76	52,74	43,29	122,09	1,91	NA	0	9,31	19,37	10,98	32,73	15,85	3,94	4,91	4,91	525,41
1261	-20,84	-16335,55	-40,7	0,03	0,13	0,44	710,86	49,65	505,01	156,75	1	782,79	783,79	-12,86	99,87	-9,77	0,4	-27430,86	0	15,58	-30,87	0,01	8,49	0,02	0,04	0,24	0,63	581,5	88,42	389,48	168,95	1	790,2	791,2	7,36	99,87	13,23	0,4	NA	8,54	8,41	307,12	0,76	2802,79	1,5	0,03	0,25	0,63	722,16
1262	1,15	6,89	1,31	0,07	0,92	0,95	414,27	235,75	277,05	6,3	0,8	4,79	5,98	4,98	83,27	21,13	0,82	37689,29	0	4,35	18,78	1,27	8,42	1,41	0,06	0,71	0,87	403,49	220,53	336,21	51,54	0,84	5,6	6,64	5,36	84,42	19,5	0,56	NA	0	3,31	15,17	1,84	8,53	1,31	0,02	0,78	0,97	260,04
1263	4,4	10,88	0,38	0,04	1,86	1,86	31,63	30,66	16,77	NA	0,6	1,47	2,47	152,59	59,58	7,39	NA	2088,91	0	12,88	94,69	22,88	36,11	1,41	2,37	2,73	2,73	22,47	2,9	8,14	NA	0,37	0,58	1,58	253,1	36,64	62,44	NA	NA	0	14,21	86,31	13,25	28,66	1,33	0,01	1,95	1,95	36,43
1264	-12,32	-51,06	-23,36	0,1	0,28	0,44	690,09	86,15	341,93	77,41	0,76	3,14	4,14	-9,22	75,87	0,1	0,35	NA	21,15	5,88	1491,98	-11,26	-60,39	-18,78	0,2	0,26	0,38	606,98	28,02	344,04	53,52	0,81	4,36	5,36	-7	81,35	5,82	0,26	NA	18,3	7,11	176,45	5,32	21,19	6,37	0,28	0,45	0,58	435,69
1265	-3,56	-89,05	-3,26	0,09	0,08	0,17	332,99	-1,8	340,22	31,04	0,96	24	25	6,15	96	-3,71	-0,04	NA	-3,57	8,88	164,57	1,49	25,15	1,18	0,05	0,05	0,15	289,19	-1,68	308,55	29,22	0,94	15,87	16,87	13,93	94,07	11,69	0,02	NA	-9,7	7,38	36,76	1,35	20,8	NA	0,02	0,1	0,19	359,3
1266	0,62	8,2	4,28	0,06	0,14	0,34	2520,27	144,13	1568,24	357,92	0,89	11,85	13,25	11,21	92,45	8,91	0,12	-21762,93	7,11	73,31	-48,85	2,05	21,43	9,89	0,08	0,17	0,4	1757,62	103,19	1043,18	263,73	0,87	9,15	10,47	14,21	87,45	14,12	0,16	NA	5,39	41,85	-39,39	0,37	5,42	2,42	0,02	0,42	0,6	2380,54
1267	-7,59	-9,75	-20,49	1,13	1,92	8,4	982,14	25,61	32,28	211,9	0,15	0,19	1,28	11,32	22,09	37,29	1,23	2661,36	0	51,03	423,84	0,65	0,84	1,43	0,01	0,78	5,24	802,45	30,79	39,95	178,2	0,16	0,21	1,29	20,15	16,47	60,71	1,2	NA	0	30,91	133,86	-5,84	-7,77	-14,36	0,23	0,64	3,73	895,55
1268	0,35	1,69	0,66	0,02	0,05	1,09	688,73	7,06	129,2	357,82	0,79	3,79	4,82	18,28	79,26	23,76	1,08	7299,27	34,19	33,93	159,09	1,69	8,36	2,49	0	0,59	0,89	534,04	216,42	86,88	109,32	0,79	3,91	4,93	18,3	79,3	20,98	0,77	NA	55,94	17,33	426,35	NA	NA	NA	NA	NA	NA	NA
1269	6,37	13,37	1,74	0,21	0,41	0,41	99,27	9,89	50	NA	0,52	1,1	2,1	61,68	52,33	27,83	0,64	7435	0	15,09	71,57	18,88	25,27	3,87	1,27	1,42	1,42	74,53	2,5	16,37	NA	0,24	0,32	1,34	88,96	24,14	175,44	1,14	NA	0	10,56	43,76	4,45	8,54	NA	0,18	0,26	0,26	120,46
1270	-0,06	-0,11	-0,08	0,05	0,33	0,98	450,48	49,74	206,57	136,28	0,47	0,89	1,89	11	46,99	18,46	0,98	17432,3	0	13,69	53,28	0,31	0,58	0,62	0,18	0,35	1,13	734,69	45,16	332,76	258,9	0,47	0,9	1,9	12,05	47,42	17,22	1,1	NA	0	17,39	41,65	0,05	0,16	0,11	0,2	0,76	1,24	766,47
1271	-2,88	-8,62	-9,35	3,35	3,35	3,35	940,61	NA	42,03	NA	0,67	1,99	2,99	-2,88	66,55	3,83	0,99	NA	0	0	0	4,39	55,06	9,16	0	0,06	0,42	759,79	29,55	502,59	182,02	92,03	1154,25	12,54	7,51	92,03	19,04	0,4	NA	0	6,52	15,08	11,82	54,04	13,28	0	0,01	0,48	408,86
1272	1	1,01	1,11	119,2	164,2	164,2	400,73	108,62	2,41	NA	0,01	0,01	1,01	1	0,61	165	NA	NA	0	0	0	-9,01	-10,78	-15,4	4,18	6,1	6,1	622,08	193,79	100,82	NA	0,16	0,2	1,2	-9,01	16,39	-54,98	NA	NA	0	0	0	-25,18	-34,94	-94,55	2,91	3,58	3,58	1366,92
1273	-13,65	-40,03	-37,4	0,02	0,14	0,6	997,39	45,75	221,82	168,38	0,55	1,61	2,93	6,96	65,91	-0,36	0,57	5091,07	24,58	56,46	216,83	0,07	0,26	0,13	0	0,31	0,65	697,16	85,25	189,5	94,05	0,63	2,45	3,9	17,37	62,76	17,96	0,54	NA	23,08	23,57	105,47	0,45	1,84	0,57	0,01	0,45	0,7	466,69
1274	-1,63	-2,29	-12,68	1,21	1,99	2,49	2831,16	512,98	658,47	333,81	0,29	0,41	1,41	39,37	28,86	59,28	1,8	-859	0	318,89	-2204,45	9,55	15,08	51,01	0,22	3,35	3,84	1944,6	988,83	316,52	157,27	36,7	57,97	1,58	40,61	36,7	60,83	1,86	NA	0	118,65	1051,2	3,6	4,89	15,21	0,16	3,02	3,43	1535,87
1275	-57,7	-383,16	-46,87	0	0,4	0,61	295,69	91,1	181,63	48,65	0,85	5,64	6,64	-35,1	84,94	-38,96	0,3	-11163,6	17,16	18,36	-84,84	23,71	68,7	20,32	0	1,26	1,49	312,05	134,97	54,66	24,89	0,65	1,9	2,9	36,8	65,49	65,98	1,26	NA	17,35	8,25	21,86	0,29	0,83	0,26	0	1,3	1,67	327,69
1276	39,16	44,59	22,71	6,6	8,22	8,22	136,29	41,13	25,4	NA	0,12	0,14	1,14	39,16	12,17	321,84	NA	NA	0	0	0	5,48	10,79	NA	0,32	0,54	0,54	325,61	34,55	158,44	NA	0,49	0,97	1,97	5,48	49,2	60,91	0,69	NA	0	0	0	8,96	12,83	NA	0,61	1,37	1,37	247,59
1277	1,74	9,45	3,03	0,55	1,31	3,94	472,79	120,86	159,42	425,04	0,82	4,44	5,44	5,76	81,61	2,13	NA	991,5	0	7,02	60,97	8,32	33,34	6,64	1,15	2,25	5,48	290,51	57,62	52,44	169,59	0,75	3,01	4,01	31,44	75,05	11,08	NA	NA	0	18,45	56,46	8,07	24,78	5,15	3,81	4,17	15,99	232,25
1278	2,89	3,45	4,88	3	3,64	8,5	614,13	19,47	30,44	149,95	0,13	0,16	1,19	22,89	16,13	105,88	1,59	17186,35	0	33,73	88,26	5,1	6,04	8,13	3,58	3,94	8,16	580,67	11,71	32,58	137,61	0,13	0,16	1,18	26,01	13,46	113,8	1,7	11157,05	0	23,16	64,77	6,08	7,14	10,73	2,08	5,68	11,85	642,42
1279	41,18	48,24	173,81	5,52	8,13	8,13	1536,51	488,14	186,92	0	0,15	0,17	1,17	41,18	14,64	281,22	NA	NA	0	0	0	12,41	12,86	NA	19,53	28,56	28,56	NA	NA	NA	NA	0,04	0,04	1,04	12,41	3,5	354,43	NA	NA	0	NA	0	16,98	31,24	NA	13,81	13,81	13,81	NA
1280	0,61	5,19	2,78	0,4	0,51	1,01	1645,79	157,75	1398,24	717,73	0,87	7,35	8,46	31,3	88,17	11,97	1	-6497	0	138,76	-87,52	0,84	6,53	13,67	0,33	0,4	0,94	5919,44	340,95	4908,16	2713,74	0,87	6,76	7,76	47,63	87,12	7,67	0,72	NA	2,14	760,93	-455,24	2,33	15,74	9,34	0,49	0,53	1	1458,62
1281	6,53	8,03	11,86	3,21	4,14	8,53	660,54	31,66	24,41	150,36	0,16	0,19	1,23	23,16	18,59	96,06	1,64	18807,79	4,3	30,16	78,53	2,98	3,62	5,52	2,99	3,71	6,42	674,54	32,32	35,67	122,09	0,15	0,18	1,21	18,91	15,13	78,93	1,59	9871,6	2,82	20,83	71,34	-1,17	-1,56	-3,08	1,67	2,61	5,37	961,6
1282	0	0	NA	NA	NA	NA	NA	NA	NA	NA	NA	NA	1	0	0	NA	NA	NA	0	NA	NA	-4,63	-16,14	NA	0,06	0,8	0,8	57,74	30,23	40,74	NA	0,71	2,49	3,49	-4,63	71,35	3,72	0,67	NA	0	0	0	34,23	81,63	NA	0,18	1,55	1,55	59,34
1283	0,85	-10,96	1,35	0,03	0,22	0,7	575,38	61,18	336,91	163,86	0,9	-11,56	-12,86	24,17	107,77	14,73	-0,07	779,25	3,75	36,87	1442,23	9,33	140,59	16,74	0,03	0,21	0,86	653,03	61,36	338,67	221,73	0,78	11,77	15,07	31,96	78,09	24,04	0,12	NA	0	28,05	206,9	0,5	6,75	0,98	0	0,19	0,64	705,49
1284	-3,86	-6,81	-10,32	0,39	0,69	3,62	974,09	24,88	83,28	246,98	0,28	0,5	1,76	8,04	43,33	15,94	1,11	6370,19	18,08	31,83	138,22	0,01	0,02	0,03	0,12	0,28	1,29	879,5	32,59	49,99	207,65	0,26	0,43	1,66	13,48	25,74	33,73	0,89	7167,12	17,97	23,85	79,62	-5,6	-10,28	-20,28	0,09	0,52	1,16	1319,48
1285	-0,5	-0,8	-1,7	0,09	1,29	2,08	1230,77	27,22	124,36	201,97	0,27	0,43	1,6	8,32	37,43	21,11	1,15	3488,47	12,69	29,83	298,18	7,31	10,56	20,93	0,04	1,63	2,97	1042,14	175,94	49,31	214,35	21,59	31,19	1,44	15,05	21,59	60,72	1,33	NA	11,18	15,67	56,45	2,59	3,62	5,52	0,01	2,13	3,16	775,44
1286	1,39	1,6	2,83	3,63	5,11	6,49	739,1	70,84	47,92	67,16	0,11	0,12	1,14	14,65	12,64	76,7	1,58	12642,59	0	26,91	107,74	-4,19	-4,7	-8,46	2,84	6,2	8,76	734,42	110,58	33,26	85,23	0,09	0,1	1,12	11,37	9	42,97	1,55	9933,41	0	21,92	119,71	-10,27	-12,31	-19,32	1,89	4,64	6,65	684,74
1287	0,59	2,59	136,3	202,08	606,13	606,13	83748,83	577,82	95,05	NA	0,77	3,37	4,37	0,59	77,1	0,77	0,75	NA	0	0	0	0,62	3,86	58,48	59,6	148,18	148,18	34062,66	709,93	180,33	NA	0,84	5,18	6,18	0,62	83,82	0,75	0,78	NA	0	0	0	1,18	10,75	3,2	25,55	149,67	149,67	984,71
1288	2,31	3,24	15,74	0,03	0,57	1,34	2477,74	166,43	304,96	236,11	0,27	0,38	1,4	12,15	28,61	34,24	1,03	3242,29	13,73	66,96	286,91	1,05	1,83	7,97	0,38	0,81	1,27	2755,28	139,36	201,04	193,79	0,28	0,49	1,74	9,38	28,36	25,58	0,87	7029,77	18,7	44,5	171,77	-0,01	-0,02	-0,09	0,01	0,53	0,83	3139,18
1289	-1,23	-12,92	NA	0,68	0,75	0,75	NA	NA	NA	NA	0,9	9,49	10,49	-1,23	90,47	-1,36	0,3	NA	0	NA	0	-6,42	-286,05	NA	0,4	0,4	0,4	NA	NA	NA	NA	97,75	4353,97	44,54	-6,42	97,75	-5,96	0,04	NA	0	NA	0	-0,47	-32,3	NA	0,49	0,49	0,49	NA
1290	0,48	1,07	0,8	0,04	0,72	3,06	606,87	54,75	56,26	196,55	0,51	1,13	2,23	24,05	55,15	20,38	1,4	16205,46	19,9	39,29	93,51	0,37	0,83	0,61	0,01	0,27	1,62	599,07	38,59	53,34	207,62	0,51	1,15	2,24	25,68	51,26	17,93	1,19	11856,27	21,35	30,1	72,78	0,03	0,07	0,05	0,01	0,35	1,29	629,51
1291	-9,92	-50,59	-19,37	0,03	0,14	0,62	710,34	26,7	238,34	118,01	0,8	4,1	5,1	0,15	80,38	9,07	0,25	780,26	0,2	19,66	1284,58	11,3	35,68	21,21	0,04	0,18	0,4	683,32	64,43	457,56	102,89	0,68	2,16	3,16	19,47	68,33	42,63	0,44	NA	0	10,29	32,18	5,83	21,63	22,49	0,01	0,29	0,58	1403,5
1292	-2,89	-3,3	-8,31	5,05	7,1	19,77	1047,21	41,17	20,06	257,6	0,07	0,08	1,14	8,99	12,58	71,14	1,5	11853,12	0	34,17	121,7	1,89	2,17	4,46	4,14	5,09	11,62	856,69	25,43	26,73	174,45	0,08	0,1	1,15	14,5	8,34	109,65	1,45	11601,6	0	20,94	57,96	1,99	2,32	5,48	0,71	2,52	6,42	1003,11
1293	0,53	2,07	1,05	0	0,14	0,87	721,16	45,41	166,01	259,87	0,63	2,45	3,91	4,95	74,43	20,52	0,53	-2525,4	25,42	8,75	-193,8	0,18	0,61	0,24	0	0,26	0,89	488,37	63,79	181,57	154	0,71	2,45	3,45	6,33	70,98	16,8	0,78	NA	12,92	8,25	-88,15	1,69	5,58	2,65	0,2	0,48	0,83	572,03
1294	-3,45	-10,94	-13,64	0,05	0,21	0,48	1439,47	68,26	427,63	115,71	0,42	1,33	3,17	14,18	68,46	20,21	0,5	NA	8,3	69,72	352,34	2,86	8,17	9,42	0,22	0,46	0,72	1196,98	87,97	362,24	93,95	0,4	1,15	2,85	21,77	40,29	35,13	0,56	NA	5,86	43,6	149,64	3,63	9,83	12,04	0,22	0,61	0,88	1207,2
1295	0,48	1,25	1,16	0	0,28	1,12	878,95	74,2	188,84	229,99	0,43	1,13	2,6	16,83	61,57	23,38	0,77	7492,36	9,3	39,48	109,86	2,33	5,4	4,39	0,02	0,35	1,32	687,95	59,98	115,99	175,12	0,4	0,93	2,32	19,51	39,84	30,09	0,85	6004,98	9,51	22,92	64,54	0,13	0,3	0,31	0,04	0,29	1,34	873,52
1296	3,79	3,82	6,03	90,51	114,54	114,54	579,55	NA	5	NA	0,01	0,01	1,01	3,79	0,87	433,85	NA	NA	0	0	0	17,9	18,85	14,63	14,65	19,79	19,79	297,68	NA	14,88	NA	0,05	0,05	1,05	17,9	5,05	354,13	NA	NA	0	0	0	16,06	16,84	3,9	21,52	21,52	21,52	88,45
1297	15,97	32,56	7,2	1,19	1,57	1,81	164,14	31,39	56,42	19,64	0,51	1,04	2,04	15,97	50,94	38,54	6,19	NA	16,19	0	0	35,39	57,99	36,43	1,59	2,1	2,54	374,69	72,74	117,76	62,32	0,39	0,64	1,64	35,39	38,97	95,71	27,37	NA	6,75	0	0	9,85	15,85	10,65	1,72	2,56	2,64	393,62
1298	-3,2	-3,22	-64,2	128,81	135,56	135,56	1907,82	360	53,33	NA	0,01	0,01	1,01	-3,2	0,74	-433,33	NA	NA	0	0	0	-10,26	-11,56	NA	8,87	8,87	8,87	20476,05	0	2284,14	0	0,11	0,13	1,13	-10,26	11,28	-90,94	NA	NA	0	0	0	-60,02	287,07	-31,93	0,71	0,71	0,82	193,63
1299	-4,7	-9,12	-11,13	0,01	1,51	3,3	860,77	274,22	83,5	373,35	0,48	0,94	1,94	1,81	48,39	-4,05	3,77	-7288,44	14,4	15,42	-167,37	-13,74	-27,5	-22,62	0,01	1,85	3,69	599,4	179,68	9,83	226,84	0,5	1	2	-5,78	50,03	-21,92	3,38	NA	19,11	9,34	-37,83	13,27	19,19	14,5	0,21	1,66	2,37	397,69
1300	-3,67	-7,32	-9,63	0,18	0,4	1,08	956,15	67,92	237,05	207,67	0,43	0,86	2	9,59	42,91	13,11	0,94	NA	7,55	25,18	121,89	2,03	3,62	2,92	0,25	0,5	1,06	523,16	42,99	156,02	96,83	0,37	0,66	1,78	17,13	36,87	32,94	0,93	NA	3,23	15,69	79,68	-3,33	-6,29	-6,6	0,27	0,48	1,12	721,95
1301	5,25	56,76	3,35	0,13	0,17	1,01	232,09	8,03	208,32	178,65	0,91	9,82	10,82	6,36	90,76	8,58	1,32	NA	0	0,71	-3,64	7,45	53,48	3,71	0,57	0,75	1,11	181,03	28,35	154,09	55,64	0,86	6,18	7,18	8,3	86,07	10,87	4,18	NA	0	0	0	4,02	36,2	2,57	0,43	0,49	0,88	232,21
1302	1,9	3,28	27,16	0,7	0,84	1,09	5190,94	244,36	867,63	419,12	0,41	0,71	1,72	8,5	41,92	24,66	1,12	-7356,88	16,22	94,01	-68,51	2,86	5,49	31,19	0,75	0,86	1,07	3975,91	133,36	540,82	228,64	0,48	0,91	1,92	11,86	47,51	24,21	1,07	NA	30,81	70,75	-116,77	2,12	4,04	44,54	0,83	0,9	1,18	7657,62
1303	-26,51	-264,55	-32,34	0,02	0,09	0,72	444,11	21,3	157,4	202,13	0,9	8,97	9,98	22,39	89,98	-14,67	0,42	-2217,25	43,72	59,66	-307,11	2,27	18,96	2,57	0,04	0,13	0,83	411,89	23,62	253,19	178,04	0,88	7,35	8,35	42,99	88,02	16,24	0,59	4962,94	5,94	33,21	-462,2	-4,94	-172,2	-10,99	0,03	0,53	0,77	809,55
1304	-5,25	-13,23	-18,71	0,06	0,17	0,17	1296,19	71,49	668,73	NA	0,59	1,49	2,52	2,26	60,31	9,5	0,51	NA	6,65	26,77	60,64	-5,7	-15,15	NA	0,05	0,19	0,19	1217,8	105,36	748,44	NA	0,63	1,68	2,66	1,26	63,23	9,28	0,43	NA	0,73	17,19	34,82	3,18	7,81	NA	0,23	0,43	0,43	1019,94
1305	-28,81	-34,23	NA	6,32	6,32	6,32	NA	NA	NA	NA	0,16	0,19	1,19	-28,81	15,82	-182,14	NA	NA	0	NA	0	30,14	32,94	52,2	11,76	11,77	11,77	630,3	0,21	52,98	NA	0,08	0,09	1,09	30,14	8,5	354,65	NA	NA	0	0	0	40,09	45,6	NA	7,46	8,32	8,32	510,58
1306	-6,07	-1882,21	-18,28	0,14	0,16	0,4	1096,83	15,71	954,34	232,83	1	309,32	310,32	1,94	99,68	28,25	0,2	NA	0	24,13	90,54	-9,97	5787,88	-35,01	0,08	0,15	0,38	1278,55	87,01	1265,37	287,2	1	-581,72	-580,72	3,32	100,17	26,99	0	NA	0	46,67	123,34	-2,31	-737,05	-4,98	0,25	0,3	0,36	784,53
1307	-14,27	-18,38	-56,13	0,28	0,61	2,06	1431,41	47,65	112,1	214,58	0,16	0,21	1,29	0,23	22,33	-38,35	1,04	2263,14	2,36	57,03	485,22	2,15	2,85	6,85	0,04	0,39	1,97	1159,7	52,35	152,27	241,1	0,19	0,26	1,33	17,28	19,39	53,51	1,09	8312,79	1,19	34,59	124,89	-4,99	-7,85	-21,71	0,07	0,62	1,6	1584,71
1308	5,11	5,84	6,81	18,74	22,2	32,75	484,72	21,9	6,32	67,66	0,13	0,14	1,14	14,94	12,52	196,71	1,75	27445,67	5,6	13,09	45,66	2,5	2,74	2,97	8,04	8,8	12,5	432,76	14,42	19	70,39	0,09	0,1	1,1	16,11	8,79	254,89	2,05	NA	0	16,18	63,85	2,5	3,25	4,17	2,4	3,2	5,29	605,97
1309	3,35	4,25	16,1	2,38	3,31	3,93	1748,88	221,36	237,97	150,54	0,15	0,19	1,27	20,22	21,17	127,44	1,75	622,25	0	81,07	1416,41	6,24	7,61	39,44	3,3	4,19	4,84	2301,71	236,16	264,21	172,68	0,13	0,15	1,22	22,92	12,51	154,68	1,9	NA	0	77,58	6795,67	7,59	10,12	44,96	1,36	4,25	4,84	2156,95
1310	-18,04	110,14	-31,47	0,32	0,35	0,35	635,12	20,82	729,55	NA	1,16	-7,11	-6,11	-5,63	116,38	-0,31	-0,27	NA	0	21,65	101,18	12,39	-1243,17	6,14	0,55	0,67	0,67	180,41	22,81	179,65	NA	1,01	-101,3	-100,3	23,21	101	28,6	-0,03	NA	0	5,36	-315,38	10,41	109,1	5,01	0,49	0,62	0,62	175,06
1311	2,22	2,67	14,78	8,05	8,19	8,33	2429,07	25,65	189,89	28,3	0,09	0,11	1,2	26,06	17	95,05	2,46	4498	0	159,1	286,53	9,59	11,51	38,04	3	3,84	4	1444,25	107,49	128,24	20,3	0,1	0,12	1,2	30,58	10,33	142,49	1,31	NA	0	59,35	122,83	9,69	11,1	57,98	1,15	5,23	5,38	2178,36
1312	-0,22	-0,3	-0,98	0,18	0,96	2,55	1609,6	223,9	132,61	460,23	0,19	0,27	1,38	22,25	27,5	53,9	1,35	-1300,88	9,68	99,36	-944,53	-1,25	-1,81	-7,08	0,1	0,83	2,52	2056,14	276,14	184,53	633,39	0,23	0,34	1,44	20,74	23,3	41,74	1,35	NA	9,41	88,95	-513,99	5,81	7,93	22,39	0,25	1,1	3,05	1402,28
1313	-5,18	-6,31	-15,41	2,72	3,27	6,72	1081,82	33,5	61,42	215,14	0,09	0,11	1,22	13,56	17,79	102,71	1,38	6825,98	0	55,7	157,39	-0,3	-0,36	-0,85	2,18	4,87	9,2	1040,43	45,08	49,99	216,57	0,08	0,09	1,19	18,58	7,79	159,95	1,56	8331,46	0	37,79	81,46	-0,48	-0,56	-1,38	3,56	8,09	13,78	1055,42
1314	10	19,46	30,81	0,38	1,53	1,85	1121,46	173,7	524,82	172,57	0,49	0,94	1,95	13,06	48,62	23,58	4,24	37287,67	0	9,44	39,77	12,9	25,91	25,77	0,12	1,52	1,63	727,14	493,21	353,91	38,65	0,5	1,01	2,01	15,72	50,13	31,44	2,53	12461	0	4,08	15,35	6,92	13	61,07	0,33	0,97	1,74	3210,68
1315	0	0	NA	NA	NA	NA	NA	NA	NA	NA	NA	NA	1	0	0	NA	NA	NA	0	NA	NA	22,32	23,94	NA	5,56	14,81	14,81	3225,87	1993,37	215,38	0	6,75	7,24	1,07	22,32	6,75	330,66	NA	NA	0	0	0	-9,85	-21,4	-56,91	0,21	0,9	0,9	2103,15
1316	6,33	6,72	28,31	14,32	17,19	17,19	1627,08	269,17	93,6	0	0,06	0,06	1,06	6,33	5,82	108,88	NA	NA	0	0	0	32,73	42,84	68,37	1,8	4,24	4,24	760,27	432	177,42	NA	0,24	0,31	1,31	32,73	23,6	138,72	NA	NA	0	0	0	23,02	27,06	71,04	4,1	6,7	6,7	1123,16
1317	18,25	44,85	42,44	0	0,12	1,2	846,37	37,27	298,22	371,71	0,59	1,46	2,46	20,68	59,3	40	1,16	5247,5	5,18	5,65	179,13	1,15	2,55	2,2	0,08	0,41	0,96	695,16	107,93	212,79	183,74	0,55	1,21	2,21	3,97	54,79	4,06	0,94	NA	17,13	3,81	-6,07	2,83	9,97	21,99	0,04	0,32	0,81	2825,24
1318	2,63	3,76	4	0,09	0,51	1,82	554,61	44,92	105,07	143	0,29	0,42	1,43	23,04	30,22	41,49	1,22	13984,94	3,27	31,11	85,51	0,3	0,48	0,5	0,09	0,5	1,57	609,71	56,31	98,3	144,94	0,36	0,58	1,6	20,34	36,17	25,16	1,16	NA	11,67	23,97	68,62	-7,63	-13,18	-12,64	0,07	0,33	1,12	602,76
1319	0,36	0,36	1,26	837,33	837,33	837,33	440,7	0	1,52	0	0	0	1	0,36	0,12	300	NA	NA	0	0	0	0,5	2,51	0,62	0,09	1,09	1,09	444,85	85,82	85,59	0	0,8	3,98	4,98	0,5	79,92	0,63	0,25	NA	0	0	0	-12,72	-14,07	-6,45	8,44	10,4	10,4	184,48
1320	-16,69	174,34	-12,09	0,23	0,46	0,83	263,71	48,92	216,73	80,35	1,1	-11,44	-10,44	-7,7	109,58	2,52	-0,31	NA	0	6,51	-1034,91	-0,02	0,19	-0,01	0,04	0,37	0,75	162,77	49,47	150,13	57,04	1,1	-10,81	-9,81	11,45	110,19	20,67	-0,34	NA	0	5,13	58,35	8,21	-305,15	3,16	0,09	0,61	1,1	140,28
1321	-4,35	-8,73	-17,09	1,21	2,16	9,23	1429,12	40,3	42,39	303,78	0,4	0,8	2,01	14,2	50,15	12,42	1,19	2486,75	0	72,84	445,85	-1,41	-2,87	-5,05	1,54	2,37	9,1	1302,34	36,7	44,16	297,18	0,42	0,85	2,03	19,06	42,04	19,65	1,27	8308,39	0	51,36	180,66	-3,68	-8,11	-13,59	1,18	1,7	6,32	1345,45
1322	1,12	6,45	1,23	0,86	0,97	0,97	188,7	38,57	328,54	NA	0,83	4,78	5,78	1,12	82,7	1,35	NA	NA	0	0	0	7,4	42,5	33,93	0,27	0,47	0,47	1668,56	275,9	1362,79	0	0,83	4,74	5,74	7,4	82,58	19,26	0,29	NA	0	0	0	20,29	52,07	42,35	0,32	0,47	0,76	759,94
1323	13,62	43,08	2,76	2,74	3,86	3,86	72,05	7,64	6,8	NA	0,68	2,16	3,16	13,62	68,39	51,14	1,42	NA	0	0	0	25,76	62,94	NA	0,98	1,27	1,27	85,47	10,73	36,71	NA	59,08	144,37	2,44	25,76	59,08	69,39	1,27	NA	0	0	0	42,12	66,13	14,37	2,88	3,05	3,05	124,21
1324	1,29	1,43	6,26	2,95	4,86	6,1	1764,74	280,81	146,37	182,68	0,1	0,11	1,11	7,13	9,93	114,03	2,05	-18195	0	28,3	-58,67	0,16	0,2	0,96	1,06	1,64	2,51	2119,54	174,43	298,4	259,83	0,19	0,23	1,23	4,96	18,74	40,59	1,33	NA	0	19,05	-27,37	2,31	3,26	6,53	0,94	1,33	1,74	1028,19
1325	21,08	22,49	3,56	15,67	15,9	15,9	31,73	0,88	3,82	NA	0,06	0,07	1,07	21,08	6,29	335,1	NA	NA	0	0	0	19,92	21,11	75,04	17,59	17,79	17,79	1371,17	15,65	76,23	NA	0,06	0,06	1,06	19,92	5,62	354,41	NA	NA	0	0	0	16,22	17,61	21,7	12,49	12,68	12,68	486,85
1326	12,9	53,87	6,15	0,18	0,79	1,03	173,43	53,88	87,33	21,35	0,76	3,18	4,18	12,9	76,05	33,23	1,14	NA	0	0	0	8,72	33,32	NA	0,22	0,96	1,07	256,13	137,37	187,04	20,06	0,74	2,82	3,82	8,72	73,84	25,48	1,23	NA	0	0	0	9,88	42,86	4,68	0,29	1,24	1,34	172,49
1327	-5,6	-18,04	-8,65	0,01	0,09	0,84	562,15	14,46	114,63	128,07	0,55	1,78	3,22	14,28	68,97	27,4	0,7	5999,59	9,81	30,69	178,83	6,43	17,05	7,07	0,15	0,45	1,2	399,85	25,68	85,25	63,96	0,49	1,29	2,65	27,19	48,81	59,6	0,84	NA	0	16,31	50,4	1,95	4,4	1,97	0,2	0,56	1,32	369,11
1328	2,75	3,71	2,96	0,59	1,7	3,85	392,42	64,26	45,23	126,44	0,23	0,32	1,35	29,64	26,04	56,36	1,94	24215,6	9,86	29	84,44	0,18	0,25	0,23	0,32	1,01	3	473,27	60,39	34,22	176,1	0,27	0,38	1,39	24,8	27,04	46,1	1,84	14141,24	18,12	22,3	65,03	-2,45	-3,22	-2,77	0,61	1,67	4,45	412,59
1329	NA	NA	NA	NA	NA	NA	NA	NA	NA	NA	NA	NA	NA	NA	NA	NA	NA	NA	NA	NA	NA	22,15	26,74	56,33	3,53	5,82	5,82	925,73	360	157,22	NA	17,17	20,73	1,21	22,15	17,17	128,98	NA	NA	0	0	0	1,36	12,84	34,27	0,07	1,07	1,12	9170,37
1330	-7,4	-10,13	-19,22	2,81	2,81	3,05	945,66	0,94	249,41	59,84	0,27	0,37	1,37	58,28	26,94	16,71	3,93	-487	0	170,64	-1337,99	10,72	14,21	21,92	1,43	20,6	20,91	744,67	564,95	29,46	9,08	0,25	0,33	1,33	78,36	24,6	75,16	4,64	NA	0	95,83	1930,51	17,74	22,75	51,21	7,43	7,97	8,36	1050,66
1331	0,2	-0,72	2,86	0	0,02	1,04	5265,9	66,05	3359,86	3481,31	1,07	-3,91	-3,66	6,69	127,29	6,78	-0,8	-1482	0	93,92	-615,18	-11,44	-15,35	-11,11	2,16	2,88	3,42	353,54	64,69	89,04	48,05	25,46	34,16	1,34	-5,55	25,46	-20,17	5,79	NA	0	4,37	-8,29	6,93	32,16	79,36	0,07	0,85	1,01	4166,66
1332	0,1	0,11	0,61	5,77	10,13	15,31	2159,16	436,65	100,35	527,47	0,05	0,05	1,05	35,11	4,7	112,44	3,42	-7035,67	0	207,64	-157,51	0,07	0,08	0,3	6,41	10,13	13,57	1490,53	310,61	82,39	283,29	0,06	0,06	1,06	44,15	5,59	84,62	3,91	NA	0	180,51	-239	0,69	0,73	3,08	7,14	10,96	14,23	1620,18
1333	8,55	37,97	20,8	0,39	0,54	0,54	606,09	100,88	679,02	NA	0,77	3,44	4,44	8,55	77,49	12,63	0,39	NA	0	0	0	-277,22	119,05	-503,79	0,16	0,28	0,28	661,5	247,64	2177,64	NA	3,33	-1,43	-0,43	-277,22	332,86	-82,44	-28,57	NA	0	0	0	3,2	-71,9	2,13	0,01	0,88	0,88	242,07
1334	2,98	4,84	3,19	0,28	1,78	2,28	389,52	222,87	147,96	74,81	0,38	0,62	1,62	16,35	38,41	18,56	4,96	-13752,5	0	14,3	-35,39	8,01	16,72	15,03	0,19	0,39	0,74	682,9	69,19	351,73	120,98	0,52	1,09	2,09	16,67	52,08	33,57	0,78	NA	0	16,24	-48,74	1,85	6,06	2,01	0,01	0,24	0,68	395,94
1335	0	0	NA	NA	NA	NA	NA	NA	NA	NA	NA	NA	1	0	0	NA	NA	NA	0	NA	NA	-10,28	-11,38	NA	10,35	10,35	10,35	822,52	NA	78,58	NA	0,1	0,11	1,11	-10,28	9,66	-106,46	NA	NA	0	0	0	25,11	27,07	NA	13,82	13,82	13,82	538,61
1336	0,14	0,16	0,97	0,06	5,48	5,87	2461,05	1136,87	209,63	82,79	0,1	0,11	1,11	3,32	9,91	25,5	1,82	19916	0	21,49	63,08	2,35	2,65	16,63	0,53	4,81	5,1	2574,61	1039,95	243,02	69,73	0,11	0,13	1,13	5,02	11,35	40,67	1,73	NA	0	13,44	499,06	0,07	0,08	1,49	0,15	3,57	3,84	7756,99
1337	NA	NA	NA	NA	NA	NA	NA	NA	NA	NA	NA	NA	NA	NA	NA	NA	NA	NA	NA	NA	NA	14,31	16,22	8,58	8,77	12,83	12,83	218,19	68,24	16,82	NA	11,78	13,35	1,13	43,01	11,78	147,75	NA	NA	0	17,2	54,56	NA	NA	NA	NA	NA	NA	NA
1338	-7,69	-10,86	-104,03	2,42	2,42	3,42	1393,67	0	1423,95	1443,73	0,29	0,41	1,41	-7,69	29,23	-26,3	NA	NA	0	0	0	27,48	29,63	15,85	9,61	13,09	13,79	209,94	52,49	15,05	10,52	7,25	7,82	1,08	27,48	7,25	379,04	NA	NA	0	0	0	11,43	23,22	15,68	1,72	1,93	1,97	499,17
1339	-8,79	-8,79	NA	NA	NA	NA	NA	NA	NA	NA	NA	NA	1	-8,79	0	NA	NA	NA	0	NA	0	-1,09	-3,07	NA	1,55	1,55	1,55	NA	NA	NA	NA	64,65	182,89	2,83	-1,09	64,65	-1,68	NA	NA	0	NA	NA	5,46	61	9,38	0,06	0,21	0,21	625,77
1340	0,72	0,72	NA	308,8	308,8	308,8	NA	NA	NA	NA	0	0	1	0,72	0,22	3326,67	2,97	NA	0	NA	0	18,07	19,11	NA	12,66	12,66	12,66	NA	NA	NA	NA	0,05	0,06	1,06	18,07	5,44	495,96	3,04	NA	0	NA	0	15,68	16,58	98,73	11,87	11,87	11,87	2292,23
1341	-9,45	-48,54	NA	0,76	0,9	0,9	NA	NA	NA	NA	0,81	4,14	5,14	-9,45	80,53	10,41	0,71	NA	0	NA	0	-1,71	-9,47	-2,08	0,86	1,01	1,02	443,89	54,69	359,92	2,16	0,82	4,55	5,55	-1,71	81,98	11,4	1,09	NA	0	0	0	-4,42	-54,02	-623,75	0,38	0,47	0,47	51396,8
1342	-8,27	-10,11	-35,16	9,46	9,88	12,98	1548	31,57	74,32	233,09	0,18	0,22	1,22	26,84	18,25	16,78	2,51	1263,93	0	149,31	1212,13	-3,07	-3,83	-12,47	10,32	10,75	14,07	1477,48	28,86	68,5	227,57	0,19	0,23	1,25	33,25	18,6	36,02	2,71	11462,34	0,59	106,15	529,07	0,03	0,04	0,13	6,55	7,78	9,86	1681,23
1343	-3,15	-4,81	-7,8	0,43	0,85	2,57	902,6	53,1	103,98	220,58	0,25	0,38	1,53	10,18	34,55	32,58	1,19	1799,11	7,48	33,05	808,03	1,63	2,65	3,5	0,81	1,17	2,35	782,07	41,34	98,5	138,74	0,28	0,46	1,62	15,31	28,39	43	1,15	11335,89	4,74	21,21	145,81	0,04	0,07	0,14	0,74	1,31	3,18	1172,81
1344	0,76	10,78	3,85	0,79	0,79	0,81	1836,7	3,48	1665,11	33,88	0,93	13,14	14,14	37,93	92,93	10,69	0,32	-7182,33	0	187,57	-116,09	-0,28	-5,08	NA	0,71	0,75	0,88	1825,43	NA	1685,86	210,35	0,94	17,18	18,18	30,02	94,5	6,19	0,37	NA	0	110,82	-118,85	1,57	31,25	NA	0,52	0,52	0,6	2431,37
1345	19,48	43,88	39,59	1,94	2,09	2,18	739,96	48,2	332,87	33	0,45	1,02	2,25	19,48	55,61	42,82	NA	NA	0	0	0	35,24	63,43	77,25	2,34	2,41	2,44	797,99	23,86	322,05	9,87	0,41	0,73	1,8	36,33	40,81	86,35	NA	NA	0	0	0	20,42	27,73	25,92	5,23	5,9	5,98	462
1346	-6,84	-9,44	-17,26	0,51	0,85	3,31	919,04	19,68	58,3	145,15	0,2	0,27	1,38	8,05	27,56	9,46	1,08	13617,61	1,17	37,58	129,19	-5,38	-8,07	-12,97	0,46	0,67	2,14	877,61	20,99	102,76	151,61	0,27	0,4	1,5	10,12	26,52	9,3	1,08	NA	3,6	27,31	93,18	-5,82	-8,86	-12,81	0,2	0,33	1,34	801,34
1347	41,72	46	2964,54	0,22	3,22	3,22	25864,28	6377,92	2124,7	NA	0,09	0,1	1,1	41,72	9,3	448,38	1,24	NA	0	0	0	-0,2	-0,21	-12,11	0,02	1,95	1,95	22216,56	3065,92	1588,08	NA	0,07	0,08	1,08	-0,2	7,43	-2,67	1,08	NA	0	0	0	-0,01	-0,01	-0,7	0,11	1,86	1,86	21395,31
1348	1,3	5,95	3,13	0,56	0,88	1,41	876,3	51,11	158,7	84,74	0,71	3,24	4,58	4,92	78,15	28,1	0,63	17656,8	10,39	8,71	24,25	1,76	8,35	3,68	0,29	0,6	0,84	759,08	62,46	198,02	46,92	0,79	3,73	4,73	5,3	78,86	20,67	0,61	NA	13,72	7,36	25,32	-0,15	-0,59	-0,35	0,48	0,91	1,49	858,96
1349	1,78	5,55	6,58	0,68	13,11	13,11	1348,86	184,15	42,92	0	0,6	1,89	3,13	11,23	68,01	34,15	1,54	8498,4	0	35,02	53,99	0,91	2,55	2,87	0,3	0,9	0,9	1150,95	437,13	732,96	0	0,64	1,81	2,81	10,36	64,39	33,15	0,84	NA	0	29,88	40,3	-14,56	-52,52	-40,4	0,35	1,04	1,04	1009,87
1350	26,21	57,46	24,06	0,73	1,84	1,84	334,21	198,94	179,79	NA	0,54	1,19	2,19	26,21	54,39	48,18	NA	NA	0	0	0	4,41	4,59	6,01	14,19	25,64	25,64	495,84	218,98	19,12	NA	3,9	4,06	1,04	4,41	3,9	113,2	NA	NA	0	0	0	-179,09	288,94	NA	0	0	0	NA
1351	-8,48	-15,71	-6,44	0,62	1,4	1,94	276,35	72,62	92,85	50,7	0,46	0,85	1,85	29,72	46,02	4,33	1,9	6014,33	9,38	29	240,69	-7,59	-14,53	-4,64	0,43	1,12	1,71	222,26	63,78	92,64	54,6	0,48	0,91	1,91	44,33	47,76	9,26	1,99	NA	1,79	23,93	145,52	2,05	3,96	1,22	0,17	1,5	2,11	215,7
1352	-24,97	-101,35	-162,7	1,41	1,82	3,34	2371,96	117,32	282,62	434,74	0,62	2,52	4,06	24,47	75,36	0,01	1,12	-4335,46	38,2	322,19	-247,42	-7,58	-32,39	-31,8	1,15	1,54	3,72	1526,77	70,56	184,48	402,9	0,67	2,85	4,27	49,41	66,79	22,51	1,24	NA	42,88	172,65	-620,53	-3,08	-14,77	-13,52	0,31	1,15	2,91	1595,67
1353	-3,6	-21,37	-14,59	0,22	0,3	0,3	1474,77	64	755,94	NA	0,83	4,94	5,94	-3,6	83,15	20,17	0,54	NA	4,8	0	0	-3,38	-17,89	-10,36	0,19	0,29	0,29	1115,54	79,28	769,54	NA	0,81	4,29	5,29	-3,38	81,11	29,04	0,31	NA	6,34	0	0	-2,01	-11,12	-12,27	0,14	0,14	0,14	2218,77
1354	-2,4	-2,68	-9,14	4,61	5,13	5,5	1387,84	51,6	99,37	36,76	0,1	0,12	1,12	41,29	10,48	56,42	1,54	NA	0	166,56	-387,07	-0,37	-0,46	-1,43	3,08	3,32	3,46	1384,9	44,75	188,97	26,79	0,18	0,21	1,21	41,02	17,69	40,94	1,64	NA	0	157,49	-281,12	2,89	3,11	8,45	10,02	11,97	13,87	1064,33
1355	-11,43	-17,01	-4,86	6,93	7,41	7,41	120,33	9,84	20,66	NA	0,13	0,2	1,49	-11,43	32,85	-84,63	NA	NA	0	0	0	8,41	35,56	6,96	0,45	1,31	1,31	301,42	142,35	227,64	NA	0,76	3,23	4,23	9,09	76,36	11,01	NA	NA	0	0,57	5,77	27,64	57,26	25,42	0,78	1,93	1,93	334,83
1356	0,1	0,11	0,13	NA	NA	NA	442,39	NA	NA	NA	0	0	1	55,57	0,21	50	NA	2725	0	67,42	96,95	24,54	26,37	18,91	14,45	14,45	14,45	280,48	NA	19,2	NA	6,92	7,44	1,07	24,54	6,92	354,58	NA	NA	0	0	0	-8,38	-9,06	NA	13,33	13,33	13,33	NA
1357	56,09	64,79	46,02	2,36	7,18	7,45	298,64	191,11	39,65	10,72	0,13	0,16	1,16	56,09	13,42	417,83	NA	NA	0	0	0	4,36	4,36	4,81	202,78	521,02	778,88	401,32	141,83	0,45	114,92	0	0	1	4,36	0,11	6460,44	7,96	NA	0	0	0	3,78	4,2	8,42	1,52	2,16	9,28	810,43
1358	0,51	1,13	0,72	0,69	1,42	1,6	516,09	90,86	125,11	22,54	0,55	1,24	2,24	3,82	55,33	14,68	1,25	18822,5	0	4,7	30,74	1,15	2,43	1,47	0,76	0,98	1,35	467,28	31,7	146,29	54,49	0,53	1,12	2,12	6,36	52,76	29,48	1,2	NA	0	4,97	19,4	-0,83	-1,77	-0,91	0	0,8	1,13	400,89
1359	1,49	2,54	27,7	0,29	0,47	1,18	6787,87	516,16	2794,76	2012,09	0,42	0,71	1,71	6,6	41,6	29,58	1,15	-40427	0	95,45	-11,93	12,29	18,4	165,45	0,62	0,76	1,72	4899,29	227,55	1607,27	1545,18	33,18	49,66	1,5	18,44	33,18	72,31	1,57	NA	0	56,58	-11,76	15,75	29,71	NA	0,37	1,23	1,59	54540,59
1360	5,26	11,59	5,84	0,11	0,4	0,99	404,3	22,21	78,82	47,85	0,55	1,2	2,2	24,86	54,63	36,95	0,83	10417,59	0	21,78	100,24	7	12,31	5,65	0,36	0,73	1,6	293,77	21,31	57,68	50,18	0,43	0,76	1,76	29,48	43,14	70,71	1,03	NA	0	13,35	49,57	7,81	11,39	6,83	1	1,33	3,13	318,07
1361	3,34	37,3	5,92	0,03	0,21	0,21	644,91	57,26	276,01	NA	0,88	9,82	11,16	8,5	91,04	21,1	0,3	56533,5	25,33	9,14	23,62	5,01	34,67	7,45	0,03	0,09	0,09	541,1	15,44	212,92	NA	0,86	5,92	6,92	9,08	85,54	27,46	0,27	NA	19,08	6,05	17,46	10,61	32,09	14,22	0,15	0,36	0,36	487,8
1362	43,58	70,83	2513,04	0,51	3,38	3,95	15166,88	12768,45	4462,36	2584,47	0,21	0,35	1,63	43,58	38,47	219,02	4,06	NA	0	0	0	19,34	38,73	186,26	0,8	1,74	2,35	3505,4	366,87	248,11	236,41	0,5	1	2	19,34	50,07	47,44	1,15	NA	4,12	0	0	9,4	15,59	66,68	1,82	2,32	2,88	2581,92
1363	22,84	28,18	26,83	5,25	5,27	5,27	427,69	1,92	80,22	NA	0,19	0,23	1,23	26,24	18,97	120,42	NA	NA	0	4	10,02	-9,17	-9,81	-10,5	21,74	21,78	21,78	416,84	0,58	18,93	NA	0,07	0,07	1,07	-9,17	6,51	-102,65	NA	NA	0	0	0	-5,39	-7,62	-12,05	3,57	3,6	3,6	814,29
1364	-8,7	21,24	-8,96	0,17	0,27	0,4	374,97	49,21	522,64	69,38	1,41	-3,44	-2,44	-8,7	140,97	24,96	-0,93	NA	0	0	0	21,4	-29,23	7,25	0,27	0,38	0,58	123,24	22,03	211,12	42,61	1,73	-2,37	-1,37	21,4	173,21	70,84	NA	NA	0	0	0	13,66	-1494,86	21,74	0,09	0,17	0,17	579,17
1365	2,54	4,86	3,37	0,03	0,62	1,05	483,22	79,1	114,48	57,62	0,43	0,83	1,91	13,84	47,76	21,32	0,97	12830,69	13,2	15	96,75	3,18	5,99	3,84	0,02	0,75	1,15	439,22	89,83	114,87	49,29	43,51	81,92	1,88	14,1	43,51	24,06	1,03	9175,29	11,09	9,3	50,76	1,09	2,42	1,53	0,01	0,6	1,09	512,35
1366	14,51	63,26	5,19	0,4	1,42	1,42	130,12	71,08	69,87	NA	0,77	3,36	4,36	37,64	77,07	23,86	2,34	3300,25	0	8,27	48,33	3,24	12,52	2,9	0,33	0,95	0,95	326,42	147,35	128,87	NA	74,15	286,8	3,87	23,3	74,15	18,08	0,85	NA	33,88	17,99	46,41	-22,29	-107,3	-12,7	0,56	0,86	0,86	207,38
1367	1,27	2,57	2,45	0,09	0,41	0,64	701,49	38,85	119,93	27,79	0,5	1,02	2,02	1,27	50,46	29,37	0,93	NA	0	0	0	0,79	3,23	NA	0,1	0,34	0,66	1080,54	68,03	286,31	91,49	0,76	3,09	4,09	0,79	75,53	18,16	0,92	NA	0	0	0	0,42	3,18	NA	0,15	0,38	0,62	1692,71
1368	0,06	2,21	22,93	0,24	6,3	7,08	149177,88	4858,56	20845,92	16395,8	0,97	38,54	39,54	0,14	97,47	0,06	NA	NA	0	33,07	57,54	-0,02	-0,97	-0,21	0,89	10,41	10,41	3507,7	162,53	289,13	NA	0,98	43,04	44,04	0,03	97,73	0,02	6,91	NA	0	0,53	-6,02	-5,51	177,11	-70,15	0,38	47,69	47,69	4636
1369	-0,55	-2,97	-0,58	0,28	1,18	1,18	233,2	179,62	199,42	NA	0,81	4,35	5,35	2,98	81,31	3,04	1,26	2014	0	3,68	45,53	-66,14	133,25	-65,53	-0,2	0,01	0,01	360,61	66,35	311,14	NA	1,5	-3,01	-2,01	-52,18	149,64	-35,86	0,13	4109	0	13,84	-60,12	-58,45	52,07	-87,86	-0,09	0,01	0,01	547,19
1370	9,35	9,38	2,83	72,91	138,13	138,13	109,93	8,68	0,33	NA	0	0	1	71,07	0,31	3056,52	1,73	10546	0	18,64	43,98	20,17	20,26	7,33	32,14	124,03	124,03	132,34	38,27	0,57	NA	0	0	1	90,02	0,43	4662,16	2,15	NA	0	25,4	43,6	17,61	17,61	5,57	NA	NA	NA	115,1
1371	0,07	0,13	0,15	0,34	0,4	1,15	772,67	10,5	172,37	131,12	0,46	0,85	1,85	12,56	46,05	18,45	1,03	28215,17	20,09	26,51	99,33	4,77	8,31	8,35	0,19	0,37	0,88	637,44	27,09	138,99	79,64	0,42	0,74	1,74	16,29	42,35	25,46	0,94	20001,22	17,49	14,76	53,26	5,91	8,37	8,97	0,75	0,86	1,36	552,48
1372	-0,89	-2,19	-1,02	0,03	0,09	0,18	418,74	15,94	140,63	22,46	0,59	1,46	2,46	15,32	59,39	20,06	0,46	NA	24,87	18,64	-276,95	5,44	10,98	5,18	0,02	0,11	0,14	346,8	15,27	111,72	5,43	0,5	1,02	2,02	25,56	50,48	25,2	0,53	NA	16,07	19,17	-164,21	-12	-36,42	-38,12	0,02	0,06	0,11	1155,99
1373	6,9	10,51	7,77	1,16	1,17	1,4	409,88	0,69	37,71	33,12	0,34	0,52	1,52	12,8	34,38	52,66	1,28	12044	24,92	6,65	40,83	1,93	3,28	2,84	0,04	0,12	0,27	537,27	18,35	91,18	31,27	0,41	0,7	1,7	7,17	41,25	32,02	0,66	NA	23,95	5,4	38,88	2,89	5,18	4,72	0,08	0,53	0,65	594,1
1374	1,8	6,36	3,1	0,08	0,6	1,21	628,57	233,26	445,01	272,08	0,72	2,54	3,54	21,74	71,74	7,59	2,07	4155,57	0	34,44	123,61	-4,93	-11,55	-5,18	0,13	0,6	1,47	382,35	100,83	215,35	188,56	0,57	1,34	2,34	18,78	57,31	3,52	2,66	NA	0	24,9	-2203,91	10,12	22,47	14,22	0,17	0,89	1,62	511,31
1375	14,61	15,51	11,27	0,72	18,96	19,21	280,71	19,71	14,33	3,66	0,06	0,06	1,06	30,79	5,75	265,07	NA	NA	0	12,47	37,67	1,95	2,82	1,61	0,7	2,97	3	299,7	27,41	90,18	2,74	30,84	44,6	1,45	11,73	30,84	15,88	7,87	NA	0	8,05	57,22	8,52	10,88	11,13	0,53	4,38	4,42	475,42
1376	-11,08	-135,63	-15,01	0,41	0,6	0,88	492,92	84,59	444,85	127,07	0,91	11,17	12,24	-11,08	91,83	5,79	0,42	NA	0	0	0	9,46	59,87	21,43	0,4	0,47	0,85	824,24	50,75	686,36	260,72	0,84	5,33	6,33	9,46	84,2	32,69	0,56	NA	0	0	0	-13,4	-83,67	-29,08	-0,01	0,05	0,71	789,96
1377	-6,2	-8,82	-14,58	0,09	0,32	1,62	855,58	40,24	73,5	233,93	0,23	0,32	1,42	19,59	29,69	24,65	1,08	6855,32	12,24	60,62	178,01	-3,32	-4,64	-6,8	0,11	0,33	1,83	746,23	32,3	49,05	224,12	0,22	0,31	1,4	27,04	22,43	40,45	1,14	9715,62	13,61	43,6	103,22	-10,29	-15,06	-25,06	0,07	0,22	1,59	886,11
1378	44,67	-42,64	9,84	0,25	0,94	0,94	80,18	58,43	30,65	NA	2,05	-1,95	-0,95	44,67	204,75	21,82	NA	NA	163,85	0	0	73,86	-93,39	11,34	0,04	0,89	0,89	55,89	52,87	8,77	NA	1,79	-2,26	-1,26	73,86	179,09	41,24	NA	NA	159,93	0	0	79,94	135,57	20,24	0,87	2,52	2,52	92,17
1379	0,97	4,45	2,79	0,3	0,32	1,02	1041,67	13,93	804,74	575,44	0,78	3,57	4,57	4,65	78,11	36,01	1,09	NA	0	10,53	-24,52	13,18	33,1	27,69	0,29	0,38	1,36	764,51	39,15	454,98	447,48	0,6	1,51	2,51	17,29	60,17	45,84	2,24	NA	0	6,38	-20,71	2,75	8,48	6,82	0,17	0,33	1,18	903,43
1380	3,85	10,8	5,69	0,49	0,54	1,05	538,61	15,22	6,77	151,45	0,64	1,81	2,81	12,09	64,37	27,97	0,84	NA	53,28	12,19	-95,82	2,8	13,99	NA	0,65	0,71	1,37	550,4	6,17	17,48	73,72	80	399,88	5	5,6	80	26,56	0,91	NA	17,24	0	0	2,26	9,13	3,38	0,19	1,67	2,7	544,74
1381	0,23	0,5	0,32	0,62	1,67	3,82	513,83	77,22	73,43	159,55	0,55	1,22	2,22	12,43	54,87	6,98	1,91	1025,25	16,28	17,23	1353,21	0,44	1,1	0,58	0,28	0,76	1,66	480,14	69,53	64,7	127,25	0,6	1,49	2,49	11,66	59,85	13,43	1,38	NA	16,36	14,8	357,02	-3,48	-11,97	-7,69	0,27	0,51	1,13	805,32
1382	4,64	13,03	4,25	0	0,45	1,51	333,54	35,78	49,06	85,65	0,45	1,28	2,81	7,94	64,39	16,6	0,89	57195,09	16,29	3,03	21,26	4,47	10,94	4,22	0,01	0,58	1,91	343,59	36,48	24,69	85,84	0,39	0,95	2,45	7,9	38,84	19,09	0,95	NA	16,24	2,31	19,24	1,7	4,1	2,06	0,01	0,49	2,62	442,94
1383	-3,83	-5,27	-4,01	0,49	0,92	1,53	380,76	19,81	46,19	28,41	0,27	0,37	1,37	5,39	27,24	28,22	1,08	26525,5	11,82	9,65	48,69	0,59	0,9	0,21	0,28	0,87	1,26	128,6	14,91	22,92	9,63	0,34	0,53	1,53	10,07	34,48	27,05	0,98	NA	9,11	2,36	34,44	6,03	10,11	2,21	0,29	0,81	1,68	133,15
1384	6,47	6,59	7,08	51,5	51,5	51,5	319,76	0	7,65	0	0,02	0,02	1,02	6,47	1,94	333,02	NA	NA	0	0	0	-162,21	354,06	-285,93	0,11	0,12	0,12	641,64	10,62	904,62	NA	1,46	-3,18	-2,18	-162,21	145,81	-101,57	-0,55	NA	0	0	0	63,63	191,77	48,14	0,09	1,4	1,4	275,38
1385	10,58	22,19	7,46	2,96	3,85	3,85	256,72	45,05	50,9	NA	0,52	1,1	2,1	62,06	52,3	90,28	3,51	22473,33	0	36,31	49,35	3,09	6,05	NA	1,99	3,42	3,42	170,49	65,13	45,49	NA	0,49	0,96	1,96	71,32	49	47,23	9,84	NA	0	22,42	47,67	7,11	11,79	NA	2,83	3,44	3,44	209,02
1386	-3,09	-3,52	-47,58	0,11	1,33	1,33	5603,24	405,37	332,01	NA	0,12	0,14	1,14	-0,72	12,08	5,03	0,99	4665	0	36,48	67,37	-0,66	-0,71	NA	0,28	1,56	1,56	5775,32	238,48	218,35	NA	0,08	0,09	1,09	0	7,86	21,71	1,02	NA	0	8,05	18,17	0,82	0,87	10,48	0,32	2,55	2,55	4679,11
1387	-0,11	-0,15	-0,2	0	0,43	1,49	664,56	53,63	61,58	133,73	0,23	0,32	1,41	2,89	29,32	16,3	1,03	11850,75	9,68	5,47	102,77	2,07	3,21	6,05	0,01	0,68	1,79	1061,47	152,61	132,08	248,25	0,25	0,38	1,55	4,78	24,83	20,37	1,09	NA	8,86	5,64	177,26	-0,76	-1,32	-2,93	0,02	1,02	2,14	1394,18
1388	-7,13	-19,91	-13,59	0,01	0,48	1,19	693,67	94,41	193,47	145,27	0,5	1,39	2,79	14,69	64,2	15,2	0,84	8648,38	1,14	41,57	144,04	-1,06	-2,92	-1,84	0,01	0,66	1,44	628,26	122,03	190,02	148,64	0,49	1,35	2,75	22	49,24	27,4	0,95	NA	1,9	28,57	86,78	-2,47	-10,47	-6,92	0,12	0,36	0,85	1018,01
1389	4,32	8,74	NA	54,07	135,54	135,54	NA	NA	NA	NA	0,51	1,02	2,02	4,32	50,53	8,56	NA	NA	0	NA	0	-22,12	-41,31	-15,1	1,43	2,28	2,28	248,59	91,75	107,85	NA	46,46	86,77	1,87	-22,12	46,46	-47,61	NA	NA	0	0	0	30,4	47,59	9,9	19,51	21,3	21,3	118,58
1390	0,79	1,64	9,63	0,04	1,17	1,82	4433,81	726,25	343,49	420,38	0,27	0,57	2,07	12,21	51,77	26,37	0,83	-646,74	17,1	139,04	-2037,57	0,63	1,27	5,6	0,03	0,44	0,98	3221,91	238,3	84,2	324,85	0,23	0,47	2,01	14,27	23,36	36,42	0,67	NA	18,91	86,97	637,21	0,66	1,34	5,24	0,31	0,71	1,16	2880,34
1391	-45,13	-89,99	-119,56	0,17	0,54	0,54	964,4	171,27	461,41	NA	0,5	0,99	1,99	-45,13	49,85	-38,15	0,7	NA	0	0	0	18,04	30,28	12,25	1,45	1,5	1,54	247,06	4,36	98,75	4,06	0,4	0,68	1,68	30,78	40,42	98,12	1,58	NA	0	8,65	17,73	39,58	63,96	17,78	0,86	2,52	2,53	163,54
1392	2,17	8,85	2,12	0,19	0,37	1,31	355,85	5,65	98,84	123,44	0,76	3,08	4,08	38,58	75,51	34,97	1,28	-6315,67	15,55	35,6	-109,74	3,74	13,69	4,01	0,32	0,53	1,22	389,75	35,27	139,05	142,23	0,73	2,66	3,66	40,04	72,65	24,74	1,34	NA	18,79	38,86	-410,29	8,2	17,6	14,29	0,59	0,66	1,42	633,97
1393	0,39	0,41	2,53	6,97	12,12	20,57	2386,68	371,69	72,16	617,72	0,05	0,05	1,05	31,38	4,76	98,28	2,58	-2058,3	0	203,23	-778,11	0,33	0,36	2,06	4,98	7,41	11,59	2247,84	300	123,59	516,6	0,07	0,07	1,07	31,91	6,93	74,46	2,63	NA	0	137,64	-796,98	0,25	0,26	3,55	4,95	7,33	13,28	5261,41
1394	0,35	18,49	4,89	1,05	1,26	1,79	5081,73	41,41	203,85	110,59	0,53	28,03	52,77	0,91	98,1	14,6	0,55	17024	0	7,82	21,31	0,03	1,3	NA	1,02	1,64	2,2	4559,5	152,06	249,28	140,03	0,55	27,93	51,13	0,39	54,63	26,55	0,58	NA	0	3,36	4,59	0,09	4,29	NA	1,53	2,03	2,4	5331,16
1395	-11,17	-11,79	-98,39	23,37	25,06	36,34	3207,41	78,83	46,51	531,86	0,03	0,03	1,06	20,23	5,3	-69,97	2,6	-3923	0	276,67	-269,67	0,16	0,17	0,98	6,48	8,44	12,04	2298,46	238,83	122,29	440,04	0,06	0,07	1,08	35,62	6,34	144,31	2,64	NA	0	162,62	-412,73	-0,46	-0,49	-2,69	11,77	12,3	17,65	2126,84
1396	3,2	26,25	5,59	0,13	0,64	0,89	634,78	48,85	73,15	24,24	0,77	6,32	8,19	8,61	87,79	13,73	0,75	43837,23	4,03	9,43	48,97	1,32	10,47	2,66	0,09	0,5	0,72	735,01	51,69	124,3	28,49	0,78	6,23	7,96	6,13	78,31	5,56	0,75	NA	0,6	6,92	49,57	1,07	8,62	2,78	0,44	0,67	0,93	942,86
1397	0,09	0,15	0,22	0,1	0,28	1,17	865,25	30,89	191,83	177,33	0,39	0,64	1,65	13,51	39,52	33,22	1,04	25858	8,24	31,88	63,49	0,04	0,07	0,09	0,03	0,17	0,82	842,08	30,58	242,59	164,98	0,41	0,7	1,71	14,22	41,07	32,08	0,91	13736,18	6,34	23,5	54,28	-9,44	-17,91	-22,1	0,03	0,13	0,69	852,18
1398	0,43	0,85	0,53	0,1	3,35	5,08	452,42	239,89	54,44	128,78	0,5	0,99	1,99	3,24	49,62	14,76	3,07	-67883	4,29	3,49	-23,39	4,21	12,38	29,31	0,13	0,89	1,69	2532,51	871,38	1118,52	932,65	65,97	193,84	2,94	8,05	65,97	10,96	1,6	27010	1,54	19,69	-81,83	2,03	7,93	13,87	0,1	0,91	1,16	2484,68
1399	23,92	636,54	11,31	0,14	0,8	0,86	172,07	107,75	163,76	10,36	0,96	25,61	26,61	28,08	96,24	47,03	0,23	52534,25	0	1,97	16,06	8,07	71,67	3,96	0,18	0,97	0,99	178,53	123,27	156,68	3,09	0,89	7,88	8,88	12,16	88,74	13,9	0,91	NA	0	1,42	19,37	0,58	5,52	0,32	0,09	0,77	0,83	202,38
1400	0,03	0,26	0,18	0	0,15	0,4	2154,4	256,26	1358,76	460,36	0,88	7,46	8,46	27,65	88,18	15,84	0,19	-4505,25	21,11	163,44	-145,21	0,05	0,37	0,26	0,02	0,12	0,36	1714,46	131,89	701,63	325,23	0,85	5,8	6,8	34,57	85,29	23,14	0,23	NA	39,26	162,55	-106,18	7,34	27,03	27,1	0,08	0,12	0,35	1343,45
1401	-5,86	-6,75	-54,05	11,59	13,33	16,57	3355,15	184,36	106,05	347,92	0,07	0,08	1,15	6,75	13,16	73,41	1,93	-11944,44	0	116,29	-105,64	3,87	4,38	24,23	7,56	16,75	19,98	2276,45	613,21	66,73	215,29	0,06	0,07	1,13	16,29	6,42	199,14	2,25	8699,21	0	54,61	-414,77	0,41	0,46	3,44	18,7	20,4	24,47	3065,57
1402	15,48	17,22	NA	5,05	9,55	9,55	NA	NA	NA	NA	0,1	0,11	1,11	15,48	10,11	385,67	3,82	NA	0	NA	0	13,24	15,11	NA	5,51	9,96	9,96	531,27	NA	52,78	NA	0,12	0,14	1,14	25,16	12,39	263,79	NA	NA	0	12,89	17,15	10,22	11,8	14,34	8,46	9,13	9,13	510,83
1403	2,15	3,17	17,93	1,02	2,88	4,88	3031,85	412,63	222,64	451,19	0,11	0,16	1,47	22,86	32,06	112,5	1,11	-4874,47	0	172,47	-229,87	6,55	9,34	47,62	2,58	5,85	9,66	2645,66	342,99	105,1	400,7	11,18	15,93	1,42	27,68	11,18	131,84	1,26	8537,47	0	107,99	-298,01	2,45	3,45	16,77	1,69	4,24	6,4	2490,85
1404	0,07	0,38	0,08	0,06	0,36	0,65	430,16	87,22	289,91	83,38	0,69	3,71	5,41	9,91	81,53	27,16	0,33	3749,45	0	11,63	222,93	1,05	5,25	0,97	0,21	0,56	0,64	334,79	77,83	225,62	18,84	0,68	3,41	4,99	13,43	68,27	27,86	0,36	NA	0	8,4	71,48	-0,15	-0,99	-0,23	0,51	0,64	0,88	578,25
1405	4,16	4,64	14,63	8,93	10,05	10,05	1278,73	135,87	121,45	0,12	0,1	0,11	1,11	45,89	10,31	50,16	29,83	-11431,5	0	146,58	-135,1	-1,84	-2,32	-5,04	4,46	5,37	5,37	998,49	164,34	180,01	0,68	0,21	0,26	1,26	51,97	20,68	-3,9	38,55	NA	0	147,6	-127,79	2,27	3,16	6,66	2,88	3,29	3,29	1068,78
1406	4,95	8,92	34,4	0,18	1,27	1,82	2529,28	811,58	428,44	417,04	0,33	0,6	1,8	23,01	44,48	50,24	1,27	-29164	14,82	125,51	-142,5	0,91	1,61	5,43	0,33	1,33	1,95	2172,13	666,77	394,32	416,22	0,33	0,58	1,77	19,23	32,88	32,14	1,45	NA	12,8	74,32	-62,4	-1,16	-5,45	-12,17	0,06	2,52	2,79	3815,51
1407	7,98	24,48	9,81	0,35	0,74	0,74	447,69	58,93	125,84	0,7	0,67	2,07	3,07	22,84	67,41	45,2	0,89	22842,5	5,71	18,28	52,37	-7,75	-22,55	-7,21	0,07	0,72	1,1	338,72	67,46	78,76	39,53	0,66	1,91	2,91	14,36	65,65	46,74	1,07	NA	7,35	14,76	32,06	-14,51	-54,02	-13,57	0,28	0,66	1,06	340,49
1408	2,23	4,36	5,07	0,09	0,32	1,09	826,14	26,97	124,89	109,06	0,38	0,73	1,95	17,92	48,74	28,56	0,87	14930,78	8,69	35,6	95,81	2,78	5,41	6,12	0	0,2	0,92	800,5	22,4	121,15	98,7	0,39	0,77	1,94	18,82	39,46	27,4	0,87	10827,1	9,75	25,26	64,31	1,36	2,62	3,45	0	0,28	1,09	923,99
1409	2,51	4,37	0,76	0,03	0,59	0,59	110,3	10,8	19,29	NA	0,43	0,74	1,74	2,51	42,54	5,91	0,92	NA	0	0	0	14,63	23,51	7,4	1,23	1,5	1,5	183,95	8,36	31,21	NA	0,38	0,61	1,61	14,63	37,75	38,76	1,12	NA	0	0	0	10,16	14,19	40,89	2,46	2,59	2,59	1465,55
1410	-2,11	-2,67	-35,78	0,16	1,92	3,39	6175,94	610,03	286,81	599,47	0,18	0,23	1,27	4,11	20,97	22	1,13	-1634,93	4,33	105,44	-495,34	0,1	0,13	0,91	0,24	3,56	5,45	3296,58	373,05	59,85	211,27	18,05	22,76	1,26	6,3	18,05	38,18	1,06	NA	2,31	40,33	2262,5	0,69	0,88	5,38	1,31	5,73	8,01	2829,01
1411	-17,45	187,03	-71,65	0,19	0,24	0,41	1494,87	60,24	795,57	180,71	1,07	-11,44	-10,72	-11,59	109,33	-2,97	0,38	-16670,25	18,18	24,05	-41,75	-5,72	-34,59	-13,55	0,17	0,21	0,51	862,41	15,06	245,57	125,45	0,83	4,99	6,05	1,06	82,51	13,9	0,66	NA	20,24	10,54	-660,45	1,31	6,66	2,77	0,04	0,19	0,56	768,74
1412	0,85	0,91	2,07	12,63	14,91	23,3	890,24	37,41	16,41	139,45	0,07	0,07	1,07	10,59	6,86	190,48	1,73	22330,25	0	23,84	80,55	0,39	0,41	1,3	5,02	6,31	12,95	1207,53	56,45	43,74	290,65	0,04	0,04	1,04	11,94	3,92	248,6	1,83	NA	0	27,81	76,42	0,68	0,74	1,58	2,71	4,3	6,86	844,66
1413	-0,84	-15,84	-1,52	0,06	0,24	0,78	659,97	107,84	617,88	335,56	0,95	17,89	18,89	-0,84	94,71	-0,86	0,2	NA	0	0	0	12,01	46,2	7,28	0	0,04	0,39	220,53	4,96	161,09	56,03	0,74	2,85	3,85	12,01	74	16,48	0,37	NA	0	0	0	1,86	8,62	9,46	0,04	0,07	0,48	1846,33
1414	-34,24	-215,75	-1026,81	0,18	0,24	0,24	10916,92	550,66	7375,9	NA	0,84	5,3	6,3	-30,34	84,13	-15,13	0,2	-20358	15,81	116,98	-8,83	-0,85	-21,47	-3,49	0,01	0,13	0,15	1498,73	169,87	1267,12	27,38	0,96	24,34	25,34	1,87	96,05	15,63	0,07	NA	10,56	8,34	-21,83	3,8	44,6	8,57	0,32	0,41	0,46	821,12
1415	0,34	0,89	1,26	0,66	1,34	1,62	1330,6	547,18	805,64	235,01	0,61	1,58	2,58	0,34	61,22	3,92	65,22	NA	0	0	0	3,82	10,16	15,22	0,41	1,06	1,51	1448,4	580,63	893,24	400,16	0,62	1,66	2,66	3,82	62,36	6,32	6,46	NA	0	0	0	5,35	10,81	4,06	0,23	1,21	1,98	276,04
1416	0,41	0,87	0,52	0,06	0,8	0,92	455,45	99,74	117,79	16,2	0,4	0,85	2,11	3,81	40,37	20,93	0,87	8519,25	4,02	3,09	19,03	2,42	6,26	3,28	0,05	0,67	0,91	492,35	125,87	152,72	48,91	0,53	1,37	2,58	5,28	53,1	19,74	0,82	8310,48	10,37	2,8	35,85	3,21	7,92	3,15	0,09	0,96	1,08	356,68
1417	11,48	34,45	81,16	0,4	0,6	1,28	2572,7	162,25	645	550,86	0,67	2	3	31,12	66,67	24,25	1,15	-3530	6,17	138,81	-155,92	-11,15	-42,65	-38,34	0,34	0,37	0,7	1251,56	24,66	914,14	295,75	0,74	2,82	3,82	4,24	73,85	9,22	0,54	NA	0	52,92	163	-10,74	-46,77	-19,11	0,73	0,78	0,78	647,53
1418	-42,93	-58,35	-65,56	6,58	12,79	15,37	555,83	130,29	20,99	54,97	0,12	0,16	1,36	1,52	26,42	-126,3	2,01	-2170,75	0	67,87	-604,71	-17,25	-23,06	-18,23	5,64	9,12	10,17	384,56	80,87	23,22	24,31	0,15	0,2	1,34	40,17	14,87	-13,04	2,21	NA	0	44,59	227,35	17,53	20,9	25,33	5,5	8,17	9,01	525,89
1419	-9,92	-27,7	-15,48	0,04	0,32	0,86	568,09	69,34	162,94	135,03	0,57	1,58	2,79	9,71	64,2	4,19	0,75	7262,55	15,83	30,63	173,02	-1,01	-2,87	-1,47	0,01	0,26	0,77	533,87	65,27	171,42	136,66	0,58	1,65	2,85	18,11	57,72	18,52	0,68	9541,94	17,99	20,29	78,38	-9,04	-25,96	-11,94	0,01	0,23	0,87	480,88
1420	25,35	-35,78	18,54	0,05	0,07	0,07	266,16	10,66	448,41	NA	1,71	-2,41	-1,41	25,35	170,86	175,3	-0,81	NA	0	0	0	13,05	1107,95	51,39	0,05	0,31	0,31	1433,07	133,77	507,47	NA	0,99	83,87	84,87	13,05	98,82	17,74	0,67	NA	0	0	0	11,67	90,85	45,1	0,17	0,37	0,37	1406,32
1421	0,36	1,13	1,38	0,33	0,73	0,86	1417,75	247,02	524,86	76,48	0,63	2	3,18	13,53	68,57	26,48	0,82	-9283,58	6,77	51,32	-83,45	-11,25	-34,66	-32,6	0,22	0,53	0,74	1054,72	167,89	494,4	116,59	0,68	2,08	3,08	4,26	67,54	16,57	0,79	NA	4,24	44,94	-116,24	0,88	2,38	1,83	0,51	0,71	0,97	757,88
1422	11,99	12,71	18,69	15,87	16,96	28,97	567,7	13,27	12,1	147,25	0,03	0,03	1,06	18,69	5,67	744,19	2,53	34719,92	0	10,46	33,35	14,14	15,18	20	9,67	10,8	17,5	514,57	20,72	18,28	122,41	0,04	0,04	1,07	21,86	4,04	514,1	2,54	NA	0	7,88	26,62	15,57	16,16	23,42	25,17	38,02	69,27	547,51
1423	3,49	4,2	9,13	0,86	1,17	2,86	953,3	45,77	146,29	250,39	0,17	0,2	1,2	17,8	16,88	58,12	1,51	7061	0	37,49	190,86	7,71	10,17	21,41	0,65	0,94	2,4	1010,73	52,37	183,4	267,88	0,21	0,28	1,32	22,08	21,41	65,38	1,36	NA	0	28,64	108,11	7,25	11,75	29,24	0,4	0,56	2,06	1468,41
1424	-1,63	-1,99	-5,4	0,51	1,19	4,45	1208,61	65,2	94,85	312,79	0,11	0,14	1,22	11,07	18,18	54,9	1,31	5860,83	0	42,15	234,11	2,88	3,55	8,03	0,81	1,57	6,06	1014,13	48,97	64,16	287,62	0,13	0,16	1,23	15,82	13,03	83,49	1,43	10107,65	3,16	25,48	83,76	-1,52	-2,08	-4,46	0,25	1,31	2,99	1065,15
1425	0,15	0,34	0,25	0,15	0,76	2,25	607,59	52,36	85,22	128,76	0,38	0,88	2,3	19,11	56,43	36,34	0,98	12722,09	0	31,65	92,82	0,44	1,2	0,84	0,23	0,74	1,45	698,92	86,45	103,12	120,67	0,46	1,27	2,75	18,4	46,19	26,75	0,89	NA	11,7	24,64	78,74	1,16	2,72	1,96	0,22	0,91	2,67	618,21
1426	0,17	1,02	0,51	0,03	0,35	0,85	1072,17	158,32	365,56	248,82	0,73	4,3	5,88	20,34	82,99	14,35	0,52	17,29	24,13	59,4	60358,16	-0,2	-1,07	-0,49	0	0,11	0,62	882,84	44,06	264,67	217,47	0,68	3,59	5,3	24,87	67,79	17,56	0,45	NA	28,67	43,03	2791,23	-5,11	-35,44	-14,91	0	0,06	0,62	1062,77
1427	0,74	1,42	3,41	1,79	2,05	2,09	1283,23	6,83	795,96	30,73	47,9	91,94	1,92	13,07	47,9	1,54	NA	NA	0	56,9	86,83	0,9	2,61	2,64	1,52	1,52	1,52	1070,92	2,8	694,67	0	65,59	190,59	2,91	0,9	65,59	1,37	NA	NA	0	0	0	-0,66	1,8	-1,32	0,72	0,73	0,73	729,09
1428	-15,89	-39,61	-26,94	0	0,39	0,55	617,12	46	179,94	37,81	0,6	1,49	2,49	0,47	59,89	-17,87	0,77	-809,89	17,64	27,73	-1654,33	26,66	39,81	23,35	-0,58	0,24	0,91	318,92	38,23	36	34,42	0,33	0,49	1,49	47,07	33,05	104,47	0,98	NA	10,18	12,5	29,69	-1,56	-2,55	-2,02	0,03	0,4	0,88	470,68
1429	5,01	5,21	15,76	16,71	18,6	18,6	1144,51	79,86	42,19	NA	0,04	0,04	1,04	5,01	3,73	284,1	3,14	NA	0	0	0	2,24	2,25	18,88	62,05	116,48	116,48	3068,55	1052,57	19,34	NA	0,01	0,01	1,01	2,24	0,64	1160,64	3,85	NA	0	0	0	8,82	9,08	50,49	20,56	27,55	27,55	2083,57
1430	3,06	11,61	5,29	0,27	0,35	0,69	629,53	36,05	442,81	154,49	0,74	2,79	3,79	17,82	73,63	4,86	0,55	-478	0	25,53	-2673,22	-8,44	-52,33	-15,45	0,2	0,26	0,65	666,48	35,42	535,64	209,47	0,84	5,2	6,2	6,64	83,87	-9,49	0,38	NA	0	27,61	-291,21	0,19	1,16	0,38	0,18	0,24	0,64	717,44
1431	-2,36	-2,42	-5,07	17,49	18,83	29,63	783,94	22,46	16,8	184,07	0,02	0,02	1,03	12,31	2,51	229,89	2,73	11973,51	0	31,57	151,9	11,85	27,6	14,93	0,18	0,42	1,45	458,65	39,75	165,69	171,6	0,44	1,02	2,33	56,02	43,79	49,21	1,02	7555,05	1,49	39,74	150,17	-5,97	-18,66	-9,38	1,29	1,67	4,84	572,06
1432	0,06	0,3	0,82	0,01	0,73	0,98	4879,32	1846,7	1315,57	658,57	0,62	3,01	4,87	18,54	79,48	15,24	0,44	-5578,86	26,01	247,67	-400,2	5,99	20,72	64,55	0,01	1,07	1,33	3921,05	1594,74	571,79	379,72	52,64	182,06	3,46	23,47	52,64	29,44	0,61	NA	23,78	136,73	-262,33	6,14	20,8	76,46	0,03	1,19	1,57	4532,86
1433	-5,29	-8,55	-12,36	0,09	0,32	0,97	850,81	66,3	286,64	189,76	0,35	0,56	1,62	9,12	38,12	20,42	0,94	9746,08	0	33,69	65,38	-23,6	-51,07	-50,57	0,06	0,18	0,4	779,83	45,47	386,89	84,94	0,51	1,1	2,16	-7,02	50,69	-22,2	0,59	NA	0	25,84	120,64	-1,4	-3	-3,4	0,13	0,23	0,47	884,8
1434	-10,91	69,09	-17,77	0,31	0,39	0,4	592,95	54,88	650,55	6	1,16	-7,33	-6,33	-10,91	115,79	3,6	-0,2	NA	0	0	0	2,67	-16,35	2,34	0,09	0,15	0,22	318,28	22,63	357,08	26,92	1,16	-7,11	-6,11	2,67	116,36	19,79	-0,18	NA	0	0	0	8,22	1778,97	10,34	0,09	0,2	0,2	457,99
1435	0,45	0,73	0,94	3,3	4,21	11,15	759,11	21,67	31,13	219,27	0,29	0,47	1,62	18,32	38,15	40,41	1,38	10567,9	0	37,26	150,42	5,85	7,51	8,91	1	1,8	3,88	554,16	47,1	51,52	136,25	0,14	0,18	1,28	26,62	14,1	110,94	1,48	NA	2,53	22,17	77,45	3,01	4,63	7,64	0,8	1,2	2,29	925,42
1436	0,13	2,11	0,18	0,02	0,51	1,06	501,14	226,23	197,05	259,96	0,94	14,8	15,8	0,13	93,67	0,14	NA	NA	53,91	0	0	0,02	0,29	0,02	0,17	0,88	1,08	265,17	172,57	84,08	47,31	0,93	12,97	13,97	0,02	92,84	0,02	NA	NA	60,78	0	0	0,8	9,13	0,95	0,39	0,79	1,1	432,53
1437	4,47	90,64	6,87	0,04	0,4	0,86	558,61	146,95	406,45	191,44	0,81	16,33	20,26	17,23	95,06	13,29	0,33	2167,08	1,52	19,57	405,17	2,75	41,05	2,86	0,14	0,33	0,69	377,53	60,2	303,57	111,06	0,91	13,5	14,91	18,89	90,57	11,62	0,31	NA	2,71	11,91	208,05	3,83	51,43	4,39	0,12	0,32	0,63	417,22
1438	0	0,02	0,01	0,01	0,23	0,9	747,47	64,7	200,21	204,11	0,69	2,27	3,28	16,73	69,52	16,76	0,94	12734,38	25,81	34,35	94,04	0,3	0,91	0,5	0	0,27	1	612	65,68	223,12	182,2	0,65	2	3,06	19,19	65,25	18,23	0,97	10359,69	13,64	23,19	62,05	0,17	0,52	0,31	0	0,26	1,13	654,08
1439	-0,38	-4,38	-0,53	0,04	0,23	0,67	515,59	70,72	171,99	165,74	0,82	9,51	11,64	27,96	91,41	11,66	0,35	-1803,2	38,65	40,14	-479,41	-0,2	-2,19	-0,2	0,07	0,28	0,64	373,48	56,09	112,36	94,02	0,81	8,96	11,12	32,7	80,55	9,38	0,33	NA	41,32	24,98	-306,65	-13,13	-191,64	-15,92	0,02	0,26	0,82	441,57
1440	36,85	43,33	29,08	6,67	6,67	6,67	287,2	NA	42,47	NA	0,15	0,18	1,18	50,16	14,95	246,46	NA	NA	0	10,5	21,78	-9,03	-9,55	-49,02	18,39	18,44	18,44	1976,32	5,3	106,01	NA	0,05	0,06	1,06	7,71	5,42	-166,46	NA	NA	0	90,86	120,02	36,84	39,27	17,45	12,82	16,18	16,18	172,37
1441	-9,19	-10,93	-15,09	1,79	2,91	5,96	597,72	65,09	58,25	179,88	0,13	0,15	1,19	17,9	15,88	11,15	2,07	10571,13	0	44,48	133,14	-0,7	-0,81	-1,16	1,95	2,51	6,89	607,54	30,34	54,31	238,11	0,11	0,13	1,17	28,02	11,28	76,91	2,29	10492,37	0	34,07	76,77	-10,26	-11,87	-16,84	2,14	2,76	7,3	597,39
1442	-3,46	-5,47	-8,47	0,13	0,49	1,66	889,66	60,6	166,13	196,33	0,3	0,48	1,58	17,1	36,67	21,76	1,07	8364	6,08	50,26	187,29	2,7	4,2	6,91	0,01	0,7	1,55	931,93	178,49	258,93	219,4	0,31	0,49	1,56	21,21	31,27	35,67	1,18	9985,04	1,88	34,8	94,32	-2,38	-3,26	-4,93	0,21	1,28	2,74	754,34
1443	0,91	5,56	1,24	0,01	0,29	0,68	495,46	114,44	404,13	155,56	0,84	5,12	6,12	16,67	83,66	12,56	0,39	NA	0	15,08	202,04	17,36	64,69	24,51	0,01	0,08	0,39	513,93	26,26	308,5	115,87	0,73	2,73	3,73	28,13	73,16	29,17	0,38	NA	11,75	10,71	29,1	18,35	49,24	34,11	0,04	0,58	1,22	676,76
1444	51,54	78,62	58,69	1,87	1,92	1,92	150,32	7,34	141,22	NA	0,34	0,53	1,53	51,54	34,45	161	1,94	NA	0	0	0	50,01	55,09	42,31	6,3	7,68	7,68	307,94	38,78	28,07	NA	0,09	0,1	1,1	50,01	9,22	670,93	3,11	NA	0	0	0	43,98	45,97	45,67	14,35	19,16	19,16	378,02
1445	0,48	0,48	8	718,71	718,71	718,71	2096,25	NA	8,4	NA	0	0	1	0,48	0,14	342,86	NA	NA	0	0	0	4,92	5,81	24,41	6,52	6,52	6,52	1805,96	NA	274,11	NA	0,15	0,18	1,18	4,92	15,35	32,06	NA	NA	0	0	0	-31,92	-39,96	NA	4,97	4,97	4,97	NA
1446	0,04	0,12	0,11	0,1	0,55	1,27	1002,85	221,48	362,8	357,23	0,53	1,5	2,83	13,95	64,68	12,45	1,01	3117,91	13,06	38,31	325,67	0,31	0,78	0,71	0,06	0,54	1,85	821,19	116,75	241,39	315,31	48	119,59	2,49	17,37	48	15,45	1,31	NA	0	27,84	266,77	0,12	0,4	0,3	0,02	0,35	1,49	907,25
1447	-13,84	-25,22	-17,47	0,07	0,24	2,43	459,56	20,48	80,77	264,55	0,45	0,81	1,82	10,91	45,13	3,92	2,02	11009,3	14,01	31,24	120,38	1,53	2,45	1,74	0,06	0,25	2,77	414,17	18,72	49,14	245,1	0,37	0,59	1,6	27,53	37,11	47,3	2,21	NA	20,11	20,59	62,98	-8,6	-13,86	-9,64	0,02	0,34	2,9	407,95
1448	12,86	26,77	95,59	0,01	3,44	5,92	2705,19	1065,04	311,05	772,91	51,95	108,11	2,08	27,18	51,95	40,86	3,01	NA	31,87	75,46	-23,94	3,89	7,24	38,14	0,46	0,98	3	3564,44	311,53	599,96	1211,72	36,28	67,45	1,86	21,44	36,28	28,57	1,5	NA	17,99	121,75	-71,26	-1,18	-20,4	-28,08	0	0,44	0,6	8678,04
1449	5,57	9,3	5,89	0,41	0,93	2,52	385	32,77	63,16	101,79	0,38	0,63	1,67	33,96	40,12	45,37	1,38	22599,93	0	30,03	79,81	7,2	11,65	7,56	0,31	0,9	2,62	382,07	36,78	62,87	108,12	0,36	0,58	1,62	38,26	36,12	52,43	1,42	NA	0	21,97	60,94	4,33	7,86	4,8	0,04	0,64	2,05	403,86
1450	-22,11	-22,16	-56,23	409,8	409,8	409,8	228,93	NA	2,23	NA	0	0	1	-22,11	0,24	-9070	NA	NA	0	0	0	9,14	10,14	7,5	9,93	9,98	10,11	298,7	1,4	29,22	3,8	0,1	0,11	1,11	9,14	9,89	92,4	NA	NA	0	0	0	25,54	27,49	45,3	12,43	14,09	14,09	645,69
1451	-4,19	-10,32	-7,83	0,06	0,37	1,44	680,51	106,6	394,35	429,71	0,59	1,47	2,47	0,95	59,43	5,43	2,74	-1167,13	0	9,6	-562,12	7,52	20,3	18,67	0,03	0,45	1,32	903,35	214,8	560,53	488,98	0,63	1,7	2,7	7,53	62,95	14,07	2,16	NA	0	0	0	0,26	0,7	0,33	0,12	0,25	0,98	470,49
1452	1,14	1,26	1,51	10,61	10,61	10,61	481,49	NA	44,89	NA	0,09	0,1	1,1	1,14	9,43	12,14	NA	NA	0	0	0	-14,26	-16,14	NA	8,58	8,58	8,58	1151,8	NA	132,78	NA	0,12	0,13	1,13	-14,26	11,66	-122,36	NA	NA	0	0	0	-6,82	-7,76	NA	8,27	8,27	8,27	1785,05
1453	1,42	1,9	1,95	0,04	2,32	3,1	499,98	219,91	39,66	76,67	0,22	0,3	1,34	10,34	25,21	40,8	2,01	25032,08	12,2	12,25	75,57	0,08	0,11	0,19	0,13	1,98	3,35	908,69	285,34	74,84	212,06	0,29	0,42	1,47	8,25	28,51	24,88	1,92	11948,5	19,19	14,56	65,9	0,43	0,62	1,08	0,1	2,49	3,77	919,87
1454	-3,99	-4,5	-7,11	0,38	0,84	4,69	648,79	34,03	73,88	284,68	0,11	0,13	1,13	20,3	11,44	62,81	1,91	NA	0	31,2	118,23	11,85	27,6	14,93	0,18	0,42	1,45	458,65	39,75	165,69	171,6	0,44	1,02	2,33	56,02	43,79	49,21	1,02	7555,05	1,49	39,74	150,17	-5,97	-18,66	-9,38	1,29	1,67	4,84	572,06
1455	4,22	100	29,21	0	0,43	0,62	1598,75	829,2	1968,38	389,52	0,96	22,69	23,69	8,48	95,78	11,32	0,08	5102,94	0	29,48	139,26	4,63	22,11	15,18	0	0,6	1	1194,98	477,54	766,53	330,11	79,08	378,07	4,78	16,89	79,08	14,51	0,8	NA	3,43	30,11	65,8	-3,49	-23,07	-6,53	0,11	1,76	2,23	680,46
1456	27,34	27,34	76,87	NA	NA	NA	1023,51	138,09	NA	NA	NA	NA	1	27,34	0	NA	NA	NA	0	0	0	21,71	21,71	71,18	11903,2	11903,2	11903,2	1193,6	NA	0,1	NA	0	0	1	21,71	0,01	258380	NA	NA	0	0	0	17,7	17,7	71,11	NA	NA	NA	1462,31
1457	7,08	7,88	21,49	26,97	29,25	29,25	1104,15	84,77	37,08	NA	0,1	0,11	1,11	33,2	10,1	70,39	NA	-3374	0	79,21	-687,67	0,52	0,6	NA	14,45	15,51	15,51	1240,16	83,58	78,5	NA	0,14	0,17	1,17	32,07	14,35	3,6	NA	NA	0	78,75	-709,4	4,8	5,64	NA	10,97	11,8	11,8	897,28
1458	7,54	14,77	10,78	0,11	0,71	1,15	520,82	120,82	190,68	91,76	0,43	0,85	1,96	21,7	48,96	44,05	0,99	22323,89	2,69	20,26	58,66	14,69	38,96	22,63	0,28	0,84	2,16	560,7	69,38	87,79	165,31	0,56	1,49	2,65	29,58	56,33	41,17	1,37	10249,71	37,93	16	38,03	8,32	19,6	14,09	0,02	0,87	1,93	616,68
1459	5,69	5,79	254,76	58,77	58,77	58,77	16299,11	NA	274,29	NA	0,02	0,02	1,02	5,69	1,7	334,38	NA	NA	0	0	0	6,77	7,32	NA	13,47	13,47	13,47	2353,26	NA	172,8	NA	0,07	0,08	1,08	6,77	7,42	91,25	NA	NA	0	0	0	14,19	15,15	NA	15,7	15,7	15,7	54847,52
1460	0,06	0,08	0,13	0,17	1,2	3,79	710,08	48,02	46,82	123,14	0,08	0,09	1,24	25,26	19,42	134,24	1,09	4773,17	0	49,14	246,69	2,29	2,9	4,14	0,03	0,84	3,4	658,73	44,12	54,37	139,1	0,11	0,14	1,27	27,98	11,33	107,91	1,14	8870,77	0	33,8	99,42	-1,68	-2,3	-3,23	0,09	1,74	4,64	700,12
1461	-43,23	-119,48	-24,64	0,66	1,12	1,75	207,49	33,88	52,14	47,56	0,64	1,76	2,76	5,24	63,82	-38,57	1,38	1366,63	22,01	27,63	957,72	10,86	17,61	4,41	1,27	1,59	2,28	147,7	15,29	27,25	31,98	0,38	0,62	1,62	69,28	38,29	97,65	2,67	NA	15,85	17,27	62,33	6,88	17,07	5,03	0,21	1,31	1,49	266,14
1462	1,86	2,66	0,81	1,57	2,88	3,59	157,58	57,27	43,46	30,93	0,3	0,43	1,43	47,08	30,05	6,19	NA	5571	0	19,58	87,67	8,06	23,29	8,31	0,12	1,44	1,55	375,21	314,82	239,37	27,37	0,65	1,89	2,89	28,22	65,4	12,33	NA	NA	0	20,78	61	6,44	11,3	4,6	0,42	2,28	2,4	259,83
1463	3,73	5,14	6,29	0,06	0,31	0,89	612,71	36,16	116,98	82,64	0,27	0,38	1,38	21,99	27,41	49,29	0,97	7197,88	3,85	30,72	132,73	1,15	1,53	1,99	0,01	0,19	1,16	628,97	22,85	103,1	122,59	0,22	0,29	1,33	20,32	22,02	51,3	1,01	NA	4,6	23,94	102,93	0,16	0,23	0,27	0,02	0,65	1,3	608,41
1464	1,45	2,63	2,03	0	0,21	1,15	510,23	22	107,01	101,6	0,45	0,82	1,82	13,65	45,08	33,34	1,04	20555,38	0,01	17,11	78,26	5,84	9,23	8,38	0,12	0,22	1,76	522,57	7,89	84,39	130,06	0,37	0,58	1,58	19,41	36,78	56,12	1,17	NA	0	13,65	46,99	3,43	5,57	4,7	0,07	0,26	1,52	498,81
1465	0,22	1,12	1,18	0,04	0,45	0,75	1990,11	495	1140,44	379,71	0,72	3,75	5,18	4,15	80,71	6,44	0,55	13965,39	10,23	21,5	88,95	0,48	2,39	1,8	0	0,55	0,87	1381,3	441,76	628,27	257,66	73,1	367,71	5,03	4,38	73,1	6,7	0,69	11403,19	13,47	10,25	33,29	-3,31	-16,51	-15,35	0	0,59	0,94	1686,57
1466	1,47	5,15	2,54	0,01	0,63	1,32	626,06	132,54	23,01	146,86	0,7	2,43	3,49	18,3	71,39	8,65	1,18	13585,02	61,1	28,94	117,37	0,39	1,52	0,71	0,01	0,24	1,05	660,17	59,08	78,5	206	0,73	2,84	3,89	18,89	73,07	5,81	1,02	13308,13	56,76	22,32	72,93	0,04	0,17	0,08	0,01	0,22	0,92	624,87
1467	0,14	0,29	0,27	0	0,82	0,93	692,05	216,65	250,58	28,99	0,41	0,85	2,07	5,8	51,61	18,74	0,8	6090,31	2,24	10,76	192,86	0,71	1,51	1,64	0	0,79	0,9	847,2	279,52	338,68	37,94	0,44	0,94	2,14	6,93	53,25	16,49	0,79	10984,93	1,81	14,49	122,97	1,99	4,9	5,02	0,01	0,88	0,98	917,8
1468	-8,15	-35,5	-12,79	0,85	1,31	1,31	571,37	200,64	434,74	NA	0,77	3,36	4,36	15,74	77,04	-10,58	NA	1091	0	37,49	151,37	8,87	30,19	NA	0,76	0,61	0,61	287,37	-30,81	200,24	NA	0,71	2,4	3,4	30,3	70,62	12,56	0,56	NA	0	12,47	46,13	17,98	61,89	NA	1,11	1,48	1,48	279,29
1469	0	0	0	0,01	0,04	0,04	97952,46	5706,27	161202,09	NA	0,96	24	25	0	96	0	0,04	NA	0	0	0	-18,75	113,2	-21,65	0,16	0,19	0,46	420,39	13,61	484,54	132,36	1,17	-7,04	-6,04	-18,75	116,56	-16,08	-0,36	NA	0	0	0	-0,28	1,23	-0,21	0,02	0,12	0,7	272,82
1470	3,25	12,09	2,25	0,06	0,63	1,35	252,06	76,54	132,84	96,14	0,64	2,38	3,72	37,44	73,11	27,11	1,31	5879,58	0	23,68	161,76	2,54	7,38	2,5	0,27	0,75	1,61	358,09	77,08	159,87	136,67	0,54	1,57	2,91	38,15	53,94	17,38	1,53	NA	0	25,1	249,86	0,67	2,04	0,55	0,11	0,95	1,39	301,72
1471	8,04	17,05	1,86	0,69	1,47	1,89	84,42	34,1	44,13	19,09	0,53	1,12	2,12	8,04	52,85	15,21	NA	NA	0	0	0	3,37	5,09	1,42	1,7	2,46	2,96	153,12	38,93	51,13	25,79	0,34	0,51	1,51	3,37	33,76	9,98	NA	NA	0	0	0	3,97	4,84	0,77	3,26	5,52	5,57	70,44
1472	-27,06	704,33	-86,97	0,12	0,12	0,12	1169,65	6,02	1200,32	NA	1,04	-27	-26,02	-27,06	103,84	-21,29	-0,04	NA	0	0	0	3,85	-553,98	8,62	0,05	0,05	0,05	814,04	NA	810,1	NA	1,01	-144,7	-143,81	5,01	100,62	11,63	-0,01	NA	0	1,91	6,33	0,01	-1,5	0,02	0,51	0,51	0,51	1004,85
1473	7,08	7,28	2,21	36,36	36,36	36,36	113,69	NA	3,09	NA	0,03	0,03	1,03	7,08	2,75	257,34	NA	NA	0	0	0	3,58	3,77	1,2	19,7	19,7	19,7	121,76	NA	6,11	NA	0,05	0,05	1,05	3,58	5,08	70,53	NA	NA	0	0	0	3,64	3,84	1,27	19,25	19,25	19,25	126,37
1474	0,3	1,12	0,93	0,02	1,78	2,83	1141,23	429,99	164,57	262,68	0,65	2,46	3,76	12,72	73,39	11,24	0,74	4726,29	7,24	38,96	217,99	0,18	0,78	0,74	0,01	1,71	2,49	1472,59	652,41	280,41	303,46	0,72	3,04	4,25	10,8	76,47	7,38	0,72	NA	7,13	42,96	143,3	0,25	1,11	1,11	0,35	3,82	4,57	1639,65
1475	1,49	2,04	30,69	0,61	1,14	1,49	7489,88	540,24	1062,7	371,03	0,15	0,21	1,37	11,84	26,87	43,07	0,94	-5172,07	0	212,84	-172,27	1,1	1,58	17,91	0,03	1,19	1,49	5943,79	1220,16	823,58	306,65	0,19	0,27	1,44	9,14	18,87	33,26	0,96	NA	3,83	95,14	-97	1,91	2,4	25,08	1,15	2,07	2,78	4785,54
1476	-4,89	-19,32	-71,37	0,26	1,69	1,93	5307,49	1717,67	898,7	286,38	0,33	1,29	3,95	-2,62	74,66	11,97	0,55	4045,2	5,72	33,14	294,48	-0,51	-2,31	-5,93	0	2,1	2,26	4195,67	1862,78	888,02	138,12	28,34	127,18	4,49	1,2	28,34	26,09	0,56	NA	0	13,75	29,2	-0,19	-1,05	-2,87	0,01	0,98	1,12	5375,67
1477	-2,42	-8,64	-5,64	0,01	0,16	0,5	849,33	58,63	338,04	124,79	0,55	1,95	3,58	9,44	72,04	16,38	0,49	8659,18	5,95	27,66	129,68	10,35	22,2	17,24	0	0,21	1,01	606,47	41,62	129,32	158,69	0,45	0,97	2,15	26,92	45,17	55,77	0,87	9222,63	13,06	19,98	59,54	1,48	2,89	2,6	0,09	0,47	1,13	637,61
1478	1,61	10,8	4,08	0,37	0,53	0,94	922,16	62,57	265,04	157,65	0,85	5,7	6,7	5,92	85,07	20,62	0,95	-13036,33	12,93	10,91	-34,64	1,38	7,69	2,17	0,75	0,93	1,11	572,59	43,51	162,47	44,95	0,78	4,35	5,57	6,56	78,08	30,93	1,02	2325,07	15,36	6,02	52,64	1,07	7,28	2,86	0,45	0,54	0,68	973,09
1479	18,78	45,67	20,99	0,1	1,21	1,66	406,79	262,73	236,72	107,57	0,59	1,43	2,43	21,31	58,88	32,42	18,74	-49635,5	0	2,83	-9,31	15,96	25,19	10,19	0,38	2,25	2,69	232,48	157,44	84,17	37,12	0,37	0,58	1,58	23,58	36,64	46,51	43,82	NA	0	4,87	-18,04	12,64	24,41	11,78	0,14	1,8	2,07	339,14
1480	-3,18	-3,65	-1,75	NA	NA	NA	55,68	13,61	NA	NA	0,13	0,15	1,15	-1,53	12,91	-24,62	NA	NA	0	0,91	-175	24,61	53,7	9,83	0,63	0,76	1,1	145,47	10,28	77,94	26,25	0,54	1,18	2,18	24,61	54,17	58,19	1,13	NA	0	0	0	-4,84	-15,36	-2,03	0,74	0,96	1,21	152,64
1481	-13	-324,27	NA	0,22	0,39	0,39	1453	145,63	865,36	NA	0,96	23,94	24,94	-13	95,99	13,12	0,52	NA	0	0	0	-0,74	-17,95	NA	0,11	0,54	0,54	801,13	245,79	561,22	NA	0,96	23,37	24,37	-0,74	95,9	31,45	0,48	NA	0	0	0	-2,24	-270,61	NA	0,31	0,65	0,65	881,72
1482	-6,63	104,34	-19,78	0,33	0,65	0,66	1086,7	99,88	310,02	0,19	1,06	-16,74	-15,75	-6,63	106,35	16,46	0,87	NA	5,21	0	0	0,33	1,28	0,28	0,31	0,95	0,96	314,77	66,59	103,28	0,16	0,74	2,93	3,93	2,49	74,48	89,22	0,94	NA	11,42	1,27	1,96	12,6	50,59	17,92	0,55	1,45	1,45	517,58
1483	2,24	12,11	2,84	0,1	0,3	0,61	462,24	59,77	228,56	91,34	0,81	4,4	5,42	14,83	81,54	13,24	0,4	9207,31	19,73	16	120,16	0,85	8,53	2,65	0,04	0,31	0,57	1139	155,9	379,25	142,61	0,83	8,37	10,08	7,57	83,05	6,38	0,33	8530,94	29,59	14,94	82,6	-0,13	-1,46	-0,45	0,01	0,22	0,6	1247,22
1484	-6,18	-6,18	NA	NA	NA	NA	NA	NA	NA	NA	NA	NA	1	-6,18	0	NA	NA	NA	0	NA	0	-10,21	-11,37	NA	9,81	9,81	9,81	NA	NA	NA	NA	10,19	11,35	1,11	-10,21	10,19	-100,21	NA	NA	0	NA	NA	-12,47	-14,09	NA	8,72	8,72	8,72	NA
1485	2,11	2,92	5,53	0,06	6,26	10,69	951,96	232,9	36,87	168,9	0,28	0,38	1,38	5,26	27,56	36,2	1,68	505,8	23,27	8,22	1221	3,14	4,94	9,58	0,02	6,42	10,34	1110,06	292,63	43,34	175,98	0,33	0,52	1,57	5,69	32,99	26,69	1,61	NA	29	5,68	48,87	1,78	2,85	7,09	0,01	1,32	3,08	1453,18
1486	7,53	11,59	30,7	0	1,06	1,71	1484,28	220,72	117,42	138,24	0,31	0,48	1,54	17,7	35,01	50,03	1,14	9835,5	10,86	41,47	102,43	1,25	1,8	5,7	0,01	0,81	1,65	1663,72	161,69	130,33	174,84	0,25	0,37	1,44	12	25,49	36,21	1,1	7363,13	4,71	35,71	-216,18	2,3	3,61	10,61	0,67	3,03	4,12	1680,18
1487	3,26	3,58	1,37	11,17	11,42	11,42	152,78	3,26	13,06	NA	0,09	0,1	1,1	3,26	8,76	37,25	NA	NA	0,12	0	0	15,04	17,27	4,35	7,2	7,74	7,74	105,27	7,25	13,45	NA	12,91	14,83	1,15	15,04	12,91	116,44	NA	NA	0	0	0	-10,07	-27,88	-5,66	1,49	1,55	1,55	204,55
1488	-2,12	-2,41	-4,95	0,06	4,51	5,64	850,93	423,11	95,49	109,72	0,12	0,13	1,14	-2,12	12,14	39,17	2,46	NA	0	0	0	4,37	4,85	29,8	0,42	3,26	7,41	2484,9	632,75	226,39	938,81	0,1	0,11	1,11	4,37	9,65	94,64	2,88	NA	0	0	0	9,48	10,83	17,76	1,23	6,29	8,79	681,99
1489	-1	20,1	-18,23	16,64	16,27	16,27	6636,94	-11,36	31,48	NA	1,05	-21,07	-20,1	-1	104,98	-0,95	1,07	NA	0	0	0	1,08	-50,75	NA	0,64	1,12	1,12	4900,94	30,24	63,83	NA	1,02	-47,73	-47,03	1,08	101,5	2,43	0,99	NA	0	0	0	2,65	426,16	NA	3,66	4,22	4,22	3403,06
[truncated: 163 more rows]
[truncated: 14 more columns]
