# Supplementary material for: Bankruptcy prediction using ensemble of autoencoders optimized by genetic algorithm
Source: PeerJ Comput Sci. 2023 Jun 8;9:e1257. doi: 10.7717/peerj-cs.1257 (PMC10280414; doi:10.7717/peerj-cs.1257)
Supplement: Supplemental Information 1 [file peerj-cs-09-1257-s001.zip › nonbankrupt_construction_13_year_10_11_12.csv]

	V1	V2	V3	V4	V5	V6	V7	V8	V9	V10	V11	V12	V13	V14	V15	V16	V17	V18	V19	V20	V21	V22	V23	V24	V25	V26	V27	V28	V29	V30	V31	V32	V33	V34	V35	V36	V37	V38	V39	V40	V41	V42	V43	V44	V45	V46	V47	V48	V49
1	0,75	17,72	0,48	0,6	1,04	1,04	230,35	97,73	218,09	NA	0,96	22,58	23,58	3,5	95,76	0,78	NA	348861	0	1,74	1,81	0,11	5,92	6,74	0,2	0,23	0,23	22888,04	637	22223,04	NA	0,98	54,22	55,22	1,21	98,19	0,11	0,02	7120	0	69,44	88,75	0,12	8,94	8,32	0,98	1,01	1,01	24942,8
2	-36,19	-56,01	NA	2,83	2,83	2,83	NA	NA	NA	NA	0,35	0,55	1,55	-9,05	35,38	-102,28	NA	-126,33	0	NA	-355,15	4,45	59,38	1,74	0,06	1,13	1,13	141,96	132,17	123,75	NA	0,92	12,32	13,33	55,45	92,5	6,47	NA	8662,86	0	19,89	88,45	3,53	42,06	0,98	0,12	0,97	0,97	101,12
3	5,58	5,82	11,67	15,92	21,37	21,38	761,43	155,04	11,05	0,29	0,04	0,04	1,04	12,43	4,08	346,91	5,08	NA	2,32	14,33	29,73	0,07	0,07	0,23	37,91	46,47	46,95	1169,54	174,56	20,43	9,88	0,02	0,02	1,02	6,86	2,15	335,58	5,85	NA	0	21,8	48,33	1,64	1,72	2,89	11,43	19,56	19,61	642,39
4	0	0	NA	NA	NA	NA	NA	NA	NA	NA	0	0	1	0	0	NA	NA	NA	0	NA	NA	-121,77	138,8	-682,75	0,06	0,09	0,09	2040,9	116,79	3789,34	0	1,88	-2,14	-1,14	-121,77	187,73	-49	-1,07	NA	0	0	0	40,83	-89,71	NA	0,06	0,1	0,1	NA
5	37,26	77,95	10,12	-0,24	0,11	0,14	98,84	17	48,47	1,24	0,5	1,04	2,09	67,55	52,21	98,51	0,51	NA	0	8,23	38,85	-3,56	-17,48	-3,28	-0,05	0,08	0,08	335,4	33,39	258,08	2,1	0,78	3,82	4,91	16,22	79,64	-4,57	0,42	NA	0	18,22	106,25	-28,64	866,12	-11,84	0,02	0,31	0,32	150,86
6	6,08	60,36	5,24	0,58	0,77	0,86	180,95	54,66	278,28	26,07	0,9	8,93	9,93	10,02	89,93	13,88	0,49	12349,5	0	3,4	19,98	-14,89	118,86	-9,22	0,27	0,72	0,72	225,24	98,11	215,09	0,21	1,13	-8,98	-7,98	-9,13	112,53	-3,02	0,11	-5305,5	0	3,57	-114,99	-17,46	-25,74	-8,87	2,92	3,48	3,5	185,35
7	-70,62	403,03	-40,62	0,01	0,3	0,65	117,33	69,07	242,77	86,73	1,17	-6,7	-5,71	-68,94	117,52	-60,18	-0,92	-6365	0	0,97	-2,5	-6,61	24,24	-2,99	0	0	0,65	164,38	0,02	196	128,82	1,27	-4,66	-3,66	34,4	127,29	-3,72	-1,31	5602	0	18,52	58,44	-35,52	60,82	-33,53	NA	0	0,56	344,52
8	-9,9	-25,89	-38,1	0	0,91	1,34	1400,5	769,28	849,08	371,89	0,62	1,61	2,61	0,28	61,75	-11,57	2,41	NA	0	39,18	276,53	12,06	20,01	28,16	0,45	0,77	0,77	850,16	105,38	329,15	NA	0,4	0,66	1,66	20,33	39,76	37	0,88	NA	0	19,33	94,01	0,69	1,11	2,32	0,23	0,38	0,38	1233,71
9	18,8	26,19	7,88	0,22	18,06	19,39	152,56	113,27	6,8	9,23	0,28	0,39	1,39	59,55	28,21	87,29	5,84	NA	0	17,08	50,29	14,38	17,94	7,37	0,14	13,16	13,43	186,64	147,86	12,03	3,31	0,2	0,25	1,25	51,3	19,82	94,49	7,52	NA	0	18,93	73,12	11,13	14,06	6,29	0,18	11,71	12,89	206,49
10	-76,55	36,53	-1019,54	0,07	0,18	0,24	4848,14	1712,6	14752,09	803,42	3,1	-1,48	-0,48	-76,55	309,57	-5,09	-8,45	NA	0	0	0	-67,89	12,45	-298,54	0,05	0,07	0,13	1600,66	271,62	10215,66	596,53	6,45	-1,18	-0,18	-67,89	645,31	-1,88	NA	NA	0	0	0	-106,14	28,43	-749,33	0,21	0,21	0,21	2576,9
11	8,33	13,96	2,69	1,2	1,32	2,06	117,78	5,28	23,13	33,91	0,4	0,68	1,68	15,64	40,33	25,68	3,44	NA	19,09	2,36	32,9	11,85	18,92	4,51	2,42	3,05	3,78	138,65	18,65	29,7	21,92	0,37	0,6	1,6	14,41	37,36	36	4,3	NA	15,7	0,97	11,13	10,54	16,28	5,11	2,43	3,18	3,49	177
12	-5,94	-11,34	-5,2	0	1,55	1,62	318,76	142,4	135,98	10	0,48	0,91	1,91	-4,32	47,67	-2,92	2,3	NA	4	1,42	30,09	-0,87	-1,92	-0,82	0,01	1,13	1,51	343,8	167,06	155,25	70,3	0,54	1,2	2,2	0,73	54,48	1,17	2,53	NA	8,42	1,51	46,35	-22,97	-97,66	-27,85	0	0,73	1,06	442,44
13	-6,76	-10,04	-7,51	1,39	1,39	2,85	180,21	0	130,28	193,03	0,33	0,49	1,49	28,21	32,68	-20,67	NA	NA	0	38,89	121,71	40,39	45,42	17,32	7,47	7,47	8,9	156,12	NA	16,27	23,74	0,11	0,12	1,12	151,21	11,09	364,25	NA	NA	0	47,53	86,36	1,82	5,16	1,62	0,39	0,39	0,55	325,8
14	-145,33	-110,82	-15,2	0,84	1,09	1,09	38,07	72,07	279,43	NA	8,67	6,61	0,76	46,84	866,5	-7,73	1,39	NA	13,23	20,1	176,64	-34,85	37,54	-3,54	0,05	0,4	0,4	36,98	21,77	62,72	NA	1,93	-2,08	-1,08	-25,32	192,84	-5,38	-2,29	NA	0	0,97	22,95	206,2	-420,88	6,22	0,09	1,34	1,34	11
15	0,89	13,26	0,64	0,22	0,77	1	262,24	131,8	239,01	55,7	0,93	13,94	14,94	12,98	93,31	5,73	0,93	NA	0	8,71	78,53	-0,06	-0,91	-0,05	0,34	0,72	1,03	295,57	103,58	270,8	85,77	0,93	13,97	14,97	11,83	93,32	4,06	1,81	NA	0	9,66	72,44	-1,78	-30,31	-1,05	0,09	0,62	1,04	215,89
16	31,14	39,21	9,84	3,71	4,75	4,77	114,95	23,67	22,8	0,44	0,21	0,26	1,26	54,52	20,57	165,65	18,81	20352,25	0	7,38	34,7	16,2	36,72	4,3	0,07	1,73	1,76	96,54	84,79	51,04	1,53	0,55	1,25	2,27	93,42	55,87	45,38	8	NA	0	20,48	62,15	-11,77	-71,05	-5,98	0,81	1,1	1,11	185,38
17	20,31	61,89	4,64	0,18	1,49	1,49	83,2	72,12	55,29	0	0,67	2,05	3,05	20,31	67,19	30,22	NA	NA	0	0	0	8,02	33,48	1,59	0,27	1,22	1,22	72,35	51,5	54,42	0	0,76	3,18	4,18	8,02	76,05	13,84	3,19	NA	0	0	0	4,56	34,37	2,78	0,14	1,01	1,01	222,94
18	11,41	13,46	23,88	2,83	4,13	4,95	761,94	105,43	81,36	67,59	0,12	0,15	1,18	28,21	15,22	113,74	1,86	13097,36	0	35,16	64,88	6,47	8,07	13,03	1,57	2,13	2,77	733,66	73,16	130,83	85,91	0,2	0,25	1,25	21,95	19,86	47,4	1,64	10456,87	0	31,22	87,08	0,13	0,15	0,4	1,35	2,04	3,28	1156,39
19	-0,08	-0,08	NA	NA	NA	NA	NA	NA	NA	NA	NA	NA	1	-0,08	0	NA	NA	NA	0	NA	NA	0	0	NA	NA	NA	NA	NA	NA	NA	NA	NA	NA	1	0	0	NA	NA	NA	0	NA	NA	-3,6	-3,64	-30,99	103,28	103,28	103,28	3141,48
20	-223,16	153,6	NA	0,47	0,41	0,41	NA	NA	NA	NA	2,45	-1,69	-0,69	-223,16	245,28	-90,98	NA	NA	0	NA	NA	110,45	117,37	49,92	3,89	16,97	16,97	164,51	125,42	9,59	0	0,06	0,06	1,06	210,09	5,89	1874,93	NA	13333	0	45,03	45,03	33,43	35,43	17,95	17,7	17,7	17,7	195,96
21	5,75	38,12	1,93	0,19	0,83	0,83	121,92	64,41	99,81	NA	0,85	5,62	6,62	16,15	84,9	14,72	0,57	NA	1,99	3,48	37,61	-10,14	-24854,22	-3,12	0,1	0,78	0,78	111,98	74,35	110,58	NA	1	2450,21	2451,21	-3,16	99,96	-5,6	0,01	NA	0	2,15	234,41	0,08	70,18	0,02	0,29	0,82	0,82	86,17
22	1,38	9,81	1,39	0,69	2,24	3,64	367,22	105,54	67,76	96,03	0,86	6,1	7,11	22,74	85,94	4,72	0,44	11388,09	0	21,55	78,82	0,62	4,1	0,49	0,54	2,56	4,35	288,15	91,35	45,18	82,02	0,85	5,65	6,65	23,35	84,97	3,07	0,49	NA	0	17,99	87,04	0,33	2,22	0,3	0,06	0,53	0,83	334,36
23	8,12	166,38	6,82	0,11	0,79	0,79	305,48	186,79	245,18	0	0,95	19,38	20,48	48,35	95,12	16,97	0,21	NA	10,45	33,76	68,49	4,67	71,72	4,43	0,07	0,76	0,8	345,64	202,46	293,05	10,65	0,93	14,37	15,37	16,72	93,49	19,79	0,42	NA	0,58	11,44	36,2	1,01	9,26	1,07	0,01	0,31	0,51	387,01
24	27,58	51,21	10,54	-0,33	2,33	2,33	139,13	145,16	53,15	0,19	0,46	0,86	1,86	148,88	46,14	69,14	7,17	NA	1,01	46,36	75,34	37,94	64,11	18	0,16	2,63	2,64	172,73	154,58	44,99	0,46	0,41	0,69	1,69	125,53	40,82	97,34	17,74	NA	10,26	41,56	62,74	5,84	10,39	3,08	0,01	2,22	2,22	192,47
25	-27,15	-93,85	-10,46	1,06	1,58	1,58	140,22	35,45	63,39	0	0,71	2,46	3,46	54,85	71,07	-17,18	2,13	NA	2,76	31,59	118,38	33,88	61,14	16,45	2,05	2,31	2,31	176,71	18,8	67,66	NA	0,45	0,8	1,8	97,72	44,59	100,91	10,25	NA	2,06	30,99	48,95	3,1	8,61	1,8	1,21	1,63	1,63	212,04
26	13,62	23,91	0,98	17,27	17,27	17,27	26,16	NA	1,26	NA	0,05	0,09	1,76	32,1	43,03	303,72	3,08	NA	0	1,33	32,36	4,96	5,17	0,6	13,03	18,95	18,95	44,04	10,21	1,72	0	0,04	0,04	1,04	29,23	4,06	160,65	4,11	NA	0	2,94	64,1	NA	NA	NA	NA	NA	NA	NA
27	2,72	62,48	2,44	0,07	0,93	1	326,67	242,8	278,91	20,34	0,94	21,68	22,95	7,31	95,64	5,91	1,18	NA	7,35	4,12	71,24	1,12	11,99	0,39	0,33	1,01	1,09	125,33	66,44	94,42	7,82	0,91	9,72	10,72	11,81	90,67	4,79	1,33	NA	11,33	3,68	57,55	1,05	6,75	0,75	0,41	1,11	1,18	263,09
28	1,32	10,18	0,5	0,2	1,01	1,01	138,9	96,2	113,78	0	0,87	6,71	7,71	8,67	87,04	5,71	1,25	25083,5	3,94	2,8	55,76	6,11	35,64	2,41	0,32	1,16	1,16	143,92	80,49	95,76	NA	0,83	4,84	5,84	15,85	82,87	13,25	1,63	NA	0	3,85	43,56	2,65	17,06	2,21	0,12	1,04	1,04	304,06
29	1,47	77,19	0,56	0,34	0,92	0,92	139,34	77,73	135,17	0,17	0,98	51,35	52,35	2,64	98,09	2,61	0,2	17422	0	0,44	27,68	0,82	25,91	0,41	0,23	0,86	0,87	180,92	108,93	173,24	0,96	0,97	30,54	31,54	2,61	96,83	2,63	0,2	8286,5	0	0,89	36,38	-3,94	1573,59	-3,8	0,25	0,75	0,76	352,56
30	2,63	13,41	0,67	0,14	0,76	0,8	92,62	41,65	45,06	2,83	0,8	4,1	5,1	48,05	80,41	11,42	0,63	NA	25,13	11,56	77,8	2,52	11,18	0,94	0,04	0,78	0,84	135,57	71,08	46,13	5,6	0,77	3,43	4,43	46,88	77,42	13,04	0,71	NA	37,35	16,52	76,38	2,51	8,96	0,87	0,05	0,81	0,91	126,3
31	1,43	6,29	0,83	0,91	0,99	0,99	211,19	10,78	138,74	0	0,77	3,4	4,4	26,37	77,29	19,12	0,68	15586	0	14,47	56,41	0,48	2,06	NA	0,73	0,85	0,92	NA	NA	NA	NA	0,77	3,28	4,28	0,48	76,62	0,63	0,72	0	0	NA	NA	1,63	7,98	1,92	0,77	0,93	0,99	429,19
32	1,3	8,52	0,63	0,03	0,9	1,02	177,13	85,78	102,89	13,88	0,85	5,55	6,55	17,31	84,73	8,2	0,98	NA	16,59	7,79	61,68	0,78	4,39	0,85	0,01	0,6	1	398,05	131,47	232,15	108,17	0,82	4,64	5,64	15,16	82,28	6,82	0,93	NA	14,76	15,73	112,49	0,04	0,18	0,06	0,02	0,46	1,35	579,62
33	6,54	22,97	2,75	0,83	1,41	1,45	153,19	60,64	103,9	3,28	0,71	2,49	3,51	41,79	71,54	9,23	NA	NA	0	14,84	72,59	10,05	23,85	4,41	0,61	1,95	1,95	159,62	108,11	80,89	NA	0,57	1,36	2,37	54,99	57,88	17,6	NA	NA	0	19,71	69,64	13,2	25,35	5,33	1,72	1,85	1,86	147,37
34	9,19	26,78	2,29	0,04	1,19	1,26	90,87	65,56	59,01	4,54	0,66	1,91	2,91	14,82	65,69	13,98	NA	19104	0	1,41	31,59	30,6	87,34	3,58	0,63	1,53	1,54	42,58	23,85	27,23	0,36	0,65	1,85	2,85	35,91	64,96	47,11	NA	64715	0	0,62	10,17	24,18	43,02	9,65	0,66	1,38	1,39	145,66
35	0,29	1,26	0,1	0,08	0,77	0,77	121,15	88,01	127,68	0	1,11	4,77	4,29	117,86	76,68	0,26	1,57	8719,6	0	39,13	93,63	-1,32	-4,75	-0,37	0,38	1,22	1,22	100,69	55,05	65,62	NA	0,72	2,6	3,59	166,55	72,18	1,54	1,73	12672,25	0	46,44	92,07	-2,31	-8,7	-0,55	0,05	1,12	1,12	87,65
36	-14,84	46,59	-10,05	0,05	1,02	1,02	246,47	214,6	183,65	0	1,32	-4,14	-3,14	36,65	131,86	-2,1	-1,68	NA	34,34	34,86	91,94	-22,21	-189,17	-7,86	0,03	0,94	0,94	128,82	98,97	107,94	NA	0,88	7,52	8,52	43,93	88,26	-13,39	0,66	NA	0	23,41	63,82	-84,12	278,24	-9,56	0,25	0,42	0,42	41,49
37	0,04	8,03	0,11	0	0,98	0,98	900,4	863,6	884,9	0,09	0,99	184,92	185,92	1,62	99,46	0,09	2,6	NA	0	3,9	88,86	-217,99	111,61	-37,02	0,24	0,31	0,31	61,81	13,71	179,03	0	2,95	-1,51	-0,51	-152,92	295,32	-73,12	-27,74	NA	0	11,05	-41,42	-25,06	32,11	-16,34	0,02	0,55	0,55	237,97
38	7,52	44,02	2,37	0,46	1,16	1,16	114,92	52,86	76,12	0,02	0,74	4,33	5,86	24,66	82,92	12,48	1,1	NA	0	5,41	62,7	9,27	38,15	5,58	0,6	0,97	1,16	218,98	35,42	94,26	18,32	0,69	2,84	4,12	22,33	75,7	20,54	0,87	NA	0	7,86	33,99	-22,72	240,97	-12,02	0,01	0,82	0,83	193,02
39	-0,85	-0,85	NA	NA	NA	NA	NA	NA	NA	NA	0	0	1	-0,85	0	NA	NA	NA	0	NA	NA	16,18	18,4	14,77	2,44	9	9	332,27	36,52	35,87	0	0,12	0,14	1,14	87,06	12,05	134,29	NA	NA	0	64,7	75,17	-0,29	-0,48	-0,37	0,99	3,05	3,05	456,71
40	-62,4	-554,47	-25,4	0,01	2,08	2,08	148,18	132,7	64	0	0,89	7,89	8,89	36,53	88,75	-61	1,66	NA	0	40,27	185,4	29,48	91,2	23,95	0,02	1,78	1,78	295,78	261,89	148,43	NA	0,68	2,09	3,09	38,57	67,68	46,98	4,12	NA	0	7,39	20,83	21,94	39,36	11,29	0,07	2,56	2,56	187,91
41	-1,73	-15,97	-1,89	0,24	1,13	1,36	397,19	219,96	246,15	58,19	0,89	8,17	9,22	34,06	89,15	0,91	5,31	NA	0	39,05	155,01	-6,67	-659,68	-4,71	0,1	0,73	0,99	256,96	124,19	196,17	50,22	0,99	97,59	98,97	27,73	98,99	-3,2	0,36	NA	0	24,28	94,33	-6,06	121,68	-3,21	0,28	0,71	0,96	193,15
42	62,33	97,78	24,14	2,01	2,22	2,22	140,96	10,64	50,53	0	0,36	0,57	1,57	64,09	36,25	186,06	3,32	NA	0	0,68	2,08	4,38	4,52	1,42	13,2	21,4	21,4	118	29,08	3,55	NA	0,03	0,03	1,03	6,81	3,06	143,17	2,81	NA	0	0,79	27,01	4,4	4,41	2,12	160,55	166,77	166,77	176,02
43	-17,5	21,58	-8,4	0,1	0,29	0,36	174,77	19,4	99,63	6,67	1,81	-2,23	-1,23	-12,13	181,09	-9,66	-1,02	NA	0	2,58	-45,93	-13,65	12,31	-2,94	0,05	0,56	0,57	78,43	19,87	38,95	0,43	2,11	-1,9	-0,9	7,89	210,93	4,9	-1,56	NA	0	4,64	67,17	NA	NA	NA	NA	NA	NA	NA
44	18,34	41,49	28,26	0,41	1,81	1,81	560,88	428,4	306,67	0	0,56	1,26	2,26	18,34	55,8	32,87	NA	NA	0	0	0	8,51	69,63	3,91	0,96	1,09	1,09	167,4	19,21	144,94	0	0,88	7,18	8,18	18,14	87,78	9,7	3,33	NA	0	4,43	47,03	39,51	77,41	17,89	0,48	1,8	1,8	165,25
45	0,04	0,05	0,25	7,52	8,48	9,07	2052,16	215,27	223,69	133,59	0,11	0,12	1,12	0,04	11,02	0,41	NA	NA	0	0	0	-1,43	-1,63	-7,05	7,13	7,88	8,43	1790,69	156,51	210,08	117,34	0,12	0,13	1,13	-1,43	11,86	-12,08	NA	NA	0	0	0	3,62	3,66	13,08	78,43	79,4	85,43	1318,66
46	-13,97	-14,48	NA	8,06	46,57	46,57	NA	NA	NA	NA	0,04	0,04	1,04	-13,97	3,52	-396,88	NA	NA	0	NA	0	-3,29	-3,62	-0,19	13,08	13,11	13,11	21,41	0,05	1,61	NA	0,09	0,1	1,1	-3,29	8,97	-36,73	NA	NA	0	0	0	-25,58	-26,65	-6,73	53,2	53,56	53,56	96,06
47	26,36	73,01	7,16	0,46	1,13	1,13	98,8	43,29	65,19	NA	0,64	1,77	2,77	49,41	63,89	58,7	1,5	NA	0	6,26	35,07	-51,45	-1382,81	-55,18	0,25	0,41	0,41	390,43	61,63	390,29	NA	0,96	25,88	26,88	-35,14	96,28	-44,51	0,07	NA	0	17,49	-67,05	-3,36	270,13	-4,6	0,26	0,29	0,29	500,44
48	5,38	14,36	1,29	0,38	1,5	1,5	87,23	60,63	53,94	NA	0,63	1,67	2,67	30,37	62,53	77,55	NA	NA	0	5,99	31,77	8,62	25,6	2,61	0,16	1,49	1,49	110,15	96,01	72,27	0	0,66	1,97	2,97	28,33	66,34	12,99	NA	NA	0	5,97	55,46	6,78	18,61	2,21	1,06	1,55	1,55	118,9
49	11,96	-43,33	7,56	0,22	0,78	0,78	229,95	54,27	235,62	0,16	1,28	-4,62	-3,62	72,23	127,6	10,81	-8,49	NA	19,87	38,07	-631,58	8,89	-35,14	3,7	0,15	0,79	0,79	151,52	39,05	166,28	0,06	1,25	-4,95	-3,95	76,43	125,3	10,8	-1,1	NA	0	28,11	75,05	5,01	-29,81	3,48	0,22	0,8	0,8	253,92
50	3,21	8,77	2,07	0,87	1,14	1,14	234,92	34,22	128,92	0	0,63	1,73	2,73	33,32	63,41	9,27	1,27	NA	7,11	19,43	74,05	6,97	23,77	10,03	0,14	0,39	0,39	523,89	58,74	240,6	0	0,71	2,41	3,41	29,17	70,66	9,87	0,66	NA	23,68	31,94	66,98	4,56	15,09	6,16	0,5	1,27	1,27	493,32
51	5,63	97,79	1,47	0,23	0,82	0,82	94,7	51,46	87,69	0	0,94	16,36	17,36	32,66	94,24	15,16	0,27	NA	0	7,03	69,53	2,11	47,06	1,46	0,03	0,44	0,91	252,09	98,21	237,37	111,12	0,96	21,26	22,26	15,39	95,51	5,6	0,35	NA	0	9,19	48,48	4,3	42,02	1,36	0,46	0,88	1,1	115,71
52	5,54	12,53	4,3	0,41	1,15	1,6	282,87	123,71	166,99	76,97	0,55	1,23	2,26	19,63	54,51	25,62	10,31	NA	0	10,95	-239,89	7,68	31,65	4,98	1,01	1,27	1,31	236,05	47,17	177,9	6,61	0,76	3,12	4,12	14,33	75,73	11,9	87,46	NA	0	4,31	33,17	0,83	3,1	0,38	0,5	1,28	1,37	168,03
53	5,62	69,94	2,21	0,95	1,09	1,09	143,3	10,94	130,12	0	0,92	11,45	12,45	8,16	91,97	6,11	NA	NA	0	1	27,63	6,84	66,92	2,08	0,02	0,93	0,95	110,74	88,19	94,66	2,09	0,9	8,78	9,78	21,66	89,78	9,24	0,7	NA	2,83	4,51	61,54	2,05	22,46	0,95	0,09	1,53	1,53	169,49
54	5,18	13,15	3,7	0,35	1,59	1,64	260,14	215,87	144,02	8,34	0,61	1,54	2,54	64,41	60,65	14,01	5,51	NA	0	42,34	81,28	7,6	14,86	4,57	2	2,13	2,24	218,99	41,88	91,18	10,2	0,49	0,95	1,95	84,68	48,84	24,69	11,11	NA	0	46,37	86,13	16,31	31,02	9,09	0,82	2	2,32	203,42
55	0,11	0,3	0,08	0,17	1,17	1,68	256,82	145,54	144,74	75,03	0,62	1,62	2,62	21,14	61,89	5,42	12,17	NA	0	14,83	79,06	0,29	1,11	0,27	0,02	0,99	1,38	339,79	236,5	229,52	95,27	0,74	2,8	3,8	10,25	73,68	3,15	72,58	NA	3,82	9,3	61,06	0,27	0,95	0,22	0,43	0,96	1,42	300,02
56	0,05	0,11	0,03	0,07	0,9	0,9	230,22	91,58	100,38	0,05	0,58	1,39	2,39	17,95	58,18	8,28	0,82	NA	4,36	11,32	73,41	1,88	6,5	1,01	0,01	0,99	0,99	196,3	92,71	124,44	0,05	0,71	2,46	3,46	15,69	71,1	7,46	0,9	NA	2,51	7,45	65,41	3,45	17,5	2,38	0	0,72	0,9	251,61
57	2,28	4,01	0,37	1,01	1,28	1,28	59,28	7,01	25,32	0	0,43	0,76	1,76	31,47	43,23	73,23	1,31	NA	0	4,75	40,82	-30,32	-30,75	-12,67	39,87	53,43	53,43	152,04	26,05	1,92	0	0,01	0,01	1,01	-30,32	1,4	3000	3,51	NA	0	0	0	5,48	15,86	1,77	0,04	1,42	1,42	118,05
58	0,77	47,03	0,47	0,21	0,96	0,98	223,27	163,17	216,8	3,79	0,98	60,12	61,12	4,11	98,36	1,25	0,47	NA	0	2,05	68,64	-2,55	-8,76	-1,47	0,08	1,16	1,19	210,43	159,23	147,01	4,45	0,71	2,44	3,44	2,44	70,9	-2	1,86	NA	0	2,89	27,56	2,27	7,32	4,3	0,35	1,05	1,29	691,21
59	27,67	83,84	9,43	0,67	0,96	1,34	124	20,28	71,38	27,95	0,67	2,03	3,03	80,13	67	48,63	1,93	NA	0	17,87	54,92	9,58	37,27	6,45	0	0,98	1,06	244,97	140,83	130,49	11,39	0,74	2,89	3,89	42	74,29	17,65	0,85	NA	8,42	21,81	63,04	2,27	22,72	2,55	0,03	0,78	0,85	410,35
60	-5,09	-12,49	-3,46	0,86	1,72	1,72	61,24	122,78	141,82	0	0,59	1,46	2,46	-3,46	59,27	-8,58	NA	NA	0	1,1	88,5	1,81	10,87	0,34	0,41	1,13	1,13	68,2	40,1	55,75	NA	0,83	5	6	48,57	83,33	3,76	2,55	NA	0	8,76	90,77	-28,12	204,42	-8,03	0,11	0,84	0,84	104,24
61	-1390,14	162,05	-86,52	0,11	0,11	0,11	22,66	NA	208,65	NA	9,58	-1,12	-0,12	158,06	957,82	-145,14	NA	NA	0	96,36	935,82	238,73	673,2	31,73	1,97	2,58	2,58	48,38	11,25	18,55	NA	0,65	1,82	2,82	699,16	64,54	369,91	NA	NA	0	61,19	65,78	5,86	11,4	0,48	4,89	7,01	7,01	30,01
62	-0,85	-0,93	-4,03	11,8	12,18	12,18	804,11	NA	139,77	NA	0,08	0,09	1,09	7,95	8,21	-10,38	NA	NA	0	41,63	109,7	4,04	4,23	21,68	21,61	21,61	21,61	1954,79	NA	89,47	NA	0,05	0,05	1,05	4,04	4,63	87,25	NA	NA	0	0	0	-9,53	-14,07	-1,93	2,57	2,85	3,1	74,02
63	10,85	284,46	14,78	0,01	0,12	0,12	495,95	52	471,66	NA	0,96	25,23	26,23	11,44	96,19	16,39	0,04	NA	0	0,8	3,07	2,53	45,8	8,07	0,02	0,35	0,36	1159,48	256,89	774,57	0,28	0,94	17,08	18,08	3,26	94,47	7,94	0,43	NA	0	2,32	6,45	-16,67	199,43	-26,55	0,02	0,59	0,59	581,3
64	1,93	6,5	0,47	0,25	1,06	1,38	88,87	48,7	60,26	19,52	0,7	2,37	3,37	117,11	70,36	18,2	6	12211,9	0	28,12	86,76	1,75	9,81	0,5	0,41	1,24	1,26	104,14	67,27	80,72	2,17	0,82	4,61	5,61	71,42	82,17	4,92	34,82	12876,75	0	19,93	91,71	10,36	29,77	3,73	0,77	1,43	1,44	131,34
65	23,17	29,95	16,07	1,85	3,88	3,93	252,42	84,86	47	2,28	0,2	0,26	1,29	40,41	22,65	158,59	3,06	32813,02	0	11,96	31,37	19,65	31,99	17,34	0,61	2,14	2,16	321,19	168,74	114,68	2,41	0,38	0,62	1,63	30,01	38,57	70,11	2,87	46749,32	0	9,14	24,8	22,07	31,16	14,52	1,21	4,6	4,65	240,1
66	30,97	35,36	30,54	1,06	5,91	5,91	358,85	211,35	43,58	NA	0,12	0,14	1,14	58,52	12,4	345,61	3,25	NA	0	27,16	34,93	6,17	9,15	4,6	0,64	2,33	2,33	271,52	147,48	87,47	NA	0,33	0,48	1,48	38,55	32,6	64,07	2,89	42098	0	24,15	56,63	-22,66	211,53	-16,3	0,63	0,74	0,74	262,55
67	2,57	4,25	1,54	0,88	1,94	2,38	218,14	73,88	52,64	30,86	0,4	0,65	1,65	16,48	39,52	18,15	2,91	21984,79	7,87	8,34	62,34	8,97	21,51	8,19	0,01	1,32	1,46	332,41	236,68	99,87	25,77	0,58	1,4	2,4	14,97	58,29	19,31	2,26	NA	24,66	5,48	28,86	4,78	10,83	5	0,19	1,39	1,89	381,63
68	-0,26	-2,39	-0,06	0,84	1,03	1,14	75,71	12,02	64,15	6,89	0,89	7,97	9	109,93	88,89	2,14	5,2	NA	0	22,92	96,58	-22,96	-10162,5	-4,32	0,41	0,68	1,05	68,54	17,03	64,55	24,22	1	441,58	442,58	167,93	99,77	-19,07	NA	NA	0	35,95	108,21	35,55	111,98	2,69	1,18	1,64	1,64	27,58
69	8,05	11,8	5,57	0,19	1,81	1,81	251,87	93,14	57,37	0	0,32	0,47	1,47	42,99	31,8	66,32	1,31	NA	0	24,18	57,98	0,44	0,76	0,35	0,4	1,63	1,63	287,65	110,3	49,02	NA	0,41	0,7	1,7	41,74	41,17	30,19	1,37	NA	14,24	32,63	75	0,75	1,01	0,6	0,57	2,94	2,94	288,33
70	1,71	59,01	2,07	0,47	0,64	0,99	440,49	69,17	423,05	151,61	0,97	33,57	34,57	13,2	97,11	2,86	0,9	NA	0	13,91	77,91	1,65	34,46	0,46	0,31	1,01	1,02	100,51	66,14	94,5	1,18	0,95	19,9	20,9	78,07	95,21	2,95	2,07	NA	0	21,1	95,97	7,86	43,48	1,58	0,4	1,14	1,14	73,24
71	2,09	3,44	1,01	2,15	2,64	2,64	175,04	31,83	65,61	0	0,39	0,64	1,64	49,73	39,18	5,34	NA	NA	0	22,91	91,43	3,38	10,71	1,22	1,34	1,5	1,5	132,06	14,01	86,96	0	0,68	2,17	3,17	49,61	68,49	4,93	NA	NA	0	16,77	87,2	-28,71	-248,34	-13,13	1,16	1,16	1,16	166,94
72	7,97	80,54	2,65	0,44	1,06	1,06	121,25	66,9	107,93	NA	0,9	9,1	10,1	8,09	90,1	13,44	2,08	NA	0	0,04	0,82	-38,26	225,88	-7,85	0,48	0,7	0,7	74,68	19,15	86,22	NA	1,17	-6,9	-5,9	-33,94	116,94	-22,36	-0,97	NA	0	0,89	-13,95	-0,74	1,45	-0,11	0,32	0,48	0,48	55,47
73	4,39	20,1	0,81	0,17	1,28	1,28	66,95	57,58	51,74	NA	0,78	3,58	4,58	4,39	78,16	5,62	NA	NA	0,03	0	0	13,94	27,78	3,32	0,06	2	2	86,7	82,89	42,71	NA	0,5	0,99	1,99	13,94	49,81	27,99	NA	NA	0	0	0	0,09	0,52	0,06	0,01	1,21	1,21	263,6
74	58,14	99,69	32,46	0,16	2,19	2,36	203,21	163,43	80,45	13,66	0,42	0,71	1,71	60,97	41,77	150,08	11,05	244545,45	NA	1,58	4,61	0,26	0,53	0,26	0	1,77	2,09	355,46	266,84	127,98	49	0,5	1	2	2,86	50,07	6,58	5,71	17823,55	7,01	2,53	50,71	16,9	70,2	12,47	0,67	1,62	1,92	269,24
75	-9,52	-18,77	-4,65	0,29	1,37	1,37	177,61	91,46	75,62	NA	0,49	0,97	1,97	10,5	49,28	37,32	1,6	11120,6	5,24	9,77	45,6	19,95	32,5	4,97	1,53	2	2	90,69	14,1	29,72	0,1	0,39	0,63	1,63	47,02	38,61	130,17	2,06	NA	0	6,74	30,39	7,46	16,34	2,04	0,64	1,41	1,42	99,86
76	-5,03	-1,14	NA	-0,12	-0,29	-0,29	NA	NA	NA	NA	-3,41	-0,77	0,23	-5,03	-341,34	1,47	NA	NA	0	NA	0	-3,09	-0,68	NA	-0,28	-0,28	-0,28	NA	NA	NA	NA	-3,52	-0,78	0,22	-3,09	-351,89	0,88	NA	NA	0	NA	0	-10,99	-12,51	NA	10,33	10,45	10,45	NA
77	4,03	37,78	2,1	0,24	0,77	0,78	189,91	88,06	164,18	0,2	0,89	8,38	9,38	46,59	89,34	28,06	0,41	22292,3	0	22,21	58,47	-13,1	158,28	-12,24	0,29	0,74	0,74	340,12	163,46	362,01	0,25	1,08	-13,08	-12,08	9,36	108,28	1,69	-0,4	12671,22	0	20,98	82,92	8,74	217,23	7,98	0,6	0,96	0,96	333,26
78	0,74	17,9	0,15	0,12	0,92	0,95	72,99	40,81	57,33	1,54	0,88	21,26	24,12	149,07	95,85	7,18	0,34	9322,31	0	29,74	92,47	15,46	119,62	3,92	0,37	1,01	1,02	92,25	41,97	73,74	0,54	0,87	6,74	7,74	127,12	87,08	21,89	0,94	10986,89	0	28,3	82,86	11,54	45,96	2,45	0,23	1,11	1,11	77,52
79	10,15	15,87	6,37	1,24	2,04	2,09	228,43	58,4	78,13	4,43	0,36	0,56	1,56	27,47	36,04	32,57	2,37	NA	0	10,87	62,1	1,23	1,52	0,8	2,09	3,23	3,28	237,43	47,89	42,87	2,33	0,19	0,24	1,24	23,88	19,32	9,52	2,05	NA	0	14,78	98,39	-6,03	-6,85	-43,01	5,39	5,64	6,61	2605,32
80	22,96	78,08	5,79	1,34	1,37	1,47	91,83	1,04	40,01	4,28	0,7	2,38	3,4	37,6	70,59	47,13	1,63	15730,33	0	3,69	24,62	19,21	67,92	2,2	1,08	1,14	1,15	41,61	1,62	26,59	0,12	0,71	2,51	3,54	46,46	71,72	53,44	1,39	15937,33	0	3,11	34,55	-45,6	162,36	-14	0,47	0,74	0,76	112,04
81	11,78	28,23	7,83	0,24	0,89	1,21	241,91	86,08	132,59	43,1	0,58	1,39	2,4	37,8	58,26	26,41	1,84	44858,83	0	17,29	58,89	9,22	19,64	6,36	0,26	1,71	1,71	251,05	175,37	126,24	0,72	0,53	1,13	2,13	30,78	53,06	21,62	3,91	NA	0	14,87	63,03	17,47	38,2	13,33	0,1	1,84	1,84	278,57
82	74,36	-1041,12	70,6	0,18	0,93	0,93	345,58	275,93	365,45	0	1,07	-15	-14	78,62	107,14	69,4	NA	NA	0	4,05	4,69	31	178,9	49,97	0,2	1,21	1,21	586,82	486,25	479,81	NA	0,83	4,77	5,77	31,58	82,67	37,49	NA	NA	0	0,95	1,52	6,89	29,93	10,37	0,57	1,3	1,3	549,15
83	-7,25	-66,48	-2,03	0,07	0,78	0,79	101,73	62,47	88,22	0,5	0,89	8,17	9,17	37,21	89,1	0,03	0,44	13739,77	0	12,42	93,67	1,45	6,14	1,49	0,11	1,04	1,08	372,77	255,01	276,59	11,39	0,76	3,23	4,23	21,44	76,38	8,25	1,31	NA	0	20,47	49,39	-1,25	-7,73	-2,55	0,01	0,89	0,92	744,77
84	6,81	35,73	3,02	0,22	1,07	1,08	161,67	99,03	103,29	0,2	0,81	4,23	5,25	72,55	80,94	28,8	1,29	11551,27	7,92	29,2	68,15	0,08	0,31	0,04	0,06	0,71	1,04	174,05	78,85	121,05	41,44	0,75	3,08	4,09	72,28	75,57	22,06	0,97	9824,38	0,16	34,52	79,49	0,51	2,58	0,29	0,08	1	1,16	207,19
85	1,92	10,6	1,79	0,03	1,31	1,33	339,61	166,03	145,84	3,12	0,81	4,49	5,51	9,78	87,14	5,21	1,4	45911,86	NA	7,33	44,51	3,37	14,71	2,74	0,04	1,55	1,56	296,19	144,94	112,17	0,45	0,77	3,37	4,37	12,19	77,12	7,09	1,44	NA	0	7,18	42,33	9,59	31,3	11,12	0,1	1,5	1,51	422,94
86	21,92	33,9	13,99	1,62	2,37	2,37	232,38	55,71	73,72	0,06	0,35	0,55	1,55	36,72	35,33	68,86	3	35838,13	0	9,45	34,88	-0,84	-2,03	-0,74	0,81	1,32	1,36	318,01	87,83	174,21	7	0,59	1,41	2,41	14,04	58,55	2,21	1,79	NA	0	13	85,83	-9,82	-25,21	-14,36	0,94	1,03	1,08	533,76
87	0	0	NA	1,08	1,37	1,39	163,16	NA	109,92	2,18	0,69	2,2	3,2	92,41	68,72	1,91	NA	NA	0	41,42	194,44	-0,11	-0,59	-0,08	0,38	1,22	1,23	275,98	186,14	222,12	2,3	0,82	4,62	5,62	48,99	82,2	0,08	NA	NA	0	37,22	196,98	1,05	10,62	0,45	0,14	0,83	0,84	155,41
88	9,5	47,24	5,24	0,25	0,92	1,2	200,66	100,92	117,06	43,75	0,8	3,97	4,97	56,07	79,89	15,43	3,56	30350,03	17,27	25,67	73,37	0,2	0,62	0,05	0,02	1,42	1,42	92,57	78,62	51,83	0,06	0,67	2,07	3,07	133,85	67,38	8,22	2,83	NA	4,91	33,99	90,6	1,14	3,89	0,33	0,16	1,25	1,31	103,77
89	10,03	33,99	5,81	0,32	1,19	1,4	210,85	122,28	140,56	30,6	0,7	2,39	3,39	31,3	70,5	30,8	6,97	NA	0	12,32	44,29	7,84	21,96	4,32	0,5	1,26	1,47	200,58	83,89	98,51	23,42	0,64	1,8	2,8	30,39	64,29	19,83	2,88	NA	13,84	12,43	59,19	9,37	24,1	3,27	0,51	1,36	1,49	127,43
90	3,24	18,92	2,2	0,01	0,89	1,01	247,3	135,18	149,93	19,87	0,83	4,83	5,83	6,69	82,86	11	1,01	21968,63	7,88	2,34	31,93	1,08	6,16	1,04	0	0,75	0,79	352,45	148,13	249,53	12,52	0,83	4,72	5,72	5,16	82,5	7,6	0,51	NA	4,17	3,95	22,48	0,6	3,28	0,47	0	0,76	0,8	285,95
91	12,38	83,99	6,81	0,01	1,3	1,44	200,07	150,88	117,25	16,79	0,62	4,18	6,78	38,73	85,26	30,08	1,15	21169,8	0	14,48	52,25	18,72	88,17	9,74	0,03	1,17	1,29	189,3	165	144,95	17,58	0,79	3,71	4,71	46,71	78,77	26,05	NA	NA	0	14,56	54,48	3,13	37,29	1,82	0,01	0,88	1,12	213,12
92	19,83	89,86	10,13	0,34	0,91	0,93	185,88	80,96	143,16	2,87	0,78	3,53	4,53	30,22	77,93	31,35	0,82	NA	0	5,3	26,25	29,18	88,95	7,79	0,08	0,71	0,71	97,23	27,43	43,52	0,02	0,67	2,05	3,05	50,75	67,2	57,19	0,81	NA	0	5,76	32,11	-33,79	-106,73	-56,64	0,09	0,5	0,51	611,77
93	10,5	18,08	7,83	0,29	2,17	3,08	271,29	127,14	67,92	63,23	0,34	0,58	1,72	25,15	41,92	45,92	2,82	NA	0	10,92	41,69	5,39	8,36	3,48	0,82	3,16	4,01	234,97	104,4	44,16	38,44	0,26	0,4	1,55	21,86	35,44	43,02	2,89	NA	0,19	10,63	56,9	1,49	2,2	0,79	1,31	3,12	3,61	192,96
94	-29,44	9,06	-18,58	0	0,22	0,22	229,72	214,49	964,15	0	4,25	-1,31	-0,31	-9,86	424,77	-6,11	-75,91	NA	0	12,36	289,38	56,57	-399,7	21,89	0,04	0,87	0,87	140,87	132,45	158,89	NA	1,14	-8,07	-7,07	62,33	114,15	49,78	-20,65	NA	0	2,23	8,33	36,17	151,21	19,4	0,02	1,27	1,27	195,8
95	-7,54	-12,13	-9,45	0,16	1,53	2,86	455,8	208,65	152,45	205,51	0,38	0,6	1,61	10,72	37,78	-20,09	18,66	NA	0	22,87	647,12	5,7	9,31	21,47	0,18	1,32	2,63	1370,61	570,46	499,66	663,78	0,39	0,63	1,63	11,84	38,77	14,74	20,65	NA	0	23,1	82	-15,9	-27,32	-71,14	0,02	1,34	2,33	1632,58
96	3,72	8,91	2,46	0,55	1,47	1,49	240,41	111,07	120,22	1,32	0,58	1,39	2,39	16,76	58,2	10,46	1,78	NA	1,17	8,61	70,12	5,66	16,36	4,65	0,39	1,4	1,41	299,03	176,89	174,09	0,9	0,64	1,85	2,89	14,07	65,39	11,31	2,1	NA	0,46	6,91	51,98	3,19	6,98	2,4	0,82	1,6	1,61	274,55
97	0,78	1,82	0,37	0,17	1,31	1,54	173,53	74,83	64,33	15,24	0,55	1,27	2,33	62,84	57,04	9,83	1,25	13537,57	2,63	29,59	96,32	0,57	1,62	0,38	0	1,12	1,23	243,86	141,51	97,62	14,55	0,64	1,81	2,84	40,16	64,79	4,81	1,24	12994,63	15,1	26,52	94,4	0,02	0,06	0,02	0	1,08	1,19	309,41
98	22,53	99,08	6,23	0,03	1,19	1,3	100,64	74,81	61,78	7,11	0,69	3,03	4,4	36,07	77,26	40,12	1,78	NA	2,93	3,75	28,31	14,23	98,64	6,69	0,06	1,02	1,08	171,06	135,45	123,96	9,56	0,86	5,93	6,93	25,18	85,57	23,33	1,75	NA	10,76	5,15	30,19	9,71	70,53	3,66	0,05	0,95	1,03	137,59
99	-9,97	-10,06	NA	124,65	130,7	130,7	NA	NA	NA	NA	0,01	0,01	1,01	-9,97	0,88	-273,08	NA	NA	0	NA	0	3,88	9,79	1,91	0,75	1,66	1,66	179,07	97,16	106,73	0	0,6	1,52	2,52	190,61	60,31	6,44	NA	NA	0	91,86	97,39	-41,55	-312,86	-16,2	0,98	1,29	1,29	142,32
100	-4,86	-10,8	-0,25	1,7	1,74	1,74	18,44	0,34	10,03	0	0,55	1,22	2,22	96,72	55	-8,84	10,15	NA	0	5,15	99,61	-231,38	131,07	-14,34	0,04	0,14	0,14	22,57	6,47	61,72	0	2,77	-1,57	-0,57	-105,24	276,53	-74,39	-2,9	NA	0	7,82	-175,23	75,08	417,7	14,79	0,76	1,05	1,05	71,92
101	-5,43	76,97	-184,65	0	0,01	0,01	12367,07	82,32	10229,43	0	1,07	-15,16	-14,16	-1,96	107,06	-4,14	-0,07	NA	23,4	118,11	614,47	0,63	-10,05	8,42	0	0,01	0,01	4851,42	30,78	3845,59	0	1,06	-16,91	-15,91	2,15	106,29	1,26	-0,05	NA	23,5	20,2	29,71	-7,29	50,72	-46,24	0,01	0,02	0,02	2315,51
102	13	59,63	14,18	0,36	0,53	0,86	397,09	52,87	306,19	102,34	0,78	3,59	4,59	14,9	78,2	24,38	0,67	NA	0	2,07	16,28	3,21	9,84	6,74	0,04	0,09	0,31	763,27	20,54	506,02	116,47	0,67	2,06	3,06	7,9	67,34	17,6	0,41	NA	0	9,82	26,94	11,77	31,76	17,93	0,39	0,45	0,6	556,27
103	15,53	70,24	11,79	0,29	1,16	1,32	276,37	165,07	181,31	29,72	0,78	3,52	4,52	27,68	77,89	23,53	3,85	NA	3,12	9,22	33,36	-0,53	-1,66	-0,35	0,97	1,53	1,55	235,49	78,26	128,59	2,46	0,68	2,11	3,11	22,03	67,82	5,29	5,4	NA	4,01	14,6	67,62	-1,57	-4,99	-1,28	1,11	1,51	1,51	297,04
104	-30,04	15,96	-18,4	0,02	0,27	0,27	223,02	151,19	603,01	NA	2,88	-1,53	-0,53	60,14	288,19	-3,55	-7,21	NA	6,07	55,25	109,54	-109,78	19,79	-66,97	0	0,09	0,09	222,07	128,07	1410,09	NA	6,54	-1,18	-0,18	7,14	654,65	-13,82	-13,86	NA	4,97	71,33	338,12	11,29	144,1	56,61	0,03	0,13	0,27	1830,37
105	14,66	16,61	22,24	8,52	8,52	8,52	552,35	NA	64,14	NA	0,12	0,13	1,13	14,66	11,74	124,83	NA	NA	0	0	0	9,85	10,71	65,35	10,59	12,44	12,44	2414,05	356,44	191,88	0	0,08	0,09	1,09	9,85	8,04	122,6	NA	NA	0	0	0	2,28	2,42	25,92	17,31	17,94	17,94	4146,83
106	53,22	91,78	25,04	0,56	2,43	2,49	171,23	111,36	59,71	3,65	0,36	0,62	1,72	85,35	42,01	157,06	4,74	NA	0	15,11	31,84	42,25	62,61	8,25	1,46	6,59	8,03	71,08	32,2	6,27	9,17	0,18	0,27	1,48	147,91	32,51	278,2	2,41	NA	0	20,63	64,33	57,18	68,23	29,08	4,44	10,05	10,61	185,59
107	-30,61	138,57	-8,73	0,17	0,68	0,68	97,86	63,93	125,39	0	1,22	-5,53	-4,53	-30,07	122,09	-20,01	-1,32	NA	0	0,16	-2,76	5,39	188,88	1,7	0,2	0,6	0,81	114,64	43,09	88,11	23,94	0,96	33,7	35,01	6,37	97,14	14,88	0,14	NA	18,53	0,31	53,9	3,94	67,99	1,08	0	0,44	0,44	100,16
108	0	0	NA	NA	NA	NA	NA	NA	NA	NA	0	0	1	0	0	NA	NA	NA	0	NA	NA	0	0	NA	NA	NA	NA	NA	NA	NA	NA	0	0	1	0	0	NA	NA	NA	0	NA	NA	0	0	NA	NA	NA	NA	NA
109	-7,87	-11,34	-10,41	0	0,21	0,26	481,58	14,58	61,28	4,99	0,31	0,44	1,44	2,45	30,62	-2,13	0,77	NA	8,16	13,65	87,22	8,81	10,73	14,72	0,01	1,15	1,15	608,03	49,24	38,08	0	0,18	0,22	1,22	18,56	17,83	82,07	0,91	NA	2,31	16,28	35,25	4,71	5,6	10,79	0,46	1,38	1,47	836,38
110	0	0	NA	NA	NA	NA	NA	NA	NA	NA	0	0	1	0	0	NA	NA	NA	0	NA	NA	13,99	15,9	6,72	8,31	8,31	8,31	174,97	0	20,83	0	0,12	0,14	1,14	99,58	12,04	116,23	NA	NA	0	41,14	82,83	-33,8	-40,37	-16,74	9,14	9,14	9,14	180,78
111	34,28	67,26	22,21	0,44	1,02	2,03	235,79	48,27	114,34	117,25	0,49	0,96	1,96	36,94	49,03	69,91	NA	NA	0	1,72	5,87	50,61	60,13	29,96	2,38	3,07	6,31	215,48	12,27	33,74	110,67	0,16	0,19	1,19	54,71	15,83	319,65	NA	NA	0	2,43	6,08	33,6	38,08	34,5	3,13	5,69	8,49	374,76
112	0,28	17,28	139,45	0,07	0,74	0,74	181928,4	117047,57	172952,44	0	0,98	60,93	61,93	0,95	98,39	0,41	0,06	NA	0	333,63	-48,42	-6,28	113,75	-25,3	0,03	1,26	1,31	1467,57	1160,81	995,45	55,61	1,06	-19,13	-18,13	-5,71	105,52	-4,89	2,95	NA	0	2,27	11,96	0,69	-20,26	2,23	0	0,87	0,88	1184,12
113	-150,2	-300,64	-150,2	0,8	0,8	0,8	185	NA	180,14	NA	0,5	1	2	-150,2	50,04	-300,16	0,83	NA	0	0	0	0,18	87,56	2,35	0,04	0,05	0,05	4643,73	19,69	3548,33	NA	1	474,2	475,2	0,18	99,79	5,46	0,24	NA	0	0	0	-3,07	83,62	-20,79	1,02	1,05	1,05	2469,15
114	0	0	NA	NA	NA	NA	NA	NA	NA	NA	0	0	1	0	0	NA	NA	NA	0	NA	NA	0	0	NA	NA	NA	NA	NA	NA	NA	NA	NA	NA	1	0	0	NA	NA	NA	0	NA	NA	0	0	NA	NA	NA	NA	NA
115	4,81	5,45	6,28	3,32	5,93	6,07	474,77	87,13	33,42	4,87	0,12	0,13	1,13	16,6	11,74	148,29	1,64	25361,82	0	15,37	36,47	-5,11	-5,59	-8,03	6,49	11,69	11,93	571,46	71,62	21,79	5,27	0,08	0,09	1,09	7,67	8,47	83,57	1,79	22466,1	0	20,08	51,57	-1,77	-1,88	-2,31	16,15	22,67	22,91	477,26
116	0,14	2,31	0,06	0,16	0,96	1,06	162,34	119,19	149,81	14,75	0,94	15,43	16,43	12,18	93,91	0,42	4,59	28622	0	5,37	100,6	-1,5	-28,33	-0,52	0,13	1	1	125,4	95,27	109,01	0,05	0,95	17,93	18,93	21,96	94,72	0,56	1,43	NA	0	8,08	93,44	1,97	26,42	0,74	0,26	1,55	1,55	137
117	-0,77	-3,15	-0,83	0,03	0,61	0,63	390,02	85,2	111,7	3,4	0,75	3,05	4,07	5,78	75,44	7,65	0,8	11669,47	43,83	7,03	43,97	-1,84	-6,35	-4,32	0,62	1,4	1,51	857,06	28,45	36,78	4,33	0,71	2,46	3,46	5,93	71,06	11,71	1,02	NA	0	18,29	48,88	0,31	1,79	0,58	0,13	0,44	0,45	676,09
118	8,61	86,88	3,99	0,03	0,58	0,58	168,53	81,98	148,5	0	0,9	9,08	10,09	44,82	90,09	28,27	0,21	18511,17	0	16,77	55,36	3,35	7309,87	2,66	0,03	0,57	0,72	289,28	154,32	284,24	42,27	1	2183,3	2184,3	26,55	99,95	12,78	0,01	20099,62	0	18,44	57,84	0,14	74,04	0,12	0,08	0,59	0,75	314,79
119	14,7	18,77	9,99	4,37	5,68	5,68	247,4	56,69	43,06	NA	0,22	0,28	1,28	14,7	21,72	67,68	NA	NA	0	0	0	67,98	78,56	50,69	5,85	8,01	8,01	271,42	72,44	33,51	NA	0,13	0,16	1,16	67,98	13,47	504,74	NA	NA	0	0	0	10,69	10,91	16,64	99,39	127,32	127,32	568,17
120	1,74	13,69	0,43	0,37	0,87	1,36	90,09	32,54	64,77	32,48	0,83	6,49	7,87	47,9	87,29	2,34	29,31	6837,18	9,55	11,42	96,43	3,25	19,28	0,87	0,24	0,43	1,15	96,88	13,6	68,19	53,33	0,76	4,53	5,92	57,4	83,12	9,14	1,42	6773	4,91	14,41	90,1	0,84	5,61	0,37	0,13	0,32	1,25	159,36
121	11,89	78,45	4,41	0,22	0,83	0,83	135,02	63,42	103,7	NA	0,85	5,59	6,6	86,5	84,85	21,96	0,61	NA	0	27,68	74,48	3,1	15,43	0,83	0,32	0,74	0,74	97,09	30,03	72,25	0,23	0,8	3,96	4,97	136,3	79,88	30,27	0,57	NA	0	35,53	79,21	2,15	13,15	1,1	0,17	0,93	0,95	187,8
122	4,56	11,26	2,46	0,62	1,29	1,61	196,2	70,26	104,93	33,98	0,6	1,47	2,47	19,9	59,55	31,21	3,64	NA	0	8,27	41,39	3,14	6	1,68	1,02	1,54	2,16	195,03	40,13	77,12	48,82	0,48	0,91	1,91	20,67	47,63	31,97	4,83	NA	0	9,39	53,01	2,28	3,91	1,29	1,14	1,93	2,66	206,63
123	1,8	8,11	67,74	0,01	0,21	0,21	13666,79	1973,08	9843,62	NA	0,77	3,48	4,5	1,8	77,76	2,75	0,32	NA	0	0	0	3,08	7,94	24,62	0,89	1,06	1,06	2908,7	30,73	37,9	NA	0,61	1,56	2,58	3,08	61,22	12,25	1,01	NA	53,97	0	0	3,33	7,78	26,24	1,28	1,46	1,46	2876,36
124	-1,63	-72,14	NA	0,07	0,07	0,07	NA	NA	NA	NA	0,98	43,35	44,35	-1,63	97,75	-0,13	0,02	NA	0	NA	0	-0,85	-346,47	NA	0,05	0,11	0,11	NA	NA	NA	NA	1	408,85	409,85	-0,85	99,76	-0,12	0	NA	0	NA	0	2,32	95,39	5,67	0,01	0,02	0,85	891,9
125	6,96	15,27	22,77	0,76	1,54	1,54	1190,73	500,1	640,23	0,85	0,54	1,19	2,19	7,1	54,42	14,83	2,88	NA	0	0,45	0,59	-0,35	-0,75	-7,74	0,7	1,56	1,56	8092,36	3714,61	4292,35	NA	0,54	1,16	2,16	-0,35	53,68	2,03	2,86	NA	0	0	0	-0,65	-1,41	-11,8	0,61	1,57	1,57	6656,7
126	43,46	53,46	14,84	4,45	4,66	4,66	124,31	4,72	22,87	0	0,19	0,23	1,23	53,81	18,7	264,4	6,08	NA	0	3,53	14,69	0,58	0,71	0,25	3,1	4,35	4,35	157,21	35	28,08	0	0,18	0,22	1,22	13,5	18,21	59,57	3,82	NA	0	5,58	50,34	-14,14	-15,46	-7,52	5,08	8,43	8,43	194,14
127	-5,93	-59,87	NA	0	0	0,13	NA	NA	NA	NA	0,9	9,1	10,1	-5,93	90,1	-6,58	0,13	NA	0	NA	0	-4,96	-100,84	NA	0	0	0,13	NA	NA	NA	NA	0,95	19,32	20,32	-4,96	95,08	-5,22	0,07	NA	0	NA	0	0	0	NA	0,03	0,03	0,23	NA
128	1	43,92	0,77	-0,08	0,46	0,92	281,94	142,72	260,14	119,67	0,98	43,08	44,08	12,17	97,73	6,8	0,46	NA	3,3	8,65	60,95	1,2	4,88	0,72	-0,14	0,79	1,25	217,95	140,62	150,12	69,89	0,75	3,07	4,07	13,74	75,42	8,61	2,37	NA	5,25	7,51	65,96	0,27	0,81	0,21	-0,23	1,08	1,41	287,88
129	-4,18	-5,9	-24,11	0,26	0,35	0,35	2100,28	49,86	34,61	0,6	0,27	0,38	1,41	5,93	29,21	-7,92	0,79	19516,5	24,41	58,33	86,06	0,32	0,43	2,03	0,21	0,32	0,32	2337,12	60,02	21,18	0,53	0,24	0,33	1,35	4,88	25,79	10,63	0,81	42940,5	22,39	29,32	50,79	3,08	4,02	17,84	0,28	0,48	0,48	2115,1
130	0,87	2,81	0,36	-1,04	-0,7	-0,7	152,26	26,86	78,45	NA	0,69	2,24	3,24	44,25	69,17	16,52	0,76	NA	16,71	18,15	67,18	0,47	0,68	0,06	-4,49	-3,95	-3,95	43,36	7,01	12,99	NA	0,31	0,45	1,45	82,01	31	52,84	0,32	NA	0	9,71	64,15	7,35	32,68	2,53	-0,17	0,6	0,6	125,62
131	-23,93	-45,46	-17,47	0,25	1,4	1,45	265,72	135,38	124,42	6,42	0,47	0,9	1,9	-21,79	47,36	-30,33	1,7	-7482,33	0	1,56	-24,54	17,33	23,76	13,68	0,6	2,53	2,97	287,29	139,23	65,08	34,33	0,27	0,37	1,37	18,6	27,07	87,5	3,78	NA	4,12	1	5,89	0,91	4,33	0,83	0,68	1,31	1,34	333,8
132	1,32	24,24	0,45	0,28	1,12	1,17	124,6	78,71	90,26	4,49	0,88	16,1	18,39	6,56	94,56	2,59	6,04	NA	5,38	1,79	58,08	1,25	12,97	0,29	0,08	1,38	1,43	86,03	72,4	57,22	2,92	0,9	9,41	10,41	9,88	90,4	3,21	7,6	NA	0	2,04	69,24	0,93	7,92	1,22	0	1,7	1,72	479,87
133	-66,61	-71,5	-26,97	14,63	14,63	14,63	147,37	NA	9,97	NA	0,07	0,07	1,07	-66,61	6,84	-974,3	NA	NA	0	0	0	-1,38	-2,64	-0,18	1,69	2,12	2,12	46,28	9,37	21,55	NA	0,48	0,92	1,92	-1,38	47,85	27,81	NA	NA	0	0	0	-110,53	111,97	-42,59	0,01	0,35	0,35	140,65
134	47,63	105,83	19,17	0,24	0,56	0,56	146,51	NA	79,63	NA	0,55	1,22	2,22	300,43	54,99	97,48	0,65	NA	0	101,75	130,96	-11,51	-49,87	-9,28	0,55	0,67	0,67	293,53	NA	223,13	NA	0,77	3,33	4,33	94,94	76,92	-8,99	0,48	NA	0	85,84	161,76	2,61	16,79	1,48	0,86	0,88	0,89	206,69
135	-18,37	-28,86	-5,66	2,15	3,16	3,16	112,15	35,54	35,14	NA	NA	NA	1,57	50,7	0	NA	NA	7886,2	0	21,28	96,31	37,03	58,46	5,32	1,78	3,11	3,11	52,25	22,1	16,62	0	0,37	0,58	1,58	109,88	36,67	100,98	NA	NA	0	10,46	56,32	10,13	24,9	5,61	0,18	1,74	1,74	201,99
136	37,11	92,35	31,61	0,01	0,62	1,36	310,1	93,89	150,23	113,99	0,6	1,49	2,49	50,53	59,82	76,83	1,49	29347,07	1,57	11,43	19,52	4,58	11,89	4,43	0,09	0,67	1,27	352,24	106,21	185,3	113,61	0,61	1,59	2,59	16,95	61,46	15,85	1,29	NA	0	11,97	49,26	4,63	13	3,76	0,02	0,86	1,39	296,19
137	40,62	96,45	18,49	1,73	1,89	1,89	165,72	12,88	78,3	0,02	0,58	1,37	2,37	49,11	57,89	75,84	4,5	NA	0	3,86	13,85	16,13	74,1	9,62	0,46	1,69	1,69	217,09	105	85,25	0,14	0,78	3,59	4,59	43,61	78,23	40,42	0,7	NA	0	16,39	42,7	21,68	51,57	10,89	1,79	1,8	1,81	183,38
138	-1,23	-5,5	-36,4	1,18	1,32	1,32	10759,11	191,52	4297,68	NA	0,78	3,47	4,47	-1,23	77,62	1,95	1,28	NA	0	0	0	-16,24	-173,76	-43,1	0,88	1,05	1,05	966,28	33,12	594,26	NA	0,91	9,7	10,7	-16,24	90,66	2,85	1,1	NA	0	0	0	-13,28	-461,86	-16,92	0,76	0,98	0,98	464,94
139	42,12	-1148,33	15,56	0,73	0,89	0,89	134,45	22,44	136,61	0	1,03	-28,08	-27,26	64,84	103,67	42,83	-0,43	NA	0	8,39	33,46	16,79	115,97	7,68	1,04	1,19	1,19	166,47	20,45	137,9	0	0,85	5,88	6,91	32,66	85,53	19,72	NA	NA	0	7,26	31,05	-13,03	-1129,58	-4,75	0,71	1,02	1,02	133,01
140	9,75	10,76	11,73	5,08	7,77	7,86	437,86	102,5	38,02	3,6	0,09	0,1	1,1	35,04	9,37	162,84	2,94	NA	0	30,42	58,57	2,48	2,65	4,23	10,76	13,11	13,3	621,76	76,03	32,34	6,24	0,06	0,07	1,07	25,36	6,47	106,76	3,13	NA	0	39,08	79,82	3,71	4	6,24	9,57	11,28	11,45	613,55
141	0,13	0,64	0,07	0,23	1,71	1,71	196,14	141,08	110,09	0,27	0,72	3,43	4,74	11,12	78,9	2,88	26,52	27454,37	0	5,92	67,16	0,07	0,43	0,03	0,08	1,45	1,45	169,58	128,59	107,79	0,14	0,85	5,55	6,55	13,16	84,74	0,98	26,15	NA	3,46	6,1	84,52	0,09	0,58	0,03	0,09	1,42	1,42	139,29
142	27,13	47,71	16,03	0,79	1,36	1,45	215,09	48,51	85,25	8,06	0,43	0,76	1,76	59	43,14	75,57	1,42	NA	0	18,83	43,14	36,8	53,84	13,84	1	2,02	2,05	136,91	39,38	38,41	0,82	0,32	0,46	1,46	81,06	31,64	132,05	1,79	NA	0	16,65	45,49	0,28	0,66	0,12	0,24	1,04	1,05	155,66
143	1,35	3,96	0,35	0	0,69	0,75	93,85	39,32	55,37	3,6	0,66	1,94	2,94	36,96	65,95	8,69	0,68	8418,66	2,18	9,18	89,82	1,68	5,29	0,6	0	0,84	0,84	130,58	69,3	74,22	0,11	0,68	2,15	3,15	30,39	68,29	7,75	0,74	NA	7,02	10,3	71,93	2,28	5,35	0,57	0,51	0,97	1,05	90,5
144	1,89	3,13	1,79	0,35	0,76	1,14	344,91	54,92	76,42	52,14	0,4	0,66	1,66	12,74	39,58	4,77	1,1	NA	17,17	10,28	73,21	0,59	1,17	0,72	0,08	0,26	1,05	441,28	37,71	64,73	173,2	0,49	0,97	1,97	8,99	49,35	1,2	1,05	NA	34,5	10,19	-176,2	0,34	0,77	0,56	0	0,18	1,02	607,99
145	1,38	32,87	0,31	0,06	0,92	1,02	80,57	63,18	73,7	7,94	0,96	22,85	23,85	81,25	95,81	4,27	0,94	10048,11	0	17,68	89,13	2,04	50	0,79	0	0,86	0,94	141,42	113,49	116,36	10,97	0,96	23,49	24,49	47,75	95,92	4,16	0,44	NA	11,12	17,76	64,18	2,02	21,08	0,38	0,1	0,99	0,99	68,16
146	-20,03	-71,62	-17,58	0,05	0,09	1,34	319,39	8,28	174,11	233,04	0,72	2,57	3,57	-14,73	72,03	-16,45	1,89	NA	3,38	4,65	-128,47	-25,06	-125,6	-11,74	0	0,95	1,19	170,55	111,58	104,91	28,8	0,8	4,01	5,01	-19,06	80,05	-18,76	1,78	NA	7,55	2,81	-101,92	40,1	87,46	45,49	0,18	1,77	1,84	413,99
147	-3	-3,03	NA	120,54	128,95	128,95	NA	NA	NA	NA	0,01	0,01	1,01	-3	0,78	-387,33	NA	NA	0	NA	0	-2,16	-2,18	NA	78,94	78,94	78,94	NA	NA	NA	NA	0,01	0,01	1,01	-2,16	1,27	-170,12	NA	NA	0	NA	0	-4,05	-4,07	NA	199,33	199,33	199,33	NA
148	2,92	19,04	2,14	0,14	0,45	0,81	266,32	70,76	222,93	80,76	0,85	5,51	6,51	32,75	84,64	15,28	0,49	NA	0	21,82	66,66	1,33	8,25	0,88	0,56	0,69	0,93	239,09	26,46	197,74	48,78	0,84	5,18	6,18	34,72	83,83	12,94	0,75	NA	0	21,93	76,33	0,44	2,68	0,38	0,7	0,78	1,05	312,53
149	-140,42	75,85	-53,95	0,35	0,35	0,35	139,85	0	394,37	0	2,85	-1,54	-0,54	-140,42	285,13	-49,25	NA	NA	0	0	0	10,21	-5,54	NA	0,35	0,35	0,35	NA	NA	NA	NA	2,84	-1,54	-0,54	10,21	284,33	3,59	NA	NA	0	NA	0	0,59	-0,32	NA	0,35	0,35	0,35	NA
150	3,8	78,19	1,72	0,7	0,87	1,19	164,92	21,65	125,87	39,95	0,83	17,05	20,58	16,53	95,14	8,22	1,31	9294,67	0	5,77	56,24	22,96	66,98	1,97	0,14	1,44	1,46	31,22	23,99	18,47	0,46	0,66	1,92	2,92	51,91	65,73	45,6	3,43	16905,5	0	2,48	45,29	3,11	11,87	1,36	0,08	1,2	1,3	159,45
151	0,18	0,34	0,82	0,26	1,3	2,13	1669,62	803,15	774,47	653,49	0,47	0,88	1,88	0,18	46,9	0,38	NA	NA	0	0	0	18,51	31,86	34,28	0,44	1,4	2,39	673,99	269,61	279,25	278,05	0,42	0,72	1,72	18,51	41,89	44,19	NA	NA	0	0	0	1,55	2,57	4,54	0,32	1,51	2,5	1070,46
152	15,11	77,25	4,54	0,03	1,05	1,21	109,5	88,77	87,09	14,6	0,8	4,11	5,11	21,05	80,44	19,48	8,69	58079	0	1,79	22,57	7,57	28,02	2,8	0,41	0,82	1,15	134,45	39,98	97,04	32,62	0,73	2,7	3,7	32,75	72,98	16,53	1,71	10595,25	0	9,3	65,95	1,1	3,46	0,4	0,52	0,85	1,25	134,12
153	1,27	1,45	1,09	32,08	55,56	55,56	312,94	110,44	4,7	NA	0,12	0,14	1,14	19,97	12,31	54,72	6,36	21641,67	0	16,07	68	15,18	23,43	6,44	5,99	10,16	10,16	154,52	49,95	11,97	NA	0,35	0,54	1,54	57,95	35,23	83,8	4,4	27639,17	0	18,16	54,52	-164,51	-1017,18	-91,16	3,91	8,76	8,76	202,26
154	7,48	56,42	7,58	0,04	0,85	0,91	368,71	255,66	222,56	19,56	0,87	6,54	7,54	39,32	86,74	8,86	0,62	12833,35	25,25	32,25	76,18	0,38	1,67	0,3	0,24	0,57	0,93	291,39	72,76	220,66	79,02	0,77	3,44	4,44	54,1	77,49	0,93	0,78	11593,72	0	43,01	91,2	0,25	1,2	0,2	0,03	0,63	0,96	294,27
155	-19,5	81,58	-12,05	0,59	0,65	0,7	224,99	17,76	274,82	13,4	1,24	-5,18	-4,18	44,93	123,9	-10,69	-1,98	NA	0	39,83	118,95	-27,45	-30,82	-11,37	3,94	6,42	6,72	150,82	39,78	16,01	4,87	0,11	0,12	1,12	55,72	10,93	-123,98	3,55	NA	0	34,46	111,71	-4,2	-4,56	-2,17	9,38	10,48	10,48	188,67
156	7,2	9,26	9,35	1,19	4,69	4,75	472,91	251,72	72	4,71	0,2	0,26	1,29	27,59	20,63	70,52	3,04	NA	NA	26,49	52,86	1,15	1,31	1,5	4,36	8,75	8,86	477,03	172,1	39,22	4,64	0,12	0,14	1,14	23,68	12,5	69,65	3,44	NA	0	29,54	70,46	10,06	11,89	11,47	4,15	7,56	7,65	416,06
157	2,04	6,4	2,13	0,06	1,47	1,47	380,49	360,54	255,13	0	0,68	2,14	3,14	93,1	68,15	2,99	NA	NA	0	95,19	97,01	2,48	8,7	2,64	0,08	1,41	1,41	387,01	360	271,1	NA	0,71	2,51	3,51	92,95	71,47	3,47	NA	NA	0	96,18	96,28	1,86	2,5	0,7	4,41	4,41	4,41	137,68
158	11,56	35,65	4,66	0,1	1,09	1,09	146,79	95,79	70,66	0,05	0,68	2,08	3,08	52,63	67,58	39,37	1,19	25645,58	17,67	16,56	54,79	10,91	33,59	4,71	0,01	1,14	1,14	157,2	116,16	64,43	0,22	0,68	2,08	3,08	54,13	67,52	22,33	1,35	24237,89	24,33	18,66	65,47	14,74	38,17	8,32	0,1	1,12	1,14	206,02
159	0,93	1,36	0,74	0,26	2,55	2,94	288,6	85,06	46,68	18,69	0,31	0,45	1,45	31,68	31,23	26,76	2,5	NA	12,65	24,38	70,05	-48,26	-162,51	-63,43	0,01	1,74	1,83	478,49	292,69	173,24	14,76	0,7	2,37	3,37	-14,99	70,31	-61,29	1,87	NA	30,75	43,73	-596,22	-3,27	-11,93	-4,23	0,03	0,95	1	471,82
160	4,05	18,3	0,92	0,69	0,87	1,35	82,36	6,63	36,43	18,02	0,71	3,22	4,52	15,78	77,89	16,63	1,88	NA	0	2,65	46,74	3,85	61,5	1,09	0,29	0,36	0,66	102,8	5,74	83,08	25,3	0,94	15,07	15,99	15,98	93,75	15,06	0,24	NA	-0,01	3,43	114,22	12,39	32,93	3,12	0,23	0,67	1,36	91,79
161	-157,08	-329,55	-151,74	0,74	0,74	0,74	351,62	NA	181,99	NA	0,52	1,1	2,1	-157,08	52,33	-300,16	0,78	NA	0	0	0	0,03	34,79	0,38	0,01	0,01	0,01	4513,07	12,73	4459,53	NA	1	1129,25	1130,25	0,05	99,91	5,44	0	NA	0	0,28	0,38	-4,09	-51,33	-21,27	3,89	4,08	4,08	1899,29
162	1,71	5,95	1,26	0,11	1,02	1,02	267,07	170	181,6	0	0,71	2,47	3,47	4,63	71,18	2,41	1,09	NA	2,41	2,14	35,84	1,12	-39,67	0,69	0,14	0,73	0,79	224,7	127,62	217,73	14,11	1,03	-36,32	-35,32	6,3	102,83	9,59	0,09	NA	0	3,2	25,05	-13,5	83,03	-8,91	0,18	0,7	0,7	240,83
163	50,72	90,09	28,45	0,45	1,63	2,77	204,2	58,04	48,96	56,45	0,26	0,46	1,78	69,69	43,71	228,73	1,84	NA	0	10,64	20,73	36,7	47,82	24,4	0,61	3,31	3,47	242	138,78	51,78	8,36	0,23	0,3	1,3	55,35	23,26	182,39	3,14	NA	0	12,4	24,64	12,42	19,67	14,66	0,09	2,2	2,37	430,6
164	12,28	64,5	105,91	0,1	0,61	0,61	3140,57	1056,31	2064,25	0,15	0,81	4,25	5,25	13,81	80,97	24,98	0,57	NA	0	13,28	-5,89	0,11	1,13	1,82	0,01	0,1	0,1	6190,52	470,85	5489,63	NA	0,9	9,51	10,6	0,86	90,57	3,2	0,1	NA	0	12,83	32,41	0,94	10,65	1,59	0,02	0,14	1,06	617,78
165	8,5	13,71	3,28	0,36	1,75	1,75	140,6	63,08	13,83	NA	0,38	0,61	1,61	79,28	38,02	40,46	1,57	NA	24,14	27,34	72,51	30,02	50,05	6,77	0,09	1,13	1,14	82,12	32,97	22,58	0,45	0,4	0,67	1,67	125,27	40,03	86,13	1,1	NA	11,35	21,49	67,42	-7,26	-21,82	-3,64	0,36	1,04	1,05	183,14
166	-12,23	85,37	-2,17	0,3	0,82	0,83	64,68	11,43	68,88	0,36	1,14	-7,98	-6,98	163,14	114,32	-8,16	-1,26	NA	0	31,16	93,55	-3,64	35,4	-0,94	0,34	0,87	0,87	94,16	19,88	95,97	0,38	1,1	-10,72	-9,72	110,06	110,29	-1,18	-1,47	NA	3,16	29,41	94,26	-1,88	13,98	-0,99	0,23	0,81	0,81	192,37
167	2,2	31,66	0,97	0	0,8	0,85	160,14	111,14	124,39	7,05	0,93	13,41	14,41	7,33	93,06	15,02	0,48	NA	9,26	2,26	20,8	0,9	10,11	0,48	0	0,72	0,74	195,66	119,71	164,21	1,9	0,91	10,23	11,23	10,35	91,1	18,99	0,42	NA	0,71	5,08	39,87	1,16	9,87	0,92	0	0,8	0,8	290,67
168	9,01	9,88	17,12	2,92	18,89	19,18	691,48	373,39	25,56	7,56	0,09	0,1	1,1	32,68	8,81	148,39	3,86	36371,14	0	44,97	76,27	3,57	3,73	10,37	10,93	30,15	30,19	1056,7	439,27	27,24	0,96	0,04	0,05	1,05	16,38	4,34	150,98	4,54	NA	0	37,2	63,33	1,15	2	1,72	0,02	1,82	1,88	546,55
169	21,49	33,19	11,22	0,23	3,82	4,6	190,1	100,97	21,31	22,21	0,35	0,54	1,54	49,31	35,24	85,18	2,76	NA	3,6	14,53	40,05	18,73	32,21	15,8	0,84	2,25	2,25	307,1	146,48	39,41	NA	0,42	0,72	1,72	35,65	41,85	51,07	2,88	NA	21,31	14,27	37,64	13,53	23,11	13,54	0,29	2,26	2,29	365,44
170	2,19	-34,54	0,43	0,42	0,66	0,85	70,99	18,06	74,95	14,89	1,06	-16,78	-15,78	72,09	106,34	6,09	-1,37	NA	0	13,63	87,8	0,21	-9,54	0,11	0,03	0,5	0,58	182,3	86,98	184,38	15	1,02	-46,36	-45,36	25,05	102,2	4,59	-0,06	NA	0	12,44	81,08	0,12	-3,76	0,06	0,12	0,3	0,45	187,79
171	-12,76	-28,68	-11,8	1,14	1,7	1,7	336,6	101,99	182,42	0,2	0,55	1,25	2,25	3,03	55,5	-20,37	7,08	3133	0	14,6	253,46	-22,15	-23,88	-28,14	14,61	14,61	14,62	462,39	NA	25,89	0,38	0,07	0,08	1,08	14,3	7,23	-309,04	5,73	2934,5	0	46,3	483,81	17,6	23,89	11,28	0,68	3,53	3,53	233,83
172	33,33	87,01	22,7	0,17	1,37	1,57	247,84	174,3	145,8	30,52	0,62	1,61	2,61	53,63	61,69	59,27	6,71	39696,13	0	13,82	31,76	66,72	89,29	15,39	3,35	3,65	4,17	83,95	5,16	17,33	9,1	0,25	0,34	1,34	103,02	25,28	278,58	6,41	50108,63	0	8,37	28,02	33,45	87,19	29,95	0,34	1,59	1,59	326,85
173	6,35	6,84	11,1	11,5	14,01	14,02	636,73	107,23	40,44	0,32	0,07	0,08	1,08	21,37	7,29	156,49	20,58	39607	0,37	26,29	50,71	-0,19	-0,21	-0,43	9,63	11,13	11,34	808,52	105,23	70,07	15,12	0,09	0,1	1,1	17,82	9,07	43,8	335,81	20860,33	0	40,02	78,31	9,96	11,28	17,87	7,42	9,07	9,13	655,01
174	3,12	3,56	0,18	7,93	7,93	7,93	21,09	NA	2,6	NA	0,12	0,14	1,14	3,12	12,49	47,95	125,78	NA	0	0	0	4,46	17,38	2,8	0,36	1,59	1,59	228,85	102,03	82,83	NA	0,37	1,43	3,9	4,46	74,36	35,25	0,62	NA	0	0	0	0,33	2,43	0,27	0,44	3,44	3,44	295,34
175	16,54	77,56	8,38	0,01	0,74	1,1	184,44	88,43	93,63	45,14	0,78	3,64	4,69	76,79	78,67	42,31	1,23	NA	17,44	30,53	66,41	6,28	15,69	3,12	0	1,02	1,56	181,15	82,04	66,3	46,14	0,6	1,5	2,5	67,59	60,01	32,35	1,98	NA	10,26	30,51	79,01	0,36	0,97	0,26	0,01	1,03	1,71	257,24
176	14,43	21,51	11,56	2,99	3,04	3,04	291,67	4,48	94,93	0	0,33	0,49	1,49	14,43	32,91	43,85	NA	NA	0	0	0	3,35	3,42	5,65	42	50,43	50,43	613,41	101,39	12,03	0	0,02	0,02	1,02	3,35	1,98	169,08	NA	NA	0	0	0	-2,52	-2,55	-9,03	61,39	79,43	79,43	1308,66
177	2,41	3,21	5,51	0,87	3,12	4,04	833,18	187,87	90,67	84,87	0,24	0,31	1,33	12,73	23,65	22,89	1,57	19522	NA	23,63	65,41	1,28	2,54	1,48	0,74	2,93	3,34	421,32	1277,85	61,84	25,64	0,5	0,99	1,99	13,78	49,76	12,89	1,68	28254,51	9,12	14,47	61,34	-2,35	-4,51	-3,1	0,79	3,32	3,79	481,14
178	0,89	1,11	0,77	3,33	5,28	5,28	313,65	114,64	58,75	NA	0,19	0,24	1,24	0,89	19,26	4,64	NA	NA	0	0	0	-70,29	-75,76	-24,65	4,39	15,23	15,23	127,67	89,89	8,29	NA	0,07	0,08	1,08	-70,29	7,22	-973,11	NA	NA	0	0	0	3,93	6,92	2,93	1,17	2,34	2,34	272,42
179	0,97	10,04	0,57	0,21	0,54	1,01	212,73	61,09	189,47	91	0,9	9,34	10,34	38,91	90,33	3,2	1,06	5085,25	0	22,17	111,22	0,7	8,65	0,58	0,15	0,57	0,83	303,64	115,6	272,48	71,52	0,92	11,41	12,41	35,12	91,94	6,89	0,33	4046,2	0	28,71	133,24	-0,26	-3,19	-0,17	0,06	0,68	0,84	230,66
180	30	42,04	8,02	2,37	4,12	4,12	97,31	39,92	22,74	NA	0,29	0,4	1,4	99,24	28,64	104,73	NA	16918,4	0	18,51	62,48	0,28	0,37	0,11	4,35	5,09	5,11	138,37	19,25	25,96	0,55	0,23	0,3	1,3	68,34	23,36	1,22	NA	NA	0	25,87	93,32	-12,61	-17,04	-3,65	2,43	3,09	3,13	105,73
181	9,39	13,13	4,06	1,22	3,4	3,46	157,54	75,33	36,31	2,09	0,26	0,36	1,4	74,46	28,47	87,14	3,81	12633,09	0	28,16	71,86	-16,82	-24,83	-9,34	0,62	2,95	3,01	202,1	139,41	60,89	3,47	0,32	0,48	1,48	61,97	32,26	-1,41	8,86	11272,24	0	43,75	89,87	-27,14	-37,75	-13,39	1,26	3,62	3,69	180,1
182	20,82	44,85	8,89	0,15	1,57	1,57	155,42	101,69	63,25	0,07	0,54	1,15	2,15	37,53	53,57	61,06	2	34757,14	5,42	7,13	28,46	29,42	62,69	13,47	0,27	1,5	1,51	166,73	99,35	74,12	0,57	0,53	1,13	2,13	44,23	53,08	77	1,94	45113,63	3,83	6,78	22,2	8,79	34,52	3,89	0,01	1,01	1,03	161,38
183	15,35	39,04	4,72	0,13	2,08	2,08	112,01	94,09	48,21	NA	0,61	1,54	2,54	30,49	60,68	57,22	7,5	NA	17,16	4,66	36,18	25,37	74,68	11,24	0,05	1,51	1,51	161,27	153,91	105,3	-0,12	0,66	1,94	2,94	30,81	66,02	44,44	NA	NA	0	2,41	13,74	0,87	5,74	0,54	0,04	1,02	1,02	225,17
184	-0,27	-0,35	-0,93	0,14	1,65	1,65	1268,87	228,37	244,68	NA	0,24	0,31	1,31	1,79	23,77	-0,21	1,25	30642,88	4,09	7,16	85,36	0,56	0,69	1,54	0,16	1,84	1,84	1007,33	298,86	143,46	0	0,2	0,25	1,25	2,49	19,72	3,92	1,23	51190,15	3,66	5,35	58,69	-0,06	-0,08	-0,14	0,13	1,56	1,56	891,79
185	4,9	57,43	1,6	0,25	1,07	1,18	118,95	78,15	94,3	9,89	0,83	9,71	11,72	33,81	91,47	8,37	1,7	15754,31	0	9,45	80,67	8,44	74,38	4,29	0,14	1,08	1,27	184,92	128,09	136,73	26,77	0,76	6,73	8,81	28,88	88,65	12,73	2,51	NA	0	10,38	66,31	-12,24	163,04	-5,04	0,12	0,63	0,9	150,2
186	-0,06	-0,17	-0,06	0,09	0,88	1,57	343,31	131,25	133,87	135,09	0,58	1,54	2,67	2,52	62,48	1,87	9,34	NA	17,26	2,43	48,99	0,38	0,69	0,61	0,05	1,99	2,22	593,65	162,47	105,49	63,03	0,45	0,82	1,82	3,56	45,11	3,41	51,99	NA	26,51	5,19	44,27	-1,17	-2,35	-2	0,03	1,02	1,63	626,48
187	1,92	2,36	1,31	-0,36	1,48	4,79	248,41	79,97	43,5	146,08	0,19	0,23	1,23	54,46	18,81	50,89	5,54	NA	0	35,86	102,3	-2,9	-4,96	-2,43	-0,38	0,93	2,32	305,05	156,59	119,26	167,6	0,42	0,71	1,71	55,06	41,61	4,14	7,33	NA	0	48,57	95	-19,04	-50,65	-12,41	-0,23	1,03	1,57	237,94
188	1,03	-4,87	0,34	0,01	0,15	0,18	117,93	19,34	140,32	4,48	1,21	-5,71	-4,71	2,64	121,25	16,1	-0,27	NA	0	0,52	6,96	1,31	7,39	0,64	-0,07	0,28	0,36	177,47	50,69	115,1	11,95	0,82	4,63	5,63	3,18	82,25	1,6	0,25	NA	16,57	0,91	29,55	-34,17	218,89	-17,71	-0,02	0,21	0,31	189,12
189	54,66	71,73	23,24	5,1	5,54	5,54	154,8	11,22	25,27	NA	0,24	0,31	1,31	78,77	23,81	286,19	11,16	NA	0	10,25	23,81	23,66	24,49	27,06	27,51	32,44	32,44	416,36	61,63	12,49	NA	0,03	0,03	1,03	42,95	3,38	900,05	221,24	NA	0	22,06	34,14	26,32	30,85	26,8	2,95	6,89	6,89	371,62
190	1,29	4,72	0,49	0,52	0,93	0,98	139,09	32,19	73,57	3,37	0,7	2,55	3,65	59,12	72,64	20,11	0,89	22814,55	8,19	22,1	76,07	2,29	6,4	0,78	0,2	0,94	1	123,99	48,77	58,53	3,9	0,64	1,8	2,8	72,52	64,23	23,79	0,92	25713,28	6,89	23,92	74,83	0,22	0,57	0,09	0,03	1,02	1,09	156,99
191	14,02	60,95	5,46	0,16	0,42	0,42	107,47	26,38	99,03	NA	0,77	3,35	4,35	14,02	77,01	20,6	2,73	NA	0	0	0	-3,73	-73,04	-2,88	1,41	10,33	10,33	281,19	227,84	25,53	NA	0,95	18,58	19,59	-3,6	94,89	-2,13	17,92	NA	0	0,1	9,69	-130,95	217,04	-2872,48	0,63	1,42	1,42	8006,82
192	-132,95	63,32	-33,28	0,09	0,19	0,26	91,12	29,5	278,7	17,87	3,1	-1,48	-0,48	19,49	309,97	-42,89	NA	NA	0	38,16	663,24	5,55	73,48	4,28	0,02	0,99	1,02	280,82	249,88	256,41	6,93	0,92	12,24	13,24	19,17	92,45	7,74	1,48	NA	0	10,5	62,54	8,98	74,98	5,27	0,26	0,79	0,8	214,24
193	14,37	16,94	3,68	3,75	6,1	6,1	93,21	32,54	13,86	0	0,15	0,18	1,18	46,9	15,17	159,91	17,14	NA	0	8,33	48,29	18,51	39,53	3,66	0,47	1,93	1,93	71,94	5,5	35,23	NA	0,53	1,14	2,14	90,02	53,18	57,04	NA	NA	0	14,13	65,35	39,46	62,97	11,14	1,76	2,74	2,74	103,08
194	-0,04	-0,17	-0,03	0,43	0,59	0,59	229,45	26,96	160,93	NA	0,74	3,07	4,14	-0,04	75,86	9,95	0,48	NA	0	0	0	-0,53	-3,72	-0,5	0,64	0,78	0,78	338,26	38,54	282,92	NA	0,86	5,97	6,97	-0,53	85,65	4,45	0,45	NA	0	0	0	-56,17	-106,59	-49,55	0,73	1,13	1,13	321,99
195	-1,52	-2,34	-6,6	0,02	0,3	0,3	1577,58	108,36	74,7	NA	0,35	0,54	1,54	-0,68	34,9	12,48	0,82	NA	19,3	3,67	13,56	-1,86	-2,86	-19,59	0,02	0,36	0,36	3827,59	295,57	281,64	0	0,35	0,53	1,53	-1,36	34,84	9,28	0,84	NA	15,21	5,26	9,23	-2,07	-3,08	-14,49	0,03	0,36	0,36	2554,3
196	1,74	3,14	1,42	0,63	2,43	2,47	297,87	132,94	91,61	3,7	0,45	0,81	1,81	9,32	44,6	11,81	2,97	NA	0	6,21	30,73	-3,38	-4,74	-3,97	2,49	6,4	6,49	427,59	116,57	45,06	4,18	0,29	0,4	1,4	6,55	28,73	7,94	2,92	NA	0	11,66	60,78	-17,68	-23,39	-27,2	3,51	7,76	7,91	561,56
197	8,41	23,32	3,28	0,05	0,15	0,69	91,3	7,28	79,26	43,97	0,64	1,77	2,77	120,34	63,95	17,29	0,6	NA	0	43,67	89,2	-9,16	-15,44	-1,46	3,44	3,51	3,51	58,22	1,09	16,41	0	0,41	0,69	1,69	322,23	40,69	-10,14	NA	NA	0	53,01	120,27	1,65	9,85	0,58	0,04	1,31	1,31	128,47
198	22,72	52,55	7,13	0,7	1,43	1,45	114,31	42,73	58,78	0,92	0,55	1,28	2,31	90,51	56,76	53,6	1,87	14350,83	0	21,29	63,84	0,98	4,35	0,54	0,81	1,04	1,06	198,93	33,98	145,09	2,64	0,77	3,43	4,43	65,04	77,41	9,84	1,19	12644,81	0	35,01	86	0,26	0,77	0,46	0,79	1,22	1,24	637,89
199	2,18	12,5	1,17	0,17	1,15	1,21	195,97	155,26	159,06	10,76	0,82	4,71	5,74	2,46	82,57	2,66	NA	NA	0	0,15	8,36	0,37	3,47	0,15	0,3	0,82	1,12	146,29	67,4	129,24	38,57	0,89	8,39	9,4	0,61	89,36	0,41	NA	NA	0	0,1	21,83	5,93	38,2	3,7	0,07	1,03	1,03	227,85
200	6,95	7,06	53,07	61,45	61,45	61,45	1275,59	NA	44,75	NA	0,02	0,02	1,02	6,95	1,63	426,97	NA	NA	0	0	0	10,82	19,89	21,39	1,83	1,94	1,94	719,43	34,58	324,44	NA	0,46	0,84	1,84	10,82	45,6	23,73	8,4	NA	0	0	0	-43,62	-209,07	-112,48	1,09	1,16	1,16	941,19
201	18,16	38,75	6,45	0,26	0,65	0,97	129,3	17,7	44,93	14,46	0,53	1,13	2,13	32,22	53,15	70,71	0,97	37910	0	4,99	23,89	6,73	11,25	4,31	0,56	0,99	1,43	233,35	35,33	40,43	37,02	0,4	0,67	1,67	24,53	40,18	60,02	1,3	NA	18,14	11,42	35,82	0,92	1,64	1,49	0,38	0,89	1,57	593,94
202	0	0	NA	NA	NA	NA	NA	NA	NA	NA	0	0	1	0	0	NA	NA	NA	0	NA	NA	45,18	50,54	79,72	9,43	9,43	9,43	642,27	NA	67,34	NA	0,11	0,12	1,12	45,18	10,6	426,16	NA	NA	0	0	0	-0,69	-0,69	NA	NA	NA	NA	NA
203	1,48	2,69	1,43	0,37	0,8	2,47	350,22	37,18	116,36	197,16	0,45	0,82	1,82	7,97	44,91	5,62	3,95	NA	11,14	6,24	68,04	-35,04	-81,52	-25,68	0,53	1,62	1,64	266,73	126,51	115,87	2,35	0,57	1,33	2,33	-26,37	57,02	-57,92	2,03	-19678,04	12,77	6,35	-71,25	0,79	2,4	0,66	0,42	1,22	1,24	302,49
204	4,8	5,25	NA	0,01	0,01	0,01	NA	NA	NA	NA	0,09	0,09	1,09	4,8	8,56	56,02	0,91	NA	0	NA	0	4,86	5,26	NA	0,01	0,01	0,01	NA	NA	NA	NA	0,08	0,08	1,08	4,86	7,71	62,97	0,92	NA	0	NA	0	4,43	4,64	NA	0,01	0,01	0,01	NA
205	7,55	71,61	1,67	0,21	0,85	0,88	80,59	44,88	29,59	2,1	0,89	8,48	9,48	28,16	89,45	21,91	0,53	22745,8	50,78	4,56	44,2	3,82	68,66	1,26	0,07	0,89	0,94	120,61	91,96	73,16	6,13	0,94	16,99	17,99	16,96	94,44	10,58	0,51	23334,8	32,83	4,36	47,24	3,68	70,16	1,79	0,08	0,88	1,09	177,93
206	-44,95	260,69	-11,45	0,02	0,78	0,78	92,75	81,67	107,23	0,15	1,17	-6,8	-5,8	38,4	117,24	-36,14	-2,18	NA	0	21,24	186,82	10,09	278,07	5,71	0,28	1,02	1,02	205,8	144,77	195,68	0,2	0,96	26,54	27,55	30,31	96,37	11,48	1,98	NA	0	11,43	61,22	-0,53	-69,36	-0,54	0,01	1,02	1,02	369,34
207	25,89	25,89	21,69	26007	27699	33200	304,89	15,29	0,01	50,39	0	0	1	27,67	0	864300	NA	NA	0	1,49	4,95	11,32	11,47	15,45	47,49	59,75	71,19	496,83	75,89	6,19	71,78	0,01	0,01	1,01	11,32	1,26	898,75	10,04	NA	0	0	0	24,39	26,2	19,07	5,37	8,45	9,9	285,36
208	2,58	2,91	4,13	15,53	15,53	15,53	352,93	0	37,18	0	0,12	0,13	1,13	2,58	11,59	22,22	NA	NA	0	0	0	-40,32	-324,22	-2,18	0,79	1,17	1,17	19,66	6,38	16,53	NA	0,88	7,04	8,04	-40,32	87,56	-46,05	NA	NA	0	0	0	-41,96	112,1	-6,9	0,18	0,73	0,73	59,99
209	0,42	0,5	1,29	0,88	0,93	0,93	1132,15	1,6	33,78	0	0,17	0,21	1,21	7,48	17,47	41	0,99	NA	0	21,97	46,44	0,28	0,37	0,43	1,43	1,53	1,53	560,12	1,49	15,25	NA	0,24	0,32	1,32	14,16	24,07	48,79	1,01	16016,56	9,51	21,36	49,33	6,86	18,96	8,38	-0,03	-0,02	-0,02	445,8
210	3,5	5,36	0,92	1,24	3,09	3,09	96,07	55,58	30,07	0,05	0,35	0,53	1,53	120,81	34,6	21,43	NA	NA	0	30,96	91,94	4,82	8,88	1,46	0,52	2,27	2,27	110,11	83,15	47,35	0,09	0,46	0,84	1,84	104,74	45,74	10,54	NA	NA	0,13	30,22	97,08	-46,21	-70,97	-8,91	1,08	3,04	3,2	70,37
211	12,29	12,29	9,46	NA	NA	NA	280,22	0	0	0	0	0	1	12,29	0	NA	NA	NA	0	0	0	0	0	NA	NA	NA	NA	NA	NA	NA	NA	NA	NA	1	0	0	NA	NA	NA	0	NA	NA	3,18	3,18	4,45	NA	NA	NA	512,06
212	12,93	16,6	7,7	10,07	23,25	23,41	216,8	98,71	7,49	1,15	0,14	0,18	1,28	18,28	22,1	131,47	4,28	49816,8	0	3,19	19,18	9,91	12,29	5,56	3,13	9,73	9,86	204,1	110,93	16,8	2,21	0,12	0,15	1,24	14,93	19,34	113,59	4,51	42343,8	0	2,82	23,3	12,29	91,78	5,21	0,34	1,48	1,58	154,85
213	-9,66	224,54	-5,31	0,31	0,42	0,47	200,06	22	114,97	8,71	1,04	-24,24	-23,24	36,79	104,3	-1,5	-0,08	NA	44,03	25,53	93,21	29,4	119,05	12,92	0,67	0,74	0,74	160	7,06	69,54	0	0,75	3,05	4,05	69,17	75,31	65,5	0,66	NA	22,83	17,48	56,58	6,83	32,73	4,3	0,02	0,28	0,28	229,86
214	1,25	13,13	0,42	0,9	1	1	122,1	11,17	109,3	NA	0,91	9,54	10,54	1,25	90,51	1,59	1,03	NA	0	0	0	2,81	45,54	1,43	0,11	0,74	0,74	185,53	108,52	172,17	0	0,94	15,2	16,2	2,81	93,83	7,82	0,2	NA	0	0	0	6,77	48,64	3,66	0,41	0,73	0,81	197,19
215	0,16	0,35	0,3	0,1	1,25	1,45	672,65	258,65	197,5	51,64	0,51	1,1	2,15	13,66	53,54	5,64	1,91	18559,89	10,2	24,94	82,77	1,19	2,85	1,71	0,02	1,52	1,69	523,01	335,32	209,42	40,47	0,57	1,37	2,4	12,9	58,27	6,79	1,98	NA	6,6	16,83	69,27	-7,73	-25,76	-10,41	0,03	1,19	1,27	491,67
216	1,06	5,41	2,38	0,09	0,59	0,59	820,06	310,46	621,51	NA	0,8	4,12	5,12	1,48	80,46	1,98	0,36	NA	0	0,95	19,15	0,71	3,72	2,86	0,1	0,6	0,6	1457,98	557,77	1118,76	NA	0,81	4,21	5,21	1,24	80,82	1,55	0,36	NA	0	2,1	26,22	-0,44	-0,77	-1,41	0,14	1,21	1,21	1164,92
217	-40,51	155,27	-74,48	0,08	0,47	0,47	669,35	249,78	625,23	NA	1,26	-4,83	-3,83	-40,35	126,09	-12,88	0,1	NA	0	0,28	-2,36	0,35	2,77	0,34	0,06	1,18	1,18	350,51	250,53	224,48	NA	0,87	6,95	7,95	0,35	87,43	20,79	1,49	NA	0	0	0	1,41	5,55	1,18	0,29	2,82	2,82	306,23
218	-3,31	-3,38	-0,08	21,1	49,14	49,14	8,73	0	0,18	0	0,02	0,02	1,02	-3,31	2,03	-162,62	NA	NA	0	0	0	3,88	3,92	0,19	100,26	100,28	100,28	18,07	0	0,18	0	0,01	0,01	1,01	3,88	1	388,89	NA	NA	0	0	0	4,04	4,17	0,61	21,9	21,9	33,52	55,26
219	13,76	94,35	3,7	0,46	1,14	1,14	97,98	52,58	82,71	NA	0,85	5,86	6,86	15,58	85,42	19,33	4,91	88732,33	0	0,49	7,71	1,07	66,99	0,51	0,12	0,61	0,63	173,6	52,56	105,65	2,7	0,98	61,61	62,62	6,08	98,4	3,92	0,57	NA	36,1	2,39	31,59	0,88	65,11	0,76	0,12	0,52	0,66	318,24
220	21,38	23,94	10,48	3,88	28,24	28,27	178,44	117,86	4,84	0,16	0,11	0,12	1,12	45,08	10,69	270,85	4,4	NA	0	11,62	37,68	-19,39	-26,05	-7,91	1,53	2,37	2,38	148,54	29,85	11,96	0,16	0,26	0,34	1,34	107,23	25,58	-6,4	1,9	NA	16,06	51,67	95,91	13,64	17,62	6,82	3,52	5,94	5,95	182,48
221	3,42	18,45	1,71	1,23	1,23	1,23	160,04	NA	146,16	NA	0,81	4,39	5,39	3,42	81,44	4,2	NA	NA	0	0	0	2,97	57,26	5,27	0,07	0,07	1,05	647,21	NA	606,93	607,47	0,95	18,3	19,3	2,97	94,82	3,13	NA	NA	0	0	0	1,6	23,98	1,31	0,26	0,04	1,01	297,61
222	0	0	NA	0,04	0,74	0,74	NA	NA	NA	NA	0,99	189,71	190,71	0	99,48	0	0,03	NA	0	NA	NA	5,13	89,63	3,33	0,18	0,84	0,84	236,01	146,64	220,05	NA	0,94	16,46	17,46	17,27	94,27	17,32	0,29	NA	0	7,87	38,44	0,22	2,07	0,23	0,03	0,41	0,87	375,32
223	2,06	3,44	2,14	0,04	0,43	0,97	379,09	45,68	85,54	65,66	0,4	0,67	1,67	30,28	40,18	24,28	0,98	14018,91	9,04	29,39	70,41	0,32	0,61	0,48	0,01	0,39	0,75	556,16	91,29	137,7	87,07	0,48	0,91	1,92	21,59	47,86	20,35	0,84	14742,2	18,46	32,51	65,55	-1,61	-3,33	-2,16	0,02	0,39	0,82	491,22
224	18,7	90,83	60,13	-3,84	-36,86	-36,86	1170,59	457,04	-13,84	0	-0,01	-0,06	4,86	18,7	79,41	-2143,97	0,37	NA	0	0	0	26,91	91,7	63,91	5,18	24,99	24,99	864,6	229,06	11,56	0	0,01	0,05	3,41	26,91	70,66	2366,08	0,45	NA	0	0	0	42,76	92,13	64,48	0,74	0,74	0,74	550,37
225	15,66	34,57	9,82	1,12	2,21	2,21	228,24	72,05	66,07	0	0,55	1,21	2,21	25,78	54,71	60,64	2,02	NA	4,14	6,35	19,93	-0,05	-0,14	-0,04	1,08	2,7	2,7	260,29	58,07	35,84	NA	0,62	1,64	2,64	13,67	62,15	9,05	1,39	NA	32,06	9,82	56,46	0	0	NA	0,49	1,78	1,78	NA
226	0,53	133,13	3,98	1,05	1,72	1,72	2748,2	41,4	61,92	0,02	1	251,27	252,27	0,74	99,6	6,31	1,02	1690079	91,37	1,59	1,62	2,22	84,27	17,21	0,36	2,15	2,15	2825,29	129,92	72,6	0,02	0,97	37,01	38,01	2,43	97,37	8,44	1,03	NA	88,28	1,65	1,69	4,09	59,65	28,66	0,71	2,44	2,44	2556,42
227	3,33	13,74	1,11	0,51	0,63	0,95	121,06	10,54	90,7	29,69	0,76	3,13	4,13	4,58	75,76	30,64	0,91	NA	0	0,42	5,84	0,53	6,04	1,74	0,36	0,39	0,73	1200,65	16,3	749,02	260,82	0,91	10,45	11,45	8,74	91,27	7,3	0,69	NA	28,18	27,1	44,82	0,23	3,39	0,26	0,06	0,33	0,69	411,9
228	6,09	39,81	1,71	0,74	1,11	1,11	102,03	31,36	85,47	0	0,85	5,54	6,54	37,55	84,7	7,19	2,55	NA	0	8,82	84,07	6,2	48,2	2,61	0,01	2,17	2,17	153,1	147,75	59,62	0	0,87	6,78	7,78	21,72	87,14	7,86	6,57	NA	5,88	6,53	63,41	3,15	18,78	1,64	0	1,45	1,45	190,33
229	-8,27	-10,28	-9,86	0,8	3,25	3,44	434,44	140,08	57,18	10,67	0,2	0,24	1,24	19,9	19,57	-5,47	1,58	NA	0	33,61	173,21	0,93	1,35	0,72	0,29	2,21	2,26	281,69	126,96	65,82	2,84	0,31	0,45	1,46	26,43	31,44	21,96	1,63	NA	0	19,73	74,52	0,88	1,48	0,87	0,2	2	2	360,15
230	0,75	17,54	0,28	0,48	0,94	0,99	77,64	57,53	124,68	6,67	0,96	22,24	23,24	55,98	95,7	3,18	0,79	6109,42	0	20,13	93,02	-24,4	116,44	-10,37	0,44	2,33	2,75	154,69	102,97	54,39	23,33	1,21	-5,77	-4,77	28,83	120,95	-19	29,87	8652,5	0	22,62	169,01	1,69	-12,87	0,41	0,04	1	1,2	88,97
231	6,41	203,78	3,14	0,22	0,88	0,88	178,51	111,42	157,54	0	0,97	30,79	31,79	48,87	96,85	10,64	0,23	NA	7,29	20,82	75,48	7,14	65,85	2,72	-0,01	0,75	0,75	138,82	92,77	100,82	NA	0,89	8,23	9,23	71,78	89,16	19,95	0,36	NA	15,14	24,65	76,82	0,95	1,61	0,5	0,02	1,61	1,67	192,08
232	30,51	36,4	6,63	7,24	7,24	7,24	79,09	0	8,66	0	0,13	0,15	1,19	30,51	16,2	311,8	4,69	NA	0	0	0	-1,81	-2,16	-0,35	6,17	6,17	6,17	70,6	0	9,38	0	0,16	0,19	1,19	1,19	15,9	76,68	6	NA	0	0,58	7,33	4,45	5,13	2,22	8,97	8,97	8,97	182,03
233	2,01	8,98	1,56	0,15	0,94	0,95	282,37	107,05	122,52	1,96	0,78	3,47	4,47	14,37	77,64	7,19	0,44	12182,6	5,03	9,59	72,27	2,98	24,18	1,84	0,04	1,2	1,21	224,16	166,06	143,2	2,05	0,88	7,11	8,11	19,27	87,67	8,5	0,58	14903,34	0	10,03	65,57	0,46	3,44	0,22	0	0,84	0,86	176,31
234	1,83	7,04	1,37	0,93	1,13	1,15	271,42	29,58	151,58	2,63	0,58	2,24	3,84	32,74	73,95	12,01	0,77	NA	0	23,04	77,66	26,8	49,48	24,44	0,94	1,36	1,4	331,9	60,48	144,09	6,01	0,46	0,85	1,85	50,6	45,84	69,43	1,42	NA	0	21,7	40,44	1,4	3,04	1,54	0,99	1,02	1,04	401,75
235	1,53	2,48	0,48	1,41	2,22	2,59	112,96	31,18	38,56	14,51	0,38	0,62	1,62	37,99	38,3	26,6	6,52	7480,92	0	11,31	73,83	0,34	0,66	0,12	0,35	1,72	1,93	132,67	87,94	45,05	13,33	0,49	0,97	1,97	31,26	49,29	14,47	9,17	6952,57	14,54	11,27	74,96	-14,97	-43,67	-18,73	0,14	0,92	1,13	456,5
236	3,43	5,17	3,46	NA	NA	NA	367,08	NA	NA	NA	0,34	0,5	1,5	3,43	33,54	10,24	0,67	NA	0	0	0	0,41	56,3	4,97	0,1	0,1	0,1	4440,9	16,89	1353,8	NA	0,99	137,35	138,35	0,41	99,28	3,11	0,01	NA	68,42	0	0	3,07	80,03	19,09	0,04	0,09	0,09	2268,39
237	-27,77	-37,1	-87,91	55,43	72,73	72,73	617,44	271,11	15,67	0	0,01	0,02	1,34	-27,77	25,16	-2019,4	NA	NA	0	0	0	-5,34	-5,34	-2,65	NA	NA	NA	180,36	93,72	NA	NA	0	0	1	-5,34	0	NA	NA	NA	0	0	0	-93,38	567,84	-13,62	0,1	0,86	0,86	53,25
238	-95,56	-144,02	-42,16	2,93	2,93	2,93	87,35	NA	53,43	NA	0,34	0,51	1,51	-95,56	33,65	-284,02	NA	NA	0	0	0	57,72	77,09	20,99	3,97	3,97	3,97	132,38	NA	32,89	NA	0,25	0,34	1,34	117,1	25,12	229,76	NA	3781	0	21,6	46,9	0,52	0,53	0,43	32,6	39,99	39,99	303,71
239	44,25	48,93	47,74	8,89	8,89	8,89	392,64	0	37,1	0	0,1	0,11	1,11	44,25	9,55	466,57	6,02	NA	0	0	0	22,24	23,63	45,25	15,46	15,46	15,46	740,51	0	43,17	0	0,06	0,06	1,06	22,24	5,89	429,14	10,59	NA	0	0	0	15,49	16,41	27,85	17,09	17,09	17,09	656,09
240	5,78	56,72	29,42	0,05	0,42	0,42	1854,09	617,28	1646,98	0	0,9	8,82	9,82	5,78	89,82	20,23	0,16	NA	0	0	0	-0,31	-3,68	-0,93	0,06	0,63	0,63	1095,97	565,39	993,4	0	0,92	10,97	11,97	-0,31	91,65	11,12	0,2	NA	0	0	0	-1,6	-285,7	-4,43	0	0,17	0,17	1010,68
241	30,02	76,02	13,84	1,17	1,64	1,68	167,79	34,8	72,8	3,13	0,46	1,17	2,53	52,1	60,51	72,87	1,65	33249,08	1,18	10,18	34,68	12,95	24,97	6,97	0,58	1,3	1,43	195,75	63,54	66,71	11,95	0,48	0,93	1,93	42,39	48,13	38,72	1,56	NA	11,44	15,83	54,2	1,55	4,31	1,12	0,1	1,1	1,23	264,3
242	1,73	3,83	1,98	0	0,84	0,87	418,18	187,65	221,77	7,69	0,55	1,22	2,22	14,05	54,99	7,39	0,86	9101,67	0,84	14,16	72,7	1,3	3,52	2,25	0,07	0,91	0,96	628,29	327,68	315,68	18,43	0,63	1,7	2,7	9,34	63,02	5,36	0,94	NA	11,87	13,88	65,18	0,01	0,03	0,02	0	0,93	0,99	786,74
243	11,87	96,23	5,43	3,99	4,73	4,73	166,44	20,09	26,96	0	0,88	7,1	8,1	14,84	87,66	22,01	3,76	NA	0	1,35	13,06	-0,67	-4,99	-0,37	10,76	17,52	17,52	201,87	57,18	8,46	NA	0,86	6,38	7,42	1,3	86,52	-0,78	3,73	NA	0	1,1	71,09	1,19	9,57	1,01	4,35	6,77	6,77	310,58
244	0,37	1,33	0,19	0,96	1,38	1,38	185,46	55,88	90,5	NA	0,72	2,62	3,62	47,54	72,39	0,51	NA	7021,5	22,96	24,03	91,64	2,36	18,41	0,92	0,46	1,15	1,15	141,49	83,41	121,42	NA	0,87	6,81	7,81	20,83	87,19	2,7	NA	8491,5	0	7,18	78,43	1,56	6,58	0,82	0,39	1,32	1,32	191,05
245	25,96	80,94	35,95	0,74	1,04	1,04	351,73	102,1	338,49	0	0,68	2,12	3,12	31,48	67,92	40,53	1,73	NA	0	7,64	14,05	35,27	69,29	22,15	1,44	1,54	1,68	228,6	10,82	110,86	16,2	0,49	0,96	1,96	44,06	49,09	79,95	2,96	NA	0	5,52	18,06	40	70,85	25,69	0,32	1,31	1,57	234,42
246	0,37	99,46	0,14	0,09	0,92	0,92	136,58	111,7	134,17	NA	1	266,84	267,84	226,26	99,63	0,76	0,08	8075,07	0	84,76	99,01	5,03	96,48	1,8	0,36	1,1	1,1	130,34	68,12	92,68	NA	0,95	18,2	19,2	219,16	94,79	10,51	1,32	12877,62	0	76,68	94,13	-0,44	-5,55	-0,18	-0,57	1,33	1,33	148,17
247	-7,34	-13,75	-18,34	0,02	1,27	1,54	908,89	361,73	287,69	78,34	0,47	0,87	1,87	13,33	46,61	-7,08	1,07	3916,5	0	51,63	196,77	-3,54	-6,96	-6,27	0,44	1,23	1,44	644,59	180,12	229,07	48,93	0,49	0,97	1,97	18,24	49,17	2,14	1,06	12766,67	0	38,57	93,63	-31,07	-87,52	-330,3	0	0,85	0,99	3880,65
248	-38,76	518,16	-46,93	NA	0,72	0,72	440,72	303,52	420,65	NA	1,07	-14,37	-13,37	-37,28	107,48	-10,72	0,11	NA	0,08	1,79	-35,28	12,25	19,76	17,08	0,07	2,52	2,52	507,25	467,87	190,57	NA	0,38	0,61	1,61	13,2	38	55,2	14,88	NA	0	1,31	5,34	-0,56	-1,03	-0,55	0,9	3,37	3,37	360,28
249	36,11	89,43	4,57	0,12	1,41	1,45	46,08	27,68	21,53	0,91	0,6	1,48	2,48	93,14	59,62	95,1	1,64	NA	0	7,22	45,27	5,22	16,49	1,3	0,53	1,19	1,2	90,78	36,74	55,88	0,87	0,68	2,16	3,16	39,32	68,32	23,14	1,46	NA	0	8,5	58,84	2,48	20,49	0,82	0,49	0,86	0,87	121,14
250	-9,53	-10	NA	NA	NA	NA	NA	NA	NA	NA	0,05	0,05	1,05	-9,53	4,68	-203,5	NA	NA	0	NA	0	18,65	34,79	8,04	1,51	2,24	2,24	156,86	49,97	68,7	NA	0,46	0,86	1,86	101,35	46,38	40,34	NA	NA	0	35,64	75,54	-8,13	-12,28	-1,69	1,92	4,05	4,05	75,94
251	1,34	32,54	0,86	0,02	0,77	0,78	233,19	145,22	183,4	2,67	0,93	22,69	24,34	9,72	95,89	12,59	0,4	NA	4,22	5,37	47,36	-30,84	139,32	-13,31	0,04	0,44	0,46	157,08	68,92	152,48	3,07	1,22	-5,52	-4,52	-19,21	122,14	-5,78	-0,19	NA	11,23	5,02	96,81	-22,37	72,52	-10,21	0	0,69	0,69	166,6
252	1,07	1,83	0,65	0,91	1,16	1,67	220,75	20,91	84,52	44,88	0,41	0,71	1,71	16,2	41,5	12	1,71	NA	0,32	9,18	77,59	0,74	1,97	0,58	0,21	1,3	1,33	285,2	175,63	120,15	6,08	0,62	1,65	2,65	10,71	62,22	7,55	1,79	NA	14,61	7,81	54,28	1,43	3,27	1,13	0,05	1,1	1,15	289,12
253	-41,82	724,11	-29,07	0,77	0,95	0,95	253,03	45,28	264,7	0	1,06	-18,31	-17,31	-41,82	105,78	-39,54	NA	NA	0	0	0	-138,77	83,9	-47,48	0,06	0,38	0,38	124,54	102,8	326,89	0	2,65	-1,6	-0,6	-138,77	265,4	-52,29	NA	NA	0	0	0	-75,25	48,86	-22,8	0,25	0,48	0,48	110,6
254	8,09	96,72	2,78	0,11	0,82	0,89	124,88	74,34	74,31	7,93	0,92	10,95	11,95	23,08	91,63	15,5	0,61	37573,35	24,82	5,14	50,14	11,13	70,64	4,44	0,06	0,78	1,08	145,28	81,16	97,84	33,94	0,84	5,34	6,34	42,81	84,24	17,57	1,36	NA	10,43	12,64	64,48	2,45	13,3	1,68	0,02	0,88	1,13	249,89
255	50,43	122,25	15,66	1,46	1,46	1,62	113,03	0,04	58,64	9,51	0,59	1,42	2,42	86,01	58,75	100,1	3,15	NA	0	11,05	35,04	8,74	29,26	2,87	1,31	1,31	1,31	119,63	0	70,68	0,23	0,7	2,35	3,35	29,15	70,13	26,67	1,83	NA	0	6,71	48,25	-34,94	-1407,09	-27,67	0,75	0,9	0,93	289,1
256	13,42	45,09	2,95	0,91	1,41	1,41	77,06	27,43	55,57	0	0,7	2,36	3,36	33,7	70,25	19,1	NA	NA	0	4,47	53,09	33,97	71,3	7,88	1,82	1,89	1,89	84,43	3,28	43,62	NA	0,52	1,1	2,1	33,97	52,36	64,87	NA	NA	0	0	0	-4,36	-4,96	-0,43	3,98	8,88	8,88	35,64
257	11,14	23,99	7,55	0,47	2,87	2,99	246,69	124,15	60,06	8,41	0,38	0,82	2,15	38,41	53,59	37,77	3,78	24682,5	6,12	18,48	63,17	14,8	319,32	9,04	0,34	1,79	1,82	222,32	132,87	105,51	2,6	0,53	11,54	21,58	35,03	53,58	33,16	0,73	35529,76	1,63	12,36	45,98	23,3	79,84	16,6	0,14	1,23	1,24	259,99
258	-1528,5	46,16	NA	0,01	0,03	0,03	NA	NA	NA	NA	32,34	-0,98	-0,03	-833,33	3411,28	-47,27	NA	-11169	0	NA	-100,46	-1749,8	14,21	NA	0	0,01	0,01	NA	NA	NA	NA	118,45	-0,96	-0,01	-556,72	12411,86	-14,77	NA	NA	0	NA	-221,62	-932,61	0,68	NA	0	0	0	NA
259	8,85	35,98	3,79	0,58	1,59	1,65	155,88	72,8	82,31	4,38	0,75	3,07	4,07	18,85	75,41	14,06	2,47	63812,75	0	4,28	39,33	4,76	17,01	3,53	0,01	1,04	1,06	270,27	145,22	155,93	4,49	0,72	2,57	3,57	12,27	72,02	8,72	1,16	NA	6,3	5,58	57,36	3,49	9,83	1,89	0,02	1,19	1,28	197,44
260	1,36	4,4	0,9	0,05	1,62	1,92	240,47	90,87	41,11	17,84	0,66	2,12	3,23	31,76	69,02	11,23	1,37	17233,84	16,17	20,08	77,9	2,45	8,56	1,77	0,08	1,58	1,73	263,17	127,3	84,82	13,12	0,69	2,42	3,49	30,79	71,37	10,63	1,49	18574,89	6,6	20,49	79,11	10,43	26,84	9,01	0,79	2,31	2,48	315,25
261	2,48	2,72	11,75	7,16	10,57	13,79	1722,46	303,92	89,29	291,56	0,09	0,09	1,09	58,25	8,59	170,53	3,56	NA	0	263,9	73,06	15,78	20,32	7,92	0,28	4,44	5	182,65	119,34	28,7	16,23	0,22	0,29	1,29	72,02	22,35	106,64	4,09	27495,35	0	28,22	63,74	4,61	5,45	2,84	3,75	7,09	7,97	225,16
262	-0,86	-2,85	-0,24	0,37	0,8	1,15	101,46	29,14	68,53	24,51	0,69	2,3	3,33	33,16	69,93	15,3	1,44	NA	0	9,48	75,21	-8,03	-28,49	-1,94	0,23	0,87	1,18	87,96	39,17	61,51	19,16	0,72	2,55	3,55	37,11	71,8	4,11	1,76	NA	0	10,91	92,37	2,26	14,02	0,94	0,15	1,02	1,14	152,23
263	0,83	1,55	0,64	1,32	1,62	1,62	280,62	37,86	126,33	NA	0,46	0,87	1,87	32,06	46,4	28,06	2,12	26737,2	0	24,07	66,05	50,67	60,52	89,79	4,27	5,75	5,75	645,06	141,54	95,26	NA	0,16	0,19	1,19	68,54	16,29	343,85	6,17	13675,6	0	31,68	119,9	-0,73	-0,96	-1,28	2,22	3,93	3,93	643,75
264	-26,86	-31,64	-20,39	1,03	3,1	3,11	276,28	83,96	40,54	0,47	0,15	0,18	1,18	-3,61	15,13	-1,93	1,58	8463	0	17,65	81,77	-14,85	-25,01	-19,64	0,15	1,2	1,21	481,39	203,46	193,09	1,99	0,41	0,68	1,68	5,79	40,62	19,65	1,17	10583	0	27,29	66,37	26,71	35,82	19,84	1,43	2,46	2,48	271,07
265	5,59	15,08	1,42	1,59	1,59	1,59	30,77	0	57,48	0	0,63	1,69	2,7	5,59	62,93	8,9	NA	NA	0	0	0	13,12	23,8	0,91	1,46	2,22	2,22	25,28	8,53	11,23	NA	0,45	0,81	1,81	13,12	44,89	29,22	NA	NA	0	0	0	8,32	16,37	0,45	1,76	2,07	2,07	19,91
266	1,92	25	1,82	0,54	0,95	0,95	344,15	108	261,82	NA	0,92	12	13	16,35	94,23	15,63	0,88	33000	NA	13,64	45,45	2,21	21,48	1,58	0,46	1,02	1,02	260,69	108,81	192,84	0	0,9	8,73	9,73	23,8	89,73	20,17	1,14	NA	0	15,46	52,13	5,65	32,97	4,15	0,58	0,81	0,81	267,89
267	29,7	34,11	13,87	7,11	7,64	7,64	169,99	11,42	21,55	0,16	0,13	0,15	1,15	78,33	12,94	417,51	NA	10048	0,12	22,71	40,81	34,2	38,68	24,09	8,12	8,42	8,42	256,44	8,78	29,37	0,21	0,12	0,13	1,13	34,86	11,58	295,29	NA	NA	0	0,47	1,42	-2,85	-3,07	-5,44	13,47	13,87	13,88	695,56
268	18,26	51,9	3,5	0,07	1	1,05	69,84	40,95	43,74	2,17	0,65	1,84	2,84	64,73	64,83	37,47	1,23	NA	0	8,92	58,12	16,66	41,65	3,62	0,06	1,21	1,25	79,14	53,22	46,09	1,81	0,6	1,5	2,5	54,83	60	38,26	1,7	NA	0	8,3	54,43	3,37	6,71	1,33	0,03	0,46	1,52	144,52
269	0,8	1,42	7,85	1,04	1,57	3,8	3566,15	74,9	142,74	322,84	0,43	0,77	1,77	2,1	43,4	11,66	1,06	NA	32,39	12,72	15,53	1,57	2,42	13,73	0,13	0,6	0,84	3180,74	120,89	86,95	64,75	0,35	0,54	1,54	2,65	34,97	16,72	0,99	NA	31,21	9,41	12,77	0,64	0,9	7,83	1,25	2,2	2,32	4475,39
270	36,69	62,57	30,22	0,75	2,53	2,53	299,8	206,48	116,42	NA	0,41	0,71	1,71	79,37	41,36	88,72	NA	NA	0	35,15	47,59	26,2	58,05	22,32	0,62	2,51	2,51	310,14	178,2	94,47	0,49	0,55	1,22	2,22	63,65	54,87	60,94	3,14	32718	0	31,91	44,17	47,7	78,45	35,15	1,86	3,13	3,14	268,97
271	4,06	9,91	2,25	0,39	1,15	1,23	201,27	87,4	115,51	9,76	0,59	1,44	2,44	23,4	68,67	17,38	2,17	11312,5	NA	10,7	55,25	0,63	1,63	0,54	0,1	1,19	1,38	310,68	203,49	187,18	37,01	0,62	1,6	2,6	18,36	61,57	13,41	2,64	10087,75	0	15,14	61,7	1,04	2,46	0,88	0,37	1,29	1,48	310,1
272	-0,67	-0,67	NA	NA	NA	NA	NA	NA	NA	NA	0	0	1	-0,67	0,03	-1017,65	84,14	NA	0	NA	NA	2,82	3,32	2,6	2,32	5,13	6,53	335,94	11,82	50,55	71,8	0,15	0,18	1,18	23,53	15,26	20,58	130,59	NA	0	19,11	80,21	0,81	0,98	0,49	3,54	5,73	5,73	220,33
273	-30,61	-33,64	-23,49	11,53	11,53	11,53	279,41	0	23,96	0	0,09	0,1	1,1	24,9	9,03	-338,77	NA	NA	0	42,61	208,53	25,53	28,61	14,92	1,99	9,64	9,64	212,76	166,96	21,83	0	0,11	0,12	1,12	57	10,74	237,78	NA	NA	0	18,39	52,94	5,58	6,04	2,78	2,75	14,26	14,26	181,97
274	-0,07	-0,33	-0,02	1,25	1,25	1,25	101,56	NA	96,65	NA	0,8	4,02	5,02	-0,07	80,1	-0,08	NA	NA	0	0	0	7,5	46,88	2,77	0,14	1,19	1,19	134,34	117	111,59	NA	0,84	5,25	6,25	15,6	84,01	8,92	NA	NA	0	2,99	46,07	12,47	54,92	3,39	1,21	1,3	1,3	99,27
275	19,64	51,97	17,36	0,94	1,39	1,42	321,82	70,63	155,82	4,96	0,62	1,65	2,65	25,58	62,22	43,76	1,69	NA	0	5,26	14,01	15,75	29,85	17,7	1,09	1,86	1,88	409,17	120,28	156	2,73	0,47	0,9	1,9	22,57	47,24	50,8	2,23	NA	0	7,67	19,43	16,03	29,85	13,16	1,05	2,01	2,01	299,7
276	0,91	5,49	0,21	0,04	0,49	0,5	82,75	30,71	67,84	0,02	0,83	5,03	6,06	16,69	83,51	9,8	0,29	NA	0	3,59	55,19	-122,14	126,47	-17,94	0,19	0,49	0,49	53,48	31,56	103,12	0,02	1,95	-2,02	-1,04	-101,94	196,58	-60,79	-27,69	NA	0	2,97	-294,25	31,89	-152,05	8,53	0,12	0,54	0,54	97,65
277	19,4	34,39	6,7	0,23	1,73	1,8	125,65	68,84	48,17	3,55	0,44	0,77	1,77	33,71	43,59	57,2	2,07	NA	0,1	4,94	30,87	-28,16	-51,16	-13,17	0,52	1,36	1,49	170,21	55,54	70,59	9,27	0,45	0,82	1,82	-5,52	44,96	-47,11	1,55	NA	0	10,59	-1393,52	8,05	20,48	4,91	0,05	1,28	1,33	222,76
278	-3,93	-67,65	-2,62	0,17	0,62	0,9	242,73	72,71	164,55	47,24	0,94	16,2	17,21	20,29	94,19	8,98	0,35	16106,86	0	16,15	68,24	1,11	24,92	0,62	0,34	0,93	0,99	204,65	100,89	170,03	10,03	0,96	21,52	22,52	18,28	95,56	8,65	0,34	21639,14	0	9,65	62,74	12,46	69,93	6,6	0,33	1,07	1,08	193,19
279	4,34	25,75	3,18	0,11	1,03	1,09	266,91	190,73	206,42	11,96	0,83	4,93	5,93	45,58	83,15	10,29	1,32	15798,85	0	30,24	84,76	10,62	47,07	4,83	0,14	1,66	1,7	165,48	127,16	83,37	3,18	0,77	3,43	4,43	38,18	77,44	18,97	1,76	24533,73	0	12,53	60,86	34,4	70,35	8,48	0,52	1,92	1,94	89,98
280	-0,16	-1,23	-0,52	0	3,31	3,33	1196,74	117,15	219,58	4,97	0,87	6,72	7,72	9,18	87,05	5,78	2,13	NA	4,46	30,71	59,34	-3,47	-36,16	-16,63	0,01	3,36	3,39	1742,68	207,19	328,25	9,88	0,9	9,4	10,41	5,18	90,4	2,36	2,29	NA	3,6	41,44	69,02	0,46	5,29	1,86	0,17	2,1	2,12	1480,18
281	16,51	29,03	7,05	1,97	2,31	2,34	155,47	19	56,09	2,05	0,43	0,76	1,76	62,42	43,14	57,12	4,19	21607,19	0	19,61	58,63	-3,85	-5,68	-2,33	2,86	3,7	3,79	219,83	40,47	48,28	4,52	0,32	0,47	1,47	56	32,19	18,67	4,71	15541	0	36,15	84,85	-14,08	-18,7	-7,35	5,13	5,89	6,07	190,45
282	13,48	60,86	3,83	0,08	1	1	103,5	65,73	71,39	0	0,78	3,51	4,51	229,02	77,85	76,44	0,9	NA	0	61,29	75,99	-37,81	244,24	-5,7	0,07	0,79	0,79	54,86	41,44	57,79	0	1,15	-7,46	-6,46	421,43	115,48	12,83	-0,6	8715,44	0	69,22	95,54	19,57	-708,32	3,97	0,35	1,08	1,08	74,04
283	7,91	78,27	3,22	0,15	0,66	0,66	148,19	64,75	128,28	0,67	0,9	8,88	9,9	14,22	89,9	10,28	1,1	41725,82	1,21	2,57	34,55	0,86	25,09	0,54	0,1	0,93	0,93	226,9	179,32	215,32	0,06	0,97	28,1	29,1	5,92	96,56	2,93	0,35	32838	0,28	3,15	56,67	-10,87	249,29	-12,58	0,04	0,7	0,7	422,44
284	2,03	10,51	1,74	0,43	0,73	0,77	312,9	74,77	249,77	9,09	0,81	4,18	5,18	6,84	80,71	8,32	0,51	NA	0	4,13	41,15	15,89	55,05	16,78	0,92	1,02	1,02	384,59	26,94	270,61	NA	0,71	2,47	3,47	17,34	71,15	25,95	1,06	NA	0	1,53	6,08	5,43	13,82	14,52	0,65	1,07	1,07	976,6
285	14,55	34,69	6,34	0,62	1,67	1,67	158,69	94,78	90,05	0,04	0,58	1,38	2,38	34,93	58,04	30,55	11,12	18838,55	0	8,88	45,38	20,42	31,55	11,92	0,94	2,73	2,74	212,52	129,03	72,27	0,89	0,35	0,54	1,54	38,98	35,27	64,36	11,21	27031,53	0	10,84	36,64	2,47	5,21	1,45	0,74	1,85	1,85	214,06
286	12,95	34,74	5,41	0,54	1,38	1,42	152,21	60,6	72,61	3,43	0,63	1,68	2,68	98,09	62,73	26,01	1,82	6983,63	0	35,6	79,43	14,69	35,65	7,13	0,35	1,55	1,58	176,62	107,07	73,22	2,08	0,59	1,43	2,43	80,71	58,79	33,94	2,76	7831,17	9,06	32,03	71,87	3,25	5,85	1,16	1,04	2,77	2,82	130,03
287	6,99	77,03	3,91	0,02	1,23	1,23	203,81	157,91	157,79	0,35	0,91	9,99	11,02	10,2	90,93	8,4	8,48	NA	0	1,8	22,31	0	0	NA	0,02	1,44	1,45	235,94	171,61	158,97	1,05	0,88	7,06	8,06	4,37	87,6	0,64	34,38	55090,29	0	2,83	49,21	0	0	NA	0,15	1,3	1,3	320,64
288	-2,98	-3,05	NA	151,03	151,03	151,03	NA	NA	NA	NA	0,02	0,02	1,02	-2,98	2,32	-128,57	NA	NA	0	NA	0	-0,06	-4,35	-0,05	0,06	0,09	0,47	301,02	8,81	292,49	113,36	0,99	72,24	73,24	8,35	98,63	4,3	0,03	NA	0	6,96	54,61	3,2	5,44	0,86	0,17	0,91	0,91	97,91
289	1,05	1,95	0,29	0,93	1,69	1,69	100,03	34,66	45,72	NA	0,46	0,86	1,86	10,11	46,22	17,15	2,61	NA	0	2,49	27,08	0,43	0,85	0,62	0,85	1,55	1,55	523,28	177,21	256,32	NA	0,5	0,98	1,98	13,35	49,53	7,43	2,36	NA	0	18,58	61,58	-0,03	-0,09	-0,08	0,4	0,89	0,89	889,03
290	2,31	93,54	2,78	0,01	0,32	0,68	437,88	120,91	260,32	141,51	0,91	36,82	40,49	6,43	97,53	3,73	0,08	18007,64	28,73	4,95	41,83	1,5	91,21	2,52	0,13	1,11	1,12	611,45	351,07	355,47	3,59	0,98	59,69	60,69	4,73	98,35	2,47	0,06	NA	0	5,43	35,86	0,77	32,64	1,98	0,05	1,11	1,12	938,99
291	7,56	23,8	2,65	0,12	1,32	1,41	127,64	91,42	75,9	6,7	0,68	2,15	3,15	35,95	68,22	18,98	2,46	NA	0	9,95	61,48	-13,5	-196,49	-5,73	0,02	0,95	0,97	154,47	131,27	141,63	4,06	0,93	13,56	14,56	7,43	93,13	-9,38	0,73	NA	0	8,88	162,48	-10,39	-104,62	-6,28	0,13	1,01	1,05	220,44
292	-14,92	-208,23	-21,18	0,03	1,75	1,76	516,73	310,55	224,63	3,17	0,92	12,89	13,95	1,49	98,96	-12,05	2,49	16038,46	NA	23,3	177,51	3,33	32,93	3,13	0,4	1,49	1,5	342,06	163,66	190,91	1,85	0,9	8,87	9,87	17,89	89,87	6,78	2,92	NA	0	13,68	83,89	1,33	9,81	0,61	0,38	1,5	1,51	167,53
293	0,1	17,44	0,06	0,13	1	1	146,16	199,29	230,49	NA	0,99	176,54	177,54	0,1	99,44	0,1	0,54	NA	0	0	0	NA	NA	0,1	NA	NA	NA	NA	NA	NA	NA	NA	NA	NA	NA	NA	NA	NA	NA	NA	0	0	-1,19	654,2	-6,73	0,13	1,06	1,06	2059,59
294	2,1	16,67	6,65	2,26	2,99	3,2	1154,15	146,06	199,09	41,12	0,87	6,95	7,95	2,1	87,41	2,4	0,28	NA	0	0	0	1,92	14,89	2,65	0,44	21,01	21,01	500,8	339,28	16,5	NA	0,87	6,73	7,73	2,1	87,07	12,47	0,43	NA	0	0,24	1,35	-23,83	-63,38	-68,25	8,83	74,31	74,31	1045,12
295	0,65	0,66	3,83	74,82	74,82	75,66	2153,6	NA	27,98	23,71	0,01	0,01	1,01	0,65	1,31	49,25	NA	NA	0	0	0	-8,54	-8,63	-9,69	93,08	93,08	93,08	412,74	NA	4,36	NA	0,01	0,01	1,01	-8,54	1,07	-800	NA	NA	0	0	0	-27,36	-28,48	-307,49	25,33	25,33	25,33	4101,33
296	2,76	87,92	37,28	0	0,01	0,01	4917,95	35,91	4711,25	NA	0,97	30,86	31,86	3,69	96,86	6,66	0,03	NA	0	12,62	29,38	1,29	79,8	46,15	0,01	0,46	0,61	12975,57	5600,31	12624,77	1916,44	0,98	60,64	61,64	1,94	98,38	3,88	0,04	NA	0	22,9	20,59	2,5	90,19	18,68	0	0,44	0,78	2722,38
297	-174,52	14,29	-33,01	0,01	0,01	0,01	68,84	0	848,13	0	13,21	-1,08	-0,08	77,34	1320,91	-7,02	-14,02	NA	75,22	47,63	132,55	-88,86	2,58	-13,19	0,03	0,03	0,03	54,04	0	1857,51	0	35,39	-1,03	-0,03	-69,49	3539,37	3,83	NA	NA	63,73	2,88	8,75	287,1	-5,84	7,87	0,02	0,02	0,02	10,01
298	4,79	11,47	3,9	1,22	1,34	1,34	296,15	7,65	66,76	NA	0,23	0,55	2,39	4,79	58,22	236,53	0,6	NA	0	0	0	2,76	28,75	0,92	0,68	0,88	0,88	121,37	20,25	103,86	0,07	0,87	9,03	10,43	7,96	90,42	19,38	0,41	9026,5	0	1,74	34,07	-0,75	-16,58	-0,33	0,21	0,46	0,46	160,62
299	1,88	2,98	3,46	1,27	3,92	3,93	670,94	220,79	93,5	1,05	0,33	0,52	1,59	9,25	36,97	8,39	2,26	NA	0	13,59	71,22	0,77	1,3	1,18	0,62	2,18	2,18	559,78	215,59	153,8	0,22	0,41	0,7	1,7	7,35	41,06	3,57	2,24	NA	0	10,12	96,65	2,46	3,73	4,24	0,71	3,19	3,24	629,76
300	1,9	4,17	1,73	0,27	1,11	1,4	331,72	142,94	169,22	49,16	0,54	1,19	2,19	29,07	54,33	8,4	1,74	NA	0	24,76	77,04	-10,79	-26,67	-27,24	0,07	0,91	1,21	919,25	433,11	517,95	157,99	0,6	1,47	2,47	6,39	59,55	-18,11	1,39	NA	0	43,38	181,13	-1,88	-4,82	-3,41	0,15	0,9	1,18	662,79
301	-1,48	-1,51	NA	50,17	50,17	50,17	NA	NA	NA	NA	0,02	0,02	1,02	-1,48	1,99	-74,44	NA	NA	0	NA	NA	13,7	14,38	58,97	26,19	26,19	26,19	1566,65	NA	59,16	NA	0,05	0,05	1,05	13,7	4,69	292,02	NA	NA	0	0	0	-8,35	-8,46	NA	75,12	75,12	75,12	NA
302	29,06	67,23	12,45	0,27	1,6	1,65	155,99	115,76	87,37	4,47	0,57	1,31	2,31	47,99	56,77	61,3	6,5	NA	0	8,11	30,78	1,74	10,55	1,35	0,12	1,08	1,11	282,32	223,44	232,95	6,66	0,84	5,07	6,07	20,25	83,52	7,78	2,2	NA	0	14,36	75,65	28,57	62,44	14,9	0,34	1,61	1,86	190,33
303	-4,38	-4,38	NA	NA	NA	NA	NA	NA	NA	NA	0	0	1	-4,38	0	NA	NA	NA	0	NA	NA	0	0	NA	-32,52	-32,52	-32,52	NA	NA	NA	NA	-0,03	-0,03	0,97	0	-2,65	0	7,43	NA	0	NA	NA	0,13	0,14	2,44	2,59	7,05	7,05	6663,68
304	0,13	1,16	0,14	0,2	0,99	1	384,21	232,75	269,04	3,37	0,89	7,91	8,93	33,07	88,8	6,46	0,6	13880,75	6,98	34,76	73,46	8,78	44,66	5,69	0,26	1,07	1,08	235,74	147,5	182,29	1,07	0,8	4,09	5,09	53,27	80,34	16,95	1,32	NA	0	28,81	66,14	8,46	42,72	4,9	0,45	1,12	1,13	211,43
305	23,16	47,46	6,85	0,02	2,5	2,5	107,72	39,48	19,46	0	0,51	1,05	2,05	44,18	51,21	73,27	0,92	NA	0	6,22	23,29	16,73	27,48	9,42	0,03	5,38	5,38	204,91	100,54	21,65	0	0,39	0,64	1,64	37,44	39,14	78,28	1,56	NA	0	11,66	36,78	12,5	17,63	8,12	0,04	8,22	8,3	237,19
306	0,95	6,37	1,01	0,56	5,27	5,27	386,4	341,74	72,54	NA	0,85	5,7	6,7	25,88	85,07	1,82	NA	NA	0	26,46	85,86	13,66	38,45	2,03	1	1,57	1,57	54,2	19,58	34,15	NA	0,64	1,82	2,82	46,93	64,48	21,18	NA	NA	0	4,95	64,84	6,09	15,2	1,32	0,94	1,34	1,34	78,94
307	7,15	153	8	0,06	0,66	0,66	407,15	0	322,87	0,06	0,95	20,31	21,4	24,65	95,33	9,91	0,38	NA	13,16	19,58	61,83	34,2	89,82	22,83	0,36	1,13	1,13	242,92	103,66	134,48	NA	0,62	1,62	2,63	78,28	61,92	62,85	1,19	27418,5	4,57	29,41	47,38	17,41	28,59	13,22	2,2	2,48	2,48	277,27
308	0,47	2,19	0,14	1,06	2,56	3,59	108,94	32,34	21,55	22,43	0,78	3,63	4,63	77,09	78,38	22,62	1,22	8799,89	0	22,93	74,37	1,08	4,51	0,33	1,42	3,09	3,92	110,85	37,33	22,47	19,05	0,76	3,17	4,17	68,56	76,02	18,92	1,56	6439,7	0	20,55	76,06	0,54	2,01	0,23	1,63	3,86	4,65	156,54
309	-3,98	-160,38	-18,43	0,08	0,16	0,96	1685,03	133,12	1625,13	1324,86	0,98	39,27	40,27	-3,98	97,52	-3,92	0,42	NA	0	0	0	1,41	42,28	4,74	0	0,06	1,15	1224,58	60,84	1010	1106,52	0,97	29,01	30,01	1,41	96,67	1,58	3,69	NA	0	0	0	-0,18	-8,01	-0,72	0,02	0,26	2,38	1427,9
310	-12,11	-12,11	NA	NA	NA	NA	NA	NA	NA	NA	0	0	1	-12,11	0	NA	NA	NA	0	NA	0	-0,55	-46,18	NA	370,29	388,21	388,21	NA	NA	NA	NA	0,99	82,28	83,28	-0,55	98,8	-0,46	5,86	NA	0	NA	0	-25,01	103,83	-31,25	0,2	0,4	0,73	456,08
311	-14,93	-35	-85,72	1,73	1,74	1,74	1337,63	13,56	1176,13	0	0,57	1,34	2,34	-14,93	57,33	-26,04	NA	NA	0,43	0	0	11,94	70,71	2,34	0,69	0,77	0,87	71,39	3,69	47,12	4,71	0,83	4,92	5,92	14,39	83,12	31,17	0,79	NA	0	0,48	6,84	30,41	73,5	7,32	2,04	2,27	2,74	87,81
312	15,24	41,51	7,88	0,06	0,6	0,63	188,2	57,83	107,86	3,7	0,63	1,72	2,72	31,75	63,3	30,87	0,59	NA	0	8,54	40,49	9,25	57,33	6,41	0,01	0,31	0,36	252,04	55,66	163,2	8,54	0,84	5,2	6,2	28,42	83,86	17,92	0,22	NA	7,33	13,27	47,83	0,28	6,17	0,37	0,06	0,32	0,42	484,73
313	61,51	71,86	39,81	2,4	5,35	5,37	235,58	97,43	33,07	0,82	0,14	0,17	1,17	68,48	14,4	459,44	3,63	NA	0	4,51	8,56	43,41	46,59	21,7	2,95	13,23	13,01	181,93	94,23	8,79	-2,54	0,07	0,07	1,07	56,42	6,84	735,59	5,51	NA	1,46	6,5	17,66	5,82	6,94	3,68	2,21	5,56	5,59	230,75
314	75,15	72,29	6,87	-11,94	-19,08	-19,08	33,28	9,74	-1,36	NA	-0,04	-0,04	0,96	141,16	-3,96	-2197,33	4,98	NA	0	6,04	43,49	42,88	83,24	10,31	4,73	6,64	6,64	87,55	19,34	10,14	NA	0,12	0,23	1,94	72,63	48,49	447,14	2,32	NA	0	7,16	28,51	22,82	33,75	11,22	20,02	20,02	20,02	179,45
315	0	0	NA	NA	NA	NA	NA	NA	NA	NA	0	0	1	0	0	NA	NA	NA	0	NA	NA	37,91	100	36,59	1,52	1,61	1,61	351,41	20,07	215,81	NA	0,62	1,64	2,64	37,91	62,09	61,04	NA	NA	0	0	0	20,13	42,73	18,99	0,18	1,94	1,94	344,25
316	-90,98	-72,88	-33,74	0,03	0,18	0,18	134,98	27,38	185,74	NA	-0,25	-0,2	0,8	-90,98	-24,83	211,16	-0,53	NA	0	0	0	-9,55	-34,66	-8,34	0,06	0,3	0,67	317,93	55,62	227,73	83,59	0,72	2,63	3,63	-9,55	72,45	17,39	0,54	NA	0	0	0	-51,43	-88,61	-20,97	1,03	1,04	2,29	148,85
317	-60,93	195,25	NA	0,24	0,24	0,24	NA	NA	NA	NA	1,31	-4,2	-3,2	-60,93	131,21	-35,16	-0,46	NA	0	NA	0	2,5	-11,64	4,4	0,37	0,45	0,45	640,31	66,76	769,34	0	1,22	-5,65	-4,65	6,52	121,5	18,32	-0,56	NA	0	7,07	14,78	-20,45	44,45	-44,36	0,34	0,37	0,37	791,86
318	24,68	157,39	48,94	0,42	0,54	0,54	721,75	70,91	601,87	0	0,84	5,38	6,38	24,68	84,32	39,61	0,29	NA	0	0	0	-4,64	-45,22	-9,81	0,15	0,63	0,63	770,09	331,51	683,51	NA	0,9	8,75	9,75	-4,64	89,74	4,05	0,24	NA	0	0	0	-1,62	-18,08	-8,44	0,19	0,7	0,7	1903,58
319	-56,58	182,49	-82,66	0,04	0,06	0,08	531,8	12,03	684,17	15,75	1,31	-4,23	-3,23	-31,78	131	-25,26	-0,35	NA	0	36,22	-342,63	-95,4	66,93	-294,65	0,01	0,03	0,03	1124,21	37,95	2679,52	0,68	2,43	-1,7	-0,7	-58,06	242,55	-22,15	-1,53	NA	0	115,32	-258,5	57,1	546,51	68,71	0,01	0,01	0,01	439,25
320	-31,13	2086,15	-23,4	0,04	1,35	1,44	273,54	206,78	185,05	17,92	1,01	-68	-67	-16,65	101,49	-28,21	-1,53	NA	0	10,88	-207,62	-11,97	90,01	-8,89	0,15	1,3	1,38	270,3	164,79	175,99	14,92	1,13	-8,52	-7,52	2,86	113,29	-8,62	-1,54	NA	0	11,01	129,36	21,17	138,18	9,1	0,01	1,2	1,23	156,95
321	0,66	3,05	0,41	0,58	1,83	1,83	223,55	75,85	47,36	NA	0,78	3,62	4,62	23,38	78,37	18,47	1,46	NA	44,24	13,95	65,49	-6,2	-53,87	-2,31	0,02	1	1	135,34	73,07	65,31	NA	0,88	7,69	8,69	15,42	88,49	4,04	0,99	NA	30,9	8,04	69,04	-7,19	-86,78	-2,61	0,01	0,6	0,6	132,42
322	14,16	100	4,99	0,24	1,16	1,16	118,48	100,43	108,93	0,12	0,86	6,06	7,06	27,95	85,84	16,62	27,35	37621,4	0	4,86	41,35	14,06	46,78	4,91	0,01	1,69	1,69	127,09	124	73,82	NA	0,7	2,33	3,33	33,14	69,94	20,28	86,31	51968	10,3	6,66	45,84	1,91	6,43	0,53	0,07	1,42	1,42	100,98
323	25,39	-58,95	3,79	0,24	0,52	0,61	54,28	21,62	74,87	6,9	1,43	-3,32	-2,32	152,31	143,08	23,76	-46,34	NA	0	18,93	73	26,34	-146,53	3,67	0,09	0,74	0,78	50,78	38,14	58,1	2,24	1,18	-6,56	-5,56	137,7	117,97	22,74	-39,57	NA	0	15,54	74,12	8,39	3485,43	3,37	0,19	0,7	0,87	146,5
324	6,08	12	6,33	0,05	1,71	1,71	379,32	138,75	146,33	0,02	0,47	0,93	1,97	28,91	49,35	24,39	13,6	NA	7,01	23,8	60,89	2,16	3,68	1,73	0,57	3,07	3,07	292,88	131,78	90,63	0,45	0,41	0,71	1,71	33,23	41,43	10,88	18,98	NA	0	25	76,28	-43,94	-156,56	-52,92	0,01	1,58	1,58	439,6
325	0,72	1,69	0,1	0,87	1,76	1,76	52,22	26,05	29,13	0	0,57	1,34	2,34	219,42	57,25	1,26	NA	3756,71	0	31,38	98,93	2	13	0,34	0,19	1,32	1,32	62,19	52,75	46,66	NA	0,85	5,5	6,5	146,73	84,61	2,36	NA	4026,86	0	24,73	97,51	0,87	10,83	0,42	0,16	1,1	1,1	176,21
326	9,22	17,96	6,66	0,18	0,91	1,14	262,91	87,09	119,98	27,61	0,49	0,95	1,95	31,46	48,66	31,4	1,21	22894,64	0	16,06	53,88	9,47	16,15	4,76	0,63	1,4	1,43	182,89	51,69	66,92	2,32	0,41	0,7	1,7	39,17	41,34	42,28	1,34	NA	0	14,92	58,87	2,98	6,91	1,95	0,07	0,93	0,97	238,96
327	6,67	9,31	0,99	1,03	3,17	3,17	53,93	31,73	14,81	NA	0,28	0,39	1,39	188,47	28,29	96,32	7,02	NA	0	26,94	82,63	0,7	3,13	0,62	0,25	1,21	1,28	320,06	236,79	245,39	18,39	0,78	3,46	4,46	35,57	77,57	4,92	NA	NA	0	30,66	84,3	0,38	1,28	0,19	0,25	1,41	1,41	187,28
328	9,08	105,62	2,84	0,65	0,66	0,68	113,66	0,68	100,3	1,93	0,91	10,63	11,63	56,75	91,4	21,12	0,26	NA	0	14,88	74,36	9,47	54,17	3,19	0,68	0,88	0,88	122,57	19,46	96,94	NA	0,83	4,72	5,72	60,08	82,51	19,42	0,64	NA	0	17,04	75,2	14,89	45,33	3,71	0,53	0,82	0,82	90,93
329	0	0	NA	NA	NA	NA	NA	NA	NA	NA	NA	NA	1	0	0	NA	NA	NA	0	NA	NA	0	0	NA	NA	NA	NA	NA	NA	NA	NA	NA	NA	1	0	0	NA	NA	NA	0	NA	NA	0	0	NA	NA	NA	NA	NA
330	0,25	1,84	0,12	0,14	0,6	0,65	178,54	67,18	120,85	7,37	0,86	6,4	7,41	16,09	86,5	8,24	0,35	NA	15,4	7,77	-45,69	0,27	2,42	0,15	0,01	0,41	0,48	200,43	63,24	156,57	9,59	0,89	7,95	8,96	15,96	88,84	6,68	0,34	NA	9,22	8,64	147,92	-0,01	-0,1	-0,01	0,04	0,21	0,27	289,64
331	4,52	31	5,81	0,4	0,53	0,53	468,03	53,6	395,37	0	0,85	5,86	6,86	4,52	85,41	31,99	0,28	NA	0	0	0	2,1	23,8	1,08	0,93	0,96	0,96	187,52	3,74	169,12	NA	0,91	10,35	11,35	2,1	91,19	13,03	0,69	NA	0	0	0	7,12	36,31	1,11	0,55	1,2	1,2	56,88
332	9,49	25,83	190,82	0	0	0	7320,68	NA	1382,61	NA	0,63	1,72	2,72	9,49	63,28	16,05	0,38	NA	44,18	0	0	1,66	4,11	2,73	0	0,01	1,68	597,46	2,81	312,28	594,76	0,59	1,47	2,47	1,66	59,5	2,8	NA	NA	6,65	0	0	-2,9	-3,41	-12,34	0,31	0,34	6,55	1553,17
333	-6,71	-258,94	-19,62	0,65	0,79	0,79	1065,15	146,78	1026,16	NA	0,97	37,62	38,62	-6,71	97,41	13,16	0,11	NA	0	0	0	9,1	23,33	31,21	0,65	0,81	0,81	1248,08	121,59	752,82	NA	0,61	1,56	2,56	9,1	60,99	28,71	0,77	NA	0	0	0	-0,02	-0,11	-0,14	0,5	0,76	0,76	2200,87
334	19,05	30,76	5,88	1,1	2,63	2,63	69,44	64,53	42,29	0	0,38	0,61	1,61	19,05	38,07	50,05	NA	NA	0	0	0	31,57	45,77	8,11	0,98	2,95	3,22	93,46	56,66	28,67	7,91	0,31	0,45	1,45	31,57	31,02	101,76	NA	NA	0	0	0	37,27	54,35	17,53	0,28	2,27	2,63	171,74
335	0,61	47,69	0,29	0,21	0,97	0,97	171,46	127,25	166,75	NA	0,98	76,65	77,88	2,55	98,72	0,62	0,3	NA	0	0,91	-23,23	0,44	26,92	0,34	0,29	0,98	0,98	283,31	188,36	274,85	NA	0,98	60,41	61,53	2,79	98,37	0,45	0,39	NA	0	1,83	-236,91	0,39	14,92	0,32	0,03	0,98	0,98	301,81
336	0,98	8,31	0,61	0,44	1,14	1,14	92,33	137,98	197,16	NA	0,88	7,46	8,5	14,34	88,24	1,11	NA	NA	0	8,39	87,34	4,78	34,15	1,32	0,04	0,85	0,93	100,48	65,51	81,73	7,17	0,82	5,89	7,14	64,5	85,99	15,08	0,62	NA	0	16,49	78,01	1,4	13,6	0,45	0,04	0,67	0,95	116,5
337	-6,5	-6,5	NA	NA	NA	NA	NA	NA	NA	NA	0	0	1	-6,5	0	NA	6,65	NA	0	NA	0	26,59	79,71	15,14	0,84	1,49	1,49	207,24	88,67	136,58	NA	0,67	2	3	26,59	66,64	39,91	32,77	NA	0	0	0	9,41	42,19	3,14	0,31	1,09	1,2	121,8
338	1	34,5	0,32	0,34	1,03	1,03	117,98	71,1	102,75	0	0,97	33,48	34,42	11,23	97,09	8,26	1,3	NA	2,36	3,32	49,75	1,72	35,67	0,69	0,22	1	1	144,84	NA	127,78	NA	0,96	19,81	20,71	14,1	95,17	7,54	1,01	NA	1,28	4,93	52,59	0,58	1,35	1,11	0,31	1,04	1,04	701,08
339	-2,92	-62,42	NA	0	0,38	0,38	NA	NA	NA	NA	0,95	20,36	21,36	-2,92	95,32	-3,07	0,07	NA	0	NA	0	12,25	83,41	53,54	0,06	0,23	0,23	1590,14	225,73	1339,43	NA	0,85	5,81	6,81	12,25	85,31	18,03	0,18	NA	0	0	0	0,96	19,91	14,81	0,01	0,21	0,21	5651,47
340	2,03	20,76	11,26	0,35	0,45	0,45	2023,36	188,82	1805,73	0	0,9	9,25	10,25	2,03	90,24	2,25	0,17	NA	0	0	0	3,79	20,86	7,4	0,05	0,32	0,32	710,05	152,46	574,48	0	0,82	4,5	5,5	3,79	81,81	32,25	0,25	NA	0	0	0	2,49	12,89	12,28	0,03	0,39	0,39	1802,37
341	0,11	0,46	0,05	0,72	1,32	1,32	83,32	63,32	106,44	NA	0,75	2,99	3,99	24,81	74,96	0,15	NA	NA	0	9,75	81,75	-0,18	-0,72	-0,04	0,24	1,23	1,32	72,74	53,67	54,11	4,78	0,76	3,08	4,08	50,26	75,51	-0,23	NA	NA	0	10,08	125,95	-45,88	3359,48	-6,84	0,05	0,71	0,87	54,45
342	2,4	53,07	1,74	0,01	0,79	0,85	263,98	182,3	231,5	12,83	0,95	21,14	22,14	8,89	95,48	9,62	0,45	NA	0	4,71	36,73	10,73	70,06	5,37	0,28	0,66	0,73	182,07	53,54	135,69	9,78	0,85	5,53	6,53	31,44	84,68	28,66	0,47	NA	3,21	10,36	41,14	14,76	41,67	7,53	0,06	0,7	0,87	186,26
343	2,11	6,47	1,45	0,08	0,83	1,05	250,76	105,01	139,79	31,41	0,67	2,07	3,07	24,97	67,38	8,56	1,07	NA	9,89	15,75	82,44	4,81	18,47	3,11	0,02	0,9	0,99	235,64	131,76	139,91	14,58	0,74	2,84	3,84	21,3	73,97	10,39	0,97	NA	12,28	10,67	65,88	8,89	27,74	6,38	0,07	0,91	1,01	261,85
344	10	74,95	8,85	0,25	2,01	2,15	322,05	169,98	96,3	13,58	0,87	6,49	7,49	17,95	86,66	24,04	2,02	NA	8,52	7,03	25,15	2,06	13,37	3,43	0,49	4,96	5,34	606,28	156,04	34,93	13,25	0,85	5,49	6,49	9,91	84,6	7,04	1,38	NA	20,1	13,07	66,86	1,64	12,11	1,9	0,74	8,67	9,88	423,91
345	18,44	46,09	13,29	1,01	2,18	2,35	262,32	107,19	91,4	15,05	0,6	1,5	2,5	18,44	59,98	40,29	2,33	NA	0	0	0	35,42	49,9	9,52	1,91	3,04	3,04	97,86	31,82	28,08	NA	0,29	0,41	1,41	35,42	29,01	141,04	6,46	NA	0	0	0	12,92	62,07	8,22	0,55	0,63	1,27	232,12
346	0,45	1,21	0,17	0,11	1,1	1,3	138,01	75,77	47,44	15,83	0,63	1,68	2,69	62,12	62,79	10,8	1,55	NA	21,17	23,38	85,47	0,74	2,77	0,31	0,01	0,68	0,79	149,94	35,65	27,31	6,2	0,73	2,74	3,74	44,78	73,25	10,37	0,9	NA	47,06	18,14	83,83	0,14	0,51	0,08	0,04	0,35	0,38	198,37
347	-30,71	46,92	-61,65	0,03	0,04	0,14	730,88	0,9	523,21	52,32	1,65	-2,53	-1,53	-30,71	165,44	-13,35	-0,66	NA	0	0	0	23,97	-158,26	16,88	0,36	0,43	0,56	256,22	4,73	68,64	9,1	1,15	-7,6	-6,6	23,97	115,15	24,64	0,25	NA	0	0	0	17,41	644,12	9,83	0,22	0,4	0,48	206,1
348	-70,33	-631,37	-43,44	0,01	0,51	1,09	224,79	95,54	126,2	111,24	0,89	7,98	8,98	-64,88	88,86	-68,06	1,72	28617	29,11	3,37	23,1	-1,16	-12,63	-1,37	0,04	0,06	0,79	427,82	10,35	327,65	257,24	0,91	9,87	10,87	3,94	90,8	1,03	0,42	NA	5,19	6	59,76	-0,25	1,56	-0,33	-0,02	0,07	0,69	474,78
349	48,67	65,84	18,65	27,88	27,89	27,89	139,47	0,03	3,12	NA	0,25	0,34	1,35	75,26	26,07	325,98	2,63	NA	0	10,19	19,93	64,33	70,18	20,89	17,9	17,9	17,9	118,18	NA	6,34	NA	0,08	0,08	1,09	81,53	8,34	1340,17	32,37	NA	0	5,59	11,88	35,06	74,13	24,26	3,69	3,69	3,69	252,57
350	13,85	89,52	4,16	0,1	1,88	1,88	109,43	60,69	28,17	0	0,81	5,21	6,46	24,85	84,53	31,22	0,74	11857,8	15,09	3,31	26,65	12,96	88,53	3,66	0,41	1,43	1,43	102,91	32,71	28,46	0	0,85	5,8	6,83	29,71	85,36	29,79	0,53	38659,86	7,76	4,74	34,7	7,1	30,27	1,95	0,28	1,47	1,47	100,12
351	4,49	4,64	8,06	24,02	24,54	24,54	653,71	10,39	19,8	NA	0,03	0,03	1,03	19,5	3,18	386,84	3,97	NA	0	26,97	53,36	7,78	9,12	10,42	5,62	6,02	6,02	487,27	27,52	69,22	NA	0,15	0,17	1,17	15,39	14,64	95,9	6,42	NA	0	10,18	32,03	-8,25	-8,25	-13,45	-624,31	-637	-637	595,18
352	9,87	32,57	5,42	0,34	1,16	1,17	199,8	109,09	110,56	0,92	0,7	2,3	3,3	25,16	69,7	27	1,45	31539,94	11,51	8,39	22,68	1,43	4,65	0,71	0,3	1,89	1,9	179,36	113,29	71,55	0,78	0,69	2,25	3,25	23,61	69,23	14,18	2,46	19343,54	0	10,93	53,44	-6,75	-29,29	-4,23	0,23	1,6	1,61	228,85
353	6,34	6,44	NA	0,16	72,89	72,89	NA	NA	NA	NA	0,02	0,02	1,02	6,34	1,65	383,98	NA	NA	0	NA	0	2,27	4,22	NA	0	1,22	1,22	NA	NA	NA	NA	0,46	0,86	1,86	2,27	46,19	4,91	1,23	NA	0	NA	0	12,88	31,59	21,35	0,01	0,28	0,28	604,86
354	0,02	0,11	0,03	0,48	1,1	1,27	569,05	105,92	221,57	40,02	0,42	2,18	5,23	16,72	80,89	17,97	0,41	5182,88	2,15	26,11	85,4	0,14	0,56	0,28	0,49	1,25	1,55	699,79	157,04	189,2	64,81	0,3	1,19	3,9	18,01	74,36	27,02	0,49	4526,29	2,78	34,35	92,31	0,1	0,43	0,14	0,51	1,23	1,41	532,47
355	0,49	1,28	2,78	0,06	0,25	0,25	2068,17	196,31	1023,42	NA	0,61	1,6	2,61	1,1	61,62	9,87	0,47	NA	0	3,46	8,17	-0,75	-2,26	-1,16	0,02	0,53	0,53	559,95	132,85	258,43	NA	0,67	2	3	4,04	66,69	2,66	0,45	NA	0	7,37	60,25	-9,48	-26,47	-12,14	0,02	0,03	0,03	467,31
356	1,23	1,23	5,95	337,15	337,15	337,15	1758,2	NA	5,16	NA	0	0	1	1,23	0,3	415	NA	NA	0	0	0	-3,93	-34,16	-15,15	0,41	0,87	0,87	1403,14	297,15	644,95	NA	0,88	7,69	8,69	-3,93	88,49	17,2	0,93	NA	0	0	0	-1,18	-9,91	-3,71	0,77	1,01	1,01	1146,13
357	13,53	60,73	4,29	0,12	0,74	1,3	115,34	53,37	86,04	49,02	0,78	3,48	4,49	66,03	77,72	17,91	12,65	12265,71	0	16,63	73,95	-53,76	240,87	-20,58	0,11	0,4	0,82	139,33	47,78	164,06	70,58	1,22	-5,48	-4,48	13,06	122,32	-43,54	-11,01	2395,22	0	25,58	265,71	-14,01	45,63	-5,33	0,15	0,35	0,74	138,92
358	20	100	4,95	0,59	0,96	0,97	87,29	26,95	71,22	0,37	0,8	4	5	20	80	30,58	0,9	NA	0	0	0	-22,81	-335,49	-8,93	0,49	0,49	0,79	142,5	NA	131,27	38,67	0,93	13,71	14,71	-22,81	93,2	-17,38	0,26	NA	0	0	0	23,82	25,37	8,62	13,18	13,18	13,18	132,04
359	15,33	36,1	7,34	0,26	1,4	1,4	174,26	99,25	93	0,3	0,58	1,35	2,36	27,78	57,54	42,7	1,93	NA	0	5,96	31,41	11,4	41,12	5,44	0,04	1,38	1,38	173,68	124,41	109,14	0,26	0,71	2,56	3,61	22,26	72,27	24,16	2,83	NA	0	5,18	35,9	9,67	31,38	6,56	0,25	1,34	1,36	247,49
360	8,16	37,64	1,83	0,93	0,97	0,98	81,5	2,74	62,89	0,3	0,78	3,61	4,61	115,41	78,33	10,83	0,94	9358,1	0	24,01	89,9	2,76	29,82	0,67	0,25	1,06	1,1	88,63	63,57	79,26	3,81	0,91	9,8	10,8	58,51	90,74	3,04	NA	NA	0	13,57	92,99	0,46	8,43	0,19	0,24	1,02	1,02	153,79
361	0,94	11,85	0,31	2,96	7,25	7,26	119,48	68,14	15,89	0,14	0,92	11,66	12,66	89,16	92,1	6,71	5,18	16243,89	0	28,96	90,23	6,13	43,97	1,43	2,06	9,56	9,57	84,98	60,21	8,03	0,12	0,86	6,17	7,17	93,8	86,05	8,88	60,51	14743,67	0	20,47	87,99	3,94	18,14	0,81	5,99	6,9	6,91	74,56
362	-1,95	-4,8	-1,5	0	1,64	1,66	281,06	254,16	105,62	3,96	0,58	1,42	2,47	19,07	59,44	0,48	7,16	23631,26	18,02	16,23	81,4	-2,62	-6,38	-2,02	0	1,62	1,65	281,13	259,53	103,22	4,6	0,59	1,43	2,43	20,92	58,9	-0,97	9,96	21251,76	20,78	18,18	88,81	-2,09	-4,92	-2,32	0	1,67	1,7	404,57
363	-128,12	-180,43	-4,81	5,34	3,53	3,53	5,82	-6,95	3,83	NA	0,29	0,41	1,41	16,25	28,99	-441,9	NA	NA	0	5,42	449,19	-2,94	209,79	-0,74	0,51	0,99	0,99	91,1	-1	91,32	NA	1,01	-72,42	-71,42	2,21	101,4	-2,9	NA	NA	0	1,29	173,3	0,52	-0,53	0,12	0,07	0,41	0,5	84,71
364	0,51	1,22	0,42	0,45	1,06	1,06	298,69	0,03	163,8	NA	0,58	1,38	2,38	47,57	57,97	0,89	1,12	NA	0	38,61	90,26	1,66	5,68	1,17	1,09	1,13	1,13	256,54	2,52	92,52	NA	0,71	2,42	3,42	36,92	70,73	16,58	1,31	NA	26,6	24,85	67,27	0,41	1,14	0,41	1,17	1,96	2,03	366,4
365	-28,53	-28,53	NA	NA	NA	NA	NA	NA	NA	NA	0	0	1	-28,53	0	NA	NA	NA	0	NA	0	0	0	NA	NA	NA	NA	NA	NA	NA	NA	0	0	1	0	0	NA	NA	NA	0	NA	NA	0	0	NA	NA	NA	NA	NA
366	-3,12	-3,13	NA	79,68	494,37	494,37	NA	NA	NA	NA	0	0	1	-3,12	0,2	-1542,11	NA	NA	0	NA	0	-0,58	-35,95	-0,5	0,01	1	1	314,36	303,26	305,93	NA	0,98	61,47	62,47	-0,58	98,4	-0,07	1,06	NA	0	0	0	-67,36	110,15	-107,86	0,33	0,44	0,44	584,43
367	66,72	86,98	18,71	1,5	2,16	2,16	76,84	15,48	23,5	NA	0,23	0,3	1,3	133,89	23,29	329,28	1,54	8893,11	0	18,84	42	-25,64	-52,71	-15,66	0,03	0,69	0,69	222,31	73,49	112,34	NA	0,51	1,06	2,06	31,7	51,36	-49,92	0,75	1630,92	0	35,02	151,45	23,23	32,45	9,55	1	1,21	1,21	150,13
368	11,05	280,64	14,13	0,06	0,14	2,06	465,35	16,1	206,53	402,1	0,96	24,39	25,39	13,11	96,06	15,01	0,53	NA	0	2,63	12,11	-2,54	-3,8	-2,53	0,15	0,34	2,71	362,3	22,24	118,71	285,82	0,33	0,49	1,49	-2,34	33,03	7,98	6,58	NA	0	0,2	86,26	0,62	0,66	0,94	0,08	1,24	14,42	552,05
369	2,9	19,51	1,87	0,32	0,74	1,08	234,42	82,42	193,1	66,49	0,85	5,72	6,72	39,43	85,13	5,33	1,74	16744,83	0	23,52	82,74	10,38	48,11	4,92	0,32	1,18	1,21	172,69	109,37	130,95	4,47	0,78	3,64	4,64	51,79	78,43	15,54	3,43	21110,63	0	19,65	74,17	0,29	1,65	0,27	0	0,94	1,04	342,53
370	-164,67	-294,63	NA	2,19	2,19	2,19	NA	NA	NA	NA	0,44	0,79	1,79	-163,61	44,11	-373,3	NA	NA	0	NA	-0,73	41,02	59,39	44,12	3,21	3,21	3,21	391,47	NA	119,74	NA	0,31	0,45	1,45	86,12	30,93	132,64	NA	NA	0	48,5	50,67	16,69	24,27	2,3	3,15	3,15	3,15	50,24
371	0,05	0,44	0,08	29,89	32,64	32,64	325,43	48,6	17,68	NA	0,89	7,7	8,7	0,05	88,5	0,06	NA	NA	0	0	0	0,86	13,87	1,41	-1759,55	-1845,8	-1845,8	593,06	23,73	-0,28	NA	0,94	15,09	16,09	0,86	93,78	4,69	0,46	NA	0	0	0	-1,37	-22,45	-2,28	-224,32	-224,32	-224,32	607,82
372	2,01	6,15	1,17	0,16	1,34	1,81	211,81	93,31	94,37	48,05	0,66	2,04	3,06	14,87	68,23	7,17	3,41	30680,44	NA	7,49	67,26	4,88	16,74	3,62	0,05	1,26	1,45	269,96	149,41	153,26	28,59	70,84	242,9	3,43	5,74	NA	NA	NA	NA	NA	NA	NA	5,49	17,32	4,18	0,1	1,85	2	278,15
373	-7,4	210,67	-3,04	0,44	0,57	0,57	149,34	16,64	130,11	0,01	1,04	-29,47	-28,47	8,51	103,51	-5,04	2,15	NA	10,98	6,53	127,89	0,4	1,43	0,15	0,89	1,28	1,33	138,25	35,13	90,56	4,75	0,72	2,61	3,61	16,05	72,3	2,68	2,9	NA	2,88	5,95	81,62	0,01	0,04	0,01	0,73	1,13	1,28	280,04
374	30,83	33,23	5,36	13,84	13,84	13,84	38,09	NA	4,52	NA	0,07	0,08	1,08	30,83	7,22	426,76	NA	NA	0	0	0	-24,97	-299,31	-29,9	0,2	1,12	1,12	435,8	352,69	385,47	NA	0,92	10,99	11,99	-23,48	91,66	-27,24	NA	NA	0	1,78	-6,44	4,31	72,41	1,07	0,89	1,05	1,05	90,86
375	54,64	96,94	16,88	0,25	1,98	1,98	112,43	83,1	47,86	0	0,44	0,77	1,77	111,7	43,63	134,19	4,62	NA	0	17,62	41,82	77,77	99,22	24,32	1,62	3,61	3,62	113,84	45,91	23,04	0,16	0,22	0,28	1,28	123,85	21,62	385,9	3,16	NA	0	14,41	29,74	-21,85	-31,66	-10,02	0,5	2	2,02	167,34
376	0,66	1,1	0,51	0,12	0,24	0,24	280,02	13,07	110,68	0	0,4	0,67	1,67	2,55	40,07	17,49	0,66	NA	0	1,46	30,09	0,22	0,37	1,59	0,27	0,32	0,32	2589,63	57,24	987,87	0	0,39	0,63	1,63	1,85	38,66	19,45	0,7	NA	0	11,55	16,99	0,09	0,16	0,1	0,41	0,48	0,48	374,57
377	-25,44	35,55	-14,42	0,47	0,58	0,58	206,23	39,91	348,37	NA	1,72	-2,4	-1,4	-1,1	171,58	-14,83	NA	NA	0	13,79	108,88	34,76	-307,11	40,99	0,02	0,9	0,9	429,23	415,13	470,26	0	1,11	-9,84	-8,84	46,1	111,32	31,22	NA	NA	0	13,37	90,25	24,45	114,6	8,87	6,2	6,91	6,98	132,38
378	6,12	9,58	1,38	2,02	2,84	2,84	82,22	23,44	28,62	NA	0,36	0,57	1,57	99,1	36,14	16,93	NA	NA	0	21	91,18	-9,67	-12,06	-6,34	4,53	5,61	5,61	238,72	45,64	42,09	NA	0,2	0,25	1,25	13,16	19,8	-48,85	NA	NA	0	14,97	143,59	-29,27	-43,98	-42,55	0,99	3,24	3,24	530,62
379	8,93	51,42	2,49	0,13	1,24	1,24	101,33	88,45	80,18	0	0,83	4,76	5,76	21,07	82,63	12,83	18,42	NA	0	3,38	47,37	7,04	28,78	3,83	0,01	1,82	1,83	198,07	158,13	106,72	0,74	0,76	3,09	4,09	10,25	75,55	10,23	90,22	NA	0	1,75	21,28	-155,66	182,07	-33,34	0,09	0,54	0,54	78,19
380	0,92	8,3	0,42	0,53	0,97	1,13	165,77	59,81	135,31	22,05	0,89	8,05	9,05	26,29	88,95	4,35	1,78	NA	0	11,56	77,51	15,47	71,89	5,09	0,67	1,29	1,33	119,78	54,14	87,06	3,26	0,78	3,65	4,65	35,33	78,48	21,78	11,46	NA	0	6,53	47,14	25,15	59,69	5,08	1,23	1,84	1,89	73,66
381	-44,74	93,18	-17,04	0	0,57	0,57	138,67	115,69	192,19	NA	1,48	-3,08	-2,08	-36,25	148,01	-27,88	-3,25	NA	7,82	3,23	-31,42	27,82	1847,86	11,57	0,38	0,92	0,92	151,34	78,3	145,7	NA	0,97	64,66	66,42	32,39	98,49	31,41	0,15	NA	0	1,9	11,91	-21,06	109,37	-21,13	0,06	0,69	0,71	366,15
382	46,27	72,2	31,46	1,07	2,15	2,15	247,47	77,97	72,4	NA	0,36	0,56	1,56	77,61	35,91	169,93	2,03	NA	0	21,31	29,01	22,1	38,18	8,92	0,28	1,59	1,59	146,9	75,12	57,3	NA	0,42	0,73	1,73	85,68	42,12	111,93	1,65	NA	0	25,66	51,77	5,29	11,51	1,74	0,73	1,69	1,69	119,92
383	-10,74	162,91	-11,07	0,12	0,22	0,49	375,31	-10,95	91,78	24,68	0,91	-13,81	-15,17	51,23	106,59	-11,8	-0,07	NA	0	63,9	116,42	77,87	109,62	36,74	0,01	0,15	0,16	171,73	3,05	96,84	0,6	0,29	0,41	1,41	115,28	28,96	268,91	0,8	NA	0	17,65	33,13	20,61	23,9	32,44	0,13	0,48	0,57	574,45
384	23,99	26	4,48	13,79	13,79	13,79	68,04	0	4,86	0	0,08	0,08	1,08	23,99	7,76	309,06	NA	NA	0,03	0	0	-12,87	-603,11	-8,75	0,67	1,02	1,02	247,61	84,76	239,17	0	0,98	45,87	46,87	-12,87	97,87	-13,15	NA	NA	0	0	0	-0,84	-36,15	-0,51	0,14	0,98	0,98	223,51
385	-5,16	-37,61	-50,76	0	0,22	0,22	3583,04	32,45	2673,93	0,03	0,86	6,29	7,29	-3,97	86,29	-5,64	0,17	NA	10,77	11,64	12,52	-5,5	-68,32	-38705,37	0	0,63	0,63	2561227,78	3465,76	489767,11	17,56	0,92	11,42	12,42	-4,57	91,95	-5,93	0,88	NA	10,41	6574,96	-175,63	-0,08	-1,98	-651,84	0,02	0,66	0,66	3045765,46
386	10,9	33,55	3,65	0,14	1,22	1,24	121,97	84,47	44,73	1,73	0,67	2,06	3,08	22,83	67,51	25,18	1,88	NA	28,37	4	31,25	7,28	41,86	5,29	0,01	1,07	1,31	264,65	194,51	120,17	44,33	0,83	4,75	5,75	12,02	82,62	11,56	3,85	NA	35,78	3,45	25,67	5,24	19,12	4,8	0,26	1,21	1,76	333,91
387	-0,61	-20,12	-5218,96	0,05	0,72	0,72	3110058,55	1723849,25	2582730,7	0	0,97	31,94	32,94	-0,61	96,96	-0,6	0,39	NA	0	0	0	6,52	71,28	18143,41	0	0,56	1,06	1013496,18	426166,21	770265,07	397547,53	0,89	9,74	10,94	6,52	90,86	7,32	1,09	NA	0	0	0	-0,69	-10,97	-5,28	0,03	0,95	2,37	2794,7
388	-70,99	-689,02	-14,3	0,2	0,21	1,11	73,34	0,36	65,06	59,94	0,9	8,71	9,71	52,18	89,7	-79,14	NA	NA	0	24,81	217,59	48,88	82,94	3,89	2,44	2,44	2,44	28,98	0	11,77	0	0,41	0,7	1,7	193,04	41,06	119,05	NA	NA	0	11,48	72,96	10,75	31,2	1,23	0,41	1,22	1,53	41,6
389	8,16	16,28	3,36	0,75	0,78	0,78	149,64	2,65	71,16	NA	0,5	1	2	83,78	49,88	73,47	0,84	17325	0	31,09	65,09	54,84	73,63	17,92	2,22	2,22	2,22	118,95	0,03	29,04	0	0,26	0,34	1,34	84,55	25,53	268,21	1,7	84404	0	9,71	26,8	-0,39	-0,44	-0,25	5,94	7,46	7,46	231,54
390	29,65	32,02	41,34	10,82	13,53	13,53	351,3	100,41	37,09	NA	0,07	0,08	1,08	29,65	7,39	401,19	NA	NA	0	0	0	16,95	31,28	8,6	2,3	3,1	3,1	184,58	22,34	28,06	NA	0,46	0,85	1,85	24,29	45,8	40,22	1,66	NA	0	3,72	21,92	-9,72	-26,4	-3,38	0,91	1,57	1,57	126,84
391	26,22	50,88	9,31	1,19	1,71	2,01	129,28	19,61	37,57	11,18	0,34	0,66	1,94	39,77	48,47	101,89	1,38	NA	4,34	4,81	24,25	3,53	7,17	3,97	1,08	1,29	1,67	409,61	40,12	195,06	74,49	0,51	1,03	2,03	7,65	50,78	26,73	2,63	NA	2,58	4,63	45,72	6,08	9,17	2,74	0,55	0,9	1,5	164,38
392	2,26	7,7	0,79	0,52	1,2	1,25	127,74	57,59	84,79	4,29	0,7	2,4	3,4	84,06	70,6	10,17	1,92	NA	0	28,7	90,95	1,15	3,33	0,48	0,42	1,16	1,18	152,67	69,3	92,92	1,83	0,65	1,88	2,89	85,86	65,35	13,69	1,29	NA	0	35,53	89,16	0,68	1,83	0,31	0,86	1,32	1,35	166,53
393	0,49	2,5	0,46	0,66	1,91	1,91	342,39	151,23	121,64	NA	0,81	4,15	5,15	24,76	80,58	20,48	1,97	NA	0	22,83	52,08	-10923,02	-52934,62	-7,03	2,87	4,13	4,13	0,23	0,03	0,03	NA	0,79	3,85	4,85	30079,37	79,37	13912	1,7	NA	0	26,38	63,09	-3,19	-42,16	-4,03	2,56	3,84	3,84	460,22
394	-14,51	166,61	-8,08	0,3	0,4	0,61	200,5	21,67	217,96	46,2	1,09	-12,48	-11,48	-14,51	108,71	-13,35	-0,26	NA	0	0	0	-10,3	86,12	-9,07	0,08	0,15	0,3	320,79	26,64	355,19	51,65	1,12	-9,36	-8,36	-10,3	111,95	-9,2	-0,18	NA	0	0	0	-7,06	48,3	-10,54	0,09	0,14	0,21	544,75
395	8,9	78,99	3,23	0,5	0,9	0,9	132,22	45,63	115,07	NA	0,89	7,88	8,88	23,76	88,73	12,43	0,54	8814,4	0	5,4	57,32	11,81	71,73	10,53	0,57	0,99	1	324,52	68,16	160,28	0,69	0,84	5,07	6,07	18,97	83,53	22,7	0,99	18812	0	6,38	23,47	3,15	17,81	3,43	0,09	0,81	0,83	397,95
396	65,69	96,16	13,73	1,06	2,6	2,6	76,1	34,58	22,34	NA	0,32	0,46	1,46	128,92	31,69	248,19	3,21	33536,08	0	13,22	40,33	10,09	47,79	5,79	0,01	1,19	1,2	208,83	190,19	161,83	2,84	0,79	3,74	4,74	28,18	78,89	16,65	4,01	30851,55	0	10,38	51,91	-0,99	-2,31	-0,34	0,16	1,64	1,64	126,18
397	2,37	9,78	1,71	0,05	1,31	1,43	261,83	141	129,61	16,79	0,71	2,93	4,13	13,3	71,96	5,73	1,66	21516	NA	7,86	58	4,96	18,08	3,7	0,08	1,3	1,32	271,55	140,44	142,32	2,57	0,72	2,64	3,64	17,9	72,54	9,31	1,58	27869,52	9,01	9,65	51,44	9,5	24,33	11,25	0,08	1,56	1,56	432,59
398	-12,62	-19,96	-17,05	0,49	1,94	2,19	491,58	107,29	83,72	27,51	0,36	0,57	1,58	12,18	36,76	-7,04	1,52	NA	14,39	33,49	102,98	-8,87	-13,17	-8,15	0,74	2,07	2,26	334,37	76,5	52,34	14,38	0,33	0,48	1,48	20,1	32,64	7,07	1,55	NA	12,02	26,61	80,2	1,44	1,95	1,42	1,25	2,71	3,09	360,15
399	1,05	1,4	0,62	0,75	4,21	4,21	213,64	172,33	49,71	NA	0,25	0,33	1,33	42,59	25,01	4,2	NA	NA	0	24,38	93,57	-29,09	-30,02	-98,3	169,96	172	172	1230,17	14,4	7,05	NA	0,03	0,03	1,03	-24	3,1	-939,02	NA	NA	0	17,19	-23,96	0,03	0,03	0,72	321,42	321,75	321,75	10212,07
400	-1,34	-1,34	NA	NA	NA	NA	NA	NA	NA	NA	NA	NA	1	-1,34	0	NA	NA	NA	0	NA	0	-20,74	912,75	-14,08	0,54	0,87	0,98	247,18	80,73	249,84	27,17	1,02	-45,01	-44,01	59,01	102,27	-15,56	NA	2210	0	54,16	122,75	-9,64	78,97	-4,98	0,57	0,88	0,89	188,62
401	5,58	14,43	5,17	0,04	1,28	1,3	337,1	239,56	121,76	3,9	0,61	1,58	2,58	39,38	61,31	13,87	4,24	NA	21,52	31,3	76,98	3,78	15,51	2,57	0,75	1,05	1,06	247,62	26,95	78,76	0,66	0,76	3,1	4,1	19,97	75,62	8,43	1,03	NA	41,94	11,01	63,81	0,06	0,24	0,22	0,05	0,64	0,64	1358,56
402	1,2	1,69	1,32	1,01	2,58	2,65	398,64	170,86	109,24	8,25	0,29	0,4	1,4	21,12	28,57	13,21	2,72	NA	0	21,81	78,35	3,77	4,26	2,44	1,97	6,44	6,7	235,07	105,44	23,6	6,22	0,11	0,13	1,13	30,48	11,47	57,61	2,8	NA	0	17,25	69,08	10,19	11,21	9,22	6,79	8,37	8,41	330,16
403	-11,25	211,76	-163,31	0,27	0,27	0,27	5285,05	0	393,98	0	1,05	-19,83	-18,83	-6,47	105,31	-4,16	-0,05	NA	0	69,37	300,54	-4,35	43,76	-21,11	0,16	0,42	0,42	1765,79	43,12	163,82	NA	1,1	-11,06	-10,06	5,08	109,95	2,61	-0,1	NA	0	45,78	67,46	19,38	221,82	50,48	0,4	0,4	0,4	950,86
404	13,82	23,05	7,3	0,1	1,89	1,94	192,29	126,81	70,94	3,62	0,42	0,71	1,67	47,85	40,37	46,71	2,41	NA	0	17,98	52,38	-5,86	-8,28	-3,08	1,31	2,17	2,2	191,17	42,65	49,63	1,84	0,29	0,41	1,41	43,33	29,29	12,09	1,73	NA	0	25,83	73,89	-3,85	-7,13	-2,44	0,32	1,39	1,42	231,05
405	2,43	8	1,72	0,01	0,17	0,17	257,99	28,13	61,91	0,04	0,7	2,29	3,29	10,92	69,6	11,78	0,34	11371,83	45,28	6,02	44,77	2,33	10,82	3,25	0,01	0,12	0,26	509,01	45,65	70,07	56,31	0,79	3,65	4,65	7,44	78,51	10,06	0,27	NA	64,54	7,15	29,88	2,55	10,72	2,21	0,01	0,32	0,35	315,35
406	26,97	165,04	9,69	0,2	1,2	1,2	130,78	66,47	106,55	0,01	0,84	5,12	6,12	96,75	83,66	33,78	22	NA	0	25,07	64,73	7,72	29,82	3,44	0,36	1,35	1,35	162,15	51,62	116,48	0,03	0,74	2,86	3,86	66,06	74,1	11,48	101,89	NA	0	25,99	81,33	-3,13	-9,05	-1,44	0,11	1,73	1,73	167,95
407	4,33	48,79	1,31	0,06	0,84	1,08	109,88	76,52	98,1	22,98	0,91	10,27	11,27	4,33	91,13	6,31	3,38	NA	0	0	0	2,88	41,72	1,66	0	0,5	0,52	210,6	95,7	178,41	4	0,93	13,5	14,5	2,88	93,11	6,32	0,15	NA	6,47	0	0	2,5	32,72	2,11	0	0,78	0,89	307,45
408	54,33	77,42	11,29	1,57	3,35	3,35	75,63	39,72	22,31	0	0,3	0,43	1,43	54,33	29,83	182,17	NA	NA	0	0	0	0,25	1,18	0,05	0,26	1,28	1,28	72,88	57,23	56,36	NA	0,79	3,68	4,68	0,25	78,62	0,32	NA	NA	0	0	0	6,03	22,77	2,11	0,34	1,36	1,36	127,99
409	-1,77	0,88	NA	0,33	0,33	0,33	NA	NA	NA	NA	3,02	-1,5	-0,5	0	301,93	-0,59	NA	NA	0	NA	NA	-1,83	0,87	NA	0,32	0,32	0,32	NA	NA	NA	NA	3,11	-1,47	-0,47	-1,83	311,17	-0,59	NA	NA	0	NA	0	-1,83	0,86	NA	0,32	0,32	0,32	NA
410	23,37	71,61	10,17	0	0,66	0,7	158,44	61,48	57,11	2,97	0,67	2,06	3,06	78,64	67,36	59,93	0,67	NA	28,25	24,06	53,37	3,47	11,44	3,02	0,01	0,6	0,72	316,84	106,95	86,94	21,9	0,69	2,29	3,3	47,07	69,67	25,42	0,7	NA	39,04	37,95	66,06	0,01	0,05	0,01	0	0,59	0,71	346,05
411	4,43	30,16	21,87	0,01	0,01	0,01	1376,77	0	1509,39	0	0,85	5,81	6,81	4,43	85,31	5,19	0,15	NA	0	0	0	28,64	86,1	10,04	0,79	0,87	0,87	127,61	6,3	84,23	0,2	0,67	2,01	3,01	28,64	66,74	42,92	0,79	NA	0	0	0	23,15	93,15	8,39	0,99	1,07	1,14	132,28
412	0,13	3,49	0,05	0,08	0,68	1,1	156	39,97	130,94	58,74	0,96	26,57	27,57	0,19	96,37	0,3	11,78	NA	11,51	0,03	3,79	-0,29	-52,72	-0,21	0,07	0,69	1,14	254,41	133,73	212,07	97,34	0,99	178,01	179,01	-0,29	99,44	0,25	0,71	NA	2,57	0	0	0,6	46,96	0,27	0,04	0,26	0,97	162,47
413	-6,07	-8,23	-10,85	3,85	3,85	3,85	266,51	0	167,4	0	0,26	0,36	1,36	50,43	26,22	-23,14	NA	NA	0	101,06	101,09	1,2	4,86	0,36	0,29	1,33	1,33	109,71	NA	81,28	NA	0,75	3,06	4,06	117,71	75,38	1,59	NA	NA	0	35,12	98,28	-69,09	130,29	-12,55	0,2	0,66	0,66	66,32
414	3,55	34,88	1,52	0,17	0,34	0,34	147,83	23,48	138,2	0	0,9	8,81	9,81	76,5	89,81	3,96	NA	6815,08	0	31,26	94,1	3,18	29,01	0,71	0,04	0,49	0,49	80,71	31,22	70,11	NA	0,89	8,12	9,12	59,78	89,04	3,57	NA	NA	0	12,55	97,63	4,77	66,87	3,98	0,04	1,08	1,08	304,34
415	2,5	8,47	3,2	0,27	0,27	0,27	465,98	NA	324,93	NA	0,71	2,39	3,39	2,5	70,5	41,93	0,36	NA	0	0	0	-4,05	-444,56	-1,64	0,01	0,96	0,96	147,13	131,37	138,51	NA	0,99	108,71	109,71	-4,05	99,09	0,41	0,54	NA	0	0	0	2,35	83,56	0,61	0,48	0,97	0,97	94,29
416	2,13	79,53	2,01	0,02	1,03	1,03	343,57	332,96	330,66	0	0,97	36,34	37,35	2,16	97,32	2,19	NA	NA	0	0,03	1,22	13,37	49,8	4,97	0	1,36	1,36	135,27	133,35	97,87	NA	0,73	2,73	3,73	14,15	73,16	18,27	NA	NA	0	0,29	4,76	2,32	10,41	8,16	0,15	1,15	1,15	1282,71
417	13,52	38,04	5,46	0,57	1,81	1,81	146,99	72,96	59,5	0,21	0,64	1,81	2,81	50,78	64,45	40,89	1,72	NA	0	15,05	48,9	9,15	43,65	5,19	0,26	1,16	1,17	206,53	129,8	146,49	2,51	0,79	3,77	4,77	28,75	79,04	18,97	1,47	NA	0	11,12	52,49	7,82	44,7	3,81	0,22	0,97	1,03	177,98
418	0,21	1,47	0,08	0,65	0,78	0,92	133,12	12,18	58,71	12,72	0,85	5,89	6,89	11,25	85,5	8,11	0,83	11277,12	39,64	4,03	53,56	0,36	19,61	0,07	0,15	0,39	0,59	70,53	12,26	28,61	10,68	0,98	54,02	55,02	17,19	98,18	9,87	0,45	NA	54,72	3,26	51,96	6,77	77,2	1,26	0,02	0,63	0,63	68,1
419	2,94	5,76	2,43	0,72	1,5	1,73	299,95	84,78	107,93	24,77	0,38	0,74	1,96	20,32	48,88	19,93	1,42	NA	0	14,32	82,78	3,18	4,84	2,38	0,28	0,86	0,88	272,85	44,12	75,83	2,05	0,34	0,52	1,52	23,47	34,34	32,85	0,94	NA	0,01	15,21	60,57	1,34	1,98	1,31	0,13	0,9	0,93	356,77
420	22,33	30,2	8,97	0,48	3,18	3,25	146,17	81,17	30,1	2,16	0,26	0,35	1,35	37,68	26,04	112,67	2,59	NA	0	6,16	33,92	8,27	12,01	5,02	0,55	2,35	2,41	221,08	116,81	64,65	3,6	0,31	0,45	1,45	19,45	31,15	47,08	2,5	14188,63	0	6,79	45,4	3,4	7	2,2	0,24	1,48	1,49	235,91
421	30,91	41,34	9,57	0,81	3,86	3,86	112,69	77,11	25,29	0,12	0,25	0,34	1,34	30,91	25,22	161,79	6,26	NA	0	0	0	-53,72	-87,84	-30,05	0,11	2,48	2,48	203,62	185,21	78,22	0	0,39	0,64	1,64	-53,72	38,84	-99,21	16,12	NA	0	0	0	-162,25	-860,97	-82,1	0,15	1,23	1,23	184,69
422	4,49	5,72	8,19	4,42	5,53	5,53	559,48	131,2	117,8	NA	0,21	0,27	1,27	5,35	21,46	41,46	NA	NA	0	1,57	5,4	-5,08	-7,65	-1,99	3,98	4,27	4,27	142,94	9,48	32,88	0	0,34	0,51	1,51	54,45	33,63	-15,1	NA	NA	0	23,37	99,91	-61,75	-252,14	-58,42	0,04	0,34	0,34	345,32
423	5,46	52,64	2,87	0,01	0,88	1,25	191,37	87,54	85,88	42,18	0,9	8,63	9,63	52,25	89,62	14,8	0,64	17858,45	14,86	24,6	70,24	1,47	12,53	0,88	0	0,82	1,03	219,47	107,2	109,33	30,21	0,88	7,54	8,55	50,18	88,31	10,27	0,49	NA	17,43	29,37	77,65	-11,24	-316,26	-6,51	0	0,52	0,73	211,35
424	0,83	87,73	0,22	0,17	0,8	0,86	94,88	52,26	86,51	5,09	0,99	104,17	105,17	122,06	99,05	12,47	0,29	13380,1	0	31,6	92,71	0,22	19,05	0,07	0,17	0,8	0,9	116,37	66,56	109,92	11,79	0,99	85,06	86,06	126,8	98,84	10,87	0,17	14598,23	0	40,47	89,7	0	0,17	0	0,19	0,79	0,89	164,38
425	-0,19	-1,48	-0,9	0,15	0,32	0,32	1748,11	148,43	852,85	0	0,87	6,87	7,87	3,52	87,29	5,34	0,6	NA	37,37	17,83	38,19	0,45	3,4	0,48	0,06	0,25	0,25	388,48	40,39	214,24	NA	0,87	6,54	7,54	4,62	86,74	9,4	0,51	NA	30,73	4,45	28,44	1,31	8,88	1,31	0,05	0,2	0,27	365,23
426	-0,76	-0,76	NA	NA	NA	NA	NA	NA	NA	NA	0	0	1	-0,76	0	NA	NA	NA	0	NA	0	-142,18	-187,14	-584,93	4,16	4,16	4,16	1497,55	0	355,89	0	0,24	0,32	1,32	-117,43	24,03	-591,69	NA	NA	0	101,83	-21,33	0,21	4,7	0,05	0,02	0,21	0,25	80,94
427	11,18	36,66	3,6	0,31	1,22	1,42	117,31	64,31	68,91	14,16	0,69	2,28	3,28	22,88	69,5	24,74	3,03	30209,19	1,31	3,77	29,34	4,83	20,07	1,9	0,33	1,28	1,33	143,16	92,23	98,26	5,17	0,76	3,16	4,16	15,79	76,1	13,04	3,41	NA	NA	4,31	44,52	1,04	9,15	0,39	0,09	1,16	1,16	137,26
428	26,56	52,34	17,13	0,18	1,86	1,91	234,79	147,28	87,99	4,37	0,39	0,77	1,97	51,73	49,26	92,79	1,83	29473,93	0	16,24	36,08	11,55	32,77	9,46	0,22	1,38	1,38	297,89	181,62	157,85	0,25	0,55	1,56	2,84	34,14	64,74	35,49	1,35	NA	0	18,48	47,42	-7,78	-42,71	-6,78	0,02	0,6	0,62	318,35
429	4,98	26,77	1,56	0,54	0,88	0,88	114,37	29,26	86,18	0	0,81	4,38	5,38	87,47	81,4	17,08	0,67	9475,93	0	25,92	85,2	1,88	10,08	0,53	0,44	1,03	1,04	102,87	45,4	76,91	0,07	0,81	4,36	5,36	88,54	81,35	13,32	1,04	NA	0	24,49	87,09	4,29	20,14	2,05	0,39	1,08	1,08	174,28
430	34,29	68,81	25,63	0,06	1,31	1,64	272,07	156,67	130,2	43,2	0,5	1,01	2,01	43,05	50,16	80,32	2,56	NA	0	6,54	14,68	19,32	57,96	16,75	0,01	0,79	1,29	315,58	152,87	203,49	102,8	0,67	2	3	27,3	66,66	36,62	2,23	NA	0	6,92	20,85	-0,71	-3,07	-0,42	0,04	0,9	1,09	213,3
431	1,82	15,38	0,14	0,14	0,78	0,95	28,66	12,37	17,27	3,14	0,83	7	8,46	166,36	94,55	12,09	0,74	6290,32	NA	12,96	92,82	0,39	10,39	0,11	0,02	1,73	1,73	100,48	75,06	44,04	NA	96,28	2588,56	26,89	48,01	96,28	4,66	0,23	6668,73	0,27	13,15	84,76	0,02	0,76	0,01	1,06	4,34	4,58	127,4
432	23,81	83,72	11,62	1,14	1,29	1,3	177,65	18,02	115,78	0,85	0,67	2,37	3,52	40,42	71,56	41,32	2,38	NA	0	8,11	31,99	29,23	74,88	11,43	0,27	2,28	2,28	142,4	110,93	55,2	0,09	0,61	1,56	2,56	51,22	60,96	55,06	5,69	NA	0	8,6	34	6,71	28,07	2,93	0,38	2,93	2,93	159,33
433	-5,24	-5,24	-8,52	NA	NA	NA	492,66	173,1	NA	NA	NA	NA	1	-5,24	0	NA	7,92	NA	0	0	0	9,9	54,96	5,34	0,01	1,1	1,1	196,62	170,6	157,74	NA	0,82	4,55	5,55	20,24	82	16,49	1,66	NA	0	5,59	385,31	-189,2	272,76	-41	0	0,3	0,3	79,09
434	20,96	29,27	7,47	2,2	2,2	3,61	129,77	0	35,34	50,72	0,28	0,4	1,4	89,74	28,4	73,78	NA	NA	0	24,52	71,66	8,18	9,59	2,37	3,06	3,06	7,36	105,26	0	14,07	61,34	0,15	0,17	1,17	103,56	14,7	55,64	NA	10006,5	0	27,58	89,01	7,33	8,94	3,1	1,91	2,91	5,94	154,62
435	7,37	63,19	4,15	0,29	0,3	1,12	205,1	0,7	178,49	148,8	0,88	7,57	8,58	16,28	88,34	8,75	66,28	NA	0	5,02	46,09	3,4	31,99	1,94	0,47	0,48	1,11	207,28	2,2	174,77	112,13	0,89	8,41	9,41	9,79	89,37	5,76	2,92	NA	0	3,64	41,96	3,85	26,83	1,87	0,38	0,5	1,17	177,55
436	0,89	1,54	0,57	0,02	2,46	2,46	75,54	228,62	93,7	NA	0,41	0,7	1,73	0,89	42,25	2,18	NA	NA	0	0	0	0,41	1,36	0,1	0,54	2,6	2,6	89,72	70,19	34,12	NA	0,68	2,27	3,32	3,88	69,89	0,6	NA	NA	0	0,86	63,53	-0,95	-32,2	-0,7	0	1,39	1,39	266,18
437	12,4	48,47	11,98	0,07	1,34	1,34	287,05	329,58	258,97	NA	0,74	2,91	3,91	15,29	74,43	16,65	NA	3712	0	2,8	14,79	25,46	49,36	12,14	1,2	2,06	2,07	173,51	71,2	83,1	0,31	0,48	0,94	1,94	31,06	48,43	52,57	NA	NA	0	2,67	13,59	0,47	16,65	0,14	0,36	1,02	1,02	105,37
438	-7,84	-7,84	NA	NA	NA	NA	NA	NA	NA	NA	0	0	1	-7,84	0	NA	NA	NA	0	NA	0	2,3	7,33	5,07	0	0	0	801,47	0	37,49	0	0,69	2,18	3,18	2,3	68,55	3,36	0,32	NA	63,82	0	0	3	7,29	1,97	0,1	0,1	0,1	239,16
439	0,6	1,42	0,31	0,32	1,96	1,96	187,08	150,4	78,92	0,02	0,58	1,39	2,39	5,82	58,22	31,44	16,18	NA	6,88	2,68	19,09	-1,81	-3,48	-1,18	0,3	2,11	2,11	237,37	188,21	85,56	0,07	0,48	0,92	1,92	17,71	47,89	-1,14	8,52	NA	7,78	12,73	75,16	-0,39	-0,71	-0,25	0,39	1,88	2,15	230,95
440	0,6	1,75	0,23	0,73	0,82	0,82	140,08	8,31	91,14	0,4	0,66	1,92	2,92	0,6	65,78	23,6	0,76	NA	0	0	0	-2,71	-14,92	-1,63	0,95	0,95	0,96	217,99	0,4	176,36	0,61	0,82	4,5	5,5	-2,71	81,8	8,95	0,87	NA	0	0	0	1,45	10,81	0,99	1	1,06	1,07	250,89
441	1,83	5,29	1,74	0,11	1,38	1,53	346,82	263,22	208,47	32,45	0,65	1,89	2,89	14,63	65,44	9,14	5,17	NA	0	12,2	62,38	1,19	3,93	1,51	0,05	1,16	1,45	461,31	331,65	251,02	86,98	0,7	2,29	3,29	11,58	69,65	5,07	6,05	NA	10,31	13,16	67,7	1,31	4,09	0,99	0,05	1,3	1,52	276,26
442	0,35	27,89	0,3	0,18	0,23	0,81	314,13	12,6	259,2	151,98	0,99	79,48	80,48	9,97	98,76	5,75	0,52	NA	15,05	8,31	52,6	0,06	4,68	0,07	0,05	0,1	0,69	425,11	17,22	359,85	215,05	0,99	77,15	78,15	10,78	98,72	0,06	0,35	NA	12,86	12,52	79,18	0,38	39,59	0,4	0	0,31	0,67	385,87
443	4,73	96,78	2,37	0,13	0,96	1,04	182,16	139,86	169,5	14,46	0,95	19,43	20,45	16,58	95,11	5,33	4,59	7998,4	0	5,93	86,39	29,83	99,48	13,78	0,08	1,36	1,43	168,2	145,48	114,91	8,3	0,7	2,33	3,33	43,38	70,01	43,12	38,45	NA	0	6,26	27,07	18,24	98,73	12,87	0,03	1,2	1,2	257,71
444	-21,19	19,8	-12,61	0,15	0,41	0,45	216,59	115,38	441,13	18,2	2,07	-1,93	-0,93	14,62	207,03	-8,82	-22,19	3161,5	0	21,31	196,23	50,41	-161,47	27,3	0,2	0,66	0,66	197,17	110,51	239,71	0	1,31	-4,2	-3,2	73,89	131,22	46,05	-1,4	16796,43	0	12,72	27,22	5,46	-23,1	3,74	0,13	0,77	0,77	250,07
445	0,62	14,1	0,18	0,31	0,81	0,84	107,56	46,02	92,04	2,9	0,96	21,69	22,69	1,11	95,59	8,54	0,52	43274	0	0,14	4,37	-28,88	-85,45	-3,75	2,02	1,33	1,33	47,21	22,58	-33,05	NA	0,66	1,96	2,96	-23,19	66,2	98,38	0,88	16396,5	0	0,74	4,74	8,68	44,79	4,49	-1,2	0,51	0,51	188,73
446	8,93	9,77	28,86	7,78	12,76	12,76	1176,46	452,84	90,9	NA	0,09	0,09	1,09	21,29	8,56	112,34	286,91	NA	0	39,96	51,29	-1,21	-3,87	-5,7	0,42	0,56	0,56	1708,1	158,31	1155,73	NA	0,69	2,19	3,19	4,67	68,62	0,89	0,53	NA	0	27,62	111,63	44,48	73,85	62,06	1	1,28	1,5	509,31
447	-30,91	135,68	-30,48	0,92	3,48	3,51	358,96	64,67	25,26	0,98	1,23	-5,39	-4,39	-26,83	122,78	-4,3	-0,01	NA	18,49	4,02	729,11	0,32	-0,84	0,15	0,21	1,91	1,93	170,34	46,38	27,33	0,51	1,38	-3,62	-2,62	7,03	138,22	40,81	-0,21	NA	19,9	3,14	9,38	-24,29	33,35	-11,95	0,05	0,22	0,22	179,63
448	-10,9	-16,88	-52,47	0,13	0,26	0,26	1751,79	78,09	128,71	0	0,35	0,55	1,55	-10,9	35,4	4,68	0,71	NA	27,97	0	0	-13,77	-22,77	-86,06	0,33	0,61	0,61	2275,47	64,72	232,4	NA	0,4	0,65	1,65	-13,77	39,53	3,19	0,88	NA	22,32	0	0	-24,4	-49,8	-303,85	0,06	0,14	0,14	4545,5
449	9,62	-17,68	4,6	0,03	0,68	0,68	173,96	164,26	252,82	0,03	1,54	-2,84	-1,84	83,36	154,41	39,34	-106,09	13348,25	0	35,24	72,77	57,93	256,84	18,19	0,11	1,38	1,4	114,3	102,54	80,5	1,57	0,77	3,43	4,43	105,25	77,45	75,01	144,55	NA	0	14,86	44,7	2,55	5,92	1,79	0,34	1,6	1,88	256,51
450	-4,56	66,38	-65,25	0,02	0,18	0,18	5207,85	57,69	361,89	0	1,07	-15,55	-14,55	-4,33	106,87	1,72	0,94	NA	0	3,36	8,67	-3,43	32,04	-38,51	0,21	0,24	0,24	4090,7	8,84	233,86	0	1,11	-10,35	-9,35	-2,74	110,69	3,35	0,96	35542	0	7,75	13,95	-2,5	-1741,33	-28,07	0,07	0,21	0,21	4101,52
451	0,94	6,63	0,78	0,07	0,56	0,56	301,84	119,46	242,52	0,11	0,86	6,06	7,06	11,9	85,84	1,54	10,1	35701,4	0,19	9,09	85,65	13,01	37,74	6	0,26	1,82	1,82	167,85	136,18	85,9	0,11	0,65	1,9	2,9	32,39	65,53	21,34	19,51	NA	1,89	8,94	51,82	13,87	35	8,78	0,75	2	2	231,12
452	0,11	0,3	0,08	0,01	0,27	0,83	267,25	39,49	121,75	86,36	0,63	1,67	2,67	15,2	62,56	7,91	1,24	17599,55	13,24	11,08	64,99	-32,15	-83,53	-17,17	0,01	0,59	0,65	194,44	65,36	71,67	6,82	0,62	1,6	2,6	-4,2	61,51	-41,04	0,69	NA	21,35	14,93	339,17	-4,76	-18,19	-4,15	0,01	0,37	0,46	317,87
453	-0,77	4,05	-6,9	0,32	1,37	1,37	3246,41	124,29	118,95	NA	1,18	-6,16	-5,23	-0,77	119,12	2,65	1	NA	102,9	0	0	-0,46	2,6	-3,91	0,01	0,07	0,07	3083,11	180,38	278,16	0	1,16	-6,56	-5,64	-0,46	117,73	3,08	-0,15	NA	103,34	0	0	-1,56	8,39	-12,04	0,06	0,41	0,41	2811,83
454	-20,7	-52,53	-108,41	0,33	0,48	0,5	1905,92	44,48	309,55	6,69	0,59	1,51	2,54	-19,33	60,58	-24,17	0,9	69717	20,01	7,2	13,03	-8,12	-21,44	-41,84	0,81	1,01	1,05	1876,48	45,48	223,12	7,67	0,6	1,58	2,64	-7,02	62,15	-2,72	0,99	79787,25	21,2	5,63	7,75	2,89	7,4	16,28	1,29	1,37	1,37	2054,68
455	9,43	19,02	6,68	0,5	1,3	1,31	257,97	98,47	123,11	1,67	0,5	1,02	2,02	45,13	50,4	35,08	1,38	25286,5	0	25,3	60,24	11,84	24,77	9,52	0,53	1,4	1,41	292,62	126,61	145,54	1,81	0,52	1,09	2,09	40,7	52,19	30,61	1,71	23812,07	0	23,19	57,74	8,57	12,7	8,83	1,25	1,8	1,82	375,75
456	3,96	15,98	3,49	1,24	2,18	2,97	320,47	59,94	63,17	50,39	0,75	3,02	4,04	3,96	75,22	77,33	2,04	NA	0	0	0	0,78	2,37	0,57	2,32	2,58	2,58	267,74	13,56	50,77	0	0,67	2,03	3,05	0,78	67,25	7,7	1,64	NA	0	0	0	NA	NA	0,32	NA	NA	NA	NA
457	-9,17	-9,17	NA	NA	NA	NA	NA	NA	NA	NA	0	0	1	-9,17	0	NA	NA	NA	0	NA	0	0	0	NA	NA	NA	NA	NA	NA	NA	NA	0	0	1	0	0	NA	NA	NA	0	NA	NA	0	0	NA	NA	NA	NA	NA
458	59,63	69,27	18,71	3,42	5,86	5,86	114,24	38,42	15,73	NA	0,14	0,16	1,16	59,63	13,93	653,78	5,48	NA	0	0	0	4,32	18,16	2,24	0,2	1,29	1,29	189,12	155,14	142,53	0	0,76	3,2	4,2	4,32	76,2	20,85	NA	NA	0	0	0	25,34	30,93	7,17	5,21	5,21	5,21	103,32
459	-44,97	109,39	-33,28	0,11	0,82	0,98	269,34	8,89	267,99	44,49	1,41	-3,43	-2,43	-44,97	141,11	-31,3	-34,03	NA	0	0	0	6,79	-11,58	39,6	0,19	0,57	0,79	2122,78	120,41	2635,3	566,58	1,59	-2,71	-1,71	6,79	158,64	4,58	-40,84	NA	0	0	0	-7,22	11,54	-6,61	0,03	0,54	0,72	334,06
460	1,95	23,43	0,81	0,1	0,86	1,01	151,53	87,48	88,43	18,15	0,92	11,04	12,04	10,45	91,7	6,9	1,08	24052,67	31,74	3,54	47,32	0,29	2,39	0,18	0,09	1,22	1,61	233,34	133,61	69,76	46,16	0,88	7,35	8,35	10,48	88,02	1,98	3,19	NA	28,62	6,53	120,36	0,51	1,32	0,46	0,05	1,03	1,34	323,82
461	8,66	18,76	0,71	0,77	1,86	1,86	29,99	17,45	15,91	0	0,54	1,17	2,17	22,65	53,83	16,08	NA	9134	0	1,15	55,55	0,43	7,93	0,3	0	1,06	1,06	258,85	255,61	232,7	NA	0,95	17,52	18,52	1,99	94,6	0,45	NA	8582	3,6	1,11	61,41	0,76	6,42	0,68	0,25	1,08	1,08	330,91
462	4,04	11,09	1,15	5,58	5,58	5,58	103,16	NA	7,48	NA	0,64	1,74	2,74	4,04	63,56	52,24	1,59	NA	0	0	0	5,57	13,15	1,27	3,82	3,82	3,82	82,86	NA	14,41	NA	0,58	1,36	2,36	5,57	57,64	65,74	2,55	NA	0	0	0	-24,41	-43,93	-1,7	2,23	2,23	2,23	25,36
463	-6,31	-27,59	-404,86	0,01	0,09	0,09	23355,64	1151,65	16474,82	1,51	0,77	3,37	4,37	-2,48	77,13	-6,11	0,25	NA	0	245,68	-264,16	-2,43	-15,69	-58,12	0	0,1	0,1	8694,17	560,64	6813,88	1,21	0,84	5,44	6,45	0,36	84,49	-1,42	0,17	NA	0	66,79	174,19	-2,27	-17,95	-16,8	0,1	0,2	0,63	2704,9
464	0,29	34,87	113,82	0,04	0,1	0,1	143879,12	8992,05	141102,85	NA	0,99	120,09	121,09	0,73	99,17	0,89	0,01	NA	0	172,98	-78,5	19,26	95,47	24,79	0,01	0,02	1,23	468,5	1,75	356,97	438,72	0,8	3,94	4,96	19,26	79,83	24,93	3,86	NA	0	0	0	16,14	96,68	24,95	0,02	0,04	1,1	564,25
465	17,7	71,3	6,41	0,18	1,45	1,48	131,92	107	84,71	2,78	0,75	3,03	4,03	86,66	75,18	29,4	8,74	NA	0	24,99	64,01	-23,17	-219,36	-8,86	0,59	0,98	1,23	139,22	42,44	110,95	28,56	0,89	8,47	9,47	84,48	89,44	-20,89	NA	NA	0	41,17	107,43	0,79	8,99	0,38	0,59	0,79	1,18	174,9
466	-34,15	106,2	-14,27	0,43	0,46	0,62	152,11	5,96	196,95	32,03	1,32	-4,11	-3,11	-2,44	132,15	-18,86	-1,73	NA	0	13,25	235,06	17,33	-182,61	10,17	0,33	0,48	0,75	213,65	33,9	230,83	62,75	1,1	-11,54	-10,54	35,15	109,49	18,74	-0,53	11693,67	0	10,46	51,13	0,84	0,94	0,89	0,22	1,48	7,07	389,51
467	9,59	86	6,63	0,62	0,93	0,93	251,61	66,91	219,93	NA	0,89	7,96	8,96	21,88	88,84	19,82	0,65	NA	0	8,49	36,87	6,94	22,37	2,92	0,51	0,85	0,93	153	35,56	104,17	8,79	0,69	2,23	3,23	40,22	68,99	12,21	0,89	NA	0	13,99	119,77	12,05	28,46	3,87	0,44	1,32	1,32	117,09
468	0,38	3,51	0,21	0,04	0,61	1,01	203,26	101,84	177,72	70,6	0,89	8,19	9,19	58,13	89,12	5,19	1,05	NA	0	32,24	97,22	0,8	5	0,27	0,09	0,57	1,04	122,8	50,2	104,13	48,91	0,84	5,25	6,25	83,73	84,01	9,72	1,3	NA	0	27,98	89,01	7	28,13	2,29	0,83	1,22	1,22	119,44
469	-1,26	-20,08	-0,87	0,13	0,58	0,61	250,92	101,11	226,08	7,79	0,94	14,99	15,99	19,44	93,75	4,92	0,17	36405,09	0	14,27	76,22	-0,05	-0,64	-0,02	0,08	0,57	0,58	156,66	66,65	135,53	1	0,93	13	14	27,3	92,86	7,05	0,17	NA	0	11,77	6,67	-3,04	-64,68	-2,61	0,19	1,18	1,19	312,86
470	8,49	81,1	12,76	0,7	0,78	0,87	547,06	15,6	212,5	19,03	0,69	6,58	9,56	37,02	89,53	21,88	0,18	NA	0	42,88	63,53	14,2	87,82	19,26	0,49	1,01	1,08	493,7	94,83	183,56	13,89	0,6	3,71	6,18	41,35	83,83	34,64	0,29	NA	0	36,83	51,63	3,07	51,63	3,65	0,81	1,8	2,29	433,98
471	31,24	335,65	14,97	0,43	0,94	1,03	174,4	78,51	154,2	13,59	0,91	9,75	10,75	49,96	90,69	40,8	1,37	NA	0	8,97	30,72	3,12	29,46	2,06	0,24	2,28	2,28	240,15	94,9	90,34	0	0,89	8,45	9,45	17,89	89,42	9,74	4,86	NA	0	9,75	61,74	-13,89	-48,24	-5,45	0,06	0,95	0,95	143,23
472	5,02	34,36	1,66	0,4	0,58	0,58	120,14	18,06	101,34	0,28	0,85	5,84	6,84	10,64	85,39	10,73	0,29	NA	0	1,85	29,84	4,66	23,73	1,21	0,17	0,59	0,59	94,53	31,08	75,12	0,02	0,8	4,1	5,1	11,44	80,37	10,81	0,37	NA	0	1,76	34,85	3,04	19,83	1,42	0,11	0,62	0,68	170,21
473	12,78	-424,98	4,47	0,2	0,83	0,83	127,22	79,3	127,61	0,19	1,03	-34,25	-33,25	51,44	103,01	21,24	-0,1	NA	0	13,51	57,92	6,15	180,73	2,47	0,26	0,73	0,75	146,07	65,21	137,65	2,21	0,97	28,41	29,41	39,97	96,6	17,01	0,18	NA	0	13,57	59,84	0,22	8,11	0,14	0,11	0,7	0,81	231,47
474	22,61	63,43	9,35	0,51	1,2	1,3	150,62	58,05	84,92	8,77	0,64	1,81	2,81	60,16	64,36	60,34	1,63	26333,76	0	15,54	43,44	17,34	32,62	7,99	0,24	1,51	1,91	167,67	94,16	74,46	30,74	0,47	0,88	1,88	55,74	46,85	63,04	3,91	NA	0	17,69	51,01	13,42	24,95	4,75	0,61	1,46	1,95	129,05
475	10,17	19,24	2,58	0,93	1,59	2,18	92,46	26,05	41,02	24,82	0,47	0,89	1,89	36,16	47,17	23,44	32,48	NA	0	6,6	64,84	8,36	17,92	4,7	0,58	1,63	1,93	204,86	107,97	80,29	31,75	0,53	1,14	2,14	29,41	53,36	16,89	41,52	NA	11,61	11,85	65,5	24,46	34,75	12,89	0,8	2,24	2,76	192,4
476	63,93	68,08	26,66	4,03	9,43	9,43	151,81	44,18	8,19	0	0,06	0,06	1,06	71,8	6,1	1133,87	2,02	NA	0	3,28	8,49	-6,59	-10,98	-12,37	0,25	1,1	1,1	683,18	222,7	155,47	0	0,39	0,66	1,67	-0,98	39,96	-9,52	1,08	NA	15,77	10,52	83,38	-6,3	-8,8	-12,4	0,08	0,33	0,33	718,28
477	4,42	14,35	4,01	0,04	0,64	0,94	330,2	102,37	113,31	56,3	0,63	2,06	3,25	15,97	69,22	9,35	0,7	22209,98	21,45	10,49	56,45	4,76	14,08	4,12	0,17	0,65	1,14	314,6	82,85	117,52	92,18	0,66	1,95	2,96	14,4	66,16	9,41	1,13	NA	22,1	8,33	49,16	5,06	12,21	4,15	0,22	0,59	1,29	299,49
478	1,93	3,75	1,14	0,41	1,36	1,39	215,49	79,63	75,19	2,86	0,47	0,92	1,95	18,91	48,65	14,44	1,43	NA	4,09	10,05	71,2	1,01	2,47	0,55	0,04	1,32	1,34	195,81	130,99	99,31	1,77	0,59	1,43	2,43	17,61	58,93	8,7	1,57	17397,67	1,81	8,93	62,93	0,25	0,87	0,12	0,08	1,19	1,24	182,43
479	0	0	NA	NA	NA	NA	NA	NA	NA	NA	NA	NA	1	0	0	NA	NA	NA	0	NA	NA	-21,84	-29,03	NA	4,04	4,04	4,04	NA	NA	NA	NA	0,25	0,33	1,33	-21,84	24,77	-88,17	NA	NA	0	NA	0	NA	NA	NA	NA	NA	NA	NA
480	-17,92	-63,67	-23,82	0,55	1,37	1,38	186,15	279,08	343,95	6,08	0,72	2,55	3,55	-17,92	71,86	-24,94	NA	NA	0	0	0	7,84	62,59	6,18	0,39	1,14	1,14	286,68	186,45	248,01	0,6	0,87	6,98	7,98	8,25	87,47	8,97	NA	NA	0	0,32	3,89	NA	NA	NA	NA	NA	NA	NA
481	-1,04	-1,04	NA	NA	NA	NA	NA	NA	NA	NA	NA	NA	1	-1,04	0	NA	NA	NA	0	NA	0	5,68	31,72	1,42	0,86	1,21	1,22	91,2	-0,11	74,05	0,25	0,82	4,58	5,58	5,68	82,09	6,92	NA	NA	0	0	0	0,9	8,18	0,45	0,01	1,12	1,12	181,68
482	3,84	17,17	4,43	2,12	7,77	7,77	420,28	201,17	35,63	NA	0,78	3,47	4,47	36,58	77,64	14,46	0,69	3357,95	0	37,8	71,19	2,43	30,01	2,28	0,01	0,85	1	342,34	260,95	310,73	45,57	0,92	11,36	12,36	10,08	91,91	8,2	0,98	NA	0	7,2	30,51	-4,49	-45,56	-2,71	0,08	0,72	0,99	220,68
483	-405,16	51,1	-25,1	0	0,05	0,05	22,55	8,84	198,29	NA	8,93	-1,13	-0,13	35,65	892,95	-45,37	-13,97	NA	0	27,31	773,09	-145,18	-638,64	-13,16	0,87	0,92	0,92	33,01	1,2	23,65	NA	0,77	3,4	4,4	42,05	77,27	-187,9	0,75	NA	0	16,98	433,85	25,23	81,91	8,03	0,58	1,37	1,37	116,13
484	-1,29	-149,36	-0,54	0,44	0,92	0,92	152,55	71,07	149,45	NA	0,99	114,6	115,6	-1,29	99,13	-0,23	0,27	NA	0	0	0	0,64	37,96	0,17	0,06	1,01	1,01	94,55	85,92	90,57	NA	0,98	58,18	59,18	21,32	98,31	1,97	0,69	NA	0	5,37	91,25	0,37	23,64	0,19	0,18	0,98	0,98	188,72
485	-6,22	99,11	-30,6	0,02	0,21	0,52	1791,47	103,56	548,7	169,05	1,05	-16,8	-15,94	-5,11	106,27	2,16	0,81	NA	65,92	5,45	13,23	-2,66	-12,59	-8,2	0,64	1,32	1,72	1121,23	28,73	42,21	17,13	0,78	3,68	4,73	-1,94	78,84	9,77	1,02	NA	73,92	2,24	5,41	-1,63	-7,71	-9,16	0,38	0,81	1,39	2046,81
486	11,45	25,35	33,44	1,73	1,75	1,75	1062,55	15,1	575,92	0	0,55	1,21	2,21	12,7	54,82	20,89	14,07	NA	0	3,63	7,24	-0,85	-32,37	-53,25	0,05	0,18	0,18	22882,58	2989,51	22038,62	NA	0,97	37,22	38,22	-0,85	97,38	0,05	0,03	NA	0	0	0	4,22	73,82	146,86	0,21	0,44	0,76	12717
487	-10,45	-10,45	NA	NA	NA	NA	NA	NA	NA	NA	0	0	1	-10,45	0	NA	NA	NA	0	NA	0	-7974,07	334,49	NA	0,04	0,04	0,04	NA	NA	NA	NA	24,84	-1,04	-0,04	-7974,07	2483,95	-321,02	NA	NA	14,81	NA	0	-42,53	99,25	-58900,92	0	0,11	1,65	505512,41
488	1,46	1,85	0,56	2,82	3,06	3,06	139,72	5,27	22,12	NA	0,21	0,27	1,27	159,48	20,96	20,61	1,65	5325,67	0	60,66	93,42	1,7	2,02	0,65	9,29	9,76	9,76	140,19	3,17	6,7	NA	0,16	0,19	1,19	158,47	15,96	10,64	1,7	15177	0	60,38	93,65	1,41	2,04	0,68	0,91	2	2	176,88
489	18,97	71,54	5,95	0,01	1,32	1,32	114,16	107,44	81,28	0	0,73	2,77	3,77	33,81	73,48	29,45	6,32	NA	0,28	4,66	35,23	12,44	31,55	4,19	0,11	1,43	1,43	122,67	92,44	56,24	0	0,6	1,53	2,54	34,69	60,58	29,36	2,39	NA	11,46	7,5	48,61	14,47	27,2	7,15	0,13	1,98	1,99	180,46
490	17,84	81,63	8,1	2,6	2,95	2,89	165,24	0,34	46,01	-2,79	0,78	3,58	4,58	31,2	78,14	30,88	2,35	NA	19,75	6,06	27,71	-0,02	-0,12	-0,06	5,13	9,11	22	1167,87	60,87	35,84	468,42	0,84	5,39	6,39	8,83	84,34	8,67	2,79	NA	72,37	28,39	34,58	-3,86	-26,27	-14,09	4,47	6,44	16,72	1333,92
491	16,62	16,62	79,49	NA	NA	NA	1740,96	179,93	0	0	0	0	1	16,62	0	NA	NA	NA	0	0	0	45,71	45,44	78,85	-158,59	-170,45	-170,45	627,93	43,22	-3,64	0	-0,01	-0,01	0,99	45,71	-0,59	-7790,74	NA	NA	0	0	0	-0,19	-0,18	NA	-12,27	-13,67	-13,67	NA
492	5,4	65,83	1,88	0,12	0,7	0,82	126,95	60,7	109,72	13,65	0,92	11,2	12,2	32,14	91,8	25,01	0,51	NA	0	9,33	61,79	1,25	60,38	0,93	0	0,68	0,93	269,2	161,32	253,51	63,73	0,98	47,25	48,25	9,11	97,93	4,22	0,57	NA	0	5,82	57,75	-2,15	-77,18	-1,59	0,21	0,76	0,98	269,42
493	-21,06	-21,36	-395,94	53,15	66,64	66,64	6841,96	1273,36	94,39	0	0,01	0,01	1,01	-12,62	1,39	-1284,96	15,7	NA	0	158,74	-109,38	-45,16	-84,35	-704,39	0,28	6,44	6,44	5678,04	534,14	98,35	0	0,46	0,87	1,87	-19,96	46,47	-97,18	1,11	NA	0	392,98	-127,95	-30,89	127,11	-16,37	0,19	0,5	0,69	193,47
494	0	0	NA	NA	NA	NA	NA	NA	NA	NA	NA	NA	1	0	0	NA	NA	NA	0	NA	NA	25,95	73,54	49,56	0,54	0,75	0,75	695,03	95,04	444,8	NA	0,65	1,83	2,83	25,95	64,71	41,79	0,69	NA	0	0	0	-11,6	-45,11	-20,73	0,14	0,27	0,27	651,99
495	1,79	18,83	0,99	0,02	0,93	0,93	201,05	163,45	179,6	NA	0,9	9,5	10,51	4,25	90,48	2,29	0,62	NA	0	1,36	30,38	7,49	32,41	1,25	0,14	1,08	1,16	60,97	41,85	44,35	3,68	0,77	3,33	4,33	12,64	76,9	12,73	1,87	NA	0	0,86	37,29	-11,99	-53,88	-29,18	0,03	1,05	1,1	888,57
496	-11,71	170,93	-16,11	0,01	0,34	0,47	500,73	178,57	528,35	66,7	1,07	-15,6	-14,6	7,77	106,85	2,61	-0,14	9373,92	0	26,8	83,17	-6,77	58,17	-7,8	-0,02	0,59	0,6	419,53	280,94	462,36	4,62	1,12	-9,59	-8,59	1,73	111,64	3,24	-0,35	9311,4	0	9,8	61,69	7,12	-73,36	3,76	0,17	0,46	0,48	192,63
497	2,18	11,08	0,62	0,01	0,76	0,82	103,52	57,05	76,21	5,07	0,8	4,07	5,09	7,42	80,34	3,79	2,79	6961	0	1,49	58,76	10,88	78,88	9,41	0,49	0,9	1,18	314,84	104,59	258,43	74,56	0,86	6,25	7,25	18,43	86,21	13,26	11,14	30595,44	0	6,53	31,53	2,62	35,61	0,66	0,14	1,67	1,68	92,04
498	22,51	61,87	11,65	1,03	1,49	1,57	120,65	54,48	118,6	9,46	0,64	1,75	2,75	22,51	63,62	35,38	NA	NA	0	0	0	7,86	58,46	2,03	0,14	1,24	1,24	94,06	42,02	38,08	NA	0,87	6,44	7,44	26,46	86,55	14,8	1,21	5972,33	0	4,81	100,47	2,83	30,75	1,26	0,55	0,61	0,61	162,1
499	2,88	3,02	0,89	25,33	25,33	25,33	112,85	0,02	4,41	0	0,05	0,05	1,05	44,95	4,61	62,46	NA	NA	0	13,04	89,88	1,5	3,31	0,72	1,84	1,84	1,84	174,71	0	93,87	0	0,55	1,21	2,21	43,2	54,76	2,74	NA	NA	0	20,01	94,7	1,09	2,97	0,63	1,42	1,6	1,6	211,89
500	0,06	0,14	0,05	0,02	0,56	0,85	284	79	128,84	42,38	0,55	1,22	2,22	16,77	55,05	11,1	0,84	NA	6,5	13,04	50,49	2,69	5,71	1,19	0,42	1,22	1,27	161,75	62,65	71,53	4,6	0,53	1,12	2,12	19,36	52,86	16,56	1,34	NA	4,38	7,41	96,19	3,46	7,43	1,24	0,18	0,83	0,89	130,91
501	265,7	268,82	23,46	1,83	86,15	86,15	32,14	31,11	0,37	0	0,01	0,01	1,01	265,7	1,16	22889,02	NA	NA	0	0	0	-0,93	-0,94	NA	1,04	70,17	70,17	NA	NA	NA	NA	0,01	0,01	1,01	-0,93	1,43	-65	NA	NA	0	NA	0	6,5	6,68	4,78	3,47	37,69	37,69	268,56
502	18,65	54,87	12,22	0,21	1,27	1,27	238,45	164,7	154,98	NA	0,66	1,93	2,94	18,65	66,02	36,78	2,05	NA	0	0	0	7,96	10,09	2,97	3,73	3,79	3,79	135,81	1,84	27,25	NA	0,2	0,26	1,27	44	21,15	95,99	3,42	NA	0	13,45	60,04	6,03	13,46	2,14	0,03	0,35	0,35	129,46
503	1,46	4,33	1,25	0,03	1,43	1,47	312,33	176,7	126,36	4,95	0,55	1,63	2,96	25,26	66,22	11,31	1,21	11430,62	0,28	20,42	102,11	-17,19	-44,32	-15,62	0,76	1,71	2,28	330,73	57,52	60,52	35,2	0,44	1,13	2,58	18,72	61,22	-20,41	1,12	NA	0	32,63	131,26	1,32	3,94	0,63	0,67	1,59	1,77	174,12
504	1,87	4,67	1,61	0,04	0,44	0,62	314	48,33	106,71	25,84	0,6	1,5	2,5	15,98	59,95	14,15	0,75	NA	16,41	12,17	52,05	7,52	17,35	8,24	0	0,69	0,79	398,87	134,51	154,84	22,85	0,57	1,31	2,31	21,23	56,66	20,11	0,8	NA	13,67	15,03	60,55	1,28	3,29	1,65	0	0,8	0,92	473,17
505	15,01	41,75	11,24	0,31	0,77	0,81	272,55	73,45	160,49	6,47	0,64	1,78	2,78	55,72	64,05	32,28	0,77	NA	0	30,48	61,14	11,86	42,95	10,32	0,28	1,19	1,21	316,78	194,21	213,51	3,5	0,72	2,62	3,62	41,32	72,39	21,46	1,79	NA	0	25,64	58,23	2,76	7,05	2,59	0,73	1,38	1,4	342,72
506	1,25	1,72	0,82	0,66	3,07	3,07	239,95	120,95	8,1	NA	0,27	0,38	1,38	5,85	27,38	4,57	2,25	NA	17,76	3,03	73,51	1,46	1,89	0,81	0,97	2,54	2,54	200,35	57,63	1,18	0	0,22	0,29	1,29	4,2	22,38	6,54	1,54	NA	17,91	1,51	59,17	6,78	7,17	4,28	-3,53	-3,53	-3,53	230,46
507	2,98	9,84	0,44	0,25	0,69	1,1	53,84	15,31	26,55	14,69	0,7	2,3	3,3	91,67	69,67	18,58	1,79	NA	17,13	13,12	81,08	2,3	7,56	0,33	0,88	1,27	1,3	52,68	13,82	35,81	1,44	0,7	2,28	3,28	73,49	69,53	12,32	4,36	NA	0	10,3	81	-36,46	-325,98	-3,61	0,39	0,95	1,08	36,09
508	-29,96	-73655,56	-1214,1	0,03	0,23	0,23	14750,67	2920,22	14582,64	0	1	2457,44	2458,44	-29,96	99,96	-4,28	0	NA	0	0	0	-5,34	107,41	-115	0,13	0,22	0,26	7843,83	599,36	6426,05	232,37	1,05	-21,13	-20,13	-5,15	104,97	-5,99	-0,06	NA	0	3,95	-3,07	-0,56	10,16	-2,67	0,13	0,22	0,24	1748,07
509	0	NA	0	0,73	0,94	0,98	115,1	23,26	112,8	4,33	1	NA	NA	21,25	100	3,55	0,41	17257,4	0	6,72	38,55	24,16	NA	10,05	0,57	0,87	0,9	151,33	44,12	148,32	4,65	1	NA	NA	53,25	100	30,06	0,09	20068,75	0	12,09	45,12	0	NA	NA	0,61	0,77	0,78	305,1
510	6,63	73,55	79,42	0,03	1,1	1,1	4362,83	4200,82	3925,79	0	0,91	10,1	11,1	6,63	90,99	7,28	NA	NA	0	0	0	-0,04	-0,42	-0,44	0	1,1	1,1	4205,47	4151,73	3779,86	0	0,91	9,96	10,96	-0,04	90,88	-0,04	NA	NA	0	0	0	0,25	2,68	0,55	0	1,1	1,1	807,76
511	0,24	1,92	0,19	0,2	0,63	0,63	290,09	108,93	249,75	0,19	0,87	6,97	7,98	8,3	87,46	10,17	0,49	NA	0	6,42	39,26	0,11	0,87	0,1	0,21	0,92	0,93	327,4	200,23	282,56	0,71	0,88	7,18	8,18	8,52	87,77	8,39	0,66	NA	0	7,57	44,92	0,13	1,03	0,22	0,43	0,9	0,94	637,15
512	69,03	82,57	24,48	4,63	6,22	6,22	129,07	29	18,15	NA	0,16	0,2	1,2	99,33	16,4	480,49	7,45	NA	0	10,74	27,36	28,83	47,59	5,27	1,28	2,64	2,64	66,57	31,07	22,83	0	0,39	0,65	1,65	100,7	39,42	111,8	7,88	NA	0	13,14	58,65	61,36	76,56	26,15	1,85	5,04	5,04	155,52
513	-3,54	-70,26	-1,58	0,92	0,93	0,93	162,64	2,21	151,73	NA	0,94	18,74	19,85	3,39	94,96	3,52	0,43	8563	0	3,09	63,12	-0,94	-40,59	-0,72	0,65	0,99	0,99	281,96	92,59	271,68	NA	0,97	42,3	43,39	2,15	97,7	3,57	0,72	8643	0	2,39	43,27	-48,37	121,06	-23,87	0,67	0,72	0,72	180,11
514	0,4	4,8	0,27	0	1,04	1,14	244,81	190,34	184,66	21,09	0,88	10,59	12,06	13,3	91,71	2,88	2,68	NA	7,05	8,68	85,57	-6,03	-28,56	-2,42	0,06	1,42	1,42	145,98	93,17	65,14	NA	0,79	3,74	4,74	22,55	78,88	-0,48	3,76	NA	16,72	11,46	127,4	-0,94	-1,84	-1,83	0,96	3,29	3,29	712,09
515	24,26	34,66	7,24	0,11	0,23	2,95	108,58	3,19	26,31	72,65	0,3	0,43	1,43	67,08	29,99	122,83	2,75	11473,5	0	12,77	51,14	0,8	1,19	0,32	0,14	0,29	2,55	145,64	6,8	43,26	99,22	0,33	0,5	1,5	35,56	33,23	38,69	3,09	12498,17	0	13,91	67,43	1,03	1,34	0,35	0,45	0,63	4,29	123,14
516	0	0	NA	NA	NA	NA	NA	NA	NA	NA	0	0	1	0	0	NA	NA	NA	0	NA	NA	8,89	8,89	2,14	NA	NA	NA	87,75	NA	NA	NA	NA	NA	1	8,89	0	NA	NA	NA	0	0	0	-0,86	-0,86	NA	NA	NA	NA	NA
517	4,05	76,52	1,66	0,19	0,97	1,1	148,7	101,28	129,99	17,37	0,95	17,88	18,88	17,37	94,7	5,61	2,99	20837,29	0	5,44	63,49	8,74	76,82	3,83	0,05	1,12	1,14	159,65	144,88	136,21	3,09	0,89	7,79	8,79	16,43	88,62	10,73	9,74	38427,91	0	3,37	38,08	8,22	89,39	1,95	0,1	1,36	1,36	86,43
518	13,97	86,68	21,89	0,25	1,07	1,26	570,08	146,76	211,45	40,42	0,38	2,35	6,2	13,97	83,88	65,27	0,31	NA	0	0	0	6,77	30,86	9,98	0,1	1,05	1,05	536,95	180,8	227,92	0	0,43	1,96	4,56	6,77	78,07	40,73	0,41	NA	0	0	0	-16,85	-139,48	-37,26	0,53	0,89	0,89	806,9
519	7,49	27,2	1,69	0,25	1,38	1,39	82,06	64,5	56,95	0,39	0,72	2,63	3,63	79,24	72,44	17,7	59,98	8461,25	0	16,17	79,65	-30,47	-4159,35	-10,71	0,02	1	1	127,93	121,32	124,53	0,55	0,99	135,5	136,5	25,57	99,27	-30,31	NA	3233	0	19,7	199,33	0,06	5,87	0,02	0,29	0,86	1,03	105,92
520	34,49	58,42	18,13	0,6	2,28	2,35	191,39	128,84	76,75	5,64	0,41	0,69	1,69	59,34	40,97	95,61	14,43	24663,57	0	13,07	36,66	-1,31	-6,37	-1,45	0,57	1,17	1,25	404,55	173,77	288,52	22,4	0,79	3,86	4,87	10,72	79,45	7,98	2,92	NA	0	13,37	33,42	17,81	48,66	8,66	0,03	1,54	1,57	177,56
521	1,29	100	0,06	-0,29	-0,26	1,01	17,26	0,5	16,85	21,74	0,99	76,27	77,27	219,52	98,71	1,31	NA	NA	0	10,35	96,08	-6,47	106	-5,59	0,5	0,61	0,94	314,49	35,61	330,01	112,09	1,06	-17,39	-16,39	-6,47	106,1	-6,09	NA	NA	0	0	0	14,89	108,81	6,05	0,25	1,09	1,16	148,45
522	0,16	0,33	0,04	0,57	1,59	1,67	88,72	45,27	44,39	3,62	0,51	1,03	2,03	31,62	50,75	13,6	3,6	NA	0	7,67	74,56	0,31	0,56	0,07	1,41	2,01	2,01	84,58	21,78	36,37	NA	0,45	0,82	1,82	54,56	45,03	8,03	4,6	NA	0	12,61	87,85	-21,71	-45,03	-6,77	0,95	1,46	1,78	113,88
523	1,58	82,21	1,29	0,34	1,83	1,83	297,33	230,84	154,81	NA	0,97	50,43	52,01	9,76	98,08	3,32	18,88	NA	0	6,68	50,03	1,99	83,43	1,38	0,13	2,29	2,29	251,65	227,23	105,33	0	0,98	40,94	41,94	10,84	97,62	3,6	20,08	NA	0	6,12	48,99	-3,01	-7719,33	-3,53	0,29	2,21	2,23	427,72
524	1,57	3,24	1,98	1,91	4,13	4,13	459,34	94,84	109,01	NA	0,52	1,07	2,07	7,08	51,58	5,32	86,4	NA	0	6,96	62,86	-4,01	-9,68	-5,97	0,74	2,05	2,05	542,69	226,33	259,71	NA	0,59	1,42	2,42	1,53	58,6	-6,35	96,33	NA	0	8,25	335,96	-5,82	-9,89	-31,28	1,36	2,93	2,93	1959,92
525	18,92	23,41	6,34	1,38	3,25	3,25	122,09	42,85	22,91	0,03	0,19	0,23	1,24	21,1	19,2	126,15	6,06	NA	0	0,73	6,94	-114,05	-187,97	-41,29	0,64	1,53	1,53	131,78	44,2	49,6	0,18	0,38	0,63	1,65	-103,85	39,32	-235,27	1,52	NA	0	3,69	-13,59	-95,11	-366,63	-569,32	0,75	0,91	0,91	2184,85
526	7,64	8,88	12,82	3,07	6,08	6,2	611,31	168,36	55,98	7	0,14	0,16	1,16	21,69	14,02	99,96	2,13	16272,75	0	23,6	45,26	4,14	4,96	6,14	4,11	5,22	5,33	539,45	83,98	75,5	8,47	0,17	0,2	1,2	18,23	16,59	59,38	3,49	12857,63	0	20,89	50,84	27,32	30,14	25,35	7,35	10,45	10,56	338,66
527	18,81	20,31	24,45	7,81	12,22	12,79	473,02	143,19	32,46	18,55	0,07	0,08	1,08	24,36	7,37	324,3	8,68	NA	0	7,2	16,01	23,97	27,06	31,67	5,29	8,25	8,44	480,85	157,21	53,16	10,47	0,11	0,13	1,13	28,05	11,4	233,95	16,96	NA	0	5,38	11,08	1,29	1,92	1,23	0,62	2,63	2,89	347,08
528	1,36	2,3	0,96	-0,08	0,71	0,81	257,72	76,78	95,41	9,55	0,38	0,65	1,7	15,35	41,02	26,24	0,85	NA	0,63	9,91	58,51	0,75	1,46	0,63	0,49	1,55	1,74	305,03	82,29	77,36	15,29	0,46	0,9	1,93	12,86	48,29	18,14	1,32	NA	0,11	10,14	56,39	0,03	0,05	0,06	0,08	1,35	2,01	762,48
529	10,29	28,26	3,55	0,12	1,33	1,38	125,46	95,59	78,87	3,41	0,64	1,75	2,75	13,54	63,58	24,25	2,62	36066	0	1,12	14,82	2,47	2,83	1,5	4,36	6,61	6,96	220,85	62,18	13,11	9,76	0,13	0,15	1,15	6,15	12,69	62,4	6,96	NA	6,66	2,23	24,29	-7,09	-8,99	-2,74	2,19	4,17	4,23	140,97
530	3,75	24,1	2,09	0,06	1,03	1,03	203,05	163,65	169,55	NA	0,84	5,42	6,42	3,75	84,43	8,43	1,17	NA	0	0	0	1,25	8,35	1,05	0,28	1,04	1,04	304,45	193,41	255,99	NA	0,85	5,67	6,67	3,04	85,02	5,65	1,28	NA	0	1,5	24,68	0,4	3,18	0,36	0,1	1,04	1,04	322,17
531	-12,95	-20,86	-11,9	0,49	1,65	1,97	334,43	103,27	103,69	34,27	0,38	0,61	1,61	12,51	37,93	-14,25	1,78	5980,92	1,1	23,39	132	7,29	13,05	3,62	-0,39	1,83	2,08	180,64	108,69	64,51	16,62	0,44	0,79	1,79	26,3	44,15	28,31	2,5	NA	0	9,44	62,24	1,55	2,97	1,09	0,46	1,49	1,71	255,84
532	0	0	NA	0,47	0,58	0,78	NA	NA	NA	NA	1,07	-14,68	-13,68	0	107,31	0	0,17	NA	0	NA	NA	2,33	-109,54	0,5	0,13	0,93	0,93	78,19	46,51	58,05	NA	1,02	-48,07	-47,07	11,19	102,12	13,84	0,06	NA	0	1,9	33,42	0,63	-64,77	0,2	0,13	2,15	2,15	117,08
533	26,78	28,81	8,81	10,3	14,76	14,76	119,69	35,78	8,02	0	0,07	0,07	1,08	37,29	7,02	389,12	NA	NA	0	3,46	23,44	33,47	47,51	3,1	1,97	3,48	3,48	33,73	14,46	9,57	NA	0,29	0,41	1,42	67,06	29,54	114,88	NA	NA	0	3,11	43,87	10,74	16,48	3,57	0,22	2,93	2,93	121,24
534	22,86	95,74	12,02	0,52	1,25	1,27	191,48	96,63	138,29	3,65	0,76	3,19	4,19	53,16	76,13	37,9	5,32	NA	0	15,94	46,48	8,77	86,56	5,58	0,47	0,72	0,73	231,39	43,03	203,23	3,24	0,9	8,87	9,87	46,36	89,86	14,81	0,31	NA	0	23,9	69,89	23,78	96,82	23,52	0,19	0,31	0,36	360,92
535	0,12	0,45	0,07	0,09	0,73	0,75	201,88	68,77	94,36	1,41	0,72	2,71	3,74	31,03	73,25	4,5	0,8	NA	22,99	17,14	82,2	2,11	11,2	1,1	0,08	1	1,01	190,47	104,18	99,97	1,07	0,78	4,14	5,31	21,69	81,18	5,74	0,7	NA	15,36	10,25	66,66	-3,58	-15,29	-2,55	0,12	0,8	0,81	260,42
536	0,53	0,85	0,44	2,68	2,68	2,68	101,16	NA	112,47	NA	0,38	0,62	1,62	20,6	38,13	1,38	NA	NA	0	16,78	78,77	0,66	8,11	0,4	0,87	1,09	1,09	222,62	43,84	201,88	NA	0,92	11,26	12,26	15,03	91,84	0,72	NA	NA	0	8,79	85,32	0,12	0,73	0,03	0,58	1,21	1,21	101,92
537	7,01	13,62	0,56	2,03	2,06	2,06	28,91	0,45	13,87	NA	0,48	0,94	1,94	23,96	48,5	14,46	NA	NA	0	1,35	64,71	5,94	9,83	0,28	0,99	1,15	1,15	17,25	1,09	0,78	NA	0,4	0,66	1,66	5,94	39,58	60,67	1,11	NA	35,03	0	0	2,23	12,43	0,37	1,09	1,1	1,1	61,05
538	2,71	12,79	1,92	0,13	0,4	0,4	257,72	48,68	165,84	NA	0,79	3,72	4,72	33,8	78,82	9,17	0,38	35008,2	11,18	22,01	75,05	3,9	13,9	2,13	0,31	0,35	0,35	198,37	5,63	137,2	0,04	0,72	2,56	3,56	62,15	71,91	13,58	0,39	44058,61	0,78	31,74	81,54	2,19	8,76	1,4	0,47	0,53	0,53	233,37
539	9,94	19,06	19,66	3,02	4,54	4,55	720,21	77,93	51,29	0,17	0,48	0,92	1,92	19,04	47,85	36,68	1,39	42968,5	0	18,02	28,85	5,58	11,35	14,82	0,98	2,23	2,25	967,56	178,43	142,72	2,09	0,51	1,03	2,03	14,65	50,85	24,7	1,29	NA	0	24,12	35,39	15,94	92,48	17,09	0,36	2,42	2,43	391,25
540	0,36	1,07	0,24	0,37	1,12	1,12	241	3,03	75,96	0	0,66	1,98	2,98	8,23	66,47	21,52	1,08	NA	12,52	5,21	27,35	0,14	0,3	0,07	0,15	1,52	1,52	182,13	40,75	30,66	0	0,52	1,1	2,1	13,67	52,37	37,64	1,19	NA	12,98	6,77	46,26	0,11	0,23	0,06	0,02	1,16	1,16	201,69
541	6,42	13,25	0,18	0,86	1,94	1,94	7,55	5,67	5,25	0	0,52	1,06	2,06	6,42	51,57	12,44	NA	NA	0	0	0	36,9	49,2	0,65	4	4	4	6,43	NA	1,59	NA	0,25	0,33	1,33	36,9	25	147,6	NA	NA	0	0	0	-97,87	-97,87	-184,67	NA	NA	NA	688,72
542	-1,72	-1,72	NA	NA	NA	NA	NA	NA	NA	NA	0	0	1	-1,72	0	NA	NA	NA	0	NA	NA	0	0	NA	NA	NA	NA	NA	NA	NA	NA	0	0	1	0	0	NA	NA	NA	0	NA	NA	0	0	NA	NA	NA	NA	NA
543	2,5	2,98	3,64	3,84	8,13	8,13	529,55	276,22	64,39	0	0,15	0,18	1,19	67,55	16,13	16,3	NA	NA	0	94,64	94,64	10,15	11,32	13,66	15,66	16,65	16,65	490	28,7	29,11	0	0,09	0,1	1,11	52,51	10,3	114,01	NA	NA	0	57,02	74,65	-15,57	-19,83	-17,08	5,68	5,68	5,68	400,45
544	2,66	4,05	2,04	0,76	2,46	2,58	278,71	137,23	80,66	9,47	0,34	0,52	1,52	28,02	34,27	44,57	2,95	NA	0	19,41	55,07	1,98	2,95	1,13	0,51	2,72	2,73	208,89	115,89	52,39	0,31	0,33	0,49	1,49	46,62	33,08	34,15	2,48	NA	0	25,62	69,09	5,85	10,06	3,92	0,55	2,28	2,28	244,52
545	-3,61	545,24	-1,57	0	0,68	0,71	86,77	105,02	141,59	5,8	1	-151,52	-151,02	2,46	100,66	8,17	-0,02	15553,5	9,36	2,65	33,1	0,22	1,94	0,1	0,22	0,99	1,02	160,05	106,86	139,77	3,69	0,89	7,74	8,74	4,43	88,55	2,59	1,14	22805	0	1,85	56,6	0,29	1,05	0,06	0,18	0,92	1,07	79,74
546	0,35	1,34	0,28	0,01	0,36	0,72	286,42	67,61	180,54	72,68	0,74	2,79	3,79	32,91	73,62	7,02	0,62	8708,33	9,15	25,62	83	-23,51	-407,56	-20,97	0,04	0,22	0,3	324,6	49,39	270,68	23,8	0,94	16,33	17,33	19,53	94,23	-21,43	0,19	5186,33	8,92	38,39	161,99	-28,97	117,55	-38,35	0,1	0,14	0,18	483,16
547	-1,59	-177,81	-0,63	0,7	0,72	0,72	144,05	3,04	141,19	NA	0,99	110,91	111,91	-1,59	99,11	10	0,03	NA	0	0	0	-27,47	101,43	-13,06	0,33	0,56	0,63	173,11	0,01	217,14	14,44	1,27	-4,69	-3,69	-27,47	127,08	-15,82	-1,37	NA	0	0	0	-15,54	47,28	-11,28	0,17	0,3	0,38	264,9
548	-1,16	-2,52	NA	1,53	1,85	1,85	NA	NA	NA	NA	0,54	1,17	2,17	-1,16	54,01	-2,14	NA	NA	0	NA	0	-1,28	-2,82	NA	1,83	1,83	1,83	NA	NA	NA	NA	0,55	1,21	2,21	-1,28	54,7	-2,33	NA	NA	0	NA	0	-0,47	-1,04	NA	1,82	1,82	1,82	NA
549	7,61	56,88	2,52	0,12	0,6	1	120,68	23,13	48,6	19,55	0,87	6,48	7,48	13,91	86,63	17,28	0,27	NA	0	2,09	29,22	2,01	51,47	1,31	0,02	0,49	0,72	236,1	59,83	127,02	29,38	0,96	24,57	25,57	9,51	96,09	11,1	0,07	NA	0	4,86	43,27	-12,3	-2261,9	-14,14	0,03	0,64	0,88	419,58
550	1,97	4,25	1,48	0,17	1,55	1,7	274,17	147,57	113,03	17,82	0,52	1,13	2,16	26,15	53,64	10,33	1,99	19277,66	4,28	18,21	77,39	1,59	3,03	1,05	0,37	1,78	1,92	241,52	114,87	88,66	13,03	0,48	0,91	1,91	27,61	47,7	10,41	2,29	14544,56	3,13	17,27	101,69	0,98	2,29	0,72	0,15	1,49	1,57	269,79
551	-8,09	312,52	-4,69	0,3	0,86	1,45	211,32	38,21	68,32	41,27	1,03	-39,65	-38,65	16,92	102,59	-7,88	-0,05	5187,71	0	14,52	128,88	-6	200,29	-3,79	0,01	0,96	0,98	229,67	135,51	142	2,28	1,03	-34,38	-33,38	-0,42	103	-5,68	-0,02	5163,4	1,2	3,52	73,98	0,04	-1,37	0,03	0,15	0,64	0,65	236,36
552	7,12	15,59	3,15	1,14	1,89	1,89	160,75	43,7	83,42	0	0,54	1,19	2,19	56,49	54,31	13,08	NA	NA	0	21,8	73,12	37,67	44,24	20,38	4,48	7,25	7,25	196,88	34,16	26,74	0	0,15	0,17	1,17	85,98	14,84	255,93	NA	NA	0	26,13	52,56	40,59	52,37	16,39	3,37	5,22	5,22	147,36
553	-187,73	415,99	-57,18	0,34	0,48	0,48	110,87	21,48	149,19	NA	1,45	-3,22	-2,22	-141,74	145,13	-76,35	-1,31	NA	0	14,01	-110,91	51,14	120,05	7,56	0,59	0,67	0,67	53,8	2,25	28,56	NA	0,57	1,35	2,35	59,35	57,4	128,99	0,68	NA	0	1,21	13,85	-0,22	-1,65	-0,17	0,54	1	1	279,34
554	-77,7	-185,88	-165,03	1,85	1,85	1,85	295,22	NA	412,63	NA	0,58	1,39	2,39	20,77	58,2	-133,51	NA	NA	0	209,14	311,41	-1050,86	190,67	-98,74	0,16	0,16	0,16	34,2	NA	216,1	NA	6,51	-1,18	-0,18	745,71	651,14	-161,39	NA	NA	0	168,81	224,01	22,65	-444,92	19,88	0,94	0,96	0,96	320,27
555	5,5	18,35	4,65	0,02	1,04	1,21	307,53	114,78	80,12	20,53	0,7	2,33	3,34	29,39	70,03	13,32	1,02	33500,13	34,83	20,18	62,25	15,06	34,64	17,93	0,04	0,87	1,35	433,5	92,89	74,01	54,15	0,56	1,29	2,3	37,92	56,54	11,57	1,01	26567,94	28,1	27,23	71,47	0,46	1,02	0,42	0,05	1,32	1,52	335,48
556	-10,58	-22,58	-23,43	0,04	2,13	2,21	806,18	640,26	213,31	25,58	0,53	1,13	2,13	-4,47	53,16	-13,29	13,56	NA	16,54	13,52	-569,1	-1,89	-4,12	-4,12	0,06	1,88	1,97	791,75	647,54	219,32	35,7	0,54	1,17	2,17	4,28	54,01	1,12	22,9	NA	21,56	13,44	141,37	-5,3	-9,51	-10,71	0,1	2,36	2,55	737,38
557	2,01	4,24	2,76	0,04	1,2	1,49	499,53	101,28	124,49	62,47	0,53	1,11	2,11	3,94	52,6	10,68	2,56	NA	27,28	2,65	16,86	2,57	5,1	4,83	0,01	1,28	1,46	683,2	361,3	181,98	51,43	0,5	0,98	1,98	4,38	49,56	9,76	1,51	NA	21,37	3,4	17,41	2,36	4,16	3,74	0,03	1,05	1,51	576,64
558	15,81	96,79	10,93	0,66	1,21	1,21	251,77	92,82	192,35	0,44	0,83	5,1	6,12	27,68	83,67	20,36	3,77	26819,24	0	8,21	35,19	18,24	93,93	13,17	0,05	1,3	1,31	262,85	187,42	175,22	2,39	0,81	4,15	5,15	42,53	80,58	25,72	2,75	19359,7	0	17,54	47,59	0,75	44,92	0,99	1,37	6,64	7,04	484,47
559	1,62	6,21	1,75	0,01	0,59	0,83	394,08	124,44	150,06	51,64	0,74	2,83	3,83	15,61	73,89	11,27	0,66	13406,05	16,09	15,15	55,89	1	7,44	2,91	0	0,97	1,08	1062,34	536,78	367,37	61,34	0,87	6,45	7,45	6,89	86,58	5,59	0,87	15572,84	17,72	17,19	44,84	-24,08	-298,65	-85,52	0,02	-0,01	0,05	1296,35
560	27,4	114,95	20,38	1,01	1,32	1,32	270,74	61,97	203,12	0,13	0,76	3,2	4,2	74,36	76,17	35,97	NA	19095,38	0	34,93	58,61	-7,5	-12,45	-11,21	1,15	2,41	2,41	543,91	261,8	206,95	NA	0,4	0,66	1,66	20,98	39,71	-15,86	8,68	8304,33	0	42,56	124,54	11,88	15,54	9,05	3,54	3,88	3,88	277,99
561	20,36	24,13	4,57	5,52	6,53	6,53	47,86	12,43	12,4	0	0,16	0,19	1,19	82,92	15,63	130,22	NA	NA	0	14,06	65,11	0,31	0,65	0,09	0,8	1,3	1,3	110,21	28,29	56,34	NA	0,52	1,09	2,09	74,79	52,19	21,32	1,49	NA	0	22,55	80,91	4,28	5,88	1,37	2,64	2,64	2,64	116,89
562	3,96	4,81	1,37	5,96	5,96	5,96	126,38	NA	20,98	NA	0,18	0,22	1,22	193,08	17,77	22,27	NA	NA	0	65,66	97,17	5,44	8,04	1,44	3,15	3,18	3,18	96,25	0,97	29,92	0	0,32	0,48	1,48	55,4	32,38	16,8	NA	NA	0	13,21	117,16	3,13	3,19	1,34	121,06	121,06	121,06	155,9
563	-74,81	48,36	-84,71	0,13	0,18	0,35	412,18	50,96	1026,41	178,72	2,55	-1,65	-0,65	-38,63	254,71	-25,39	-15,22	NA	0	40,97	-39,8	-248,08	53,35	-200,3	0,06	0,09	0,17	293,9	53,3	1633,11	129,17	5,65	-1,22	-0,22	-215,17	564,97	-42,66	-136,44	NA	0	26,57	-8,55	183,85	-2469,75	73,29	0,41	0,73	0,92	145,5
564	5,2	90,19	5,9	0,57	1,66	1,66	412,87	213,56	195,66	0,2	0,94	16,33	17,33	17,51	94,23	9,26	2,56	NA	0	13,95	53,73	1,31	68,99	3,07	0,02	1,48	1,52	853,07	624,45	428	20,06	0,98	51,63	52,63	12,47	98,1	4,67	2,16	NA	0	26,15	66,5	-0,35	-113,4	-1,47	0,1	1,96	2,06	1522,08
565	43,05	96,59	6,93	1,33	1,44	1,46	58,61	3,53	32,03	0,46	0,55	1,24	2,24	47,49	55,43	89,11	2,32	NA	0	0,72	6,81	54,72	95,35	5,63	1,34	1,62	1,95	37,43	4,26	15,66	5,35	0,43	0,74	1,74	63,05	42,62	167,55	3,37	NA	0	0,86	8,89	9,92	77,54	1,76	0,02	0,27	0,94	64,62
566	-13,64	-105,39	-7,81	0,16	0,67	0,67	208,45	90,04	179,48	0	0,87	6,73	7,73	20,43	87,06	-15,66	0,31	3704	0	19,51	139,82	0,01	0,2	0,02	0,64	0,86	0,86	574,57	116,07	532,95	0	0,94	15,91	16,91	16,01	94,09	0,01	0,31	5740	0	25,25	92,84	0,19	2,96	0,22	0,63	0,85	0,85	427,06
567	0	0	NA	NA	NA	NA	NA	NA	NA	NA	0	0	1	0	0	NA	NA	NA	0	NA	NA	3,4	9,48	1,6	1,07	1,55	1,55	171,87	52,47	109,05	0	0,64	1,79	2,79	3,56	64,15	5,3	NA	NA	0	0,08	4,39	3,52	10,07	0,9	0,1	1,03	1,03	93,45
568	1,99	31,24	0,63	0,12	0,72	0,75	115,64	63,78	105,5	2,48	0,94	14,69	15,69	45,32	93,63	6,51	0,28	10758,08	0	13,77	84,67	0,28	7,9	0,14	0,03	0,94	0,95	185,93	160,18	176,39	1,19	0,97	27,7	28,7	26,12	96,52	3,75	0,39	12403,52	0	13,2	83,77	0,08	2,39	0,04	0,01	0,91	0,93	193,8
569	0	0	NA	NA	NA	NA	NA	NA	NA	NA	0	0	1	0	0	NA	NA	NA	0	NA	NA	0	0	NA	NA	NA	NA	NA	NA	NA	NA	NA	NA	1	0	0	NA	NA	NA	0	NA	NA	15,54	99,8	3,42	0,35	1,2	1,2	80,42
570	-0,26	-0,62	NA	0	0	0	NA	NA	NA	NA	0,59	1,41	2,41	-0,26	58,51	-0,44	0,41	NA	0,04	NA	NA	-0,25	-0,6	NA	0	0	0	NA	NA	NA	NA	0,59	1,42	2,42	-0,25	58,76	-0,42	0,41	NA	0	NA	NA	35,04	61,74	73,96	1,1	1,1	1,1	770,52
571	0,95	47,45	0,69	0,19	0,76	0,76	242,58	143,11	253,92	NA	0,98	48,72	49,72	1,32	97,99	0,97	0,08	NA	0	0,26	21,61	0,12	9,88	0,04	0,07	0,85	0,85	124,84	95,57	121,98	NA	0,99	82,43	83,43	0,74	98,8	0,27	0,07	NA	0	0,21	58,75	-3,35	389,47	-1,82	0,01	0,48	0,48	198,11
572	-38,88	205,79	-49,96	0,51	1,41	1,41	467,71	296,59	327,17	NA	1,19	-6,29	-5,29	-38,88	118,89	-32,7	NA	NA	0	0	0	-21,28	52,42	-33,23	0,41	1,19	1,19	568,33	368,61	471,65	NA	1,41	-3,46	-2,46	-21,28	140,6	-15,14	NA	NA	0	0	0	36,3	325,81	54,57	0,47	2,28	2,28	548,75
573	4,42	10,52	4,59	0,44	2,16	2,16	377,47	69,81	91,06	NA	0,58	1,38	2,38	13,67	57,97	23,85	1,49	NA	26,15	9,59	36,44	1,88	7,04	1,79	0,31	1,37	1,41	347,44	149,73	140,77	6,24	0,73	2,75	3,75	7,48	73,35	8,1	1,34	NA	29,34	5,34	41,97	21,56	44,13	14,42	0,11	2,63	2,65	244,08
574	0,79	6,09	0,64	0,05	0,93	1,34	296,79	189,38	202,02	90,4	0,74	5,69	7,7	17,91	87,02	2,2	7,35	NA	4,47	13,96	89,43	0,81	1,93	0,63	0	2,15	2,15	284,27	276,35	116,67	NA	0,46	1,1	2,38	17,36	57,95	2,61	27,53	NA	4,2	12,93	88,93	0,91	1,74	0,95	0,02	1,17	2,1	382,99
575	-364,23	-364,23	NA	NA	NA	NA	NA	NA	NA	NA	0	0	1	-364,23	0	NA	NA	NA	0	NA	0	0,89	32,32	9,18	0	1,04	1,04	3752,94	376,2	179,25	0	0,97	35,3	36,3	0,89	97,25	3,68	1,01	NA	75,44	0	0	2,78	30,09	19,06	10,36	10,59	10,59	2498,67
576	-80,92	68,6	-10,39	0,07	0,17	0,41	46,76	10,28	100,79	24,56	2,18	-1,85	-0,85	-24,06	217,96	-34,62	-10,81	NA	0	7,3	-283,42	-73,91	47,8	-13,02	0,08	0,13	0,27	64,11	7,97	161,45	23,35	2,55	-1,65	-0,65	-37,2	254,64	-24,1	-5,14	NA	0	6,47	-157,41	31,78	-124,89	13,1	0,29	0,46	0,74	150,48
577	0,39	0,4	0,29	77,69	77,69	77,69	264,44	NA	3,37	NA	0,01	0,01	1,01	0,39	1,29	30,63	NA	NA	0	0	0	12,03	12,65	34,04	15,66	20,41	20,41	1029,89	237,45	49,9	NA	0,05	0,05	1,05	12,03	4,9	245,62	NA	NA	0	0	0	2,46	10,43	15,44	1,31	1,31	1,31	2291,41
578	9,38	14,09	8,41	2,94	2,99	2,99	247,55	5,35	108,03	NA	0,33	0,5	1,5	9,38	33,46	28,02	NA	NA	0	0	0	22,85	46,45	7,68	1,95	1,95	1,95	122,28	NA	61,43	NA	0,51	1,03	2,03	32,77	50,8	44,99	NA	10061	0	3,33	18,85	5,47	12,96	3,11	1,62	1,62	1,62	207,46
579	4,46	5,44	5,61	0,58	3,96	3,96	457,73	265,32	78,39	NA	0,18	0,22	1,22	6,93	18,11	37,17	2,66	NA	0	3,11	23,08	6,81	9,68	3,99	0,09	1,93	1,96	213,14	108,04	58,67	1,59	0,3	0,42	1,42	10,91	29,59	41,52	1,6	NA	0	2,4	21,39	-1,48	181,38	-1,03	0,01	0,51	0,52	255,02
580	0,17	1,7	0,14	0,92	1,15	1,51	291,29	37,26	164,04	59,34	0,9	8,71	9,71	9,29	89,7	15,31	3,19	11497	32,57	7,3	34,59	4,43	23,82	1,92	0,67	1,65	1,65	157,8	85,29	87,64	0	0,81	4,38	5,38	19,02	81,42	20,67	6,76	NA	24,94	6,32	40,45	-7,29	-32,44	-3,57	0,07	1,44	1,54	178,89
581	-42,71	-120,49	-13,15	0,07	0,51	1,17	112,06	30,94	62,79	46,93	0,64	1,82	2,82	-24,6	64,56	-36,58	1,61	487,43	6,63	5,57	285,67	0,41	1,31	0,12	0,09	0,84	1,06	105,73	35,77	37,62	10,68	0,69	2,22	3,22	26,86	68,97	25,03	1,06	NA	9,74	7,68	63,41	3,06	8,8	1,13	0,06	0,8	1,01	135,03
582	17,56	25,17	15,54	0,41	2,7	2,72	322,17	121,43	64,6	1,35	0,27	0,39	1,43	34,28	30,24	76,06	1,87	39465,29	1,87	14,8	40,45	1,94	3,02	2	0,23	1,85	1,87	376,02	116,21	99,13	2,31	0,36	0,56	1,56	17,33	35,8	14,94	1,46	NA	0,11	15,9	74,07	0,37	0,62	0,67	0,15	1,49	1,53	657,62
583	-0,74	-42,01	NA	0,03	0,03	0,03	NA	NA	NA	NA	0,98	55,72	56,72	-0,74	98,24	-0,75	0,02	NA	0	NA	0	0,27	13,52	28,35	0,04	0,04	0,04	37603,93	0	36435,6	0	0,98	48,25	49,25	0,27	97,97	0,28	0,02	NA	0	0	0	0,77	28,34	20,81	0,07	0,08	0,08	9840,9
584	0,49	2,19	0,09	1	1,29	1,29	68,63	15,12	52,55	NA	0,78	3,45	4,45	0,49	77,54	0,64	NA	NA	0	0	0	0,15	1,05	0,05	0,7	1,17	1,17	123,71	48,59	104,78	0	0,86	6	7	0,15	85,71	0,18	NA	NA	0	0	0	0,88	11,77	0,36	0,94	1,16	1,16	151,02
585	4,25	33,44	2,34	0,39	1	1,02	200,41	58,03	42,98	1,95	0,87	6,86	7,86	28,47	87,28	16,11	1	12093,13	56,15	13,33	53,25	-0,03	-2,24	-0,03	0,09	0,65	0,88	288,01	113,56	144,61	46,81	0,98	65,3	66,3	22,25	98,49	7,87	0,75	10270,63	42,64	17,63	64,22	0	0,14	0	0,04	0,7	0,85	151,06
586	2,73	12,22	2,17	0,12	1,28	1,51	290,15	117,34	78,15	22,86	0,75	3,37	4,48	31,13	77,69	9,07	1,11	17789,38	36,71	22,64	79,92	3,97	16,72	3,69	0,2	1,21	1,37	338,27	139,83	99,21	22,64	0,76	3,2	4,21	30,91	76,25	9,95	1,13	NA	36,21	25,04	64,98	0,09	0,37	0,11	0,24	1,03	1,27	436,28
587	0,08	0,14	0,05	0,62	1,29	1,76	242,52	66,31	98,75	47,2	0,45	0,83	1,83	59,62	45,26	24,05	2,09	NA	0	39,67	84,73	-59,18	-157,3	-39,53	0,88	1,02	1,23	243,16	19,05	134,61	28,38	0,62	1,66	2,66	5,09	62,38	-67,11	1,35	NA	0	42,93	192,67	-81,91	383,54	-32,69	0,26	0,37	0,48	145,66
588	1,26	12,18	0,33	0,07	0,7	0,87	96,39	45,99	76,8	13,25	0,9	8,65	9,65	96,59	89,64	9,19	0,59	NA	0	25,24	98,24	0,07	0,84	0,02	0	0,61	0,84	111,63	53,78	89,27	22,11	0,92	10,96	11,96	82,49	91,64	6,63	0,56	NA	2,63	25,28	90,71	0,53	6,29	0,22	0,01	0,43	0,68	148,78
589	7,09	16,04	2,63	0,06	1,32	1,32	135,3	65,16	59,12	NA	0,52	1,17	2,26	30,52	55,83	33,15	1,27	30637,59	0,88	8,71	56,22	2,56	6,57	1,65	0,02	1,21	1,21	235,03	153,01	71,83	0	0,6	1,55	2,57	20,86	61,08	20,14	1,34	23690,95	26,83	11,82	58,62	2,24	4,63	1	0,01	1,33	1,34	162,97
590	3,43	6,61	5,64	0,62	0,77	0,78	598,19	44,08	284,64	0,55	0,48	0,93	1,93	3,43	48,11	70,89	0,84	NA	0	0	0	6,36	14,02	9,43	1,33	1,42	1,42	539,75	27,66	291,72	0,14	0,55	1,2	2,2	6,36	54,65	58,33	2,16	NA	0	0	0	-0,82	-2,35	-2,6	0,51	0,52	0,52	1158,1
591	-7,4	-7,64	NA	31,66	31,66	31,66	NA	NA	NA	NA	0,03	0,03	1,03	-7,4	3,16	-234,43	NA	NA	0	NA	0	8,7	9,44	44,95	10,2	12,87	12,87	1879,54	385,71	144,26	NA	0,08	0,08	1,08	9,29	7,76	112,17	NA	NA	0	3,04	5,13	6,77	7,16	3,5	16,41	18,39	18,39	188,54
592	-65,8	132,85	-31,18	0,23	0,23	0,28	172,49	0,82	254,46	11,11	1,5	-3,02	-2,02	41,55	149,53	-44,01	-0,84	NA	0	50,87	257,18	51,13	62,74	9,76	3,9	4,82	4,82	69,45	11,64	12,71	NA	0,19	0,23	1,23	184,27	18,5	276,3	7,48	NA	0	25,4	72,8	-12,86	-154,68	-6,03	0,01	0,82	0,83	171,14
593	1,06	-2,03	0,53	0,33	2,89	3,31	183,43	127,01	49,63	21,2	1,52	-2,91	-1,91	10,28	152,32	0,7	-0,45	6568	0	4,65	79,48	-55,48	22,26	-17,72	1,51	1,51	10,09	116,28	NA	6,71	58,37	3,49	-1,4	-0,4	-19,67	349,22	-15,89	2,29	-1985	0	11,44	-235,21	1,76	-0,89	0,58	0,9	1,17	2,39	119,13
594	0,3	3,06	0,19	0,35	1,07	1,14	229,81	143,01	198,57	13,56	0,89	9,09	10,25	58,55	90,24	2,04	NA	NA	0	36,78	95,55	0,49	7,46	0,28	0,28	0,93	0,96	204	118,16	183,18	5,75	0,93	14,21	15,21	45,8	93,43	4,91	0,66	NA	0	25,39	124,63	1,06	61,45	1,06	0,6	0,85	0,92	366,49
595	27,8	34,13	44,29	5,39	5,39	5,39	579,9	0	106,35	0	0,19	0,23	1,23	27,8	18,54	149,9	NA	NA	0	0	0	-57,48	-58,48	NA	53,58	58,32	58,32	NA	NA	NA	NA	0,02	0,02	1,02	-57,48	1,71	-3352	NA	NA	0	NA	0	-4,75	-4,75	NA	NA	NA	NA	NA
596	-74,84	15,56	-103,76	0,05	0,07	0,07	504,69	46,95	2899,22	0	5,81	-1,21	-0,21	-48,92	580,84	-7,09	-7,8	NA	0	35,93	-639,38	-4,66	1,13	-2,17	0,06	0,15	0,15	169,94	78,62	861,67	0	5,13	-1,24	-0,24	-4,66	512,68	4,66	-17,37	NA	0	0	0	4,35	-0,36	1,22	0,08	0,08	0,08	102,15
597	-2,86	-3,04	-3,8	13,51	18,32	19,18	483,39	67,8	20,24	17,62	0,06	0,06	1,06	15,98	5,81	79,22	5,15	NA	0	25,02	76,58	0,61	0,65	0,68	18,54	23,27	25,67	408,84	40,7	13,62	33,18	0,07	0,07	1,07	18,26	6,78	88,02	7,29	NA	0	19,83	69,86	0,69	0,75	0,69	14,43	18,36	18,92	365,35
598	26,06	66,33	27,38	0,24	1,6	1,61	382,39	179,9	162,44	1,49	0,61	1,55	2,55	39,72	60,71	47,12	1,85	NA	13,02	14,35	27,94	21,21	NA	25,3	0,22	1,3	1,31	434,17	94,71	58,67	0,29	0,59	NA	NA	41,7	58,93	44,4	0,52	NA	40,85	24,44	37,73	4,6	10,82	7,08	0,01	1,08	1,09	561,47
599	1,88	2,4	0,68	4,62	4,62	4,62	130,83	NA	28,01	NA	0,22	0,28	1,28	1,88	21,64	8,68	NA	NA	0	0	0	2,82	2,84	0,09	157,56	157,56	157,56	11,95	NA	0,08	NA	0,01	0,01	1,01	2,82	0,63	444,12	NA	NA	0	0	0	2,04	7,63	0,25	0,38	1,36	1,36	44,57
600	0,89	6,17	0,39	0,41	0,94	0,94	158,76	70,58	133,89	NA	0,86	5,95	6,95	11,2	85,61	11,69	0,73	NA	0	4,5	51,07	-4,89	-36,56	-2,53	0,22	0,99	0,99	188,44	124,52	160,61	NA	0,87	6,48	7,48	12,59	86,63	7,02	0,95	NA	0	9,05	69,69	0	0	NA	1	1,13	1,13	NA
601	1,46	3,91	0,65	0,19	1,28	1,5	162,82	110,05	85,31	21,93	0,63	1,68	2,68	44,94	62,67	6,27	5,94	NA	9,56	19,45	87,87	0,53	0,78	0,36	0,78	1,56	2,94	245,31	60,05	64,68	107,66	0,32	0,47	1,47	25,56	31,98	11,29	10,36	4567,23	5,13	16,87	75,5	0,49	0,81	0,36	0,17	0,98	2,23	268,13
602	3,08	3,4	0,7	6,6	10,57	10,57	28,86	30,71	7,74	0	0,09	0,1	1,1	3,08	9,46	32,53	NA	NA	0	0	0	6,32	6,42	0,99	67,48	67,64	67,64	57,22	0,13	0,84	0	0,01	0,02	1,02	6,32	1,48	427,71	NA	NA	0	0	0	0,11	0,11	0,18	2769	2769	2769	598,22
603	0,84	2,34	0,1	0,16	2,58	3,22	44,6	24,36	10,08	6,62	0,64	1,79	2,79	24,38	64,18	5,1	1,49	NA	0	2,88	81,74	0,17	0,57	0,08	1,03	1,91	2,49	163,76	47,97	54,43	31,79	0,7	2,29	3,29	19,15	69,62	8,2	4,27	NA	34,71	8,54	62,48	0,12	0,39	0,04	0,77	2,24	2,64	126,29
604	-10,88	-14,93	-1,35	1,68	3,68	3,68	45,14	24,31	12,12	NA	0,27	0,37	1,37	-10,88	27,15	-40,07	NA	NA	0	0	0	-51,4	-98,1	-6,75	0,67	2,1	2,1	47,82	32,19	22,52	NA	0,48	0,91	1,91	-51,4	47,61	-107,96	NA	NA	0	0	0	-29,98	-39,24	-3,62	1,23	4,24	4,24	44,06
605	7,82	9,06	8,63	12,4	13,71	14,1	401,92	28,98	22,35	8,96	0,07	0,08	1,16	23,78	13,74	166,91	4,49	NA	0	17,62	53,87	6,93	7,73	5,4	9,27	9,82	10,07	283,98	11,91	21,98	5,68	0,09	0,1	1,12	26,07	10,35	128,02	4,3	NA	0	14,93	58,3	6,54	7,47	7,09	6,73	7,24	7,38	395,66
606	60,12	169,76	15,6	0,77	0,83	0,87	94,45	3,51	58,32	2,07	0,65	1,82	2,82	68,44	64,59	95,11	0,8	NA	0	2,16	9,86	12,66	21,53	6,24	0,26	1,09	1,09	179,46	45,34	54,56	0	0,41	0,7	1,7	21,53	41,21	33,94	1,03	NA	0	4,37	25,28	37,93	53,58	31,14	1,45	2,39	2,39	299,67
607	71,03	79,77	12,38	7,04	8,97	8,97	63,44	13,29	6,87	0	0,11	0,12	1,12	71,03	10,95	651,13	52,22	NA	0	0	0	58	59,24	14,38	39,44	47,17	47,17	90,24	14,54	1,88	0	0,02	0,02	1,02	58	2,11	2759,18	153,73	NA	0	0	0	37,95	52,82	12,18	2,02	3,55	3,55	117,17
608	-0,72	-1,18	-0,36	0,79	2,11	2,19	185,58	95,12	72,31	6,25	0,39	0,65	1,65	7,18	39,43	11,98	4,48	6405	0	4,03	65,64	25,53	37,4	10,97	0,63	2,94	2,94	156,47	112,98	49,03	NA	0,32	0,46	1,46	33,36	31,73	93,59	10,2	16401,5	0	3,37	18,02	15,34	22,81	8,42	1,09	2,73	2,73	200,27
609	0,54	17,61	1,01	0,29	0,67	0,67	680,29	249,98	651,96	0,17	0,97	31,64	32,64	14,23	96,94	10,58	0,09	10680,71	0	25,6	53,01	-21,83	118,57	-53,24	0,35	0,47	0,47	887,89	129,73	1038,79	0,43	1,18	-6,43	-5,43	-7,9	118,41	-18,43	-0,43	1320,67	0	33,97	375,48	-9,18	28,95	-14,16	0,23	0,38	0,39	563,09
610	1,69	3,37	0,18	0,52	2,1	2,15	38,05	19,91	15,43	0,8	0,43	0,85	2	74,93	49,9	9,17	4,59	11528,5	0	7,66	87,07	9,22	17,46	1,77	0,67	2,06	2,08	70,02	33,81	30,01	0,39	0,45	0,86	1,89	72,24	47,21	24,37	6,13	13455,67	0	12,12	80,51	10,61	18,83	2,38	2,26	4,34	4,37	82,07
611	6,08	46,84	1,45	0,1	0,11	1,57	86,86	0,27	54,62	81,11	0,87	6,71	7,71	8,8	87,03	6,98	NA	NA	8,89	0,65	30,82	10,46	29,13	1,68	0,9	1,07	2,65	58,55	3,7	21,88	35,02	0,64	1,79	2,79	33,17	64,1	16,32	NA	NA	26,32	3,65	56,36	NA	NA	NA	NA	NA	NA	NA
612	-367,24	1029,37	-148,95	0	0	0	75,03	NA	178,74	NA	1,36	-3,8	-2,8	-367,24	135,68	-270,67	-0,36	NA	0	0	0	-0,26	112,02	-3,46	0,01	0,01	0,01	4839,37	13,32	4096,24	NA	1	-431,89	-430,89	-0,26	100,23	5,13	0,15	NA	0	0	0	-0,31	-3,37	-1,6	13,83	15,09	15,09	1879,99
613	-1,06	-34,45	-0,31	0,14	0,99	0,99	107,43	87,5	102,98	0	0,97	31,48	32,48	-1,05	96,92	2,31	0,79	NA	0	0	0,29	0	0,03	0	0	1	1	207,72	200,33	200,33	NA	0,98	39,26	40,26	0	97,52	1,6	1,56	NA	0	0	0	0,66	99,89	0,24	0,49	0,96	0,96	130,82
614	35,42	54,66	37,65	0,49	2,21	2,21	386,92	88,28	51,32	0	0,35	0,54	1,54	54,03	35,2	128,88	1,27	30785,8	0	19,78	25,07	29,53	49,26	30,63	0,47	1,55	1,55	377,55	94,48	87,63	0	0,4	0,67	1,67	58,21	40,06	95,14	1,22	15363,9	0	29,75	37,39	32,77	87,26	31,63	0,29	0,81	0,81	352,31
615	-25,64	184,32	NA	0,04	0,04	0,04	NA	NA	NA	NA	1,14	-8,19	-7,19	-25,64	113,91	-5,88	-0,15	NA	0	NA	0	1,37	-37,73	0,47	0,06	0,15	0,62	126,35	11,15	129,23	60,81	1,04	-28,63	-27,63	9,01	103,62	6,78	-0,1	NA	0	2,65	106,54	-4,33	59,86	-1,25	0,04	0,21	0,67	105,79
616	4,35	19,81	2,48	-0,03	1,66	2,57	207,89	100,97	59,71	54,91	0,78	3,55	4,55	39,41	78,03	11,19	0,89	NA	0	20,02	69,83	0	0,01	0	0	2,16	4,33	275,45	102,04	47,34	104,32	0,75	3,01	4,01	35,71	75,06	0	1,07	NA	0	27,02	90,96	0,03	0,09	0,03	0	1,12	4,25	449,8
617	17,71	58,73	4,86	0,06	0,59	0,59	99,85	36,06	67,8	0,3	0,7	2,32	3,32	63,05	69,85	41,25	0,53	NA	0	12,44	54,33	-0,71	-4,19	-0,41	0,18	0,57	0,58	210,18	66,15	169,58	0,72	0,83	4,92	5,92	39,75	83,11	10,54	0,34	NA	0	23,36	75,72	0,53	3,24	0,36	0,32	0,7	0,72	246,14
618	-1,74	-1,81	-1,48	1,42	7,63	7,63	310,84	75,09	12,09	0	0,04	0,04	1,04	40,93	3,93	-44,19	1,37	NA	0	36,43	104,25	-58,26	-58,26	-70,03	NA	NA	NA	437,53	360	0	0	0	0	1	-35,73	0	NA	NA	NA	0	27,08	-63,04	2,11	2,15	0,14	3,68	60,54	60,54	24,81
619	-1,31	-72,58	-31,82	22,98	24,82	24,82	8858,08	84,09	45,84	NA	0,97	53,83	55,51	-1,31	98,2	3,13	1,12	NA	0	0	0	7,64	84,9	54,11	0,96	1,07	1,07	2578,69	46,75	399,59	NA	0,9	10,01	11,12	7,64	91	12,65	0,99	NA	0	0	0	2,29	70,13	35,76	0,03	0,04	0,04	5708,9
620	12,99	32,11	7,96	0,47	1,17	1,26	223,05	89,83	92,11	12,28	0,6	1,47	2,47	40,79	59,54	33,18	1,56	46105,84	16,45	17,04	54,16	20,02	23,58	10,48	0,67	3,22	3,33	190,53	60,84	23,86	2,55	0,15	0,18	1,18	52,12	15,1	219,89	1,5	37846,15	0	16,8	43,82	12,04	21,53	9,9	0,09	1,65	1,67	299,92
621	20,66	79,49	14,77	0,37	1,15	1,15	204,44	137,48	175,94	NA	0,74	2,85	3,85	46,63	74,01	39,77	1,52	8448,14	0	18,57	41,2	29,58	74,46	11,83	NA	0	NA	145,57	NA	62,35	NA	0,6	1,52	2,52	46,69	60,27	68,26	1,53	16861	10,28	6,84	27,09	-0,32	-1,34	-0,36	NA	0	NA	401,43
622	-0,08	-8,37	-53,92	NA	NA	NA	237422,46	2247,04	0	0	0,99	100,23	101,23	-0,08	99,01	-0,08	1,01	NA	0	0	0	-0,07	-7,57	-3,9	NA	NA	NA	20467,81	193,16	NA	NA	0,99	108,2	109,2	-0,07	99,08	-0,07	1,01	NA	0	0	0	0,15	14,38	9,66	NA	NA	NA	22882,4
623	-30,62	-32,09	-20,46	4,95	17,34	21,73	243,21	136,57	11,02	49,09	0,05	0,05	1,05	-30,62	4,58	-668,02	NA	NA	0	0	0	-0,05	-0,05	-0,03	2,46	19,52	19,52	207,05	178,76	10,47	NA	0,05	0,05	1,05	-0,05	5,11	-1	NA	NA	0	0	0	-4,16	-4,35	-29,06	1,9	23,42	23,42	2547,84
624	3,84	10,36	6,88	0,02	1,41	1,59	652,52	564,72	404,93	74,9	0,63	1,7	2,7	10,81	62,95	6,1	NA	NA	0	12,49	59,07	2,9	6,35	10,69	0,03	1,85	1,85	1340,51	1304,58	716,27	0	0,54	1,19	2,19	11,15	54,25	5,35	NA	NA	0	30,38	69,08	11,02	17,03	25,41	0,42	2,85	2,85	841,73
625	0	0	NA	NA	NA	NA	NA	NA	NA	NA	0	0	1	0	0	NA	NA	NA	0	NA	NA	4,59	14,59	1,88	2	2	2	149,5	0	73,95	0	0,69	2,18	3,18	242,08	68,55	6,69	NA	NA	0	97,54	97,54	0,07	0,58	0,07	0,02	1,13	1,13	350,96
626	2,41	2,41	0,83	NA	NA	NA	125,06	1,06	NA	NA	NA	NA	1	2,41	0	NA	NA	NA	0	0	0	-8,28	-9,03	-164,86	11,91	12,14	12,14	7243,93	134,05	590,27	NA	0,08	0,09	1,09	-8,28	8,24	-100,55	NA	NA	0	0	0	10,94	11,38	4,62	13,34	25,68	25,68	154,11
627	-120,47	604,03	-19,45	0,25	0,92	0,92	58,78	42,09	63,11	NA	1,2	-6,01	-5,01	40,21	119,94	-100,44	NA	NA	0	25,95	358,06	40,17	113,65	16,72	0,77	0,99	0,99	151,48	20,4	78,15	NA	0,65	1,83	2,83	73,52	64,66	74,69	1	NA	10,66	13,88	38,6	12,1	28,46	10,82	1,32	1,32	1,32	326,36
628	3,22	28,36	0,74	0,23	0,5	1,03	69,22	19,96	73,13	39,05	0,89	7,79	8,79	3,22	88,63	5,32	1,52	NA	0	0	0	1,07	15,7	0,37	0,02	0,54	1,04	127,59	60,21	117,62	60,52	0,93	13,74	14,74	1,21	93,21	2,49	2,45	NA	0	0,05	4,91	-16,16	132,94	-9,34	0	0,42	0,84	210,86
629	0,7	1,97	0,92	0,42	2,12	2,12	482	261,79	153,54	NA	0,65	1,83	2,83	19,51	64,66	57,67	2,18	NA	0	24,92	29,67	31,4	45,72	37,02	2,99	3,37	3,37	429,13	40,28	105,94	NA	0,31	0,46	1,46	40,61	31,32	195,81	4,86	NA	0	10,86	11,21	14,89	17,48	37,3	5,24	6,34	6,34	914,14
630	5,25	38,99	2,3	2,42	2,42	2,42	159,77	0	61,02	0	0,87	6,43	7,43	123,98	86,54	8,52	9,64	NA	5	52,11	97,71	-31,01	190,59	-14,11	1,55	1,55	1,55	165,61	0	59,86	0	1,16	-7,15	-6,15	93,33	116,27	-26,67	1,45	NA	23,68	56,57	138,82	-23,66	1347,48	-14,88	0,76	2,42	2,42	229,59
631	-17,07	-17,07	NA	NA	NA	NA	NA	NA	NA	NA	0	0	1	-17,07	0	NA	NA	NA	0	NA	0	-1,18	-1,18	NA	NA	NA	NA	NA	NA	NA	NA	0	0	1	-1,18	0	NA	NA	NA	0	NA	0	0	0	NA	NA	NA	NA	NA
632	-6,95	-35,19	-6,94	0	0,78	1,11	363,6	223,45	288,63	97,31	0,8	4,07	5,07	-6,95	80,26	-5,48	1,79	NA	0	0	0	-4,5	-52,65	-6,75	0,03	0,4	1,03	546,15	183	493,95	318,82	0,91	10,71	11,71	-1,15	91,46	-3,08	1,53	NA	0	5,02	275,34	-2,07	-35,91	-5,15	0,02	0,39	1,02	908,39
633	3,9	7,42	0,28	1,44	1,44	1,44	22,55	NA	12,07	NA	0,47	0,9	1,9	3,9	47,43	30,52	1,66	NA	0	0	0	-43,85	-114,29	-13,84	0,58	0,81	0,81	114,85	16,52	70,01	NA	0,62	1,61	2,61	-42,92	61,63	-71,15	0,77	NA	0	0,29	-2,86	-9,99	-76,72	-1,97	0,02	0,8	0,8	72,16
634	28,55	85,85	11,64	1,29	1,48	1,48	148,43	15,42	79,54	NA	0,67	2,01	3,01	28,55	66,75	43,98	2,38	NA	12,54	0	0	32,07	78,49	9,16	1,3	1,31	1,31	103,95	0,58	43,69	NA	0,59	1,44	2,45	32,07	59,14	72,87	1,32	NA	16,42	0	0	13,37	25,96	5,96	1,4	1,6	1,6	162,81
635	5,87	24,7	7,15	2,71	4,93	5,88	443,37	149,79	67,51	64,87	0,16	0,67	4,21	12,94	76,23	42,55	2,63	NA	0	8,61	46,75	9,82	43,65	17,53	2,19	3,54	3,97	650,04	205,34	152,51	67,43	0,35	1,54	4,45	13,65	77,51	29,27	6,12	NA	0	6,84	23,84	37,8	72,41	41,51	1,74	2,36	2,36	400,91
636	6,58	8,19	1,13	5,07	5,07	5,07	62,28	NA	12,14	NA	0,2	0,25	1,25	61,56	19,72	33,35	NA	NA	0	9,41	85,57	-160,67	-371,78	-53,4	1,68	1,76	1,76	120,97	1,54	67,94	NA	0,57	1,31	2,31	-14,94	56,78	-282,96	NA	NA	0	48,43	-1181,41	-871,16	134,59	-16,01	0	0,13	0,13	6,71
637	11,48	11,9	9,15	37,22	37,22	37,22	290,13	NA	7,71	NA	0,04	0,04	1,04	11,48	3,55	322,97	NA	NA	0	0	0	3,8	3,87	3,89	112,22	112,15	112,15	372,33	-0,23	3,28	NA	0,02	0,02	1,02	3,8	1,71	222,82	NA	NA	0	0	0	9,83	10,21	11,43	33,56	33,53	33,53	424,39
638	55,79	82	19,91	0,72	3,12	3,16	129,9	80,19	36,12	1,31	0,32	0,47	1,47	65,81	31,96	189,03	6,55	NA	0	3,57	11,61	0,87	1,15	1,59	1,16	4,53	4,59	668,73	359,97	124,88	8,33	0,25	0,33	1,33	10,4	25	24,25	6,27	NA	0	17,52	57,04	-9,51	-10,75	-23,62	4,09	10,53	10,73	907,09
639	4,51	12,32	8,14	0	0,92	1,2	657,33	372,31	333,58	117,94	0,63	1,73	2,73	18,55	63,43	9,8	1,5	NA	11,41	25,36	63,56	20,27	45,14	14,18	0,08	1,55	1,67	254,51	187,81	127,41	15,05	0,55	1,23	2,23	30,87	55,08	38,93	2,93	NA	0	7,41	25,61	0,08	0,1	0,26	0,92	2,31	3,79	1212,26
640	47,42	100	16,22	1,29	1,6	1,7	124,48	NA	64,73	6,53	0,53	1,11	2,11	103,76	52,58	95,19	4,52	NA	0	19,27	52,24	34,97	100	15,6	1,07	1,28	1,41	162,31	11,55	49,88	13,68	0,65	1,86	2,86	86,82	65,03	57,96	4,17	NA	33,95	23,12	56,29	38,25	100	12,03	1,32	1,35	1,47	114,79
641	1,14	3,22	0,83	0,03	0,74	1,06	266,14	85,3	96,53	38,04	0,65	1,82	2,83	16,48	64,61	11,87	1,09	NA	8,62	11,22	71,36	1,44	4,96	1,62	0,04	0,81	1,01	408,2	152,77	147,61	39,05	0,71	2,44	3,44	10,03	70,97	10,6	1,02	NA	19,35	9,63	57,83	17,77	40,86	43,17	0,19	0,71	0,98	886,69
642	-30,47	45,4	-14,49	0,17	0,46	1,2	173,1	29,31	99,08	74,1	1,67	-2,49	-1,49	32,6	167,11	-2,42	-1,81	NA	0	29,99	94,63	-22,25	26,81	-21,31	0,13	0,2	0,41	348,59	41,61	587,21	127,65	1,83	-2,2	-1,2	13,48	183,02	2,92	-2,36	NA	0	34,22	113,34	15,21	-20,52	10,25	0,17	0,24	0,49	246,1
643	22,37	62,06	11,02	8,36	13,66	13,68	179,35	49,72	9,4	0,26	0,64	1,77	2,77	22,37	63,96	47,05	1,74	NA	0	0	0	10,89	30,95	2,55	0,71	1,29	1,29	85,15	31,32	54,57	0,11	0,65	1,84	2,84	25,68	64,82	48,58	2,17	NA	0	3,46	26,35	1,41	11,84	0,96	0,12	1,17	1,17	247,27
644	-5,49	-34,31	-0,86	0,02	1,06	1,06	57,39	49,62	47,57	NA	0,84	5,25	6,25	26,44	84,01	7,26	1,54	NA	0	5,03	72,55	3,2	5,61	0,62	0,08	1,24	1,24	70,09	34,18	29,56	0	0,43	0,75	1,75	32,02	42,88	25,2	1,86	NA	0	5,55	101,89	1,43	2,55	0,3	0,54	1,65	1,65	76,68
645	-0,01	-0,7	-0,04	0,43	5,22	5,22	950,65	613,08	128,54	NA	0,85	41,24	48,61	1,19	97,94	0,01	2,56	298664,11	0	3,15	15,22	-1,61	-342,41	-2,25	0,09	2,75	2,75	509,07	313,71	118,5	0	0,99	210,51	212,68	0,17	99,53	-1,6	2,16	409242,95	0	2,49	13,6	-6,91	101,92	-18,79	0,06	3,34	3,34	992,58
646	0,7	25,04	0,35	0,26	0,57	0,92	180,14	53,27	172,81	62,61	0,97	34,74	35,74	29,1	97,2	1,89	0,29	5204,18	0	14,05	93,1	-2,98	-488,46	-2,25	0	0,17	0,93	274,68	44,3	268,81	207,03	0,99	162,86	163,86	45,63	99,39	-0,46	0,13	5792,24	0	36,68	98,19	1,08	57,41	0,8	0	0,05	0,9	269,41
647	1,22	4,46	0,22	0,47	0,72	1,12	66,8	10,42	37,38	17,07	0,73	2,65	3,65	38,23	72,63	15,84	1,27	11065,95	7,49	6,79	67	4,5	21,46	1,76	0,01	0,85	1,13	142,67	51,95	66,68	30,13	0,79	3,77	4,77	33,18	79,05	14,67	1,52	12183,33	25,88	11,24	65,39	3,59	9,81	1,17	0,03	0,52	1,11	119,08
648	17,39	49,01	9,11	0,45	1,93	1,94	190,78	26,73	62,99	0,28	0,65	1,82	2,82	33,42	64,52	38,53	2,28	NA	29,35	8,4	34,81	7,14	19,91	2,9	0,23	1,74	1,75	147,79	38,55	54,25	0,24	0,64	1,79	2,79	23	64,12	20,13	2,38	NA	25,82	6,44	47,49	-2,14	-8,14	-1,39	0,2	1,33	1,33	237,26
649	-25,98	-46,96	-170,75	0,08	1,39	1,41	2392,62	1388	1057,48	24,85	0,45	0,81	1,81	-25,98	44,69	7,7	1,5	NA	0	0	0	-7,01	-13,14	-30,72	0,08	1,45	1,47	1595,36	1009,64	736,39	18,08	0,47	0,88	1,88	-7,01	46,67	3,99	1,7	NA	0	0	0	-9,01	-9,13	-8,66	3,69	75,43	77,19	351,14
650	2,71	15,89	3,84	0,1	0,73	0,85	516,21	268,05	345,25	50,32	0,83	4,86	5,86	6,28	82,95	6,65	0,58	NA	15,07	5,06	33,68	1,21	8,93	2,17	0,25	0,48	0,51	654,06	130,35	274,56	17,03	0,86	6,4	7,4	4,28	86,48	3,1	0,24	NA	43,84	5,53	32,94	0,98	3,13	3,64	0,17	0,85	1,15	1361,17
651	1,43	47,58	1,09	0,1	0,61	0,61	277,2	135,63	264,23	NA	0,97	32,26	33,26	41,87	96,99	8,66	0,08	NA	0	30,8	82,53	0,6	31,09	0,63	0,03	0,51	0,75	383,66	178,69	369,01	88,04	0,98	50,78	51,78	36,88	98,07	6,38	0,07	NA	0	38,24	80,93	0,13	7,37	0,14	0,09	0,29	0,72	398,65
652	-0,24	-41,52	-1,22	0,02	0,73	0,73	1569,78	428,4	601,32	0	0,99	170,44	171,44	-0,24	99,42	-0,24	0,85	NA	0	0	0	0,93	88,63	5,61	1,12	1,59	1,59	2192,86	23,63	49,95	0	0,99	94,14	95,14	0,93	98,95	7,28	1,01	NA	0	0	0	0,22	59,95	1,06	3,5	10,58	10,58	1751,63
653	0,45	4,32	0,2	0,1	0,88	1,11	160,04	107,73	138,02	32,35	0,9	8,63	9,63	24,37	89,61	2,35	4,75	NA	0	10,52	88,63	-0,1	-0,7	-0,04	0,16	1	1,17	153,4	106,8	126,3	20,94	0,86	5,93	6,93	36,04	85,56	1,55	7,31	NA	0	15,23	86,06	1,57	13,16	0,67	0,21	0,87	0,89	155,54
654	-3,02	-3,06	NA	NA	NA	NA	NA	NA	NA	NA	0,02	0,02	1,02	-3,02	1,51	-200	NA	NA	0	NA	0	39,78	57,18	37,02	3,41	3,41	3,41	338,74	0	98,11	0	0,3	0,44	1,44	39,78	30,42	130,77	NA	NA	0	0	0	4,44	4,49	15,75	96,58	96,58	96,58	1294,76
655	-7,82	-191,45	-13,81	0,19	0,67	0,97	642,81	281,33	580,6	177,75	0,96	23,48	24,48	7,18	95,91	-0,53	0,79	5601,46	2,58	26,49	92,88	-0,95	-29,1	-0,71	0,42	0,79	0,94	271,57	94,61	258,82	41,14	0,97	29,72	30,72	15,27	96,74	6,88	0,41	-2263,54	0	12,1	-241,59	-4,58	-40674,29	-3,71	0,29	0,79	0,82	295,75
656	46,78	81,34	21,67	2,23	2,36	2,36	116,26	8,76	70,71	0	0,42	0,74	1,74	65,55	42,49	110,11	NA	8696	0	8,69	25,14	14,26	18,82	6,05	1,89	4,13	4,13	154,39	79,41	35,37	NA	0,24	0,32	1,32	87,85	24,22	64,68	18,05	7085,6	0	31,21	90,45	11,91	13,11	5,56	5,29	10,32	10,32	170,41
657	1,54	2,7	1,25	4,61	10,68	10,68	297,47	105,8	17,42	NA	0,43	0,76	1,76	1,54	43,24	59,16	2,74	NA	0	0	0	4,55	13,22	2,34	1,09	1,51	1,51	187,2	50,48	121,06	NA	0,66	1,91	2,91	4,55	65,58	34,47	NA	NA	0	0	0	7,42	11,97	3,08	1,11	2,57	2,57	151,72
658	0	0	NA	0,01	1,24	1,24	NA	NA	NA	NA	0,81	4,23	5,23	0	80,86	0	NA	NA	0	NA	NA	3,38	8,09	0,38	2,36	2,37	2,37	40,6	0,1	9,9	NA	0,58	1,39	2,39	16,12	58,17	17,05	1,85	9065	0	1,42	56,47	11,9	23,49	1,64	1,19	1,26	1,26	50,31
659	22,55	26,29	21,73	3,57	6,14	7	350,85	97,95	38,23	33,52	0,14	0,16	1,17	34,96	14,25	177,63	4,74	NA	0	11,97	29,41	10,75	12,05	12,63	4	8,61	9,02	427,8	149,91	38,68	16,21	0,11	0,12	1,12	23,69	10,81	124,53	5,18	NA	0	15,21	46,36	2,32	2,58	4,07	4,65	8,99	9,31	640,9
660	4,68	24,28	1,96	0,44	0,89	0,89	152,48	52,07	89,25	NA	0,81	4,18	5,18	55,09	80,71	12,53	0,65	NA	18,82	21,11	80,44	1,41	6,57	0,79	0,07	0,72	0,72	204,82	98	97,06	NA	0,79	3,67	4,67	56,46	78,58	13,58	0,49	NA	27,07	30,98	87,67	0,58	2,56	0,47	0,52	0,81	0,81	292,86
661	6,44	10,91	8,76	0	0,07	3,02	494,91	10,01	144,29	460,8	0,41	0,69	1,69	6,44	40,94	15,8	5177,73	NA	1,91	0	0	1,28	3,58	2,34	0,64	0,73	3,48	668,17	15,37	189,75	530,41	0,64	1,8	2,8	1,28	64,32	2,01	NA	NA	0	0	0	0,87	2,68	1,55	0,23	0,3	1,81	649,59
662	4,46	8,74	4,79	0,4	0,91	0,91	391,02	55,73	109,93	NA	0,49	0,96	1,96	23,36	48,97	17,57	0,69	NA	0	20,3	58,54	7,38	10,52	5,53	0,17	0,96	0,96	272,94	62,14	78,26	NA	0,3	0,43	1,43	32,15	29,86	117,9	0,98	NA	0	18,58	36,51	0,6	1,11	0,76	0,23	0,6	0,61	461,07
663	-9,5	-10,79	-84,16	6,91	7,47	8,31	3225,11	207,56	368,15	311,54	0,12	0,13	1,14	-6,16	11,93	-49,03	23,13	NA	0	29,55	-169,64	10,89	13,38	31,96	3,02	4,8	5,32	1068,37	335,01	193,35	101,91	0,18	0,22	1,23	11,96	18,61	63,59	34,56	NA	0	3,15	7,83	1,69	1,85	7,03	9,22	10,19	11,23	1518,63
664	0,28	3,24	0,28	0,01	0,9	0,98	361,75	287,32	297,3	26,44	0,91	10,39	11,39	20,75	91,22	7,56	0,8	8990,55	6,98	20,34	73,9	0,37	2,63	0,17	0,65	0,99	1,02	169,67	48,4	141,82	5,06	0,86	6,2	7,2	33,9	86,11	10,32	1,12	11728,33	0	15,63	73,6	-52,76	273,66	-22,4	0,07	0,54	0,66	154,95
665	-11,9	106,26	-13,69	0,18	1,21	1,21	136,87	283,88	277,08	0,22	1,11	-9,93	-8,93	0,19	111,2	-5,96	1,74	NA	0	13,91	701,91	8,66	336,38	4,89	0,16	1,16	1,2	205,65	149,14	121,04	6,39	0,97	37,85	38,85	31,76	97,43	12,95	2,25	NA	13,77	13,06	62,94	9,22	85,04	4,88	0,02	1,27	1,28	193,45
666	89,31	95,79	46,77	8,75	16,62	16,63	190,63	79,53	10,1	0,1	0,06	0,06	1,07	115,53	6,76	1543,53	12,86	NA	0	13,73	18,65	46,81	48,55	35,69	19,35	26,61	26,63	277,54	59,85	8,25	0,19	0,04	0,04	1,04	67,52	3,58	1477,13	5,37	NA	0	15,79	24,22	26,03	28,03	18,84	5,87	9,29	9,31	264,19
667	1,49	4,01	0,69	0,01	0,57	1,05	167,65	35,44	48,12	30,76	0,61	1,64	2,69	43,22	62,78	21,28	1,11	8859,27	10,67	19,22	72,98	1,35	2,92	1,04	0,03	0,84	1,21	279,24	102,68	84,84	47,5	0,54	1,16	2,16	23,12	53,8	18,08	1,2	8951,26	14,99	16,7	69,75	0,33	0,53	0,26	0,1	1,24	1,92	292,51
668	12,29	67,16	3,24	0,71	1,13	1,13	95,96	23,72	56,22	0	0,82	4,47	5,47	75,54	81,7	24,16	1,24	NA	0	16,67	62,55	-2,31	-48,9	-0,66	0,7	0,92	0,92	104,42	18,41	80,64	NA	0,95	20,12	21,12	48,71	95,27	10,86	0,8	NA	0	14,64	71,72	22,77	85,03	8,62	0,93	1,28	1,28	138,16
669	20,06	96,08	2,89	0,64	1,17	1,17	52,34	19,22	36,84	0	0,79	3,79	4,79	30,82	79,12	32,38	1,85	NA	0	1,55	24,62	22,51	27,8	7,75	1,45	6,2	6,2	125,26	78,26	16,45	NA	0,19	0,24	1,24	31,25	19,03	159,02	4,91	NA	0	3,01	19,76	13,08	24,25	5,69	0,87	2,12	2,12	158,82
670	11,5	21,34	3,24	0,99	2,17	2,17	102,69	54,97	46,83	NA	0,46	0,86	1,86	11,5	46,11	24,94	NA	NA	0	0	0	3,46	6,81	1,54	0,68	1,88	2,03	162,31	94,95	78,94	12,06	0,49	0,97	1,97	3,79	49,17	7,04	NA	NA	0	0,15	4,84	2,63	2,8	1,2	12,5	13,22	16,1	166,96
671	4,47	21,71	12,28	2,38	3,15	3,15	999,77	144,39	187,98	NA	0,79	3,86	4,86	14,95	79,41	28,1	2,02	NA	0	28,78	30,36	-7,08	-47,66	-20,83	5,24	5,97	5,97	1071,54	79,21	108,99	NA	0,85	5,73	6,74	1,62	85,15	23,45	2,32	NA	0	25,6	28,59	23,38	66,15	47,27	0,64	0,9	0,9	737,99
672	0,29	0,66	0,07	0,59	1,76	1,8	89,66	56,83	48,66	2,36	0,56	1,3	2,33	111,49	57	14,21	NA	NA	0,28	27,39	90,75	0,44	0,88	0,1	0,67	1,81	1,88	82,69	41,38	35,65	2,62	0,46	0,92	1,99	185,49	49,87	17,62	3,36	NA	0,91	42,04	85,02	1,65	3,05	0,33	0,17	2,01	2,12	74,17
673	5,82	34,69	1,78	0,71	0,92	0,92	111,47	18,45	73,62	0	0,83	4,95	5,96	6,05	83,23	12	0,7	NA	15,92	0,07	1,74	5,74	29,24	1,64	0,44	1,07	1,07	103,7	44,54	70,52	NA	0,8	4,09	5,09	18,9	80,37	14,05	1,26	NA	8,35	3,75	41,97	3,47	16,17	0,55	0,78	1,11	1,11	58,16
674	9,37	65,96	6,27	0,25	1,09	1,09	243,74	163,51	194,17	NA	0,86	6,04	7,04	9,77	85,79	15,54	1,64	NA	5,24	0,27	2,5	4,27	17,5	3,49	0,74	1,22	1,22	297,01	98,87	207,59	0	0,76	3,1	4,1	4,99	75,59	14,24	2,12	NA	4,91	0,59	5,02	10,08	32,28	4,71	0,45	1,4	1,4	170,68
675	4,8	21,07	3,41	0,46	1,22	1,24	258,77	145,97	190,78	2,77	0,77	3,39	4,39	25,25	77,22	15,82	3,09	NA	0	14,54	68,5	-19,14	-157,66	-9,07	0,34	0,88	1,15	172,54	78,44	143,37	38,63	0,88	7,24	8,24	19,29	87,86	-14,06	3,67	NA	0	18,22	85,64	-63,22	239,83	-40,78	0,54	0,75	0,81	235,42
676	2,28	8,48	0,36	0,44	1,04	1,2	57,88	0,78	41,43	6,69	0,73	2,72	3,72	37,54	73,1	4,89	NA	NA	0	5,61	83,71	4,22	14,35	10,16	0,48	1,1	1,25	876,24	5,84	605,93	94,88	0,71	2,4	3,4	33,83	70,58	5,98	NA	NA	0	71,28	80,06	23	56,07	18,01	0,05	1,28	1,49	285,72
677	1,41	100	1,15	1,26	1,02	1,02	296,06	NA	288,68	NA	0,99	69,93	70,93	51,96	98,59	1,71	-5,02	NA	0	41,11	95,24	4,56	100	1,74	1,1	1,09	1,09	138,85	1,94	131,06	NA	0,95	20,95	21,95	108,16	95,44	8,52	-1,27	NA	0	39,52	92,61	17,35	100	1,4	1,55	1,61	1,61	29,44
678	6,72	94,55	1249,63	1,28	1,72	1,72	67727,71	2159,1	4931,22	0	0,93	13,08	14,08	6,72	92,9	7,23	1,06	NA	66,25	0	0	-3,69	-71,05	-420,15	2,45	3,21	3,21	41456,24	1322,22	1742,75	0	0,95	18,24	19,26	-3,69	94,81	-3,38	1,07	NA	64,29	0	0	-4,48	-179,81	-344,03	2,43	3,22	3,22	28017,64
679	6,86	17,05	1,7	0,25	1,38	1,65	90,43	60,36	53,35	14,58	0,6	1,49	2,49	20,33	59,78	12,78	28,15	4627	0	3,35	60,54	1,57	3,03	0,6	0,16	1,16	2,08	138,38	65,34	65,19	60,41	0,48	0,93	1,93	18,26	48,09	5,31	64,16	3525,33	0	6,34	78,63	2,87	7,92	1,41	0,23	1,09	1,57	178,56
680	0,8	2,79	0,29	0,07	1,3	1,86	131,19	64,06	69,08	39,08	0,71	2,5	3,5	22,15	71,39	1,7	230,33	NA	0	7,69	80,63	1,1	2,46	0,26	1,39	6,69	6,69	86,01	49,15	11,64	0,03	0,48	1,07	2,24	29,01	55,43	7,22	9,91	NA	0	6,6	75,42	1,02	7,04	0,32	0,57	2,33	2,33	116,62
681	0	0	NA	NA	NA	NA	NA	NA	NA	NA	0	0	1	0	0	NA	NA	NA	0	NA	NA	0,77	0,81	1,14	17,12	17,12	17,16	542,15	0	31,25	1,12	0,06	0,06	1,06	0,77	5,83	13,14	NA	NA	0	0	0	2,11	2,12	8,77	221,57	224,17	224,91	1519,02
682	5,91	14,68	7,72	0,38	1,69	1,69	475,67	363,52	278,97	0	0,6	1,48	2,48	26,48	59,76	9,88	NA	NA	0	26,88	76,61	-6,63	478,58	-19,19	0,35	0,97	0,97	1054,12	503,64	819,96	0,27	1,01	-73,22	-72,22	-2,61	101,38	-1,47	0,88	NA	0	11,63	109,97	-38,6	95,04	-69,87	0,07	0,62	0,65	660,63
683	29,68	45,07	5,75	1,1	3,27	3,27	70,59	46,47	21,32	NA	0,34	0,52	1,52	29,68	34,15	86,89	NA	NA	0	0	0	-17,93	-24,29	-3,86	2,52	3,82	3,82	78,37	26,36	20,27	NA	0,26	0,35	1,35	-17,93	26,16	-68,56	NA	NA	0	0	0	-25,73	-30,87	-6,36	3,32	6,01	6,01	90,26
684	0,83	26,87	3,42	0,64	1,03	1,03	1506,03	341,56	1443,66	NA	0,97	31,5	32,5	1,39	96,92	0,85	NA	NA	0	2,32	53,17	31,46	94,56	28,14	0,91	1,32	1,32	325,59	87,77	214,88	NA	0,67	2,01	3,01	31,96	66,73	49,02	2,74	NA	0	0,45	1,24	8,83	21,95	15,72	0,8	1,52	1,52	649,61
685	16,13	53,4	6,5	0,87	1,43	1,43	146,7	55,86	101,26	NA	0,7	2,31	3,31	35,77	69,79	23,11	NA	NA	0	7,91	48,24	7,05	21,42	2,14	0,61	1,48	1,48	110,52	63,98	73,32	NA	0,67	2,04	3,04	37,89	67,08	10,51	NA	NA	0	9,36	75,87	2,91	14,69	0,74	0,4	1,24	1,24	93,17
686	9,48	19,89	5,47	0	0,55	1,57	209,98	38,64	56,71	73,35	0,52	1,09	2,1	18,3	52,31	33,09	1,43	35278,06	16,75	5,09	27,54	6,43	13,53	5,64	0,08	0,53	1,61	319,42	52,26	77,12	126,94	0,51	1,07	2,11	16,53	52,5	31,45	1,51	33429,26	21,5	8,86	35,25	6,94	16,91	4,5	0,3	0,59	1,28	236,4
687	0,95	0,95	4,95	NA	NA	NA	1889,74	0,11	0	0	0	0	1	0,95	0	NA	NA	NA	0	0	0	9,83	9,83	56,04	NA	NA	NA	2074,53	359,89	NA	NA	NA	NA	1	9,83	0	NA	NA	NA	0	0	0	1,05	1,05	5,83	NA	NA	NA	2022,29
688	0,33	2,86	0,12	0,01	0,69	0,7	130,77	73,15	86,29	1,08	0,88	7,62	8,62	9,4	88,4	14,44	0,57	55677,11	16,05	3,26	22,29	0,09	0,68	0,03	0,01	0,85	0,87	107,71	74,32	75,67	1,74	0,87	6,82	7,82	9,16	87,22	10	0,59	35893,38	12,07	2,68	35,82	0,06	0,8	0,05	0,01	0,93	0,93	285,62
689	-86,17	760,41	-280,86	0,4	0,59	0,59	570,42	229,37	1178,19	NA	1,11	-9,82	-8,82	-85,67	111,33	-77,4	-0,5	NA	0	1,6	-0,57	-64,67	85,88	-43,49	0,33	0,42	0,42	244,79	33,19	385,66	2,44	1,75	-2,33	-1,33	-41,39	175,31	-36,89	-3,16	NA	0	15,66	-60,7	-98,19	-254,37	-51,19	1,16	1,3	1,34	190,3
690	1,1	42,67	0,99	0,16	2,21	2,27	329,73	254,82	124,36	8,18	0,97	37,95	38,95	10,33	97,43	3,61	2,57	10430,45	31,87	8,37	64,22	1,73	60,78	1,61	0,72	2,99	3,03	338,52	221,13	97,45	4,49	0,93	32,59	35,13	9,41	97,15	4,89	0,25	19745,33	0	7,14	33,31	14,27	91,26	9,36	0,72	1,75	1,77	239,44
691	5,88	23,63	25,83	0,21	0,65	0,65	1598	524,24	1178,89	NA	0,75	3,02	4,02	5,88	75,1	20,5	0,49	NA	0	0	0	-7,64	-33,57	-19,2	0,48	0,55	0,55	914,6	49,94	698,62	0	0,77	3,39	4,39	-7,64	77,23	25,2	0,42	NA	0	0	0	-7,84	-32,01	-11,5	0,59	0,76	0,76	535,59
692	3,22	7,13	0,28	NA	NA	NA	31,21	NA	NA	NA	NA	NA	2,21	262,42	54,85	NA	1,46	NA	0	22,22	92,4	13,96	52,1	2,11	NA	NA	NA	55,01	NA	NA	NA	0,33	1,23	3,73	154,8	73,2	82,13	1,75	NA	0	21,29	80,44	6,63	49,73	1,63	NA	NA	NA	89,73
693	-167,19	67,21	-172,9	0	0,15	0,15	376,43	173,95	1283,39	0	3,49	-1,4	-0,4	-108,93	348,75	-36,89	-5,5	NA	0	60,25	-168,21	-87,91	22,53	-57,32	0,02	0,18	0,18	237,36	157,81	1138,82	0	4,9	-1,26	-0,26	-49,82	490,23	-9,42	-31,06	NA	0	24,84	1733,44	29,01	-20	41,29	0	0,39	0,39	519,56
694	5,47	22,96	6,39	0,03	0,73	0,86	425,2	165,14	230,34	33,58	0,76	3,2	4,2	10,04	76,19	11,5	0,83	NA	16,38	5,34	38,97	1,65	7,49	1,3	0	1,19	1,19	286,93	175,62	130,03	NA	0,78	3,54	4,54	5,02	77,96	5,81	1,25	NA	11,6	2,66	34,69	0,56	2,62	0,59	0,01	1,1	1,14	383,11
695	20,34	23,2	15,35	6,77	10,38	10,38	274,77	86,56	23,97	NA	0,12	0,14	1,14	55,16	12,31	291,37	10,85	NA	0	26,28	44,16	8,65	30,34	11,23	0,23	1,41	1,41	472,57	390,08	331,26	NA	0,71	2,51	3,51	13,59	71,49	13,61	NA	NA	0	6,41	26,75	25,1	54,42	11	0,62	0,97	0,97	159,95
696	1,91	9,26	0,62	0,02	1,27	1,27	118,5	113,39	66,41	0	0,79	3,84	4,84	21,85	79,32	2,89	14,42	NA	20,73	6,49	83,09	1,23	6,04	0,46	0,02	1,27	1,27	136,19	130,65	73,43	NA	0,8	3,9	4,9	22,58	79,58	1,65	16,36	NA	22,91	7,99	85,96	0,92	7,39	1,07	0,12	1,06	1,06	425,15
697	25,04	55,46	15,25	0,14	0,94	0,94	221,7	96,12	105,6	0	0,55	1,21	2,21	37,17	54,85	81,24	0,93	NA	6,41	7,39	17,32	-12,5	-24,37	-9,25	0,47	1,22	1,22	269,41	94,74	110,55	NA	0,49	0,95	1,95	7,58	48,7	28,64	1,23	NA	6,14	14,86	51,62	4,28	7,15	3,26	1,26	1,91	1,91	278,22
698	-147,82	-291,24	-150,08	0,82	0,82	0,82	190,88	NA	180	NA	0,49	0,97	1,97	-147,82	49,25	-300,16	0,85	NA	0	0	0	-1,33	-24,64	-19,19	0,02	0,06	0,06	5254,26	202,61	12,83	NA	0,94	17,47	18,53	-1,33	94,6	4,27	0,17	NA	83,57	0	0	-0,77	-15,16	-3,99	34,33	35,2	35,2	1903,18
699	-8,49	21,29	-4,77	0,1	0,47	0,47	204,73	104,38	283,12	0,2	1,4	-3,51	-2,51	-3,52	139,87	0,18	-1,16	NA	0	2,79	-98,3	-11	25,22	-8,75	0,02	0,47	0,52	289,5	184,51	408,99	20,64	1,43	-3,28	-2,29	-4,8	143,62	0,1	-1,71	NA	0	4,93	133,78	-3,84	7,04	-3,1	0,06	0,49	0,51	294,71
700	0,38	4,11	0,09	0,12	1,14	1,15	87,27	75,68	59,43	1,17	0,91	9,72	10,72	17,21	90,67	9,22	NA	NA	17,46	4,03	58,87	0,22	3,07	0,13	0,07	1,23	1,23	209,6	194,88	168,26	0,1	0,93	12,67	13,67	10,25	92,69	0,24	NA	NA	11,32	5,77	79,11	-0,19	-1,05	-0,05	0,48	1,5	1,56	93,41
701	1,64	73,96	0,89	-0,04	1,03	1,03	198,07	195,75	184,29	0,05	0,98	44,02	45,02	9,88	97,78	4,16	1,71	10980,6	0	4,48	63,16	1,85	15,35	0,37	-2,66	1,53	1,53	73,86	141,67	33,79	0,05	0,88	7,31	8,31	36,1	87,97	16,35	1,86	9123,59	9,08	6,95	60,83	6,22	66,53	3,7	0,01	1,03	1,07	217,02
702	6,25	6,34	12,9	68,27	68,27	68,27	751,75	0	10,89	0	0,01	0,01	1,01	6,25	1,46	426,45	NA	NA	0	0	0	0,55	0,6	6,55	9,05	9,53	9,53	4335,76	180,9	382,46	NA	0,09	0,1	1,1	0,55	8,92	6,17	6,28	NA	0	0	0	0,14	0,15	0,21	10,36	11,36	11,36	568,48
703	27,84	41,02	6,87	1,93	3,03	3,03	89,76	0	28,51	0,04	0,32	0,47	1,47	27,84	32,12	91,41	25,43	NA	0	0	0	NA	NA	0,82	NA	NA	NA	NA	NA	NA	NA	NA	NA	NA	NA	NA	NA	NA	NA	NA	0	0	6,42	9,93	2,09	1,33	2,82	2,82	118,81
704	0,27	0,4	0,07	3,22	4,03	4,03	88,5	13,77	17,07	NA	0,21	0,31	1,48	68,41	32,52	56,62	3,25	6814,45	0	16,57	90,21	1,27	4,17	0,44	0,08	1,49	1,49	125,52	105,19	74,72	NA	0,61	1,99	3,29	37,59	69,57	8,35	3,16	6808,57	0	12,52	96,84	1,28	12,35	1,11	0,51	3,9	3,9	317,15
705	0	0	NA	NA	NA	NA	NA	NA	NA	NA	0	0	1	0	0	NA	NA	NA	0	NA	0	0	0	NA	NA	NA	NA	NA	NA	NA	NA	NA	NA	1	0	0	NA	NA	NA	0	NA	NA	-155,04	192,49	-180,51	0,12	0,12	0,55	424,95
706	18,92	36,4	6,56	0,22	2,12	2,12	126,19	110,46	58,27	0	0,47	0,91	1,92	90,27	48,03	44,52	98,56	NA	0	24,74	75,65	-28,76	-170,48	-21,25	0,09	0,82	0,82	268,94	158,04	216,56	0,13	0,82	4,87	5,93	20,1	83,13	-28,81	0,54	NA	0	36,1	176,77	38,46	46,9	11,95	2,81	2,81	2,82	113,35
707	0,18	1,2	0,08	0,26	0,73	0,73	158,33	63,3	133,22	0	0,85	5,75	6,75	16,75	85,18	12,88	0,41	12277	0	7,21	51,87	0,62	3,48	0,1	0,21	0,41	0,59	56,66	9,27	36,95	8,71	0,82	4,6	5,6	22,17	82,15	31,75	0,36	17723	16,07	3,35	40,21	6,58	54	2,72	0,01	0,99	0,99	150,65
708	15,07	35,43	3,61	0,49	1,38	1,38	87,14	34,27	38,81	0,05	0,57	1,35	2,35	355,82	57,47	47,29	1,2	NA	0	81,58	90,8	47,05	75,45	22,74	0,19	2,77	2,77	175,95	149	57,72	0	0,38	0,6	1,6	166,93	37,64	144,92	8,39	NA	0	57,95	63,97	1,88	3,06	1,03	1,15	2,65	2,65	199,81
709	9,2	12,94	3,36	0,24	1,72	1,72	133,06	51,75	26,9	0	0,29	0,41	1,41	65,04	28,9	45,04	1,36	NA	6,12	20,41	75,6	5,43	9,3	2,41	0,1	1,49	1,49	161,86	84,69	34,62	0	0,42	0,71	1,71	48,21	41,63	21,15	1,42	NA	16,49	19,02	78,26	2,64	4,36	0,68	0,03	1,43	1,43	94,53
710	15,61	22,05	3,8	1,27	1,98	1,98	88,7	17,68	24,97	0	0,29	0,41	1,41	64,17	29,23	69,97	1,7	7911,94	0	11,83	70,97	-10,07	-15,7	-7,66	0,12	1,37	1,37	277,01	118,85	65,56	0	0,36	0,56	1,56	34,86	35,84	-7,13	1,27	NA	10,84	34,19	96,26	-54,83	-89,65	-75,42	0,06	0,77	1,1	502,12
711	0,39	0,93	7,1	0,05	0,33	0,33	6688,06	793,86	2801,75	NA	0,42	1,02	2,41	0,88	58,5	9,1	0,48	47852,5	0	9,07	42,65	-2,48	-6,65	-12,04	0,07	0,29	0,87	1767,84	189,99	856,14	503,59	0,49	1,31	2,68	-1,89	62,71	1,29	0,65	NA	0	2,84	34,38	-0,05	-0,14	-0,3	0,03	0,25	0,95	2100,28
712	9,13	42,3	3,2	0,34	0,49	1,31	124,91	11,02	54,86	62,97	0,78	3,63	4,63	19,79	78,42	17,59	1,87	11016	16,44	3,74	38,87	-0,05	-0,32	-0,02	0,15	0,65	1,05	123,35	52,94	77,67	42,16	0,86	5,96	6,96	25,81	85,62	10,13	1,53	8833	21,72	8,76	67,63	0,22	1,54	0,08	0,15	0,7	1,15	138,43
713	0,86	2,57	0,57	0,26	1,51	1,54	241,43	156,63	135,54	4,68	0,59	1,76	2,98	28,62	66,45	6,58	4,16	21225,64	0	18,41	76,73	0,14	0,26	0,09	0,42	1,69	1,74	223,28	93,1	85,75	4,51	0,42	0,77	1,85	40,32	46,02	7,98	5,03	NA	0	24,65	100,12	-50,77	-107,2	-34,44	0,57	1,86	1,93	247,62
714	7,06	14,11	6,76	0,17	0,71	2,04	348,61	91,85	168,89	227,33	0,5	1	2	22,88	49,96	14,13	NA	NA	0	15,16	66,66	0,38	1,31	0,38	0,29	0,34	1,42	361,46	12,21	251,83	275,09	0,71	2,43	3,43	13,97	70,83	0,54	NA	NA	0	13,5	95,54	-10,14	-37,24	-26,26	0,03	0,05	1,37	945
715	0,21	4,06	0,07	0,26	0,99	1,05	124,58	77,22	105,22	6,05	0,95	18,05	19,05	26,18	94,75	7,01	1,48	NA	9	8,89	52,41	0,6	11,58	0,24	0,22	0,82	0,95	142,46	76,45	127,79	17,4	0,95	18,15	19,15	26,87	94,78	6,61	0,72	NA	1,59	10,28	81,64	-0,14	-4,05	-0,1	0,07	0,82	0,98	245,42
716	9,73	42,45	11,84	0,42	1,3	1,3	298,09	295,49	336,06	0	0,77	3,36	4,36	10	77,07	12,63	NA	NA	0	0,32	2,11	2,62	31,56	1,4	0,21	1,06	1,06	194,55	148,37	173,56	0	0,92	11,03	12,03	8,67	91,69	4,35	2,36	NA	0	3,23	54,47	3,01	38,32	1,82	0,12	1,07	1,07	220,76
717	0,98	10,58	8,19	0,62	1,72	1,72	3051,3	546,4	496,32	NA	0,91	9,82	10,83	1	90,77	4,27	1,17	NA	39,41	0,19	0,3	0,02	0,22	0,14	0,04	0,05	0,05	2078,28	22,64	1771,8	0	0,87	7,98	9,19	0,07	89,12	5,36	0,12	NA	0	0,24	0,38	0,07	0,57	0,33	0,05	0,18	0,18	1759,19
718	-1,43	-4,98	-2,14	5,21	6,58	6,83	215,07	60,85	44,54	11,22	0,71	2,49	3,49	-1,43	71,36	2,06	0,66	NA	0	0	0	-1,29	-5,54	-0,3	1,29	2,82	3,21	85,53	29,33	19,15	7,67	0,77	3,3	4,3	-1,29	76,75	11,25	0,85	NA	0	0	0	NA	NA	NA	NA	NA	NA	NA
719	4,78	11,92	1,95	0,86	1,01	1,22	148,27	11,42	67,38	16,49	0,6	1,49	2,49	28,06	59,9	13,63	1,33	NA	13,95	9,48	69,85	6,38	50	1,36	0,67	0,93	1,02	77,89	17,48	67,08	6,01	0,87	6,84	7,84	89,58	87,25	12,61	1,14	NA	0	17,81	90,1	0,06	0,68	0,04	0,53	0,8	0,93	216,13
720	8,94	61,75	11,06	0,18	1,17	1,17	191,71	376,99	380,79	NA	0,86	5,91	6,91	8,94	85,52	10,45	NA	NA	0	0	0	NA	NA	28,31	NA	NA	NA	NA	NA	NA	NA	NA	NA	NA	NA	NA	NA	NA	NA	NA	8,87	19,18	27,08	93,21	13,99	0,57	1,05	1,23	188,57
721	0,16	0,25	0,09	1,29	2,24	2,26	207,78	62,32	65,2	1,11	0,37	0,59	1,59	34,15	37,07	24,37	2,57	8502,62	0	19,4	94,87	5,93	9,57	4,07	0,8	2,57	2,59	249,54	131,88	74,24	1,33	0,38	0,61	1,61	39,81	38	38,39	3,12	15348,93	0	23,23	60,9	4,08	6,14	2,69	1,61	2,65	2,67	240,5
722	5,71	30,82	1,99	0,55	0,58	0,58	116,19	2,17	81,99	0	0,81	4,36	5,4	14,39	81,47	34,63	0,62	NA	0	3,03	20,43	5,61	20,72	1,24	0,64	0,76	0,76	80,73	6,51	51,3	NA	0,73	2,69	3,7	16,74	72,94	44,32	0,96	23908	0	2,47	23,06	-26,07	-1782,02	-18,5	0,55	0,76	0,76	259,09
723	12,27	42,88	14,93	1,65	4,73	4,98	442,87	250,01	85,52	21,42	0,27	0,93	3,5	30,38	71,39	54,31	13,94	22555,92	0	22,04	50,53	9,85	28,2	8,9	0,94	1,66	1,7	328,6	124,17	185,74	7,45	0,65	1,86	2,86	35,48	65,05	16,42	14,32	NA	0	23,14	66,18	4,35	45,62	5,22	0,7	1,2	1,2	437,91
724	10,83	55,65	4,61	0,52	1,14	1,14	154,99	76,36	122,87	0	0,8	4,13	5,14	10,83	80,54	16,94	2,32	NA	0	0	0	3,59	18,98	3,04	0,31	1,16	1,16	307,99	207,45	148,93	NA	0,81	4,29	5,29	10,07	81,08	4,43	2,88	NA	31,97	5,48	57,35	1,79	6,07	1,06	0,21	0,72	1,27	217,03
725	NA	NA	1,14	0,55	0	NA	NA	69,43	206,13	NA	NA	NA	NA	NA	NA	16,26	NA	18312,11	NA	20,57	57,86	-43,9	7140,78	-56,42	0,25	0,55	0,55	467,81	113,62	441,47	0,37	1,01	-163,66	-162,66	-5,11	100,61	-34,69	0,1	NA	1,84	49,85	204,58	3,58	120,08	3,77	0,04	0,73	0,73	384,96
726	20,7	34,93	6,76	1,71	1,84	1,84	118,91	6,04	45,76	NA	0,41	0,69	1,69	23,89	40,74	70,04	2,19	NA	0	1,04	8,01	6,47	8,06	4,3	2,23	3,51	3,51	242,06	60,58	47,13	NA	0,2	0,25	1,25	11,4	19,73	91,64	2,62	NA	0	3,28	18,12	-5,25	-6,03	-2,48	3,67	4,33	4,35	172,57
727	35,89	54,67	5,45	1,77	2,91	2,91	55,32	21,44	18,8	0	0,34	0,52	1,52	54,45	34,36	104,47	NA	16340,5	0	2,82	29,15	0,7	1,31	0,22	0,76	2,15	2,15	115,82	74,39	53,19	0	0,47	0,87	1,87	27,23	46,55	1,51	NA	4857	0	8,44	87,22	4,85	18,4	0,84	0,24	0,97	1,37	63,33
728	43,16	NA	32,17	NA	NA	NA	271,31	NA	NA	1,46	NA	NA	NA	69,51	0	NA	NA	2160,4	0	19,64	33,22	-6,51	NA	-14,59	NA	NA	NA	815,9	133,44	NA	NA	NA	NA	NA	-0,81	0	NA	0	507,5	0	12,79	70,34	-2,73	-11,6	-3,42	0,3	0,54	0,54	457,16
729	-5,59	-7,94	-1,47	2,32	2,32	3,39	95,42	0,03	27,31	29,46	0,3	0,42	1,42	49,13	29,57	-18,92	NA	4982	0	14,34	100,52	8,87	10,14	3,5	5,2	7,59	8,47	143,61	39,38	16,43	14,6	0,12	0,14	1,14	73,74	12,48	71,11	NA	3252,5	0	25,59	81,61	-4,24	-4,66	-1,94	8,43	9,49	10,74	167,35
730	11,48	14,37	4,29	2,92	3,56	3,56	135,98	16,58	26,29	0,17	0,2	0,25	1,25	186,28	20,13	73,95	2,8	NA	0	65,3	97,95	-65,5	-70,31	-247,29	4,2	6,23	6,23	1374,2	188,62	92,94	0	0,07	0,07	1,07	-11,07	6,84	-933,67	1,72	NA	0	205,51	-2965,61	-18,47	-19,31	-236,83	10,72	11,31	11,31	4681,13
731	14,36	17,35	32,71	5,82	5,82	5,82	829,03	NA	140,96	NA	0,17	0,21	1,21	14,36	17,19	83,55	NA	NA	0	0	0	28,53	30,49	19,29	15,7	15,51	15,51	246,14	-3	15,69	NA	0,06	0,07	1,07	50,95	6,45	442,53	NA	NA	0	15,16	38,5	4,46	4,4	10,3	-58,21	-72,13	-72,13	842,33
732	0,35	1,4	0,21	0,14	0,66	0,84	223,64	78,09	150,83	27,86	0,75	3,04	4,04	14,92	75,27	18,01	0,76	NA	0	8,95	53,62	-43,93	723,85	-40,63	0,05	0,33	0,55	336,64	96,35	351,76	80,05	1,06	-17,48	-16,48	-31,69	106,07	-18,59	-0,15	NA	0	11,32	-627,42	30,33	118,16	8,39	0,27	0,72	0,98	100,96
733	-14,01	-79,38	-9,8	0,17	1,21	1,21	127,29	217,46	207,26	0	0,82	4,67	5,67	-2,46	82,36	-17	NA	NA	0	8,08	-512,64	-0,78	-5,73	-0,37	0,59	1,16	1,16	170,54	82,99	144,95	NA	0,86	6,31	7,31	60,54	86,32	-0,91	NA	NA	0	28,73	99,68	6,26	31,28	5,4	1,05	1,26	1,26	315,14
734	16,32	17,53	14,12	0,24	44,24	45,87	315,01	232	5,46	8,99	0,07	0,07	1,07	36,08	6,89	333,87	4,78	NA	0	17,1	43,75	14,67	16,09	12,22	0,15	23,86	24,79	303,4	235,57	10,27	9,73	0,09	0,1	1,1	32,59	8,86	224,27	6,05	NA	0	14,94	45,48	17,16	19,68	12,11	0,06	10,85	11,24	257,56
735	-1,68	-21,03	-1,08	0,05	0,5	0,76	233,06	88,78	197,13	52,43	0,92	11,49	12,49	10,72	91,99	16,11	0,42	8897	0	7,94	36,48	0,56	1,61	0,13	0,03	0,66	0,68	83,22	30,86	48,63	0,55	0,65	1,86	2,86	69,41	65,01	72,23	0,72	NA	0	15,74	48,11	-41,75	-726,52	-21,58	0,26	1,23	1,24	188,69
736	13,95	27,62	7,28	0,84	1,68	1,69	190,11	76,26	90,18	0,44	0,5	0,98	1,98	54,21	49,51	36,28	2,93	NA	0	21,03	62,43	27,49	39,08	13,63	1,46	2,96	2,97	180,54	72,98	49,16	0,51	0,3	0,42	1,42	71,74	29,66	107,73	3,98	NA	0	21,95	51,44	7,78	9,65	4,58	1,65	4,88	4,96	214,54
737	1,41	1,54	0,18	5,65	10,21	10,21	46,62	17,35	3,81	NA	0,08	0,09	1,09	1,41	8,25	207,3	5,84	NA	0	0	0	8,41	12,72	1,72	2,18	2,66	2,66	74,51	12,02	24,94	NA	0,34	0,51	1,51	8,41	33,84	54,61	6,57	NA	0	0	0	4,2	4,85	0,63	2,55	4,34	7,48	54,84
738	-67,41	452,49	-58,31	0,11	0,71	0,78	314,84	207,99	348,86	26,33	1,15	-7,71	-6,71	-42,17	114,9	-2,55	-1,37	NA	0	21,83	-198,97	22,47	123,88	42,78	0,32	0,81	0,84	693,18	272,2	558,64	17,35	0,82	4,51	5,51	22,84	81,86	32,37	0,59	NA	0	0,72	1,23	-5,03	-55,83	-3,37	0,2	0,9	0,92	244,18
739	11,44	34,58	3,29	-0,1	0,63	1,06	104,54	41,33	45,26	24,24	0,67	2,02	3,02	36,78	66,91	40,58	0,78	12483,5	10,53	7,28	48,2	0,36	1,2	0,08	0,38	0,66	1	85,7	14,8	48,29	17,78	0,7	2,34	3,34	28,32	70,06	27,48	0,78	NA	4,59	6,58	55,79	0,33	0,78	0,08	0,04	0,68	1,37	92,25
740	0,03	0,04	0,03	0,05	1,44	1,49	336,97	77,27	80,06	3,52	0,25	0,34	1,34	10,06	25,43	14,24	1,19	NA	0	9,29	-58117,4	0,04	0,07	0,03	0,02	1	1,28	280,85	75,81	116,58	32,67	0,45	0,81	1,81	12,29	44,79	5,12	1,27	NA	0,01	9,46	82,51	0,1	0,18	0,17	0,18	0,81	1,84	588,81
741	9,04	25,41	5,62	0,5	1,15	1,33	226,38	62,79	96,49	17,94	0,51	1,44	2,81	43,55	64,44	32,73	1,02	15065,36	0	21,47	63,13	8,77	17,5	7,43	0,04	1,17	1,31	308,18	147,29	103,35	17,44	0,5	0,99	2	41,03	49,88	33,84	1,22	15297,12	8,72	27,31	61,14	0,29	0,56	0,28	0,09	1,14	1,29	349,44
742	2,66	13,59	1,01	0,26	0,97	0,98	138,13	78,47	109,49	1,2	0,8	4,1	5,1	10,29	80,39	11,32	0,96	9947	0	2,89	44,73	0,92	4,29	0,43	0,01	0,92	0,93	169,74	119,96	130,96	2,03	0,79	3,67	4,67	10,56	78,6	18,7	0,82	NA	0,32	4,5	32,51	0,04	0,17	0,02	0,15	0,77	0,78	194,79
743	5,5	38,32	4,06	0,16	0,72	0,78	269,05	112,19	152,98	11,98	0,86	5,97	6,97	15,95	85,66	19,14	0,58	34339,86	17,74	7,73	30,98	5,65	29,15	5,53	0,01	0,96	1,02	355,84	200,51	172,12	12,77	0,81	4,15	5,16	16,48	80,6	15,03	0,94	32741,18	18,48	10,58	37,14	-2,96	-21,19	-3,86	0,01	0,8	0,85	476,22
744	16,23	51,76	7,81	0,93	1,46	1,46	175,18	62,15	118,05	0	0,69	2,19	3,19	16,23	68,63	24,06	59,25	NA	0	0	0	3,54	15,83	2,57	0,9	1,27	1,27	264,32	75,09	201,63	NA	0,78	3,47	4,47	5,77	77,62	5,28	10,64	NA	0	1,62	29,39	3,77	14,78	4,54	1,13	1,29	1,33	439,79
745	-0,51	-9,74	-0,12	0,29	0,62	0,62	86,39	26,38	79,92	0,05	0,94	17,79	19,02	88,26	94,74	3,52	0,14	NA	0	21,07	89,33	7,71	78,11	2,8	0,16	0,58	0,72	132,06	49,32	116,84	16,39	0,89	9,07	10,14	86,98	90,13	19,91	0,3	NA	0	28,76	77,67	3,01	27,39	0,9	0,1	0,84	0,84	109,11
746	0,24	6,19	0,12	0,36	1,2	1,27	190,77	80,52	88,7	6,58	0,96	24,91	25,97	3,76	96,15	13,26	1,39	NA	37,5	1,85	14,45	0,02	0,67	0,01	0,68	1,13	1,17	143,83	44,67	96,38	4,86	0,97	34,14	35,14	3,43	97,15	9,35	1,77	NA	24,77	1,35	17,37	0,23	6,04	0,11	0,58	0,97	1,17	173,03
747	15,94	28,15	13,74	0,24	1,27	1,68	313,82	124,86	121,24	50,48	0,43	0,76	1,77	46,71	43,38	45,28	5,55	NA	0	26,53	55,92	1,93	3,79	1,82	0,8	2	2,02	344,01	186,75	155,61	3,44	0,49	0,97	1,97	28,18	49,24	9,55	7,05	NA	0	24,81	81	3,8	6,34	2,63	0,53	2,54	2,56	252,23
748	1,38	3,36	1,36	0,55	1,48	1,49	359,47	180,08	204,58	2,49	0,59	1,43	2,43	10,27	58,9	4,78	2,95	NA	0	8,78	70,09	1,11	1,87	1,18	1,42	2,25	2,29	389,26	114,22	151,78	5,49	0,41	0,69	1,69	14,55	40,8	6,31	6,43	NA	0	14,38	79,82	1,23	4,92	0,94	0,49	1,2	1,22	278,11
749	-16,95	-16,95	-4,81	NA	NA	NA	103,38	11,16	0	0	0	0	1	-16,95	0	NA	NA	NA	0	0	0	-10,45	-26,05	-3,03	1,31	1,67	1,67	105,48	22,51	62,48	0	0,6	1,49	2,49	-10,45	59,9	-17,44	NA	NA	0	0	0	7,94	17,45	2,97	1,38	1,83	1,83	136,44
750	1,15	13,8	0,58	0,05	1,41	1,66	182,22	113,11	76,39	24,37	0,61	7,28	12,01	18,43	91,67	15,91	1,48	NA	11,69	8,65	57,71	6,78	49,38	2,69	0,02	1,24	1,24	144,19	98,28	82,4	NA	0,86	6,28	7,28	22,42	86,27	13,61	2,68	NA	17,02	6,19	42,13	9,04	61,17	4,63	0,01	1,6	1,6	186,77
751	57,35	74,94	25,88	0,24	3,59	3,59	164,27	120,35	35,85	NA	0,23	0,31	1,31	78,19	23,47	274,06	3,77	NA	0	9,4	21,44	24,97	32,13	9,5	1,09	2,47	2,47	138,41	40,59	29,52	0	0,22	0,29	1,29	43,44	22,27	154,32	1,68	NA	0	7,02	46,06	40,45	53,27	21,22	0,39	1,86	1,86	191,49
752	1,81	7,51	1,28	0,09	1,39	1,39	257,61	228,95	176,3	NA	0,76	3,14	4,14	15,33	75,87	13,47	5,85	NA	0	9,57	51,01	1,43	1,77	0,62	3,21	5,18	5,18	158,2	57,95	29,4	NA	0,19	0,24	1,24	46,05	19,45	63,82	31,01	NA	0	19,39	73,17	0,81	1,68	0,58	0,76	1,94	1,94	261,44
753	53,13	78,41	10,46	3,57	3,57	3,57	71,67	0	18,35	0	0,32	0,48	1,48	145,23	32,24	172,52	9,38	NA	0	18,13	57,89	35,26	59	14,59	1,74	1,75	1,75	150,62	NA	46,67	NA	0,4	0,67	1,67	130,19	40,24	98,42	1,38	NA	0	39,28	65,31	-69,07	-193,34	-36,69	0,86	1,11	1,11	193,92
754	0,68	1,72	4,68	1,48	1,65	1,65	2521,68	252,62	1513,95	NA	0,61	1,54	2,54	0,68	60,7	1,11	NA	NA	0	0	0	0	0	NA	1,48	1,65	1,65	NA	NA	NA	NA	0,61	1,54	2,54	0	60,7	0	NA	NA	0	NA	NA	-8,98	-26,55	NA	1,4	1,51	1,51	NA
755	52,92	79,75	7,91	0,89	1,18	1,18	54,41	5,24	18,1	0	0,34	0,51	1,51	52,92	33,64	209,87	1,11	NA	0	0	0	16,61	43,88	9,54	0,19	1	1	209,05	104,39	104,74	NA	0,62	1,64	2,64	16,61	62,16	41,53	1	NA	11,41	0	0	34,62	58,51	14,46	0,86	2,19	2,19	152,46
756	31,56	37,2	72,1	3,39	6,59	6,59	831,68	399,84	124,74	NA	0,15	0,18	1,18	31,56	15,17	208,08	NA	NA	0	0	0	15,58	26,28	21,7	1,75	2,46	2,46	507,02	144	204,21	NA	0,41	0,69	1,69	63,75	40,72	38,25	NA	NA	0	67,1	69,41	1,86	2,06	1,28	1,5	10,18	10,18	251,55
757	44,69	90,52	9,5	0,34	1,66	1,66	77,37	45,56	34,65	NA	0,51	1,03	2,03	99,9	50,63	111,81	2,2	6627,52	0	11,73	44,84	5,07	54,47	1,37	0,13	0,94	0,94	98,46	58,94	72,23	NA	0,9	9,71	10,74	57,64	90,69	19,34	0,61	21693	0	14,22	69,54	4,46	44,43	1,23	0,07	0,9	0,9	100,56
758	1,51	1,52	3,11	168	168	168	749,8	NA	4,41	NA	0,01	0,01	1,01	1,51	0,6	253,49	NA	NA	0	0	0	2,7	2,8	1,1	99,15	97,13	97,13	148,67	-3,07	1,51	NA	0,04	0,04	1,04	24,94	3,71	72,63	NA	2004	0	9,09	85,18	2,76	3,56	0,89	1,28	4,88	4,88	117,86
759	-451,18	100	NA	0,18	0,18	0,18	NA	NA	NA	NA	5,51	-1,22	-0,22	-451,18	551,18	-81,86	NA	NA	0	NA	0	4,97	10,87	0,48	0,66	1,36	1,36	35,25	13,07	18,84	0	0,54	1,19	2,19	48,76	54,24	23,61	1,96	8302	0	4,24	57,25	2,37	5,06	0,7	-0,48	1,6	1,6	107,07
760	0,81	6,8	0,27	0,17	1,88	1,88	77,64	68,8	40,11	NA	0,88	7,41	8,41	2,47	88,11	3,9	0,64	2854	0	0,55	26,31	5,85	41,12	1,04	0,2	0,6	1,02	64,93	20,49	51,07	21,53	0,86	6,03	7,03	20,87	85,77	14,86	1,09	6965,33	0	2,68	46,01	-20,51	-104,88	-6,45	0,02	0,49	0,97	114,83
761	14,62	84,41	9,47	0,01	1,08	1,17	235,76	159,42	184,12	17,85	0,83	4,77	5,77	29,47	82,68	20,91	7,47	NA	2,43	9,62	39,87	2,65	35,2	0,9	0,01	1,07	1,07	122,92	60,63	106,16	0,5	0,92	12,27	13,27	28,11	92,46	6,75	2,44	NA	2	8,6	96,24	4,31	56,53	2,36	0,4	1,06	1,07	199,72
762	28,32	61,84	12,81	0,27	1,84	1,84	164,68	138,78	88,29	NA	0,54	1,18	2,18	28,32	54,21	52,23	NA	NA	0	0	0	50,85	52	48,37	16,63	44,53	44,53	346,24	212,03	7,6	0	0,02	0,02	1,02	50,85	2,22	2291,92	NA	NA	0	0	0	7,4	11,71	18,72	2,13	3,14	3,14	923,99
763	-0,19	-0,19	NA	NA	NA	NA	NA	NA	NA	NA	NA	NA	1	-0,19	0	NA	NA	NA	0	NA	NA	-0,56	-0,56	NA	NA	NA	NA	NA	NA	NA	NA	NA	NA	1	-0,56	0	NA	NA	NA	0	NA	NA	-0,59	-0,59	NA	NA	NA	NA	NA
764	2,24	14,38	1,06	0,11	1,09	1,09	171,99	121,72	124,74	0,36	0,84	5,41	6,41	60,5	84,41	8,96	1,62	NA	4,3	27,52	85,93	2,94	14,53	1,37	0,25	1,19	1,2	169,17	111,79	118,04	0,39	0,8	3,95	4,95	93,67	79,79	8,85	1,9	NA	4,04	42,17	90,13	2,27	4,79	0,98	0,22	1,82	1,82	156,99
765	0,42	12,89	0,12	0,13	0,96	1	106,04	0	92,26	3,15	0,97	29,67	30,67	43,54	96,74	3,77	1,01	12918	0	12,56	85,8	0,4	12,9	0,15	0,27	0,86	0,93	133,53	0	122,25	7,9	0,97	31,31	32,31	28,78	96,91	3,51	0,5	8916	0	10,41	84,83	-7,84	175,15	-4,59	0,08	0,58	0,83	213,49
766	0	0	NA	NA	NA	NA	NA	NA	NA	NA	0	0	1	0	0	NA	NA	NA	0	NA	NA	0	0	NA	NA	NA	NA	NA	NA	NA	NA	0	0	1	0	0	NA	NA	NA	0	NA	NA	0	0	NA	NA	NA	NA	NA
767	-10,69	-80,83	-8,2	1,15	1,15	1,15	279,41	0	239,66	0	0,87	6,56	7,56	1,12	86,78	-12,32	NA	NA	0	9,07	1051,06	-31,88	-32,04	-4,89	NA	NA	NA	55,9	NA	NA	14,38	0,01	0,01	1,01	-31,88	0,52	-6100	NA	NA	0	0	0	-14,85	-14,94	-7,67	NA	NA	NA	188,47
768	-18,43	-92,25	-20,52	0,01	1,01	1,01	241,58	307,99	306,24	0	0,8	4	5	17,15	80,02	-18,37	0,92	NA	0,13	39,61	142,63	12,83	49,69	17,14	0,15	0,15	0,15	486,03	0,34	355,92	0	0,74	2,87	3,87	15,89	74,17	24,38	0,3	NA	0	4,08	12,27	-10,43	-69,64	-31,46	0,07	0,36	0,36	1100,59
769	5,78	24,55	6,92	0	0,83	0,91	435,79	212,68	210,86	23,47	0,06	0,25	4,25	16,8	5,88	138,62	0,93	NA	25,91	13,2	47,49	6,61	29,38	6,93	0	0,71	0,81	381,9	136,27	138,09	17,78	0,77	3,44	4,45	17,93	77,51	11,24	0,83	NA	40	11,88	47,05	3,55	15,44	8,23	0	0,52	0,62	845,42
770	-55,1	110,57	-38,09	0	0,44	0,59	251,64	160,36	365,56	53,58	1,49	-3	-2,01	-3,55	149,83	-35,68	-3,59	NA	0	35,64	-214,32	-0,57	1,59	-0,43	0	0,56	0,68	274,49	203,06	362,87	44,75	1,36	-3,76	-2,77	40	136,15	0,32	-4,05	NA	0	30,6	103,33	0,33	3,92	0,2	0,02	0,66	0,84	223,4
771	4,34	-887,34	2,9	0,61	0,85	0,85	242,95	53,61	220,93	0	1	-205,23	-204,23	7,41	100,49	11,41	-0,02	NA	0,3	2,05	18,66	0,42	-25,63	0,23	0,19	0,47	0,47	198,9	49,98	171,82	0	1,02	-61,65	-60,65	4,9	101,65	12,84	-0,03	NA	3,85	2,45	22,84	1,67	-208,6	0,94	0,23	0,65	0,65	205,63
772	11,75	51,91	6,31	0,45	1,28	1,29	195,6	105,14	126,45	0,34	0,75	3,33	4,42	30,06	77,36	19,59	2,15	33233,01	5,15	9,84	50,69	18,74	46,26	5,7	1,05	1,97	1,98	110,72	35,04	39,46	0,12	0,59	1,47	2,47	58,28	59,49	40,23	2,34	37375,22	8,38	12,03	58,76	1,05	5,67	0,74	0,07	1,13	1,15	257,7
773	5,77	11,09	4,26	0,29	1,48	1,48	268,22	145,47	126,07	0	0,48	0,92	1,92	26,57	47,92	41,66	1,86	NA	0	15,32	44,56	6,44	9,86	2,86	0,94	2,27	2,27	161,55	70,15	55,33	0	0,35	0,53	1,53	40,51	34,67	65,16	3,37	NA	0	15,12	52,18	-1,97	-2,82	-1,1	1,46	3,12	3,15	204,3
774	6,88	34,32	2,76	0,25	1,11	1,11	146,26	98,57	115,59	NA	0,8	3,99	4,99	6,88	79,95	8,61	2,13	NA	0	0	0	-3,4	-17,19	-2,69	0,31	0,91	1,1	287,78	137,23	228,35	43,29	0,8	4,06	5,06	-3,4	80,23	-4,24	1,82	NA	0	0	0	0,72	5,92	0,29	0,02	1,03	1,03	149,33
775	0,87	10,79	2,34	0,01	0,13	0,92	976,44	81,95	601,5	511,59	0,92	11,37	12,37	26,02	91,91	10,09	0,83	NA	22,02	67,47	67,42	0,78	7,52	0,91	0,04	0,09	0,93	424,81	15,8	243,72	235,71	0,9	8,67	9,67	26,52	89,66	9,12	0,85	NA	25,51	30,04	67,67	0,51	5,81	0,83	0,01	0,32	0,93	598,27
776	5,8	68,86	5,27	0,96	2,02	2,04	330,34	39,16	46,97	1,34	0,85	10,04	11,86	17,64	91,57	8,59	0,67	34870,97	33,79	10,74	53,84	6,11	38,94	4,9	0,3	0,93	0,97	291,92	59,93	108,98	4,83	0,84	5,37	6,37	15,76	84,31	7,95	0,25	23289,31	0	7,74	64,55	3,94	66,82	4,31	1,27	2,28	2,34	398,72
777	0,66	1,02	0,43	1,06	2,53	2,87	237,3	106,22	71,97	25,01	0,35	0,53	1,53	26,58	34,72	34,25	6,04	NA	1,24	16,89	63,16	1,99	2,65	1,05	1,52	3,09	3,57	192,24	73,73	46,84	22,44	0,25	0,33	1,33	31,37	24,96	42,02	6,35	NA	0	15,52	66,22	2,46	4,73	1,1	1,08	2	2,29	163,91
778	4,29	10,08	2,14	0,07	1,44	1,44	181,52	84,27	58,37	NA	0,57	1,35	2,35	44,29	57,47	51,92	1,31	NA	23,24	19,95	46,72	17,55	30,26	9,43	1,47	2,04	2,06	195,54	38,17	67,44	1,3	0,42	0,72	1,72	57,57	42	91,19	2,31	NA	5,06	21,5	44,73	-14,17	-22,82	-8,34	0,43	1,58	1,61	214,78
779	-0,47	-0,71	-0,49	0,26	2,03	2,03	378,91	224,52	126,94	0,15	0,34	0,51	1,51	27,32	33,96	28,97	2,14	NA	0	28,93	69,79	-100,97	-188,18	-20,56	0,48	1,7	1,7	74,12	39,83	27,37	0	0,46	0,86	1,86	52,23	46,35	-191,82	2,26	2363,5	7,22	31,19	148,6	6,13	7,47	28,4	55,55	134,63	134,63	1691,88
780	11,73	49,59	9,08	0,04	0,86	0,86	281,62	145,65	138,88	0,08	0,76	3,21	4,23	31,27	76,34	21,06	0,75	12197,71	20,76	15,12	44,51	55,73	88,27	22,6	0,43	2,51	2,51	147,6	88,54	47,35	0,11	0,37	0,58	1,58	102,35	36,86	157,08	3,61	NA	0	18,9	36,21	54,16	89,33	28,6	0,38	1,46	1,46	192,72
781	5,68	12,02	1,57	0,47	1,62	1,62	100,42	54,29	47,44	NA	0,53	1,12	2,12	146,75	52,73	10,77	2,24	NA	0	38,92	95,14	6,08	11,99	1,82	0,43	1,65	1,65	108,76	58,5	48,01	NA	0,49	0,97	1,97	78,23	49,33	21,87	2,07	NA	0	21,56	85,27	7,59	10,9	1,96	0,52	2,98	2,98	94,07
782	13,22	53,74	7,47	0,26	0,67	0,67	205,51	62,63	69,52	0,24	0,75	3,06	4,06	26,65	75,39	18,93	0,5	9063	41,19	7,58	46,52	1,9	42,58	1,05	0,1	1,01	1,01	200,84	171,6	183,11	0,04	0,96	21,43	22,43	4,55	95,54	3,36	1,17	20466	3,33	1,46	39,15	6,21	56,61	3,67	0,1	1,01	1,06	215,71
783	17,61	75,57	5,89	0,3	0,98	1,16	121,82	59,54	87,09	16,04	0,77	3,29	4,29	45,48	76,7	32,95	1,7	19683,13	0	9,33	52,36	3,23	44,2	2,04	0,43	1,14	1,17	229,62	129,55	123,88	4,63	0,93	12,7	13,7	21,21	92,7	7,22	2,99	11937,56	25,44	11,34	77,72	1,72	45,99	1,09	0,18	0,98	1	232,43
784	0,16	0,45	0,07	0,09	0,28	0,36	154,13	13,57	54,08	6,23	0,65	1,87	2,87	44,75	65,2	0,24	0,73	6168,43	28,04	18,88	87,64	0,05	0,17	0,02	0,04	0,09	0,21	151,96	3,51	64,44	9,62	0,71	2,5	3,5	48,49	71,41	9,75	0,61	NA	17,64	20,23	76,08	0,03	0,11	0,02	0,03	0,06	0,15	325,85
785	2,01	16,75	3,24	0,24	0,31	0,31	586,61	31,46	437,21	0	0,88	7,32	8,33	3,53	87,99	6,03	0,98	36842	11,73	2,44	20,37	3,65	31,26	NA	0,41	0,43	0,43	NA	NA	NA	NA	0,88	7,57	8,57	6,13	88,33	9,36	0,55	41621,5	6,34	NA	19,52	2,96	20,07	2,85	0,47	0,49	0,49	350,78
786	1,18	1,66	0,57	0,25	2,64	2,76	175,81	115,09	48,11	6,05	0,29	0,41	1,41	28,67	28,87	53,52	3,08	NA	0	13,28	65,04	0,65	0,92	0,35	2	3,1	3,1	193,45	58,36	52,91	0	0,29	0,41	1,41	29,11	29,25	37,63	5,09	NA	0	15,12	71,34	-4,23	-6,1	-3,14	0,68	2,6	2,87	270,42
787	0,02	0,05	0,01	0	1,09	1,21	205,75	121,7	108,16	13,78	0,58	1,38	2,38	24,27	57,95	17,15	1,35	NA	2,02	13,71	64,03	-0,01	-0,05	-0,01	0,13	0,99	1,13	251,02	154,79	179,8	26,36	0,73	2,73	3,73	11,85	73,19	6,87	1,52	NA	0	8,18	60,89	0,05	0,16	0,03	0,17	1,14	1,22	223,95
788	-0,26	8,97	NA	0,01	0,01	0,01	NA	NA	NA	NA	1,03	-35,52	-34,52	-0,26	102,9	-0,25	-0,03	NA	0	NA	0	-0,56	16,03	NA	0	0	0	NA	NA	NA	NA	1,03	-29,71	-28,71	-0,56	103,48	-0,54	-0,03	NA	0	NA	0	-0,6	17,13	NA	0	0,18	6,37	NA
789	8,17	10,24	4,6	0,32	6,38	6,38	205,18	192,67	31,82	0	0,2	0,25	1,25	148,46	20,23	40,37	NA	14441	0	79,08	92,96	-9,93	-13,11	-4,96	0,28	4,49	4,49	181,96	168,65	40,04	NA	0,24	0,32	1,32	179,83	24,29	-40,87	NA	12049,05	0	94,86	105,27	-16,15	-21,82	-12,75	0,32	3,77	3,77	288,03
790	2,71	22,46	3	0,69	0,81	0,81	401,75	44,56	347,77	NA	0,88	7,24	8,27	2,71	87,91	34,44	0,44	NA	0	0	0	0,7	5,37	0,45	0,79	1,03	1,03	236,48	50,05	202,34	NA	0,87	6,64	7,67	0,7	86,97	22,39	1,4	NA	0	0	0	5,72	39,72	5,54	0,55	0,75	0,75	353,11
791	11,8	16	5,1	1,64	3,24	3,24	157,15	33,4	20,83	0	0,26	0,36	1,36	55,51	26,22	86,1	1,53	NA	10,78	18,87	59,27	5,57	18,44	2,8	0,38	0,72	0,72	183,17	35,8	106,87	0	0,7	2,31	3,31	48,52	69,82	25,07	0,67	NA	7,17	21,61	65,69	-14,83	-62,67	-8,33	0,2	0,43	0,48	204,97
792	0,18	0,31	0,04	0,28	1,76	2,28	74,38	46,08	31,09	16,13	0,43	0,74	1,74	6,86	42,66	7,11	16,44	18215,94	0	1,37	62,21	0,22	0,52	0,08	0,2	1,58	1,62	132,45	109	78,99	3,35	0,58	1,36	2,36	5,59	57,69	3,19	23,58	NA	0	1,96	102,93	0,48	0,68	0,14	0,24	3,38	3,42	108,89
793	11,14	11,44	9,25	32,05	32,05	37,98	302,15	NA	7,87	47,31	0,03	0,03	1,03	11,14	2,63	423,22	NA	NA	0	0	0	4,94	8,41	7,25	2,22	2,22	2,43	533,75	NA	217,51	46,24	0,41	0,7	1,7	37,78	41,2	12	NA	NA	0	48,15	83,97	18,98	32,63	5,48	0,6	2,38	2,39	105,32
794	-22,8	153,16	-6505,91	0,09	0,39	0,39	103877,33	34730,18	118027,64	NA	1,15	-7,72	-6,72	-22,8	114,88	-10,02	-0,27	NA	0	0	0	5,01	-45,29	15,61	0,01	0,35	0,35	1134,56	415,33	1246,19	0	1,11	-10,04	-9,04	5,01	111,06	14,17	-0,18	NA	0	0	0	17,1	293,04	44,23	0,25	0,31	0,31	944,39
795	3,96	15,95	2,29	0,05	1,22	1,22	210,86	183,67	148,62	0	0,75	3,03	4,03	14,92	75,16	8,37	2,98	NA	3,99	6,35	55,14	2,65	11,82	1,68	0,04	1,2	1,2	230,39	205,05	167,04	0	0,78	3,46	4,46	12,02	77,56	4,84	3,32	NA	4,24	5,93	65,08	-2,66	-7,78	-1,09	0	1,33	1,33	150,28
796	5,29	14,07	4,06	0,56	1,27	1,29	279,08	107,45	66,57	3,43	0,62	1,66	2,66	18,7	62,38	22,7	1,59	20312,13	31,18	10,28	39,5	0,72	2,02	0,46	0,23	1,41	1,41	235,39	126,88	67,53	0	0,65	1,82	2,82	8,26	64,57	14,31	1,76	NA	33,44	4,88	37,13	2,31	20,48	0,86	0,02	0,75	0,75	135,9
797	59,14	85,18	78,58	0,34	3,27	3,27	179,37	428,4	146,24	0	0,31	0,44	1,44	59,14	30,57	193,43	NA	NA	0	0	0	-1,86	-4,8	-1,03	0,21	1,2	1,44	200,21	109	110,3	26,69	0,61	1,57	2,57	3,75	61,15	-0,4	2,35	NA	0,01	3,08	95,22	9,01	34,91	3,85	0,51	1,6	1,6	155,99
798	-260,53	64,59	-56,71	0,03	0,2	0,2	79,24	67,48	394,49	NA	5,03	-1,25	-0,25	-260,53	503,39	-51,76	NA	NA	0	0	0	-0,25	0,91	-0,2	0,07	0,23	0,88	293,07	53	330,94	217,45	1,28	-4,62	-3,62	-0,25	127,63	-0,2	NA	NA	0	0	0	-3,89	11,88	-2,64	0,04	0,33	0,86	247,53
799	9,06	15,34	0,41	2,44	2,44	2,44	9,49	0	6,69	0	0,41	0,69	1,69	9,06	40,94	22,13	NA	NA	0	0	0	NA	NA	0,32	NA	NA	NA	NA	NA	NA	NA	NA	NA	NA	NA	NA	NA	NA	NA	NA	0	0	1,2	13,72	0,11	0,22	1,1	1,1	33,89
800	58,9	61,96	25,04	8,21	17,5	17,51	154,72	68	7,32	0,05	0,05	0,05	1,05	110,29	4,94	1243,94	6,17	38839,82	0	21,84	39,78	61,93	66,04	29,14	0,03	14,18	14,19	171,31	12,21	10,22	0,07	0,06	0,07	1,07	100,9	6,23	1033,31	7,05	50125,33	0	18,34	32,44	52,57	55,45	24,58	8,96	18,27	18,28	170,66
801	1,93	9,47	0,93	0,11	0,66	0,97	174,77	69,61	95,15	40,85	0,75	3,7	4,91	74,99	79,64	5,66	0,72	NA	18,46	35,08	94,61	1,28	8,44	0,53	0,01	0,8	0,91	149,97	93,4	107,09	13,21	0,85	5,57	6,57	53,25	84,79	5,31	0,67	NA	8,71	21,41	96,68	2,55	10,93	0,62	0,04	0,64	0,81	88,01
802	17,05	88,17	5,66	0	1,17	1,17	120,81	110,9	88,77	0,06	0,81	4,17	5,17	63,14	80,67	27,77	2,9	26934,25	5,05	15,3	61,44	1,25	18,56	0,43	0,05	1,01	1,01	126,94	110,15	113,83	0,08	0,93	13,89	14,89	62,99	93,29	9,42	0,89	NA	0	21,53	83,28	10,96	68,1	4,78	0	1,04	1,04	159,11
803	0,27	-0,8	0,12	0,02	0,53	0,6	166,3	103,23	191,01	13,59	1,33	-3,99	-2,99	3,66	133,42	10,46	-0,85	NA	8,04	1,55	15,69	-4,3	10,63	-3,47	0,03	0,66	0,7	293,81	213,88	320,03	13,09	1,4	-3,47	-2,47	-0,64	140,42	7,11	-0,98	NA	22,59	2,95	19,42	-1,87	3,7	-1,18	0,02	0,62	0,66	229,43
804	0	0	0	0	0,65	0,81	213,41	58,21	96,55	19,63	0,96	22,49	23,49	10,01	95,8	15,72	0,8	NA	NA	5,87	31,99	0,3	7,78	0,21	0	0,6	0,78	253,77	96,4	171,22	33,44	0,96	24,74	25,74	9,64	96,12	15,35	0,51	NA	4,96	6,51	33,55	-1,44	-47,05	-1,13	0,01	0,53	0,69	286,77
805	1,55	-15,04	3,06	-0,03	0,11	0,11	720,73	112,91	786,06	NA	1,1	-10,73	-9,73	1,55	110,28	27,87	-0,12	NA	0	0	0	32,39	119,39	16,02	0,56	0,85	0,85	180,01	38,04	129,73	NA	0,73	2,69	3,69	32,39	72,87	68,61	0,72	NA	0	0	0	-21,63	-238,63	-22,37	0,33	0,49	0,49	377,53
806	-0,39	-351,98	-0,19	0,18	0,96	0,96	176,57	0,69	144	0	1	897,81	899,42	54,94	99,89	10,64	0,54	6175,35	8,97	26,84	77,11	7,45	101,57	2,66	0,18	1,12	1,12	129,84	0,27	100,87	0,01	0,93	12,62	13,64	72,64	92,67	22,98	1,28	6380,55	6,53	23,26	69,55	2,02	16,67	0,8	0,18	1,24	1,24	145,02
807	3,46	7,04	1,88	0,09	1,09	1,12	198,46	68,57	58,89	2,05	0,51	1,04	2,04	16,46	50,89	20,39	1,07	17901	20,76	7,09	43,6	4,05	8,24	2,05	0,02	1,13	1,13	184,49	74,05	65,22	0,12	0,51	1,04	2,04	15,6	50,86	20,18	1,11	14013	15,03	5,86	46,18	-3,24	-5,7	-2,04	0,09	0,98	1,03	229,87
808	16,63	35,78	2,93	0,35	1,36	1,36	64,22	33,87	33,35	NA	0,54	1,15	2,15	16,63	53,51	52,51	1,69	NA	0	0	0	21,04	29,58	3,4	0,74	2,29	2,29	58,85	26,07	16,82	0	0,29	0,41	1,41	21,04	28,89	98,28	3,09	NA	0	0	0	21,08	26,87	8,4	0,31	3,86	3,86	145,45
809	15,82	80,63	14,78	0,5	1,18	1,18	340,09	184,88	270,29	0	0,8	4,1	5,1	25,61	80,38	26,29	4,21	NA	0	9,14	27,01	19,5	89,02	15,81	0,57	1,27	1,27	295,12	159,16	227,89	0	0,78	3,57	4,57	21,64	78,09	28,85	28,55	NA	0	1,73	7	14,7	84,47	14,45	0,47	1,21	1,21	358,8
810	7,99	8,07	4,72	90,95	90,95	92,6	215,28	0	2,3	3,84	0,01	0,01	1,01	7,99	1,08	739,39	NA	NA	0	0	0	8,57	8,68	3,94	60,39	60,39	77,38	167,15	NA	2,14	36,79	0,01	0,01	1,01	8,57	1,29	663,08	NA	NA	0	0	0	10,87	11,09	3,89	39,22	39,22	52,22	130,68
811	19,43	20,98	24,74	0,77	11,4	11,44	463,66	329,85	31,04	1,41	0,07	0,08	1,08	33,96	7,39	405,3	4,16	30671,27	0	18,52	29,14	16,97	19,57	23,02	3,68	6,34	6,34	493,75	164	61,66	0,15	0,13	0,15	1,15	28,27	13,29	186,86	4,42	NA	0	15,33	30,02	5,28	6,53	8,48	2,4	4,67	4,68	586,33
812	14,63	33,62	8,22	0,38	1,77	1,77	160,7	158,48	114,24	NA	0,56	1,3	2,3	14,67	56,48	42,26	NA	NA	0	0,02	0,1	3,88	18,7	2,33	0,11	1,22	1,26	218,74	190,97	171,49	6,39	0,79	3,82	4,82	3,88	79,27	4,89	NA	NA	0	0	0	13,77	45,59	10,32	0,12	1,29	1,3	273,63
813	48,52	71,51	36,05	0,94	2,53	2,53	270,46	129,99	81,86	0,28	0,32	0,47	1,47	65,11	32,16	173,3	3,14	46870	0	12,33	19,25	42,46	68,75	27,38	0,64	2,33	2,33	234,72	142,77	84,39	0,1	0,38	0,62	1,62	58,03	38,24	129,85	4,3	42282	0	10,04	20,08	0,2	0,24	0,19	2,3	6,18	6,19	348,07
814	0,39	2,84	0,12	0,02	0,67	0,67	113,21	62,52	86,89	NA	0,86	6,33	7,33	91,79	86,35	8,82	0,32	4306,62	7,52	28,43	91,13	2,5	23,44	1,3	0,06	0,84	0,84	189,11	128,25	148,9	0	0,89	8,38	9,38	51	89,34	8,76	0,42	7108,51	8,27	25,2	83,4	1,61	16,36	0,65	0,13	0,92	0,92	147,92
815	10,98	33,97	6,54	0,03	0,76	0,82	216,86	105,87	141,53	9,13	0,68	2,09	3,09	15,67	67,66	29,66	0,73	NA	1,4	2,79	16,72	0,15	0,4	0,15	0,11	0,49	0,62	361,04	83,27	218,03	27,75	0,61	1,59	2,59	5,34	61,4	6,56	0,62	NA	0	5,15	52,25	0,85	2,63	1,12	0,05	0,49	0,54	479,88
816	15,04	23,05	10,71	0,6	2,39	2,5	259,23	157,63	88,07	10,25	0,35	0,53	1,53	19,41	34,76	45,97	4,78	NA	0	3,11	17,82	10,64	15,6	7,3	0,49	2,6	2,78	249,61	141,28	76,96	14,43	0,32	0,47	1,47	16,32	31,82	46,98	5,29	NA	0	3,9	22,99	7,82	9,78	5,1	1,04	4,09	4,34	238,23
817	6,94	14,4	10,73	0,13	0,39	0,41	562,85	63,03	237,94	3,84	0,52	1,08	2,08	16,64	51,81	41,1	0,7	NA	0	15	27,13	11,6	50,81	11,14	0,17	0,41	1,15	349,58	43,14	178,27	134,5	0,77	3,38	4,38	23,85	77,17	25,06	1,2	NA	19,92	11,76	32,58	3,9	13,43	2,94	0,56	0,92	1,12	275,06
818	16,12	76,95	9,8	0,14	0,69	0,69	221,41	83,48	153,6	0,13	0,79	3,77	4,77	21,68	79,05	46,73	0,58	NA	0	3,38	12	-10,69	-68,91	-10,75	0,04	0,55	0,55	365,92	152,4	299,52	0,73	0,84	5,45	6,45	-3,25	84,49	10,13	0,32	NA	0	7,48	36,71	2,83	15,77	2,18	0,04	0,59	0,67	281,58
819	48,4	86,37	9,61	0,97	1,47	1,47	72,25	14,78	29,49	0	0,43	0,77	1,78	122,93	43,97	128,62	1,53	NA	0	14,79	51,05	-52,2	-69,79	-20,75	0,12	1,94	1,94	144,66	53,69	19,86	0	0,25	0,34	1,34	42,78	25,2	-94,71	1,39	NA	6,68	37,75	113,62	-4,74	-5,42	-1,44	9,18	10,67	10,67	110,76
820	90,18	193,25	15,45	0,51	1,09	1,09	62,37	17,75	30,59	0	0,53	1,14	2,14	221,9	53,33	219,51	1,13	9504,4	0	22,57	50,79	4,28	14,12	1,14	0,46	0,93	0,93	97,21	21,86	46,97	0	0,7	2,29	3,3	78,48	69,66	37,04	0,96	6326,55	0	19,82	69,97	-10,29	-25,99	-3,34	0,96	1,17	1,17	118,48
821	-4,49	-4,52	-270,01	23,84	23,84	23,84	21911,39	NA	11,63	NA	0,01	0,01	1,01	-4,49	0,75	108,16	1,01	NA	0	0	0	-3,64	-3,66	-156,74	8	7,61	7,61	15689,47	-19,93	50,17	NA	0	0	1,01	-3,64	0,56	325,91	1,02	NA	0	0	0	-1,86	-1,92	-44,44	14,47	14,99	14,99	8715,26
822	-6,74	-7,7	-18,61	0,38	2,91	4,97	1005,56	243,64	76,33	202,3	0,12	0,14	1,14	-0,77	12,48	29,18	1,74	8162,32	2,03	16,47	64,75	0,39	0,43	0,97	0,32	4,43	7,13	911,76	278,14	67,68	185,11	0,1	0,11	1,11	5,26	10,17	85,9	1,99	14788,06	0	12,19	39,65	3,29	3,62	10,9	2,61	6,29	8,94	1208,62
823	-19,1	-19,1	NA	NA	NA	NA	NA	NA	NA	NA	NA	NA	1	-19,1	0	NA	NA	NA	0	NA	0	-0,93	-0,93	NA	NA	NA	NA	NA	NA	NA	NA	NA	NA	1	-0,93	0	NA	NA	NA	0	NA	NA	-3,77	-3,77	NA	NA	NA	NA	NA
824	21,54	76,01	10,05	0,2	1,1	1,1	169,73	127,59	141,8	0,05	0,72	2,53	3,53	28,41	71,66	34,16	5,25	NA	5,21	3,2	18,14	7,42	23,68	4,51	0,48	1,18	1,25	221,08	105,7	149,4	9,83	0,69	2,19	3,19	14,83	68,65	15,67	2,19	NA	0	4,5	39,06	0,08	0,26	0,2	0,5	0,99	1,13	895,99
825	27,19	52,34	22,03	0,1	1,62	1,62	294,94	83,35	23,92	NA	0,28	0,54	1,92	53,92	48,04	138,17	0,87	NA	10,64	21,66	35,68	21,9	37,37	24,49	0,22	1,42	1,42	406,92	166,72	28	NA	0,41	0,71	1,71	40,59	41,39	69,8	1,3	NA	30,04	20,89	33,52	25,59	74,16	17,55	0,04	1,46	1,46	250,3
826	6,44	29,47	2,18	-27,1	-31,75	-36,98	123,05	8,6	-1,85	9,81	0,78	3,57	4,57	8,1	78,14	56,73	0,51	NA	0	0,56	3,09	2,18	13,59	0,83	8,23	10,13	10,13	139,23	14,22	7,48	NA	0,84	5,25	6,25	5,17	83,99	31,35	0,36	NA	0	1,14	8,59	13,95	33,48	2,69	0,26	0,59	0,59	70,35
827	31,15	1378,44	11	0,02	2,08	2,08	128,59	112,7	51,11	0,08	0,92	40,55	44,25	59,05	97,74	46,13	0,27	19369,17	2,76	9,86	51,87	-1,02	-116,37	-0,87	0	1,4	1,4	312,01	295,35	203,4	0,17	0,99	112,99	114,02	15,05	99,12	2,67	0,1	4683	2,6	13,78	176,63	9,18	91,13	4,49	0,97	1,78	1,78	178,52
828	40,14	98,75	11,31	0,3	1,11	1,66	102,6	47,53	58,41	32,5	0,59	1,46	2,46	74,11	59,35	73,85	10,7	NA	0	9,58	38,19	51,45	98,77	17,57	0,86	1,94	2,15	124,33	60,21	56,03	11,87	0,48	0,92	1,92	81,79	47,91	113,88	26,76	NA	0	10,36	30,93	6,46	75,93	1,73	0,27	0,64	0,96	97,98
829	35,89	63,59	9,19	0,84	0,84	1	49,9	NA	40,12	6,7	0,44	0,77	1,77	35,89	43,55	82,42	1	NA	0	0	0	-4,54	-7,94	-2,31	0,1	0,1	1,08	185,09	NA	78,44	78,25	0,43	0,75	1,75	20,18	42,85	-10,59	1,07	NA	0	12,57	108,81	-10,04	-33,46	-20,95	0,06	0,24	0,89	761,78
830	0,08	0,22	0,06	0,12	0,57	0,67	275,74	75,43	168,95	17,24	0,64	1,78	2,78	36,3	64,04	11,73	0,63	11578,43	0	27,44	78,65	0,61	1,36	0,2	0,2	0,42	0,46	120,22	13,76	62,36	2,66	0,54	1,2	2,21	38,85	54,68	19,93	0,61	17593,66	0	12,63	60,62	-0,8	-1,72	-1,41	0,14	0,53	0,58	648,67
831	0	0	NA	NA	NA	NA	NA	NA	NA	NA	NA	NA	1	0	0	NA	NA	NA	0	NA	NA	-27,71	-34,04	-29458,14	4,5	5,6	5,6	386965,86	75327,91	68345,58	NA	0,18	0,22	1,23	-27,71	18,59	-155,17	NA	NA	0	0	0	-11,77	-15,37	-117,08	1,72	2,39	2,39	3630,71
832	0,5	1,01	0,95	0,42	2,16	2,16	694,85	282,33	128,62	1,68	0,51	1,03	2,04	4,06	50,88	6,48	1,93	NA	7,31	6,8	42,99	0,24	0,6	0,37	0,12	1,73	1,95	563,17	357,67	179,03	50,05	0,6	1,49	2,49	2,85	59,87	3,93	3,03	48570,22	9,09	4,04	35,88	-4,56	-12,99	-5,43	0,23	1,38	1,67	434,89
833	0	0	NA	0,21	0,68	1,42	NA	NA	NA	NA	0,58	1,39	2,39	0	58,13	0	2,23	0	0	NA	NA	-2,51	-17,35	-1,66	0	0,52	1,01	240,48	76,36	134,11	72,38	0,81	5,61	6,91	40,97	85,52	-3,09	0,88	13340,67	24,15	28,73	103,06	3,37	16,77	1,8	0,15	0,6	1,18	195,33
834	5,12	35,76	6,95	0,1	0,34	0,34	494,39	97,22	418,46	NA	0,86	5,98	6,98	5,53	85,68	54	0,21	45359	0	0,55	0,79	-11,13	-157,29	-68,15	0,06	0,11	0,11	2227,76	88,79	2044,56	0	0,93	13,13	14,13	-11,13	92,92	-11,98	0,08	NA	0	0	0	5,18	62,05	28,5	0,14	0,56	0,56	2008,04
835	0,03	0,23	0,01	0,01	0,21	1,12	144,7	19,17	55,77	87,59	0,87	6,84	7,84	29,88	87,25	10,92	1,29	8121,71	47,66	11,86	66,64	0,58	1,12	0,44	0,05	0,36	1,92	277,09	34,06	65,29	175,08	0,48	0,92	1,92	18,57	47,95	21,6	2,65	9968,8	23,61	13,69	70,83	0,03	0,06	0,02	0,01	0,23	1,65	300,46
836	6,63	20,84	4,88	0	0,51	1,1	268,06	89,34	146,84	103,69	0,66	2,08	3,15	9,89	68,21	12,66	1,16	NA	10,6	2,4	22,98	4,68	10,12	8,28	0	0,21	1,8	644,39	70,64	295,26	550,4	0,54	1,16	2,16	8,38	53,77	10,03	13,38	NA	7,32	6,55	30,13	2,22	4,64	7,56	0,01	0,57	4,17	1243,59
837	5,18	48,93	1,99	0,78	1,71	1,72	140,24	64,38	73,99	0,67	0,59	5,54	9,45	14,09	89,42	10,84	3,64	46183,34	0	3,43	53,87	6,43	27,76	2,16	0,68	1,39	1,39	122,05	55,24	83,04	0,09	0,77	3,32	4,32	23,4	76,84	11,08	6,06	46265,73	0	5,69	62,11	0,12	0,34	0,06	0,29	2,06	2,12	191,69
838	42,84	98,45	13,44	0,16	1,5	1,88	114,23	70,08	26,72	20,59	0,56	1,3	2,3	48,38	57,03	83,01	4,3	161000	NA	1,74	8,49	18,05	35,48	2,74	2,74	12,39	13,2	55,32	37,04	3,84	3,13	0,49	0,97	1,97	24,62	49,13	43,65	7,28	114984	0	1	18,7	-2,93	-112,2	-4,02	1,22	6,95	9,24	501,17
839	7,56	27,6	5,55	0,38	1,27	1,27	267,29	171,88	179,37	0,03	0,73	2,65	3,65	8,45	72,61	14,11	3,66	NA	4,64	0,66	6,19	-3,03	-15,81	-3,32	0,08	1,32	1,32	398,34	298,91	232,66	0,08	0,81	4,22	5,22	-1,76	80,82	4,21	1,13	NA	2,43	1,4	22,11	-21,33	-199,6	-10,97	0,72	1,38	1,38	187,72
840	0,25	0,57	0,14	0,23	0,41	0,71	207,01	19,92	77,32	34,43	0,55	1,25	2,26	50,06	55,77	2,39	0,74	8977,54	16,83	28,32	89,02	0,29	0,69	0,14	0,16	0,6	0,69	178,23	44,3	80,13	9,75	0,58	1,39	2,4	57,59	58,35	6,36	0,7	11127,96	12,24	28,06	88,35	-0,3	-0,73	-0,16	0,16	0,52	0,65	197,19
841	0,23	0,52	0,1	0	1,33	1,33	160,02	109,81	50,71	NA	0,56	1,25	2,25	53,96	55,64	35,14	1,54	6232,48	20,12	23,62	68,54	0,23	0,83	0,11	0,38	0,6	0,6	178,01	26,48	35,27	NA	0,72	2,54	3,54	91,66	71,78	13,02	0,52	6505,75	46,97	44,71	82,62	-22,36	-789,5	-10,19	0,03	0,56	0,56	166,43
842	-0,46	-0,5	-0,4	6,29	8,27	8,49	312,16	48,13	24,27	5,51	0,08	0,09	1,09	23,76	8,14	336,76	2,86	NA	0	20,77	49,63	-0,65	-0,62	-0,69	-9,35	-11,91	-12,07	382,96	53,31	-20,87	3,4	-0,05	-0,05	0,95	29,99	-5,09	-190,08	3,15	NA	0	32,24	83,01	-3,65	-3,86	-6,5	12,01	14,1	14,15	650,33
843	-6,38	-6,38	-22,44	NA	NA	NA	390,2	0	0	0	0	0	1	-6,38	0	NA	NA	NA	0	0	0	-1,41	-1,42	NA	79,53	79,53	79,53	NA	NA	NA	NA	0,01	0,01	1,01	-1,41	1,26	-111,86	NA	NA	1,26	NA	NA	1,67	1,88	1,33	5,83	8,68	8,68	291,66
844	-1,77	-13,11	-0,79	0,41	1,14	1,42	162,17	77,97	105,82	29,96	0,85	6,34	7,41	34,38	86,51	3,26	6,01	NA	0	16,1	88,13	-21,92	-912,65	-7,53	0,12	0,75	1,26	125	48,67	77,71	40,63	0,9	37,29	41,63	25,53	97,6	-20,32	5,15	NA	0	16,3	145,94	9,46	88,53	3,25	0,27	0,58	0,9	125,31
845	0,16	0,42	0,19	0,34	1,43	1,47	431,33	265,88	245,29	10,95	0,61	1,57	2,59	13,94	61,38	3,53	2,67	NA	0	16,33	82,26	2,69	10,7	2,19	0,45	1,38	1,39	296,24	148,28	192,78	1,64	0,75	2,98	3,98	13,28	74,85	4,94	3,95	NA	0	8,62	66,05	5,29	14,68	2,98	0,59	2,15	2,16	205,3
846	10,24	13,72	12,52	0,8	4,32	4,32	445,3	317,27	101,39	0,01	0,24	0,33	1,34	12,02	25,4	45,02	196,68	40381	0	2,18	12,4	14,47	24,68	23,38	0,33	3,82	3,82	588,03	513,63	148,88	0,03	0,41	0,71	1,71	16,1	41,37	35,76	172,14	77554,5	0,43	2,62	8,82	16,5	18,7	15,23	4,87	10,05	10,06	337,04
847	-26,48	20,44	NA	0,44	0,44	0,44	NA	NA	NA	NA	2,3	-1,77	-0,77	-26,48	229,54	-11,53	NA	NA	0	NA	0	2,54	29,78	13,96	0,04	0,34	0,5	1998,42	533,26	1807,78	288,92	0,91	10,72	11,72	2,54	91,47	2,78	0,16	NA	0	0	0	-53,92	-57,38	-547,32	0,34	1,49	4,65	3705,06
848	1,64	5,5	2,28	0,38	0,7	0,86	504,07	110,13	283,39	56,54	0,7	2,35	3,35	8,68	70,14	9,48	0,76	16869	13,05	9,75	45,28	1,39	4,38	1,21	0,1	0,53	0,75	314,71	90,52	163,75	48,13	0,68	2,14	3,14	6,01	68,17	8,38	0,65	8271,07	15,17	3,99	43,05	2,8	6,33	2,06	0,04	0,47	0,58	268,42
849	14,3	78,3	2,89	0,64	0,78	0,86	73,52	7,92	58,7	4,73	0,82	4,48	5,48	104,73	81,74	30,05	0,68	NA	0	18,27	76,93	4,65	15,55	0,98	0,31	0,65	1,07	76,79	17,52	51,4	21,93	0,7	2,34	3,34	103,1	70,07	26,9	1,29	NA	0	20,77	79,85	9,07	34,69	3,04	0,24	1,03	1,19	122,46
850	12,3	40,12	3,09	0,96	1,15	1,15	91,57	11,4	59,94	NA	0,68	2,22	3,26	52,86	69,34	21,93	1,35	NA	0	10,2	63,84	11,74	19,54	2,71	0,98	2,12	2,12	83,99	33,75	29,64	0	0,4	0,66	1,66	49,79	39,92	47,58	2,65	NA	0	8,78	51,57	6,14	30,06	2,81	0,35	1,19	1,19	167,23
851	17,96	19,96	39,97	2,51	9,5	9,57	810,29	536,08	76,88	5,4	0,1	0,11	1,11	20,97	10,04	187,82	11,15	NA	0	6,7	12,73	16,02	17,34	33,52	4,15	12,68	12,7	761,69	461,15	54,07	1,49	0,08	0,08	1,08	18,63	7,65	224,85	10,52	NA	0	5,47	10,81	18,46	19,2	46,03	16,94	26,82	26,86	910,14
852	0,53	1,06	1,31	0,39	1,4	1,61	897,04	219,22	217,02	45,85	0,5	1	2	3,11	49,89	7,88	1,24	NA	9,49	6,36	31,65	0,3	1,99	1,9	0,02	0,21	0,21	2331,2	123,89	647,03	0,9	0,35	2,36	6,7	1,93	85,07	4,92	0,24	NA	2,28	10,44	53,26	3,2	22,44	16,78	0,04	0,46	0,47	1912,62
853	-13,86	-316,65	-7,51	0,05	1,16	1,18	197,21	169,48	152,1	2,76	0,92	21,01	22,84	-4,23	95,62	-14,79	8,95	NA	0	5,22	1342,66	12,19	64,6	8,75	0,01	1,55	1,55	261,48	243,18	162,26	1,38	0,81	4,3	5,3	24,79	81,14	15,47	14,44	NA	0	9,05	58,86	2,63	9,38	1,62	0,02	1,83	1,84	225,07
854	1,15	13,76	0,66	1,07	1,07	1,09	133,67	-0,58	187,85	4,51	0,92	10,96	11,96	5,26	91,64	1,26	NA	NA	0	2,35	63,99	0,66	9,7	0,23	0,13	1,08	1,08	126,75	104,75	109,97	0,15	0,93	13,77	14,77	2,72	93,23	2,54	2,39	NA	5,48	0,72	42,33	1,69	37,01	1,98	0,64	1,05	1,05	427,6
855	7,6	10,95	4,51	2,17	3,27	3,27	216,06	NA	65,35	NA	0,31	0,44	1,44	43,14	30,58	24,86	NA	NA	0	21,1	75,66	20,57	22,4	26,11	7,18	12,26	12,26	462,02	189,5	37,27	NA	0,08	0,09	1,09	20,57	8,16	252,22	NA	NA	0	0	0	1,61	1,63	33,6	42,27	75,27	75,27	7637,26
856	-12,19	-13,79	-49,8	1,45	12,1	13,65	1487,3	941,19	84,94	152,07	0,11	0,12	1,13	6,36	11,59	-89,09	8,71	6720,37	0,78	75,81	253,32	-7,9	-9,64	-16,04	0,41	3,13	3,45	739,51	173,91	94,65	30,79	0,18	0,22	1,22	10,34	18,08	-32,49	1,51	NA	0	37,04	156,3	1,92	2,61	3,34	0,09	2,11	2,22	635,26
857	28,99	52,79	11,6	0,8	1,44	1,55	145,65	38,33	44,39	6,86	0,45	0,82	1,82	36,6	45,1	73,1	1,64	86603,75	10,67	3,05	16,48	6,34	17,02	3,62	0,19	0,66	0,81	207,84	54	87,9	17,34	0,63	1,69	2,69	15,1	62,76	22,31	0,73	42623,25	13,23	5	27,64	0,14	0,3	0,16	0,15	0,59	0,77	407,48
858	41,06	52,88	16,46	0,91	5,66	5,66	104,64	121,25	25,48	0	0,22	0,29	1,29	60,43	22,36	183,64	NA	NA	0	7,77	26,29	-60,23	-122,92	-16,94	1,3	2,04	2,04	102,39	36,75	49,73	NA	0,51	1,04	2,04	40,51	51	-118,11	NA	2842	0	28,34	239,87	-53,54	-218,23	-366,77	1,38	1,38	1,38	2500,25
859	1,41	11,33	0,32	1	1	1	44,68	0	53,72	0	0,87	7	8,03	39,27	87,54	2,57	1,09	NA	0	8,63	92,07	-58,72	124,83	-11,46	0,09	0,54	0,54	71,05	41,73	93,05	NA	1,47	-3,13	-2,13	6,78	147,04	-31,91	-1,38	NA	0	12,78	322,13	2,43	-8,21	0,66	0,39	0,46	0,46	99,29
860	5,73	10,03	4,02	0,88	1,63	1,66	255,03	36,87	102,37	3,22	0,43	0,75	1,75	82,18	42,8	34,43	1,81	NA	0	53,56	81,46	5,59	11,77	6,93	1,44	2,2	2,23	451,42	50,01	161,91	3,33	0,53	1,11	2,11	51,26	52,54	19,53	3,35	NA	0	56,65	79,88	0,85	1,53	1,07	3,29	6,14	6,39	460,54
861	1,69	41,84	0,62	0,48	1,48	1,58	132,86	58,28	73,71	8,34	0,96	23,71	24,71	27,3	95,95	1,76	NA	8056,38	27,05	9,35	87,26	0,05	2,64	0,02	0,01	0,93	1,08	136,43	80,97	91,54	14,42	0,98	56,53	57,53	17,3	98,26	0,55	1,24	7913,63	13,87	6,47	86,28	0,2	9,22	0,06	0,06	0,88	1,03	108,07
862	9,87	13,92	8,6	0,22	2,2	2,3	317,19	162,44	82,17	8,28	0,29	0,41	1,41	22,2	29,05	52,07	1,85	NA	0	10,74	38,36	11,94	24,24	9,7	0,58	1,22	1,29	295,5	89,98	140,72	9,74	0,5	1,02	2,03	23	50,73	36,12	1,34	NA	0	8,98	33,42	27,17	35,15	20,73	0,97	2,55	2,71	278,38
863	13,48	30,21	5,14	0,42	1,69	1,71	138,78	92,02	50,77	1,74	0,56	1,24	2,24	47,28	55,54	28,59	5,15	20741,38	16,1	12,89	65,78	0,35	3,38	0,14	0,12	0,49	0,72	142,08	33,73	74,45	21,87	0,9	8,67	9,67	53,13	89,66	2,09	0,83	NA	44,45	20,6	93,44	-33,07	-253,71	-21,18	0,03	0,21	0,64	233,81
864	10,52	45,72	11,39	0	0,35	1,29	393,93	91,6	272,96	260,12	0,76	3,29	4,34	26,34	76,98	14,32	3,3	45532,21	0	17,12	54,42	14,95	29,69	4,96	0	2,43	2,48	120,71	89,82	38,01	2,12	0,49	0,98	1,99	58,5	49,64	32,16	2,59	37430,7	0	14,44	66,67	13,53	26,07	6,37	0	2,24	2,28	171,91
865	19,9	34,29	3,76	1,48	1,92	1,92	68,7	12,43	28,51	NA	0,42	0,72	1,72	40	41,96	83,63	3,04	9604	0	3,79	29,62	6,01	9,07	1,37	1,95	2,67	2,67	83,08	19,99	27,7	0	0	0	1,51	27,01	0	NA	7,16	5731,5	0	4,79	50,03	0,69	5,19	0,53	0,09	1,06	1,06	280,97
866	3,68	12,86	2,05	0,42	1,25	1,25	203,02	109,95	117,31	0,06	0,71	2,49	3,49	15,08	71,34	15,21	1,87	35659,44	7,32	6,35	43,11	3,73	6,67	2,93	0,26	1,77	1,78	285,73	174,99	67,72	0,27	0,44	0,79	1,79	26,6	44,05	32,42	2,1	NA	16,79	17,95	54,52	2,95	5,79	2,82	0,05	1,68	1,68	349,56
867	-7,83	50,5	-3,76	0,33	0,4	1,03	174,64	8,56	127,82	81,53	1,15	-7,45	-6,45	51,4	115,5	6,63	-0,5	6883,08	0	28,42	90,4	-0,33	1,48	-0,11	0,15	1,23	1,26	127,37	90,6	84,18	3,02	1,22	-5,53	-4,54	67,53	122,05	11,11	-1,16	7858	0	23,74	77,69	17,4	-352,74	4,98	0,19	1,14	1,22	104,4
868	0,18	0,53	0,35	0,23	0,51	0,54	696,79	102,48	366,78	8,07	0,65	1,88	2,89	16,38	65,36	12,24	0,49	NA	0	31	53,33	11,45	23,68	14,68	0,28	0,64	0,67	466,97	80,57	221,66	5,76	0,52	1,07	2,07	20,11	51,67	36,98	0,72	NA	0	11,12	31,74	-0,36	-2,13	-0,33	0,04	1,02	1,03	332,86
869	-25,91	133,37	-7,48	0,21	0,64	0,7	105,07	36,29	66,99	5,57	1,19	-6,14	-5,15	62,18	119,43	-8,7	0,34	7259,13	36,35	25,43	99,1	17,37	4561,34	6,06	0,23	0,41	0,64	127,05	14,26	77,63	17,92	1	261,55	262,65	85,61	99,62	30,22	0,46	12366,93	18,37	23,82	58,9	1,55	81,88	0,6	0,13	0,93	0,93	141,05
870	-358,28	959,11	-150,05	0,03	0,03	0,03	152,45	NA	207,1	NA	1,37	-3,68	-2,68	-358,28	137,36	-260,84	-0,39	NA	0	0	0	-1,51	-28,7	-22,38	0,02	0,06	0,06	5410,18	185,91	10,51	NA	0,94	17,98	19,06	-1,51	94,75	4,07	0,16	NA	83,91	0	0	-0,96	-20,48	-5,07	25,06	25,71	25,71	1921,69
871	5,31	15,21	1,54	1,3	1,32	1,32	95,99	1,7	67,96	NA	0,65	1,86	2,86	12,09	65,09	11,75	2,55	NA	0	1,97	41,64	7,03	30,53	2,65	0,38	1,44	1,44	137,54	38,86	36,8	NA	0,77	3,35	4,35	18,86	76,99	18,04	1,2	NA	0	4,47	72,73	1,03	3,91	0,19	0,57	1,65	1,65	66,68
872	2,4	3,44	1,99	0,55	2,4	2,42	301,87	159,18	86,29	1,86	0,3	0,43	1,43	45,47	30,14	57,62	2,33	NA	0	35,71	66,88	37,42	51,29	27,9	2,12	3,27	3,29	271,38	83,44	72,57	1,46	0,27	0,37	1,37	59,52	27,04	178,26	6,77	NA	0	16,48	26,99	20,91	25,44	31,08	6	6	6,01	542,4
873	24,09	29,61	11,79	1,98	2,49	2,53	178,19	12,16	23,59	0,96	0,19	0,23	1,23	33,22	18,66	145,24	1,31	40230	0	4,47	21,43	2,07	2,27	2,32	3,41	8,62	8,98	408,48	52,82	10,14	3,66	0,09	0,1	1,1	17,09	8,81	81,71	1,25	20805	0	16,86	62,2	1,6	2,35	1,75	0,12	0,53	0,61	398,34
874	9,53	34,06	7,06	0,26	1,61	1,63	269,51	185,67	122,07	1,72	0,69	2,46	3,57	16,25	72,03	17,18	1,79	36738,26	5,83	4,98	30,27	5,51	14,24	2,91	0,07	1,31	1,32	192,61	141,76	100,71	2,09	0,61	1,59	2,59	14,14	61,34	13,71	2	31590,12	7,6	4,57	42,62	15,21	24,74	4,8	0,51	2,13	2,15	115,31
875	3,38	29,89	2,39	1,97	1,97	3,26	257,43	NA	71,66	93,08	0,89	7,84	8,84	68,12	88,69	3,81	NA	NA	-0,26	45,79	147,75	2,15	24,62	2,21	0,95	0,95	1,34	373,32	0,31	198,88	81,68	0,91	10,44	11,44	36,15	91,26	2,36	0,81	NA	2,88	34,87	89,35	2,15	23,55	2,69	0,12	0,81	1,1	457,11
876	26,72	494,92	7,68	0,57	1,02	1,02	104,6	44,03	97,82	NA	0,95	17,52	18,52	158,39	94,6	30,92	1,73	NA	0	37,84	78,18	0,61	5,97	0,26	0,01	1,12	1,12	155,08	152,08	136,38	NA	0,9	8,77	9,77	28,66	89,76	6,95	NA	NA	0	11,95	80,9	5,45	30,89	1,76	0	1,23	1,23	117,7
877	6,74	47,1	2,6	0,14	0,77	0,77	140,5	75,41	104,7	NA	0,86	5,98	6,98	7,32	85,68	18,34	0,42	NA	10,34	0,22	2,84	0,35	2,78	0,15	0,09	0,88	0,88	155,14	104,81	101,62	NA	0,87	6,91	7,91	1,61	87,35	10,44	0,54	NA	21,12	0,54	9,47	0,55	3,31	0,3	0,07	0,29	0,29	202,81
878	-175,69	-768,42	-30,65	0,07	1,19	1,19	63,5	48,81	38,15	NA	0,77	3,37	4,37	95,39	77,14	-213,16	1,78	NA	8,88	47,29	209,24	17,93	55,18	4,24	0,71	1,94	1,96	86,1	48,53	37,61	0,83	0,67	2,08	3,08	178,45	67,5	33,14	4,31	NA	2,26	37,97	84,05	16,27	31,02	4,09	0,39	1,76	1,79	91,65
879	-17,79	-17,79	NA	NA	NA	NA	NA	NA	NA	NA	NA	NA	1	-17,79	0	NA	NA	NA	0	NA	0	23,69	25,12	15,31	17,53	17,53	17,53	235,31	NA	13,28	NA	0,06	0,06	1,06	24,17	5,71	415,16	NA	1803	0	0,31	1,61	5,66	10,17	0,92	1,18	2,29	2,29	59,34
880	82,22	91,26	23,47	4,27	10,11	10,11	103,88	59,3	10,16	0	0,1	0,11	1,11	83,09	9,9	830,45	NA	NA	0	0,25	0,85	-12,15	769,55	-16,3	0,19	0,48	0,48	488,43	144,02	490,54	0	1,02	-64,34	-63,34	-10,88	101,58	4,71	-0,03	NA	0	1,7	17,07	10,94	122,21	5,22	0,11	0,63	0,63	174,26
881	16,2	54,17	7,54	0,16	0,55	0,61	169,43	46,45	116,68	6,9	0,7	2,34	3,34	41,82	70,09	41	0,53	NA	0	11,92	41,97	2,66	12,71	1,2	0,08	0,67	0,74	163,86	72,75	127,2	9,32	0,79	3,77	4,77	22,3	79,05	14,45	0,51	NA	0	8,84	59,06	0,85	3,45	0,81	0,1	0,58	0,75	347,29
882	8,04	95,29	4,79	0,15	0,99	1,09	216,78	164,27	194,7	20,06	0,92	10,85	11,85	12,54	91,56	9,71	15,65	NA	0	2,68	23,9	-1,67	-24,68	-1,52	0,08	0,95	1	331,45	263,18	302,18	13,32	0,93	13,76	14,76	2,71	93,22	-1,1	1	NA	0	3,99	188,75	0,05	0,71	0,07	0,06	0,64	1	514,58
883	0,86	9,72	0,2	0,04	0,63	0,66	85,23	41,14	62,11	1,93	0,91	10,32	11,32	55,09	91,17	11,98	0,36	NA	8,69	12,7	87,72	0,98	10,06	0,27	-0,08	0,27	0,74	101,95	27,29	64,35	36,12	0,9	9,29	10,29	55,7	90,28	13,98	0,52	NA	15,52	15,33	77,97	2,28	5,32	1,14	-0,18	0,69	1,18	182,83
884	43,52	83,55	18,5	1,35	1,98	2,12	154,71	33,45	52,83	7,22	0,48	0,92	1,92	103,98	47,9	97,04	2,43	NA	13,38	25,7	49,01	33,51	50,19	22,96	2,29	3,01	3,1	249,44	48,22	66,28	6,05	0,33	0,5	1,5	71,78	33,23	102,71	4,41	NA	6,36	26,22	45,37	24,46	31,28	23,92	1,77	4,52	4,61	357
885	0,72	1,6	29,56	162,91	204,12	204,12	7144,06	1739,18	42,2	NA	0,55	1,22	2,22	0,72	54,94	4,38	1,08	NA	0	0	0	2,69	100	3,6	0,87	1,08	1,08	487,01	100,27	468,69	NA	0,97	36,13	37,13	2,69	97,31	29,65	-0,1	NA	0	0	0	0,08	0,33	1,37	29,97	36,01	36,01	6406,72
886	-14,55	-14,55	NA	NA	NA	NA	NA	NA	NA	NA	NA	NA	1	-14,55	0	NA	NA	NA	0	NA	0	16,96	31,98	25,65	0,15	0,15	0,15	550,46	NA	255,65	NA	0,47	0,89	1,89	16,96	46,96	102,13	0,57	NA	0	0	0	-9,03	342,2	-4,81	0	0,9	0,9	194,3
887	8,77	29,62	0,82	0,33	1,5	1,5	33,89	25,22	21,45	0	0,7	2,38	3,38	405,97	70,4	13,14	15,59	NA	0	36,99	95,03	5,49	31,98	1,22	0,09	0,87	0,87	80,83	50,22	64,42	0	0,83	4,83	5,83	173,95	82,84	18,6	0,65	NA	0	37,41	90,55	4,94	19,81	1,02	0,06	1,05	1,05	75,18
888	2,97	4,95	1,78	0,71	2,05	2,1	217,87	98,91	82,65	4,02	0,4	0,67	1,67	22,86	40,05	19,65	3,18	NA	0	11,91	71,89	0,31	0,57	0,18	0,43	1,81	1,84	205,05	120,45	87,75	3,45	0,45	0,82	1,82	19,46	45,05	9,36	2,83	NA	0	10,78	80,5	-21,01	-43,75	-20,25	0,44	1,55	1,56	351,87
889	1,34	10,69	0,36	0,18	0,87	0,87	97,98	56,58	81,82	0	0,87	6,95	7,95	121,95	87,42	25,25	0,59	7942,64	0	32,46	85,09	-31,48	150,31	-14,04	0,15	0,83	0,83	162,35	111,04	163,17	NA	1,21	-5,77	-4,77	81,42	120,94	-19,65	-0,11	5576,64	16,01	50,35	135,49	2,14	31	1	0,34	1,12	1,12	171,12
890	2,11	54,63	2,77	0,14	0,93	0,93	478,5	355,44	452,16	0,14	0,96	24,91	25,91	10,47	96,14	16,45	0,37	34178,6	0	10,99	33,86	-12,33	169,71	-18,31	0,02	0,5	0,5	540,52	268,59	569,44	0,1	1,07	-14,76	-13,76	1,07	107,27	0,78	-0,15	15508,18	0	19,89	82,81	5,5	90,6	8,68	0,45	1,08	1,08	575,61
891	2,15	56,41	0,8	0,14	2,02	2,05	136,46	123,65	65,77	1,78	0,96	25,3	26,3	25,94	96,2	2,23	NA	NA	0	8,92	88,43	-22,13	144,58	-6,57	3,45	4,88	4,88	108,1	31,23	21,81	0	1,15	-7,53	-6,53	19,24	115,31	-19,19	NA	NA	0	12,28	208,67	-44,84	60,25	-12,25	0,98	2,17	2,17	99,73
892	50,52	95,69	35,5	1,49	2,02	2,02	255,79	60,44	56,65	0	0,46	0,86	1,89	71,12	47,2	126,97	5,98	41632,86	22,53	14,47	22,7	5,36	28,23	2,17	0,36	1,08	1,08	147,57	82,82	75,61	0	0,81	4,27	5,27	57,72	81,02	15,25	1,44	14360,57	27,59	21,23	73	0	0	NA	1,43	1,87	1,87	177,53
893	2,86	108,96	6,97	0,17	0,75	0,78	886,52	478,37	829,74	24,48	0,97	36,77	38,1	3,03	97,38	4,29	0,18	NA	0	0,41	3,19	4,14	71,88	8,89	0,01	0,69	0,97	781,58	492,36	724,09	211,48	0,94	16,35	17,35	6,52	94,24	5,25	0,72	NA	0	5,1	30,41	4,56	42,68	6,57	0,1	0,56	1,02	526,61
894	15,72	24,58	8,22	0,14	1,93	2,8	190,33	75,86	42,37	37,21	0,36	0,56	1,56	32,95	36,03	54,26	2,09	NA	12,2	9,01	39,72	9,35	17,6	4,98	0,16	1,7	2,2	194,02	112,75	72,9	36,65	0,47	0,88	1,88	24,46	46,91	24,27	3,8	NA	7,41	8,06	48,95	9,67	13,78	5,9	0,11	2,35	3,51	222,7
895	30,96	62,25	16,22	1,65	1,97	1,97	160,86	21,87	69,61	NA	0,5	1,01	2,01	42,07	50,26	89,7	2,27	13864,2	0	5,82	17,07	-2,51	-7,09	-1,94	1,16	1,62	1,62	280,67	39,36	86,36	NA	0,65	1,82	2,82	10,45	64,56	21,8	1,41	8300	0	10	43,61	-7,58	-23,81	-10,64	0,34	1,61	1,61	512,21
896	-49,39	136,24	-109,35	0,18	0,19	0,19	805,97	11,77	1086,05	NA	1,36	-3,76	-2,76	-49,39	136,25	-19,37	-0,49	NA	0	0	0	-39,36	57,34	-16,16	0,26	0,26	0,35	149,5	NA	249,33	22,27	1,69	-2,46	-1,46	-39,36	168,63	-12,32	-1,66	NA	0	0	0	-18,46	36,82	-10,57	0,18	0,46	0,46	209,11
897	8,84	22,96	2,95	0,06	0,94	0,97	121,49	64,84	41,8	2,05	0,62	1,6	2,6	8,84	61,51	48,57	0,96	NA	26,73	0	0	-0,47	-4,08	-0,47	0,31	0,7	0,98	369,96	128,41	238,37	92,45	0,89	7,73	8,73	4,77	88,55	17,63	0,93	NA	23,38	5,32	18	-36,44	172,38	-27,85	0,35	0,76	0,76	278,98
898	17,94	22,5	10,28	1,17	5,01	5,01	208,53	148,27	38,58	NA	0,2	0,25	1,25	21,3	20,24	118,01	14,94	NA	0	1,92	9,98	9,79	16,13	9,02	0,61	2,57	2,58	335,51	248,47	126,85	1,85	0,39	0,64	1,65	10,49	39,3	34,88	101,59	NA	0	0,65	7	-29,45	-40,29	-35,01	1,57	5,31	5,37	433,98
899	0	0	NA	NA	NA	NA	NA	NA	NA	NA	NA	NA	1	0	0	NA	NA	NA	0	NA	NA	-2,93	-2,99	NA	2,13	52,74	52,74	NA	NA	NA	NA	0,02	0,02	1,02	-2,93	1,9	-154,74	NA	NA	0	NA	0	-0,97	-3,73	-1,58	0,03	1,16	1,16	593,16
900	0,81	3,62	0,27	0,26	1,08	1,08	121,34	57,7	71,13	0	0,78	3,47	4,47	33,94	77,62	4,09	1,14	NA	0	11,04	84,68	2,7	6,92	0,54	0,75	1,21	1,21	73,18	13,39	29,15	0	0,61	1,56	2,56	59,3	60,95	31,53	1,18	NA	0	11,38	66,97	-0,85	-2,81	-0,28	0,74	1,12	1,12	120,1
901	12,4	61,58	3,02	1,14	1,25	1,29	88,74	7,65	67,81	3	0,8	3,97	4,97	50,51	79,87	15,52	NA	NA	0	9,29	69,65	18,97	25,89	3,67	1,94	2,53	4,72	70,38	8,6	14,76	32,76	0,26	0,36	1,36	73,62	26,74	71,79	NA	5458,5	0	10,57	68,87	19,25	43,96	15,28	0,04	0,94	1,78	289,73
902	18,77	22,99	13,38	1,2	5,24	5,67	259,51	178,43	44,2	19,44	0,18	0,22	1,22	38,74	18,33	109,81	80,76	NA	0	14,23	43,48	5,46	11,04	4,71	0,07	1,76	1,96	313,96	260,17	135,18	31,45	0,51	1,02	2,02	21,39	50,57	12,29	22,94	NA	6	13,74	66,43	21,99	30,76	11,12	0,89	3,28	3,52	184,61
903	-85,64	51,64	-35,79	0,02	0,11	0,11	152,14	34,36	399,29	0	2,66	-1,6	-0,6	-17,79	265,83	-19,69	-2,34	NA	0	28,36	-278,25	-4,09	-51,1	-9,32	0,28	0,5	0,9	828,76	171,13	751,11	300,31	0,92	11,46	12,49	-4,09	91,99	19,18	0,46	NA	0	0	0	23,73	43,18	18,43	1,44	2,84	3,46	283,48
904	17,97	22,08	3,87	3,69	4,59	5,54	78,44	12,23	13,26	13,16	0,19	0,23	1,23	29,08	18,6	143,21	377,23	NA	0,48	2,39	20,32	16,66	28,1	3,59	1,34	2,44	2,44	78,44	33,78	30,8	NA	0,41	0,69	1,69	39,83	40,74	41,45	NA	NA	0	4,99	39,5	9,86	26,65	3,64	1,3	2	2	134,69
905	0,16	9,84	0,11	0,08	0,23	0,23	245,23	34,23	238,22	0	0,98	59,09	60,09	3,98	98,34	6,85	0,02	21273,5	0	2,57	32,15	-0,37	-25,17	-0,24	0,02	0,18	0,18	240,83	38,29	234,34	NA	0,99	67,38	68,38	4,36	98,54	6,62	0,02	9637,57	0	3,13	45,63	-0,51	-72,13	-0,62	0,02	0,2	0,2	439,72
906	2,84	72,86	2,07	0,26	1,82	14,33	266,15	24,68	15,84	200,94	0,96	24,68	25,68	12,74	96,11	4,08	6,91	NA	0	7,24	29,22	-0,35	-12,99	-0,79	0,43	1,89	15,73	814,07	59,03	40,45	567,61	0,97	35,69	36,69	7,76	97,27	1,44	4,6	NA	0	18,15	79,76	1,49	34,33	3,3	9,04	22,74	65,27	807,57
907	22,7	54,99	8,56	1,5	1,64	1,68	137,23	10,47	75,34	2,59	0,59	1,42	2,42	59,61	58,72	48,92	7,49	47403,25	0	13,92	51,44	46,84	60,4	7,92	4,73	5,45	5,64	61,54	6,76	9,38	1,8	0,22	0,29	1,29	127,71	22,44	248,2	7,79	NA	0	13,67	53,64	35,24	55,08	7,78	0,83	2,29	2,37	80,56
908	6,97	55,42	3,58	0,09	0,9	1,14	95,04	130,82	161,68	40,58	0,87	6,95	7,95	7,12	87,42	7,97	NA	NA	0	0,08	1,69	0,15	5,69	0,09	0	0,51	0,92	219,84	92,4	181,6	75,72	0,97	37,08	38,08	5,44	97,37	0,15	0,59	NA	0	3,19	82,31	-15,33	144,92	-8,3	-0,05	0,25	0,58	197,64
909	55,39	64,05	42,1	7,4	7,4	7,4	181,67	NA	36,58	NA	0,14	0,16	1,16	58,12	13,52	409,75	NA	5768	0,15	2,07	3,81	3,02	17,69	4,17	0,02	0,79	0,79	502,2	307,71	399	NA	0,83	4,86	5,86	12,95	82,93	12,73	0,54	NA	0	13,7	38,68	-4,81	-30,71	-2,4	0,04	0,58	0,58	182,08
910	-9,1	77,53	-28,02	0,01	0,05	0,08	1121,1	15,63	443,76	15,86	1,12	-9,52	-8,52	4,65	111,73	-8,14	0,61	2289	0	42,35	263,1	-3,81	-26,48	-7,89	0,07	0,09	0,13	753,97	4,37	213,16	8,29	0,86	5,95	6,95	14,14	85,61	-4,45	0,74	NA	0	37,18	120,08	0,21	1,6	0,39	0,01	0,02	0,05	669,98
911	3,16	31,51	4,38	0,67	1,11	1,11	503,48	197,59	447,95	NA	0,9	8,96	9,96	3,16	89,96	3,52	NA	NA	0	0	0	0,99	7,13	0,87	0,78	1	1	320,65	60,62	272,97	NA	0,86	6,2	7,2	7,2	86,1	4,55	1,02	NA	0	5,47	63,72	0,23	2,11	0,22	0,63	1,03	1,03	343,71
912	-10,87	28,93	-13,32	0,01	0,51	0,51	446,1	284,39	572,08	0,35	1,38	-3,66	-2,66	2,86	137,56	1,98	-0,87	41984	0	16,82	68,48	10,41	81,32	12	0,02	0,92	0,92	419,58	318,29	356,91	0,24	0,87	6,81	7,81	14,61	87,2	21,93	0,66	36818,6	0	4,84	17,17	-8,36	-52,63	-4,73	0,11	0,84	0,84	206,5
913	9,06	17,53	6,12	0,33	2,02	2,19	245,88	96,36	56,97	9,95	0,38	0,73	1,94	42,55	48,33	40,84	1,45	38165,24	9,22	22,62	66,12	7,27	14,32	4,2	0,69	1,38	1,38	210,28	56,44	79,42	0,32	0,49	0,97	1,97	46,57	49,21	29,11	1,32	NA	7,33	22,7	76,85	5,77	12,76	4,37	0,4	1,22	1,23	276,55
914	10,55	21,36	7,42	0,68	1,6	1,62	256,1	117,64	127,51	2,56	0,51	1,03	2,03	26,51	50,63	40,65	2,79	NA	0	11,23	41,05	17,28	36,91	13,11	0,49	1,51	1,54	276,3	123,26	121,18	4,55	0,52	1,12	2,14	30,93	53,2	50,28	1,76	NA	0	10,36	29,1	1,6	32,14	1,04	0,08	0,77	0,78	235,96
915	-117,93	200,09	-16,62	0,19	0,51	0,51	51,29	20,04	61,18	NA	1,58	-2,68	-1,7	298,59	158,94	-50,31	-1,29	6971,41	0	58,7	119,84	70,68	142,49	20,7	1,36	2,45	2,45	106,62	43,78	40,28	0	0,49	0,98	2,02	164,17	50,39	160,8	10,96	13035,42	0	27,38	56,99	-12,96	-22	-3,48	4,4	4,58	4,69	98,04
916	2,22	24,71	0,69	0,56	1,09	1,09	112,36	53,11	100,51	0	0,91	10,11	11,11	30,28	91	38,53	31,72	NA	0	8,66	43,48	0,44	8,74	0,13	0,51	0,76	0,76	110,6	25,56	103,45	0	0,95	18,74	19,74	18,74	94,94	6,47	0,2	NA	0	5,56	67,44	-62,77	125,55	-65,65	0,24	0,28	0,28	381,77
917	2,71	3,83	1,14	1,71	3,17	3,48	152,51	53,49	36,67	11,67	0,29	0,41	1,41	28,03	29,09	37,3	5,79	12803	0	10,61	59,12	3,37	4,31	1,24	2,75	4,22	4,69	133,83	35,83	24,4	11,61	0,21	0,27	1,28	29,06	21,91	47,97	8,25	11904,45	0	9,45	61,22	1,41	2,23	0,61	0,53	1,77	2,52	156,65
918	32,69	90,95	6,52	0,7	1,44	1,44	72,61	33,29	44,67	0,02	0,64	1,78	2,78	32,69	64,06	58,34	3,8	NA	0	0	0	3,43	59,92	1,43	0,12	0,91	0,91	152,11	101,13	128,73	NA	0,94	16,48	17,48	3,43	94,28	11,02	0,66	NA	0	0	0	-16,09	231,49	-12,51	0,29	0,64	0,64	283,92
919	-5,24	100	NA	0	0,19	0,95	NA	NA	NA	NA	1,05	-20,09	-19,09	-5,24	105,24	-4,98	NA	NA	0	NA	0	1,87	19,85	1,46	0,02	1,1	1,1	284,48	0	254,87	0	0,91	9,62	10,62	1,87	90,59	2,06	NA	NA	0	0	0	0	0	NA	0,21	1,46	1,46	174,91
920	12,99	17,74	2,39	1,66	2,75	3,73	44,84	19,23	17,72	17,74	0,27	0,37	1,37	12,99	26,78	48,5	NA	NA	0	0	0	8,35	18,67	1,23	0,25	1,45	1,71	53,79	34,35	28,56	7,4	0,54	1,2	2,23	15,53	55,25	29,87	5,35	NA	0	1,06	24,97	33,03	60,69	5	1,47	2,21	2,4	55,21
921	2,46	37,18	2,5	0,04	1,02	1,03	369,84	332,15	339,53	1,77	0,93	14,1	15,1	3,53	93,38	3,48	1,63	11389,4	0,33	1,08	15,98	15,19	71,31	4,78	0,29	1,2	1,22	114,64	74,91	88,39	1,18	0,79	3,69	4,69	16,56	78,7	20,58	4,58	44647,8	0	0,43	5,68	3,83	6,41	1,11	1,16	2,9	2,94	105,62
922	10,05	20,94	6,73	0,31	1,48	1,48	243,58	107,15	111,68	NA	0,52	1,08	2,08	27,41	52,01	43,12	1,65	NA	0	11,62	43,29	11,4	17,92	7,06	0,19	2,41	2,41	225,48	132,43	70,56	NA	0,36	0,57	1,57	31,74	36,36	68,6	2,78	74934,69	0	12,6	40,72	-23,51	-85,25	-21,6	0,16	1,82	1,82	335,32
923	4,43	14,32	1,57	0,63	1,64	1,64	128,82	48,22	47,39	0	0,69	2,23	3,23	73,88	69,08	48,71	1,56	NA	0	24,58	61,84	6,11	14,78	1,85	0,26	1,11	1,11	110,14	38,51	45,21	NA	0,59	1,42	2,42	89,15	58,65	72,13	1,06	NA	0	25,12	62,86	6,83	14,26	1,7	0,56	1,75	1,75	91,06
924	0,23	5,07	0,43	0,33	0,47	0,47	676,59	91,7	638,36	0,9	0,95	20,73	21,73	7,74	95,4	13,76	0,08	11168	0	13,96	34,16	-16,86	172,65	-42,99	0,29	0,32	0,33	928,17	38,68	1007,58	0,64	1,1	-11,24	-10,24	-6,37	109,77	2,75	-0,15	4754	0	26,73	72,65	-21,26	-126,88	-420,63	0,07	0,07	0,07	7219,86
925	6,73	7,82	5,23	1,49	4,08	4,11	282,63	94,43	36,56	1,4	0,14	0,16	1,16	33,59	13,94	126,78	1,89	37285,35	0	20,86	54,33	11,75	13,11	9,03	2,39	5,66	5,66	279,66	70,79	21,6	0	0,1	0,12	1,12	42,26	10,38	245,63	1,63	42212,13	0	23,44	49,71	3,27	16,59	2,8	0,23	0,84	0,93	312,96
926	7,88	50,63	2,77	0,45	1,14	1,16	128	72,46	104,76	1,76	0,84	5,42	6,42	18,5	84,43	10,13	6,83	49746,5	0	3,73	48,36	10,12	42,95	3,14	0,6	1,32	1,32	112,79	59,37	82,85	0,01	0,76	3,24	4,24	22,8	76,43	14,24	18,39	53049,75	0	3,93	47,03	3,63	11,12	1,51	0,99	1,48	1,48	151,64
927	17,55	24,62	9,94	0,9	1,94	1,94	206,18	60,5	58,36	0,12	0,29	0,4	1,4	104,58	28,7	111,17	1,66	15007,67	0	49,3	67,66	20,36	29,97	16,97	2,14	2,51	2,52	303,33	35,09	94,89	0,1	0,32	0,47	1,47	80,65	32,04	93,44	3,57	17232,33	0	50,24	61,16	4	5,3	2,64	2,92	3,59	3,59	240,7
928	0,26	7,64	0,08	-0,18	0,83	0,83	112,48	78,99	78,33	NA	0,97	28,21	29,21	63,14	96,58	4,74	0,71	NA	25,06	19,43	87,42	-14,11	141,34	-6,05	-0,2	0,6	0,6	156,06	99,79	124,67	NA	1,1	-11,02	-10,02	64,41	109,98	-8,96	0,38	NA	28,31	33,67	100,9	8,7	-244,26	5,6	-0,23	0,48	0,48	235,1
929	-0,95	-5,66	-0,44	0,19	1,03	1,05	168,52	115,32	138	2,66	0,83	4,95	5,95	47,69	83,2	19,44	1,39	6880,67	0	22,52	91,18	-8,55	-284,78	-4,13	0,27	0,77	0,77	175,76	75,8	152,29	0,98	0,97	32,32	33,32	63,33	97	6,12	0,39	6753,83	0	34,7	120,75	7,48	77,07	3,13	0,34	0,8	0,82	152,52
930	-29,49	55,44	-24,14	0,09	3,6	6,92	297,94	119,98	34,21	115,21	1,53	-2,88	-1,88	-11,33	153,2	-14,98	-2,71	NA	0	14,87	-433,97	-39,72	47,05	-29,51	0,21	4,56	6,75	270,4	172,44	39,62	87,85	1,84	-2,18	-1,18	-28,92	184,42	-18,56	NA	NA	0	8,02	-39,36	-32,59	15,52	-23,6	0,32	1,48	5,36	264,31
931	3,38	7,44	2,06	0,37	0,69	1,55	221,37	37,7	92,6	102,06	0,54	1,2	2,2	49,55	54,52	26,24	2,79	12481,29	11,51	28,08	73,67	-29,19	-171,58	-22,7	0,16	0,52	1,22	283,13	65,96	185,18	132,7	0,83	4,87	5,88	2,56	82,99	-28,39	1,77	NA	7,43	24,69	258,76	-22,72	-420,43	-8,53	0,06	0,56	1	137,06
932	37,39	61,76	15,78	1,53	1,7	2,02	153,65	1,44	5,76	19,43	0,39	0,65	1,65	66,5	39,45	110,61	3,13	NA	35,48	12,29	34,88	10,21	24,06	6,01	0,94	1,02	1,29	214,1	9,27	12,03	32,49	0,58	1,36	2,36	41,06	57,56	33,81	1,68	NA	51,38	18,15	53,31	7,1	42,16	2,68	0,48	0,48	0,89	137,74
933	0	0	NA	NA	NA	NA	NA	NA	NA	NA	NA	NA	1	0	0	NA	NA	NA	0	NA	NA	0	0	NA	NA	NA	NA	NA	NA	NA	NA	NA	NA	1	0	0	NA	NA	NA	0	NA	NA	9,32	9,54	67,82	43,52	43,52	43,52	2657,41
934	9,54	41,39	6,12	0,77	1,1	1,1	233,72	56,68	171,75	0,29	0,77	3,34	4,34	57,93	76,95	31,81	1,38	NA	0	31,07	64,95	26,04	49,46	12,78	1,63	1,89	1,89	178,68	19,05	75,85	0,53	0,47	0,9	1,9	85,81	47,35	78,03	2,97	NA	0	29,34	56,71	23,21	30,46	11,11	2,27	4,09	4,1	174,63
935	0,76	3,38	0,62	0,05	0,96	1,15	295,51	140,85	150,31	29,22	0,77	3,44	4,44	7,88	77,48	12,04	1,2	NA	4,21	5,78	32,96	15,77	47,92	11,11	0	1,37	1,38	256,45	167,59	113,38	1,26	0,67	2,04	3,04	23,38	67,1	33,24	1,42	NA	5,12	5,36	19,49	2,33	5,19	1,6	0,03	1,91	1,96	249,78
936	16,67	16,67	4,76	NA	NA	NA	104	NA	NA	NA	NA	NA	1	16,67	0	NA	NA	NA	0	0	0	17,03	18,39	14,25	13,52	13,52	13,52	304,61	NA	22,28	NA	0,07	0,08	1,08	18,21	7,39	230,36	NA	NA	0	0,98	6,44	0	0	NA	102,82	109,16	109,16	NA
937	14,38	21,41	3,45	1,88	3,03	3,03	87,36	32,5	28,37	NA	0,33	0,49	1,49	14,38	32,83	43,8	NA	NA	0	0	0	8,23	20,33	2,69	0,23	1,68	1,68	118,77	101,1	69,89	NA	0,6	1,47	2,47	8,23	59,5	13,83	NA	NA	0	0	0	0,94	5,09	0,29	-0,51	1,2	1,2	112,91
938	0,51	31,86	0,25	0,02	0,91	1,03	179,31	147,7	165,92	20,93	0,98	61	62,06	10,57	98,39	3,48	0,97	34538	0	4,95	61,65	0,72	32,07	0,32	0,21	1,04	1,04	161,31	122,08	146,34	0,04	0,98	43,35	44,35	11,86	97,75	3,35	0,91	NA	0	4,94	41,5	0,62	26,35	0,43	0,07	1,05	1,05	255,56
939	9,18	51,39	5,67	0,14	1,13	1,16	224,68	181,08	181,68	4,54	0,82	4,6	5,6	18,12	82,13	14,52	3,61	27817,25	0	5,52	38,14	6,22	35,76	2,99	0,56	1,02	1,09	174,89	59,19	128,43	8,53	0,83	4,75	5,75	19,65	82,61	10,74	0,92	14597,36	0	6,45	49,9	6,65	25,23	3,8	0,55	1,34	1,51	208,67
940	1,07	4,1	0,54	0,14	0,98	1,42	183,23	72,21	85,93	38,28	0,74	2,85	3,85	12,86	74	12,39	0,93	17320,5	0	5,94	49,71	20,97	71,58	14,71	0,42	1,14	1,21	255,34	112,8	155,55	10,44	0,71	2,41	3,41	18	70,7	41,53	1,34	NA	0	-2,08	-8,48	12,32	22,21	6,73	0,55	1,95	1,98	199,46
941	-14,58	111,67	-10,81	0,09	0,83	0,83	269,86	224,73	301,47	0	1,13	-8,66	-7,66	-10,01	113,06	-9,35	-2,47	NA	0	3,39	-83,26	1,48	-8,11	0,51	0,15	0,8	0,8	125,35	94,96	146,24	NA	1,18	-6,47	-5,48	6,34	118,26	4,06	-3,4	NA	0	1,67	48,24	4,75	-105,7	2,4	0,08	0,93	0,93	184,11
942	-54,16	168,48	-19,66	0,11	0,11	0,16	132,1	0,6	167,9	8,99	1,32	-4,11	-3,11	67,16	132,15	-28,01	-0,39	6789	0	44,03	134,74	-127,09	-8157,38	-49,47	0,33	0,43	0,48	141,68	14	128,91	6,2	0,98	63,19	64,19	3,46	98,44	-106,54	0,07	2031,6	0	50,82	391,01	-24,13	-50,6	-16,6	0,32	0,34	1,26	251,17
943	0,56	12,71	0,2	1,01	1,04	1,04	131,24	3,08	117,37	NA	0,96	21,73	22,73	35,75	95,6	3,68	0,98	5660,25	0	12,69	86,68	-1,64	-22,31	-0,64	0,4	1,05	1,05	142,72	78,07	120,4	NA	0,93	12,58	13,58	40,58	92,63	2,86	1,07	5728,71	0	16,56	89,27	-0,57	-10,8	-0,23	0,53	1,12	1,12	147,08
944	2,62	4,74	6,03	0,02	2,22	2,22	837,45	112,68	369,95	NA	0,45	0,81	1,81	5,84	44,73	7,98	58,17	8725	0	7,41	41,49	2,16	7,22	1,79	0,36	1,44	1,44	300,65	100,15	204,24	0	0,7	2,34	3,34	4,68	70,06	3,82	27,42	12297,4	0	2,08	41,16	4,27	10,04	1,63	0,17	1,45	1,58	138,98
945	-13,95	170,52	-12,02	0,07	0,38	0,44	313,82	104,21	204,87	21,34	1,08	-13,23	-12,23	-12,43	108,18	6,57	-0,16	NA	42,15	1,31	9,81	13,58	22,46	7,68	0,48	0,88	1,72	205,87	32,48	53,33	68,15	0,39	0,65	1,65	34,65	39,54	73,48	1,89	NA	13,07	11,92	38,51	7,06	14,85	4,38	0,24	0,68	1,29	226,84
946	-7,53	165,8	NA	0,02	0,05	0,05	NA	NA	NA	NA	1,05	-23,03	-22,03	-7,53	104,54	-7,2	-0,05	NA	0	NA	0	-13,03	78,14	-356,99	0,01	0,01	0,01	9974,02	0	11509,16	0	1,17	-7	-6	-13,03	116,67	-6,69	-0,17	NA	0	0	0	19,6	699,71	7,23	0,08	0,1	0,1	134,52
947	9,46	15,08	9,23	1,69	3,37	3,6	354,97	140,77	83,98	19,3	0,26	0,41	1,59	31,41	37,25	46,67	4,74	29284,28	0	21,4	62,88	14,11	25,91	14,97	0,99	1,98	2,04	386,26	164,19	166,19	10,9	0,46	0,84	1,84	32,39	45,53	34,29	5,14	35439,29	0	19,4	55,65	13,66	23,43	8,31	1,12	2,11	2,18	222,07
948	2,2	31,78	0,4	-0,05	1,07	1,3	66,06	52,31	46,37	10,61	0,93	13,39	14,44	40,29	93,08	11,77	1,45	NA	0,3	6,91	68,55	0,28	14,29	0,17	-0,08	1,28	1,32	220,39	220,34	161,34	6,83	0,98	50,64	51,61	13,09	98,06	2,84	1,74	NA	0,02	7,76	71,05	3,71	51,18	1,35	0,07	1,04	1,08	132,68
949	8,98	28,01	5,48	0,28	0,83	0,99	222,13	66,19	111,45	18,58	0,68	2,12	3,12	20,26	67,93	24,28	0,94	NA	3,25	6,88	27,48	7,24	16,91	4,39	0,42	0,76	0,99	220,82	37,61	95,86	25,19	0,57	1,34	2,34	19,13	57,21	26,4	1,01	NA	6,9	7,21	27,96	1,59	4,16	1,95	0,01	0,65	0,78	447,63
950	3,94	8,78	2,46	0,09	1,04	1,04	161,5	116,73	123,02	0	0,55	1,23	2,23	62,09	55,06	33,22	1,05	NA	0	36,26	75,16	1,18	39,44	0,31	0,03	0,98	0,98	95,87	78,56	79,81	NA	0,97	32,48	33,48	8,28	97,01	6,36	0,88	NA	3,24	1,87	44,51	4,47	44,1	0,43	0,04	0,92	0,92	35,41
951	NA	1,11	0,46	0	0	0	NA	0	36,58	0	NA	0,39	0	NA	NA	32,63	NA	17498,71	NA	18,89	77,11	7,15	9,02	5,31	0,26	1,15	1,15	270,21	30,29	34,2	0,12	0,21	0,26	1,26	50,07	20,79	80,93	1	NA	0	31,86	67,84	7,15	11,55	7,24	0,02	4,23	4,23	369,48
952	-32,36	-126,7	-56,98	0,08	0,54	0,54	640,98	210,86	459,16	0,31	0,73	2,84	3,92	-21,25	74,46	-10	0,42	9576	0	19,56	118,97	-46,21	4116,64	-67,32	0,02	0,33	0,33	530,25	161,87	521,22	0,46	1	-88,76	-89,08	-25,14	101,12	-4,14	-0,01	12865,5	0	30,7	95,15	-139,12	97,86	-66,54	0,05	0,09	0,09	174,58
953	14,68	21,95	5,25	0,35	3,75	3,77	130,2	102,07	30,03	0,48	0,33	0,5	1,5	38,29	33,15	61,98	5,76	NA	0	8,45	49,69	13,09	20,92	17,69	1,03	3,11	3,13	491,9	300,73	144,41	2,24	0,37	0,6	1,6	21,47	37,4	38,36	8,9	NA	0	11,32	34,46	17,19	20,53	13,73	5,05	14,47	14,52	291,62
954	14,56	25,84	7,19	-0,01	1,33	2,66	179,76	48,05	35,88	48,55	0,44	0,77	1,77	48,65	43,63	60,95	1,61	NA	13	16,83	53,13	0,13	0,23	0,08	-0,51	0,51	1,94	223,19	52,74	41,18	75,63	0,45	0,83	1,83	28,72	45,26	32,46	1,4	NA	13,43	17,53	58,15	1,19	3	0,66	-0,3	0,71	1,27	201,94
955	-0,92	-1,7	-1,36	0,01	0,62	0,91	540,88	59,81	102,92	29,79	0,46	0,85	1,85	14,63	46,04	7,93	0,67	NA	0	23,1	82,41	-3,33	-6,13	-5,21	0,01	0,71	1,89	569,13	126,44	189,13	226,23	0,46	0,84	1,84	14,96	45,64	2,58	1,56	NA	0	28,61	89,91	0,48	0,95	0,74	0,01	0,55	1,86	564,43
956	-11,74	-19,71	-79,99	0	3,94	4,01	2480,95	1218,23	309,69	21,62	0,39	0,66	1,68	-2,99	40,45	-22,05	1,22	NA	0	59,6	-416,84	-39,48	-70,34	-350,23	0,05	8,5	8,59	3229,11	168,71	198,49	17,92	0,44	0,78	1,78	-31,02	43,87	-75,6	1,23	NA	0	75,02	-46,33	-16,83	-37,51	-219,76	0	9,82	9,83	4766,16
957	78,88	98,26	76,19	4,45	4,45	4,45	351,56	NA	68,01	NA	0,2	0,24	1,25	78,88	19,73	435,34	6,4	NA	0	0	0	-12,38	-13,24	-36,82	4,39	11,85	11,85	1082,24	432	57,89	NA	0,05	0,06	1,07	-12,38	6,46	409,95	2,71	NA	0	0	0	39,06	43,97	55,23	8,89	8,89	8,89	516,07
958	13,02	19,52	12,06	0,27	3,04	3,3	337,37	213,89	85,63	22,07	0,33	0,5	1,5	35,81	33,33	65,58	4,46	22746,21	0	21,13	46,52	2,23	4,23	2,65	0,06	2,06	2,07	433,12	356,25	189	1,59	0,47	0,9	1,9	18,91	47,31	14,34	6,19	NA	0	19,84	64,24	-0,39	-0,57	-0,51	0,39	2,9	2,91	481,18
959	0,76	0,82	0,78	1,66	10,9	11,21	369,05	244,36	26,45	8,27	0,07	0,08	1,08	5,34	7,25	79,2	4,93	8337	0	4,64	37,08	-3,4	62,49	-2,12	0,37	0,85	0,85	226,3	113,42	236	0,22	1,05	-19,36	-18,36	-0,9	105,45	0,71	-0,52	2696	0	1,56	60,11	0,65	-6,65	0,57	0,18	0,7	0,7	318,8
960	1,73	19,17	1,24	-0,07	0,98	0,98	260,58	245,99	234,46	NA	0,91	10,08	11,08	9,75	90,97	1,9	0,81	17095	0	5,74	81,6	1,71	3,5	0,5	-0,48	0,81	0,81	107,73	70,45	54,64	NA	0,51	1,05	2,05	46,72	51,29	3,33	0,84	-40318	0	13,32	-37,31	3,26	8,34	2,54	-0,32	1,06	1,06	284,55
961	0,87	29,7	1,59	0,59	0,66	0,9	669,26	45,94	642,31	154,31	0,97	33,3	34,31	2,22	97,09	2,63	0,23	NA	0	2,49	34,54	0,97	25,26	1,65	0,66	0,68	0,93	623,39	12,9	592,64	149,77	0,96	25,14	26,14	3,12	96,18	2,73	0,36	NA	0	3,69	42,21	-6,82	826,01	-23,64	0,41	0,42	0,85	1265,12
962	-3,92	-5,29	NA	25,96	50,9	50,9	NA	NA	NA	NA	0,26	0,35	1,35	-3,92	25,77	-15,23	1,29	NA	0	NA	0	1,58	46,26	15,58	0,3	1,33	1,33	3584,28	370,32	181,34	0	0,97	28,24	29,24	1,58	96,58	4,73	1,04	NA	76,2	0	0	5,38	45,77	32,26	8,96	9,13	9,13	2188,62
963	-12,41	-16,89	-46,77	0,62	0,99	1,01	1371,29	107,48	305,46	8,03	0,26	0,36	1,36	-0,33	26,5	-35,59	1	NA	0	45,54	317,24	3,86	6,56	4,77	0,32	0,81	1,06	449,68	80,76	168,75	43,03	0,41	0,7	1,7	15,6	41,19	15,49	1,03	NA	0	14,51	61,55	-0,13	-0,2	-0,15	0,77	1,05	1,39	428,34
964	3,33	6,97	3,44	0,79	1,61	1,61	375,88	137,99	169,22	0,86	0,52	1,09	2,09	43,25	52,26	22,88	1,97	NA	0	41,23	72,27	9,25	15,32	11,04	1,18	2,34	2,36	434,32	161,02	139	2,11	0,4	0,66	1,66	44,11	39,62	37,01	2,79	NA	0	41,59	69,07	17,39	28,6	7,12	0,52	2,33	2,48	149,37
965	0,06	0,16	0,06	0,05	1,53	1,53	347,16	320,55	215,63	0	0,63	1,72	2,72	8,48	63,27	0,09	9,7	4389,43	0	8,03	87,52	0,26	1,47	0,08	0,03	1,24	1,24	113,28	109,15	5,74	0	0,83	4,74	5,74	40,57	82,57	36,16	NA	NA	75,4	12,55	56,14	0,11	0,62	0,09	0	1,21	1,21	312,93
966	1,37	3,62	2,09	0,56	1,02	1,03	555,29	61,73	98,46	0,34	0,62	1,65	2,65	10,28	62,25	20,99	1,09	22548,84	25,68	13,6	32,77	5,88	15,56	3,15	0,81	1,14	1,15	194,93	21,68	58,47	0,58	0,62	1,65	2,65	16,79	62,23	20	1,02	20888,8	16,49	5,84	32,53	16,55	32,13	14,51	1,3	1,87	1,87	319,99
967	5,71	88,92	1748,54	1,02	664,91	664,91	111542,2	55745,14	83,97	NA	0,93	14,52	15,58	5,71	93,58	6,47	2,01	NA	74,93	0	0	-1,84	-37,13	-7076,91	6,97	4591,57	4591,57	1397111,69	681721,89	149,45	0	0,95	19,06	20,14	-1,84	95,03	0,24	1,98	NA	70,51	0	0	-4,18	-511,25	-15939,68	13,31	4114,97	4114,97	1390754,32
968	71,86	88,45	76,29	3,77	5,33	5,33	300,45	111,69	71,68	0	0,19	0,23	1,23	71,86	18,75	383,15	NA	NA	0	0	0	38,12	44,99	46,94	2,41	3,99	3,99	448,29	106,53	67,77	0	0,15	0,18	1,18	38,12	15,29	332,75	2,22	NA	0	0	0	16,15	17,67	31,27	7,75	8,89	8,89	706,67
969	2,12	3,09	1,84	0,34	0,44	0,51	315,39	6,54	63,64	4,21	0,31	0,45	1,46	46,27	31,36	30,95	0,88	NA	0	38,25	77,2	4,94	7,51	3,37	0,11	0,35	0,42	248,46	14,34	61,07	4,66	0,34	0,52	1,52	51,87	34,29	37,65	0,83	NA	0	32,03	75,71	-6,02	-11,73	-5,62	0,06	0,27	0,31	340,76
970	6,57	10,63	4,87	0,03	1,89	2,41	269,86	164,92	93,41	48,96	0,38	0,62	1,62	43,11	38,19	40,6	4,06	NA	0	27,09	68,55	17,48	34,81	8,77	0,07	1,89	1,9	182,6	147,57	58,18	0,68	0,5	0,99	1,99	50,47	49,79	49,45	4,44	NA	14,29	16,55	63,78	5,01	10,15	3,93	0,22	1,25	1,31	285,9
971	1,96	136,85	1,39	0	0,89	0,89	258,48	184,44	206,33	NA	0,99	68,98	69,98	11,15	98,57	2,82	0,06	59398,06	0	6,53	57,45	-5,94	114,89	-6,46	0	1,11	1,11	395,6	308,6	315,66	NA	1,05	-20,34	-19,34	-0,95	105,17	-1,1	-0,21	NA	0	5,43	69,67	-2,07	300,32	-2,37	0	1,35	1,35	418,11
972	14,03	32,41	15,4	0,84	1,59	1,62	399,66	0,43	223,04	8,12	0,57	1,31	2,31	26,27	56,71	33,13	5,17	NA	0	13,44	34,97	19,67	36,31	20,7	1,36	2,05	2,05	383,22	0,03	166,01	0,78	0,46	0,85	1,85	31,26	45,84	52,99	5,61	NA	0	12,21	27,74	0,85	1,54	1,34	1,26	2,04	2,05	573,87
973	4,38	94,3	3,97	0,04	1	1,03	282,08	296,88	311,2	10,97	0,95	20,52	21,52	5,77	95,35	4,59	NA	65428	0	1,26	19,95	6,12	27,06	0,25	0,13	2,65	2,65	15,03	8,94	5,21	NA	0,77	3,42	4,42	20,19	77,37	11,44	10,47	35401	0	0,58	52,76	5,98	44,39	1	0,1	1,6	1,6	61,04
974	1,24	5,01	1,53	1,01	1,35	1,77	449,75	78,67	229,89	97,97	0,75	3,04	4,04	28,59	75,24	3,41	6,26	NA	0	33,8	95,2	0,97	4,2	1,15	0,81	1,51	1,74	429,3	157,77	226,27	54,84	0,77	3,31	4,31	26,67	76,8	2,51	6,81	NA	0	30,3	96,38	0,32	1,32	0,51	0,79	1,49	1,81	585,32
975	-66,91	30,77	-60,34	0,03	0,3	0,3	328,29	269,58	1007,94	0	3,17	-1,46	-0,46	72,87	317,46	-20,35	-30,39	NA	0	126,07	172,62	-262,22	36,79	-286,96	0,01	0,11	0,11	398,35	300,53	3140,55	0	8,13	-1,14	-0,14	-6,13	812,74	-31,76	-68,05	NA	0	280,26	2273,03	-156,31	18,14	-139,85	0,02	0,07	0,07	326,56
976	3,61	7,75	0,84	0,2	1,43	1,58	84,79	53,39	43,44	6,78	0,53	1,15	2,15	30,33	53,38	21,8	2,8	10458,94	0	6,22	62,41	21,77	42,17	7,09	1,26	1,87	1,87	118,53	31,84	52,4	0,14	0,48	0,94	1,94	38,8	48,37	48,77	3,5	19464,5	0	5,54	35,45	14,24	21,34	3,57	1,56	2,51	2,52	91,58
977	6,03	72,44	1,77	0,14	1,07	1,07	106,94	80,1	72,99	0	0,93	11,22	12,02	11,98	91,68	9,02	0,61	12098	12,97	1,75	32,48	5,01	NA	1,18	0,18	1,06	1,06	85,58	63,24	53,36	NA	0,88	NA	NA	11,75	88,37	9,45	0,36	22262,63	21,87	1,59	22	2,88	33,55	1,14	0,2	0,96	0,99	144,98
978	1,11	1,86	1,06	0,04	1,11	1,87	349,09	136,56	109,19	99,1	0,4	0,68	1,68	21,7	40,39	12,41	2,04	NA	5,91	19,74	79	4,29	6,6	3,07	0,41	1,58	2,11	260,77	100,56	86,05	46,45	0,35	0,54	1,54	26,08	35,01	24,93	2,24	NA	0	15,61	62,81	4,27	6,91	2,69	0,09	0,88	1,84	229,93
979	4,39	45,03	2,41	0,22	0,7	0,72	200,28	76,56	149	3,03	0,9	9,26	10,27	92,42	90,26	8,02	0,47	NA	12,18	48,44	85,5	-13,26	516,21	-7,09	0,14	0,67	0,77	194,73	103,6	180,36	18,5	1,03	-39,93	-38,93	88,03	102,57	8,89	-0,1	NA	6,69	54,19	86,09	-6,27	-615,84	-2,65	0,13	0,33	0,99	154,3
980	-1,22	-3,67	-0,15	1,03	1,62	1,66	43,74	15,55	26,11	0,93	0,67	2	3	67,73	66,67	-1,84	NA	NA	0	8,28	94,78	-26,68	-55,15	-4,64	2,46	2,64	2,7	63,37	4,19	23,2	1,49	0,52	1,07	2,07	93,81	51,62	-51,68	NA	NA	0	20,98	117,22	-10,41	-19,68	-1,72	3,35	3,48	3,59	60,29
981	-17,63	-39,66	-6,47	2,55	3,02	4,11	133,53	15,32	32,11	35,19	0,56	1,25	2,25	15,91	55,53	-31,76	NA	1720	0	12,3	206,45	32,85	40,6	10,65	10,57	10,81	10,9	117,98	2,56	10,71	0,95	0,19	0,24	1,24	61,98	19,09	172,09	NA	NA	0	9,44	58,7	-19,57	-58,52	-6,15	1,17	1,49	1,49	114,71
982	4,8	12,67	4,89	0,31	1,29	1,72	371,29	164,8	180,84	78,13	0,61	1,6	2,64	21,51	63,53	10,97	3,27	30078,95	NA	17,05	50,48	0,58	1,84	0,76	0,19	0,98	2,23	483,23	108,34	163,64	206,73	0,69	2,19	3,19	15,16	68,66	2,58	2,35	19627,89	0	19,36	83,03	-1,72	-10,97	-3,35	0,22	0,47	1,35	708,94
983	9,81	10,69	18,31	5,37	11,17	11,28	679,41	306,03	52,76	5,78	0,08	0,09	1,09	13,71	8,24	127,18	8,08	NA	0	7,28	26,64	0,2	0,21	1,05	0,97	11,27	11,27	1947,98	1421,02	137,92	0,26	0,08	0,08	1,08	0,43	7,77	2,53	4,81	NA	0	1,27	-74,32	0,26	0,36	0,59	0,86	3,7	3,7	820,73
984	-6,54	-31,61	-3,42	0	1,05	1,05	190,08	151,54	107,45	0,05	0,79	3,83	4,83	58,4	79,31	-1,05	1,14	NA	19,58	33,91	93,33	4,96	31,01	2,91	0,87	1,12	1,13	213,52	36,71	150,08	1,71	0,84	5,25	6,25	29,31	84	11,88	1,49	NA	0	14,28	63,59	2,84	12,91	1,97	0,24	1,21	1,21	252,6
985	15,25	30,9	9,4	0,14	0,85	0,94	224,33	79,43	112,25	11,05	0,51	1,03	2,03	18,35	50,65	53,77	0,95	NA	0,05	1,91	10,17	24,67	38,12	13,87	0,41	1,22	1,33	204,63	58,04	71,4	8,08	0,35	0,55	1,55	35,03	35,28	88,9	1,22	NA	0	5,82	24,34	9,82	25,87	6,28	0,3	1,32	1,32	233,27
986	1,26	2,26	0,3	0,58	2,06	2,06	87,54	55,19	37,21	0	0,44	0,8	1,8	221,03	44,34	24,15	6,04	NA	0	52,85	98,68	4,2	6,83	1,5	1,09	2,69	2,69	130,4	75,03	46,87	NA	0,39	0,63	1,63	153,77	38,53	36,12	NA	NA	0	53,58	95,11	0,58	1,31	0,54	0,59	1,81	1,81	339,63
987	-61,92	-66,16	-29,16	13,54	14,21	14,21	171,41	7,17	10,7	0	0,06	0,07	1,07	-57,72	6,41	-965,68	9,54	NA	0	1,98	-7,59	16,56	34,6	3,83	1,02	1,66	1,66	84,18	27,76	43,37	NA	0,52	1,09	2,09	19	52,14	42,38	3,53	NA	0	0,56	10,32	13,86	59,95	3,29	0,8	0,87	0,97	86,63
988	2,26	22,53	0,41	0,44	1,12	1,12	65,83	39,42	57,86	NA	0,9	8,98	9,98	4,67	89,98	2,52	NA	17625,6	0	0,44	43,01	1,34	4,6	0,83	0,9	1,47	1,47	226,1	86,56	151,64	NA	0,71	2,44	3,44	9,95	70,95	1,88	NA	13929,6	0	5,35	70,32	3,22	7,49	1,17	1,06	1,9	1,9	132,28
989	7,08	34,86	1,89	0,34	1,18	1,18	97,02	60,86	72,44	0,16	0,8	3,92	4,92	29,7	79,68	15,27	2,41	NA	0	6,03	58,35	11,5	36,1	2,96	0,52	1,37	1,37	93,59	49,64	58,2	0,06	0,68	2,14	3,14	48,7	68,14	27,11	2,86	NA	0	9,56	58,64	11,74	24,86	3,69	0,9	1,83	1,83	114,58
990	15,32	15,73	6,1	38,63	38,63	38,63	144,92	NA	3,71	NA	0,03	0,03	1,03	15,32	2,59	591,75	NA	NA	0	0	0	9,68	9,9	3,27	44,02	44,02	44,02	122,93	NA	2,76	NA	0,02	0,02	1,02	9,68	2,27	426	NA	NA	0	0	0	-4,75	-4,75	-3,01	NA	NA	NA	231,31
991	5,72	16,5	4,29	0,06	1,21	1,21	272,88	135,9	155,26	0,02	0,65	1,89	2,89	9,11	65,47	10,46	1,54	NA	NA	2,54	40,19	3,37	6,98	4,61	0,03	1,36	1,36	498,6	215,05	237,73	0,03	0,52	1,07	2,07	6,36	51,76	7,7	1,53	NA	3,23	4,1	39,95	2,17	3,7	3,17	0,09	1,35	1,35	532,04
992	6,4	-601,25	13,89	0,02	0,99	0,99	789,67	765,65	789,31	NA	1,01	-94,9	-93,9	6,49	101,06	6,34	NA	313,1	0	0,19	1,28	13,07	106,53	10,6	0,1	1,14	1,14	295,18	267,11	256,12	NA	0,88	7,15	8,15	14,19	87,73	14,9	NA	NA	0	0,91	7,53	-1,84	-16,84	-4,54	0,05	0,94	1,12	898,66
993	13,25	36,7	5,19	0,79	1,07	1,12	142,52	15,75	56,51	3,19	0,63	1,75	2,77	41,83	63,9	43,23	1,04	NA	20,85	11,19	44,22	7,51	15,36	2,64	4,45	6,12	6,97	128,1	4,23	2,54	2,2	0,5	1,03	2,04	37,19	51,09	53,41	1,12	NA	47,2	10,44	43,55	1,05	2,16	0,55	-0,14	0,8	0,87	191,61
994	-119,45	-123,14	-42,27	32,03	32,03	32,03	128,8	0	3,81	0	0,03	0,03	1,03	-119,45	2,99	-3989,26	NA	NA	0	0	0	2,93	3,4	1,11	5,99	7,09	7,2	138,02	20,91	18,97	1,97	0,14	0,16	1,16	2,93	13,89	21,07	NA	NA	0	0	0	-60,15	-100	-32,24	0,08	2,32	2,37	195,64
995	1,04	16,55	0,98	0,09	0,78	0,78	344,56	218,46	318,71	NA	0,94	14,93	15,93	5,64	93,72	1,51	0,45	NA	0	4,35	70,6	-0,51	-6,75	-0,97	0,02	0,7	0,7	697,47	431,77	636,65	0,12	0,92	12,33	13,33	5,3	92,5	-0,04	0,41	NA	0	11,12	87,65	-14,85	335,75	-254,53	0,04	0,45	0,45	6255,53
996	-1,86	-8,06	-0,47	0,26	1,12	1,14	90,95	59,61	69,26	1,24	0,77	3,32	4,32	-1,86	76,88	0,73	1,9	NA	0	0	0	1,61	4,08	0,17	0,8	0,8	0,8	38,64	NA	23,16	NA	0,61	1,54	2,54	1,61	60,6	28,96	0,76	NA	0	0	0	6,23	32,78	1,94	0,22	0,67	0,85	113,34
997	11,67	14,18	15,17	1,49	4,32	4,57	473,18	215,79	76,3	19,91	0,18	0,22	1,22	40,76	17,74	99,28	3,25	NA	0	37,81	56,08	14,81	41,95	21,56	0,79	1,34	1,37	529,79	180,15	331,67	11,11	0,65	1,83	2,83	34,78	64,7	29,09	2,69	NA	0	29,07	43,05	36,1	45,67	24,59	2,69	4,37	4,5	248,63
998	2	2,13	1,3	3,28	3,3	3,36	237,97	0,31	15,27	0,94	0,06	0,07	1,07	2	6,49	413,26	1,26	NA	0	0	0	5,78	6,34	3,23	2,82	5,51	5,93	203,43	48,25	17,98	7,72	0,09	0,1	1,1	5,78	8,94	317,93	2,01	NA	0	0	0	29,67	30,87	21,24	13	18,31	18,8	261,27
999	2,38	-44475	1,25	2,76	12,7	37,58	191,44	50,08	5,04	127,08	1	-18704,25	-18703,25	6,41	100,01	2,38	NA	NA	0	2,12	54,64	77,09	339,08	2,89	1,32	1,32	1,32	13,65	0	9,45	0	0,77	3,4	4,4	83,95	77,26	99,78	NA	NA	0	0,26	4,9	-1,55	-12,13	-0,45	2,72	7,39	18,51	105,97
1000	0,54	0,61	0,34	7,59	8,7	8,7	231,6	29,22	26,34	0	0,11	0,13	1,13	0,54	11,5	4,67	NA	NA	0	0	0	2,97	2,99	0,97	82,79	143,21	143,21	119,15	49,71	0,82	0	0,01	0,01	1,01	2,97	0,7	425	NA	NA	0	0	0	0	0	NA	NA	NA	NA	NA
1001	-11,46	152,67	-3,79	0,33	0,91	0,91	120,48	74,74	128	0	1,08	-14,32	-13,32	11,31	107,51	-10,66	-3,37	NA	0	7,54	199,81	0,33	0,35	0,15	0,27	16,02	21,22	169,04	119,45	7,58	39,96	0,05	0,05	1,05	26,14	4,76	6,92	25,39	NA	0	11,99	99,13	0,32	0,41	0,25	0,08	6,74	11,87	286,99
1002	-0,84	108,48	NA	0,03	0,03	0,03	NA	NA	NA	NA	1,01	-129,78	-128,78	-0,84	100,78	-0,84	-0,01	NA	0	NA	0	-0,79	50,61	-4,59	0,01	0,04	0,92	2126,28	62,73	2122,8	1892,75	1,01	-65,06	-64,45	-0,79	101,55	-0,78	-0,23	NA	0	0	0	1,24	-322,63	5,85	0,01	0,07	1	1716,6
1003	5,22	43,1	1,72	0,44	1,39	1,39	119,58	80,43	51,05	NA	0,88	7,26	8,26	49,45	87,89	5,94	NA	5230,64	43,82	14,53	80,22	14,69	73,45	3,88	0,11	1,47	1,47	96,04	54,53	19,92	NA	0,8	4	5	60,27	80	21,15	1,49	6525,13	26,83	12,03	64,04	7,01	27,19	2,13	0,04	1,37	1,37	111,12
1004	11	132,19	3,74	0,45	0,75	0,94	123,77	32,52	107,06	20,61	0,92	11,02	12,02	68,83	91,68	14,76	0,51	29807,4	0	19,67	72,95	34,19	78,42	11	1,14	1,51	1,51	117,13	22,12	59,32	NA	0,56	1,29	2,29	124,33	56,4	73,53	2,14	41545,88	0	29,01	63,64	3,04	3,75	1,13	2,65	4,89	5,42	135,52
1005	2,38	4,48	1,15	0,02	1,69	1,69	176,31	120,04	62,4	0	0,47	0,88	1,88	8,83	46,9	27,89	2,56	34373,2	10,98	3,12	24,5	15,55	28,24	9,59	0,06	1,95	1,95	224,52	186,27	86,38	0	0,45	0,82	1,82	22,71	44,94	51,32	4,2	60103	5,56	4,42	20,3	-1,82	-4,21	-1,4	0,1	1,34	1,34	280,71
1006	49,4	56,06	53,98	7,6	8,26	8,26	397,75	30,77	46,75	NA	0,12	0,13	1,13	49,66	11,89	423,15	48,13	NA	0	0,29	0,42	-15,43	-15,52	NA	86,46	163,94	163,94	NA	NA	NA	NA	0,01	0,01	1,01	-14,46	0,6	-2153,73	27,04	NA	0	NA	-9,61	-13,78	-13,68	NA	-102,26	-123,79	-123,79	NA
1007	-27,6	22,47	-18,77	0,02	0,36	0,36	247,52	169,6	503,53	0	2,18	-1,77	-0,81	-27,6	222,79	-12,69	-5,53	NA	0	0	0	2,89	-3,89	0,73	0,33	0,4	0,4	91,38	9,9	150,16	0	1,71	-2,3	-1,34	4,14	174,36	1,69	-2,31	NA	0	0,31	10,13	0,45	-0,92	0,4	0,05	0,11	0,53	324,16
1008	-0,74	-6,54	-436,88	0,06	0,28	0,28	215748,11	36765,05	167330,65	NA	0,89	7,87	8,87	-0,74	88,73	-0,57	0,28	NA	0	0	0	-0,38	-3,48	-513,8	0,06	0,27	0,27	492159,97	83990,21	383335,41	NA	0,89	8,16	9,16	-0,38	89,09	-0,17	0,27	NA	0	0	0	-0,27	-2,44	-127,41	0,05	0,25	0,25	174575,19
1009	5,83	66,86	4,46	0,09	0,72	0,78	278,59	156,27	247,79	13,96	0,91	10,47	11,47	34,6	91,28	24,48	0,3	NA	0	22,02	47,87	6,99	76,77	7,25	0,01	0,88	0,92	377,31	290,66	333,48	14,41	0,9	9,88	10,98	25,78	90,89	22,01	0,53	NA	0	19,48	44,39	17,31	84,97	15,34	0,21	1,02	1,11	323,52
1010	1,27	1,84	1,59	0,49	1,73	1,89	455,33	123,37	99,53	16,61	0,24	0,34	1,44	14,88	30,63	29,05	1,29	NA	0	17,02	48,58	5,02	6,89	5,38	0,22	2,11	2,16	389,6	163,66	86,31	3,69	0,27	0,37	1,37	17,78	27,08	36,31	1,44	NA	0	13,65	47,46	-3,64	-4,48	-4,18	0,72	2,69	2,81	418,71
1011	16,64	17,1	15,92	64,29	93,95	93,95	348,19	73,98	2,49	0	0,01	0,01	1,03	36,75	2,65	2055,5	3,12	31178,2	0	19,24	38,23	12,67	80,04	17,13	0,08	0,29	0,29	491,9	83,17	400,71	1,89	0,83	5,23	6,31	27,72	84,16	24,72	0,22	20309,5	0	20,33	37,59	38,15	81,92	38,14	0,38	1,09	1,09	364,94
1012	1,26	57,15	0,22	0,05	1,02	1,02	63,79	59,68	61,7	NA	0,98	44,5	45,5	1,26	97,8	2,78	NA	NA	0	0	0	0,28	17,03	0,08	0,05	1,02	1,02	102,2	95,94	91,14	NA	0,98	58,75	59,75	0,28	98,33	0,29	NA	NA	8,16	0	0	2,08	45,89	0,45	0	1,04	1,04	78,31
1013	4,8	4,85	8,65	85,76	85,76	85,76	176,81	NA	7,57	NA	0,01	0,01	1,01	36,96	1,17	411,29	NA	NA	0	58,03	84,44	5,07	5,29	3,55	24,15	25	25	254,63	8,47	10,08	NA	0,04	0,04	1,04	106,2	4	126,82	NA	NA	0	70,74	92,7	2,17	2,31	2,28	15,9	16,44	16,44	383,6
1014	0,48	18,88	0,56	0	0,03	0,03	423,03	10,69	213,74	NA	0,97	37,96	38,96	3,16	97,43	4,8	0,03	NA	46,34	3,11	27,13	-0,15	-6,2	-0,72	0,03	0,04	0,08	1712,12	15,67	878,07	78,68	0,98	39,33	40,33	3,4	97,52	3,62	0,03	NA	45,67	16,74	78,73	-31,76	122,89	-69,88	0,03	0,03	0,14	803,12
1015	5,17	33,87	3,81	1,16	1,18	1,18	134,16	5,29	224,85	NA	0,85	5,55	6,55	5,17	84,73	6,11	NA	NA	0	0	0	-75,81	-77,55	-6,53	41,33	44,46	44,46	31,33	2,18	0,7	NA	0,02	0,02	1,02	-75,81	2,25	-3370,41	NA	NA	0	0	0	6,64	20,94	2,43	1,37	1,46	1,46	133,44
1016	5,42	6,78	3,56	5,86	5,9	5,9	238,88	1,45	40,01	0	0,2	0,25	1,25	93,48	20,11	26,94	NA	NA	0	57,79	92,29	2,56	3,93	1,09	1,23	1,83	1,83	154,29	25,63	42,94	0,09	0,35	0,53	1,53	116,28	34,73	52,82	1,39	NA	0	48,2	82,5	7,54	7,86	5,47	17,12	17,12	17,14	264,64
1017	1,44	7,94	0,69	0,39	1,95	2,04	174,98	93,66	40,7	4,98	0,82	4,51	5,51	9,69	81,85	17,65	2,03	NA	11,17	3,97	28,99	1,18	8,05	1	0,5	2,17	3,72	308,45	88,85	52,01	83,49	0,85	5,82	6,82	12,38	85,34	21,94	2,41	NA	17,46	9,49	31,93	1,58	15,97	1,78	0	1,95	3,08	413,22
1018	0,74	5,94	1,29	0,14	0,24	0,61	636,59	58,91	550,12	203,79	0,88	7,02	8,02	36,9	87,53	3,15	0,27	NA	0	63,25	88,64	0,14	1,41	0,42	0,07	0,07	0,7	1068,89	0	947,82	608,4	0,9	8,93	9,93	33,23	89,93	0,62	0,28	NA	0	97,16	96,45	1,45	11,1	0,55	0,38	0,38	0,66	138,86
1019	11,86	26,28	5,72	NA	0	NA	175,39	NA	90,23	NA	0,55	1,22	2,22	50,49	54,86	26,81	0,98	15963,22	0	18,61	64,69	-11,44	-31,64	-7,15	0,04	0,63	0,64	227,5	81,02	137,07	2,15	0,64	1,76	2,77	33,3	63,84	-9,32	0,61	9874,67	0	27,96	113,35	1,31	3,9	0,87	0,15	0,78	0,79	241,79
1020	-4,45	-10,13	-1,48	0,15	0,78	0,78	120,58	42,25	66,83	NA	0,56	1,27	2,27	-4,45	56,04	-7,95	0,89	NA	0	0	0	9,14	29,64	5,11	0,2	0,37	0,37	203,71	23,41	138,77	0,33	0,69	2,24	3,24	32,28	69,18	21,29	0,44	880	0	12,95	259,7	-35,21	3016,61	-172,2	0,15	0,3	0,3	1785,06
1021	-31,53	-456,31	-166,77	0,02	0,02	0,02	1925,16	NA	1772,43	NA	0,93	13,47	14,47	-31,53	93,09	-21,83	0,07	NA	0	0	0	-20,53	-121,4	-114,41	0,04	0,09	0,24	2028,44	85,15	1666,87	239,96	0,83	4,91	5,91	-20,53	83,09	-4,25	0,21	NA	0	0	0	-2,47	-17,36	-18,33	0,12	0,25	0,33	2705,5
1022	16,53	25,32	9,54	1,04	2,08	2,1	210,16	74,35	71,09	1,38	0,35	0,53	1,53	25,84	34,72	69,27	2,38	NA	0	5,38	24,28	4,42	7,05	4,1	0,11	1,63	1,64	338,07	188,2	123,32	1,06	0,37	0,6	1,6	17,54	37,35	35,63	1,62	NA	0	12,19	45,24	-4,77	-10,92	-5,96	0,09	0,99	1	456,72
1023	0,2	0,33	0,28	0	1,68	2,39	520,46	170,15	67,95	73,97	0,38	0,62	1,64	26,95	39,17	8,41	2,04	20525,38	21,08	38,24	83,13	10,49	20,28	9,29	0,03	2,09	2,09	322,44	216,74	113,37	0,04	0,47	0,91	1,93	31,71	48,3	26,67	2,44	NA	7,69	18,8	54,33	8,89	21	7,61	0,03	1,62	1,62	312,57
1024	8,96	31,51	1,34	0,24	1,18	1,19	54,54	36,42	38,54	0,27	0,72	2,52	3,52	43,3	71,58	26,92	2,08	6340	0	5,15	50,83	-27,12	-128,62	-6,87	0,1	1,1	1,19	92,22	46,23	39,14	6,53	0,79	3,74	4,74	0,22	78,92	-20,69	5,93	NA	35,81	6,92	111,49	-18,73	-79,32	-0,9	0,04	0,17	0,18	17,63
1025	-29,55	-207,35	-14,46	0,02	0,13	0,83	178,16	2,41	22	15,57	0,86	6,02	7,02	-8,8	85,75	-15,99	0,19	NA	0	10,15	220,5	7,83	45,67	4,46	1	1,04	2,93	207,37	0,6	16,44	31,56	0,83	4,83	5,83	25,89	82,85	14,4	0,23	NA	0	10,29	65,06	26,12	63,26	13,09	0,08	0,12	0,35	182,98
1026	NA	NA	9,39	NA	NA	NA	NA	NA	NA	NA	NA	NA	NA	NA	NA	NA	NA	4638	NA	0,27	2,18	8,41	9,44	3,27	10,52	15,14	15,14	141,4	42,73	9,23	0	0,11	0,12	1,12	30,05	10,89	77,26	NA	NA	0	8,41	67,63	3,46	3,61	5,05	26,56	38,9	38,9	532,75
1027	17,5	58,28	10,65	0,09	0,64	0,68	221,55	78,81	142,22	4,93	0,7	2,33	3,33	18,56	69,97	49,37	0,59	384553	0	0,65	2,45	-0,03	-0,08	-0,02	0,15	0,4	0,47	271,75	41,19	163,33	12,14	0,64	1,79	2,79	1,42	64,21	30,35	0,55	88169	0	1,08	6,1	0,46	1,34	0,62	0,32	0,43	0,48	487,94
1028	-19,73	-20,16	-30,61	27,51	35,42	35,42	564,77	70,73	8,94	NA	0,02	0,02	1,02	1,58	2,16	-637,85	2,27	319,6	0	33,05	333,1	-4,82	-5,03	-19,07	13,81	17,35	17,35	1439,92	178,01	50,22	NA	0,04	0,04	1,04	-1,69	4,1	32,29	2,51	NA	0	12,39	56,42	13,71	14,72	17,37	10,04	12,12	12,12	462,48
1029	19,63	42,72	4,11	6,02	11,15	11,15	55,95	20,01	3,9	NA	0,54	1,18	2,18	19,63	54,05	62,41	1,09	NA	0	0	0	-0,22	-0,71	-0,11	23,55	25,6	25,6	177,05	8,15	3,97	0	0,68	2,17	3,17	-0,22	68,46	24,82	0,75	NA	0	0	0	0,48	1,15	1,22	3,49	15,82	15,82	924,21
1030	8,56	36,58	4,3	0,86	1,31	1,31	91,36	61,78	138,35	NA	0,77	3,27	4,27	19,18	76,6	11,17	NA	NA	0	5,33	46,11	23,95	47,38	1,62	1,74	2,82	2,82	24,69	7,32	6,8	NA	0,49	0,98	1,98	125,41	49,47	66,79	3,45	NA	0	6,88	63,66	-1,08	-4,57	-0,4	1,55	2,19	2,19	135,46
1031	4,02	8,35	1,56	0,13	1,6	1,84	141,61	97,62	66,58	16,57	0,52	1,08	2,08	45,18	51,93	20,14	4,27	8716,33	1,39	16,02	73,06	1,34	3,28	0,5	0,33	3,01	3,22	135,26	105,16	35,51	8,41	0,59	1,46	2,46	32,83	59,31	10,55	12,7	NA	30,81	11,7	84,42	0,38	1,86	0,26	0,25	1,26	1,26	247,07
1032	0,55	1,43	0,81	0,09	0,33	0,37	539,97	73,54	22,52	14,05	0,6	1,56	2,62	10,05	61,8	9,14	0,49	NA	54,94	14,1	47,19	1	2,54	1,44	0,04	0,28	0,32	525,56	76,45	79,57	11,35	0,6	1,52	2,55	8,57	60,73	12,33	0,49	14519,67	44,01	10,93	36,03	0,4	1,21	0,86	0,03	0,2	0,23	789,81
1033	-0,31	-46,71	-0,39	0,13	0,97	0,97	457,68	380,08	449,65	NA	0,99	150,21	151,21	-0,31	99,34	1,5	0,19	NA	0	0	0	0,21	20,02	0,21	0,27	1,42	1,42	365,89	251,83	246,45	NA	0,99	95,62	96,62	0,21	98,96	1,13	9,44	NA	0	0	0	-0,02	-1,56	-0,02	0,03	1,15	1,15	405,02
1034	5,03	7,39	4,53	0,16	1,23	2,82	327,8	92,51	26,76	140,26	0,32	0,47	1,47	8,11	31,83	36,53	3,05	NA	18,52	2,77	15,63	-8,93	-13,21	-8,42	0,31	1,69	3,26	343,2	118,31	47,99	137,03	0,32	0,48	1,48	-8,93	32,43	3,25	4,39	NA	15,81	0	0	-160,91	-552,77	-132,93	0,26	0,55	1,12	301,53
1035	-1,86	-3,24	-0,87	2,45	2,45	2,45	105,29	0	68,36	0	0,43	0,74	1,74	-1,86	42,54	-4,38	NA	NA	0	0	0	11,44	17,92	1,51	2,77	2,77	2,77	47,95	0	17,15	0	0,36	0,57	1,57	11,44	36,15	31,64	NA	NA	0	0	0	0,45	1,02	0,11	1,41	1,92	1,92	84,5
1036	0,02	6,96	0,01	0,01	0,98	1,02	168,01	148,84	144,6	5,63	1	400,46	401,46	12,91	99,75	0,02	0,59	NA	5,23	5,95	101,36	0,58	24,47	0,21	0,05	0,99	1,01	131,82	113,62	120,38	2,35	0,98	41,18	42,18	9,36	97,63	4,19	1,08	NA	3,32	3,18	55,02	3,32	94,88	1,58	0,14	0,97	0,98	173,58
1037	3,14	7,85	3,45	-0,16	0,68	0,68	399,44	91,73	211,97	0,75	0,6	1,5	2,5	17,37	59,92	13,51	0,72	23088	2,78	15,61	56,53	0,05	0,12	0,06	-0,26	0,53	0,54	448,23	72,78	238,25	2,31	0,57	1,33	2,33	15,63	57,14	5,76	1,13	NA	0,97	19,18	97,96	0,12	0,27	0,36	-0,26	0,46	0,49	1125,03
1038	23,74	97,3	9,38	0,22	1,14	1,14	143,87	84,33	96,05	0,54	0,76	3,1	4,1	30,62	75,6	36,37	1,51	NA	7,69	2,72	15,55	-1,32	-5,93	-0,77	0,26	1,12	1,13	211,24	132,96	150,72	1,34	0,78	3,48	4,48	4,5	77,66	2,67	1,59	26124,75	5,05	3,38	73,39	NA	-127,68	-33,57	NA	0	NA	NA
1039	16,65	75,02	7,96	0,06	1,23	1,24	174,1	135,3	106,8	0,9	0,78	3,51	4,51	25,77	77,8	27,84	1,95	22231,8	15,18	4,36	25,49	6,54	26,87	3,77	0,22	0,9	1,18	209,74	88,07	115,48	36,61	0,76	3,11	4,11	17,94	75,67	16,94	1,42	NA	19,55	6,57	45,24	0,89	2,18	0,55	0	0,86	1,56	225,22
1040	0	0,03	0,03	6,54	25,67	25,67	3116,3	1303,67	68,14	0	0,88	7,41	8,41	0	88,11	0	0,28	NA	0	0	0	0,02	0,29	0,28	0,72	4,36	4,36	4170,07	2363,79	650,1	0	0,91	10,58	11,58	0,02	91,37	0,03	0,28	NA	0	0	0	0,22	3,26	1,27	22,91	193,2	193,2	2075,69
1041	0,97	2,46	1,33	0,34	0,41	0,62	500,06	15,57	216,01	46,24	0,61	1,55	2,55	11,38	60,8	35,84	0,78	17873	0	14,31	28,66	50,61	75,82	25,17	1,19	1,22	1,23	181,04	1,97	57,47	0,27	0,33	0,5	1,5	58,65	33,25	187,77	1,12	65068,67	0	4	9,61	-5,16	-6,52	-17,52	0,74	1,33	1,33	1238,42
1042	5,27	27,48	2,58	0,25	1,07	1,14	178,37	85,95	104,87	7,27	0,79	4,1	5,21	37,95	80,82	11,41	0,88	NA	0	16,01	74,19	2,07	10,82	1,9	0,08	0,96	1,1	333,08	186,54	210,9	29,18	0,81	4,22	5,22	28,88	80,85	7,26	0,89	NA	0	24,53	69,36	4,2	14,46	3,5	0,24	0,98	1,2	303,8
1043	4,68	41,62	1,74	0,25	0,66	0,93	135,47	48,07	116,08	31,03	0,89	7,89	8,89	12,94	88,76	16,55	0,91	NA	0	3,07	33,46	-4,29	-46,29	-3,22	0,19	0,74	1,02	273,28	106,39	242,64	68,38	0,91	9,79	10,8	4,25	90,74	4,44	1,1	NA	0	6,41	53,93	-0,32	-3,51	-0,22	0,43	0,79	1,05	259,59
1044	2,24	2364,23	40,96	0,04	0,6	0,6	6642,59	3630,42	6486,32	0	1	1052,39	1053,39	2,24	99,91	2,25	0,03	NA	0	0	0	0,86	90,13	39,67	0	0,6	0,6	16842,79	9791,09	16399,51	0	0,99	104,13	105,13	0,86	99,05	0,87	0,04	NA	0	0	0	-0,58	-57,53	-10,58	0,42	4,24	4,24	6617,13
1045	2,77	17,45	0,39	0,61	1,19	1,19	43,79	24,16	42,1	NA	0,84	5,3	6,3	82,04	84,13	3,29	NA	NA	0	11,02	94,07	7,5	63,78	3,26	0,15	1,13	1,13	158,38	135,31	138,23	NA	0,88	7,51	8,51	42,81	88,24	8,5	NA	NA	0	15,36	79,97	-0,05	-0,52	-0,02	0,08	1,07	1,07	133,51
1046	64,2	-77,13	32,84	0,12	0,15	0,15	186,21	10,03	336,03	NA	1,83	-2,2	-1,2	68,74	183,24	38,1	-1,26	NA	0	2,32	6,18	73,65	531,31	73,89	0,06	0,75	0,75	365,15	214,26	308,38	0	0,86	6,19	7,21	77,11	86,14	100,63	0,4	46413	0	3,46	3,78	2,95	5,55	1,94	0,37	0,38	0,38	239,6
1047	0,25	-13,74	1,38	0	0,03	0,83	1983,21	58,57	1978,55	1591,46	1,02	-55,2	-54,28	0,7	101,84	3,93	-0,25	NA	0	2,42	7,78	25,89	-354,26	4,3	0,16	0,6	0,6	60,42	22,31	51,33	0,04	1,06	-14,53	-13,68	50,28	107,31	44,06	0,23	NA	0	4,05	30,95	10,91	152,62	5,48	0,25	0,96	0,96	183,28
1048	20,34	32,87	12,51	0,3	1,97	2,07	223,75	118,97	82,17	8,4	0,38	0,62	1,62	44,74	38,1	58,91	2,84	27058,71	0	15	43,72	4,31	17,4	4,56	0,05	1,22	1,26	385,56	305,55	265,1	10,47	0,75	3,01	4,04	15,37	75,26	6,73	2,72	21085,64	2,09	11,72	58,25	4,83	12,77	3,2	0,51	1,66	1,78	241,76
1049	12,15	13,86	10,27	0,07	5,23	5,31	307,66	85,92	16,66	1,43	0,11	0,12	1,14	41,49	12,38	444,89	1,35	27790,78	0	24,8	35,3	18,05	20,68	15,01	0,05	7,48	7,48	302,74	167,76	22,59	0	0,12	0,14	1,15	47,95	12,74	360,51	2,2	NA	0	24,87	37,38	16,21	17,6	19,7	5,15	16,98	17,02	443,5
1050	3,1	63,84	3,97	0,04	0,96	0,96	465,91	401,62	438,4	0	0,95	19,58	20,58	3,1	95,14	5,98	0,94	NA	0	0	0	1,93	17,14	3,95	0,06	0,92	0,99	745,07	561,87	654	47,98	0,89	7,89	8,89	1,93	88,75	7,75	2,27	NA	0	0	0	1,12	8,44	1,64	0,32	0,36	0,36	535,75
1051	9,12	48,57	4,83	0,06	0,81	0,99	192,92	110,7	109,48	25,89	0,81	4,32	5,32	56,1	81,22	32,02	0,95	NA	20,07	24,9	58,86	32,86	68,69	14,37	0,08	1,58	1,8	159,23	115,29	49,23	17,13	0,52	1,09	2,09	81,44	52,17	77,22	4,51	NA	17,62	21,26	50,59	-3,78	-12,99	-2,72	0,02	1,01	1,12	262,85
1052	-9,41	-9,41	NA	NA	NA	NA	NA	NA	NA	NA	NA	NA	1	-9,41	0	NA	NA	NA	0	NA	0	2,27	3,42	0,03	2,96	2,96	2,96	5,61	NA	1,87	NA	0,34	0,51	1,51	2,27	33,76	6,72	NA	NA	0	0	0	-5,23	-2121,6	-1,59	0,5	1	1	110,83
1053	0,22	0,64	0,15	0,01	1,37	1,62	251,21	164,53	96,94	30,9	0,65	1,89	2,9	5,12	65,51	16,85	2,43	NA	23,81	3,38	28,29	9,17	15,39	4,67	0,04	2,47	2,95	185,45	120,4	40,64	24,09	0,4	0,67	1,68	16,17	40,44	55,71	3,64	NA	17,79	3,57	20,34	0,28	0,84	0,22	0	0,86	1,4	292,31
1054	-8,82	34,94	-2,66	0,21	0,86	0,86	109,92	80,28	124,01	0	1,25	-4,96	-3,96	288,48	125,23	-6,72	-9,99	NA	0	89,78	101,97	3,92	-20,8	1,04	0,21	1,01	1,01	96,52	74,61	93,45	NA	1,19	-6,31	-5,31	305,19	118,85	3,82	-10,79	NA	0	79,88	97,22	2,27	-25,63	0,86	0,2	0,99	0,99	138,17
1055	4,02	22,29	2,27	0,16	1,2	1,2	205,92	76,15	73,44	NA	0,82	4,55	5,55	56,69	81,97	27,71	1,11	7277,33	0	29,79	66,12	13,51	55,03	4,12	0,01	1,02	1,02	110,91	83,15	64,74	NA	0,75	3,07	4,07	62,1	75,44	33,13	1,07	NA	16,11	14,8	58,32	40,02	66,32	13,35	0,65	2,3	2,3	121,8
1056	23,61	39,42	13,32	0,67	1,81	1,86	205,38	71,95	67,23	2,85	0,38	0,63	1,67	43,79	40,12	73,67	1,62	NA	0	11,39	35,59	3,96	8,06	4,25	0,35	1,22	1,32	390,18	153,37	142,24	17,98	0,51	1,04	2,04	19,64	50,87	14,31	1,41	NA	11,24	16,81	62	17,1	39,49	9,87	0,29	1,26	1,76	210,74
1057	18,54	58,71	9,42	0,28	1,2	1,24	185,05	95,24	34,47	4,25	0,67	2,13	3,17	39,32	68,42	45,93	1,44	20975,12	45,64	10,56	34,67	2,51	17,34	2,51	0,2	0,98	1,07	363,87	165,24	112,11	19,44	0,84	5,83	6,91	25,32	85,54	13,23	1,08	10901,29	53,08	22,8	80,15	2,92	15,79	1,82	0,16	1,1	1,16	226,79
1058	-147,82	-291,24	-150,08	0,82	0,82	0,82	187,83	NA	180	NA	0,49	0,97	1,97	-147,82	49,25	-300,16	0,85	NA	0	0	0	1,54	93,38	19,14	0,08	0,1	0,1	4513,39	27,37	1119,3	NA	0,98	59,5	60,5	1,54	98,35	4,1	0,71	NA	72,88	0	0	5,07	76,3	30,72	0,35	0,37	0,37	2212,72
1059	39,7	73,38	51,44	2,18	2,18	2,18	471,61	NA	214,09	NA	0,46	0,85	1,85	39,7	45,9	86,49	NA	NA	0	0	0	37,38	58,93	8,45	1,84	1,85	1,85	82,26	0,31	29,63	0	0,37	0,58	1,58	39,35	36,58	146,58	1,97	NA	0	0,45	3,04	15,11	31,23	4,48	0,91	0,96	0,96	108,25
1060	2,79	8,8	0,32	0,36	0,61	0,84	41,9	5,04	18,11	4,55	0,68	2,16	3,16	47,64	68,31	4,08	0,87	NA	4,63	5,16	86,23	1,8	7,6	0,51	0,1	0,94	0,94	102,5	58,92	70,15	0	0,76	3,23	4,23	41,82	76,33	10,82	0,88	NA	0,35	11,27	77,84	21,84	57,1	9,91	1,13	1,29	1,29	165,65
1061	-96,12	149,4	-41,56	0	0,22	0,29	157,38	52,46	187,27	15	1,64	-2,55	-1,55	-73,36	164,34	-6,12	-1,77	NA	32,4	9,84	63,92	-6,04	-68,89	-4,51	0,02	0,72	0,75	271,78	171,37	194,25	6,94	0,91	10,4	11,4	16,51	91,23	0,75	0,3	NA	18,14	16,84	-73,45	-6,6	-31,2	-3,12	0,32	0,85	0,87	172,42
1062	8,49	13,13	6,95	1,36	2,51	2,54	297,87	114,91	99,91	3,51	0,34	0,53	1,55	15,37	35,37	36,03	4,93	20265,11	0,04	5,63	30,15	10,42	16,53	11,27	1,07	2,43	2,47	393,82	194,47	142,59	4,71	0,37	0,59	1,59	15,76	36,96	36,83	6,67	25728,77	0	5,78	24,37	4,58	7,09	4,31	1,29	2,59	2,6	342,94
1063	1,77	1,81	2,92	50,34	52,96	52,96	220,78	29,37	11,2	0	0,02	0,02	1,02	1,77	1,89	93,88	NA	NA	0	0	0	-32,12	168,55	-47,18	0,12	0,62	0,62	534,72	312,89	629,63	0	1,19	-6,25	-5,25	-28,75	119,06	-19,63	-0,73	NA	0	4,95	-35,34	-12,05	30,06	-14,23	0,26	0,4	0,4	430,85
1064	38,09	77,14	4,99	0,98	1,17	1,52	47,64	4,49	22,91	8,09	0,51	1,03	2,03	107,46	50,62	126,88	1,91	16198,2	0	9,08	47	3,6	5,57	0,93	0,71	2,69	3,26	93,62	49,62	25,08	14,69	0,35	0,55	1,55	75,45	35,32	67,7	6,06	NA	0	18,48	64,46	3,26	5,28	0,86	0,61	2,49	2,88	95,99
1065	-1,4	-2,43	-0,77	0,24	5,1	5,14	200,27	78,54	18,71	0,77	0,43	0,74	1,74	20,21	42,52	17,39	1,21	NA	0	11,89	69,53	-8,93	-17,08	-4,54	0,03	2,25	2,29	185,02	69,08	37,98	1,36	0,48	0,91	1,91	14,11	47,72	-1,95	1,16	NA	0	11,71	98,23	-8,17	-15,88	-4,33	0,07	3,69	3,7	193,7
1066	16,09	33	13,5	4,58	9,5	11,94	305,3	78,61	15,99	39,64	0,51	1,05	2,05	30,94	51,24	42,64	2,57	NA	0	12,46	34,53	2,21	6,51	2,37	4,48	10,04	12,33	391,53	112,98	20,33	47,19	0,66	1,95	2,95	15,95	66,13	10,65	2,68	10826,96	0	14,79	60,22	-4,74	-15,56	-7,43	4,2	8,18	10,17	572,43
1067	3,92	6,71	6,41	0,19	0,88	0,88	594,57	169,57	243,9	0	0,42	0,71	1,71	13,04	41,53	42,81	0,92	13565,33	0	14,9	32	12,85	19,5	17,71	0,33	0,77	0,77	501,63	73,13	169,01	NA	0,34	0,52	1,52	20,24	34,1	76,61	0,89	19862,33	0	10,18	19,52	18,01	27,25	25,54	0,43	0,61	0,61	517,59
1068	13,46	56,89	4,26	1,27	1,27	1,27	115,18	NA	86,55	NA	0,76	3,23	4,23	45,46	76,33	19,88	7,05	NA	0	10,13	63,61	-217,53	208,9	-74,67	0,47	0,48	0,48	124,95	1,07	234,96	NA	2,04	-1,96	-0,96	4,74	204,13	-102,55	-12,47	NA	0	76,3	4418,11	46,88	167,73	7,95	0,05	1,4	1,4	61,86
1069	-200,21	144,43	-96,26	0,01	0,14	0,14	175,02	44,09	344,75	NA	2,39	-1,72	-0,72	-87,37	238,61	-48,05	-1,4	2340	0	54,25	440,68	17,12	-150,85	9,79	0,29	0,81	0,89	208,22	118,66	228,84	19,21	1,11	-9,81	-8,81	44,54	111,35	27,43	-10,19	11959	0	15,69	51,02	20,91	328,61	7,91	0,39	0,94	1,07	138,01
1070	6,47	36,07	3,85	0,91	0,93	0,93	195,73	0	175,76	0	0,82	4,58	5,58	6,47	82,07	8,49	0,76	NA	0	0	0	5,01	24,82	1,87	1,06	1,06	1,06	135,93	0	107,29	0	0,8	3,95	4,95	7,89	79,81	12,67	1,36	NA	0	1,07	16,83	5,68	35,96	2,15	0,14	1,13	1,13	138,53
1071	0,72	-2,05	1,18	0,09	0,13	0,15	596,32	37,56	791,99	12,97	1,35	-3,84	-2,84	28,14	135,27	5,16	-0,44	NA	0	44,92	83,85	-1,14	3,25	-2,09	0,14	0,19	0,21	666,83	41,97	884,07	21,05	1,35	-3,85	-2,85	19,06	135,05	3,62	-0,49	NA	0	37	76,21	1,12	-3,18	1,86	0,23	0,23	0,23	604,14
1072	15,8	24,23	4,61	1,78	2,87	2,87	106,13	39,82	36,52	0	0,35	0,53	1,53	15,8	34,79	45,42	NA	-170,5	0	0	0	33,11	52,38	7,52	3,67	9,55	9,55	82,65	50,32	8,56	0	0,37	0,58	1,58	34,54	36,79	90	NA	-24221	26,31	0,33	-0,98	-108,55	-119,97	-19,72	7,58	10,51	10,51	66,32
1073	-1,09	-3,36	-0,54	0,01	1,18	1,27	181,29	136,56	84,71	11,21	0,68	2,08	3,08	47,15	67,56	21,56	1,98	15476,12	17,97	24,03	70,24	0,15	0,63	0,06	0,01	1,12	1,21	146,16	107,55	68,27	8,39	0,77	3,35	4,35	52,32	77,02	15,05	1,68	NA	19,42	20,95	75,34	-1,11	-5,68	-0,57	0,02	0,99	1,08	187,28
1074	-4,65	-24,52	-2,38	0,42	1,24	1,24	186,48	120,39	110,97	0,02	0,81	4,28	5,28	55,65	81,05	0,39	NA	6835	19,25	30,89	90,27	0,19	0,75	0,05	0,22	1,34	1,34	91,97	74,6	35,1	0,07	0,75	2,93	3,93	117,6	74,58	0,26	NA	7902,4	34,58	29,66	91,34	1,16	3,73	0,46	1,35	1,42	1,42	144,24
1075	0	0	NA	NA	NA	NA	NA	NA	NA	NA	NA	NA	1	0	0	NA	NA	NA	0	NA	NA	-23,52	251,57	-2175,64	0,09	0,89	0,89	33671,54	14904,92	18647,54	NA	1,09	-11,7	-10,7	-23,52	109,35	-6,71	0,88	-2702	52,65	0	0	-3,32	55,32	-10,48	0,21	0,55	0,55	1151,89
1076	7,13	33,65	3,36	1,56	5,87	5,89	171,43	121,16	28,14	0,53	0,79	3,72	4,72	16,46	78,82	11,15	14,2	11870,38	9,75	4,4	45,97	14,75	24,16	4,56	1,15	1,72	2,52	112,52	24,6	43,2	35,12	0,39	0,64	1,64	36,67	38,98	45,19	32,31	10563,44	0	6,78	49,35	10,65	27,15	3,46	1,05	1,84	1,92	118,61
1077	2,97	4,39	69,87	1,09	1,74	3,25	8572,59	1060,69	1631,66	2498,3	0,32	0,48	1,48	10,68	32,47	13,7	2,14	NA	0	181,59	-259,44	-6,75	-16,51	-306,45	0,14	0,27	1,65	16536,65	981,01	7351,83	10231,72	0,52	1,26	2,45	-2,32	59,13	-12,28	1,91	NA	0	201,13	-161,46	-3,97	-14,25	-15,18	0,36	0,48	5	1393,97
1078	0,1	0,57	0,39	0,01	1,17	6,52	1458,13	208,69	102,36	970,83	0,83	4,85	5,85	5,14	82,91	2,33	6,06	NA	5,31	20,19	64,53	-1,75	-17,29	-4,38	-0,39	1,12	9,53	911,75	118,56	78,49	669,23	0,9	8,89	9,89	3,02	89,89	0,42	7,34	NA	0	11,95	58,88	0,12	1,24	0,31	0,75	2,48	14,01	971,88
1079	6,92	9,9	1,89	0,7	1	1	99,6	7,34	25,12	NA	0,25	0,37	1,43	12,89	30,17	124,6	0,94	NA	0	1,63	15,36	3,83	5,54	2,3	0,82	0,82	0,82	218,4	NA	56,39	NA	0,26	0,38	1,45	12,4	30,83	132,61	0,88	NA	0	5,14	17,39	2,88	4,53	2,59	0,98	1,8	1,8	328,71
1080	22,01	47,53	2,51	0,56	2,24	2,24	41,56	30,74	18,37	0	0,49	1,05	2,16	286,45	53,7	45,17	NA	7150,5	0	30,19	92,3	29,52	36,91	4,01	10,46	10,6	10,6	49,47	0,61	-12,22	0	0,16	0,2	1,25	210,64	20	181,41	NA	NA	34,41	24,62	81,78	1,13	1,23	0,13	-6,91	-12,58	-12,58	41,99
1081	2,28	7,07	2,03	0,21	0,67	0,67	324,07	74,21	133,17	NA	0,68	2,11	3,11	44,39	67,83	18,41	0,75	6403,51	21,62	37,5	69,11	5,57	15,68	2,91	0,41	0,87	0,87	190,11	39,48	86,7	0	0,65	1,82	2,82	61,81	64,51	23,57	0,89	7605,46	9,23	29,38	71,31	1,57	2,98	0,89	0,13	0,67	0,67	205,85
1082	0,1	0,1	0,12	390,81	541,33	541,33	408,51	112,35	0,75	0	0	0	1	0,1	0,48	21,28	NA	NA	0	0	0	1,79	4,5	0,6	0,92	1,66	1,66	122,91	54,38	73,2	0	0,6	1,51	2,51	1,79	60,22	2,97	NA	NA	0	0	0	0,65	0,97	0,74	1,92	3,25	3,25	415,14
1083	-0,28	-12,12	-0,27	0,01	0,65	1	352,61	212,1	333,03	119,01	0,98	42,27	43,27	18,47	97,69	5,29	0,94	NA	0	18,16	83,69	0,03	1,09	0,02	0,02	0,51	1,02	257,57	118,52	244,15	126,15	0,97	37,5	38,5	19,53	97,4	1,95	1,58	NA	0	13,8	87,64	0,09	4,92	0,02	0,01	0,74	0,96	97,26
1084	5,78	124,43	3,42	0	0,96	0,97	215,58	193,33	201,18	3,34	0,95	20,46	21,53	10,51	95,35	10,1	0,64	21883,35	0,52	2,8	33,78	9,68	73,64	7,42	0	1	1,09	279,08	239,12	205,25	20,54	0,87	6,61	7,61	14,85	86,86	13,52	2,49	NA	12,34	3,96	23,97	8,22	32,43	5,41	0,02	1,04	1,19	240,28
1085	0	0	0	0	2,75	2,75	364	0	130,91	0	0,36	0,57	1,57	45,45	36,36	0	NA	NA	0	45,45	100	12,5	14,29	5,88	4	4	8	171,29	NA	21,18	85,88	0,13	0,14	1,14	50	12,5	100	NA	NA	0	17,65	75	0,47	0,16	0,26	-0,09	-0,09	-0,54	199,38
1086	2,46	2,91	3,03	4,98	5,01	5,01	447,48	1,7	70,74	0	0,15	0,18	1,18	34,18	15,29	64,79	4,3	NA	0	39	71,05	5,28	8,72	4,55	1,4	2,29	2,29	313,69	110	124	0	0,4	0,65	1,65	31,98	39,44	24,9	7,32	NA	0	23,01	65,72	15,59	20,63	14,5	2,59	3,95	3,95	339,64
1087	19,46	59,7	4,53	0,35	0,99	1,02	84,74	35,7	56,26	2,02	0,67	2,07	3,07	19,46	67,4	43,32	1,12	18193	0	0	0	-67,93	298,78	-11,39	0	0,37	0,54	61,04	27,35	54,52	12,73	1,23	-5,4	-4,4	-40,54	122,74	-43,67	-0,73	-8978	31,87	4,59	-111,24	-10,26	29,29	-1,75	0,15	0,55	0,59	62,23
1088	-10,91	82,72	-10,79	0,65	3,82	3,82	359,8	195,27	61,66	0	1,13	-8,58	-7,58	-10,23	113,19	8,28	0,07	NA	0	0,67	4,17	4,37	237,97	1,95	0,05	1,68	1,68	162,67	141,77	86,81	NA	0,98	53,45	54,45	4,69	98,16	8,56	0,61	NA	0	0,14	3,2	4,31	51,67	1,78	0,94	2,51	2,51	150,28
1089	0,02	0,36	0	0,46	1,04	1,05	53,43	28,52	49,12	0,18	0,94	15,63	16,63	44,11	93,99	1,72	2,23	NA	0	6,47	93,78	0,14	0,79	0,04	0,15	1,2	1,2	100,8	78,08	74,49	NA	0,77	4,25	5,51	82,29	81,85	7,11	1,74	NA	0	22,75	90,62	0,15	0,29	0,04	0,54	2,23	2,23	86,84
1090	7,85	88,97	10,3	0,56	1,36	1,36	477,92	176,1	217,78	0,05	0,79	9	11,34	24,57	91,18	14,54	0,34	NA	0	21,96	52,14	1,62	49,31	1,9	0,55	1,52	1,52	426,69	132,22	160	0,05	0,83	25,34	30,41	22,23	96,71	8,37	0,13	NA	0	24,16	81,64	8,21	74,06	10,77	0,14	1,26	1,26	478,57
1091	-4,48	-12,54	-14,53	0,04	0,35	0,38	1180,28	219,68	713,21	23,36	0,64	1,8	2,8	4,62	64,27	17,77	0,5	NA	0	29,5	50,71	-8,92	-31,88	-21,78	0,02	0,23	0,24	888,65	115,17	566,57	10,91	0,72	2,57	3,57	2,19	72,01	9,27	0,42	10426,53	0	27,13	56,63	-7,4	-31,54	-16,96	0,01	0,17	0,17	836,16
1092	-52,85	-1298,28	-10,95	0,07	0,84	0,91	75,39	30,16	39,11	2,51	0,96	23,55	24,57	140,48	95,93	-37,58	0,82	6659,5	0	40,04	124,09	-52,48	112,99	-7,92	0,4	0,41	0,52	54,91	0,24	48,45	5,45	1,46	-3,15	-2,15	91,43	146,45	-18,85	-0,16	7771,5	0	21,71	106,83	-74,7	240,49	-21,56	0,08	0,23	0,37	105,36
1093	0,4	5,47	0,7	0,22	1,02	1,08	529,18	276,32	348,12	20,74	0,93	12,72	13,72	0,4	92,71	9,97	0,18	NA	0	0	0	0,62	15,39	0,78	0,01	0,96	1,11	458,55	312,22	329,29	50,84	0,96	24	25	0,62	96	7,86	0,21	NA	0	0	0	-7,47	171,86	-8,28	0,18	0,79	0,92	404,47
1094	-357,56	965,05	-149,87	0,03	0,03	0,03	77,54	0	206,79	0	1,37	-3,7	-2,7	-357,56	137,05	-260,9	-0,39	NA	0	0	0	-0,28	110,76	-3,8	0,01	0,01	0,01	4866,3	13,9	4099,8	NA	1	-390,73	-389,73	-0,28	100,26	5,11	0,15	NA	0	0	0	2,51	111,38	14,23	0,59	1,18	1,18	2066,37
1095	-9,29	-80,04	-4,62	0,14	0,73	0,73	161,01	92,64	153,23	NA	0,88	7,61	8,61	12,5	88,39	-8,99	0,35	5687,6	2,66	10,83	102,67	23,5	68	8,99	0,24	1,04	1,07	139,29	71,64	86,14	2,79	0,65	1,89	2,89	48	65,45	44,91	1,28	18103,4	2,76	9,38	38,08	-8,8	-38,52	-3,2	-0,26	0,66	0,67	132,82
1096	0,84	5,43	0,43	0,59	0,84	0,84	186,45	27,23	112,07	0	0,84	5,43	6,43	0,84	84,46	27,85	0,86	NA	0	0	0	-7,01	-85,87	-6,7	0,59	0,7	0,7	348,01	34,26	316,08	0	0,92	11,25	12,25	-7,01	91,83	26,96	0,26	NA	0	0	0	-2,17	129,46	-43,82	0,01	0,1	0,1	7387,76
1097	8,04	83,47	3,37	0	1,02	1,03	152,31	138,76	118,81	1,05	0,9	9,38	10,38	8,04	90,36	11,61	1,42	NA	11,49	0	0	14,67	94,27	6,09	0,19	0,98	1,05	151,01	97,28	89,77	7,76	0,84	5,43	6,43	17,91	84,44	20,91	1,29	40568,5	22,4	1,34	12,25	0,2	1,13	0,14	0,37	1,05	1,12	264,56
1098	-403,08	119	-45,49	0	0	0,04	41,08	0	161,15	7,66	4,39	-1,3	-0,3	-147,31	438,72	-91,88	-4,16	NA	42,04	28,86	-190,87	-56,42	18,79	-30,34	0,01	0,01	0,1	195,72	0	716,22	75,63	4	-1,33	-0,33	9,68	400,27	-14,1	-5,12	NA	30,26	35,55	528,49	-81,12	51,74	-6,35	0,27	0,39	0,39	28,59
1099	-0,83	-0,85	-2,8	59,33	59,33	59,33	951,45	NA	20,4	NA	0,02	0,02	1,02	-0,83	1,69	-49,41	NA	NA	0	0	0	14,98	35,09	3,1	1,1	1,21	1,74	75,26	4,74	42,66	23,11	0,57	1,34	2,34	14,98	57,32	26,13	NA	NA	0	0	0	7,56	42,75	2,86	0,35	1,11	1,21	137,8
1100	-14,17	127,04	NA	0,02	0,04	0,04	NA	NA	NA	NA	1,11	-9,97	-8,97	-14,17	111,15	-12,74	-0,12	NA	0	NA	0	-9	129,31	NA	0,14	0,14	0,14	NA	NA	NA	NA	1,07	-15,37	-14,37	-9	106,96	-8,41	-0,08	NA	0	NA	0	-0,97	12,11	NA	0,13	0,13	0,13	NA
1101	13,85	71,54	4,44	0,61	1,07	1,07	116,78	38,38	84,96	0	0,76	3,93	5,16	62,98	80,64	42,47	0,98	NA	0	15,76	60,1	-1,01	-12,77	-0,53	0,4	1,25	1,25	191,87	117,13	138,5	NA	0,85	10,74	12,69	51,62	92,12	29,28	2,41	NA	0	27,74	65,87	4,21	34,34	1,21	0,76	1,23	1,23	104,75
1102	-7,94	63,32	-2494,14	0,01	0,04	0,06	114290,96	3068,43	20590,25	1319,13	1,12	-8,95	-7,97	-7,88	112,55	-5,61	0,29	-27438	54,01	20,02	-1,15	4,24	-49,89	4,09	0,14	6,7	6,7	351,15	332,75	50,75	NA	1,08	-12,76	-11,76	4,24	108,5	4,14	41,48	NA	50,14	0	0	0,23	-1,23	62,3	0,25	8,62	8,62	100273,03
1103	-34,8	31845,71	-8,04	-0,01	0,95	0,95	84,07	78,42	81,71	0	1	-916,09	-915,09	15,23	100,11	-31,34	0,29	3639,44	0,02	11,56	195,69	-0,1	48,91	-0,03	0,12	0,97	0,99	109,72	90,37	94,92	2,43	1	-475,22	-474,22	42,17	100,21	3,27	0,74	9453,14	10,16	12,74	83,01	1,22	129,49	0,28	0,37	1,02	1,02	83,95
1104	11,18	26,81	10,23	0	1,4	1,4	333,04	106,54	65,67	NA	0,58	1,4	2,4	11,18	58,3	28,46	1,14	NA	3,25	0	0	7,69	24,48	4,69	0	1,11	1,11	222,16	131,44	96,45	NA	0,69	2,18	3,18	7,69	68,58	15,5	1,15	NA	10,23	0	0	6,95	23,93	5,14	0	1	1	269,99
1105	0	0	NA	NA	NA	NA	NA	NA	NA	NA	0	0	1	0	0	NA	NA	NA	0	NA	NA	-33,59	-2377,51	-75,34	584,81	697,21	697,21	816,39	72,07	0,64	NA	0,99	69,77	70,77	-33,59	98,59	-34,08	2,24	NA	0	0	0	-8,6	-2569,22	NA	NA	NA	NA	NA
1106	6,92	9,1	4,84	1,39	5,04	5,22	254,78	128,18	35,13	6,23	0,24	0,32	1,32	72,37	24,03	51,1	2,88	NA	0	45,81	79,94	-1,09	-1,41	-0,88	3,6	5	5,19	293,99	58,05	41,59	7,98	0,22	0,29	1,29	70,54	22,33	17,85	3,11	NA	0	57,86	94,57	-20,58	-32,19	-15,41	0,09	2,14	2,36	273,32
1107	12,77	31,24	6,2	0,16	1,29	1,42	176,57	80,11	80,31	11,51	0,59	1,44	2,45	42,35	59,11	30,34	1,72	NA	6,52	14,35	55,16	12,13	28,7	5,55	0,05	1,44	1,54	166,41	86,95	69,43	7,47	0,57	1,36	2,37	50,6	57,74	31,52	1,76	NA	4,11	17,59	63,39	8,58	28,5	4,44	0,04	1,05	1,16	188,72
1108	1,95	8,92	1,87	0,91	1,13	1,21	349,23	59,31	270,02	22,87	0,78	3,58	4,58	1,95	78,04	8,96	4,33	NA	0	0	NA	1,16	7,4	2,33	1,13	1,13	1,19	735,05	2,61	613,46	31,89	0,84	5,4	6,4	3,13	84,39	5,33	NA	NA	0	3,99	25,74	1,83	10,74	2,76	0,98	1,15	1,2	551,15
1109	-0,38	-0,73	NA	0,37	0,37	2,09	NA	NA	NA	NA	0,48	0,92	1,92	-0,38	47,92	-0,8	NA	NA	0	NA	NA	1,7	1,7	0,84	444,35	444,35	444,35	180,27	NA	0,4	NA	0	0	1	5	0,23	755	NA	NA	0	1,63	61,04	0,21	0,21	0,11	2963	2963	2963	185,08
1110	1,24	6,45	1,56	1	1,02	1,09	458,24	5,66	366,26	26,9	0,81	4,21	5,21	1,24	80,81	1,53	NA	NA	0	0	0	-2,92	-18,02	-22,06	0,92	1,11	1,19	2751,76	433,52	2281,01	203,35	0,84	5,18	6,18	-2,92	83,81	-3,48	NA	NA	0	0	0	0,04	0,25	0,42	0,95	1,13	1,19	3770,32
1111	2,34	9,64	1,87	0,43	1,1	1,14	291,43	146,65	138,62	7,28	0,76	3,13	4,13	3,96	75,77	6,82	1,78	61042,68	27,57	1,3	18,63	6,85	22,15	4,12	0,23	1,21	1,25	219,04	146,63	120,62	5,01	0,69	2,23	3,23	9,3	69,08	14,32	2,25	76625,83	13,35	1,48	16,61	1,52	3,43	0,98	0,14	1,34	1,44	236,07
1112	1,43	5,92	2,04	0,05	1,13	1,68	518,85	232,23	209,08	121,68	0,74	3,07	4,14	15,42	75,85	4,79	1,69	NA	1,3	19,95	131,29	-0,57	-2,2	-0,48	0,04	1,8	3,03	306,53	149,28	70,12	106,7	0,73	2,82	3,85	13,75	74,03	1,15	1,8	NA	4,97	12,06	94,07	0,34	1,44	0,84	0,03	1,61	2,71	894,59
1113	-1725,18	-1345,96	32,17	0,01	0,28	0,23	-6,79	21,53	-47,4	-10,13	0,15	0,12	0,78	-2749,55	-28,17	-13981,97	-1,37	46958,29	-3641,67	19,1	28,97	10,81	26,22	15,89	0,91	4,95	5,02	535,04	259,84	78,54	6,1	0,59	1,42	2,42	25,76	58,76	29,62	1,7	NA	0	21,97	42,32	11,42	25,78	16,14	0,22	6,52	6,58	515,92
1114	47,29	86,14	21,92	1,04	1,2	1,71	168,72	11,09	69,44	36,15	0,45	0,82	1,82	70,01	45,1	118,16	2,05	NA	0	10,53	26	5,45	7,78	2,62	2,57	3,49	3,55	175,35	24,64	26,54	1,57	0,3	0,43	1,43	37,11	30,03	55,26	1,88	NA	13,76	15,25	61,46	5,13	18,26	1,32	0,73	1,43	1,53	94,04
1115	NA	NA	NA	NA	NA	NA	NA	NA	NA	NA	NA	NA	NA	NA	NA	0	NA	NA	NA	NA	NA	-2,26	-3,61	-200,34	1,47	1,63	2,24	32312,43	1785,19	11027,95	6733,41	0,37	0,6	1,6	-2,26	37,47	3,14	2,88	NA	0	0	0	0,18	0,21	6,72	0,25	0,71	6,14	13408,31
1116	0,32	2,13	0,08	0,45	0,9	1,04	91,05	33,18	71,4	10,64	0,85	5,57	6,57	76,26	84,79	18,18	1,08	5466,56	3,44	18,99	94,28	0,61	7,08	0,24	0,21	0,67	1,06	142,85	58,21	127,62	50,41	0,91	10,61	11,61	48,16	91,39	3,88	1,85	8665,86	0	18,66	89,11	16,31	64,65	3,54	0,92	1	1,01	79,12
1117	10,67	17,73	2,99	0,67	2,48	2,55	102,2	64,97	35,85	2,28	0,39	0,65	1,66	40,59	39,83	39,79	7,6	NA	0	8,4	63,06	0,77	2,32	0,38	0,15	1,5	1,54	179,87	133,69	99,56	4,13	0,68	2,03	3	25,03	66,69	8,42	3,48	NA	0	11,99	76,54	-0,59	-2,04	-0,29	0,25	1,28	1,41	180,38
1118	-5,85	-16,43	-2,12	0,22	0,9	1,22	131,91	26,38	43,22	14,04	0,64	1,81	2,81	57,37	64,36	31,8	0,8	NA	0	22,91	65,56	2,15	5,34	0,88	0,08	1,1	1,75	148,84	53,89	52,81	34,95	0,6	1,48	2,48	66,04	59,67	34,4	1,17	NA	0	26,12	70,45	-11,95	-33,46	-6	0,08	0,61	1,85	183,43
1119	-1,24	-37,12	NA	0,03	0,03	0,03	NA	NA	NA	NA	0,97	29,01	30,01	-1,24	96,67	-1,28	0,03	NA	0	NA	0	23,63	93,77	3438,29	0,36	0,42	0,42	52956,79	2178,69	39180,32	NA	0,75	2,97	3,97	23,63	74,8	31,97	0,37	NA	0	0	0	0,27	1,23	10,5	0,08	0,39	0,39	14138,11
1120	5,74	13,32	5,06	0	1,14	1,29	320,82	182,26	122,67	24,6	0,57	1,32	2,32	21,2	56,9	18,71	1,42	NA	13,1	13,63	52,97	4,32	9,36	12,34	0,3	1,16	1,37	1039,8	441,59	508,54	106,16	0,54	1,17	2,17	8,07	53,83	10,77	1,6	NA	0,57	10,7	37,86	0,92	1,21	0,62	0,01	2,1	2,22	247,8
1121	-128,85	29,05	-17,75	0,01	0,15	0,15	50,14	38,03	235,54	NA	5,44	-1,23	-0,23	-58,31	543,55	-20,89	-25,27	NA	67,58	9,72	-302,38	-71,91	21,15	-8,51	0,11	0,22	0,22	43,05	18,91	185,86	NA	4,4	-1,29	-0,29	-57,35	440,04	-15,02	-70,81	NA	3,63	1,72	-34,5	20,4	-8,58	2,39	0,11	0,25	0,29	42,69
1122	5,3	18,79	4,25	0	0,55	0,6	291,58	108,06	123,12	9,73	0,72	2,54	3,54	20,19	71,78	10,98	0,5	15742,19	25,77	11,93	54,74	-3,29	-13,58	-9,63	0,03	0,74	0,75	1066,21	440,89	520,7	7,96	0,76	3,13	4,13	9,52	75,8	-1,35	0,61	NA	18,19	37,52	89,71	-7,71	-41,88	-21,87	0,03	0,56	0,6	1036,04
1123	4,15	100	3,19	0,73	1,43	1,44	279,98	134,11	191,11	1,59	0,72	17,23	24,09	8,23	95,85	6,18	15,75	78212,81	0	3,13	42,33	5,92	100	7,34	0,15	1,08	1,08	450,86	385,29	411,26	0,01	0,94	15,88	16,88	12	94,08	6,61	90,5	NA	0	7,52	60,04	80,84	100	56,99	1,64	7,53	7,53	257,34
1124	57,36	95,27	10,62	0,93	2,02	2,02	67,41	28,83	26,5	NA	0,4	0,66	1,66	70,98	39,8	150,96	3,07	NA	0	2,52	15,36	19,09	96,65	6,06	0,71	1,17	1,17	115,54	39,85	86,28	0	0,8	4,06	5,06	27,8	80,25	27,42	2,09	NA	4,4	2,77	23,97	11,03	35,81	4,24	0,32	0,9	0,93	140,14
1125	7,16	13,69	5,23	0,43	0,57	0,57	265,88	16,96	121,46	0	0,48	0,91	1,91	39,71	47,72	68,78	0,73	NA	0	23,78	47,23	-2,11	-3,07	-1,41	0,44	0,61	0,61	244,5	13,2	75,11	0	0,31	0,46	1,46	14,22	31,38	121,05	0,85	NA	0	10,97	24,46	-5,27	-10,69	-2,4	0,2	0,68	0,68	166,35
1126	-29,05	-132,22	-25,29	1,64	5,09	5,09	316,9	91,3	26,47	NA	0,78	3,55	4,55	-7,15	78,03	-9,98	0,5	NA	0	19,07	92,66	30,09	59,41	13,27	1,5	1,73	1,73	160,5	5,84	26,35	NA	0,49	0,97	1,97	50,6	49,34	162,69	0,75	NA	0	9,04	19,55	-42,21	-77,79	-17,14	1,83	1,93	1,93	148,23
1127	1,78	3,24	0,41	1,75	1,93	2,24	83,96	6,4	35,93	11,54	0,45	0,82	1,82	95,89	45,01	27,28	32,86	5755,5	0,11	21,71	84,15	16,2	25,03	5,86	0,58	6,08	6,08	131,71	117,73	15,32	0	0,35	0,54	1,54	87,75	35,26	50,26	NA	11360,33	4,68	25,89	73,45	1,84	3,22	0,82	2,62	2,87	3,71	162,29
1128	12,18	91,76	4,29	0,05	0,98	1,09	128,16	101,97	109,32	11,84	0,87	6,53	7,53	28,44	86,73	16,58	2,3	NA	0	5,73	48,36	8,66	90,72	4,54	0,07	1	1,07	191,08	156,93	169,86	12,79	0,9	9,48	10,48	20,62	90,46	12,06	2,61	NA	0	6,28	46,58	5,27	79,57	3,13	0,12	1,21	1,21	216,5
1129	0,02	0,92	0,18	0,13	1	1	3141,08	2617,61	3034,26	0,35	0,98	42,58	43,58	0,69	97,71	0,19	5,35	NA	0	5,74	73,87	-6,32	-100,91	-1354,77	0,79	0,93	0,93	78040,14	9937,53	72237,18	42,94	0,94	14,97	15,97	-4,33	93,74	-5,78	4,31	NA	0	426,93	-61,53	-16,06	282,22	-18,47	0,02	1,08	1,08	419,88
1130	5,37	7,15	3,99	4,36	4,75	4,93	270,69	15,12	39,16	7,19	0,23	0,3	1,33	49,18	24,91	63,5	3,15	26459,73	0	32,58	71,27	13,96	18,51	7,9	3,67	4,08	4,15	205,93	17,48	42	2,84	0,25	0,33	1,33	57,58	24,57	87,75	5,42	36407,05	0	24,68	62,38	0,55	0,61	0,76	9,95	14,3	14,59	505,92
1131	1,05	8,61	0,44	0,45	0,57	0,57	92,71	16,1	130,46	NA	0,88	7,18	8,18	6,08	87,77	13,4	0,24	NA	0	2,08	29,04	0,81	6,7	0,48	0,17	0,59	0,73	215,06	77,3	184,69	26,59	0,88	7,23	8,23	12,65	87,85	12,19	0,33	NA	0	7	53,24	0,89	6,27	0,51	0,13	0,69	0,85	210,3
1132	4,43	4,72	1,01	2,28	2,97	2,97	82,98	3,16	4,55	NA	0,06	0,07	1,07	79,73	6,17	509,31	1,13	2006,29	0	17,16	75,98	2,11	3,4	1,32	1,1	1,1	1,1	228,03	0,12	53,94	0	0,38	0,61	1,61	34,74	37,95	13,98	1,06	NA	9,5	20,44	73,89	0,6	0,79	1,1	1,79	2,18	2,18	668,06
1133	-1,36	40,08	-5,03	0,16	0,16	0,94	1347,83	NA	1354,88	1077,44	1,03	-30,52	-29,52	6,9	103,39	3,14	-0,48	NA	0	30,56	60,2	1,01	-59,59	1,32	0,21	0,29	0,98	474,91	35,32	477,49	337,79	1,02	-60,03	-59,03	8,95	101,69	3,67	NA	NA	0	10,37	58,73	0,18	-9,57	0,41	0,02	0,11	0,98	844,75
1134	2,86	10,22	1,07	0,28	0,81	0,81	136,07	51,45	96,79	0	0,72	2,57	3,57	8,69	71,99	18,64	3,04	NA	0	2,18	24,18	1,91	8,24	0,71	2,21	2,93	2,93	135,74	28,47	39,57	0	0,77	3,31	4,31	16,27	76,79	16,43	5,14	NA	0	5,36	47,5	0,28	2,7	0,17	0,7	2,05	2,05	220,52
1135	-5,82	-6,37	-2,02	4,35	15,17	15,17	126,68	89,36	8,26	NA	0,09	0,09	1,09	-5,82	8,68	-67,07	NA	NA	0	0	0	5,56	6,45	8,83	0,02	7,24	7,24	578,14	570,11	78,95	NA	0,14	0,16	1,16	5,56	13,81	40,27	NA	NA	0	0	0	-30,9	-33,31	-6,59	0,57	13,68	13,68	77,84
1136	-4,35	-5,92	NA	2,81	5,63	5,63	NA	NA	NA	NA	0,26	0,36	1,36	-4,35	26,43	-16,47	1,3	NA	0	NA	0	1,66	47,98	16,22	0,28	1,33	1,33	3561,5	370,32	179,65	NA	0,97	27,94	28,94	1,66	96,54	4,81	1,04	NA	76,06	0	0	5,14	44,79	31,21	8,52	8,61	8,61	2214,18
1137	6,48	6,68	1	29,32	29,32	29,32	56,03	NA	1,71	NA	0,03	0,03	1,03	6,48	3,09	364,04	10,21	NA	0	0	0	0,98	1,01	2,42	40,99	40,99	40,99	894,08	NA	21,57	NA	0,02	0,03	1,03	0,98	2,44	137,27	NA	NA	0	0	0	1,23	1,26	4,56	41,5	41,5	41,5	1354,96
1138	11,03	22,6	6,8	0,94	1,91	1,95	224,24	51,18	60,4	2,34	0,51	1,05	2,05	53,73	51,19	33,19	1,23	NA	0	26,31	64,55	9,15	18,8	5,75	0,69	1,95	1,99	228,59	71,63	62,96	2,14	0,51	1,05	2,05	51,31	51,33	29,54	1,25	NA	0	26,48	66,81	9,05	18,13	5,73	0,84	2,06	2,1	231,07
1139	3,23	22,02	2,39	0,03	0,67	0,9	269,56	117,68	147,85	43,41	0,84	5,71	6,81	18,32	85,32	11,73	0,75	NA	15,68	11,18	48,41	0,91	5,83	0,58	0,11	0,84	0,89	233,42	110,28	124,81	8,17	0,84	5,4	6,4	20,59	84,37	5,06	0,76	16046,72	13,78	12,62	68,74	2,42	11,97	1,03	0,09	0,98	1,06	154,59
1140	9,71	44,83	4,56	1	1,07	1,17	170,88	10,34	131,87	13,29	0,78	3,62	4,62	31,31	78,35	18,32	2,66	NA	0	10,14	56,75	25,57	62,48	5,1	1,36	1,4	1,4	72,6	1,55	36,24	0	0,59	1,44	2,44	61,45	59,08	60,63	1,7	NA	0	7,16	46,22	4,41	29,27	3,26	0,12	0,12	0,12	269,97
1141	43,08	57,95	36,94	3,99	3,99	3,99	78,03	NA	77,32	NA	0,26	0,35	1,35	80,66	25,66	167,88	NA	NA	0	32,22	40,1	-126,59	-218,34	-131,62	0,6	2,53	2,53	378,45	286,04	147,99	NA	0,42	0,72	1,72	20,82	42,02	-301,26	NA	NA	0	153,26	649,97	-143,33	297,83	-261,53	0,07	0,68	0,68	666
1142	7,96	37,44	4,6	0,05	0,83	1,18	210,6	88,25	107,95	40,23	0,77	3,6	4,7	29	78,74	13,73	0,88	33736,94	7,26	12,18	59,98	7,38	32,61	6,18	0	1,07	1,09	304,49	228,46	210,25	5,38	0,77	3,42	4,42	24,33	77,36	11,77	1,16	38931,96	3,66	14,18	57,06	4,36	9,98	3,54	0,03	1,23	1,28	296,28
1143	0	0	NA	NA	NA	NA	NA	NA	NA	NA	0	0	1	0	0	NA	NA	NA	0	NA	NA	0	0	NA	NA	NA	NA	NA	NA	NA	NA	NA	NA	1	0	0	NA	NA	NA	0	NA	NA	0	0	NA	NA	NA	NA	NA
1144	-29,85	-137,21	-22,63	0,31	1,93	1,99	275,94	142,53	122,44	7,79	0,78	3,6	4,6	4,27	78,25	-30,09	7,73	4739,55	0	25,87	324,48	-11,27	-75,96	-97,25	0,15	1,82	1,97	3139,86	1713,31	1437,4	214,91	0,85	5,74	6,74	-2,9	85,16	-11,22	7,86	NA	0	72,26	297,88	8,44	33,8	3,22	0,12	1,93	2,13	139,01
1145	-9,5	-56,52	-9,37	0,05	0,74	0,76	359,1	79,82	245,08	5,73	0,83	4,95	5,95	21,93	83,2	-7,98	0,43	4298,83	8,22	31	127,5	12,43	40,57	8,75	0,08	0,9	0,91	256,31	47,93	158,65	1,53	0,69	2,26	3,26	60,72	69,37	19,94	0,73	9407,09	0	34,01	70,49	9,69	23,53	7,86	0,24	0,86	0,86	296,24
1146	1,95	9,89	1,4	0,04	1,08	1,14	261,45	170,67	164,75	10,64	0,73	3,7	5,08	19,13	80,33	4,07	3,09	NA	0	12,34	98,09	1,96	8,6	1,18	0,08	1,56	1,57	219,53	186,93	90,97	1,03	0,77	3,38	4,39	17,43	77,25	3,86	4,34	NA	17,83	9,33	83,11	4,55	8,91	3,75	0,3	3,2	3,33	300,46
1147	21,17	37,36	7,47	1,24	1,46	1,46	128,44	11,99	30,95	NA	0,43	0,77	1,77	34,16	43,34	80,67	1,55	NA	18,91	4,59	21,36	12,41	20,87	1,82	0,7	1,01	1,01	53,31	6,55	20,77	NA	0,4	0,67	1,68	50,06	40,54	120,48	1,01	NA	0	5,51	36,51	7,33	29,9	3,47	0,37	1,2	1,2	172,88
1148	11,28	80,56	14,3	0,41	0,43	0,43	461,76	8,76	373,97	NA	0,86	6,14	7,14	11,28	86	14,2	0,28	NA	0	0	0	-18,29	-213,01	-10,77	0,02	0,06	0,86	214,38	7,78	193,56	157,66	0,91	10,64	11,64	-3,09	91,41	-11,64	0,41	NA	0	8,95	257,22	-44,33	160,48	-16,36	0,19	0,21	0,25	134,68
1149	38,08	91,11	12,29	0,19	1,21	1,23	117,52	67,48	66,19	1,56	0,58	1,39	2,39	56,95	58,2	69,4	1,43	82278,71	0	6,09	27,49	24,92	83,91	8,4	0,06	0,91	0,92	122,69	71,23	84,19	0,68	0,7	2,37	3,37	50,7	70,3	39,98	0,86	NA	0	8,69	42,42	27,89	80,24	7,53	0,35	0,8	0,81	98,54
1150	0,32	2,95	0,07	0,64	2,18	2,18	78,51	47,75	30,95	0	0,89	8,1	9,1	112,41	89,02	14,8	4,54	NA	0	24,18	87,7	10,03	43,03	2,09	1,01	2,57	2,57	75,87	45,59	29,12	0	0,77	3,29	4,29	116,19	76,69	33,92	NA	16376,2	0	22,13	69,82	42,88	77,52	9,87	1,21	3,41	3,41	83,99
1151	0,02	0,02	0,02	1,89	4,57	5,78	264,7	84,47	31,58	38,79	0,15	0,17	1,17	59,26	14,63	39,15	2,85	NA	0	43,08	94,83	0,22	0,29	0,17	1,87	3,31	3,62	276,83	82,19	56,97	17,82	0,23	0,3	1,31	55,4	23,51	21,86	3,12	NA	0	41,96	96,07	0,21	0,25	0,21	1,65	5,55	6,2	354,69
1152	0,64	0,79	0,46	4,09	5,64	8,28	259,87	34,66	24,47	65,4	0,18	0,22	1,23	67,59	18,68	48,51	4,25	NA	0	47,8	90,75	-1,71	-2,04	-1,18	2,4	4,55	6,48	250,65	64,19	31,46	61,41	0,16	0,19	1,19	67,24	16,14	41,06	5,19	NA	0	47,48	89,17	0,11	0,26	0,05	0,45	1,39	1,71	167,51
1153	6,09	34,09	3,23	0,02	1,11	1,11	193,42	131,79	85,13	0,05	0,82	4,6	5,6	58,12	82,14	13,98	1,08	19037,78	18,38	27,65	74,77	0,33	6,29	0,14	0,01	0,94	0,94	160,96	140,71	143,83	0,03	0,95	18,29	19,29	20,16	94,82	3,01	0,64	NA	4	8,77	79,26	0	0,09	0	0,01	0,9	0,98	195,29
1154	-15,26	-21,3	-5,4	0,51	3,56	3,59	128,75	100,54	33,07	1,17	0,28	0,4	1,4	117,05	28,37	-53,76	NA	NA	0	46,8	105,13	61,21	78,11	37,01	1,8	4,58	4,59	220,05	111,79	40,19	0,48	0,22	0,28	1,28	111,86	21,64	283,11	NA	NA	0	30,62	40,25	54,53	74,73	25,4	1,56	3,63	3,71	170,01
1155	7	64,8	10,68	0,08	1,09	1,09	555,38	489,4	486,48	NA	0,89	8,26	9,26	16,64	89,2	10,32	3,31	11342,97	0	14,71	47,09	3,52	41,54	7,55	0,07	1,06	1,07	781,55	699,97	704,35	8,24	0,92	10,81	11,81	11,08	91,53	6,16	4,39	NA	0	16,25	54,47	1,62	16,34	4,86	0,09	1,07	1,1	1096,66
1156	-12,6	-354,55	-9,21	0,65	1,47	2,62	266,13	35,98	85,05	99,44	0,96	27,15	28,15	26,27	96,45	-10,83	0,6	NA	0	28,41	137,32	22,68	88,56	19,99	1,25	3,05	3,99	320,86	119,72	75,64	72,14	0,74	2,91	3,91	44,52	74,4	31,74	5,62	NA	0	19,25	41,28	-21,29	-142,3	-82,49	0,37	2,32	3,39	1414,32
1157	35,68	38,47	23,93	7,43	16,83	17,74	244,12	118,87	12,65	11,69	0,07	0,08	1,08	74,38	7,24	521,27	13,64	NA	0	25,96	44,83	8,93	22,65	9,55	0,31	1,57	1,64	389,29	288,67	228,01	15,87	0,61	1,54	2,54	25,91	60,6	16,56	14,88	NA	0	18,16	59,02	31,7	49,9	38,79	0,09	2,62	2,78	446,64
1158	-0,68	-0,72	-0,6	4,29	8,15	10,47	321,32	60,79	15,72	36,94	0,05	0,05	1,05	3,74	4,97	317,29	2	NA	0	3,9	19,84	-0,48	-0,56	-0,78	0,34	2,62	5,02	595,54	188,38	33,32	200,81	0,14	0,16	1,16	4,63	14,15	73,26	2,94	NA	8,35	8,37	33,96	7,36	18,84	53,13	0,01	0,59	1,48	2636,02
1159	1,53	2,7	1,6	0,17	0,97	1,25	380,19	115,83	130,3	40,54	0,43	0,76	1,76	15,78	43,34	13,63	1,18	8491,97	3,73	14,89	63,38	0,74	1,07	0,77	0,04	0,97	1,5	378,47	87,97	86,09	50,51	0,31	0,44	1,44	15,76	30,55	19,48	1,19	NA	2,13	15,62	63,06	1,41	1,97	1,44	0,67	1,4	1,92	374,41
1160	26,39	46,81	15	0,1	2,49	2,49	206,91	191,38	80,26	0	0,44	0,77	1,77	83,27	43,61	64,29	26,6	16703,22	0	32,33	62,13	2,93	8,29	2,21	0,29	1,61	1,61	273,87	219,44	131,86	0	0,65	1,83	2,83	64,44	64,67	6,82	49,5	12532,67	12,64	46,28	88,52	7	16,16	4,77	0,17	1,89	1,89	248,84
1161	0,55	2,28	0,38	0,47	1,29	1,36	256,34	151,37	184,28	12,55	0,76	3,18	4,18	32,24	76,09	0,72	NA	NA	0	22,32	129,32	1,61	3,06	0,34	1,07	2,16	2,49	76,74	33,31	30,44	10,2	0,47	0,9	1,9	52,58	47,48	3,38	NA	NA	0	10,75	88,48	0,72	3,72	0,35	0,45	1,01	1,12	177,07
1162	20,78	26,53	13,82	2,9	4,23	4,23	242,1	66,6	49,91	NA	0,22	0,28	1,28	29,76	21,68	104,98	6,77	NA	0	5,97	24,42	20,47	80,11	12,2	0,8	1,18	1,18	216,89	60,7	158,4	NA	0,74	2,91	3,91	30,09	74,44	31,4	2,05	NA	0	5,73	24,77	22,72	33,13	11,57	1,95	2,83	2,83	185,78
1163	4,45	6,44	6,84	0,88	1,91	1,91	559,2	157,94	153,42	0,47	0,31	0,45	1,45	27,27	30,86	26,32	1,87	NA	0	35,06	68,99	4,74	6,26	6,07	0,45	3,29	3,29	465,99	239,23	84,34	0,16	0,24	0,32	1,32	23,85	24,21	40,55	1,98	NA	0	24,45	61,25	3,03	3,58	3,66	2,79	5,15	5,18	440,49
1164	14,58	16,64	2,75	7,24	7,5	8,24	68,64	2,02	7,94	6	0,12	0,14	1,14	138,4	12,34	118,13	NA	NA	0	23,35	82,65	8,24	13,57	2,26	2,31	2,35	2,54	99,74	1,69	37,95	7,31	0,39	0,65	1,65	115,62	39,23	21,01	NA	NA	0	29,42	82,4	6,75	8,72	1,87	4,15	4,27	4,61	101,38
1165	6,83	11,04	1,17	1,98	1,98	1,98	62,53	NA	16,99	NA	0,38	0,62	1,62	323,61	38,17	77,65	1,47	NA	0	54,42	89,56	5,28	8,74	1,09	2,56	2,86	2,86	75,28	6,22	20,62	NA	0,4	0,67	1,66	284,17	39,59	64,65	3,2	NA	0	57,68	89,99	7,87	17,25	1,93	1,24	3,3	3,3	89,29
1166	-184,44	109,11	-89,94	0,04	0,29	0,29	177,5	103,95	431,65	0	2,69	-1,59	-0,59	-44,67	269,04	-64,22	-4,99	NA	0	68,16	-592,99	-191,96	46,69	-55,1	0	0,12	0,12	104,47	56,64	503,91	NA	5,11	-1,24	-0,24	-61,75	511,15	-37,55	-9,35	NA	0	37,37	-222,58	-12,65	4,85	-0,88	0,06	0,18	0,18	25,34
1167	6,66	12	5,98	0,36	3,58	3,64	327,08	257,97	80,21	5,12	0,45	0,8	1,8	22,27	44,49	27,67	6,45	NA	0	14,02	47,41	0,17	0,34	0,26	1,4	8,51	8,95	552,07	235,31	33,12	15,03	0,5	0,99	1,99	14,92	49,75	22,28	1,57	NA	19,24	22,37	50,95	2,1	4,2	1,33	1,02	2,42	2,6	230,39
1168	-1,82	-15,51	-0,78	-0,36	1,14	1,14	156,93	150,77	100,25	NA	0,88	7,54	8,54	47,23	88,29	9,06	1,34	6111,23	20,22	21,14	94,52	-15,19	-2859,8	-4,46	-0,38	0,95	0,95	106,79	109,42	82,7	0	0,99	187,26	188,26	85,64	99,47	-0,8	0,83	6454,19	17,74	29,58	94,2	-21,39	-78,98	-8,82	-0,81	1,4	1,4	150,52
1169	0,98	558,43	1,91	0,03	5,06	5,06	706,37	596,7	118,81	NA	0,83	469,19	568,23	0,98	99,82	1,19	NA	NA	0	0	0	0,37	62,57	0,52	0,03	1,47	1,47	506,63	405,17	279,94	NA	0,78	131,12	168,88	0,62	99,41	0,48	NA	2034	0	0,35	28,02	3,08	79,13	1,98	0,02	1,09	1,09	233,9
1170	2,31	-5,25	0,82	0,04	0,39	0,61	128,38	47,75	169,21	38,69	1,44	-3,27	-2,27	7,15	144,09	8,73	-1,96	NA	5,35	1,71	25,53	11,3	-29,55	4,12	0,05	0,34	0,68	132,67	38,05	173,78	58,5	1,38	-3,62	-2,62	17,19	138,23	15,48	-3,26	NA	4,16	2,15	18,35	-31,55	141,58	-18,23	-0,02	0,59	0,76	210,89
1171	-26,32	2	NA	0,07	0,07	0,07	NA	NA	NA	NA	14,16	-1,08	-0,08	-26,32	1415,96	-0,21	NA	NA	0	NA	NA	-3,52	0,26	NA	0,07	0,07	0,07	NA	NA	NA	NA	14,65	-1,07	-0,07	-3,52	1465,02	-0,24	NA	NA	0	NA	NA	4,61	-23,89	4,34	0,05	0,84	0,84	343,76
1172	13,59	26,96	122,19	0,43	1,68	1,83	3273,82	1192,69	955,13	144,97	0,5	0,98	1,98	22,77	49,61	46,06	1,59	NA	19,52	82,61	-8,92	15,62	19,98	59,74	11,84	12,4	14,81	1392,64	24,59	43,88	107,28	0,22	0,28	1,28	19,08	21,83	92,35	1,91	NA	17,9	13,27	-6,07	-13,76	-17,6	-679,57	4,92	5,22	6,05	18024,12
1173	2,24	2,92	2,04	0,1	4,39	4,39	330,82	319,5	74,58	NA	0,23	0,3	1,3	2,24	23,15	9,7	NA	NA	0	0	0	-0,31	-0,31	-1,42	NA	NA	NA	1652,78	1580,97	0	0	0	0	1	-0,31	0,47	-66,45	NA	NA	0	0	0	-1,22	-1,59	-6,43	0,16	4,29	4,29	1920,53
1174	46,36	98,89	9,91	1,51	2,3	2,3	77,83	24,81	31,57	0,01	0,42	0,9	2,13	175,64	53,12	111,79	27,5	63288,16	0	27,64	67,57	42,14	99,25	10,89	1	1,91	1,91	94,07	41,04	45,25	0	0,49	1,15	2,36	152,63	57,54	87	75,31	NA	0	28,55	65,51	43,96	99,45	10,1	1,52	2,8	2,8	83,84
1175	8,09	38,04	29,06	1,12	1,27	1,27	1307,29	156,06	1017,91	NA	0,79	3,7	4,7	8,09	78,73	10,28	NA	NA	0	0	0	32,09	34,71	80,55	13,14	13,28	13,28	913,58	9,6	68,04	NA	0,08	0,08	1,08	32,09	7,53	426,19	NA	NA	0	0	0	0,13	0,5	0,42	0,09	0,1	0,1	1171,21
1176	-11,9	-20,7	-78,34	24,13	24,13	501,69	2395,91	0	4,01	1942,18	0,42	0,74	1,74	-11,9	42,49	-16,19	3,81	NA	0	0	0	-6	-10,98	-213,49	9,61	9,61	119,63	12949,44	NA	95,71	10676,25	0,45	0,83	1,83	-6	45,37	-1,55	5,16	NA	0	0	0	-7,61	-14,93	-36,53	23,78	24,52	80,45	1752,46
1177	5,69	66,05	8,28	0,01	1,07	1,07	529,82	0	400,58	0	0,91	10,62	11,62	5,99	91,39	7,51	1,27	NA	0	0,44	3,28	21,62	48,37	3,06	1,93	2,8	2,81	51,45	NA	7,73	0,11	0,55	1,24	2,24	31,27	55,31	80,63	1,53	NA	0	1,36	26,97	-109,08	311,54	-53,61	0,15	0,36	0,36	179,39
1178	-10,81	-11,11	NA	NA	NA	NA	NA	NA	NA	NA	0,03	0,03	1,03	-10,81	2,7	-400	NA	NA	0	NA	0	13,4	13,85	7,88	103,94	103,94	103,94	213,98	NA	2,04	NA	0,03	0,03	1,03	13,4	3,28	408,94	NA	NA	0	0	0	-54,5	-194,8	-17,63	0,34	1,39	1,39	118,09
1179	8,62	12,91	4,82	2,39	3,01	3,01	203,42	41,62	66,88	0	0,33	0,5	1,5	8,62	33,24	25,92	NA	NA	0	0	0	5,94	18,89	3,53	0,83	1,44	1,44	216,11	89,63	146,5	NA	0,69	2,18	3,18	5,94	68,54	8,67	NA	NA	0	0	0	0,57	1,64	0,34	0,7	1,53	1,53	218,48
1180	2,4	23,96	0,68	0,53	1,13	1,13	103,32	53,54	88,56	NA	0,9	8,99	10	42,56	90	7,34	16,51	9959,8	0	11,4	77,46	4,79	28,59	0,48	0,21	1,09	1,09	36,73	25,23	28,68	0	0,83	4,97	5,98	46,08	83,26	8,95	1,42	9533,5	0	4,17	87,03	4,99	28,57	0,69	0,56	0,84	0,84	50,39
1181	-6,99	-66,68	-3,13	0,03	0,89	0,89	163,02	112,71	103,94	NA	0,9	8,54	9,54	27,54	89,51	-4,73	1,03	13925,51	16,83	15,46	75,63	-3,51	-53,69	-1,79	0,02	0,78	0,78	185,83	122,16	100,55	0	0,93	14,3	15,3	27,98	93,46	1,04	0,34	15804,44	33,52	16,08	82,25	2,25	26,59	0,76	0,01	0,71	0,71	123,18
1182	5,07	21,71	1,79	0,13	1,21	1,23	128,42	104,19	96,36	1,96	0,77	3,28	4,28	26,68	76,64	9,15	3,7	NA	0	7,62	71,86	22,49	60,51	12,22	0,13	1,49	1,51	197,8	166,21	121,86	1,52	0,63	1,69	2,69	36,17	62,83	39,48	6,09	NA	0	7,43	30,73	31,73	68,66	17,94	0,01	1,75	1,78	206,38
1183	7,67	32,8	2,5	-0,06	1,07	1,31	118,73	62,17	54,94	13,33	0,77	3,27	4,27	9,72	76,61	30,65	1,38	NA	13,45	0,67	7,35	-8,53	-49,78	-3,07	-0,63	0,58	0,99	131,13	72,27	59,41	24,55	0,83	4,84	5,84	-2,25	82,87	13,16	1,09	NA	12,09	2,26	38,07	0,3	1,84	0,12	-0,09	0,84	1,04	148,51
1184	-0,44	-0,58	-0,2	0,86	2,92	2,92	168,89	83,77	40,64	NA	0,24	0,32	1,32	156,31	24,33	70,45	3	9939	0	72,73	85,51	0,43	0,57	0,17	0,84	1,52	1,52	143,53	22,76	33,71	0	0,24	0,31	1,31	198,47	23,93	136,27	1,21	9655,4	0	78,09	89,56	0,08	0,12	0,03	1,8	2,01	2,01	157,82
1185	0,49	8,62	0,16	0,46	0,89	0,89	120,62	47,26	111,74	NA	0,94	16,59	17,59	13,47	94,32	8,39	0,36	7322,57	0	4,3	54,57	-10,14	-230,59	-4,31	0,35	0,89	0,89	154,69	77,21	142,19	0	0,96	21,75	22,75	6,35	95,6	-0,51	0,41	4405,8	0	7,01	124,87	-0,24	-4,01	-0,13	0,57	0,84	0,86	200,73
1186	8,17	59,07	9,41	0,01	0,62	0,7	419,43	138,21	199,58	18,71	0,78	5,66	7,23	26,8	86,17	20,79	0,59	NA	26,07	21,47	50,03	2,66	16,75	3,2	0,05	0,37	0,44	437,21	67,87	198,24	17,85	0,66	4,13	6,29	20,72	84,09	17,57	0,36	14817,06	17	21,69	65,33	-0,8	-6,08	-1,04	0	0,45	0,54	476,28
1187	5,31	46,01	7,79	0,11	0,79	1,48	533,73	242,18	351,96	244,62	0,85	7,38	8,66	6,12	88,45	6,25	584,96	295225,74	0	1,18	10,69	10,38	33,78	6,37	0,24	1,58	2,01	223,55	147,1	109,84	47,8	0,69	2,26	3,26	12,64	69,28	15,01	664,4	290521,96	0	1,39	14,25	6,99	17,41	6,09	0,3	2,13	2,3	317,89
1188	0,85	2,48	2,23	0,52	1,07	1,07	278,76	341,83	614,47	NA	0,66	1,9	2,9	0,85	65,52	3,69	1,17	NA	0	0	0	36,31	65,95	63,81	1,06	1,87	1,89	639,67	231,19	284,33	4,34	0,45	0,82	1,82	42,53	44,94	82,68	3,61	NA	0	10,92	11,92	2,79	7,93	3,9	1,09	1,3	1,3	508,91
1189	71,23	92,98	16,55	3,29	4,44	4,45	84,57	19,84	17,23	0,16	0,23	0,31	1,31	151,09	23,39	326,77	10,9	12605,68	0	18,55	45,29	73,84	95,74	27,65	3,63	4,61	4,61	136,3	27,53	28,29	0,14	0,23	0,3	1,3	128,45	22,87	334,45	31,55	17572,84	0	20,45	36,31	50,16	96,67	29,15	1,59	1,75	1,75	212,1
1190	48,52	71,2	16,86	0,29	3,14	3,14	75,08	4,91	39,86	0	0,32	0,47	1,47	86,46	31,86	152,31	NA	NA	0	13,19	38,7	13,59	39,36	5,34	0,37	1,72	1,72	143,1	0	55,87	0	0,65	1,9	2,9	66,05	65,48	25,8	1,89	NA	0	20,63	71,54	-21,58	-75,51	-11,88	0,54	1,92	1,92	200,88
1191	33,81	38,18	11,05	1,22	8,73	8,73	118,94	101,19	13,47	NA	0,11	0,13	1,13	43,15	11,45	295,12	NA	NA	0	3,05	20,77	27,51	37,86	9,42	1,05	4,29	4,29	124,62	86,14	26,6	NA	0,27	0,38	1,38	54,9	27,33	105,32	10,55	NA	0	9,38	46,36	24,18	26,98	8,77	4,44	14,05	14,05	132,41
1192	4,5	13,86	0,48	1,26	1,44	1,44	38,65	4,53	25,17	NA	0,68	2,08	3,08	67,52	67,57	29,98	26,44	NA	0	6,69	46,1	10,12	41,04	1,53	0,03	1,33	1,33	55,07	52,81	40,68	0	0,75	3,05	4,05	40,36	75,34	13,43	52,43	NA	0	4,57	60,95	11,2	33,42	1,02	0,28	0,87	0,87	33,11
1193	6,95	7,16	2,34	22,22	23,53	23,54	122,45	4,52	3,44	0,03	0,03	0,03	1,03	29,33	2,93	603,41	3,02	9494,75	0	7,53	51,88	4,16	5,42	1,37	12,44	12,48	12,48	120,16	0,25	6,32	0,04	0,23	0,3	1,3	21,73	23,26	76,82	2,86	9893,5	0	5,8	52,3	NA	-50,43	-3,61	NA	0	NA	NA
1194	5,52	29,9	4,26	0,1	0,57	0,67	281,27	82,12	161,08	19,59	0,81	4,41	5,42	29,17	81,54	12,02	0,57	10487,73	17,8	18,28	63,44	10,16	32,11	8,49	0,23	0,6	0,69	304,16	60,19	176,92	16,87	0,68	2,16	3,16	33,75	68,37	22,34	0,66	NA	4,29	19,72	80,46	-7,48	-26,66	-9,85	0,14	0,43	0,52	480,63
1195	5,6	10,55	2,31	0,34	2,13	2,13	98,65	124,88	69,77	0	0,47	0,88	1,88	5,6	46,95	11,93	NA	NA	0	0	0	2,26	13,74	0,68	0,42	0,77	0,77	109,52	31,63	60,1	0,11	0,84	5,07	6,07	2,26	83,54	2,71	0,47	NA	28,05	0	0	1,55	7,97	0,8	0,68	0,87	0,88	187,93
1196	-60,06	-78,42	NA	1,48	1,48	1,48	NA	NA	NA	NA	0,23	0,31	1,31	-4,03	23,42	-256,44	1,18	NA	0	NA	-72,01	53,39	64	26,08	2,87	4,52	4,52	177,82	47,68	28,96	0	0,17	0,2	1,2	96,15	16,58	321,97	3,27	NA	0	20,89	41,94	16,23	19,16	9,55	0,66	1,68	1,68	214,89
1197	19,02	68,72	6,14	0,38	1,54	1,54	117,55	74,82	64,58	0	0,72	2,61	3,61	35,73	72,33	36,24	3,03	NA	0	5,4	34,28	3,99	15,15	1,91	0,26	1,53	1,53	174,23	104,84	82,55	NA	0,74	2,8	3,8	19,1	73,65	16,01	2,29	NA	0	7,23	52,3	1,57	6,31	1,15	0,05	1,15	1,15	265,69
1198	-3,33	-3,33	NA	NA	NA	NA	NA	NA	NA	NA	0	0	1	-3,33	0	NA	NA	NA	0	NA	0	-5,54	-5,54	NA	NA	NA	NA	NA	NA	NA	NA	NA	NA	1	-5,54	0	NA	NA	NA	0	NA	0	1,33	45,1	1,72	0,14	1,03	1,03	470,95
1199	6,45	9,04	4,07	0,25	4,55	5,75	230,01	86,69	16	24,63	0,29	0,4	1,4	28,52	28,65	134,7	1,87	25909,4	1,83	13,95	36,07	9,97	32,02	9,25	0,01	1,13	1,19	337,91	240,86	190,36	12,43	0,69	2,21	3,21	20,83	68,87	27,52	1,5	39212,16	7,33	10,09	33,26	10,17	54,9	12,14	0,04	0,75	0,93	435,58
1200	-1,14	-3,31	-0,91	0,83	2,76	3,11	290,42	105,5	54,54	19,09	0,66	1,9	2,9	41,12	65,5	21,19	1,97	12790,5	0	33,72	66,68	7,6	17,6	5,57	0,74	3,1	3,48	266,96	124,5	52,89	20,71	0,57	1,32	2,32	36,67	56,83	42,9	2,62	NA	0	21,32	48,55	1,31	2,62	0,97	0,89	2,79	3,32	271,77
1201	6,24	88,84	4,94	0,36	0,62	0,63	288,3	63,6	249,25	0,48	0,93	13,25	14,25	26,96	92,98	17,33	0,17	31186,38	4,35	16,42	52,6	11,39	93,82	7,46	0,42	0,74	0,74	238,53	63,06	200,75	0,45	0,88	7,24	8,24	32,06	87,86	19,05	0,35	NA	1,61	13,55	46,23	-0,15	-25,47	-0,2	0,32	0,65	0,68	501,03
1202	11,41	67,92	6,57	0,28	1,19	1,19	209,71	156,14	171,59	0	0,83	4,95	5,95	18,51	83,2	16,02	11,19	NA	0	4,09	18,37	10,87	69,48	5,22	0,08	1,21	1,21	174,9	166,62	147,13	NA	0,85	5,46	6,39	19,99	84,36	13,66	19,33	NA	0	4,38	42,27	-16,24	193,69	-9,6	0,05	0,92	0,92	215,89
1203	0	0	NA	NA	NA	NA	NA	NA	NA	NA	NA	NA	1	0	0	NA	NA	NA	0	NA	NA	2,65	13,37	2,71	1,25	1,25	1,25	373,05	0	295,9	0	0,8	4,05	5,05	3,21	80,2	3,3	NA	NA	0	0,58	14,01	8,07	40,9	1,63	0,11	0,12	0,12	73,77
1204	0,64	4,69	0,53	0,4	0,86	0,86	302,2	118,73	237,42	0	0,86	6,3	7,3	4,53	86,31	3,17	0,9	11609,07	6,85	3,23	46,34	0,62	4,49	0,69	0,36	0,87	0,87	403,17	173,03	304,83	NA	0,86	6,23	7,23	4,47	86,17	2,64	1,02	11371	9,69	4,27	48,57	-36,89	-449,68	-26,69	0,72	0,97	0,97	264,11
1205	-0,09	-0,11	-0,04	5,49	5,49	5,49	173,93	NA	31,18	NA	0,19	0,23	1,23	190,41	18,84	-0,47	NA	NA	0	91,03	96,86	0,18	0,2	0,1	39,63	36,86	36,86	209,44	-15,49	5,59	NA	0,11	0,12	1,12	151,7	11,08	1,6	NA	NA	0	87,18	99,22	-13,79	-15,34	-9,76	11,14	11,14	11,14	258,31
[truncated: 14 more columns]
