# Supplementary material for: Bankruptcy prediction using ensemble of autoencoders optimized by genetic algorithm
Source: PeerJ Comput Sci. 2023 Jun 8;9:e1257. doi: 10.7717/peerj-cs.1257 (PMC10280414; doi:10.7717/peerj-cs.1257)
Supplement: Supplemental Information 1 [file peerj-cs-09-1257-s001.zip › nonbankrupt_construction_14_year_11_12_13.csv]

	V1	V2	V3	V4	V5	V6	V7	V8	V9	V10	V11	V12	V13	V14	V15	V16	V17	V18	V19	V20	V21	V22	V23	V24	V25	V26	V27	V28	V29	V30	V31	V32	V33	V34	V35	V36	V37	V38	V39	V40	V41	V42	V43	V44	V45	V46	V47	V48	V49
1	0,11	5,92	6,74	0,2	0,23	0,23	22888,04	637	22223,04	NA	0,98	54,22	55,22	1,21	98,19	0,11	0,02	7120	0	69,44	88,75	0,12	8,94	8,32	0,98	1,01	1,01	24942,8	907,8	24261,04	NA	0,99	72,4	73,4	1,22	98,64	0,12	NA	7952	0	75,24	79,48	0,02	0,91	0,96	0,94	1,02	1,02	17959,52
2	4,45	59,38	1,74	0,06	1,13	1,13	141,96	132,17	123,75	NA	0,92	12,32	13,33	55,45	92,5	6,47	NA	8662,86	0	19,89	88,45	3,53	42,06	0,98	0,12	0,97	0,97	101,12	73,44	86,21	NA	0,92	10,92	11,92	32,48	91,61	8,15	0,67	9306,14	0	8,02	72,12	2,2	44,3	0,87	0,21	1,09	1,09	143,47
3	0,07	0,07	0,23	37,91	46,47	46,95	1169,54	174,56	20,43	9,88	0,02	0,02	1,02	6,86	2,15	335,58	5,85	NA	0	21,8	48,33	1,64	1,72	2,89	11,43	19,56	19,61	642,39	205,22	25,27	1,26	0,05	0,05	1,05	13,78	4,62	221,53	4,45	48613,4	0	21,36	49,57	1,13	1,66	2,35	1,97	2,79	2,79	760,59
4	-121,77	138,8	-682,75	0,06	0,09	0,09	2040,9	116,79	3789,34	0	1,88	-2,14	-1,14	-121,77	187,73	-49	-1,07	NA	0	0	0	40,83	-89,71	NA	0,06	0,1	0,1	NA	NA	NA	NA	1,46	-3,2	-2,2	40,83	145,51	33,89	-0,54	NA	0	NA	0	35,2	828,86	86,17	0,36	0,47	0,47	815,17
5	-3,56	-17,48	-3,28	-0,05	0,08	0,08	335,4	33,39	258,08	2,1	0,78	3,82	4,91	16,22	79,64	-4,57	0,42	NA	0	18,22	106,25	-28,64	866,12	-11,84	0,02	0,31	0,32	150,86	42,69	149,68	1,41	1,03	-31,24	-30,24	5,37	103,31	-13,33	-0,05	4217,5	0	14,06	137,56	-36,48	90,82	-14,27	-0,13	0,14	0,15	142,4
6	-14,89	118,86	-9,22	0,27	0,72	0,72	225,24	98,11	215,09	0,21	1,13	-8,98	-7,98	-9,13	112,53	-3,02	0,11	-5305,5	0	3,57	-114,99	-17,46	-25,74	-8,87	2,92	3,48	3,5	185,35	12,85	22,87	0,37	0,32	0,47	1,47	0,86	32,16	34,98	1,61	12756	0	9,3	53,46	-5,8	-10,58	-1,74	0,72	1,97	1,97	109,25
7	-6,61	24,24	-2,99	0	0	0,65	164,38	0,02	196	128,82	1,27	-4,66	-3,66	34,4	127,29	-3,72	-1,31	5602	0	18,52	58,44	-35,52	60,82	-33,53	NA	0	0,56	344,52	NA	506,75	288,56	1,58	-2,71	-1,71	-1,75	158,4	-21,43	-3,69	1105	0,03	31,87	290,86	4,09	-11,69	3,94	0,04	0,23	0,75	350,24
8	25,79	28,37	31,55	14,51	14,51	14,51	233,67	0	30,23	0	0,09	0,1	1,1	25,79	9,08	284,07	NA	NA	0	0	0	27,92	32,79	29,78	7,91	7,94	7,94	389,42	1,54	47,69	NA	0,15	0,17	1,17	27,92	14,88	187,66	NA	NA	0	0	0	0,45	0,48	0,51	23,43	25,12	25,12	414,5
9	12,06	20,01	28,16	0,45	0,77	0,77	850,16	105,38	329,15	NA	0,4	0,66	1,66	20,33	39,76	37	0,88	NA	0	19,33	94,01	0,69	1,11	2,32	0,23	0,38	0,38	1233,71	67,45	452,73	NA	0,38	0,62	1,62	8,95	38,26	11,34	0,73	8972,22	0	27,93	62,26	0,06	0,1	0,3	0,06	0,33	0,33	1889,74
10	-19,67	-776,91	-8,35	0,2	0,54	0,54	154,51	48,09	140,71	NA	0,97	38,5	39,5	40,47	97,47	-7,11	0,08	10522,17	0	25,53	106,92	7,46	78,77	3,55	0,42	0,72	0,72	173,85	43,08	139,8	NA	0,91	9,56	10,56	73,42	90,53	21,95	0,39	19027,35	5,9	31,42	73,5	8,36	49,37	4,35	0,76	0,9	0,9	189,47
11	14,38	17,94	7,37	0,14	13,16	13,43	186,64	147,86	12,03	3,31	0,2	0,25	1,25	51,3	19,82	94,49	7,52	NA	0	18,93	73,12	11,13	14,06	6,29	0,18	11,71	12,89	206,49	147,52	13,57	16,13	0,21	0,26	1,26	60,94	20,88	78,44	7,09	33480,43	0	28,18	76,12	6,61	8,27	3,05	0,22	8,08	8,98	167,9
12	-67,89	12,45	-298,54	0,05	0,07	0,13	1600,66	271,62	10215,66	596,53	6,45	-1,18	-0,18	-67,89	645,31	-1,88	NA	NA	0	0	0	-106,14	28,43	-749,33	0,21	0,21	0,21	2576,9	0	12028,8	0	4,73	-1,27	-0,27	-106,14	473,28	-22,43	NA	NA	0	0	0	66,53	99,51	88,23	2,69	2,69	2,69	482,76
13	15,62	23,66	13,89	3,05	3,05	3,05	323,84	NA	105,14	NA	0,34	0,52	1,52	64,55	34	45,93	NA	NA	0	43,53	71,1	-617,27	856,28	NA	0,62	0,62	0,62	NA	NA	NA	NA	1,72	-2,39	-1,39	-173,09	172,09	-358,69	NA	-1661	0	NA	-319,02	90,43	112,24	48,29	5,12	5,6	5,6	194,4
14	11,85	18,92	4,51	2,42	3,05	3,78	138,65	18,65	29,7	21,92	0,37	0,6	1,6	14,41	37,36	36	4,3	NA	15,7	0,97	11,13	10,54	16,28	5,11	2,43	3,18	3,49	177	32,29	42,98	13,71	0,35	0,54	1,54	13,25	35,27	29,88	5,37	14073,33	10,65	1,31	15,18	11,37	18,36	6,2	7,05	10,03	10,76	198,6
15	-0,87	-1,92	-0,82	0,01	1,13	1,51	343,8	167,06	155,25	70,3	0,54	1,2	2,2	0,73	54,48	1,17	2,53	NA	8,42	1,51	46,35	-22,97	-97,66	-27,85	0	0,73	1,06	442,44	190,17	298,31	111,27	0,76	3,25	4,25	-21,5	76,48	-27,61	1,26	-79825,2	8,08	1,79	-7,54	-16,63	-105,51	-20,81	0,02	0,51	0,86	455,71
16	40,39	45,42	17,32	7,47	7,47	8,9	156,12	NA	16,27	23,74	0,11	0,12	1,12	151,21	11,09	364,25	NA	NA	0	47,53	86,36	1,82	5,16	1,62	0,39	0,39	0,55	325,8	0	206,8	34,4	0,65	1,84	2,84	63,85	64,8	2,8	0,58	NA	0	55,37	113,18	5,43	11,8	NA	0,16	0,2	0,5	248,46
17	75,43	75,43	80,63	NA	NA	NA	158,22	360	NA	NA	NA	NA	1	75,43	0	NA	15,62	NA	0	0	0	NA	NA	NA	NA	NA	NA	NA	NA	NA	NA	NA	NA	NA	NA	NA	NA	NA	NA	NA	NA	NA	5,32	29,48	0,71	0,38	0,94	0,94	48,35
18	-34,85	37,54	-3,54	0,05	0,4	0,4	36,98	21,77	62,72	NA	1,93	-2,08	-1,08	-25,32	192,84	-5,38	-2,29	NA	0	0,97	22,95	206,2	-420,88	6,22	0,09	1,34	1,34	11	4,78	3,81	NA	1,49	-3,04	-2,04	233,23	148,99	160,5	-0,4	59873	0	0,81	8,91	27,61	146,86	29,46	0,07	0,98	2,84	388,4
19	-0,06	-0,91	-0,05	0,34	0,72	1,03	295,57	103,58	270,8	85,77	0,93	13,97	14,97	11,83	93,32	4,06	1,81	NA	0	9,66	72,44	-1,78	-30,31	-1,05	0,09	0,62	1,04	215,89	105,78	197,68	84,09	0,94	16,04	17,04	10,35	94,13	0,83	2,43	8102,89	0	7,17	87,92	-4,24	-245,06	-2,68	0,24	0,68	1	230,16
20	16,2	36,72	4,3	0,07	1,73	1,76	96,54	84,79	51,04	1,53	0,55	1,25	2,27	93,42	55,87	45,38	8	NA	0	20,48	62,15	-11,77	-71,05	-5,98	0,81	1,1	1,11	185,38	43,97	148,57	1,4	0,83	4,99	6,04	31,51	83,44	-10,68	1,87	NA	0	21,98	112,67	NA	33,02	2,53	0,67	1,11	1,15	NA
21	49,02	57,9	8,92	6,29	6,58	6,58	51,5	2,94	9,95	0	0,15	0,18	1,18	49,4	15,33	319,67	NA	NA	0	0,07	0,61	0,18	0,22	0,59	5,64	5,64	5,64	1210,84	NA	211,81	NA	0,18	0,22	1,22	2,59	17,99	0,99	NA	279	0	8	58,06	22,02	28,7	5,45	2,45	4,98	4,98	90,12
22	8,02	33,48	1,59	0,27	1,22	1,22	72,35	51,5	54,42	0	0,76	3,18	4,18	8,02	76,05	13,84	3,19	NA	0	0	0	4,56	34,37	2,78	0,14	1,01	1,01	222,94	127,38	147,29	NA	0,87	6,54	7,54	4,56	86,73	11,21	1,01	NA	0	0	0	6,15	44,5	5,91	-0,12	1,03	1,03	349,51
23	6,47	8,07	13,03	1,57	2,13	2,77	733,66	73,16	130,83	85,91	0,2	0,25	1,25	21,95	19,86	47,4	1,64	10456,87	0	31,22	87,08	0,13	0,15	0,4	1,35	2,04	3,28	1156,39	110,01	159,96	201,62	0,16	0,19	1,19	15,49	15,97	20,38	1,6	5163,85	0	48,68	167,36	-5,92	-7,08	-34,17	0,77	1,49	3,15	2100,11
24	0	0	NA	NA	NA	NA	NA	NA	NA	NA	NA	NA	1	0	0	NA	NA	NA	0	NA	NA	-3,6	-3,64	-30,99	103,28	103,28	103,28	3141,48	NA	30	NA	0,01	0,01	1,01	-3,6	0,97	-371,83	NA	NA	0	0	0	4,33	4,45	12,31	39,19	39,19	39,19	1033,81
25	110,45	117,37	49,92	3,89	16,97	16,97	164,51	125,42	9,59	0	0,06	0,06	1,06	210,09	5,89	1874,93	NA	13333	0	45,03	45,03	33,43	35,43	17,95	17,7	17,7	17,7	195,96	NA	10,92	NA	0,06	0,06	1,06	137,01	5,65	591,63	NA	6559	0	55,61	73,5	5,21	11,96	3,47	0,25	1,77	1,77	242,43
26	35,49	79,32	20,96	1,04	1,23	1,23	177,71	21,95	113,86	NA	0,55	1,23	2,23	63,44	55,25	78,54	1,33	NA	0	16,5	33,09	-6,32	-10,88	-4,98	0,03	1,54	1,54	287,45	171,66	113,81	NA	0,42	0,72	1,72	27,19	41,94	12,69	1,57	5908,67	0	26,39	69,29	46,31	110,68	15,13	0,33	1,38	1,4	118,93
27	-10,14	-24854,22	-3,12	0,1	0,78	0,78	111,98	74,35	110,58	NA	1	2450,21	2451,21	-3,16	99,96	-5,6	0,01	NA	0	2,15	234,41	0,08	70,18	0,02	0,29	0,82	0,82	86,17	44,91	84,49	NA	1	840,99	844,98	5,99	99,88	4,94	0,01	30418,5	0	1,39	46,77	0,49	79,72	0,14	0,15	0,82	0,82	105,24
28	0,62	4,1	0,49	0,54	2,56	4,35	288,15	91,35	45,18	82,02	0,85	5,65	6,65	23,35	84,97	3,07	0,49	NA	0	17,99	87,04	0,33	2,22	0,3	0,06	0,53	0,83	334,36	130,87	280,59	85,48	0,85	5,74	6,74	20,67	85,17	3,29	0,5	NA	0	18,63	81,37	-12,87	-416,79	-14,91	0,16	0,35	0,62	421,76
29	4,67	71,72	4,43	0,07	0,76	0,8	345,64	202,46	293,05	10,65	0,93	14,37	15,37	16,72	93,49	19,79	0,42	NA	0,58	11,44	36,2	1,01	9,26	1,07	0,01	0,31	0,51	387,01	86,82	284,06	56,68	0,89	8,2	9,2	15,31	89,13	15,49	0,42	NA	0	15,17	49,88	0,54	10,33	NA	0,01	1,3	1,49	213,61
30	37,94	64,11	18	0,16	2,63	2,64	172,73	154,58	44,99	0,46	0,41	0,69	1,69	125,53	40,82	97,34	17,74	NA	10,26	41,56	62,74	5,84	10,39	3,08	0,01	2,22	2,22	192,47	161,5	57,21	0,42	0,44	0,78	1,78	110,44	43,75	25,08	3,95	19303,88	8,33	55,16	87,73	8,76	19,18	3,44	0,08	1,92	1,93	142,92
31	47,77	58,76	29,07	3,87	4,64	4,64	158,25	30,24	39,35	0	0,19	0,23	1,23	76,81	18,7	268,19	4,96	NA	0	17,67	32,06	2,32	2,45	1,53	19,39	19,77	19,77	240,79	3,89	10,41	NA	0,05	0,06	1,06	26,07	5,3	145,55	7,16	4546	0,01	15,67	68,57	5,11	5,56	2,9	10,66	12,99	12,99	206,59
32	33,88	61,14	16,45	2,05	2,31	2,31	176,71	18,8	67,66	NA	0,45	0,8	1,8	97,72	44,59	100,91	10,25	NA	2,06	30,99	48,95	3,1	8,61	1,8	1,21	1,63	1,63	212,04	53,61	51,73	0	0,64	1,77	2,77	58,63	63,96	9,96	NA	6561,75	36,65	32,26	86,58	0,36	1,3	0,28	0,81	1,4	1,4	282,27
33	0,25	0,75	0,04	0,24	0,37	0,37	41,62	4,51	36,18	0,12	0,67	2	3	33,86	66,65	37,7	0,45	4915,5	0	5,07	51,64	0,65	2,74	0,18	0,21	0,79	0,86	101,93	43,65	76,02	5,96	0,76	3,22	4,22	30,9	76,31	23,37	0,68	11738	0	8,45	56,36	2	3,75	0,27	0,18	1,19	1,32	48,53
34	4,96	5,17	0,6	13,03	18,95	18,95	44,04	10,21	1,72	0	0,04	0,04	1,04	29,23	4,06	160,65	4,11	NA	0	2,94	64,1	NA	NA	NA	NA	NA	NA	NA	NA	NA	NA	NA	NA	NA	NA	NA	NA	NA	NA	NA	NA	NA	-2,27	-2,97	-0,51	12,23	12,23	12,23	82,45
35	1,12	11,99	0,39	0,33	1,01	1,09	125,33	66,44	94,42	7,82	0,91	9,72	10,72	11,81	90,67	4,79	1,33	NA	11,33	3,68	57,55	1,05	6,75	0,75	0,41	1,11	1,18	263,09	131,94	178,24	13,78	0,84	5,44	6,44	18,29	84,48	4,42	1,85	29682,28	13,67	12,43	65,43	-0,97	-7,32	-0,87	0,41	1,11	1,16	324,31
36	6,11	35,64	2,41	0,32	1,16	1,16	143,92	80,49	95,76	NA	0,83	4,84	5,84	15,85	82,87	13,25	1,63	NA	0	3,85	43,56	2,65	17,06	2,21	0,12	1,04	1,04	304,06	211,55	230,47	NA	0,84	5,44	6,44	12,94	84,47	7,81	1,24	15980,14	0	8,57	55,16	0,16	1,24	0,13	0,17	0,94	0,99	309,3
37	0,82	25,91	0,41	0,23	0,86	0,87	180,92	108,93	173,24	0,96	0,97	30,54	31,54	2,61	96,83	2,63	0,2	8286,5	0	0,89	36,38	-3,94	1573,59	-3,8	0,25	0,75	0,76	352,56	173,77	348,56	1,43	1	-400,78	-399,78	-1,3	100,25	-3,93	-0,01	NA	0	2,55	-184,31	2,88	105,06	4,04	0,23	0,86	0,86	510,71
38	2,52	11,18	0,94	0,04	0,78	0,84	135,57	71,08	46,13	5,6	0,77	3,43	4,43	46,88	77,42	13,04	0,71	NA	37,35	16,52	76,38	2,51	8,96	0,87	0,05	0,81	0,91	126,3	53,75	43,01	6,57	0,62	2,22	3,58	55,89	72,03	16,61	0,69	12170,5	22,07	18,47	75,02	5,68	13,13	1,04	0,25	0,41	0,62	66,33
39	4,12	18,05	2,94	0,79	1,19	1,19	160,56	49,91	124,22	0	0,77	3,38	4,38	4,12	77,18	23,65	1,22	NA	0	0	0	-117,82	107,78	-19,94	0,06	0,39	0,39	61,76	40,17	122,63	NA	2,09	-1,91	-0,91	-104,69	209,32	-53,46	-4,99	NA	0	2,22	-13,68	7,51	-23,24	1,37	0,09	0,6	0,6	66,54
40	0,48	2,06	NA	0,73	0,85	0,92	NA	NA	NA	NA	0,77	3,28	4,28	0,48	76,62	0,63	0,72	0	0	NA	NA	1,63	7,98	1,92	0,77	0,93	0,99	429,19	53,17	330,59	17,93	0,8	3,89	4,89	11,33	79,55	8,28	0,92	5848,25	0	11,41	54,03	-0,41	-1,29	-0,26	0,43	1,02	1,12	231,93
41	-9,22	-9,22	-84,06	NA	NA	NA	2106,61	0	0	692,92	0	0	1	-9,22	0	NA	NA	NA	0	0	0	18,1	18,57	5,3	18,77	18,77	39,24	106,82	0	2,68	55,74	0,03	0,03	1,03	18,1	2,55	710,2	NA	NA	0	0	0	12,14	15,1	3,51	4,34	4,34	5,12	105,3
42	5,61	9,37	4,26	1,01	1,01	1,01	276,26	NA	109,54	NA	0,4	0,67	1,67	5,61	40,09	63,38	1,01	NA	0	0	0	-85,6	-604,24	-202,39	0,34	0,39	0,39	863	40,53	729,73	NA	0,86	6,06	7,06	-62,64	85,83	-61,32	0,22	-1058	0	54,28	-148,11	39,56	82,76	13,48	1,02	1,52	1,52	124,05
43	0,78	4,39	0,85	0,01	0,6	1	398,05	131,47	232,15	108,17	0,82	4,64	5,64	15,16	82,28	6,82	0,93	NA	14,76	15,73	112,49	0,04	0,18	0,06	0,02	0,46	1,35	579,62	110,3	270,23	277,88	0,78	3,59	4,59	10,6	78,23	6,18	1,62	18469	7,58	16,77	65,1	1,8	7	1,92	0,02	0,51	1,67	388,24
44	10,05	23,85	4,41	0,61	1,95	1,95	159,62	108,11	80,89	NA	0,57	1,36	2,37	54,99	57,88	17,6	NA	NA	0	19,71	69,64	13,2	25,35	5,33	1,72	1,85	1,86	147,37	7,8	59,51	0,75	0,47	0,91	1,92	62,72	47,94	29	2,35	7609	0	19,99	70,3	0,04	0,08	0,02	0,84	1,57	1,69	195,2
45	30,6	87,34	3,58	0,63	1,53	1,54	42,58	23,85	27,23	0,36	0,65	1,85	2,85	35,91	64,96	47,11	NA	64715	0	0,62	10,17	24,18	43,02	9,65	0,66	1,38	1,39	145,66	42,54	62,45	0,74	0,44	0,78	1,78	28,85	43,8	59,04	1,46	49723	0	1,87	12,75	-12,75	-19,05	-9,64	0,9	1,68	1,78	275,13
46	-1,32	-4,75	-0,37	0,38	1,22	1,22	100,69	55,05	65,62	NA	0,72	2,6	3,59	166,55	72,18	1,54	1,73	12672,25	0	46,44	92,07	-2,31	-8,7	-0,55	0,05	1,12	1,12	87,65	65,99	58,84	NA	0,78	2,95	3,77	146,18	73,49	-2,95	1,65	10671,63	2,97	35,66	93,34	11,58	31,6	3,75	0,01	1,56	1,56	117,94
47	-22,21	-189,17	-7,86	0,03	0,94	0,94	128,82	98,97	107,94	NA	0,88	7,52	8,52	43,93	88,26	-13,39	0,66	NA	0	23,41	63,82	-84,12	278,24	-9,56	0,25	0,42	0,42	41,49	7,84	45,97	NA	1,3	-4,31	-3,31	132,56	130,23	-39,39	-0,25	5764,29	0	24,63	112,51	34,75	230,46	9,25	0,3	1,03	1,03	96,85
48	-217,99	111,61	-37,02	0,24	0,31	0,31	61,81	13,71	179,03	0	2,95	-1,51	-0,51	-152,92	295,32	-73,12	-27,74	NA	0	11,05	-41,42	-25,06	32,11	-16,34	0,02	0,55	0,55	237,97	224,16	416,92	NA	1,78	-2,28	-1,28	-7,51	178,04	-13,83	-53,21	-1570,26	0	11,45	-325,49	-15,87	-141,82	-8,46	0,06	1	1	193,99
49	-7,48	-7,48	NA	NA	NA	NA	NA	NA	NA	NA	0	0	1	-7,48	0	NA	NA	NA	0	NA	0	12,1	18,27	26	2,95	2,96	2,96	784,39	NA	261,36	NA	0,34	0,51	1,51	12,1	33,78	35,81	NA	NA	0	0	0	1,24	1,57	0,8	0,45	4,67	4,67	236,8
50	9,27	38,15	5,58	0,6	0,97	1,16	218,98	35,42	94,26	18,32	0,69	2,84	4,12	22,33	75,7	20,54	0,87	NA	0	7,86	33,99	-22,72	240,97	-12,02	0,01	0,82	0,83	193,02	142,49	150,32	1,78	1,06	-11,28	-10,6	-11,3	109,43	-18,25	-0,11	-141	12,72	6,04	-6373,76	4,19	19,75	2,72	0,8	2,59	2,69	236,44
51	16,18	18,4	14,77	2,44	9	9	332,27	36,52	35,87	0	0,12	0,14	1,14	87,06	12,05	134,29	NA	NA	0	64,7	75,17	-0,29	-0,48	-0,37	0,99	3,05	3,05	456,71	118,99	145,91	NA	0,39	0,63	1,63	45,72	38,67	-0,76	NA	3097,5	0	57,57	91,57	0,17	0,28	0,16	1,32	2,97	2,97	345,37
52	29,48	91,2	23,95	0,02	1,78	1,78	295,78	261,89	148,43	NA	0,68	2,09	3,09	38,57	67,68	46,98	4,12	NA	0	7,39	20,83	21,94	39,36	11,29	0,07	2,56	2,56	187,91	169,19	68,13	NA	0,44	0,79	1,79	35,7	44,27	55,36	10,54	NA	0	7,09	29,93	2,04	3,33	1,49	0,18	2,45	2,45	264,56
53	-6,67	-659,68	-4,71	0,1	0,73	0,99	256,96	124,19	196,17	50,22	0,99	97,59	98,97	27,73	98,99	-3,2	0,36	NA	0	24,28	94,33	-6,06	121,68	-3,21	0,28	0,71	0,96	193,15	62	145,3	37,26	1,05	-21,07	-20,07	47,88	104,98	-1,5	0,12	10777,18	0	28,54	100,48	-3,48	44,48	-2,04	0,49	0,89	1,08	213,6
54	4,38	4,52	1,42	13,2	21,4	21,4	118	29,08	3,55	NA	0,03	0,03	1,03	6,81	3,06	143,17	2,81	NA	0	0,79	27,01	4,4	4,41	2,12	160,55	166,77	166,77	176,02	4,03	0,65	NA	0	0	1	7,96	0,42	4091,06	2,68	41919	0	1,72	14,79	6,08	6,58	1,88	7,2	7,98	7,98	112,84
55	6,95	47,15	3,4	0,12	0,75	0,75	169,59	0	150	0	0,85	5,78	6,78	6,95	85,25	10,82	0,42	NA	0	0	0	-27,26	187,81	-19,17	0,18	0,24	0,24	256,61	NA	289,84	0,55	1,15	-7,89	-6,89	-27,26	114,52	-11,27	-0,21	NA	0	0	0	-17,44	56,17	-12,84	0,23	0,33	0,33	268,1
56	-13,65	12,31	-2,94	0,05	0,56	0,57	78,43	19,87	38,95	0,43	2,11	-1,9	-0,9	7,89	210,93	4,9	-1,56	NA	0	4,64	67,17	NA	NA	NA	NA	NA	NA	NA	NA	NA	NA	NA	NA	NA	NA	NA	NA	NA	NA	NA	NA	NA	NA	NA	NA	NA	NA	NA	NA
57	8,51	69,63	3,91	0,96	1,09	1,09	167,4	19,21	144,94	0	0,88	7,18	8,18	18,14	87,78	9,7	3,33	NA	0	4,43	47,03	39,51	77,41	17,89	0,48	1,8	1,8	165,25	104,52	63,66	NA	0,49	0,96	1,96	57,03	48,96	81,64	4,47	52548,5	9,61	7,93	24,97	17,35	43,68	12,82	0,66	1,46	1,46	268,97
58	-1,43	-1,63	-7,05	7,13	7,88	8,43	1790,69	156,51	210,08	117,34	0,12	0,13	1,13	-1,43	11,86	-12,08	NA	NA	0	0	0	3,62	3,66	13,08	78,43	79,4	85,43	1318,66	14,75	15,22	93,1	0,01	0,01	1,01	3,62	1,17	309,38	NA	NA	0	0	0	0,89	0,9	2,9	49,55	52,12	52,12	1191,29
59	-3,29	-3,62	-0,19	13,08	13,11	13,11	21,41	0,05	1,61	NA	0,09	0,1	1,1	-3,29	8,97	-36,73	NA	NA	0	0	0	-25,58	-26,65	-6,73	53,2	53,56	53,56	96,06	0,63	1,77	NA	0,04	0,04	1,04	-25,58	4	-698,53	NA	NA	0	0	0	0,85	1	0,38	0,29	7,4	7,4	162,54
60	-51,45	-1382,81	-55,18	0,25	0,41	0,41	390,43	61,63	390,29	NA	0,96	25,88	26,88	-35,14	96,28	-44,51	0,07	NA	0	17,49	-67,05	-3,36	270,13	-4,6	0,26	0,29	0,29	500,44	13,39	496,91	NA	1,01	-81,44	-80,45	8,71	101,24	1,51	-0,02	6121,3	0	16,55	86,48	-17,57	92,13	-21,1	0,13	0,16	0,16	437,13
61	-4,54	-52,53	NA	0,07	0,07	0,94	NA	NA	NA	NA	0,91	10,58	11,58	-4,54	91,37	0,18	0,61	NA	0	NA	0	-33,2	-341,18	-6,28	0,59	0,59	0,59	69,09	0	61,52	0	0,9	9,28	10,28	-33,2	90,27	-10,87	0,21	NA	0	0	0	-32,57	166,31	-232,63	0,43	0,57	0,57	2599,42
62	-3,45	-71,64	-9,68	0,49	0,51	0,66	653,72	21,4	961,41	145,56	0,95	19,77	20,77	-3,42	95,19	3,26	0,13	NA	0	0,07	0,69	0,85	25,88	0,66	0,17	0,66	0,7	284,06	132,98	270,89	10,1	0,97	29,32	30,32	4,38	96,7	5,91	0,1	NA	0	2,74	34,57	-0,56	-31,65	-0,65	0,4	0,77	0,8	419,69
63	8,62	25,6	2,61	0,16	1,49	1,49	110,15	96,01	72,27	0	0,66	1,97	2,97	28,33	66,34	12,99	NA	NA	0	5,97	55,46	6,78	18,61	2,21	1,06	1,55	1,55	118,9	37,04	74,53	0	0,64	1,74	2,74	24,21	63,55	10,67	NA	NA	0	5,68	59,5	-10,34	-15,3	-1,88	1,25	3,08	3,08	66,37
64	8,89	-35,14	3,7	0,15	0,79	0,79	151,52	39,05	166,28	0,06	1,25	-4,95	-3,95	76,43	125,3	10,8	-1,1	NA	0	28,11	75,05	5,01	-29,81	3,48	0,22	0,8	0,8	253,92	3,11	148,48	0,04	1,17	-6,95	-5,95	61,04	116,81	13,02	0,4	21485	26,64	38,98	77,09	43,62	181,83	21,05	1,05	1,59	1,59	175,69
65	6,97	23,77	10,03	0,14	0,39	0,39	523,89	58,74	240,6	0	0,71	2,41	3,41	29,17	70,66	9,87	0,66	NA	23,68	31,94	66,98	4,56	15,09	6,16	0,5	1,27	1,27	493,32	147,3	190,97	NA	0,7	2,31	3,31	16,32	69,77	11,2	0,76	8179,73	6,99	15,9	51,41	5,16	12,54	4,3	0,01	0,91	1,01	303,46
66	2,11	47,06	1,46	0,03	0,44	0,91	252,09	98,21	237,37	111,12	0,96	21,26	22,26	15,39	95,51	5,6	0,35	NA	0	9,19	48,48	4,3	42,02	1,36	0,46	0,88	1,1	115,71	30,38	62,47	16,99	0,9	8,76	9,76	33,54	89,76	13,05	0,37	11359,62	9,44	9,27	69,68	2,19	20,22	1,14	-0,3	0,29	1,3	188,97
67	6,48	9,33	8,62	1,69	1,75	1,75	483,79	7,99	146	0	0,31	0,44	1,44	6,48	30,51	21,25	1,49	NA	0	0	0	0,85	0,86	0,39	58,17	58,17	59,21	168,87	NA	0,95	1	0,01	0,01	1,01	0,85	0,57	149,38	1,5	NA	0	0	0	0,44	1,17	0,38	0,45	0,46	1,96	316,27
68	0	0	NA	1,53	1,53	1,53	NA	NA	NA	NA	0,65	1,87	2,87	0	65,21	0	NA	NA	0	NA	NA	1,7	4,94	3,22	0,72	1,52	1,52	692,92	360	448,76	NA	0,66	1,91	2,91	1,7	65,66	2,58	NA	NA	0	0	0	0,24	1,2	0,55	0,33	1,25	1,25	841,38
69	7,68	31,65	4,98	1,01	1,27	1,31	236,05	47,17	177,9	6,61	0,76	3,12	4,12	14,33	75,73	11,9	87,46	NA	0	4,31	33,17	0,83	3,1	0,38	0,5	1,28	1,37	168,03	93,43	120,66	11,9	0,73	2,72	3,72	9,77	73,12	1,57	NA	55146	0	4,11	53,71	0,15	0,42	0,06	0,91	1,21	1,33	138,1
70	6,84	66,92	2,08	0,02	0,93	0,95	110,74	88,19	94,66	2,09	0,9	8,78	9,78	21,66	89,78	9,24	0,7	NA	2,83	4,51	61,54	2,05	22,46	0,95	0,09	1,53	1,53	169,49	100,98	69,71	0	0,91	9,94	10,94	25	90,86	6,55	1,61	10955,53	16,73	10,66	67,4	-38,99	166,32	-27,95	-0,45	1,19	1,19	260,92
71	7,6	14,86	4,57	2	2,13	2,24	218,99	41,88	91,18	10,2	0,49	0,95	1,95	84,68	48,84	24,69	11,11	NA	0	46,37	86,13	16,31	31,02	9,09	0,82	2	2,32	203,42	120,31	82,8	27,29	0,47	0,9	1,9	90,59	47,43	35,29	15,49	15687	0	41,4	76,76	15,14	35,24	8,87	1,29	2,04	2,07	213,31
72	0,29	1,11	0,27	0,02	0,99	1,38	339,79	236,5	229,52	95,27	0,74	2,8	3,8	10,25	73,68	3,15	72,58	NA	3,82	9,3	61,06	0,27	0,95	0,22	0,43	0,96	1,42	300,02	108,79	206,88	97,4	0,72	2,52	3,52	11,78	71,63	0,38	73,36	NA	0	9,46	98,47	19,59	50,69	15,42	0,05	1,44	1,44	286,57
73	1,88	6,5	1,01	0,01	0,99	0,99	196,3	92,71	124,44	0,05	0,71	2,46	3,46	15,69	71,1	7,46	0,9	NA	2,51	7,45	65,41	3,45	17,5	2,38	0	0,72	0,9	251,61	100,05	189,64	36,52	0,8	4,08	5,08	16,17	80,3	8,23	0,7	30664,63	2,6	8,77	61,32	3,79	15,32	3,97	0,02	0,76	1,02	380,66
74	-182,7	421,63	-24,22	0,14	0,74	0,74	48,26	38,94	64,24	NA	1,35	-3,11	-2,31	-160,41	143,33	-135,74	NA	NA	0	2,96	-14,92	4,46	-234,12	0,99	0,46	0,61	0,9	81,3	12,63	81,72	23,91	1,02	-53,5	-52,5	7,95	101,9	4,38	-0,23	NA	0	0,78	36,45	20,47	109,53	4,05	2,61	3,43	3,6	72,04
75	-11,86	-11,86	NA	NA	NA	NA	NA	NA	NA	NA	0	0	1	-11,86	0	NA	NA	NA	0	NA	0	20,86	22,33	8,17	15,25	15,25	15,25	143,01	NA	9,25	NA	0,07	0,07	1,07	20,86	6,56	318,07	NA	NA	0	0	0	3,39	12,82	5,16	4	4,88	4,88	553,68
76	-30,32	-30,75	-12,67	39,87	53,43	53,43	152,04	26,05	1,92	0	0,01	0,01	1,01	-30,32	1,4	3000	3,51	NA	0	0	0	5,48	15,86	1,77	0,04	1,42	1,42	118,05	104,88	76,17	NA	0,65	1,89	2,89	10,26	65,45	11,5	5,54	NA	0	1,55	31,93	8,9	9,31	1,17	10,75	20,12	20,12	48
77	-2,55	-8,76	-1,47	0,08	1,16	1,19	210,43	159,23	147,01	4,45	0,71	2,44	3,44	2,44	70,9	-2	1,86	NA	0	2,89	27,56	2,27	7,32	4,3	0,35	1,05	1,29	691,21	309,69	443,76	107	0,65	2,1	3,22	6,42	68,95	6,05	1,95	9962,07	0	7,86	47,2	0,22	0,55	0,28	0,78	0,86	1,29	468,12
78	21,42	100	7,72	0,61	1,1	1,28	131,22	49,95	101,31	18,7	0,79	3,67	4,67	27,14	78,58	27,26	NA	NA	0	2,06	17,63	5,77	22,97	2,17	0,54	1,07	1,07	137,03	52,58	99,59	NA	0,75	2,98	3,98	12,61	74,86	10,22	1,21	27829	0	2,57	29,95	0,9	3,32	0,44	0,66	1,01	1,01	176,64
79	9,58	37,27	6,45	0	0,98	1,06	244,97	140,83	130,49	11,39	0,74	2,89	3,89	42	74,29	17,65	0,85	NA	8,42	21,81	63,04	2,27	22,72	2,55	0,03	0,78	0,85	410,35	210,84	211,66	18,98	0,9	9	10	16,35	90	5,55	0,71	NA	33,9	15,83	53,53	1,97	12,06	1,61	0	0,5	0,62	297,88
80	1,81	10,87	0,34	0,41	1,13	1,13	68,2	40,1	55,75	NA	0,83	5	6	48,57	83,33	3,76	2,55	NA	0	8,76	90,77	-28,12	204,42	-8,03	0,11	0,84	0,84	104,24	85,25	116,48	NA	1,14	-8,27	-7,27	9,44	113,75	-23,71	-2,95	6733,5	0	10,73	96,84	21,02	557,47	7,77	0,92	1,01	1,01	134,46
81	238,73	673,2	31,73	1,97	2,58	2,58	48,38	11,25	18,55	NA	0,65	1,82	2,82	699,16	64,54	369,91	NA	NA	0	61,19	65,78	5,86	11,4	0,48	4,89	7,01	7,01	30,01	8,94	4,22	NA	0,49	0,94	1,94	493,31	48,58	12,07	NA	6813	0	40,08	97,64	44,9	75,36	9,22	1,43	3,71	3,71	74,77
82	4,04	4,23	21,68	21,61	21,61	21,61	1954,79	NA	89,47	NA	0,05	0,05	1,05	4,04	4,63	87,25	NA	NA	0	0	0	-9,53	-14,07	-1,93	2,57	2,85	3,1	74,02	NA	23,56	5,85	0,32	0,48	1,48	8,27	32,27	-29,52	NA	NA	0	3,61	146,62	2,76	4,57	0,64	2,32	2,32	2,54	84,62
83	2,53	45,8	8,07	0,02	0,35	0,36	1159,48	256,89	774,57	0,28	0,94	17,08	18,08	3,26	94,47	7,94	0,43	NA	0	2,32	6,45	-16,67	199,43	-26,55	0,02	0,59	0,59	581,3	220,61	389,34	0,21	1,08	-12,96	-11,96	-14,83	108,36	-12,29	0,54	-6553	0	2,93	-83,9	-3,72	29,95	-21,83	0,05	0,56	0,56	2133,12
84	1,75	9,81	0,5	0,41	1,24	1,26	104,14	67,27	80,72	2,17	0,82	4,61	5,61	71,42	82,17	4,92	34,82	12876,75	0	19,93	91,71	10,36	29,77	3,73	0,77	1,43	1,44	131,34	51,39	77,78	0,12	0,65	1,87	2,87	101,59	65,2	17,75	2,73	NA	0	32,83	85,24	7,24	20,39	5,9	0,16	1,5	1,5	296,75
85	19,65	31,99	17,34	0,61	2,14	2,16	321,19	168,74	114,68	2,41	0,38	0,62	1,63	30,01	38,57	70,11	2,87	46749,32	0	9,14	24,8	22,07	31,16	14,52	1,21	4,6	4,65	240,1	115,76	34,16	1,85	0,29	0,41	1,41	36,4	29,17	107,13	2,59	43632,78	0	9,43	26,74	4,28	5,61	4,95	3,09	7,09	7,13	420,98
86	6,17	9,15	4,6	0,64	2,33	2,33	271,52	147,48	87,47	NA	0,33	0,48	1,48	38,55	32,6	64,07	2,89	42098	0	24,15	56,63	-22,66	211,53	-16,3	0,63	0,74	0,74	262,55	31,28	286,31	NA	1,11	-10,33	-9,33	59	110,71	16,71	-0,65	63099	0	58,74	77,65	13,46	169,83	11,44	0,6	0,81	0,81	309,32
87	8,97	21,51	8,19	0,01	1,32	1,46	332,41	236,68	99,87	25,77	0,58	1,4	2,4	14,97	58,29	19,31	2,26	NA	24,66	5,48	28,86	4,78	10,83	5	0,19	1,39	1,89	381,63	227,75	134,71	94,29	0,56	1,27	2,27	10,77	55,85	12,5	8,9	36204,5	14,29	6,26	32,62	-5,33	-8,1	-5,13	0,4	2,04	3,13	350,34
88	-22,96	-10162,5	-4,32	0,41	0,68	1,05	68,54	17,03	64,55	24,22	1	441,58	442,58	167,93	99,77	-19,07	NA	NA	0	35,95	108,21	35,55	111,98	2,69	1,18	1,64	1,64	27,58	7,61	16,54	NA	0,68	2,15	3,15	188,23	68,26	52,08	NA	7856	0	11,54	78,35	-1,13	-3,42	-0,15	0,68	1,65	1,65	46,92
89	0,44	0,76	0,35	0,4	1,63	1,63	287,65	110,3	49,02	NA	0,41	0,7	1,7	41,74	41,17	30,19	1,37	NA	14,24	32,63	75	0,75	1,01	0,6	0,57	2,94	2,94	288,33	120,7	16,26	NA	0,25	0,34	1,34	41,39	25,16	62,84	1,7	11249,93	12,19	32,1	70,95	1,06	1,61	0,72	0,36	1,89	1,89	249,08
90	1,65	34,46	0,46	0,31	1,01	1,02	100,51	66,14	94,5	1,18	0,95	19,9	20,9	78,07	95,21	2,95	2,07	NA	0	21,1	95,97	7,86	43,48	1,58	0,4	1,14	1,14	73,24	42,42	57,92	0,05	0,82	4,53	5,53	127,38	81,93	14,12	2,2	46110,83	0	23,98	90,48	7,48	59,67	5,65	0,06	1,13	1,14	275,01
91	15,54	16,12	20,02	0,87	26,64	26,64	279,66	435	16,88	0	0,04	0,04	1,04	15,54	3,64	427,11	31,21	NA	0	0	0	12	14,22	1,66	6,4	6,4	6,4	50,63	0	7,8	0	0,16	0,19	1,19	68,31	15,62	1308,06	NA	NA	0	7,81	21,23	-14065,09	120,15	-75,6	0,01	0,01	0,01	1,96
92	3,38	10,71	1,22	1,34	1,5	1,5	132,06	14,01	86,96	0	0,68	2,17	3,17	49,61	68,49	4,93	NA	NA	0	16,77	87,2	-28,71	-248,34	-13,13	1,16	1,16	1,16	166,94	NA	141,6	NA	0,88	7,65	8,65	25,97	88,44	-32,46	NA	1470,25	0	25,01	188,83	10,51	53,85	5,19	1,27	1,27	1,27	179,83
93	-38,26	225,88	-7,85	0,48	0,7	0,7	74,68	19,15	86,22	NA	1,17	-6,9	-5,9	-33,94	116,94	-22,36	-0,97	NA	0	0,89	-13,95	-0,74	1,45	-0,11	0,32	0,48	0,48	55,47	12,52	82,33	NA	1,51	-2,96	-1,96	6,98	150,9	5,86	-1,88	NA	0	1,17	33,45	39,25	2926,44	21,42	0,25	0,75	0,75	198,68
94	13,94	27,78	3,32	0,06	2	2	86,7	82,89	42,71	NA	0,5	0,99	1,99	13,94	49,81	27,99	NA	NA	0	0	0	0,09	0,52	0,06	0,01	1,21	1,21	263,6	257,73	215,72	NA	0,83	4,89	5,89	0,09	83,01	0,11	NA	NA	0	0	0	0,71	7,65	0,94	0,55	1,1	1,1	478,83
95	0,26	0,53	0,26	0	1,77	2,09	355,46	266,84	127,98	49	0,5	1	2	2,86	50,07	6,58	5,71	17823,55	7,01	2,53	50,71	16,9	70,2	12,47	0,67	1,62	1,92	269,24	118,96	128,52	38,8	0,76	3,15	4,15	20,54	75,92	28,42	7,28	96216	0	2,68	12,83	0,23	0,95	0,33	0,02	1,92	2,11	517,01
96	19,95	32,5	4,97	1,53	2	2	90,69	14,1	29,72	0,1	0,39	0,63	1,63	47,02	38,61	130,17	2,06	NA	0	6,74	30,39	7,46	16,34	2,04	0,64	1,41	1,42	99,86	39,34	50,76	0,2	0,54	1,19	2,19	42,96	54,36	40,78	1,83	13392	0	9,71	52,45	14,23	23,37	5,03	1,81	2,18	2,25	128,69
97	-3,09	-0,68	NA	-0,28	-0,28	-0,28	NA	NA	NA	NA	-3,52	-0,78	0,22	-3,09	-351,89	0,88	NA	NA	0	NA	0	-10,99	-12,51	NA	10,33	10,45	10,45	NA	NA	NA	NA	0,12	0,14	1,14	-10,99	12,14	-90,59	NA	NA	0	NA	0	7,67	8,7	13,47	7,02	10,62	10,62	638,74
98	-13,1	158,28	-12,24	0,29	0,74	0,74	340,12	163,46	362,01	0,25	1,08	-13,08	-12,08	9,36	108,28	1,69	-0,4	12671,22	0	20,98	82,92	8,74	217,23	7,98	0,6	0,96	0,96	333,26	114,64	315,03	0,23	0,96	23,87	24,87	20,59	95,98	15,62	0,59	23343,33	0	10,82	41,72	-15	120,42	-8,62	0,35	0,7	0,7	209,16
99	15,46	119,62	3,92	0,37	1,01	1,02	92,25	41,97	73,74	0,54	0,87	6,74	7,74	127,12	87,08	21,89	0,94	10986,89	0	28,3	82,86	11,54	45,96	2,45	0,23	1,11	1,11	77,52	44,51	53,43	0,14	0,75	2,98	3,98	123,34	74,9	19,82	1,18	11330,33	0	23,74	84,32	11,3	53,67	6,02	0,1	1,14	1,14	193,73
100	1,23	1,52	0,8	2,09	3,23	3,28	237,43	47,89	42,87	2,33	0,19	0,24	1,24	23,88	19,32	9,52	2,05	NA	0	14,78	98,39	-6,03	-6,85	-43,01	5,39	5,64	6,61	2605,32	33,61	NA	128,27	0,12	0,14	1,14	1,19	12	-47,88	1,35	-419,5	5,12	51,49	-6600,6	-15,41	-16,07	NA	6,27	6,4	6,4	NA
101	19,21	67,92	2,2	1,08	1,14	1,15	41,61	1,62	26,59	0,12	0,71	2,51	3,54	46,46	71,72	53,44	1,39	15937,33	0	3,11	34,55	-45,6	162,36	-14	0,47	0,74	0,76	112,04	34,71	126,23	1,71	1,27	-4,52	-3,56	-3,94	128,08	-7,36	-1,54	6240,5	0	12,79	104,82	26,95	178,17	5,88	0,83	0,89	0,9	79,44
102	9,22	19,64	6,36	0,26	1,71	1,71	251,05	175,37	126,24	0,72	0,53	1,13	2,13	30,78	53,06	21,62	3,91	NA	0	14,87	63,03	17,47	38,2	13,33	0,1	1,84	1,84	278,57	231,46	133,34	0,29	0,54	1,19	2,19	31,18	54,27	33,82	4,91	63949,48	0	10,46	38,37	6,61	12,28	6,7	0,53	1,84	1,84	368,75
103	31	178,9	49,97	0,2	1,21	1,21	586,82	486,25	479,81	NA	0,83	4,77	5,77	31,58	82,67	37,49	NA	NA	0	0,95	1,52	6,89	29,93	10,37	0,57	1,3	1,3	549,15	306,07	416,89	NA	0,77	3,34	4,34	6,89	76,97	8,96	NA	NA	0	0	0	18,89	19,31	5,99	29,45	45,97	45,97	115,48
104	1,45	6,14	1,49	0,11	1,04	1,08	372,77	255,01	276,59	11,39	0,76	3,23	4,23	21,44	76,38	8,25	1,31	NA	0	20,47	49,39	-1,25	-7,73	-2,55	0,01	0,89	0,92	744,77	499,12	566,52	13,14	0,84	5,18	6,18	12,05	83,83	2,75	0,87	12168,08	0	27,13	70,95	-3,44	-30,62	-4,14	0,04	0,78	0,86	437,65
105	0,08	0,31	0,04	0,06	0,71	1,04	174,05	78,85	121,05	41,44	0,75	3,08	4,09	72,28	75,57	22,06	0,97	9824,38	0,16	34,52	79,49	0,51	2,58	0,29	0,08	1	1,16	207,19	142,76	144,22	24,87	0,8	4,05	5,07	49,97	80,26	6,89	1,88	9996,58	5,56	28,08	79,75	1,55	6,51	0,63	0,19	1,08	1,11	147,64
106	3,37	14,71	2,74	0,04	1,55	1,56	296,19	144,94	112,17	0,45	0,77	3,37	4,37	12,19	77,12	7,09	1,44	NA	0	7,18	42,33	9,59	31,3	11,12	0,1	1,5	1,51	422,94	205,74	179,88	0,91	0,69	2,26	3,26	17	69,34	16,09	1,38	34704,84	0	8,58	55,95	11,54	21,33	17,72	0,17	1,42	1,44	559,07
107	-0,84	-2,03	-0,74	0,81	1,32	1,36	318,01	87,83	174,21	7	0,59	1,41	2,41	14,04	58,55	2,21	1,79	NA	0	13	85,83	-9,82	-25,21	-14,36	0,94	1,03	1,08	533,76	26,86	303,07	13,85	0,61	1,57	2,57	8,07	61,06	-13,01	1,16	8004	0	26,15	162,18	-3,84	-11,96	-3	0,81	1,01	1,05	284,25
108	-0,11	-0,59	-0,08	0,38	1,22	1,23	275,98	186,14	222,12	2,3	0,82	4,62	5,62	48,99	82,2	0,08	NA	NA	0	37,22	196,98	1,05	10,62	0,45	0,14	0,83	0,84	155,41	84,27	123,21	1,12	0,9	9,09	10,09	39,65	90,09	9,29	0,88	13593	0	16,43	79,45	0,31	3,33	0,16	0,08	0,63	0,88	190,85
109	20,95	36,46	2,32	2,49	2,49	2,49	40,3	NA	15,97	NA	0,43	0,74	1,74	20,95	42,55	49,23	NA	NA	0	0	0	11,19	30,56	1,16	1,19	1,86	2,02	37,69	9,45	14,11	2,23	0,63	1,73	2,73	68,7	63,38	28,57	2,61	NA	24,15	5,94	71,83	3,43	15,76	NA	1,09	1,09	1,09	42,43
110	0,2	0,62	0,05	0,02	1,42	1,42	92,57	78,62	51,83	0,06	0,67	2,07	3,07	133,85	67,38	8,22	2,83	NA	4,91	33,99	90,6	1,14	3,89	0,33	0,16	1,25	1,31	103,77	72,33	66,54	4,63	0,7	2,39	3,4	89,89	70,55	8,04	2,29	25679,55	0	25,23	94,17	-5,3	-21,25	-1,95	0,04	1,21	1,23	133,66
111	7,84	21,96	4,32	0,5	1,26	1,47	200,58	83,89	98,51	23,42	0,64	1,8	2,8	30,39	64,29	19,83	2,88	NA	13,84	12,43	59,19	9,37	24,1	3,27	0,51	1,36	1,49	127,43	57,43	62,77	8,9	0,61	1,57	2,57	41,73	61,13	24,25	2,71	17976,35	8,91	11,3	64,17	7,42	19,71	2,9	0,67	1,44	1,55	142,04
112	1,08	6,16	1,04	0	0,75	0,79	352,45	148,13	249,53	12,52	0,83	4,72	5,72	5,16	82,5	7,6	0,51	NA	4,17	3,95	22,48	0,6	3,28	0,47	0	0,76	0,8	285,95	118,64	201,69	9,92	0,82	4,49	5,49	4,25	81,8	4,66	0,52	20216,5	3,47	2,86	40,29	0,01	0,11	0,02	0,01	0,9	0,91	507,38
113	0	0	NA	NA	NA	NA	NA	NA	NA	NA	NA	NA	1	0	0	NA	NA	NA	0	NA	NA	NA	NA	NA	NA	NA	NA	NA	NA	NA	NA	NA	NA	NA	NA	NA	NA	NA	0	NA	NA	NA	38,47	44,24	51,85	7,66	7,66	7,66	490,7
114	18,72	88,17	9,74	0,03	1,17	1,29	189,3	165	144,95	17,58	0,79	3,71	4,71	46,71	78,77	26,05	NA	NA	0	14,56	54,48	3,13	37,29	1,82	0,01	0,88	1,12	213,12	121,9	133,54	44,95	0,92	10,93	11,93	50,51	91,62	3,41	NA	13149,48	25,81	27,67	91,34	11,42	61,77	7,56	0,02	0,92	1,26	240,9
115	29,18	88,95	7,79	0,08	0,71	0,71	97,23	27,43	43,52	0,02	0,67	2,05	3,05	50,75	67,2	57,19	0,81	NA	0	5,76	32,11	-33,79	-106,73	-56,64	0,09	0,5	0,51	611,77	116,48	279,27	3,15	0,68	2,16	3,16	-18,78	68,34	-27,49	0,71	NA	0	25,17	-359,02	-23,99	-103,83	-39,11	0,07	0,25	0,26	593,37
116	5,39	8,36	3,48	0,82	3,16	4,01	234,97	104,4	44,16	38,44	0,26	0,4	1,55	21,86	35,44	43,02	2,89	NA	0,19	10,63	56,9	1,49	2,2	0,79	1,31	3,12	3,61	192,96	87,34	48,34	24,07	0,32	0,48	1,48	22,88	32,45	20,51	8,72	15031,71	0,01	11,31	61,05	4,03	8,72	2,5	0,12	1,66	1,94	225,74
117	56,57	-399,7	21,89	0,04	0,87	0,87	140,87	132,45	158,89	NA	1,14	-8,07	-7,07	62,33	114,15	49,78	-20,65	NA	0	2,23	8,33	36,17	151,21	19,4	0,02	1,27	1,27	195,8	188,42	151,63	NA	0,76	3,18	4,18	38,53	76,08	47,65	56,75	NA	0	1,27	6,3	-1,02	-3,81	-2,6	0,01	1,36	1,36	926,9
118	17,81	93,19	19,3	0,01	0,49	0,49	394,41	97,37	204,13	NA	0,81	4,23	5,23	17,81	80,89	41,61	0,65	NA	0	0	0	-8,4	-171,43	-14	0,07	0,85	0,85	608,71	360,74	461,85	NA	0,95	19,42	20,42	-0,72	95,1	18,27	0,68	25313	0	12,8	27,97	1,47	15,1	1,45	0,02	0,49	0,49	358,57
119	0	0	NA	NA	NA	NA	2185,09	NA	NA	NA	NA	NA	1	0	0	NA	NA	NA	0	0	NA	12,28	13,1	3,14	14,73	15,91	15,91	93,38	6,84	5,79	NA	0,06	0,07	1,07	12,28	6,29	195,34	NA	NA	0	0	0	4,6	4,77	8,09	26,16	29,23	29,23	639,66
120	5,7	9,31	21,47	0,18	1,32	2,63	1370,61	570,46	499,66	663,78	0,39	0,63	1,63	11,84	38,77	14,74	20,65	NA	0	23,1	82	-15,9	-27,32	-71,14	0,02	1,34	2,33	1632,58	880,18	664,68	668,97	0,42	0,72	1,72	-9,06	41,78	-38,07	16,24	-22914	0	30,61	-46,71	7,98	13,13	40,09	0,08	1,35	2,49	1827,93
121	5,66	16,36	4,65	0,39	1,4	1,41	299,03	176,89	174,09	0,9	0,64	1,85	2,89	14,07	65,39	11,31	2,1	NA	0,46	6,91	51,98	3,19	6,98	2,4	0,82	1,6	1,61	274,55	103,39	132,33	1,03	0,54	1,18	2,19	14,12	54,28	9,58	2,34	28898,18	0,29	8,22	66,71	1,55	4,08	1,85	0,58	1,45	1,5	433,65
122	0,57	1,62	0,38	0	1,12	1,23	243,86	141,51	97,62	14,55	0,64	1,81	2,84	40,16	64,79	4,81	1,24	12994,63	15,1	26,52	94,4	0,02	0,06	0,02	0	1,08	1,19	309,41	166,81	122,72	19,22	0,63	1,72	2,76	33,39	63,71	3,96	1,19	13967,19	13,87	28,29	87,3	-4,88	-11,82	-3,33	0,01	1,14	1,22	248,26
123	14,23	98,64	6,69	0,06	1,02	1,08	171,06	135,45	123,96	9,56	0,86	5,93	6,93	25,18	85,57	23,33	1,75	NA	10,76	5,15	30,19	9,71	70,53	3,66	0,05	0,95	1,03	137,59	90,48	51,02	7,95	0,86	6,27	7,27	16,94	86,24	17,2	1,15	34805,48	47,57	2,73	27,79	4,55	28,56	4,86	0,01	0,99	1,08	388,25
124	3,88	9,79	1,91	0,75	1,66	1,66	179,07	97,16	106,73	0	0,6	1,52	2,52	190,61	60,31	6,44	NA	NA	0	91,86	97,39	-41,55	-312,86	-16,2	0,98	1,29	1,29	142,32	28	92,62	NA	0,87	6,53	7,53	167,68	86,72	-47,91	NA	17572	0	81,58	131,33	2,74	55,56	1,86	0,43	0,44	0,44	247,61
125	-231,38	131,07	-14,34	0,04	0,14	0,14	22,57	6,47	61,72	0	2,77	-1,57	-0,57	-105,24	276,53	-74,39	-2,9	NA	0	7,82	-175,23	75,08	417,7	14,79	0,76	1,05	1,05	71,92	16,71	58,18	NA	0,82	4,56	5,56	120,2	82,03	100,14	1,27	20615	0	8,89	34,87	6,86	21,51	0,95	0,81	1,32	1,32	50,25
126	0,02	2,13	3,65	0	0,08	0,98	56756,94	4375,03	55826,19	50793,86	0,99	90,54	91,54	0,45	98,91	0,52	0,35	NA	0	66,81	43,71	-0,52	-311,02	-29,51	0	0,03	0,99	20908,4	451,15	20587,05	20023,29	1	602,71	603,71	0,58	99,83	0,05	0,12	10462	0	62,92	78,78	-4,55	105,32	-8,86	0,05	0,1	0,95	707,95
127	0,63	-10,05	8,42	0	0,01	0,01	4851,42	30,78	3845,59	0	1,06	-16,91	-15,91	2,15	106,29	1,26	-0,05	NA	23,5	20,2	29,71	-7,29	50,72	-46,24	0,01	0,02	0,02	2315,51	34,14	2172,98	5,11	1,14	-7,96	-6,96	-6,87	114,37	-5,56	-0,14	-28982	15,43	2,66	-10,93	-6,25	30,64	-136,77	0	0,04	0,04	7961,2
128	3,21	9,84	6,74	0,04	0,09	0,31	763,27	20,54	506,02	116,47	0,67	2,06	3,06	7,9	67,34	17,6	0,41	NA	0	9,82	26,94	11,77	31,76	17,93	0,39	0,45	0,6	556,27	20,66	343,53	52,99	0,63	1,7	2,7	17,85	62,95	30,45	0,6	29187,92	0	9,28	22,98	10,96	30,14	14,76	0,23	0,26	0,5	490,16
129	0	0	NA	NA	NA	NA	NA	NA	NA	NA	0	0	1	0	0	NA	NA	NA	0	NA	NA	-40,48	-52,91	-183,46	2,92	4,26	4,26	1654,31	511,56	383,29	NA	0,23	0,31	1,31	-40,48	23,49	-172,31	NA	NA	0	0	0	-9,74	185,01	-7,58	0,07	0,77	0,77	283,23
130	-0,53	-1,66	-0,35	0,97	1,53	1,55	235,49	78,26	128,59	2,46	0,68	2,11	3,11	22,03	67,82	5,29	5,4	NA	4,01	14,6	67,62	-1,57	-4,99	-1,28	1,11	1,51	1,51	297,04	71,23	182,18	NA	0,69	2,18	3,18	28,98	68,51	4,56	5,79	10118,67	0	24,86	80,44	10,89	31,74	6,04	0,63	1,55	1,55	201,87
131	-109,78	19,79	-66,97	0	0,09	0,09	222,07	128,07	1410,09	NA	6,54	-1,18	-0,18	7,14	654,65	-13,82	-13,86	NA	4,97	71,33	338,12	11,29	144,1	56,61	0,03	0,13	0,27	1830,37	163,17	1663,88	234,6	0,92	11,77	12,77	14,18	92,17	12,69	0,1	3683,54	0	14,51	18,37	0,23	0,36	0,39	0,23	0,53	1,38	614,4
132	9,85	10,71	65,35	10,59	12,44	12,44	2414,05	356,44	191,88	0	0,08	0,09	1,09	9,85	8,04	122,6	NA	NA	0	0	0	2,28	2,42	25,92	17,31	17,94	17,94	4146,83	144,31	227,93	NA	0,06	0,06	1,06	2,28	5,57	40,94	NA	NA	0	0	0	8,35	8,95	41,16	14,82	14,91	14,91	1793,66
133	-26,01	3371,03	-5,72	0,3	0,41	0,41	68,38	8,73	78,63	0	1,01	-130,6	-129,6	-20,89	100,77	-12,31	-0,01	NA	0	1,13	-126,31	-5,5	102,44	-3,39	0,2	0,84	0,84	224,88	137,45	214,53	NA	1,05	-19,64	-18,64	-3,74	105,36	-1,76	0,17	NA	8,64	1,08	280,52	1,18	13,35	0,59	0,25	1,06	1,06	181,15
134	42,25	62,61	8,25	1,46	6,59	8,03	71,08	32,2	6,27	9,17	0,18	0,27	1,48	147,91	32,51	278,2	2,41	NA	0	20,63	64,33	57,18	68,23	29,08	4,44	10,05	10,61	185,59	89,18	15,9	9,11	0,11	0,13	1,19	96,34	16,19	562,82	10,75	20600,67	0	19,91	35,32	31,26	30,99	24,24	-17,2	-21,94	-22,84	282,29
135	5,39	188,88	1,7	0,2	0,6	0,81	114,64	43,09	88,11	23,94	0,96	33,7	35,01	6,37	97,14	14,88	0,14	NA	18,53	0,31	53,9	3,94	67,99	1,08	0	0,44	0,44	100,16	40,66	56,77	NA	0,94	16,24	17,26	5,07	94,21	16,39	0,12	4488	36,61	0,31	11,35	-31,96	124,56	-15,83	0,01	0,28	0,3	180,27
136	0	0	NA	NA	NA	NA	NA	NA	NA	NA	0	0	1	0	0	NA	NA	NA	0	NA	NA	0	0	NA	NA	NA	NA	NA	NA	NA	NA	NA	NA	1	0	0	NA	NA	NA	0	NA	NA	0	0	NA	NA	NA	NA	NA
137	0,34	0,34	17,62	15,5	52,86	52,86	15181,94	360	9,64	0	0	0	1	0,34	0,07	2517,66	1,03	NA	0	0	0	-1,68	-1,69	-166,1	2,51	3,3	3,3	36122,3	178,23	227,15	NA	0,01	0,01	1,01	-1,45	0,67	-6,71	1,01	4469	0	22,45	79,15	-1,41	-1,41	-138,38	2,47	2,47	2,47	35791,09
138	8,81	10,73	14,72	0,01	1,15	1,15	608,03	49,24	38,08	0	0,18	0,22	1,22	18,56	17,83	82,07	0,91	NA	2,31	16,28	35,25	4,71	5,6	10,79	0,46	1,38	1,47	836,38	51,97	56,56	5,06	0,16	0,19	1,19	11,63	15,81	63,01	0,95	NA	0	15,85	36,18	1,79	1,9	4,44	0,62	2,59	3,15	900,08
139	13,99	15,9	6,72	8,31	8,31	8,31	174,97	0	20,83	0	0,12	0,14	1,14	99,58	12,04	116,23	NA	NA	0	41,14	82,83	-33,8	-40,37	-16,74	9,14	9,14	9,14	180,78	NA	21,91	NA	0,16	0,19	1,19	95,59	16,27	-207,78	NA	4873	-1,36	64,09	134,32	25,83	30,11	13,74	13,63	13,63	13,63	193,56
140	50,61	60,13	29,96	2,38	3,07	6,31	215,48	12,27	33,74	110,67	0,16	0,19	1,19	54,71	15,83	319,65	NA	NA	0	2,43	6,08	33,6	38,08	34,5	3,13	5,69	8,49	374,76	108,31	43,48	123,59	0,12	0,13	1,13	33,6	11,77	285,56	NA	NA	0	0	0	37,71	41,73	36,92	6,94	9,53	10,38	356,39
141	-6,28	113,75	-25,3	0,03	1,26	1,31	1467,57	1160,81	995,45	55,61	1,06	-19,13	-18,13	-5,71	105,52	-4,89	2,95	NA	0	2,27	11,96	0,69	-20,26	2,23	0	0,87	0,88	1184,12	1046,98	1207,03	12,24	1,03	-30,43	-29,43	1,12	103,4	0,86	-0,38	118646,8	0	1,4	13,9	-0,02	0,63	-968,47	0	0,75	0,85	17354552,19
142	0,2	7,84	0,04	0,07	0,73	0,77	75,43	43,51	66,16	2,33	0,98	39,2	40,2	59,22	97,51	11,37	0,32	NA	0,01	12,33	80,98	-3,48	578,7	-1,31	0,03	0,78	0,82	137,1	92,03	123,4	4,84	1,01	-167,31	-166,31	40,68	100,6	8,44	0,18	5614,77	0	16,58	79,54	2,08	120,7	0,73	0,1	0,94	0,98	127,27
143	0,18	87,56	2,35	0,04	0,05	0,05	4643,73	19,69	3548,33	NA	1	474,2	475,2	0,18	99,79	5,46	0,24	NA	0	0	0	-3,07	83,62	-20,79	1,02	1,05	1,05	2469,15	6,53	161,61	0	1,04	-28,21	-27,21	-3,07	103,67	9,76	1,01	NA	71,51	0	0	6,79	36,4	49,09	0,79	0,82	0,82	2630,18
144	0	0	NA	NA	NA	NA	NA	NA	NA	NA	NA	NA	1	0	0	NA	NA	NA	0	NA	NA	0	0	NA	NA	NA	NA	NA	NA	NA	NA	0	0	1	0	0	NA	NA	NA	0	NA	NA	0	0	NA	NA	NA	NA	NA
145	-5,11	-5,59	-8,03	6,49	11,69	11,93	571,46	71,62	21,79	5,27	0,08	0,09	1,09	7,67	8,47	83,57	1,79	22466,1	0	20,08	51,57	-1,77	-1,88	-2,31	16,15	22,67	22,91	477,26	44,66	9,6	2,37	0,06	0,06	1,06	10,01	6,07	123,89	1,85	19966,37	0	15,4	56,5	-1,87	-2,21	-2,27	1,96	3,41	3,48	442,99
146	-1,5	-28,33	-0,52	0,13	1	1	125,4	95,27	109,01	0,05	0,95	17,93	18,93	21,96	94,72	0,56	1,43	NA	0	8,08	93,44	1,97	26,42	0,74	0,26	1,55	1,55	137	103,34	80,03	0,03	0,66	8,84	13,39	20,22	92,53	7,38	1,84	28621,75	0	6,85	81,11	3,49	40,23	2,05	0,31	1,13	1,13	213,56
147	-1,84	-6,35	-4,32	0,62	1,4	1,51	857,06	28,45	36,78	4,33	0,71	2,46	3,46	5,93	71,06	11,71	1,02	NA	0	18,29	48,88	0,31	1,79	0,58	0,13	0,44	0,45	676,09	29,65	98,34	1,45	0,83	4,76	5,76	7,33	82,63	14,63	0,91	13928	0	13	30,02	0,2	1,11	0,34	0,47	0,77	0,88	597,46
148	3,35	7309,87	2,66	0,03	0,57	0,72	289,28	154,32	284,24	42,27	1	2183,3	2184,3	26,55	99,95	12,78	0,01	20099,62	0	18,44	57,84	0,14	74,04	0,12	0,08	0,59	0,75	314,79	154,98	307,89	50,77	1	540,99	542	13,47	99,82	9,22	0,02	20303,83	0	11,5	59,43	0,17	4,7	0,17	0,13	0,4	0,76	365,64
149	67,98	78,56	50,69	5,85	8,01	8,01	271,42	72,44	33,51	NA	0,13	0,16	1,16	67,98	13,47	504,74	NA	NA	0	0	0	10,69	10,91	16,64	99,39	127,32	127,32	568,17	122,92	4,4	NA	0,02	0,02	1,02	10,69	1,98	541	NA	NA	0	0	0	17,55	17,93	60,34	75,58	99,07	99,07	1251,37
150	3,25	19,28	0,87	0,24	0,43	1,15	96,88	13,6	68,19	53,33	0,76	4,53	5,92	57,4	83,12	9,14	1,42	6773	4,91	14,41	90,1	0,84	5,61	0,37	0,13	0,32	1,25	159,36	21,5	98,21	106,47	0,85	5,67	6,67	43,72	85,01	0,99	2,81	5188	22,08	18,72	103,22	0,93	6,3	0,42	0,07	0,46	1,06	165,63
151	3,1	15,43	0,83	0,32	0,74	0,74	97,09	30,03	72,25	0,23	0,8	3,96	4,97	136,3	79,88	30,27	0,57	NA	0	35,53	79,21	2,15	13,15	1,1	0,17	0,93	0,95	187,8	99,7	131,54	2,44	0,84	5,13	6,13	65,6	83,68	23,65	0,93	5659,11	0	32,65	70,57	-6,57	-72,81	-2,72	0,17	0,75	0,77	150,81
152	3,14	6	1,68	1,02	1,54	2,16	195,03	40,13	77,12	48,82	0,48	0,91	1,91	20,67	47,63	31,97	4,83	NA	0	9,39	53,01	2,28	3,91	1,29	1,14	1,93	2,66	206,63	56,28	71,46	53,37	0,42	0,72	1,72	16,74	41,8	24,37	12,72	9813,25	0	8,19	51,48	4,94	7,91	2,13	1,41	2,22	3,15	157,31
153	3,08	7,94	24,62	0,89	1,06	1,06	2908,7	30,73	37,9	NA	0,61	1,56	2,58	3,08	61,22	12,25	1,01	NA	53,97	0	0	3,33	7,78	26,24	1,28	1,46	1,46	2876,36	32,02	40,18	0	0,57	1,32	2,34	3,33	57,18	13,69	1,04	NA	49,81	0	0	1,84	3,97	15,03	1,5	1,65	1,65	2977,24
154	-0,85	-346,47	NA	0,05	0,11	0,11	NA	NA	NA	NA	1	408,85	409,85	-0,85	99,76	-0,12	0	NA	0	NA	0	2,32	95,39	5,67	0,01	0,02	0,85	891,9	0,74	858,28	722,07	0,98	40,11	41,11	2,58	97,57	2,72	0,14	9676	0	0,64	8,14	-0,05	-2,43	-0,64	0,02	0,11	0,85	4233,23
155	-0,35	-0,75	-7,74	0,7	1,56	1,56	8092,36	3714,61	4292,35	NA	0,54	1,16	2,16	-0,35	53,68	2,03	2,86	NA	0	0	0	-0,65	-1,41	-11,8	0,61	1,57	1,57	6656,7	3415,37	3543,39	NA	0,54	1,17	2,17	-0,65	54,02	1,15	3,06	NA	0	0	0	1,6	3,46	19,31	0,63	1,62	1,62	4389,39
156	19,94	87,58	24,92	0,08	0,31	0,31	454,72	80,4	346,97	0,03	0,77	3,39	4,39	35,3	77,23	27	0,3	NA	0	19,19	37,64	7,9	31,09	8,03	0,28	0,42	0,42	371,29	38,24	272	1,55	0,75	2,94	3,94	18,34	74,6	17,19	0,37	24812,3	0	10,63	40,18	1,03	3,9	0,91	0,15	0,45	0,49	320,99
157	0,58	0,71	0,25	3,1	4,35	4,35	157,21	35	28,08	0	0,18	0,22	1,22	13,5	18,21	59,57	3,82	NA	0	5,58	50,34	-14,14	-15,46	-7,52	5,08	8,43	8,43	194,14	52,94	15,83	NA	0,09	0,09	1,09	2,43	8,52	-5,05	3,02	5363	0	8,81	83,73	-2,71	-3,49	-1,37	0,81	3,87	3,87	184,34
158	-4,96	-100,84	NA	0	0	0,13	NA	NA	NA	NA	0,95	19,32	20,32	-4,96	95,08	-5,22	0,07	NA	0	NA	0	0	0	NA	0,03	0,03	0,23	NA	NA	NA	NA	0,51	1,06	2,06	0	51,35	0	0,56	NA	0	NA	NA	51,34	84,83	9,71	0,21	1,82	1,82	68,81
159	1,2	4,88	0,72	-0,14	0,79	1,25	217,95	140,62	150,12	69,89	0,75	3,07	4,07	13,74	75,42	8,61	2,37	NA	5,25	7,51	65,96	0,27	0,81	0,21	-0,23	1,08	1,41	287,88	244,39	185,86	61,76	0,67	2,04	3,04	12,05	67,05	8,41	4,48	NA	0,91	9,3	58,92	0,69	15,04	2,07	0,01	0,61	0,99	1091,07
160	0,32	0,43	2,03	0,21	0,32	0,32	2337,12	60,02	21,18	0,53	0,24	0,33	1,35	4,88	25,79	10,63	0,81	42940,5	22,39	29,32	50,79	3,08	4,02	17,84	0,28	0,48	0,48	2115,1	86,14	21,11	NA	0,21	0,28	1,3	7,57	23,34	23,57	0,86	44833	19,24	26,04	48,02	3,56	4,49	20,09	0,47	0,65	0,65	2051,12
161	0,47	0,68	0,06	-4,49	-3,95	-3,95	43,36	7,01	12,99	NA	0,31	0,45	1,45	82,01	31	52,84	0,32	NA	0	9,71	64,15	7,35	32,68	2,53	-0,17	0,6	0,6	125,62	65,98	85,35	NA	0,78	3,45	4,45	28,86	77,52	16,54	0,5	11827,22	0	7,4	54,81	0,42	2,68	0,34	0,22	1,17	1,17	294,75
162	17,33	23,76	13,68	0,6	2,53	2,97	287,29	139,23	65,08	34,33	0,27	0,37	1,37	18,6	27,07	87,5	3,78	NA	4,12	1	5,89	0,91	4,33	0,83	0,68	1,31	1,34	333,8	123,5	228,9	7,59	0,79	3,75	4,75	0,98	78,96	3,58	8,21	NA	3,94	0,06	1,28	10,46	74,79	5,01	0,28	1,38	1,38	174,42
163	1,25	12,97	0,29	0,08	1,38	1,43	86,03	72,4	57,22	2,92	0,9	9,41	10,41	9,88	90,4	3,21	7,6	NA	0	2,04	69,24	0,93	7,92	1,22	0	1,7	1,72	479,87	444,55	260,5	4,79	0,88	7,55	8,55	6,37	88,3	3,01	9,54	17302,45	1,29	7,16	54,44	1,76	12,85	1,04	0,05	1,32	1,34	214,47
164	-1,38	-2,64	-0,18	1,69	2,12	2,12	46,28	9,37	21,55	NA	0,48	0,92	1,92	-1,38	47,85	27,81	NA	NA	0	0	0	-110,53	111,97	-42,59	0,01	0,35	0,35	140,65	93,85	275,66	NA	1,99	-2,01	-1,01	-110,53	198,71	-55,62	-3,33	NA	0	0	0	10,42	-23,6	5,24	0,01	0,6	0,6	183,12
165	-64,7	100	-89,19	NA	0,61	0,61	177,81	64,21	817,28	NA	1,65	-2,55	-1,55	-64,7	164,7	-39,28	NA	NA	0	0	0	-2134,68	100	-404,71	0	0,04	0,04	69,2	5,42	1525,2	NA	22,35	-1,05	-0,05	-2134,68	2234,68	-95,53	NA	NA	0	0	0	280,43	439,77	5,15	NA	NA	NA	6,68
166	-11,51	-49,87	-9,28	0,55	0,67	0,67	293,53	NA	223,13	NA	0,77	3,33	4,33	94,94	76,92	-8,99	0,48	NA	0	85,84	161,76	2,61	16,79	1,48	0,86	0,88	0,89	206,69	NA	172,05	2,09	0,84	5,44	6,44	85,53	84,46	6,13	0,63	57806	0	46,96	93,41	-6,41	-12,98	-3,79	0,16	0,36	0,44	215,2
167	37,03	58,46	5,32	1,78	3,11	3,11	52,25	22,1	16,62	0	0,37	0,58	1,58	109,88	36,67	100,98	NA	NA	0	10,46	56,32	10,13	24,9	5,61	0,18	1,74	1,74	201,99	176,33	112,96	NA	0,59	1,46	2,46	52,34	59,31	17,08	NA	14658	0	23,36	70,87	-87,47	-180,71	-18,36	1,07	2,64	2,64	76,42
168	4,58	11,89	4,43	0,09	0,67	1,27	352,24	106,21	185,3	113,61	0,61	1,59	2,59	16,95	61,46	15,85	1,29	NA	0	11,97	49,26	4,63	13	3,76	0,02	0,86	1,39	296,19	112,44	134,29	71,62	0,64	1,79	2,81	18,97	64,36	16,3	1,17	NA	0	11,64	54,17	0,96	1,81	0,79	0,03	1,54	1,9	297,44
169	16,13	74,1	9,62	0,46	1,69	1,69	217,09	105	85,25	0,14	0,78	3,59	4,59	43,61	78,23	40,42	0,7	NA	0	16,39	42,7	21,68	51,57	10,89	1,79	1,8	1,81	183,38	0,5	38,61	0,4	0,58	1,38	2,38	44,11	57,96	69,6	0,7	15992	0	11,27	32,38	14,87	31,78	7,66	2,48	2,56	2,6	187,47
170	-16,24	-173,76	-43,1	0,88	1,05	1,05	966,28	33,12	594,26	NA	0,91	9,7	10,7	-16,24	90,66	2,85	1,1	NA	0	0	0	-13,28	-461,86	-16,92	0,76	0,98	0,98	464,94	-2,64	340,19	NA	0,97	33,77	34,77	-13,28	97,12	19,83	0,95	NA	0	0	0	-15,28	149,77	-2,27	0,69	0,91	0,91	54,17
171	16,79	115,97	7,68	1,04	1,19	1,19	166,47	20,45	137,9	0	0,85	5,88	6,91	32,66	85,53	19,72	NA	NA	0	7,26	31,05	-13,03	-1129,58	-4,75	0,71	1,02	1,02	133,01	40,23	127,54	NA	0,98	85,2	86,71	-13,03	98,85	-13,26	NA	NA	0	0	0	13,66	90,12	2,66	0,16	1,17	1,17	70,91
172	2,48	2,65	4,23	10,76	13,11	13,3	621,76	76,03	32,34	6,24	0,06	0,07	1,07	25,36	6,47	106,76	3,13	NA	0	39,08	79,82	3,71	4	6,24	9,57	11,28	11,45	613,55	63,92	37,31	6,18	0,07	0,08	1,08	26,64	7,29	125,69	3,17	15863,79	0	38,55	72,95	4,27	4,58	7,32	7,79	9,88	10,15	624,2
173	0,07	0,43	0,03	0,08	1,45	1,45	169,58	128,59	107,79	0,14	0,85	5,55	6,55	13,16	84,74	0,98	26,15	NA	3,46	6,1	84,52	0,09	0,58	0,03	0,09	1,42	1,42	139,29	94,51	82,39	0,21	0,84	5,44	6,44	19,27	84,47	1,05	11,58	20417,3	5,26	7,32	95,32	0,07	0,39	0,05	0,15	1,52	1,53	254,49
174	36,8	53,84	13,84	1	2,02	2,05	136,91	39,38	38,41	0,82	0,32	0,46	1,46	81,06	31,64	132,05	1,79	NA	0	16,65	45,49	0,28	0,66	0,12	0,24	1,04	1,05	155,66	60,86	75,86	0,87	0,58	1,39	2,39	92,12	58,12	7,36	0,98	25660,32	0	39,17	92,64	-2,3	-6,43	-0,96	0,35	1,06	1,07	151,89
175	2,83	10,05	0,78	0,39	0,39	0,4	85,04	NA	9,02	0,28	0,72	2,54	3,54	9,01	71,78	16,9	0,4	NA	62,68	1,7	18,78	1,31	9,42	0,39	0,05	0,72	0,72	109,24	59,29	79,78	0,61	0,86	6,22	7,22	7,48	86,14	7,7	0,35	NA	8,01	1,85	43,86	0,74	13,1	0,19	0,08	0,58	0,63	94,71
176	1,68	5,29	0,6	0	0,84	0,84	130,58	69,3	74,22	0,11	0,68	2,15	3,15	30,39	68,29	7,75	0,74	NA	7,02	10,3	71,93	2,28	5,35	0,57	0,51	0,97	1,05	90,5	22,51	48,47	3,78	0,57	1,34	2,34	37,79	57,34	10,15	1,56	10909,31	0	8,81	84,51	3,99	10,79	1,46	0,69	1,27	1,29	133,64
177	0,59	1,17	0,72	0,08	0,26	1,05	441,28	37,71	64,73	173,2	0,49	0,97	1,97	8,99	49,35	1,2	1,05	NA	34,5	10,19	-176,2	0,34	0,77	0,56	0	0,18	1,02	607,99	59,78	281,17	287,11	0,56	1,29	2,29	4,37	56,28	0,6	1,03	NA	9,37	6,71	-65,58	0,29	0,99	0,74	0	0,23	0,81	936,04
178	2,04	50	0,79	0	0,86	0,94	141,42	113,49	116,36	10,97	0,96	23,49	24,49	47,75	95,92	4,16	0,44	NA	11,12	17,76	64,18	2,02	21,08	0,38	0,1	0,99	0,99	68,16	51,84	58,25	NA	0,9	9,42	10,42	92,83	90,41	9,52	0,83	7527,09	0	16,96	122,46	2,03	19,17	0,46	0,68	1,08	1,08	82,16
179	-25,06	-125,6	-11,74	0	0,95	1,19	170,55	111,58	104,91	28,8	0,8	4,01	5,01	-19,06	80,05	-18,76	1,78	NA	7,55	2,81	-101,92	40,1	87,46	45,49	0,18	1,77	1,84	413,99	341,71	214,8	16,89	0,54	1,18	2,18	41,86	54,15	79,82	15,93	-172,67	0	2	-2214,86	-58,8	-241,55	-40,26	0,75	1,25	1,31	249,21
180	-2,16	-2,18	NA	78,94	78,94	78,94	NA	NA	NA	NA	0,01	0,01	1,01	-2,16	1,27	-170,12	NA	NA	0	NA	0	-4,05	-4,07	NA	199,33	199,33	199,33	NA	NA	NA	NA	0,01	0,01	1,01	-4,05	0,5	-806,59	NA	NA	0	NA	0	-1,91	-1,94	NA	61,72	61,72	61,72	NA
181	1,33	8,25	0,88	0,56	0,69	0,93	239,09	26,46	197,74	48,78	0,84	5,18	6,18	34,72	83,83	12,94	0,75	NA	0	21,93	76,33	0,44	2,68	0,38	0,7	0,78	1,05	312,53	19,62	256,05	70,67	0,83	5,03	6,03	22,49	83,4	11,62	1,31	NA	0	18,87	68,17	1,66	8,96	1,49	0,58	0,82	1,14	326,54
182	10,21	-5,54	NA	0,35	0,35	0,35	NA	NA	NA	NA	2,84	-1,54	-0,54	10,21	284,33	3,59	NA	NA	0	NA	0	0,59	-0,32	NA	0,35	0,35	0,35	NA	NA	NA	NA	2,82	-1,55	-0,55	0,59	282,4	0,21	NA	NA	0	NA	NA	0,76	-1209,76	0,65	0,01	1	1	311,6
183	22,96	66,98	1,97	0,14	1,44	1,46	31,22	23,99	18,47	0,46	0,66	1,92	2,92	51,91	65,73	45,6	3,43	16905,5	0	2,48	45,29	3,11	11,87	1,36	0,08	1,2	1,3	159,45	99,85	81,71	8,88	0,74	2,82	3,82	22,63	73,82	11,25	1,69	12896,5	4,71	8,53	59,47	1,29	3,35	0,46	0,54	1,61	1,71	128,03
184	6,25	20,37	4,96	0,58	0,59	0,83	186,65	2,17	198,21	49,78	0,69	2,26	3,26	6,25	69,32	21,13	0,73	NA	0	0	0	11,41	44,16	13,39	0,37	0,65	0,65	428,54	64,15	143,25	NA	0,74	2,87	3,87	25,23	74,17	29,58	0,71	18168	40,28	16,23	33,12	-1,56	-7,79	-3,52	0,19	0,5	0,5	823,96
185	18,51	31,86	34,28	0,44	1,4	2,39	673,99	269,61	279,25	278,05	0,42	0,72	1,72	18,51	41,89	44,19	NA	NA	0	0	0	1,55	2,57	4,54	0,32	1,51	2,5	1070,46	499,33	421,51	425,92	0,4	0,66	1,66	1,55	39,92	3,87	NA	NA	0	0	0	-3,25	-4,32	-38,57	0,5	1,58	3,53	4325,98
186	0,11	56,75	1,14	0,01	1	1	3728,35	3585,64	3637,22	21,74	1	507,66	508,66	0,47	99,8	0,34	0,22	18351,25	0	3,63	26,2	10,95	96,36	11,94	0,09	0,39	0,41	398,18	90,04	299,54	7,85	0,89	7,8	8,8	12,14	88,64	2,78	0,17	37005	0	1,3	16,56	-0,36	-2,99	-0,68	0,07	0,55	0,57	680,5
187	7,57	28,02	2,8	0,41	0,82	1,15	134,45	39,98	97,04	32,62	0,73	2,7	3,7	32,75	72,98	16,53	1,71	10595,25	0	9,3	65,95	1,1	3,46	0,4	0,52	0,85	1,25	134,12	29,11	90,21	36,74	0,68	2,15	3,15	34,59	68,21	9,21	2,19	9996,63	0	12,3	81,82	3,15	11,57	1,39	0,23	0,97	1,27	161,28
188	15,18	23,43	6,44	5,99	10,16	10,16	154,52	49,95	11,97	NA	0,35	0,54	1,54	57,95	35,23	83,8	4,4	27639,17	0	18,16	54,52	-164,51	-1017,18	-91,16	3,91	8,76	8,76	202,26	80,62	16,6	NA	0,84	5,18	6,18	-51,64	83,83	-162,19	3,21	-1931,83	0	62,55	-729,87	66,59	73,96	93,92	11,17	12,2	12,2	513,36
189	0,38	1,67	0,3	0,24	0,57	0,93	291,39	72,76	220,66	79,02	0,77	3,44	4,44	54,1	77,49	0,93	0,78	11593,72	0	43,01	91,2	0,25	1,2	0,2	0,03	0,63	0,96	294,27	132,64	219,53	73,68	0,79	3,72	4,72	48,57	78,82	0,81	0,87	14819,83	0	38,95	74,19	0,13	0,71	0,13	0,1	0,47	0,98	350,98
190	-27,45	-30,82	-11,37	3,94	6,42	6,72	150,82	39,78	16,01	4,87	0,11	0,12	1,12	55,72	10,93	-123,98	3,55	NA	0	34,46	111,71	-4,2	-4,56	-2,17	9,38	10,48	10,48	188,67	15,98	14,49	NA	0,08	0,09	1,09	69,33	7,91	117,04	5,59	7139,75	0	38,01	93,23	-13,49	-15,56	-6,78	5,83	6,5	6,89	182,93
191	2,48	8,7	2,64	0,08	1,41	1,41	387,01	360	271,1	NA	0,71	2,51	3,51	92,95	71,47	3,47	NA	NA	0	96,18	96,28	1,86	2,5	0,7	4,41	4,41	4,41	137,68	NA	30,83	NA	0,25	0,34	1,34	264,01	25,38	7,34	NA	4716,33	0	98,88	98,92	0,81	2,85	0,83	0,02	1,43	1,43	369,18
192	10,91	33,59	4,71	0,01	1,14	1,14	157,2	116,16	64,43	0,22	0,68	2,08	3,08	54,13	67,52	22,33	1,35	24237,89	24,33	18,66	65,47	14,74	38,17	8,32	0,1	1,12	1,14	206,02	122,95	79,54	2,26	0,61	1,59	2,59	60,74	61,39	32,92	1,22	22930,55	19,87	25,96	62,83	2,04	8,36	1,51	0,2	0,99	1,04	269,15
193	-48,26	-162,51	-63,43	0,01	1,74	1,83	478,49	292,69	173,24	14,76	0,7	2,37	3,37	-14,99	70,31	-61,29	1,87	NA	30,75	43,73	-596,22	-3,27	-11,93	-4,23	0,03	0,95	1	471,82	299,9	242,9	15,5	0,73	2,65	3,65	23,62	72,57	0,59	0,94	13770	17,52	34,77	87,84	-43,89	-915,49	-29,97	0,1	0,61	0,65	248,51
194	15,31	22,73	0,74	1,4	2,11	2,11	17,66	4,02	5,7	0	0,33	0,48	1,48	15,31	32,65	46,89	2,16	NA	0	0	0	0,08	0,71	0,02	0,12	1,05	1,05	113,31	92,61	99,83	NA	0,89	8,37	9,37	22,67	89,33	0,09	1,68	NA	0	7,01	99,66	-0,77	100	-0,2	0,1	0,87	0,87	93,68
195	3,85	61,5	1,09	0,29	0,36	0,66	102,8	5,74	83,08	25,3	0,94	15,07	15,99	15,98	93,75	15,06	0,24	NA	-0,01	3,43	114,22	12,39	32,93	3,12	0,23	0,67	1,36	91,79	17,14	38,87	27,06	0,63	1,67	2,66	31,24	62,38	33,51	1,22	NA	0	4,74	65,07	16,68	42,4	3,12	0,41	0,68	1,63	68,06
196	0,03	34,79	0,38	0,01	0,01	0,01	4513,07	12,73	4459,53	NA	1	1129,25	1130,25	0,05	99,91	5,44	0	NA	0	0,28	0,38	-4,09	-51,33	-21,27	3,89	4,08	4,08	1899,29	5,52	30,02	NA	0,92	11,56	12,56	-4,04	92,04	10,85	1,05	747655	81,7	0,26	0,32	-3,72	-69,72	-19,02	35,66	37,82	37,82	1861,34
197	1,12	-39,67	0,69	0,14	0,73	0,79	224,7	127,62	217,73	14,11	1,03	-36,32	-35,32	6,3	102,83	9,59	0,09	NA	0	3,2	25,05	-13,5	83,03	-8,91	0,18	0,7	0,7	240,83	137,36	268,84	0,16	1,16	-7,15	-6,15	0,06	116,26	-3,18	-0,65	2115,67	0	8,95	546,27	2,16	73,67	1,77	0,17	0,76	0,77	299,2
198	36,7	47,82	24,4	0,61	3,31	3,47	242	138,78	51,78	8,36	0,23	0,3	1,3	55,35	23,26	182,39	3,14	NA	0	12,4	24,64	12,42	19,67	14,66	0,09	2,2	2,37	430,6	297,75	84,6	23,54	0,37	0,58	1,58	27,57	36,84	44,16	3,04	21249,84	13,35	17,86	36,76	3,93	4,81	8,29	0,4	3,96	4,44	768,11
199	0,11	1,13	1,82	0,01	0,1	0,1	6190,52	470,85	5489,63	NA	0,9	9,51	10,6	0,86	90,57	3,2	0,1	NA	0	12,83	32,41	0,94	10,65	1,59	0,02	0,14	1,06	617,78	67,05	555,32	516,45	0,91	10,34	11,34	2,9	91,18	1,63	2,56	19407	0	3,33	38,56	0,98	10,07	2,89	0,05	0,14	1,1	1074,8
200	30,02	50,05	6,77	0,09	1,13	1,14	82,12	32,97	22,58	0,45	0,4	0,67	1,67	125,27	40,03	86,13	1,1	NA	11,35	21,49	67,42	-7,26	-21,82	-3,64	0,36	1,04	1,05	183,14	74,53	90,21	0,3	0,67	2,01	3,01	62,04	66,73	-7,21	1,08	6098,5	16,16	34,77	101,64	1,05	3,31	0,76	0	0,52	0,58	264,63
201	-3,64	35,4	-0,94	0,34	0,87	0,87	94,16	19,88	95,97	0,38	1,1	-10,72	-9,72	110,06	110,29	-1,18	-1,47	NA	3,16	29,41	94,26	-1,88	13,98	-0,99	0,23	0,81	0,81	192,37	83,16	209,32	NA	1,13	-8,45	-7,45	66,8	113,42	1,45	-1,23	11150,09	0	36,19	78,54	-6,22	27,26	-2,2	0,12	0,71	0,71	128,69
202	0	0	NA	NA	NA	NA	NA	NA	NA	NA	0	0	1	0	0	NA	NA	NA	0	NA	NA	-1,17	-1,17	-2,52	NA	NA	NA	784,27	NA	NA	NA	NA	NA	1	-1,17	0	NA	NA	NA	0	0	0	-0,32	-0,32	-0,6	NA	NA	NA	674,08
203	0,9	10,11	0,48	0	0,72	0,74	195,66	119,71	164,21	1,9	0,91	10,23	11,23	10,35	91,1	18,99	0,42	NA	0,71	5,08	39,87	1,16	9,87	0,92	0	0,8	0,8	290,67	195,02	189,35	1,05	0,88	7,51	8,51	2,94	88,25	17,95	0,46	171197	19,51	1,42	7,96	0,68	3,63	0,32	0,04	0,85	0,86	171,54
204	3,57	3,73	10,37	10,93	30,15	30,19	1056,7	439,27	27,24	0,96	0,04	0,05	1,05	16,38	4,34	150,98	4,54	NA	0	37,2	63,33	1,15	2	1,72	0,02	1,82	1,88	546,55	342,29	202,25	13,12	0,42	0,74	1,74	11,63	42,49	9,09	2,69	NA	4,16	15,69	76,92	6,17	8,29	NA	0,14	3,86	3,89	551,43
205	18,73	32,21	15,8	0,84	2,25	2,25	307,1	146,48	39,41	NA	0,42	0,72	1,72	35,65	41,85	51,07	2,88	NA	21,31	14,27	37,64	13,53	23,11	13,54	0,29	2,26	2,29	365,44	267,18	92,35	4,52	0,41	0,71	1,71	25,19	41,46	44,53	4,64	11940,23	12,08	11,68	33,02	3,32	6,5	5,16	0,54	1,42	1,63	566,15
206	0,21	-9,54	0,11	0,03	0,5	0,58	182,3	86,98	184,38	15	1,02	-46,36	-45,36	25,05	102,2	4,59	-0,06	NA	0	12,44	81,08	0,12	-3,76	0,06	0,12	0,3	0,45	187,79	32,85	191,03	29,06	1,03	-32,48	-31,48	37,58	103,18	6,18	-0,06	7690,14	0	19,28	83,28	0,15	-4,73	0,08	0,1	0,19	0,26	202,58
207	-22,15	-23,88	-28,14	14,61	14,61	14,62	462,39	NA	25,89	0,38	0,07	0,08	1,08	14,3	7,23	-309,04	5,73	2934,5	0	46,3	483,81	17,6	23,89	11,28	0,68	3,53	3,53	233,83	166,72	58,46	0,13	0,26	0,36	1,36	39,01	26,32	67,01	7,5	25861,5	0	13,71	53,34	4,8	12,36	2,54	0,47	1,56	1,56	192,46
208	66,72	89,29	15,39	3,35	3,65	4,17	83,95	5,16	17,33	9,1	0,25	0,34	1,34	103,02	25,28	278,58	6,41	50108,63	0	8,37	28,02	33,45	87,19	29,95	0,34	1,59	1,59	326,85	244,45	194,67	NA	0,62	1,61	2,61	41,87	61,64	56,26	11,34	99512,05	0	7,54	16,12	37,05	89,83	20,2	0,46	1,43	1,43	198,47
209	-0,19	-0,21	-0,43	9,63	11,13	11,34	808,52	105,23	70,07	15,12	0,09	0,1	1,1	17,82	9,07	43,8	335,81	20860,33	0	40,02	78,31	9,96	11,28	17,87	7,42	9,07	9,13	655,01	115,4	58,07	4,4	0,11	0,13	1,13	27,61	11,67	88,83	112,74	33523,33	1,84	31,68	55,39	7,64	8,98	14,94	5,68	6,98	7,14	711,74
210	4,46	17,38	2,8	0,36	1,59	1,59	228,85	102,03	82,83	NA	0,37	1,43	3,9	4,46	74,36	35,25	0,62	NA	0	0	0	0,33	2,43	0,27	0,44	3,44	3,44	295,34	215,32	71,81	NA	0,25	1,81	7,34	0,33	86,38	27,44	0,91	NA	0	0	0	0,07	0,39	0,27	0,74	1,08	1,08	1334,96
211	6,28	15,69	3,12	0	1,02	1,56	181,15	82,04	66,3	46,14	0,6	1,5	2,5	67,59	60,01	32,35	1,98	NA	10,26	30,51	79,01	0,36	0,97	0,26	0,01	1,03	1,71	257,24	107,46	76,78	75,49	0,63	1,67	2,67	49,71	62,56	16,63	2,12	16805,13	12,61	34,78	81,53	-12,09	-31,35	-8,41	0,06	1,02	1,84	253,17
212	3,35	3,42	5,65	42	50,43	50,43	613,41	101,39	12,03	0	0,02	0,02	1,02	3,35	1,98	169,08	NA	NA	0	0	0	-2,52	-2,55	-9,03	61,39	79,43	79,43	1308,66	293,19	16,25	0	0,01	0,01	1,01	-2,52	1,26	-200	NA	NA	0	0	0	0,93	0,94	4,03	77,89	80,18	80,18	1576,8
213	1,28	2,54	1,48	0,74	2,93	3,34	421,32	1277,85	61,84	25,64	0,5	0,99	1,99	13,78	49,76	12,89	1,68	28254,51	9,12	14,47	61,34	-2,35	-4,51	-3,1	0,79	3,32	3,79	481,14	152,12	52,51	30,72	0,48	0,91	1,91	11,24	47,78	4,48	1,77	19222,18	7,43	17,92	85,38	-0,62	-1,17	-0,95	0,71	2,96	4,04	552,92
214	-70,29	-75,76	-24,65	4,39	15,23	15,23	127,67	89,89	8,29	NA	0,07	0,08	1,08	-70,29	7,22	-973,11	NA	NA	0	0	0	3,93	6,92	2,93	1,17	2,34	2,34	272,42	134,24	114,96	0	0,43	0,76	1,76	3,93	43,16	9,11	NA	NA	0	0	0	2,55	2,67	1,38	7,39	25,63	25,63	196,27
215	0,7	8,65	0,58	0,15	0,57	0,83	303,64	115,6	272,48	71,52	0,92	11,41	12,41	35,12	91,94	6,89	0,33	4046,2	0	28,71	133,24	-0,26	-3,19	-0,17	0,06	0,68	0,84	230,66	128,37	206,71	34,53	0,92	11,15	12,15	35,97	91,77	9,36	0,36	7584,4	0	22,9	71,06	0,26	3,03	0,3	0,11	0,51	0,92	414,67
216	0,28	0,37	0,11	4,35	5,09	5,11	138,37	19,25	25,96	0,55	0,23	0,3	1,3	68,34	23,36	1,22	NA	NA	0	25,87	93,32	-12,61	-17,04	-3,65	2,43	3,09	3,13	105,73	13,9	21,02	1	0,26	0,35	1,35	82,24	25,97	-30,61	2,18	11494,4	0	27,48	104,14	11,56	13,91	3,83	5,58	5,94	5,99	120,71
217	-10,64	-45,52	-31,48	1,29	1,31	1,31	982,42	15,99	816,29	0	0,77	3,28	4,28	-10,64	76,63	-13,88	NA	NA	0	0	0	41,76	81,15	15,64	1,13	2,06	2,06	136,65	60,85	65,41	NA	0,49	0,94	1,94	41,76	48,53	86,05	NA	NA	0	0	0	15,07	28,58	11,24	0,68	1,31	1,4	271,44
218	-16,82	-24,83	-9,34	0,62	2,95	3,01	202,1	139,41	60,89	3,47	0,32	0,48	1,48	61,97	32,26	-1,41	8,86	11272,24	0	43,75	89,87	-27,14	-37,75	-13,39	1,26	3,62	3,69	180,1	107,24	45,44	3,43	0,28	0,39	1,39	60,73	28,11	-70,07	16,77	9631,09	0	43,36	100,74	19,07	25,03	12,15	1,5	4,48	4,51	231,88
219	29,42	62,69	13,47	0,27	1,5	1,51	166,73	99,35	74,12	0,57	0,53	1,13	2,13	44,23	53,08	77	1,94	45113,63	3,83	6,78	22,2	8,79	34,52	3,89	0,01	1,01	1,03	161,38	113,59	104,91	2,38	0,74	2,92	3,93	23,82	74,54	30,88	1,06	27929,18	6,23	6,64	33,33	12,06	42,55	7,31	0,23	1,22	1,23	220,76
220	25,37	74,68	11,24	0,05	1,51	1,51	161,27	153,91	105,3	-0,12	0,66	1,94	2,94	30,81	66,02	44,44	NA	NA	0	2,41	13,74	0,87	5,74	0,54	0,04	1,02	1,02	225,17	185,48	187,18	0	0,85	5,6	6,6	9,88	84,84	9,67	1,2	NA	0,56	5,56	61,57	4,58	22,11	1,84	0,36	1,17	1,17	146,53
221	0,56	0,69	1,54	0,16	1,84	1,84	1007,33	298,86	143,46	0	0,2	0,25	1,25	2,49	19,72	3,92	1,23	51190,15	3,66	5,35	58,69	-0,06	-0,08	-0,14	0,13	1,56	1,56	891,79	266,12	167,93	0,01	0,24	0,32	1,32	1,83	24,18	0,29	1,2	43600,92	3,45	4,62	69,55	0,13	0,17	0,47	0,1	1,6	1,6	1304,6
222	8,44	74,38	4,29	0,14	1,08	1,27	184,92	128,09	136,73	26,77	0,76	6,73	8,81	28,88	88,65	12,73	2,51	NA	0	10,38	66,31	-12,24	163,04	-5,04	0,12	0,63	0,9	150,2	78,96	154,94	42,25	1,07	-14,28	-13,32	19,25	107,51	-9,18	-1,17	12616,63	0	12,96	109,23	18,2	163,78	6,41	0,08	1,1	1,1	128,24
223	0,38	0,69	0,61	0,05	1,99	2,22	593,65	162,47	105,49	63,03	0,45	0,82	1,82	3,56	45,11	3,41	51,99	NA	26,51	5,19	44,27	-1,17	-2,35	-2	0,03	1,02	1,63	626,48	218,81	181,03	190,75	0,5	1,01	2,01	1,65	50,32	-0,63	2,71	NA	20,9	4,84	72,71	-99,77	804,13	-91,47	0,01	0,31	0,63	333,71
224	-2,9	-4,96	-2,43	-0,38	0,93	2,32	305,05	156,59	119,26	167,6	0,42	0,71	1,71	55,06	41,61	4,14	7,33	NA	0	48,57	95	-19,04	-50,65	-12,41	-0,23	1,03	1,57	237,94	181,46	143,9	78,63	0,62	1,66	2,66	25,14	62,41	-23,88	10,43	3682,39	0	28,8	135,28	11,26	25,28	14,86	-0,26	1,72	2,27	480,34
225	1,31	7,39	0,64	-0,07	0,28	0,36	177,47	50,69	115,1	11,95	0,82	4,63	5,63	3,18	82,25	1,6	0,25	NA	16,57	0,91	29,55	-34,17	218,89	-17,71	-0,02	0,21	0,31	189,12	49,18	167,01	20,84	1,16	-7,41	-6,41	-32,09	115,61	-5,98	-0,24	279,5	25,12	1,08	542,04	17,21	74,77	5,24	0,23	0,71	0,79	110,89
226	23,66	24,49	27,06	27,51	32,44	32,44	416,36	61,63	12,49	NA	0,03	0,03	1,03	42,95	3,38	900,05	221,24	NA	0	22,06	34,14	26,32	30,85	26,8	2,95	6,89	6,89	371,62	208,48	52,89	NA	0,15	0,17	1,17	34,2	14,68	181,17	NA	44855	0	8,03	18,58	26,19	27,13	39,41	18,15	30,96	30,96	547,69
227	2,29	6,4	0,78	0,2	0,94	1	123,99	48,77	58,53	3,9	0,64	1,8	2,8	72,52	64,23	23,79	0,92	25713,28	6,89	23,92	74,83	0,22	0,57	0,09	0,03	1,02	1,09	156,99	87,34	86,77	5,95	0,62	1,61	2,61	55,06	61,75	17,11	1,09	19502,29	0,84	23,59	77,58	-17,41	-61,2	-7,37	0,01	0,89	0,95	154,1
228	-3,73	-73,04	-2,88	1,41	10,33	10,33	281,19	227,84	25,53	NA	0,95	18,58	19,59	-3,6	94,89	-2,13	17,92	NA	0	0,1	9,69	-130,95	217,04	-2872,48	0,63	1,42	1,42	8006,82	1504,6	4128,39	NA	1,6	-2,66	-1,66	-130,95	160,33	-72,35	1,87	NA	0	0	0	-17,74	-34,75	NA	0,12	4,48	4,48	NA
229	5,15	5,4	18,73	12,01	20,95	20,95	1325,43	559,46	62,58	NA	0,05	0,05	1,05	5,15	4,77	107,77	NA	NA	0	0	0	9,76	52,66	1,26	0,28	1,71	1,71	47,02	29,69	20,88	NA	0,81	4,39	5,39	87,22	81,46	14,45	2,39	6711,11	0	9,98	82,52	3,9	38,85	2,08	0,1	1,11	1,11	194,56
230	5,55	73,48	4,28	0,02	0,99	1,02	280,82	249,88	256,41	6,93	0,92	12,24	13,24	19,17	92,45	7,74	1,48	NA	0	10,5	62,54	8,98	74,98	5,27	0,26	0,79	0,8	214,24	99,27	185,75	1,31	0,88	7,35	8,35	26,66	88,03	10,99	0,41	NA	0	10,38	62,45	2,35	7,26	2,28	0,02	0,98	0,99	352,71
231	18,51	39,53	3,66	0,47	1,93	1,93	71,94	5,5	35,23	NA	0,53	1,14	2,14	90,02	53,18	57,04	NA	NA	0	14,13	65,35	39,46	62,97	11,14	1,76	2,74	2,74	103,08	2,74	35,74	0	0,37	0,6	1,6	63,2	37,33	105,71	45,86	23206,5	0	6,7	30,26	20,94	25,82	6,73	2,35	4,69	4,69	117,01
232	-0,53	-3,72	-0,5	0,64	0,78	0,78	338,26	38,54	282,92	NA	0,86	5,97	6,97	-0,53	85,65	4,45	0,45	NA	0	0	0	-56,17	-106,59	-49,55	0,73	1,13	1,13	321,99	61,5	150,23	0	0,47	0,9	1,9	-56,17	47,31	-106,63	1,15	NA	0	0	0	20,68	23,46	14,36	5,17	6,94	6,94	252,69
233	-1,86	-2,86	-19,59	0,02	0,36	0,36	3827,59	295,57	281,64	0	0,35	0,53	1,53	-1,36	34,84	9,28	0,84	NA	15,21	5,26	9,23	-2,07	-3,08	-14,49	0,03	0,36	0,36	2554,3	165,49	239,63	NA	0,33	0,49	1,49	-1,96	32,69	11,29	0,87	NA	10,16	0,8	1,71	-1,11	-1,58	-6,64	0,04	0,48	0,48	2169,71
234	-3,38	-4,74	-3,97	2,49	6,4	6,49	427,59	116,57	45,06	4,18	0,29	0,4	1,4	6,55	28,73	7,94	2,92	NA	0	11,66	60,78	-17,68	-23,39	-27,2	3,51	7,76	7,91	561,56	81,54	45,31	6,71	0,24	0,32	1,32	-4,42	24,41	-46,83	2,65	3724,5	0	20,4	295,41	-6,17	-8,5	-10,4	1,7	5,22	5,37	614,11
235	-9,16	-15,44	-1,46	3,44	3,51	3,51	58,22	1,09	16,41	0	0,41	0,69	1,69	322,23	40,69	-10,14	NA	NA	0	53,01	120,27	1,65	9,85	0,58	0,04	1,31	1,31	128,47	123,2	96,64	0	0,83	4,96	5,96	93,66	83,22	1,99	NA	5125,57	0	32,38	95,78	-9,17	-240,54	-2,05	0,2	1,25	1,25	81,32
236	0,98	4,35	0,54	0,81	1,04	1,06	198,93	33,98	145,09	2,64	0,77	3,43	4,43	65,04	77,41	9,84	1,19	12644,81	0	35,01	86	0,26	0,77	0,46	0,79	1,22	1,24	637,89	163,96	380,22	7,59	0,66	1,94	2,94	15,7	65,94	12,66	1,59	8140,91	0	26,97	60,61	-6,45	-22,06	-6,15	0,97	1,19	1,24	347,12
237	0,37	3,47	0,15	0,3	0,82	1,12	146,29	67,4	129,24	38,57	0,89	8,39	9,4	0,61	89,36	0,41	NA	NA	0	0,1	21,83	5,93	38,2	3,7	0,07	1,03	1,03	227,85	182,35	189,77	0,26	0,84	5,44	6,44	5,93	84,47	10,93	1,24	NA	0	0	0	1,3	15,75	0,73	0,11	1,05	1,05	203,71
238	10,82	19,89	21,39	1,83	1,94	1,94	719,43	34,58	324,44	NA	0,46	0,84	1,84	10,82	45,6	23,73	8,4	NA	0	0	0	-43,62	-209,07	-112,48	1,09	1,16	1,16	941,19	53,48	734,62	NA	0,79	3,79	4,79	-43,62	79,14	-55,12	2,72	NA	0	0	0	-39,15	521,12	-26,05	0,61	0,83	0,83	242,2
239	1,15	6,15	0,24	0,56	1,22	1,23	69,58	40,16	61,08	0,93	0,81	4,33	5,33	41,4	81,25	1,42	NA	13041	0	8,41	92,06	0,56	2,56	0,11	0,21	0,85	1,28	70,77	34,55	54,45	23,97	0,78	3,55	4,55	133,45	78,04	0,72	NA	11669,33	0	25,77	99,24	10,86	36,55	2,02	0,6	1,29	1,42	67,8
240	6,73	11,25	4,31	0,56	0,99	1,43	233,35	35,33	40,43	37,02	0,4	0,67	1,67	24,53	40,18	60,02	1,3	NA	18,14	11,42	35,82	0,92	1,64	1,49	0,38	0,89	1,57	593,94	90,05	65,37	121,9	0,44	0,79	1,79	12,7	44,02	31,46	1,31	21151	18,99	19,18	36,34	0,43	0,69	0,37	0,36	0,84	2,01	316,48
241	45,18	50,54	79,72	9,43	9,43	9,43	642,27	NA	67,34	NA	0,11	0,12	1,12	45,18	10,6	426,16	NA	NA	0	0	0	-0,69	-0,69	NA	NA	NA	NA	NA	NA	NA	NA	NA	NA	1	-0,69	0	NA	NA	NA	0	NA	NA	11,42	11,42	93,9	NA	NA	NA	2992,44
242	-35,04	-81,52	-25,68	0,53	1,62	1,64	266,73	126,51	115,87	2,35	0,57	1,33	2,33	-26,37	57,02	-57,92	2,03	-19678,04	12,77	6,35	-71,25	0,79	2,4	0,66	0,42	1,22	1,24	302,49	135,08	168,56	2,47	0,67	2,02	3,02	9,6	66,93	1,22	1,45	29991,05	10,04	7,3	52,81	-46,43	-197,37	-69,93	0,1	1,12	1,14	548,24
243	4,86	5,26	NA	0,01	0,01	0,01	NA	NA	NA	NA	0,08	0,08	1,08	4,86	7,71	62,97	0,92	NA	0	NA	0	4,43	4,64	NA	0,01	0,01	0,01	NA	NA	NA	NA	0,04	0,05	1,05	4,43	4,38	101,26	0,96	NA	0	NA	0	4,77	4,77	NA	4,12	4,12	4,12	NA
244	3,82	68,66	1,26	0,07	0,89	0,94	120,61	91,96	73,16	6,13	0,94	16,99	17,99	16,96	94,44	10,58	0,51	23334,8	32,83	4,36	47,24	3,68	70,16	1,79	0,08	0,88	1,09	177,93	114,05	107,52	31,69	0,95	18,08	19,08	19,87	94,76	7,7	1,75	21570,67	20,36	7,89	58,4	3,24	62,96	1,22	0,13	1,36	1,37	137,07
245	10,09	278,07	5,71	0,28	1,02	1,02	205,8	144,77	195,68	0,2	0,96	26,54	27,55	30,31	96,37	11,48	1,98	NA	0	11,43	61,22	-0,53	-69,36	-0,54	0,01	1,02	1,02	369,34	359,15	355,01	0,14	0,99	128,89	129,89	6,42	99,23	-0,19	2,52	2635,2	0	7,04	94,92	0,19	19,21	0,22	0,11	1,03	1,03	431,47
246	11,32	11,47	15,45	47,49	59,75	71,19	496,83	75,89	6,19	71,78	0,01	0,01	1,01	11,32	1,26	898,75	10,04	NA	0	0	0	24,39	26,2	19,07	5,37	8,45	9,9	285,36	59,91	19,46	28,6	0,07	0,07	1,07	24,8	6,91	366,74	2,96	NA	0	0,32	1,33	15,78	15,79	14,01	613,11	757,07	882,09	323,2
247	-40,32	-324,22	-2,18	0,79	1,17	1,17	19,66	6,38	16,53	NA	0,88	7,04	8,04	-40,32	87,56	-46,05	NA	NA	0	0	0	-41,96	112,1	-6,9	0,18	0,73	0,73	59,99	44,38	80,77	NA	1,37	-3,67	-2,67	-41,96	137,43	-30,53	NA	NA	0	0	0	1,48	-18,54	0,31	0,28	0,81	0,81	77,09
248	0,28	0,37	0,43	1,43	1,53	1,53	560,12	1,49	15,25	NA	0,24	0,32	1,32	14,16	24,07	48,79	1,01	16016,56	9,51	21,36	49,33	6,86	18,96	8,38	-0,03	-0,02	-0,02	445,8	0,9	220,87	NA	0,64	1,76	2,76	22,35	63,8	32,28	0,49	19793,22	5,04	18,92	38,98	15,82	30,38	16,11	0,08	0,13	0,15	370,63
249	4,82	8,88	1,46	0,52	2,27	2,27	110,11	83,15	47,35	0,09	0,46	0,84	1,84	104,74	45,74	10,54	NA	NA	0,13	30,22	97,08	-46,21	-70,97	-8,91	1,08	3,04	3,2	70,37	41,57	21,21	3,5	0,35	0,54	1,54	159,41	34,89	-132,47	NA	4041,69	0,03	39,64	135,18	1,99	5,41	0,6	0,38	1,61	1,63	109,19
250	23,21	24,69	12,05	16,66	16,66	16,66	121,01	0	11,22	0	0,06	0,06	1,06	24,15	6	386,56	NA	NA	0	0,49	4,44	1,92	4,35	1,77	1,79	1,79	1,79	337,25	0	186,14	0	0,56	1,27	2,27	3,14	55,96	3,42	NA	566	0	1,13	34,1	21,34	23,73	10,29	9,91	9,91	9,91	175,45
251	0	0	NA	NA	NA	NA	NA	NA	NA	NA	NA	NA	1	0	0	NA	NA	NA	0	NA	NA	3,18	3,18	4,45	NA	NA	NA	512,06	NA	0	NA	0	0	1	3,18	0	NA	NA	NA	0	0	0	3,54	3,54	3,86	NA	NA	NA	396,68
252	9,91	12,29	5,56	3,13	9,73	9,86	204,1	110,93	16,8	2,21	0,12	0,15	1,24	14,93	19,34	113,59	4,51	42343,8	0	2,82	23,3	12,29	91,78	5,21	0,34	1,48	1,58	154,85	86,15	77,42	8,37	0,77	5,77	7,47	18,8	86,61	20,55	0,69	NA	0	2,76	24,84	4,43	20,69	1,78	0,84	2,23	2,32	146,36
253	29,4	119,05	12,92	0,67	0,74	0,74	160	7,06	69,54	0	0,75	3,05	4,05	69,17	75,31	65,5	0,66	NA	22,83	17,48	56,58	6,83	32,73	4,3	0,02	0,28	0,28	229,86	44,11	156,05	NA	0,79	3,79	4,79	35,02	79,13	8,63	0,3	NA	7,41	17,75	83,19	-74,3	152,74	-176,31	0,04	0,12	0,12	863,69
254	2,81	45,54	1,43	0,11	0,74	0,74	185,53	108,52	172,17	0	0,94	15,2	16,2	2,81	93,83	7,82	0,2	NA	0	0	0	6,77	48,64	3,66	0,41	0,73	0,81	197,19	51,32	162,94	13,4	0,86	6,19	7,19	10,21	86,09	14,78	0,51	20143	0	1,86	18,61	-2,07	-14,94	-2,28	0,24	0,49	0,49	401,73
255	1,19	2,85	1,71	0,02	1,52	1,69	523,01	335,32	209,42	40,47	0,57	1,37	2,4	12,9	58,27	6,79	1,98	NA	6,6	16,83	69,27	-7,73	-25,76	-10,41	0,03	1,19	1,27	491,67	300,98	246,22	24,49	0,69	2,29	3,33	6,17	69,98	-7,05	1,27	6197,51	8,89	18,73	280,9	-11,17	-38,54	-25,94	0,02	1,06	1,23	845,46
256	0,71	3,72	2,86	0,1	0,6	0,6	1457,98	557,77	1118,76	NA	0,81	4,21	5,21	1,24	80,82	1,55	0,36	NA	0	2,1	26,22	-0,44	-0,77	-1,41	0,14	1,21	1,21	1164,92	488,98	455,4	NA	0,43	0,75	1,75	0,39	42,79	-1,03	1,1	4628,5	0	2,64	114,82	-0,29	-0,53	-0,77	0,16	6,41	6,41	979,96
257	0,35	2,77	0,34	0,06	1,18	1,18	350,51	250,53	224,48	NA	0,87	6,95	7,95	0,35	87,43	20,79	1,49	NA	0	0	0	1,41	5,55	1,18	0,29	2,82	2,82	306,23	239,37	94,45	NA	0,75	2,93	3,93	1,41	74,58	46,43	5,81	NA	0	0	0	1,14	3,55	0,78	3,78	5,65	5,65	248,04
258	3,88	3,92	0,19	100,26	100,28	100,28	18,07	0	0,18	0	0,01	0,01	1,01	3,88	1	388,89	NA	NA	0	0	0	4,04	4,17	0,61	21,9	21,9	33,52	55,26	NA	1,63	19,17	0,03	0,03	1,03	4,04	2,98	135,47	NA	NA	0	0	0	2,62	2,65	0,31	70,37	70,37	107,41	43,7
259	1,07	66,99	0,51	0,12	0,61	0,63	173,6	52,56	105,65	2,7	0,98	61,61	62,62	6,08	98,4	3,92	0,57	NA	36,1	2,39	31,59	0,88	65,11	0,76	0,12	0,52	0,66	318,24	89,01	220,12	34,19	0,99	73,29	74,31	6,21	98,65	3,27	0,49	27938,13	27,24	4,65	46,68	1,58	4,73	1,2	0,05	0,76	1,13	276,29
260	-19,39	-26,05	-7,91	1,53	2,37	2,38	148,54	29,85	11,96	0,16	0,26	0,34	1,34	107,23	25,58	-6,4	1,9	NA	16,06	51,67	95,91	13,64	17,62	6,82	3,52	5,94	5,95	182,48	57,48	23,68	0,23	0,23	0,29	1,29	117,49	22,58	120,77	4,23	15210,4	8,6	51,92	75,7	8,33	11,09	4,91	4,47	9,02	9,02	214,59
261	2,97	57,26	5,27	0,07	0,07	1,05	647,21	NA	606,93	607,47	0,95	18,3	19,3	2,97	94,82	3,13	NA	NA	0	0	0	1,6	23,98	1,31	0,26	0,04	1,01	297,61	-60	273,89	270,49	0,93	13,95	14,95	1,6	93,31	3,67	1,23	NA	0	0	0	10,12	58,48	8,89	0,11	-0,18	1,35	319,69
262	5,13	89,63	3,33	0,18	0,84	0,84	236,01	146,64	220,05	NA	0,94	16,46	17,46	17,27	94,27	17,32	0,29	NA	0	7,87	38,44	0,22	2,07	0,23	0,03	0,41	0,87	375,32	125,75	257,42	151,87	0,89	8,36	9,36	17,41	89,32	0,25	0,48	NA	19,78	17,68	91,37	0,44	4,7	0,3	0,02	0,57	0,96	249,73
263	0,32	0,61	0,48	0,01	0,39	0,75	556,16	91,29	137,7	87,07	0,48	0,91	1,92	21,59	47,86	20,35	0,84	14742,2	18,46	32,51	65,55	-1,61	-3,33	-2,16	0,02	0,39	0,82	491,22	90,22	198,51	102,4	0,52	1,07	2,07	20,6	51,78	11,68	0,89	14633,25	8,32	29,89	72,13	-0,49	-0,89	-0,5	0,09	0,52	0,65	367,76
264	26,91	91,7	63,91	5,18	24,99	24,99	864,6	229,06	11,56	0	0,01	0,05	3,41	26,91	70,66	2366,08	0,45	NA	0	0	0	42,76	92,13	64,48	0,74	0,74	0,74	550,37	NA	8,62	NA	0,02	0,04	2,15	42,76	53,59	2968,11	0,47	NA	0	0	0	48,38	50,2	67,2	1,1	1,1	1,1	505,62
265	-30,75	860,6	-17,95	0,16	0,44	0,44	144,78	61,94	217,67	0	1,04	-28,99	-27,99	-30,75	103,57	-13,88	-0,07	NA	0	0	0	30,7	112,19	12,68	0,5	0,55	0,55	150,78	5,59	108,01	0	0,73	2,65	3,65	34,56	72,63	48,36	0,47	5382	0	1,6	18,78	59,95	87,43	10,24	1,44	1,49	1,49	62,18
266	-695,33	421,13	-54,76	0,07	0,38	0,38	18,82	23,36	75,16	NA	2,65	-1,61	-0,61	-695,33	265,11	-262,28	NA	NA	0	0	0	-927,31	75,21	-9,93	0,08	0,08	0,08	3,91	NA	51,41	NA	13,33	-1,08	-0,08	-927,31	1333,01	-69,57	NA	NA	0	0	0	128,24	-8,73	2,19	0,06	0,06	0,06	6,21
267	-0,05	-0,14	-0,04	1,08	2,7	2,7	260,29	58,07	35,84	NA	0,62	1,64	2,64	13,67	62,15	9,05	1,39	NA	32,06	9,82	56,46	0	0	NA	0,49	1,78	1,78	NA	NA	NA	NA	0,65	1,88	2,88	0	65,33	0	1,4	0	19,6	NA	NA	0,19	1	0,1	-0,23	0,84	0,84	201,52
268	2,22	84,27	17,21	0,36	2,15	2,15	2825,29	129,92	72,6	0,02	0,97	37,01	38,01	2,43	97,37	8,44	1,03	NA	88,28	1,65	1,69	4,09	59,65	28,66	0,71	2,44	2,44	2556,42	124,73	72,2	0,02	0,93	13,58	14,58	4,32	93,14	11,17	1,04	NA	83,15	1,63	1,67	0,07	0,97	NA	1,2	1,61	1,61	2390,25
269	-9,55	-18,54	-2,55	1,37	2,06	2,06	86,09	32,23	46,52	NA	0,48	0,94	1,94	-9,55	48,49	-19,7	NA	NA	0	0	0	1,49	2,32	0,43	1,95	2,82	2,82	105,61	32,2	36,99	NA	0,36	0,55	1,55	80,76	35,51	4,21	NA	NA	0	22,94	96,49	3	10,39	1,3	0,8	1,41	1,41	157,02
270	0,53	6,04	1,74	0,36	0,39	0,73	1200,65	16,3	749,02	260,82	0,91	10,45	11,45	8,74	91,27	7,3	0,69	NA	28,18	27,1	44,82	0,23	3,39	0,26	0,06	0,33	0,69	411,9	82,76	303	110,48	0,93	13,73	14,73	5,42	93,21	0,25	0,52	3922	18,59	5,86	64,57	-18,37	-804,72	-18,85	0,13	0,24	0,51	373,61
271	6,2	48,2	2,61	0,01	2,17	2,17	153,1	147,75	59,62	0	0,87	6,78	7,78	21,72	87,14	7,86	6,57	NA	5,88	6,53	63,41	3,15	18,78	1,64	0	1,45	1,45	190,33	169,34	76,07	NA	0,83	4,97	5,97	25,46	83,26	5,42	1,75	11506,8	21,79	11,63	71,79	-1,15	-8,75	-1,13	0,15	2,1	2,1	355,53
272	0,93	1,35	0,72	0,29	2,21	2,26	281,69	126,96	65,82	2,84	0,31	0,45	1,46	26,43	31,44	21,96	1,63	NA	0	19,73	74,52	0,88	1,48	0,87	0,2	2	2	360,15	202,95	112,91	0,12	0,4	0,67	1,67	19,26	40,18	13,1	1,77	14323,95	0	18,13	78,08	-1,13	-1,65	-1,16	0,28	2,02	2,02	373,46
273	-24,4	116,44	-10,37	0,44	2,33	2,75	154,69	102,97	54,39	23,33	1,21	-5,77	-4,77	28,83	120,95	-19	29,87	8652,5	0	22,62	169,01	1,69	-12,87	0,41	0,04	1	1,2	88,97	66,78	69,62	13,77	1,13	-8,62	-7,62	43,81	113,12	2,45	4,09	15728,11	0	10,27	92,55	3,21	-37,47	0,84	0,15	1,22	1,55	95,34
274	7,14	65,85	2,72	-0,01	0,75	0,75	138,82	92,77	100,82	NA	0,89	8,23	9,23	71,78	89,16	19,95	0,36	NA	15,14	24,65	76,82	0,95	1,61	0,5	0,02	1,61	1,67	192,08	121,79	49,11	4,17	0,41	0,69	1,69	60,83	40,92	2,32	1,98	7102,17	14,33	31,51	95,59	0,38	1,28	1,13	0,04	0,84	2,3	1083,82
275	-1,81	-2,16	-0,35	6,17	6,17	6,17	70,6	0	9,38	0	0,16	0,19	1,19	1,19	15,9	76,68	6	NA	0	0,58	7,33	4,45	5,13	2,22	8,97	8,97	8,97	182,03	NA	19,4	NA	0,13	0,15	1,15	10,32	13,23	137,32	NA	2314	0	2,93	15,73	19,05	22,03	4,1	8,39	8,39	8,39	78,29
276	2,98	24,18	1,84	0,04	1,2	1,21	224,16	166,06	143,2	2,05	0,88	7,11	8,11	19,27	87,67	8,5	0,58	14903,34	0	10,03	65,57	0,46	3,44	0,22	0	0,84	0,86	176,31	109,7	130,31	2,48	0,86	6,4	7,4	16,26	86,49	5,06	0,59	14755,25	5,98	7,63	64,82	-6,5	-46,56	-3,51	0,01	0,74	0,77	196,32
277	26,8	49,48	24,44	0,94	1,36	1,4	331,9	60,48	144,09	6,01	0,46	0,85	1,85	50,6	45,84	69,43	1,42	NA	0	21,7	40,44	1,4	3,04	1,54	0,99	1,02	1,04	401,75	6,97	206,48	4,42	0,54	1,17	2,17	29,03	53,95	11,41	1,02	15593,4	0	30,41	79,35	5,99	9,91	5,14	1,17	1,37	1,4	312,2
278	0,34	0,66	0,12	0,35	1,72	1,93	132,67	87,94	45,05	13,33	0,49	0,97	1,97	31,26	49,29	14,47	9,17	6952,57	14,54	11,27	74,96	-14,97	-43,67	-18,73	0,14	0,92	1,13	456,5	231,06	284,58	61,77	0,66	1,92	2,92	-0,39	65,72	-19,33	11,05	954,56	2,49	18,23	412,15	5,51	14,27	3,04	0,61	1,17	1,25	200,84
279	0,41	56,3	4,97	0,1	0,1	0,1	4440,9	16,89	1353,8	NA	0,99	137,35	138,35	0,41	99,28	3,11	0,01	NA	68,42	0	0	3,07	80,03	19,09	0,04	0,09	0,09	2268,39	95,39	585,05	NA	0,96	25,06	26,06	3,07	96,16	8,32	0,04	NA	69,77	0	0	3,72	48,57	25,94	0,21	0,33	0,33	2536,97
280	-5,34	-5,34	-2,65	NA	NA	NA	180,36	93,72	NA	NA	0	0	1	-5,34	0	NA	NA	NA	0	0	0	-93,38	567,84	-13,62	0,1	0,86	0,86	53,25	46,39	61,16	NA	1,16	-7,08	-6,08	-93,38	116,44	-80,19	NA	NA	0	0	0	0,02	735,29	5,68	1,29	12,15	12,15	102734,45
281	57,72	77,09	20,99	3,97	3,97	3,97	132,38	NA	32,89	NA	0,25	0,34	1,34	117,1	25,12	229,76	NA	3781	0	21,6	46,9	0,52	0,53	0,43	32,6	39,99	39,99	303,71	55,22	7,47	NA	0,02	0,03	1,03	62,87	2,49	20,87	NA	2037,33	0	51,88	94,08	4,66	4,76	8,69	40,76	47,06	47,06	679,26
282	22,24	23,63	45,25	15,46	15,46	15,46	740,51	0	43,17	0	0,06	0,06	1,06	22,24	5,89	429,14	10,59	NA	0	0	0	15,49	16,41	27,85	17,09	17,09	17,09	656,09	NA	35,99	NA	0,06	0,06	1,06	15,49	5,56	324,63	19,28	NA	0	0	0	16,57	17,7	42,36	15,41	15,41	15,41	930,51
283	-0,31	-3,68	-0,93	0,06	0,63	0,63	1095,97	565,39	993,4	0	0,92	10,97	11,97	-0,31	91,65	11,12	0,2	NA	0	0	0	-1,6	-285,7	-4,43	0	0,17	0,17	1010,68	170,84	991,25	NA	0,99	177,54	178,54	-1,6	99,44	11,98	0,01	NA	0	0	0	-6,48	108,54	-24,45	0	0,17	0,17	1373,22
284	12,95	24,97	6,97	0,58	1,3	1,43	195,75	63,54	66,71	11,95	0,48	0,93	1,93	42,39	48,13	38,72	1,56	NA	11,44	15,83	54,2	1,55	4,31	1,12	0,1	1,1	1,23	264,3	160,22	84,49	21,95	0,64	1,79	2,79	26,32	64,13	10,04	1,56	18963,52	29,17	17,94	71,46	-5,97	-26,39	-7,65	0,01	0,54	1,03	466,82
285	1,3	3,52	2,25	0,07	0,91	0,96	628,29	327,68	315,68	18,43	0,63	1,7	2,7	9,34	63,02	5,36	0,94	NA	11,87	13,88	65,18	0,01	0,03	0,02	0	0,93	0,99	786,74	476,32	428,87	31,37	0,67	1,99	3	5,75	66,61	2,44	0,97	8525	10,96	12,37	75,75	0,24	0,81	0,64	0	0,78	0,82	958,81
286	-0,67	-4,99	-0,37	10,76	17,52	17,52	201,87	57,18	8,46	NA	0,86	6,38	7,42	1,3	86,52	-0,78	3,73	NA	0	1,1	71,09	1,19	9,57	1,01	4,35	6,77	6,77	310,58	93,82	38,74	NA	0,88	7,05	8,05	1,19	87,58	9,45	6,16	NA	0	0	0	-1,54	-12,89	-1,04	1,8	3,21	3,21	246,93
287	2,36	18,41	0,92	0,46	1,15	1,15	141,49	83,41	121,42	NA	0,87	6,81	7,81	20,83	87,19	2,7	NA	8491,5	0	7,18	78,43	1,56	6,58	0,82	0,39	1,32	1,32	191,05	133,09	142,83	NA	0,76	3,22	4,22	34,48	76,32	2,04	NA	6373,5	0	17,23	107,77	9,71	42,87	1,77	0,71	1,31	1,31	66,5
288	13,46	14,19	3,62	31,5	31,5	31,5	51,32	0	3,07	0	0,05	0,05	1,05	13,46	5,13	262,54	NA	NA	0	0	0	-0,41	-1,76	-0,38	1,31	1,31	1,31	338,47	NA	255,81	NA	0,77	3,29	4,29	11,08	76,66	-0,54	NA	2719	0	10,65	103,68	14,77	41,76	5,27	0,16	1,55	1,55	129,78
289	35,27	69,29	22,15	1,44	1,54	1,68	228,6	10,82	110,86	16,2	0,49	0,96	1,96	44,06	49,09	79,95	2,96	NA	0	5,52	18,06	40	70,85	25,69	0,32	1,31	1,57	234,42	99,24	100,49	26,92	0,44	0,77	1,77	47,66	43,55	98,84	4,84	53052	0	4,92	16,04	34,4	65,89	21,7	0,7	1,55	1,87	229,6
290	5,03	96,48	1,8	0,36	1,1	1,1	130,34	68,12	92,68	NA	0,95	18,2	19,2	219,16	94,79	10,51	1,32	12877,62	0	76,68	94,13	-0,44	-5,55	-0,18	-0,57	1,33	1,33	148,17	146,89	77,26	0	0,92	11,55	12,55	144,47	92,03	20,44	1,57	NA	0	58,83	82,44	5,2	61,65	4,52	0,21	1,09	1,09	316,02
291	-3,54	-6,96	-6,27	0,44	1,23	1,44	644,59	180,12	229,07	48,93	0,49	0,97	1,97	18,24	49,17	2,14	1,06	12766,67	0	38,57	93,63	-31,07	-87,52	-330,3	0	0,85	0,99	3880,65	1391,33	1641,07	231,37	0,65	1,82	2,82	-11,44	64,5	-39,43	0,63	-1308,57	0	208,68	-1077,53	2,76	6,8	28,53	0,13	1,01	1,17	3769,56
292	12,25	19,76	17,08	0,07	2,52	2,52	507,25	467,87	190,57	NA	0,38	0,61	1,61	13,2	38	55,2	14,88	NA	0	1,31	5,34	-0,56	-1,03	-0,55	0,9	3,37	3,37	360,28	201,42	81,51	0	0,45	0,83	1,83	-0,56	45,45	9,22	3,4	NA	0	0	0	4,94	9,83	4,14	0,69	2,06	2,06	304,98
293	19,06	56,68	6	0,06	0,81	0,81	90,96	18,64	25,07	0	0,66	1,97	2,97	74,09	66,37	53,47	0,41	NA	0	17,32	59,08	5,52	53,26	12,95	0,01	1,25	1,3	856,93	316,38	103,18	13,4	0,9	8,66	9,66	9,67	89,64	15,9	0,17	23449	17,85	9,76	21,14	-10,84	324,07	-40,91	0	0,54	0,57	1373,49
294	5,22	16,49	1,3	0,53	1,19	1,2	90,78	36,74	55,88	0,87	0,68	2,16	3,16	39,32	68,32	23,14	1,46	NA	0	8,5	58,84	2,48	20,49	0,82	0,49	0,86	0,87	121,14	37,39	101,14	1,31	0,88	7,26	8,26	41,12	87,89	19,62	0,57	12230,82	0	12,82	72,66	2,33	3,87	0,83	0,65	1,83	1,86	130,34
295	18,65	34,79	8,04	1,51	2,24	2,24	156,86	49,97	68,7	NA	0,46	0,86	1,86	101,35	46,38	40,34	NA	NA	0	35,64	75,54	-8,13	-12,28	-1,69	1,92	4,05	4,05	75,94	38,7	18,15	NA	0,34	0,51	1,51	182,66	33,86	-24,09	NA	15686	0	39,69	102,24	42,3	57,22	14,68	3,54	4,86	4,86	126,32
296	-30,84	139,32	-13,31	0,04	0,44	0,46	157,08	68,92	152,48	3,07	1,22	-5,52	-4,52	-19,21	122,14	-5,78	-0,19	NA	11,23	5,02	96,81	-22,37	72,52	-10,21	0	0,69	0,69	166,6	145,05	204,37	0,46	1,31	-4,24	-3,24	-18,31	130,85	-10,79	-2,61	-55142	4,47	1,85	-23,07	31,85	1037,65	20,52	0,18	0,83	0,89	234,52
297	0,74	1,97	0,58	0,21	1,3	1,33	285,2	175,63	120,15	6,08	0,62	1,65	2,65	10,71	62,22	7,55	1,79	NA	14,61	7,81	54,28	1,43	3,27	1,13	0,05	1,1	1,15	289,12	156,77	101,93	7,84	0,56	1,29	2,29	12,22	56,25	11,55	1,19	10663,13	16,92	8,54	63,51	0,15	0,25	0,28	0	1,19	1,35	707,41
298	-138,77	83,9	-47,48	0,06	0,38	0,38	124,54	102,8	326,89	0	2,65	-1,6	-0,6	-138,77	265,4	-52,29	NA	NA	0	0	0	-75,25	48,86	-22,8	0,25	0,48	0,48	110,6	53,48	225,78	0	2,54	-1,65	-0,65	-75,25	254,02	-29,62	NA	NA	0	0	0	1059,76	-33,89	5,51	0,03	0,03	0,03	1,89
299	11,13	70,64	4,44	0,06	0,78	1,08	145,28	81,16	97,84	33,94	0,84	5,34	6,34	42,81	84,24	17,57	1,36	NA	10,43	12,64	64,48	2,45	13,3	1,68	0,02	0,88	1,13	249,89	146,34	148,9	46,44	0,82	4,43	5,43	15,4	81,57	8,17	1,51	27683,67	13,96	8,86	59,95	2	7,22	1,21	0,05	1,02	1,16	220,22
300	8,74	29,26	2,87	1,31	1,31	1,31	119,63	0	70,68	0,23	0,7	2,35	3,35	29,15	70,13	26,67	1,83	NA	0	6,71	48,25	-34,94	-1407,09	-27,67	0,75	0,9	0,93	289,1	38,26	256,49	7,14	0,98	39,28	40,28	-9,11	97,52	-24,46	0,63	2025,33	0	20,46	531,29	-0,81	-26,04	-0,28	0,93	0,93	0,94	127,97
301	33,97	71,3	7,88	1,82	1,89	1,89	84,43	3,28	43,62	NA	0,52	1,1	2,1	33,97	52,36	64,87	NA	NA	0	0	0	-4,36	-4,96	-0,43	3,98	8,88	8,88	35,64	19,39	3,96	NA	0,12	0,14	1,14	-4,36	12,05	-36,21	NA	NA	0	0	0	-1273,45	324,22	NA	0,23	0,26	0,26	NA
302	14,8	319,32	9,04	0,34	1,79	1,82	222,32	132,87	105,51	2,6	0,53	11,54	21,58	35,03	53,58	33,16	0,73	35529,76	1,63	12,36	45,98	23,3	79,84	16,6	0,14	1,23	1,24	259,99	186,7	172,11	1,65	0,71	2,43	3,43	40,37	70,82	36,54	1,89	50100,32	0	12,16	34,66	10,57	31,57	6,49	0,29	1,28	1,3	223,69
303	-1749,8	14,21	NA	0	0,01	0,01	NA	NA	NA	NA	118,45	-0,96	-0,01	-556,72	12411,86	-14,77	NA	NA	0	NA	-221,62	-932,61	0,68	NA	0	0	0	NA	NA	NA	NA	1302,3	-0,96	0	-932,61	136463,04	-0,72	NA	NA	0	NA	0	35,14	-99,08	15,45	0,74	0,76	0,76	160,01
304	4,76	17,01	3,53	0,01	1,04	1,06	270,27	145,22	155,93	4,49	0,72	2,57	3,57	12,27	72,02	8,72	1,16	NA	6,3	5,58	57,36	3,49	9,83	1,89	0,02	1,19	1,28	197,44	97,36	86,75	9,71	0,65	1,82	2,82	11,31	64,53	8,2	1,48	33162,93	9,57	4,23	65,65	0,95	2,59	0,69	0,03	1,19	1,29	265,7
305	2,45	8,56	1,77	0,08	1,58	1,73	263,17	127,3	84,82	13,12	0,69	2,42	3,49	30,79	71,37	10,63	1,49	18574,89	6,6	20,49	79,11	10,43	26,84	9,01	0,79	2,31	2,48	315,25	113,74	75,08	13,21	0,59	1,53	2,57	32,45	61,16	24,57	1,85	19479,25	5,13	19,02	72,64	2	4,2	1,36	0,57	2,91	3,18	247,48
306	15,78	20,32	7,92	0,28	4,44	5	182,65	119,34	28,7	16,23	0,22	0,29	1,29	72,02	22,35	106,64	4,09	27495,35	0	28,22	63,74	4,61	5,45	2,84	3,75	7,09	7,97	225,16	74,48	22,3	20,05	0,15	0,18	1,18	62,51	15,35	71,39	4,69	NA	0	35,72	76,15	1,6	1,98	NA	1,74	4,39	5,23	258,76
307	-8,03	-28,49	-1,94	0,23	0,87	1,18	87,96	39,17	61,51	19,16	0,72	2,55	3,55	37,11	71,8	4,11	1,76	NA	0	10,91	92,37	2,26	14,02	0,94	0,15	1,02	1,14	152,23	109,1	125,13	14,47	0,84	5,2	6,2	20,85	83,88	7,14	3,15	NA	0	7,76	74,41	1,14	3,77	0,28	0,35	1,06	1,31	88,45
308	50,67	60,52	89,79	4,27	5,75	5,75	645,06	141,54	95,26	NA	0,16	0,19	1,19	68,54	16,29	343,85	6,17	13675,6	0	31,68	119,9	-0,73	-0,96	-1,28	2,22	3,93	3,93	643,75	251,7	146,96	NA	0,24	0,32	1,32	14,09	24,05	17,01	8,95	20119,6	0	26,13	73,75	4,8	7,96	4,55	1	2,43	2,43	344,94
309	-3,39	-20,74	-5,42	0,01	0,45	0,45	395,43	211,65	482,16	0	0,84	5,12	6,12	-1,51	83,67	2,76	0,26	NA	0	3,01	18,62	1,09	12,95	0,74	0,05	0,47	0,47	247,36	92,28	156,99	NA	0,92	10,88	11,88	9,81	91,58	15,47	0,18	NA	27,2	5,91	28,7	-0,51	-12,11	-0,59	0,08	0,47	0,47	426,2
310	-14,85	-25,01	-19,64	0,15	1,2	1,21	481,39	203,46	193,09	1,99	0,41	0,68	1,68	5,79	40,62	19,65	1,17	10583	0	27,29	66,37	26,71	35,82	19,84	1,43	2,46	2,48	271,07	68,7	66,85	1,35	0,25	0,34	1,34	43,54	25,43	215,56	1,96	31018	0	12,5	22,91	-116,3	-341,04	-844,31	0,07	0,79	0,8	2642,66
311	13,12	23,8	0,91	1,46	2,22	2,22	25,28	8,53	11,23	NA	0,45	0,81	1,81	13,12	44,89	29,22	NA	NA	0	0	0	8,32	16,37	0,45	1,76	2,07	2,07	19,91	2,92	9,49	NA	0,49	0,96	1,97	8,32	49,19	17,07	NA	NA	0	0	0	15,05	26,46	0,65	1,52	2,32	2,32	15,78
312	2,21	21,48	1,58	0,46	1,02	1,02	260,69	108,81	192,84	0	0,9	8,73	9,73	23,8	89,73	20,17	1,14	NA	0	15,46	52,13	5,65	32,97	4,15	0,58	0,81	0,81	267,89	44,04	197,66	NA	0,83	4,83	5,83	34,28	82,85	25,82	0,65	12078	0	21,01	72,13	0,24	1,65	0,27	0,45	0,72	0,72	419,13
313	34,2	38,68	24,09	8,12	8,42	8,42	256,44	8,78	29,37	0,21	0,12	0,13	1,13	34,86	11,58	295,29	NA	NA	0	0,47	1,42	-2,85	-3,07	-5,44	13,47	13,87	13,88	695,56	19,75	49,31	0,6	0,07	0,08	1,08	-2,85	7,19	-39,69	NA	NA	0	0	0	8,23	8,43	12,87	41,61	41,61	41,65	569,52
314	16,66	41,65	3,62	0,06	1,21	1,25	79,14	53,22	46,09	1,81	0,6	1,5	2,5	54,83	60	38,26	1,7	NA	0	8,3	54,43	3,37	6,71	1,33	0,03	0,46	1,52	144,52	29,17	68,94	74,16	0,5	0,99	1,99	50,39	49,83	24,29	2,06	16997,51	0	18,62	75	2,97	7,79	1,17	0,02	1,17	1,43	142,94
315	1,57	2,42	13,73	0,13	0,6	0,84	3180,74	120,89	86,95	64,75	0,35	0,54	1,54	2,65	34,97	16,72	0,99	NA	31,21	9,41	12,77	0,64	0,9	7,83	1,25	2,2	2,32	4475,39	254,19	58,54	32,84	0,29	0,41	1,41	1,17	29,18	12,55	1,09	264866	27,29	6,47	10,07	1,11	1,49	2,13	0,14	0,5	0,52	700,08
316	-96,73	173,03	-19,52	0,13	0,14	0,23	73,46	1,14	113,27	11,09	1,56	-2,79	-1,79	-91,65	155,9	-55,2	-0,9	NA	0	1,02	-5,51	7,42	-141,74	3,91	0,1	0,13	0,63	192,26	6,36	199,56	100,4	1,05	-20,1	-19,1	8,57	105,24	11,75	-0,2	NA	0	0,61	8,48	-14,45	73,43	-6,76	0,01	0,38	0,67	170,27
317	26,2	58,05	22,32	0,62	2,51	2,51	310,14	178,2	94,47	0,49	0,55	1,22	2,22	63,65	54,87	60,94	3,14	32718	0	31,91	44,17	47,7	78,45	35,15	1,86	3,13	3,14	268,97	95,87	75,64	0,23	0,39	0,64	1,64	79,56	39,19	134,5	7,11	57085	0	23,48	31,11	16,53	48,17	11,91	0,83	1,58	1,58	262,29
318	0,63	1,63	0,54	0,1	1,19	1,38	310,68	203,49	187,18	37,01	0,62	1,6	2,6	18,36	61,57	13,41	2,64	10087,75	0	15,14	61,7	1,04	2,46	0,88	0,37	1,29	1,48	310,1	159,33	173,29	33,05	0,58	1,36	2,36	19,36	57,65	13,47	2,84	18717,25	0	15,56	63,91	0,65	1,28	0,61	0,12	1,5	1,79	345,79
319	-144,65	136,44	-27,62	0,19	0,49	0,49	52,7	41,58	141,62	0	2,06	-1,94	-0,94	6,46	206,02	-70,21	NA	NA	0	28,85	1212,59	195,87	440,75	10,91	0,38	1,4	1,4	20,33	11,4	11,14	NA	0,56	1,25	2,25	263,86	55,56	361,73	2,01	4936,2	0	3,79	24,8	1,77	7	0,45	0,85	1,23	1,23	92,72
320	2,82	3,32	2,6	2,32	5,13	6,53	335,94	11,82	50,55	71,8	0,15	0,18	1,18	23,53	15,26	20,58	130,59	NA	0	19,11	80,21	0,81	0,98	0,49	3,54	5,73	5,73	220,33	0,84	37,79	NA	0,17	0,21	1,21	19,41	17,43	6,45	263,74	5549,33	0	11,23	88,83	8,73	8,96	3,58	21,18	38,38	38,38	149,17
321	25,53	28,61	14,92	1,99	9,64	9,64	212,76	166,96	21,83	0	0,11	0,12	1,12	57	10,74	237,78	NA	NA	0	18,39	52,94	5,58	6,04	2,78	2,75	14,26	14,26	181,97	144,83	12,58	NA	0,08	0,08	1,08	52,57	7,54	73,98	NA	4650	0	23,42	85,46	1,39	1,59	1,55	7,06	8,96	8,96	403,93
322	3,39	6,07	0,62	2,3	2,3	2,3	43,16	0	28,89	0	0,44	0,79	1,79	161,3	44,21	7,66	NA	NA	0	29,13	86,45	2,7	4,18	0,25	2,95	3	3	34,23	0,64	11,24	NA	0,35	0,55	1,55	303,2	35,4	7,62	NA	NA	0	28,18	96,4	5,17	13,93	0,91	1,31	3,29	3,29	63,7
323	7,5	46,88	2,77	0,14	1,19	1,19	134,34	117	111,59	NA	0,84	5,25	6,25	15,6	84,01	8,92	NA	NA	0	2,99	46,07	12,47	54,92	3,39	1,21	1,3	1,3	99,27	6,2	75,52	0	0,77	3,4	4,4	45,88	77,29	16,14	NA	3196,2	0	9,08	67,77	10,67	55,84	2,45	1,1	1,24	1,24	83,73
324	15,75	29,85	17,7	1,09	1,86	1,88	409,17	120,28	156	2,73	0,47	0,9	1,9	22,57	47,24	50,8	2,23	NA	0	7,67	19,43	16,03	29,85	13,16	1,05	2,01	2,01	299,7	102,2	106,39	0,13	0,46	0,86	1,86	22	46,3	54,81	2,34	41084	0	4,9	16,11	8,76	16,05	11,02	1,05	2,02	2,02	458,2
325	-8,7	-8,7	NA	NA	NA	NA	NA	NA	NA	NA	0	0	1	-8,7	0	NA	NA	NA	0	NA	0	-5,54	-12,2	-50,51	0,91	0,91	0,91	3329,24	5,09	1792,73	NA	0,55	1,2	2,2	-5,54	54,6	-7,51	0,91	NA	0	0	0	4,08	9,65	5,02	0,94	1,02	1,07	447,45
326	-122,14	126,47	-17,94	0,19	0,49	0,49	53,48	31,56	103,12	0,02	1,95	-2,02	-1,04	-101,94	196,58	-60,79	-27,69	NA	0	2,97	-294,25	31,89	-152,05	8,53	0,12	0,54	0,54	97,65	49,54	115,67	0,09	1,2	-5,73	-4,77	42,79	120,98	36,58	-0,61	8283	0	2,91	64,53	29,15	340,76	6,07	0,19	0,83	0,83	75,8
327	-28,16	-51,16	-13,17	0,52	1,36	1,49	170,21	55,54	70,59	9,27	0,45	0,82	1,82	-5,52	44,96	-47,11	1,55	NA	0	10,59	-1393,52	8,05	20,48	4,91	0,05	1,28	1,33	222,76	159,01	129,12	6,7	0,61	1,54	2,54	21,16	60,69	20,55	1,91	39417,78	0	8	48,15	11,59	25,26	8,56	0,48	1,43	1,49	268,76
328	1,11	24,92	0,62	0,34	0,93	0,99	204,65	100,89	170,03	10,03	0,96	21,52	22,52	18,28	95,56	8,65	0,34	21639,14	0	9,65	62,74	12,46	69,93	6,6	0,33	1,07	1,08	193,19	112,61	152,95	1,15	0,82	4,61	5,61	31,02	82,18	24,37	1,43	23090	0	9,82	43,92	3,87	16,14	2,47	0,39	1,05	1,15	232,75
329	34,81	52,33	23,82	2,04	2,99	2,99	110,86	78,11	82,49	NA	0,33	0,5	1,5	34,81	33,48	103,96	NA	NA	0	0	0	-81,33	-904,69	NA	0,52	1,1	1,1	NA	NA	NA	NA	0,91	10,12	11,12	-64,89	91,01	-89,37	NA	-7475	0	NA	-25,54	-9,1	113,25	NA	0,04	0,15	0,15	NA
330	-7,93	219,7	NA	0,69	0,74	0,93	NA	NA	NA	NA	1,04	-28,7	-27,7	-7,93	103,61	-7,66	-1,02	NA	0	NA	0	3,21	217,69	5,77	0,38	0,6	1	656,64	141,07	636,64	255,93	0,98	66,7	67,85	3,21	98,53	3,26	0,87	NA	0	0	0	0,15	13,52	0,16	0,1	0,19	0,86	378,09
331	10,62	47,07	4,83	0,14	1,66	1,7	165,48	127,16	83,37	3,18	0,77	3,43	4,43	38,18	77,44	18,97	1,76	24533,73	0	12,53	60,86	34,4	70,35	8,48	0,52	1,92	1,94	89,98	50,1	35,74	0,9	0,51	1,05	2,05	82,64	51,1	74,09	2,29	52484,35	0	11,89	50,12	2,71	5,38	3,58	0,07	0,71	2,07	481,78
332	-3,47	-36,16	-16,63	0,01	3,36	3,39	1742,68	207,19	328,25	9,88	0,9	9,4	10,41	5,18	90,4	2,36	2,29	NA	3,6	41,44	69,02	0,46	5,29	1,86	0,17	2,1	2,12	1480,18	215,49	416,45	6,9	0,91	10,54	11,55	8,07	91,34	5,7	1,8	20744,89	2,3	30,86	57,06	0,71	7,21	2,81	0,08	2,41	2,48	1438,9
333	-2,38	-2,73	-0,79	4,37	7,81	7,81	57,29	52,8	15,36	NA	0,13	0,15	1,15	17,56	12,81	-18,6	NA	NA	0	6,64	110,09	-83,84	-4406,48	-24,75	0,84	1,02	1,02	107,73	18,42	100,23	NA	0,98	51,56	52,56	-51,11	98,1	-85,47	NA	-807,67	3,77	9,66	-76,68	12,21	97,7	3,93	0,11	1,14	1,14	117,22
334	-3,85	-5,68	-2,33	2,86	3,7	3,79	219,83	40,47	48,28	4,52	0,32	0,47	1,47	56	32,19	18,67	4,71	15541	0	36,15	84,85	-14,08	-18,7	-7,35	5,13	5,89	6,07	190,45	20,69	27,2	4,94	0,25	0,33	1,33	62,71	24,7	-22,61	6,79	NA	0	40,07	100,69	-8,54	-13,1	-3,68	3,34	3,72	3,83	156,81
335	-37,81	244,24	-5,7	0,07	0,79	0,79	54,86	41,44	57,79	0	1,15	-7,46	-6,46	421,43	115,48	12,83	-0,6	8715,44	0	69,22	95,54	19,57	-708,32	3,97	0,35	1,08	1,08	74,04	47,63	65,23	NA	1,03	-37,2	-36,2	148,85	102,76	26,88	NA	15744,5	0	26,23	92,9	21,33	108,22	11,01	0,33	0,58	0,58	187,82
336	0,86	25,09	0,54	0,1	0,93	0,93	226,9	179,32	215,32	0,06	0,97	28,1	29,1	5,92	96,56	2,93	0,35	32838	0,28	3,15	56,67	-10,87	249,29	-12,58	0,04	0,7	0,7	422,44	255,18	390,07	0,3	1,04	-23,92	-22,93	-0,6	104,36	-6,36	0,16	2498,8	0	11,89	560,14	0,71	-22,78	1,56	0,12	0,84	0,84	796,89
337	15,89	55,05	16,78	0,92	1,02	1,02	384,59	26,94	270,61	NA	0,71	2,47	3,47	17,34	71,15	25,95	1,06	NA	0	1,53	6,08	5,43	13,82	14,52	0,65	1,07	1,07	976,6	247,81	585	NA	0,61	1,55	2,55	5,93	60,73	13,18	1,13	28482	0	1,34	5,99	-3,51	-10,07	-11,71	0,96	1,06	1,06	1216,13
338	20,42	31,55	11,92	0,94	2,73	2,74	212,52	129,03	72,27	0,89	0,35	0,54	1,54	38,98	35,27	64,36	11,21	27031,53	0	10,84	36,64	2,47	5,21	1,45	0,74	1,85	1,85	214,06	121,76	109,6	0,04	0,53	1,11	2,11	16,84	52,67	8,44	12,3	NA	0	8,43	76,47	0,06	0,14	NA	0,6	1,55	1,55	318,81
339	14,69	35,65	7,13	0,35	1,55	1,58	176,62	107,07	73,22	2,08	0,59	1,43	2,43	80,71	58,79	33,94	2,76	7831,17	9,06	32,03	71,87	3,25	5,85	1,16	1,04	2,77	2,82	130,03	62,89	29,95	1,6	0,44	0,8	1,8	95,53	44,51	25,47	3,56	NA	15,62	32,88	79,72	-3,62	-10	-2,23	0,39	1,3	1,33	224,07
340	-0,06	-4,35	-0,05	0,06	0,09	0,47	301,02	8,81	292,49	113,36	0,99	72,24	73,24	8,35	98,63	4,3	0,03	NA	0	6,96	54,61	3,2	5,44	0,86	0,17	0,91	0,91	97,91	28,41	38,64	NA	0,41	0,7	1,7	21,23	41,17	21,62	0,93	1621,57	0	4,84	207,48	26,43	92,79	9,01	0,58	0,94	1,13	124,17
341	0,43	0,85	0,62	0,85	1,55	1,55	523,28	177,21	256,32	NA	0,5	0,98	1,98	13,35	49,53	7,43	2,36	NA	0	18,58	61,58	-0,03	-0,09	-0,08	0,4	0,89	0,89	889,03	268,92	508,51	NA	0,64	1,74	2,74	10,3	63,54	2,22	0,85	5949,33	5,57	25,18	93,65	0,25	0,8	0,72	0,52	0,75	0,75	1056,81
342	1,5	91,21	2,52	0,13	1,11	1,12	611,45	351,07	355,47	3,59	0,98	59,69	60,69	4,73	98,35	2,47	0,06	NA	0	5,43	35,86	0,77	32,64	1,98	0,05	1,11	1,12	938,99	601,95	567,99	4,66	0,98	41,35	42,35	3,01	97,64	1,6	0,08	20690,56	0	5,77	35,39	-2,22	-647,91	-8,3	0,08	0,97	0,98	1362,19
343	7,26	17,19	3,18	1,72	1,72	1,73	115,18	NA	90,9	0,97	0,58	1,37	2,37	47,29	57,8	12,55	NA	NA	0	17,53	79	5,41	6,24	2,14	7,17	7,69	7,75	144,54	9,59	18,21	1,11	0,13	0,15	1,15	94,25	13,35	40,52	NA	7432	0	35,18	88,83	-112,09	-131,95	-263,53	7,22	7,22	7,34	855,79
344	-13,5	-196,49	-5,73	0,02	0,95	0,97	154,47	131,27	141,63	4,06	0,93	13,56	14,56	7,43	93,13	-9,38	0,73	NA	0	8,88	162,48	-10,39	-104,62	-6,28	0,13	1,01	1,05	220,44	171,29	193,86	7,29	0,9	9,07	10,07	10,17	90,07	-6,48	1,51	6127,89	0	12,42	145,43	12,5	62,88	6,69	0,15	0,84	0,88	194,7
345	-2097,76	87,63	NA	0,04	0,04	0,04	NA	NA	NA	NA	24,94	-1,04	-0,04	-2097,76	2493,77	-84,12	NA	NA	0	NA	0	352,87	352,87	46,13	NA	NA	NA	47,72	0	0	0	0	0	1	352,87	0	NA	NA	NA	0	0	0	-8,8	-8,8	-0,76	NA	NA	NA	31,5
346	3,33	32,93	3,13	0,4	1,49	1,5	342,06	163,66	190,91	1,85	0,9	8,87	9,87	17,89	89,87	6,78	2,92	NA	0	13,68	83,89	1,33	9,81	0,61	0,38	1,5	1,51	167,53	76,25	95,34	0,54	0,86	6,36	7,36	19,62	86,41	4,07	2,12	35012,98	0	8,39	79,01	-35,8	-350,27	-30,08	0,16	1,15	1,17	305,9
347	NA	NA	0,1	NA	NA	NA	NA	NA	NA	NA	NA	NA	NA	NA	NA	NA	NA	NA	NA	0	0	-1,19	654,2	-6,73	0,13	1,06	1,06	2059,59	1682,84	1803,22	NA	1	-549,55	-548,55	-1,19	100,18	-1,19	-0,03	NA	0	0	0	-0,11	18,22	-3,83	0,7	0,95	1,04	12610,14
348	0,98	38,69	1,18	0,1	0,61	0,61	272,77	213,91	400,34	0	0,97	38,43	39,51	2,87	97,47	6,37	0,1	NA	3,41	2,28	20,19	5,89	56,22	4,39	0,03	0,11	0,11	271,77	16,94	206,94	0	0,9	8,54	9,54	16,38	89,52	18,94	0,25	5143,4	0	7,81	72,49	-8,25	-1045,69	-11,7	0,01	0,2	0,23	516,36
349	1,92	14,89	2,65	0,44	21,01	21,01	500,8	339,28	16,5	NA	0,87	6,73	7,73	2,1	87,07	12,47	0,43	NA	0	0,24	1,35	-23,83	-63,38	-68,25	8,83	74,31	74,31	1045,12	342,84	5,24	NA	0,62	1,66	2,66	-23,83	62,39	-1,78	0,6	NA	0	0	0	-31,84	-56,47	-36,88	2,06	2,06	2,06	421,69
350	-8,54	-8,63	-9,69	93,08	93,08	93,08	412,74	NA	4,36	NA	0,01	0,01	1,01	-8,54	1,07	-800	NA	NA	0	0	0	-27,36	-28,48	-307,49	25,33	25,33	25,33	4101,33	0	158,44	0	0,04	0,04	1,04	-27,36	3,92	-698,64	NA	NA	0	0	0	0,77	0,85	0,58	7,54	10,29	10,29	273,97
351	1,29	79,8	46,15	0,01	0,46	0,61	12975,57	5600,31	12624,77	1916,44	0,98	60,64	61,64	1,94	98,38	3,88	0,04	NA	0	22,9	20,59	2,5	90,19	18,68	0	0,44	0,78	2722,38	1135,3	2610,54	904,75	0,97	35,02	36,02	3,38	97,22	4,42	0,11	NA	0	6,52	64,64	0,71	71,25	5,34	0,02	0,4	0,85	2728,14
352	-88,86	2,58	-13,19	0,03	0,03	0,03	54,04	0	1857,51	0	35,39	-1,03	-0,03	-69,49	3539,37	3,83	NA	NA	63,73	2,88	8,75	287,1	-5,84	7,87	0,02	0,02	0,02	10,01	NA	495,47	NA	50,2	-1,02	-0,02	316,42	5019,87	5,72	NA	NA	0	0,8	21,05	159,58	246,24	25,02	2,35	2,58	2,95	57,07
353	2,76	28,75	0,92	0,68	0,88	0,88	121,37	20,25	103,86	0,07	0,87	9,03	10,43	7,96	90,42	19,38	0,41	9026,5	0	1,74	34,07	-0,75	-16,58	-0,33	0,21	0,46	0,46	160,62	38,53	73,74	NA	0,95	21,03	22,03	1,89	95,46	7,49	0,08	11433,5	48,97	1,16	24,74	0,11	4,47	0,06	0,28	0,76	0,76	223,42
354	0,77	1,3	1,18	0,62	2,18	2,18	559,78	215,59	153,8	0,22	0,41	0,7	1,7	7,35	41,06	3,57	2,24	NA	0	10,12	96,65	2,46	3,73	4,24	0,71	3,19	3,24	629,76	226,63	98,59	4,66	0,34	0,52	1,52	9,1	34,26	9,38	1,94	38528,91	0	11,47	67,6	1,09	1,56	3,63	0,8	2,95	2,96	1212,11
355	-10,79	-26,67	-27,24	0,07	0,91	1,21	919,25	433,11	517,95	157,99	0,6	1,47	2,47	6,39	59,55	-18,11	1,39	NA	0	43,38	181,13	-1,88	-4,82	-3,41	0,15	0,9	1,18	662,79	286,51	379,79	106,47	0,61	1,56	2,56	19,56	60,99	-3,08	1,33	6340,84	0	38,93	97,32	7,26	14,73	15,83	0,1	1,1	1,43	793,5
356	13,7	14,38	58,97	26,19	26,19	26,19	1566,65	NA	59,16	NA	0,05	0,05	1,05	13,7	4,69	292,02	NA	NA	0	0	0	-8,35	-8,46	NA	75,12	75,12	75,12	NA	NA	NA	NA	0,01	0,01	1,01	-8,35	1,33	-627,37	NA	NA	0	NA	0	2,2	6,72	1,86	1,14	1,51	1,51	307,68
357	0,56	7,75	0,29	0,25	1,53	1,53	126,42	154,34	121,13	0	0,93	12,84	13,84	1,52	92,77	0,6	NA	NA	0	0,49	37,67	0,86	18,31	0,46	0,59	1,15	1,15	193,79	86,29	154,59	NA	0,95	20,37	21,37	7,15	95,32	0,9	0,63	3460,33	0	3,34	90,19	0,49	11,93	0,37	0,45	1,13	1,13	277,98
358	1,74	10,55	1,35	0,12	1,08	1,11	282,32	223,44	232,95	6,66	0,84	5,07	6,07	20,25	83,52	7,78	2,2	NA	0	14,36	75,65	28,57	62,44	14,9	0,34	1,61	1,86	190,33	120,82	95,4	24,18	0,54	1,19	2,19	48,43	54,25	59,22	9,39	22235,8	0	10,36	35,01	26,66	97,32	9,14	0,22	1,28	1,3	124,75
359	0	0	NA	-32,52	-32,52	-32,52	NA	NA	NA	NA	-0,03	-0,03	0,97	0	-2,65	0	7,43	NA	0	NA	NA	0,13	0,14	2,44	2,59	7,05	7,05	6663,68	1070,4	240	NA	0,04	0,04	1,04	4,91	3,65	3,67	1,3	NA	0	87,11	95,26	0,82	9,19	0,66	-0,25	0,94	0,94	293,82
360	8,78	44,66	5,69	0,26	1,07	1,08	235,74	147,5	182,29	1,07	0,8	4,09	5,09	53,27	80,34	16,95	1,32	NA	0	28,81	66,14	8,46	42,72	4,9	0,45	1,12	1,13	211,43	107,89	160,18	1	0,8	4,05	5,05	73,69	80,21	14,54	1,55	26177,31	0	37,79	72,58	1,13	7,3	0,87	0,61	1,05	1,06	278,36
361	16,73	27,48	9,42	0,03	5,38	5,38	204,91	100,54	21,65	0	0,39	0,64	1,64	37,44	39,14	78,28	1,56	NA	0	11,66	36,78	12,5	17,63	8,12	0,04	8,22	8,3	237,19	157,08	21,14	1,65	0,29	0,41	1,41	33,86	29,13	89,41	2,84	49817,93	0	13,88	46,96	11,61	14,86	8,31	0,03	7,34	7,34	260,55
362	13,66	38,45	2,03	1	1,57	1,57	54,2	19,58	34,15	NA	0,64	1,82	2,82	46,93	64,48	21,18	NA	NA	0	4,95	64,84	6,09	15,2	1,32	0,94	1,34	1,34	78,94	18,91	46,64	NA	0,6	1,5	2,5	66,68	59,93	15,44	2,04	2299,63	0	13,1	86,71	1,49	5,87	0,43	1,73	1,67	1,67	104,81
363	34,2	89,82	22,83	0,36	1,13	1,13	242,92	103,66	134,48	NA	0,62	1,62	2,63	78,28	61,92	62,85	1,19	27418,5	4,57	29,41	47,38	17,41	28,59	13,22	2,2	2,48	2,48	277,27	14,02	50,28	NA	0,39	0,64	1,64	62,65	39,12	75,76	1,5	31341	20,29	34,37	55,91	-25,16	-33	-1413,16	3,97	5,22	5,22	20444,23
364	-1,09	-1,3	-0,74	6,07	6,13	6,13	211,77	2,51	40,24	0	0,16	0,19	1,19	-1,09	16,31	-6,65	NA	NA	0	0	0	-88,02	-187,14	-15,2	1,65	2,15	2,15	63,02	16,19	32,92	NA	0,53	1,13	2,13	-88,02	52,97	-140,34	-3,44	NA	0	0	0	6,37	12,12	1,24	1,09	1,76	1,76	70,86
365	1,08	4,51	0,33	1,42	3,09	3,92	110,85	37,33	22,47	19,05	0,76	3,17	4,17	68,56	76,02	18,92	1,56	6439,7	0	20,55	76,06	0,54	2,01	0,23	1,63	3,86	4,65	156,54	64,79	29,01	23,35	0,73	2,74	3,74	69,51	73,23	12,93	2,3	5801	0	29,58	78,86	0,81	2,87	0,36	3,19	5,28	5,47	164,23
366	1,41	42,28	4,74	0	0,06	1,15	1224,58	60,84	1010	1106,52	0,97	29,01	30,01	1,41	96,67	1,58	3,69	NA	0	0	0	-0,18	-8,01	-0,72	0,02	0,26	2,38	1427,9	113,26	476,08	1026,04	0,98	42,5	43,5	-0,18	97,7	-0,1	3,4	NA	0	0	0	0,56	19,81	11,85	0,09	0,65	9,58	7699,93
367	-0,55	-46,18	NA	370,29	388,21	388,21	NA	NA	NA	NA	0,99	82,28	83,28	-0,55	98,8	-0,46	5,86	NA	0	NA	0	-25,01	103,83	-31,25	0,2	0,4	0,73	456,08	42,39	214,88	72,82	1,24	-5,15	-4,15	0,97	124,09	-14,19	0,8	4773,33	0	32,47	299,99	-7,46	21,08	-5,43	0,35	0,7	1,03	265,2
368	6,8	41,84	3,73	0,06	1,33	1,33	199,53	13,02	98,45	NA	0,84	5,15	6,15	6,8	83,75	21,08	1,54	NA	33,86	0	0	0	0	NA	0,81	1,07	1,07	NA	NA	NA	NA	0,97	29,19	30,19	0	96,69	0	1,51	NA	14,88	NA	NA	28,66	83,41	7,7	11,21	12,32	12,32	97,76
369	11,94	70,71	2,34	0,69	0,77	0,87	71,39	3,69	47,12	4,71	0,83	4,92	5,92	14,39	83,12	31,17	0,79	NA	0	0,48	6,84	30,41	73,5	7,32	2,04	2,27	2,74	87,81	5,95	26,05	12,4	0,59	1,42	2,42	32,07	58,63	66,76	4,01	61417	14,15	0,4	3,18	24,79	43,42	6,66	0,95	1,25	2,35	97,75
370	9,25	57,33	6,41	0,01	0,31	0,36	252,04	55,66	163,2	8,54	0,84	5,2	6,2	28,42	83,86	17,92	0,22	NA	7,33	13,27	47,83	0,28	6,17	0,37	0,06	0,32	0,42	484,73	99	387,42	45,23	0,95	21,06	22,06	9,03	95,47	4,85	0,08	14939,61	13,6	11,62	60,17	0,01	0,29	0,01	0,06	0,37	0,43	381,42
371	16,79	16,79	2,25	NA	NA	NA	42,62	0	0	0	0	0	1	16,79	0	NA	NA	NA	0	0	0	0,87	5,76	0,93	0,02	1,63	1,63	394,02	383,32	237,93	0	0,85	5,65	6,65	0,87	84,96	1,02	NA	NA	0,15	0	0	-0,54	-4,47	NA	0,01	1,47	1,47	1988,06
372	43,41	46,59	21,7	2,95	13,23	13,01	181,93	94,23	8,79	-2,54	0,07	0,07	1,07	56,42	6,84	735,59	5,51	NA	1,46	6,5	17,66	5,82	6,94	3,68	2,21	5,56	5,59	230,75	100,42	35,66	1,02	0,16	0,19	1,19	18,32	16,18	65,61	7,61	13245,68	0,18	7,91	53,82	24,47	38,29	14,92	1,56	2,68	2,69	221,87
373	-7,23	-98,41	-6,91	0,49	0,49	0,81	215,07	0	318,83	103,17	0,93	12,62	13,62	-7,23	92,66	-2,45	0,3	NA	0	0	0	14,75	57,21	11,95	0,75	0,75	0,99	295,68	NA	216,42	52,08	0,74	2,88	3,88	14,75	74,21	34,93	0,99	NA	0	0	0	2,74	9,34	1,58	0,97	0,97	1,2	210,18
374	42,88	83,24	10,31	4,73	6,64	6,64	87,55	19,34	10,14	NA	0,12	0,23	1,94	72,63	48,49	447,14	2,32	NA	0	7,16	28,51	22,82	33,75	11,22	20,02	20,02	20,02	179,45	NA	7,73	NA	0,04	0,07	1,48	42,71	32,39	660,56	5,41	11203,75	0	9,78	34,99	11,17	10,96	11,34	-44,34	-44,46	-44,46	369,57
375	37,91	100	36,59	1,52	1,61	1,61	351,41	20,07	215,81	NA	0,62	1,64	2,64	37,91	62,09	61,04	NA	NA	0	0	0	20,13	42,73	18,99	0,18	1,94	1,94	344,25	307,29	174,64	NA	0,53	1,12	2,12	32,16	52,88	38,07	NA	NA	0	11,35	32,55	16,87	30,73	13,19	0,61	2,22	2,22	284,53
376	-9,55	-34,66	-8,34	0,06	0,3	0,67	317,93	55,62	227,73	83,59	0,72	2,63	3,63	-9,55	72,45	17,39	0,54	NA	0	0	0	-51,43	-88,61	-20,97	1,03	1,04	2,29	148,85	0,4	38,01	48,21	0,42	0,72	1,72	-51,43	41,96	-105,84	1,84	NA	0	0	0	1,31	8,31	1,35	0,01	0,95	1,03	376,9
377	2,5	-11,64	4,4	0,37	0,45	0,45	640,31	66,76	769,34	0	1,22	-5,65	-4,65	6,52	121,5	18,32	-0,56	NA	0	7,07	14,78	-20,45	44,45	-44,36	0,34	0,37	0,37	791,86	36,97	1139,54	NA	1,46	-3,17	-2,17	-0,71	146	7,51	-1,06	20807	0	42,83	60,85	31,8	2530,31	44,09	0,34	0,36	0,36	504,65
378	-4,64	-45,22	-9,81	0,15	0,63	0,63	770,09	331,51	683,51	NA	0,9	8,75	9,75	-4,64	89,74	4,05	0,24	NA	0	0	0	-1,62	-18,08	-8,44	0,19	0,7	0,7	1903,58	867,24	1709,57	NA	0,91	10,18	11,18	-1,62	91,06	7,58	0,25	NA	0	0	0	-20,89	219,17	-4,82	0,28	0,81	0,81	83,93
379	-95,4	66,93	-294,65	0,01	0,03	0,03	1124,21	37,95	2679,52	0,68	2,43	-1,7	-0,7	-58,06	242,55	-22,15	-1,53	NA	0	115,32	-258,5	57,1	546,51	68,71	0,01	0,01	0,01	439,25	NA	387,42	0,08	0,9	8,57	9,57	65,86	89,55	78,99	0,63	47245,5	0	10,54	10,8	-8,3	-389,11	-10,45	0,04	0,23	0,23	458,05
380	-11,97	90,01	-8,89	0,15	1,3	1,38	270,3	164,79	175,99	14,92	1,13	-8,52	-7,52	2,86	113,29	-8,62	-1,54	NA	0	11,01	129,36	21,17	138,18	9,1	0,01	1,2	1,23	156,95	124,72	112,48	3,25	0,85	5,53	6,53	31,14	84,68	26,42	4,86	92020,75	0	4,29	27,6	17,14	48,71	10,21	0,23	1,49	1,53	216,92
381	-6,2	-53,87	-2,31	0,02	1	1	135,34	73,07	65,31	NA	0,88	7,69	8,69	15,42	88,49	4,04	0,99	NA	30,9	8,04	69,04	-7,19	-86,78	-2,61	0,01	0,6	0,6	132,42	45,17	52,97	NA	0,9	10,82	12,06	17,7	91,71	-7,93	0,61	4308,73	39,86	9,03	98,44	-35,37	119,19	-19,81	0,07	0,36	0,36	203,91
382	26,34	-146,53	3,67	0,09	0,74	0,78	50,78	38,14	58,1	2,24	1,18	-6,56	-5,56	137,7	117,97	22,74	-39,57	NA	0	15,54	74,12	8,39	3485,43	3,37	0,19	0,7	0,87	146,5	73,19	142,4	23,58	1	414,22	415,22	60,21	99,76	10,15	0,09	NA	0	20,8	80,36	8,79	97,7	NA	0,36	0,81	1,03	170,9
383	2,16	3,68	1,73	0,57	3,07	3,07	292,88	131,78	90,63	0,45	0,41	0,71	1,71	33,23	41,43	10,88	18,98	NA	0	25	76,28	-43,94	-156,56	-52,92	0,01	1,58	1,58	439,6	240,12	216,06	0,02	0,72	2,56	3,56	-13,36	71,93	-59,22	12,6	-7422,25	11,43	36,83	-241,29	26,26	60,84	14,62	0,93	1,83	1,83	202,68
384	2	13	0,34	0,19	1,32	1,32	62,19	52,75	46,66	NA	0,85	5,5	6,5	146,73	84,61	2,36	NA	4026,86	0	24,73	97,51	0,87	10,83	0,42	0,16	1,1	1,1	176,21	149,26	157,48	NA	0,92	11,39	12,39	68,4	91,93	0,95	NA	5133,36	0	32,6	97,15	-0,25	-5,39	-0,12	0,39	0,9	0,9	168,74
385	0,72	0,72	8,5	588,58	588,58	588,58	1130,08	0	7,2	0	0	0	1	0,72	0,17	425	NA	NA	0	0	0	0,87	0,87	8,86	324,86	324,86	324,86	3726,65	NA	11,31	NA	0	0	1	0,87	0,31	281,82	NA	NA	0	0	0	-1,28	-7,74	-0,4	0,46	1,02	1,02	113,09
386	41,99	54,24	27,73	4,87	4,43	4,43	208,67	-23,96	53,7	NA	0,23	0,29	1,29	41,99	22,59	185,86	NA	NA	0	0	0	6,21	26,75	18,5	0,87	1,3	1,3	1087,98	360	824,15	NA	0,77	3,31	4,31	11,53	76,8	8,08	NA	4029	0	15,88	42,52	5,2	6,69	3,82	3,63	4,47	4,47	267,58
387	9,47	16,15	4,76	0,63	1,4	1,43	182,89	51,69	66,92	2,32	0,41	0,7	1,7	39,17	41,34	42,28	1,34	NA	0	14,92	58,87	2,98	6,91	1,95	0,07	0,93	0,97	238,96	109,56	77,14	5,3	0,57	1,32	2,32	25,44	56,87	13,62	0,96	19660,15	21,01	14,7	70,16	2,54	4,21	1,83	0,09	0,82	1,12	261,79
388	0,7	3,13	0,62	0,25	1,21	1,28	320,06	236,79	245,39	18,39	0,78	3,46	4,46	35,57	77,57	4,92	NA	NA	0	30,66	84,3	0,38	1,28	0,19	0,25	1,41	1,41	187,28	150,78	130,38	NA	0,71	2,4	3,4	39,8	70,62	0,53	NA	9433	0	20,23	74,85	0,31	1,15	0,3	0,25	2,96	2,96	351,61
389	9,47	54,17	3,19	0,68	0,88	0,88	122,57	19,46	96,94	NA	0,83	4,72	5,72	60,08	82,51	19,42	0,64	NA	0	17,04	75,2	14,89	45,33	3,71	0,53	0,82	0,82	90,93	16,46	56,89	NA	0,67	2,04	3,04	80,14	67,14	31,39	0,72	16834,08	0	16,25	71,13	4,4	10,08	1,23	0,4	0,86	0,97	101,58
390	0	0	NA	NA	NA	NA	NA	NA	NA	NA	NA	NA	1	0	0	NA	NA	NA	0	NA	NA	0	0	NA	NA	NA	NA	NA	NA	NA	NA	NA	NA	1	0	0	NA	NA	NA	0	NA	NA	0	0	NA	NA	NA	NA	NA
391	2,37	6,86	1,7	0,54	1,53	1,53	146,45	166,37	169,13	0	0,65	1,89	2,89	2,37	65,44	3,62	NA	NA	0	0	0	1,76	4,19	1,23	0	0,42	0,42	254,26	61,28	145,31	NA	0,58	1,38	2,38	1,76	57,95	37,26	0,56	NA	0	0	0	0,08	0,3	0,1	0,23	0,35	0,35	487,91
392	0,27	2,42	0,15	0,01	0,41	0,48	200,43	63,24	156,57	9,59	0,89	7,95	8,96	15,96	88,84	6,68	0,34	NA	9,22	8,64	147,92	-0,01	-0,1	-0,01	0,04	0,21	0,27	289,64	39,73	231,6	13,06	0,9	8,87	9,87	11,76	89,87	7,9	0,24	2705,56	8,5	9,34	95,67	0,33	3,88	0,24	0,05	0,33	0,34	259,04
393	2,1	23,8	1,08	0,93	0,96	0,96	187,52	3,74	169,12	NA	0,91	10,35	11,35	2,1	91,19	13,03	0,69	NA	0	0	0	7,12	36,31	1,11	0,55	1,2	1,2	56,88	29,61	45,1	NA	0,8	4,1	5,1	7,12	80,4	22,21	6,08	NA	0	0	0	3,05	18,04	0,89	0,81	1,11	1,11	106,22
394	-0,43	-6,58	NA	0	0	0	NA	NA	NA	NA	0,93	14,24	15,24	-0,43	93,44	-0,46	0,07	NA	0	NA	NA	-0,06	-0,98	NA	0	0	0	NA	NA	NA	NA	0,93	14,38	15,38	-0,06	93,5	-0,07	0,07	NA	0	NA	0	-0,08	-1,32	NA	0	0	0	NA
395	1,66	4,11	2,73	0	0,01	1,68	597,46	2,81	312,28	594,76	0,59	1,47	2,47	1,66	59,5	2,8	NA	NA	6,65	0	0	-2,9	-3,41	-12,34	0,31	0,34	6,55	1553,17	6,79	22,83	1420,63	0,15	0,17	1,17	-2,9	14,87	-14,97	25,25	NA	13,25	0	0	4,32	4,99	16,35	0,35	0,69	7,36	1376,68
396	9,1	23,33	31,21	0,65	0,81	0,81	1248,08	121,59	752,82	NA	0,61	1,56	2,56	9,1	60,99	28,71	0,77	NA	0	0	0	-0,02	-0,11	-0,14	0,5	0,76	0,76	2200,87	226,1	850,13	NA	0,79	3,87	4,87	-0,02	79,48	1,14	0,87	1283	0	0	0	0,34	1,2	1,59	0,09	0,12	0,12	1718,44
397	7,46	13,13	2,83	2,34	2,34	2,34	73,65	0	57,98	0	0,43	0,76	1,76	24,21	43,16	24,99	NA	NA	0	6,36	53,29	27,38	59,1	6,26	1,84	1,84	1,84	83,44	NA	31,83	NA	0,4	0,87	2,16	43,73	53,68	75,41	NA	19025	0	3,74	29,35	16,73	30,73	5,02	2,2	2,39	2,39	109,15
398	31,57	45,77	8,11	0,98	2,95	3,22	93,46	56,66	28,67	7,91	0,31	0,45	1,45	31,57	31,02	101,76	NA	NA	0	0	0	37,27	54,35	17,53	0,28	2,27	2,63	171,74	105,73	53,23	19,67	0,31	0,46	1,46	44,04	31,43	133,06	3,96	NA	0	3,19	11,68	4,9	6,02	3,05	1,34	3,42	4,66	226,51
399	0,44	26,92	0,34	0,29	0,98	0,98	283,31	188,36	274,85	NA	0,98	60,41	61,53	2,79	98,37	0,45	0,39	NA	0	1,83	-236,91	0,39	14,92	0,32	0,03	0,98	0,98	301,81	275,41	289,14	NA	0,97	37,26	38,33	3,1	97,39	0,4	0,57	2992,04	0	2,24	379,35	-1,62	-68,12	-1,56	0,11	1,01	1,01	351,68
400	-22,24	-25,34	-7,63	7,98	9,95	9,95	82,36	NA	12,39	NA	0,12	0,14	1,14	-21,94	12,23	199,82	NA	NA	0	0,11	0,61	-86,43	-142,35	-14,84	2,14	3,21	3,21	62,69	NA	19,23	NA	0,39	0,65	1,65	126,6	39,28	-220	NA	3564	0	36,59	81,02	-302,14	175,85	-37,38	0,05	0,38	0,38	45,03
401	-10,64	-65,42	NA	0,11	0,77	1,4	NA	NA	NA	NA	0,84	5,15	6,15	-10,64	83,74	-12,7	1,18	NA	0	NA	0	13,7	78,58	9,22	0,29	1,05	1,19	245,66	93,86	124,3	18,44	0,83	4,73	5,73	17,75	82,56	26,95	0,72	45615	0	2,73	10,83	1,18	22,09	0,93	0,02	0,96	1	286,78
402	1,72	35,67	0,69	0,22	1	1	144,84	NA	127,78	NA	0,96	19,81	20,71	14,1	95,17	7,54	1,01	NA	1,28	4,93	52,59	0,58	1,35	1,11	0,31	1,04	1,04	701,08	290,26	315,28	NA	0,57	1,34	2,34	9,38	57,26	5,86	1,07	8689,11	11,63	16,9	93,92	0,53	1,9	0,89	0,06	0,83	1,04	614,84
403	12,25	83,41	53,54	0,06	0,23	0,23	1590,14	225,73	1339,43	NA	0,85	5,81	6,81	12,25	85,31	18,03	0,18	NA	0	0	0	0,96	19,91	14,81	0,01	0,21	0,21	5651,47	789,24	3953,77	NA	0,71	14,77	20,82	0,96	95,2	2,65	0,06	NA	0	0	0	10,57	71,57	139,75	0	0,21	0,21	4812,74
404	3,63	13,41	6,5	0,12	0,35	0,35	652,29	111,09	470,54	0	0,73	2,7	3,7	3,63	72,94	38,49	0,38	NA	0	0	0	-62,02	392,14	-297,17	0,11	0,13	0,13	1748,98	26,3	1997,84	NA	1,16	-7,32	-6,32	-62,02	115,82	-17,51	-0,2	NA	0	0	0	-7,56	59,21	-10,49	0,41	0,7	0,76	504,88
405	3,79	20,86	7,4	0,05	0,32	0,32	710,05	152,46	574,48	0	0,82	4,5	5,5	3,79	81,81	32,25	0,25	NA	0	0	0	2,49	12,89	12,28	0,03	0,39	0,39	1802,37	522,78	1434,58	NA	0,81	4,18	5,18	2,49	80,71	3,08	0,28	NA	0	0	0	0,4	2,68	0,76	0,02	0,58	0,58	687,48
406	-0,18	-0,72	-0,04	0,24	1,23	1,32	72,74	53,67	54,11	4,78	0,76	3,08	4,08	50,26	75,51	-0,23	NA	NA	0	10,08	125,95	-45,88	3359,48	-6,84	0,05	0,71	0,87	54,45	34,32	52,7	8,99	1,01	-74,23	-73,23	42,45	101,37	-42,02	-0,04	10261	0	13,18	96,44	-1,12	78,66	-0,99	0,03	0,68	0,98	322,83
407	10,73	70,06	5,37	0,28	0,66	0,73	182,07	53,54	135,69	9,78	0,85	5,53	6,53	31,44	84,68	28,66	0,47	NA	3,21	10,36	41,14	14,76	41,67	7,53	0,06	0,7	0,87	186,26	74,82	103,06	20,97	0,65	1,82	2,82	27,28	64,58	52,91	0,81	23390,6	7,37	6,39	23,39	8,85	21,79	5,1	0,36	1,08	1,13	209,76
408	4,81	18,47	3,11	0,02	0,9	0,99	235,64	131,76	139,91	14,58	0,74	2,84	3,84	21,3	73,97	10,39	0,97	NA	12,28	10,67	65,88	8,89	27,74	6,38	0,07	0,91	1,01	261,85	125,33	150,13	16,35	0,68	2,12	3,12	26,31	67,95	20,26	1,16	26742,43	8,44	12,5	51,85	2,87	9,62	1,12	0,28	1,03	1,12	141,37
409	2,06	13,37	3,43	0,49	4,96	5,34	606,28	156,04	34,93	13,25	0,85	5,49	6,49	9,91	84,6	7,04	1,38	NA	20,1	13,07	66,86	1,64	12,11	1,9	0,74	8,67	9,88	423,91	150,55	18,97	23,11	0,86	6,4	7,4	11,02	86,48	14,74	1,73	10394,23	12,73	10,9	38,39	-3	-37,16	-3,57	0,22	3,59	4,03	434,03
410	35,42	49,9	9,52	1,91	3,04	3,04	97,86	31,82	28,08	NA	0,29	0,41	1,41	35,42	29,01	141,04	6,46	NA	0	0	0	12,92	62,07	8,22	0,55	0,63	1,27	232,12	15,08	177,44	114,62	0,79	3,8	4,8	12,92	79,19	17,86	17,05	NA	0	0	0	7,37	49,02	4,68	0,35	0,53	1,19	231,07
411	2,87	8,89	0,28	1,16	1,48	1,48	22,6	7,48	23,87	NA	0,68	2,1	3,1	20,11	67,77	4,23	NA	NA	0	1,69	68,87	-1,52	-7,27	-0,27	0,18	0,65	1	64,18	23,22	50,04	17,98	0,79	3,77	4,77	49,54	79,05	5,84	1,02	NA	0	8,98	171,47	1,7	61,06	1,68	0,16	0,77	0,77	357,72
412	0,74	2,77	0,31	0,01	0,68	0,79	149,94	35,65	27,31	6,2	0,73	2,74	3,74	44,78	73,25	10,37	0,9	NA	47,06	18,14	83,83	0,14	0,51	0,08	0,04	0,35	0,38	198,37	28,99	64,97	3,3	0,72	2,51	3,51	36,1	71,52	13,05	0,64	NA	38,13	19,54	70,52	0,97	3,57	0,56	0,01	0,56	0,58	210,85
413	23,97	-158,26	16,88	0,36	0,43	0,56	256,22	4,73	68,64	9,1	1,15	-7,6	-6,6	23,97	115,15	24,64	0,25	NA	0	0	0	17,41	644,12	9,83	0,22	0,4	0,48	206,1	13,46	72,15	5,89	0,97	35,96	37,01	24,98	97,3	29,87	0,17	24579	0	4,28	17,35	16,09	86,46	8,15	0,62	1,16	1,26	184,43
414	0,77	11,66	0,53	0,51	0,76	0,76	117,04	41,66	230,86	NA	0,93	14,06	15,06	0,77	93,36	0,83	NA	NA	0	0	0	0,57	12,83	0,46	0,29	1,05	1,05	296,27	212,56	278,39	NA	0,96	21,44	22,44	0,57	95,54	0,6	NA	NA	0	0	0	0,37	9,67	0,39	0,3	1,04	1,04	382,49
415	-1,16	-12,63	-1,37	0,04	0,06	0,79	427,82	10,35	327,65	257,24	0,91	9,87	10,87	3,94	90,8	1,03	0,42	NA	5,19	6	59,76	-0,25	1,56	-0,33	-0,02	0,07	0,69	474,78	38,31	442,02	280,11	0,95	-5,82	-6,13	9,43	116,31	3,38	-0,47	1609,44	0,39	12,59	93,75	0,87	-5,35	1,22	-0,14	0,05	0,57	513,37
416	64,33	70,18	20,89	17,9	17,9	17,9	118,18	NA	6,34	NA	0,08	0,08	1,09	81,53	8,34	1340,17	32,37	NA	0	5,59	11,88	35,06	74,13	24,26	3,69	3,69	3,69	252,57	NA	16,82	NA	0,52	1,11	2,11	41,83	52,7	87,34	1,24	NA	0	4,68	10,59	0,29	0,5	0,24	3,29	4,63	4,63	303,99
417	12,96	88,53	3,66	0,41	1,43	1,43	102,91	32,71	28,46	0	0,85	5,8	6,83	29,71	85,36	29,79	0,53	38659,86	7,76	4,74	34,7	7,1	30,27	1,95	0,28	1,47	1,47	100,12	30,81	24,64	NA	0,76	3,25	4,26	16,78	76,54	29,91	0,52	82811	1,25	2,65	25,15	6,31	21,94	1,68	0,32	2,17	2,17	97,09
418	7,78	9,12	10,42	5,62	6,02	6,02	487,27	27,52	69,22	NA	0,15	0,17	1,17	15,39	14,64	95,9	6,42	NA	0	10,18	32,03	-8,25	-8,25	-13,45	-624,31	-637	-637	595,18	10,61	-0,84	NA	0	0	1	-8,25	-0,02	1400	11,18	NA	0	0	0	-1,11	-5,3	-2,12	0,04	0,13	0,13	697,16
419	1,49	1,57	1,2	2,5	19,52	22,27	191,93	221,06	12,98	36,13	0,04	0,05	1,05	8,17	4,49	33,29	NA	NA	0	5,36	73,68	1,32	1,96	0,6	0,57	2,45	3,09	166,69	100,19	53,29	34,41	0,32	0,48	1,48	12,17	32,41	4,08	NA	8157	0	4,95	85,23	0,68	2,38	0,14	0,54	0,63	1,4	76,83
420	1,43	4,65	0,71	0,3	1,89	1,9	179,36	113,29	71,55	0,78	0,69	2,25	3,25	23,61	69,23	14,18	2,46	19343,54	0	10,93	53,44	-6,75	-29,29	-4,23	0,23	1,6	1,61	228,85	144,02	97,03	1,12	0,77	3,34	4,34	12,12	76,94	0,79	2,14	NA	3,91	11,83	53,3	-24,69	-346,73	-11,51	0,29	1,36	1,48	169,68
421	2,27	4,22	NA	0	1,22	1,22	NA	NA	NA	NA	0,46	0,86	1,86	2,27	46,19	4,91	1,23	NA	0	NA	0	12,88	31,59	21,35	0,01	0,28	0,28	604,86	69,66	260,24	NA	0,59	1,45	2,45	18,92	59,22	21,75	0,64	6250,55	0	10	60,31	2,89	70,78	6,44	0,04	0,17	0,18	812,35
422	0,14	0,56	0,28	0,49	1,25	1,55	699,79	157,04	189,2	64,81	0,3	1,19	3,9	18,01	74,36	27,02	0,49	4526,29	2,78	34,35	92,31	0,1	0,43	0,14	0,51	1,23	1,41	532,47	145,52	191,26	37,97	0,4	1,75	4,37	17,24	77,12	8,28	0,52	NA	2,52	25,01	79,29	-0,24	-0,98	-0,26	0,17	0,68	0,75	409,35
423	-0,75	-2,26	-1,16	0,02	0,53	0,53	559,95	132,85	258,43	NA	0,67	2	3	4,04	66,69	2,66	0,45	NA	0	7,37	60,25	-9,48	-26,47	-12,14	0,02	0,03	0,03	467,31	2,25	295,83	NA	0,64	1,79	2,79	-2,36	64,19	-9,41	0,36	2580	0	9,12	271,22	-5,92	-22,12	-9,75	0,07	0,19	0,19	599,59
424	19,07	20,9	16,69	10,26	11,64	11,64	318,5	36,92	26,81	NA	0,09	0,09	1,1	45,05	8,74	224,1	NA	NA	0	22,73	55,2	29,35	30,11	28,81	37,42	39,18	39,18	358,32	15,75	8,95	NA	0,03	0,03	1,03	41,38	2,55	1150,36	NA	NA	0	11,81	28,74	21,61	22,76	19,02	17,52	19,78	19,78	320,35
425	-3,93	-34,16	-15,15	0,41	0,87	0,87	1403,14	297,15	644,95	NA	0,88	7,69	8,69	-3,93	88,49	17,2	0,93	NA	0	0	0	-1,18	-9,91	-3,71	0,77	1,01	1,01	1146,13	140,77	601,86	NA	0,88	7,39	8,39	-1,18	88,09	23,41	1,07	NA	0	0	0	-8,81	-147,15	-13,08	0,45	1,05	1,05	540,51
426	-53,76	240,87	-20,58	0,11	0,4	0,82	139,33	47,78	164,06	70,58	1,22	-5,48	-4,48	13,06	122,32	-43,54	-11,01	2395,22	0	25,58	265,71	-14,01	45,63	-5,33	0,15	0,35	0,74	138,92	35,24	176,3	69,19	1,31	-4,26	-3,26	28,01	130,7	-10,24	-6,25	6492,43	0	15,99	105,98	20,23	933,07	10,15	0,01	0,6	1,02	182,72
427	-10,88	-12,21	NA	9,19	9,19	9,19	NA	NA	NA	NA	0,11	0,12	1,12	-10,88	10,88	-100	NA	NA	0	NA	0	3,87	4,09	11,73	18,53	18,53	18,53	1106,49	NA	58,89	NA	0,05	0,06	1,06	3,87	5,4	71,7	NA	NA	0	0	0	0,16	0,62	0,16	1,34	1,34	1,34	376,61
428	-22,81	-335,49	-8,93	0,49	0,49	0,79	142,5	NA	131,27	38,67	0,93	13,71	14,71	-22,81	93,2	-17,38	0,26	NA	0	0	0	23,82	25,37	8,62	13,18	13,18	13,18	132,04	NA	7,96	NA	0,06	0,07	1,07	23,82	6,11	493,76	4,93	NA	0	0	0	-4,57	-7,58	-3,19	2,29	2,29	2,29	253,91
429	11,4	41,12	5,44	0,04	1,38	1,38	173,68	124,41	109,14	0,26	0,71	2,56	3,61	22,26	72,27	24,16	2,83	NA	0	5,18	35,9	9,67	31,38	6,56	0,25	1,34	1,36	247,49	113,98	152,87	3,12	0,69	2,24	3,24	23,46	69,17	21,7	2,51	35640,77	0	9,35	41,55	2,19	7,84	2,49	0,22	1	1,01	414,05
430	2,76	29,82	0,67	0,25	1,06	1,1	88,63	63,57	79,26	3,81	0,91	9,8	10,8	58,51	90,74	3,04	NA	NA	0	13,57	92,99	0,46	8,43	0,19	0,24	1,02	1,02	153,79	110,06	141,03	0,13	0,95	17,27	18,27	34,93	94,53	0,59	1,22	9336,17	0	14,53	95,55	0,1	2,28	0,06	0,23	0,97	1,02	232,56
431	6,13	43,97	1,43	2,06	9,56	9,57	84,98	60,21	8,03	0,12	0,86	6,17	7,17	93,8	86,05	8,88	60,51	14743,67	0	20,47	87,99	3,94	18,14	0,81	5,99	6,9	6,91	74,56	6,41	7,07	0,07	0,78	3,6	4,6	131,68	78,27	11,22	5,18	13121,55	0	26,09	92,4	22,79	46,04	2,81	0,65	4,27	4,28	44,9
432	-2,62	-6,38	-2,02	0	1,62	1,65	281,13	259,53	103,22	4,6	0,59	1,43	2,43	20,92	58,9	-0,97	9,96	21251,76	20,78	18,18	88,81	-2,09	-4,92	-2,32	0	1,67	1,7	404,57	376,95	123,39	5,43	0,58	1,35	2,35	17,32	57,52	-0,98	13	22337,14	25,91	21,51	97,34	-8,09	-23,64	-8,41	0	1,48	1,5	378,22
433	-2,94	209,79	-0,74	0,51	0,99	0,99	91,1	-1	91,32	NA	1,01	-72,42	-71,42	2,21	101,4	-2,9	NA	NA	0	1,29	173,3	0,52	-0,53	0,12	0,07	0,41	0,5	84,71	-1,64	165,6	16,33	1,98	-2,02	-1,02	28,71	198,36	0,26	NA	13296	0	6,54	94,03	0,45	-6,01	0,06	0,08	0,78	0,92	51,14
434	1,66	5,68	1,17	1,09	1,13	1,13	256,54	2,52	92,52	NA	0,71	2,42	3,42	36,92	70,73	16,58	1,31	NA	26,6	24,85	67,27	0,41	1,14	0,41	1,17	1,96	2,03	366,4	3,57	132,23	9,07	0,64	1,77	2,77	42,92	63,94	7,2	2,5	12498,33	22,19	42,67	84,9	0,35	0,9	0,44	1,33	1,89	1,89	457,71
435	0	0	NA	NA	NA	NA	NA	NA	NA	NA	0	0	1	0	0	NA	NA	NA	0	NA	NA	0	0	NA	NA	NA	NA	NA	NA	NA	NA	NA	NA	1	0	0	NA	NA	NA	0	NA	NA	-12,92	-14,41	NA	9,65	9,65	9,65	NA
436	-0,58	-35,95	-0,5	0,01	1	1	314,36	303,26	305,93	NA	0,98	61,47	62,47	-0,58	98,4	-0,07	1,06	NA	0	0	0	-67,36	110,15	-107,86	0,33	0,44	0,44	584,43	101,79	928,93	0	1,61	-2,64	-1,64	-67,36	161,15	-40,59	-15,64	NA	0	0	0	60,21	2083,99	34,8	0,89	0,96	0,96	210,39
437	-25,64	-52,71	-15,66	0,03	0,69	0,69	222,31	73,49	112,34	NA	0,51	1,06	2,06	31,7	51,36	-49,92	0,75	1630,92	0	35,02	151,45	23,23	32,45	9,55	1	1,21	1,21	150,13	8,48	41,36	NA	0,28	0,4	1,4	76,79	28,43	165,67	1,09	6856,25	0	22,03	50,79	25,01	39,4	9,24	0,38	2,11	2,11	134,44
438	-2,54	-3,8	-2,53	0,15	0,34	2,71	362,3	22,24	118,71	285,82	0,33	0,49	1,49	-2,34	33,03	7,98	6,58	NA	0	0,2	86,26	0,62	0,66	0,94	0,08	1,24	14,42	552,05	40,13	34,48	460,71	0,06	0,07	1,07	1,2	6,23	57,52	10,81	NA	0	0,87	-2,08	0,34	0,34	0,49	4,17	25,25	69,62	528,79
439	10,38	48,11	4,92	0,32	1,18	1,21	172,69	109,37	130,95	4,47	0,78	3,64	4,64	51,79	78,43	15,54	3,43	21110,63	0	19,65	74,17	0,29	1,65	0,27	0	0,94	1,04	342,53	220,41	204,63	26,21	0,83	4,73	5,73	40,09	82,55	4,56	1,13	18260,9	20,46	37,35	82,84	-34,82	-421,24	-21,97	0,03	0,81	0,88	229,67
440	41,02	59,39	44,12	3,21	3,21	3,21	391,47	NA	119,74	NA	0,31	0,45	1,45	86,12	30,93	132,64	NA	NA	0	48,5	50,67	16,69	24,27	2,3	3,15	3,15	3,15	50,24	NA	15,47	NA	0,31	0,45	1,45	87,25	31,22	53,48	NA	NA	0	9,71	76,21	21,91	30,7	15,21	2,24	3,49	3,49	252,62
441	-4,89	-5,26	-0,51	7,82	12,32	13,94	15,64	12,03	2,68	4,41	0,07	0,08	1,08	5,47	7,17	-68,12	NA	NA	0	1,07	14,67	4,24	4,54	0,29	4,04	12,47	15,01	25,24	13,97	1,66	4,27	0,07	0,07	1,07	30,1	6,66	63,64	NA	578,67	0	1,79	83,58	4,07	4,48	0,25	1,87	8,32	10,83	22,54
442	0,86	13,87	1,41	-1759,55	-1845,8	-1845,8	593,06	23,73	-0,28	NA	0,94	15,09	16,09	0,86	93,78	4,69	0,46	NA	0	0	0	-1,37	-22,45	-2,28	-224,32	-224,32	-224,32	607,82	0	-2,38	0	0,94	15,36	16,36	-1,37	93,89	3,97	0,55	NA	0	0	0	NA	NA	NA	NA	NA	NA	NA
443	4,88	16,74	3,62	0,05	1,26	1,45	269,96	149,41	153,26	28,59	70,84	242,9	3,43	5,74	NA	NA	NA	NA	NA	NA	NA	5,49	17,32	4,18	0,1	1,85	2	278,15	189,43	126,68	19,86	0,68	2,14	3,16	14,58	68,34	9,32	5,53	37743,38	0	6,93	63,74	1,35	5,49	1,29	0,09	1,53	1,63	349,91
444	31,35	87,8	38,93	1,43	1,48	1,48	255,82	15,58	287,42	NA	0,64	1,8	2,8	31,35	64,29	51	8,28	NA	0	0	0	-38,22	-115,98	-59,61	0,22	0,27	0,27	569,31	19,5	376,48	NA	0,67	2,03	3,03	-38,22	67,05	-45,25	0,41	NA	0	0	0	21,49	53,67	10,88	0,77	1,12	1,12	184,26
445	-0,82	-0,82	NA	NA	NA	NA	NA	NA	NA	NA	0	0	1	-0,82	0	NA	NA	NA	0	NA	0	-1,22	-1,22	NA	NA	NA	NA	NA	NA	NA	NA	NA	NA	1	-1,22	0	NA	NA	NA	0	NA	0	2,21	2,21	NA	78,48	1643,69	1643,69	NA
446	7,83	7,83	0,66	NA	NA	NA	30,8	NA	NA	NA	NA	NA	1	7,83	0	NA	NA	NA	0	0	0	5,29	5,29	1,87	NA	NA	NA	128,84	NA	NA	NA	NA	NA	1	5,29	0	NA	NA	NA	0	0	0	-3,25	-3,25	-0,35	NA	NA	NA	39,18
447	0,4	1,43	0,15	0,89	1,28	1,33	138,25	35,13	90,56	4,75	0,72	2,61	3,61	16,05	72,3	2,68	2,9	NA	2,88	5,95	81,62	0,01	0,04	0,01	0,73	1,13	1,28	280,04	0,03	195,75	30,35	0,73	2,74	3,74	18,51	73,26	2,57	3,97	3420,21	1,12	14,2	88,68	-4,83	-9,61	-1,46	0,86	0,96	1,27	109,55
448	-24,97	-299,31	-29,9	0,2	1,12	1,12	435,8	352,69	385,47	NA	0,92	10,99	11,99	-23,48	91,66	-27,24	NA	NA	0	1,78	-6,44	4,31	72,41	1,07	0,89	1,05	1,05	90,86	14,2	83,89	NA	0,94	15,8	16,8	4,31	94,05	4,85	4,66	NA	0	0	0	11,86	55,67	8,42	0,91	1,26	1,26	258,44
449	77,77	99,22	24,32	1,62	3,61	3,62	113,84	45,91	23,04	0,16	0,22	0,28	1,28	123,85	21,62	385,9	3,16	NA	0	14,41	29,74	-21,85	-31,66	-10,02	0,5	2	2,02	167,34	70,21	46,85	0,71	0,31	0,45	1,45	41,33	30,99	-33,53	1,68	13289,1	0	28,97	67,07	5,15	12,96	2,77	0,08	1,28	1,33	195,75
450	0,23	0,23	0,02	NA	NA	NA	17,48	0	0	0	0	0	1	0,23	0	NA	NA	NA	0	0	0	-0,23	-0,23	-4,96	NA	NA	NA	7765,96	53,62	NA	NA	NA	NA	1	-0,23	0	NA	NA	NA	0	0	0	8,47	8,69	8,95	31,12	39,65	39,65	384,72
451	0,22	0,37	1,59	0,27	0,32	0,32	2589,63	57,24	987,87	0	0,39	0,63	1,63	1,85	38,66	19,45	0,7	NA	0	11,55	16,99	0,09	0,16	0,1	0,41	0,48	0,48	374,57	10,64	147,43	NA	0,4	0,67	1,67	5,94	40,13	18,98	0,74	12200,2	0	6	42,71	0,18	0,25	0,43	0,27	0,39	0,39	874,61
452	34,76	-307,11	40,99	0,02	0,9	0,9	429,23	415,13	470,26	0	1,11	-9,84	-8,84	46,1	111,32	31,22	NA	NA	0	13,37	90,25	24,45	114,6	8,87	6,2	6,91	6,98	132,38	12,71	17,73	1,19	0,79	3,69	4,69	28,35	78,67	31,22	4,96	57177	0	1,41	10,72	26,4	47,22	4,51	4,67	5,05	5,05	62,12
453	-9,67	-12,06	-6,34	4,53	5,61	5,61	238,72	45,64	42,09	NA	0,2	0,25	1,25	13,16	19,8	-48,85	NA	NA	0	14,97	143,59	-29,27	-43,98	-42,55	0,99	3,24	3,24	530,62	363,55	161,47	NA	0,33	0,5	1,5	30,59	33,45	-87,5	NA	NA	0	87,02	175,53	5,22	15,37	8,28	0,52	1,12	1,12	577,51
454	7,04	28,78	3,83	0,01	1,82	1,83	198,07	158,13	106,72	0,74	0,76	3,09	4,09	10,25	75,55	10,23	90,22	NA	0	1,75	21,28	-155,66	182,07	-33,34	0,09	0,54	0,54	78,19	51,06	142,82	0,63	1,85	-2,17	-1,17	-145,19	185,49	-83,92	NA	NA	0	2,24	-8,76	32,24	879,21	8,28	0,01	1,04	1,04	93,54
455	15,47	71,89	5,09	0,67	1,29	1,33	119,78	54,14	87,06	3,26	0,78	3,65	4,65	35,33	78,48	21,78	11,46	NA	0	6,53	47,14	25,15	59,69	5,08	1,23	1,84	1,89	73,66	23,06	38,23	2,06	0,58	1,37	2,37	39,61	57,86	45,67	188,39	NA	0	2,92	30,13	-20,78	-49,17	-18,48	0,79	1,76	1,76	323,77
456	1,19	1,58	1,52	0,62	0,92	0,92	464,27	32,8	111,24	NA	0,24	0,32	1,32	14,65	24,37	57,81	0,97	NA	0	17,17	50,01	0,19	0,25	0,27	0,88	1,28	1,28	511,4	46,66	116,58	NA	0,23	0,3	1,3	13,84	23,29	52,45	1,09	17946,25	0	19,12	49,36	-0,15	-0,18	-0,22	0,75	1,71	1,71	519,37
457	27,82	1847,86	11,57	0,38	0,92	0,92	151,34	78,3	145,7	NA	0,97	64,66	66,42	32,39	98,49	31,41	0,15	NA	0	1,9	11,91	-21,06	109,37	-21,13	0,06	0,69	0,71	366,15	269,16	371,03	10,57	1,19	-6,19	-5,19	-15,56	119,26	-17,66	-1,26	-24561	16,5	5,52	-36,69	22,08	95,7	22,88	0,04	1,19	1,19	377,05
458	11,07	11,59	11,35	16,58	16,58	16,58	273,73	0	16,73	0	0,05	0,05	1,05	11,07	4,53	423,67	3,91	NA	0	0	0	0,66	0,66	0,72	181,29	181,29	181,29	396,82	0	1,54	0	0	0	1	0,66	0,39	167,86	3,5	NA	0	0	0	0,56	0,56	0,26	425	426,67	426,67	171,67
459	22,1	38,18	8,92	0,28	1,59	1,59	146,9	75,12	57,3	NA	0,42	0,73	1,73	85,68	42,12	111,93	1,65	NA	0	25,66	51,77	5,29	11,51	1,74	0,73	1,69	1,69	119,92	57,08	59,89	NA	0,54	1,17	2,17	89,13	54,02	62,25	3,98	21566	0	27,55	67,52	-0,37	-2,7	-0,33	0,33	0,94	0,94	320,55
460	7,35	30,15	4,2	0,34	1,32	1,32	201,88	151,24	153,83	0	0,76	3,1	4,1	7,35	75,62	9,72	24,09	NA	0	0	0	20,36	58,85	4,03	0,55	1,35	1,35	72,24	36,96	46,4	0,01	0,65	1,89	2,89	20,36	65,4	35,94	2,9	NA	0	0	0	6,85	50,95	3,44	0,11	1,13	1,13	182,92
461	77,87	109,62	36,74	0,01	0,15	0,16	171,73	3,05	96,84	0,6	0,29	0,41	1,41	115,28	28,96	268,91	0,8	NA	0	17,65	33,13	20,61	23,9	32,44	0,13	0,48	0,57	574,45	63,24	180,52	17,51	0,14	0,16	1,16	35,25	13,76	150,34	1,1	9866,33	0	23,04	39,79	-8,96	-7,57	-9,74	0,02	-0,07	0,15	395,47
462	-12,87	-603,11	-8,75	0,67	1,02	1,02	247,61	84,76	239,17	0	0,98	45,87	46,87	-12,87	97,87	-13,15	NA	NA	0	0	0	-0,84	-36,15	-0,51	0,14	0,98	0,98	223,51	181,63	214,54	NA	0,98	42,23	43,23	1,02	97,69	-0,86	NA	NA	0	1,14	1151,52	0,45	20,03	0,21	0,02	0,78	0,94	168,62
463	-5,5	-68,32	-38705,37	0	0,63	0,63	2561227,78	3465,76	489767,11	17,56	0,92	11,42	12,42	-4,57	91,95	-5,93	0,88	NA	10,41	6574,96	-175,63	-0,08	-1,98	-651,84	0,02	0,66	0,66	3045765,46	493532,72	485875,8	8,86	0,96	24,41	25,41	0,78	96,06	-0,06	0,89	-14008,14	9,58	7173,3	-197,41	-64,29	131,69	-784,21	0	0,74	0,74	4440,15
464	7,28	41,86	5,29	0,01	1,07	1,31	264,65	194,51	120,17	44,33	0,83	4,75	5,75	12,02	82,62	11,56	3,85	NA	35,78	3,45	25,67	5,24	19,12	4,8	0,26	1,21	1,76	333,91	131,15	64,99	86,32	0,73	2,65	3,65	9,89	72,59	12,95	3,01	26662,78	39,6	4,25	25,1	3,63	18,57	2,95	0,07	1,26	1,33	296,03
465	-460,31	-576,11	-162,24	2,7	4,65	4,65	128,3	49,88	25,51	0	0,2	0,25	1,25	-460,31	20,1	-2289,87	NA	NA	0	0	0	-178,81	-192,73	-96,42	8,61	13,45	13,45	196,82	67,78	14,01	NA	0,07	0,08	1,08	-178,81	7,22	-2477,24	NA	NA	0	0	0	-3,12	-112,37	-11,61	0,04	0,78	0,78	1353,12
466	6,52	71,28	18143,41	0	0,56	1,06	1013496,18	426166,21	770265,07	397547,53	0,89	9,74	10,94	6,52	90,86	7,32	1,09	NA	0	0	0	-0,69	-10,97	-5,28	0,03	0,95	2,37	2794,7	952,06	953,76	1499,48	0,84	13,32	15,9	-0,69	93,71	-0,67	2,8	NA	18,13	0	0	1,44	40,48	2,94	0,01	0,75	2,06	743,08
467	6,38	8,34	0,2	0,94	4,76	4,76	9,65	9,08	2,38	0	0,24	0,31	1,31	13,89	23,51	27,14	NA	NA	0	0,24	-653,49	19	38,87	1,28	1,26	1,26	1,26	24,58	NA	12,11	NA	0,51	1,05	2,05	54,3	51,11	53,13	1,39	NA	0	2,38	51,43	2,81	13,18	0,47	1,16	1,16	1,16	61,54
468	48,88	82,94	3,89	2,44	2,44	2,44	28,98	0	11,77	0	0,41	0,7	1,7	193,04	41,06	119,05	NA	NA	0	11,48	72,96	10,75	31,2	1,23	0,41	1,22	1,53	41,6	21,68	26,83	8,43	0,66	1,9	2,9	71,54	65,54	16,41	NA	7904	0,07	6,93	79,68	-221,64	169,81	-37,8	0,01	0,01	0,44	62,08
469	-5,42	-155,73	NA	0,02	0,2	0,91	NA	NA	NA	NA	0,97	27,75	28,75	-5,42	96,52	-1,38	0,28	NA	0	NA	0	5,08	147,79	1,63	0,07	0,71	1,03	117,45	62,51	97,84	32,15	0,97	28,1	29,1	22,04	96,56	10,28	1,44	NA	15,08	5,46	58,67	0,43	12,82	0,21	0,12	0,76	1,03	175,83
470	54,84	73,63	17,92	2,22	2,22	2,22	118,95	0,03	29,04	0	0,26	0,34	1,34	84,55	25,53	268,21	1,7	84404	0	9,71	26,8	-0,39	-0,44	-0,25	5,94	7,46	7,46	231,54	30,6	20,15	0	0,1	0,11	1,11	25,23	9,93	202,73	2,74	NA	0	16,25	50,47	-1,12	-1,16	-0,68	31,4	31,42	31,42	219,51
471	16,95	31,28	8,6	2,3	3,1	3,1	184,58	22,34	28,06	NA	0,46	0,85	1,85	24,29	45,8	40,22	1,66	NA	0	3,72	21,92	-9,72	-26,4	-3,38	0,91	1,57	1,57	126,84	37,44	56,26	NA	0,63	1,72	2,72	35,28	63,18	8,5	1,92	NA	0	15,64	80,12	8,29	21,46	2,34	0,49	1,63	1,63	102,65
472	3,53	7,17	3,97	1,08	1,29	1,67	409,61	40,12	195,06	74,49	0,51	1,03	2,03	7,65	50,78	26,73	2,63	NA	2,58	4,63	45,72	6,08	9,17	2,74	0,55	0,9	1,5	164,38	18,1	52,14	31,81	0,34	0,51	1,51	10,56	33,71	45,94	1,31	15588,67	1,48	2,02	21,64	-6,77	-109,7	-1240,59	0	0,04	1,11	66739,09
473	1,15	3,33	0,48	0,42	1,16	1,18	152,67	69,3	92,92	1,83	0,65	1,88	2,89	85,86	65,35	13,69	1,29	NA	0	35,53	89,16	0,68	1,83	0,31	0,86	1,32	1,35	166,53	43,37	95,42	2,97	0,63	1,7	2,7	92,04	62,91	12,32	1,74	11686,85	0	41,68	90,79	-12,14	-32,35	-4,67	0,81	1,18	1,19	140,04
474	-10923,02	-52934,62	-7,03	2,87	4,13	4,13	0,23	0,03	0,03	NA	0,79	3,85	4,85	30079,37	79,37	13912	1,7	NA	0	26,38	63,09	-3,19	-42,16	-4,03	2,56	3,84	3,84	460,22	51,14	39,96	NA	0,92	12,2	13,2	19,03	92,42	7,28	1,35	NA	0	28,03	64,52	NA	NA	NA	NA	NA	NA	NA
475	-10,3	86,12	-9,07	0,08	0,15	0,3	320,79	26,64	355,19	51,65	1,12	-9,36	-8,36	-10,3	111,95	-9,2	-0,18	NA	0	0	0	-7,06	48,3	-10,54	0,09	0,14	0,21	544,75	30,79	615,87	44,21	1,15	-7,84	-6,84	-7,06	114,63	-6,16	-0,19	NA	0	0	0	-20,68	54,31	-28,01	0,03	0,14	0,17	493,01
476	11,81	71,73	10,53	0,57	0,99	1	324,52	68,16	160,28	0,69	0,84	5,07	6,07	18,97	83,53	22,7	0,99	18812	0	6,38	23,47	3,15	17,81	3,43	0,09	0,81	0,83	397,95	150,92	210,83	3,92	0,82	4,66	5,66	12,98	82,32	18,51	0,89	NA	0	10,72	35,43	3,46	21,59	NA	0,12	0,93	0,93	325,27
477	10,09	47,79	5,79	0,01	1,19	1,2	208,83	190,19	161,83	2,84	0,79	3,74	4,74	28,18	78,89	16,65	4,01	30851,55	0	10,38	51,91	-0,99	-2,31	-0,34	0,16	1,64	1,64	126,18	104,02	70,06	NA	0,57	1,34	2,34	39,72	57,21	8,17	6,84	21160,6	0,03	14,07	85,92	-7,49	-22,02	-3,54	0,07	1,4	1,4	172,07
478	4,96	18,08	3,7	0,08	1,3	1,32	271,55	140,44	142,32	2,57	0,72	2,64	3,64	17,9	72,54	9,31	1,58	27869,52	9,01	9,65	51,44	9,5	24,33	11,25	0,08	1,56	1,56	432,59	200,22	142,11	0,8	0,61	1,56	2,56	23,35	60,98	18,89	1,76	39027,39	16,94	16,42	52,98	2,08	4,8	3,45	0,15	1,71	1,71	603,33
479	-8,87	-13,17	-8,15	0,74	2,07	2,26	334,37	76,5	52,34	14,38	0,33	0,48	1,48	20,1	32,64	7,07	1,55	NA	12,02	26,61	80,2	1,44	1,95	1,42	1,25	2,71	3,09	360,15	78,79	52,57	24,82	0,26	0,35	1,35	29,02	25,93	44,57	1,86	NA	6,13	27,21	68,09	10,55	14,15	10,31	0,4	3,03	3,35	355,86
480	-9,95	-9,79	-23,3	-62,25	-62,25	-62,25	386,38	NA	-13,54	NA	-0,02	-0,02	0,98	21,62	-1,61	619,44	NA	NA	0	73,93	138,86	NA	NA	NA	NA	NA	NA	NA	NA	NA	NA	NA	NA	NA	NA	NA	NA	NA	NA	NA	NA	NA	2,65	2,65	1,36	NA	NA	NA	186,95
481	-29,09	-30,02	-98,3	169,96	172	172	1230,17	14,4	7,05	NA	0,03	0,03	1,03	-24	3,1	-939,02	NA	NA	0	17,19	-23,96	0,03	0,03	0,72	321,42	321,75	321,75	10212,07	10,43	31,3	0	0	0	1	0,03	0,31	8,33	NA	NA	0	0	0	-3,32	-3,41	-127	66	66,03	66,03	13941,2
482	-20,74	912,75	-14,08	0,54	0,87	0,98	247,18	80,73	249,84	27,17	1,02	-45,01	-44,01	59,01	102,27	-15,56	NA	2210	0	54,16	122,75	-9,64	78,97	-4,98	0,57	0,88	0,89	188,62	63,16	208,37	2,94	1,12	-9,19	-8,19	47,92	112,21	-8,59	NA	10456	0	29,74	115,95	22,92	143,02	14,07	0,14	0,7	0,7	223,49
483	3,78	15,51	2,57	0,75	1,05	1,06	247,62	26,95	78,76	0,66	0,76	3,1	4,1	19,97	75,62	8,43	1,03	NA	41,94	11,01	63,81	0,06	0,24	0,22	0,05	0,64	0,64	1358,56	322,86	402,43	1,73	0,75	3,07	4,07	19,06	75,41	4,37	0,8	63729,5	44,55	70,74	76,44	4,08	15,16	13,33	0	0,43	0,44	1190,69
484	3,77	4,26	2,44	1,97	6,44	6,7	235,07	105,44	23,6	6,22	0,11	0,13	1,13	30,48	11,47	57,61	2,8	NA	0	17,25	69,08	10,19	11,21	9,22	6,79	8,37	8,41	330,16	42,18	26,75	1,27	0,09	0,1	1,1	35,64	9,05	137,97	2,98	22960,6	0	23,02	60,07	1,32	1,4	2,13	6,71	13,61	14,88	588,35
485	0,1	8,96	0,09	0,04	1,12	1,12	304,22	289,28	268,61	0	0,99	84,75	85,75	0,1	98,83	0,11	NA	NA	0	0	0	7,58	61,49	9,58	0,07	1,31	1,31	461,23	432	346,98	NA	0,88	7,11	8,11	7,58	87,67	8,65	NA	NA	0	0	0	10,65	51,1	10,3	0,44	1,81	1,81	351,94
486	-4,35	43,76	-21,11	0,16	0,42	0,42	1765,79	43,12	163,82	NA	1,1	-11,06	-10,06	5,08	109,95	2,61	-0,1	NA	0	45,78	67,46	19,38	221,82	50,48	0,4	0,4	0,4	950,86	NA	120,9	NA	0,91	10,45	11,45	24,74	91,26	29,71	0,09	10601	0	13,98	15,82	26,93	81,86	65,55	4,4	4,41	4,41	885,86
487	-5,86	-8,28	-3,08	1,31	2,17	2,2	191,17	42,65	49,63	1,84	0,29	0,41	1,41	43,33	29,29	12,09	1,73	NA	0	25,83	73,89	-3,85	-7,13	-2,44	0,32	1,39	1,42	231,05	110,92	97,62	3,7	0,46	0,85	1,85	41,98	45,95	3,98	1,56	NA	2,86	29,02	84,32	13,59	18,12	4,93	1,05	2,57	2,62	132,1
488	2,33	10,82	3,25	0,01	0,12	0,26	509,01	45,65	70,07	56,31	0,79	3,65	4,65	7,44	78,51	10,06	0,27	NA	64,54	7,15	29,88	2,55	10,72	2,21	0,01	0,32	0,35	315,35	74,25	64,28	6,16	0,76	3,2	4,2	9,15	76,18	9,46	0,32	16487,7	55,47	5,7	38,67	4,52	40,02	3,41	0	0,25	0,25	274,78
489	28,24	151,07	10,01	0,87	0,87	0,87	128,98	0	101,4	0	0,81	4,35	5,35	46,97	81,31	52,04	0,63	NA	0	6,64	27,64	-220,14	170,6	-140,28	0,01	0,09	0,09	232,59	40,05	381,14	NA	2,29	-1,77	-0,77	-166,66	229,04	-66,17	-1,69	-17953	59,07	34,08	-59,9	-806,96	51,45	-1039,43	0,02	0,03	0,03	468,87
490	7,72	29,82	3,44	0,36	1,35	1,35	162,15	51,62	116,48	0,03	0,74	2,86	3,86	66,06	74,1	11,48	101,89	NA	0	25,99	81,33	-3,13	-9,05	-1,44	0,11	1,73	1,73	167,95	49,96	95,41	0,02	0,65	1,89	2,89	58,56	65,4	-4,21	NA	7182,97	0	28,39	97,97	4,59	15,34	3,16	0,17	1,58	1,58	250,35
491	2,88	41,72	1,66	0	0,5	0,52	210,6	95,7	178,41	4	0,93	13,5	14,5	2,88	93,11	6,32	0,15	NA	6,47	0	0	2,5	32,72	2,11	0	0,78	0,89	307,45	166,15	171,97	23,39	0,92	12,07	13,07	2,5	92,35	5,41	0,79	NA	34,79	0	0	0,95	3,88	1,85	0	0,79	0,83	712,11
492	11,25	15,29	2,82	3,79	3,79	3,79	91,21	NA	23,83	NA	0,26	0,36	1,36	11,25	26,41	42,6	NA	NA	0	0	0	1,46	1,87	0,77	3,29	3,29	3,29	193,9	NA	42,08	NA	0,22	0,28	1,28	1,46	22	6,61	2,83	NA	0	0	0	3,67	4,63	1,07	3,56	3,56	3,56	106,14
493	0,25	1,18	0,05	0,26	1,28	1,28	72,88	57,23	56,36	NA	0,79	3,68	4,68	0,25	78,62	0,32	NA	NA	0	0	0	6,03	22,77	2,11	0,34	1,36	1,36	127,99	94,92	92,81	NA	0,74	2,78	3,78	6,03	73,52	8,2	NA	NA	0	0	0	2,57	7,22	0,76	0,35	1,55	1,55	107,8
494	-1,83	0,87	NA	0,32	0,32	0,32	NA	NA	NA	NA	3,11	-1,47	-0,47	-1,83	311,17	-0,59	NA	NA	0	NA	0	-1,83	0,86	NA	0,32	0,32	0,32	NA	NA	NA	NA	3,13	-1,47	-0,47	-1,83	313	-0,59	NA	NA	0	NA	0	-1,83	0,85	NA	0,32	0,32	0,32	NA
495	3,47	11,44	3,02	0,01	0,6	0,72	316,84	106,95	86,94	21,9	0,69	2,29	3,3	47,07	69,67	25,42	0,7	NA	39,04	37,95	66,06	0,01	0,05	0,01	0	0,59	0,71	346,05	130,2	105,6	25,26	0,73	2,77	3,78	42,77	73,54	12,45	0,66	20057,95	38,86	40,54	75,38	0	0,01	0	0,01	0,6	0,75	217,52
496	28,64	86,1	10,04	0,79	0,87	0,87	127,61	6,3	84,23	0,2	0,67	2,01	3,01	28,64	66,74	42,92	0,79	NA	0	0	0	23,15	93,15	8,39	0,99	1,07	1,14	132,28	7,54	98,05	7,34	0,75	3,02	4,02	23,15	75,15	30,8	1,73	NA	0	0	0	23,85	38,89	6,35	1,59	1,83	1,96	96,96
497	-0,29	-52,72	-0,21	0,07	0,69	1,14	254,41	133,73	212,07	97,34	0,99	178,01	179,01	-0,29	99,44	0,25	0,71	NA	2,57	0	0	0,6	46,96	0,27	0,04	0,26	0,97	162,47	33,86	153,15	111,44	0,99	77,6	78,6	0,6	98,73	1,87	0,47	NA	3,15	0	0	-0,05	-5,97	-0,07	0	0,19	0,94	478,42
498	1,2	4,86	0,36	0,29	1,33	1,33	109,71	NA	81,28	NA	0,75	3,06	4,06	117,71	75,38	1,59	NA	NA	0	35,12	98,28	-69,09	130,29	-12,55	0,2	0,66	0,66	66,32	NA	99,76	NA	1,53	-2,89	-1,89	-13,23	153,03	-45,15	NA	-1179	0	10,15	-477,5	-3,75	12,43	-1,24	0,02	0,54	0,54	120,09
499	-14,03	-33,98	-20,39	1,7	1,7	1,7	146,82	0	307,26	0	0,59	1,42	2,42	-14,03	58,71	-23,89	NA	NA	0	0	0	3,21	52,04	1,04	0,49	1,07	1,07	118,34	62,96	109,28	NA	0,94	15,23	16,23	10,26	93,84	3,42	NA	4569	0	2,29	64,95	0,78	32,03	0,96	0,08	1,46	1,46	446,09
500	3,18	29,01	0,71	0,04	0,49	0,49	80,71	31,22	70,11	NA	0,89	8,12	9,12	59,78	89,04	3,57	NA	NA	0	12,55	97,63	4,77	66,87	3,98	0,04	1,08	1,08	304,34	288,69	235,1	NA	0,93	13,02	14,02	14,89	92,87	5,14	NA	NA	14,43	8,44	61,75	7,02	40,79	3,96	0,32	1,21	1,21	205,06
501	8,68	25,15	1,9	0,63	1,14	1,14	63,66	25,98	51,57	0	0,65	1,9	2,9	8,68	65,48	26,23	1,36	NA	0	0	0	0,25	1,74	0,14	0,28	0,61	0,61	199,92	57,1	169,3	NA	0,86	6,07	7,07	0,25	85,86	6,52	0,3	NA	0	0	0	0,8	6,13	0,39	0,6	0,76	0,76	179,14
502	-4,05	-444,56	-1,64	0,01	0,96	0,96	147,13	131,37	138,51	NA	0,99	108,71	109,71	-4,05	99,09	0,41	0,54	NA	0	0	0	2,35	83,56	0,61	0,48	0,97	0,97	94,29	42,98	87,09	NA	0,97	34,54	35,54	2,98	97,19	5,03	0,74	NA	0	0,16	7,6	-13,87	131,73	-8,41	0	0,82	0,82	220,89
503	13,37	49,8	4,97	0	1,36	1,36	135,27	133,35	97,87	NA	0,73	2,73	3,73	14,15	73,16	18,27	NA	NA	0	0,29	4,76	2,32	10,41	8,16	0,15	1,15	1,15	1282,71	949,81	945,01	NA	0,75	3,35	4,48	2,32	77,69	3,49	2,02	NA	0	0	0	1,59	6,61	4,01	0,16	1,2	1,2	920,21
504	9,15	43,65	5,19	0,26	1,16	1,17	206,53	129,8	146,49	2,51	0,79	3,77	4,77	28,75	79,04	18,97	1,47	NA	0	11,12	52,49	7,82	44,7	3,81	0,22	0,97	1,03	177,98	98,41	132,47	8,05	0,83	4,72	5,72	31,23	82,51	14,11	0,84	46863,04	0	11,42	39,43	0,52	7,41	0,48	0,17	0,91	0,95	333,43
505	0,36	19,61	0,07	0,15	0,39	0,59	70,53	12,26	28,61	10,68	0,98	54,02	55,02	17,19	98,18	9,87	0,45	NA	54,72	3,26	51,96	6,77	77,2	1,26	0,02	0,63	0,63	68,1	29,12	47,84	0,2	0,91	10,4	11,4	22,85	91,23	17,78	0,53	17918,2	17,75	3	42,2	3,79	27,09	3,37	0,1	0,45	0,45	323,92
506	3,18	4,84	2,38	0,28	0,86	0,88	272,85	44,12	75,83	2,05	0,34	0,52	1,52	23,47	34,34	32,85	0,94	NA	0,01	15,21	60,57	1,34	1,98	1,31	0,13	0,9	0,93	356,77	71,57	77,96	3,17	0,32	0,47	1,47	17,45	32,18	27,02	0,96	12258,78	4,46	15,74	60,56	0,12	0,22	0,15	0,01	0,33	0,35	454,47
507	-0,64	-0,64	NA	NA	NA	NA	NA	NA	NA	NA	0	0	1	-0,64	0	NA	NA	NA	0	NA	NA	-15,31	-70,31	-683,67	0,28	0,32	0,32	16294,82	432	12568,8	NA	0,78	3,59	4,59	-11,97	78,22	-12,59	0,3	-175	0	149,33	-128	-2,93	-479,92	-6,56	0,05	0,05	0,53	815,77
508	8,27	12,01	5,02	0,55	2,35	2,41	221,08	116,81	64,65	3,6	0,31	0,45	1,45	19,45	31,15	47,08	2,5	14188,63	0	6,79	45,4	3,4	7	2,2	0,24	1,48	1,49	235,91	144,11	116,04	0,92	0,51	1,06	2,06	14,12	51,45	15,97	1,96	12755,63	0	6,93	54,97	13,45	24,62	3,6	0,7	1,83	1,84	97,44
509	-53,72	-87,84	-30,05	0,11	2,48	2,48	203,62	185,21	78,22	0	0,39	0,64	1,64	-53,72	38,84	-99,21	16,12	NA	0	0	0	-162,25	-860,97	-82,1	0,15	1,23	1,23	184,69	160,14	147,83	NA	0,81	4,31	5,31	-162,25	81,15	-186,09	NA	NA	0	0	0	2,6	38,71	1,79	0,22	1,41	1,41	250,63
510	-5,08	-7,65	-1,99	3,98	4,27	4,27	142,94	9,48	32,88	0	0,34	0,51	1,51	54,45	33,63	-15,1	NA	NA	0	23,37	99,91	-61,75	-252,14	-58,42	0,04	0,34	0,34	345,32	78,19	255,84	NA	0,76	3,08	4,08	11,24	75,51	-55,93	0,33	1335,5	0	69,05	312,21	33,39	67,42	24,13	1,03	1,39	1,39	263,05
511	11,52	67,55	6,57	0,63	1,46	1,46	207,52	95,25	135,56	0,04	0,83	4,86	5,86	11,52	82,94	13,98	4,92	NA	0	0	0	35,13	60,82	41,92	0,87	4,85	4,85	435,48	290,95	85,15	0,16	0,42	0,73	1,73	35,13	42,23	85,98	16,87	NA	0	0	0	-23,84	-38,39	-41,14	1,38	17,45	17,46	628,02
512	1,47	12,53	0,88	0	0,82	1,03	219,47	107,2	109,33	30,21	0,88	7,54	8,55	50,18	88,31	10,27	0,49	NA	17,43	29,37	77,65	-11,24	-316,26	-6,51	0	0,52	0,73	211,35	67,37	147,81	41,52	0,96	27,07	28,13	47,42	96,44	-3,02	0,2	12999,54	19,25	33,97	98,34	3,73	35,15	2,1	0	0,57	0,76	205,12
513	2,3	3,49	0,32	2,3	2,92	2,92	29,23	10,69	17,15	NA	0,34	0,52	1,52	2,3	34,23	6,71	NA	NA	0	0	0	-35,51	-192,71	-5,71	0,13	1,23	1,23	58,74	51,61	47,26	NA	0,82	4,43	5,43	-35,51	81,58	-43,52	NA	NA	0	0	0	3,33	22,49	0,64	0,01	0,88	0,88	70
514	0,22	19,05	0,07	0,17	0,8	0,9	116,37	66,56	109,92	11,79	0,99	85,06	86,06	126,8	98,84	10,87	0,17	14598,23	0	40,47	89,7	0	0,17	0	0,19	0,79	0,89	164,38	90,07	155,39	16,07	0,99	105,76	106,76	84,83	99,06	5,61	0,22	19275,07	0	38,2	98,79	0,02	2,34	0,01	0,15	0,74	0,88	124,04
515	0,45	3,4	0,48	0,06	0,25	0,25	388,48	40,39	214,24	NA	0,87	6,54	7,54	4,62	86,74	9,4	0,51	NA	30,73	4,45	28,44	1,31	8,88	1,31	0,05	0,2	0,27	365,23	31,63	218,13	15,26	0,85	5,8	6,8	4,82	85,28	6,94	0,47	23644,75	24,66	3,52	32,62	1,54	9,1	3,06	0,02	0,17	0,17	722,56
516	-142,18	-187,14	-584,93	4,16	4,16	4,16	1497,55	0	355,89	0	0,24	0,32	1,32	-117,43	24,03	-591,69	NA	NA	0	101,83	-21,33	0,21	4,7	0,05	0,02	0,21	0,25	80,94	14,34	76,28	2,91	0,96	21,66	22,66	67,06	95,59	0,3	0,06	941,28	0	14,82	86,32	-1,93	-70,18	-0,53	0,15	0,16	0,16	99,56
517	4,83	20,07	1,9	0,33	1,28	1,33	143,16	92,23	98,26	5,17	0,76	3,16	4,16	15,79	76,1	13,04	3,41	NA	NA	4,31	44,52	1,04	9,15	0,39	0,09	1,16	1,16	137,26	120,29	112,69	0,59	0,89	7,76	8,77	11,43	88,59	2,6	3,7	17612,11	0	3,91	74	1,39	6,75	0,62	0,38	1,2	1,27	162,29
518	11,55	32,77	9,46	0,22	1,38	1,38	297,89	181,62	157,85	0,25	0,55	1,56	2,84	34,14	64,74	35,49	1,35	NA	0	18,48	47,42	-7,78	-42,71	-6,78	0,02	0,6	0,62	318,35	127,74	221,3	3,85	0,72	3,94	5,49	14,95	81,79	1,77	0,32	NA	0	19,82	48,25	4,59	19,29	4,19	0,1	0,64	0,65	332,93
519	1,88	10,08	0,53	0,44	1,03	1,04	102,87	45,4	76,91	0,07	0,81	4,36	5,36	88,54	81,35	13,32	1,04	NA	0	24,49	87,09	4,29	20,14	2,05	0,39	1,08	1,08	174,28	87,05	126,2	NA	0,79	3,69	4,69	74,27	78,7	18,76	1,23	9657,27	0	33,41	80,48	1,4	4,77	0,52	0,32	1,34	1,34	136,24
520	19,32	57,96	16,75	0,01	0,79	1,29	315,58	152,87	203,49	102,8	0,67	2	3	27,3	66,66	36,62	2,23	NA	0	6,92	20,85	-0,71	-3,07	-0,42	0,04	0,9	1,09	213,3	133,69	158,09	30,63	0,77	3,31	4,31	8,94	76,8	6,84	1,42	14394,26	0	5,64	58,85	-19,71	-357,84	-18,48	0,42	0,71	0,8	341,33
521	-5,25	-18,88	-10,91	0,02	0,02	0,02	586,4	0	531,84	0	0,72	2,57	3,6	-1,96	72,21	38,71	0,28	NA	0	6,84	10,1	-80,79	181,11	-36,29	0,03	0,03	0,1	163,96	NA	219,96	13,8	1,37	-3,07	-2,24	-47,94	144,61	-27,7	-0,52	NA	0	14,76	2064,86	13,8	-320	12,8	0,28	0,32	0,35	337,53
522	0,39	10,39	0,11	0,02	1,73	1,73	100,48	75,06	44,04	NA	96,28	2588,56	26,89	48,01	96,28	4,66	0,23	6668,73	0,27	13,15	84,76	0,02	0,76	0,01	1,06	4,34	4,58	127,4	67,43	20,53	4,91	96,86	3091,05	31,91	40,36	96,87	5,25	0,27	NA	0	14,08	84,42	0,61	18,32	0,23	0,18	1,77	1,97	136,72
523	29,23	74,88	11,43	0,27	2,28	2,28	142,4	110,93	55,2	0,09	0,61	1,56	2,56	51,22	60,96	55,06	5,69	NA	0	8,6	34	6,71	28,07	2,93	0,38	2,93	2,93	159,33	126,07	49,59	0,44	0,76	3,18	4,18	30,93	76,09	14,99	9,1	25762	0	10,57	59,03	0,14	0,36	0,04	3,02	5,75	5,77	110,58
524	9,9	54,96	5,34	0,01	1,1	1,1	196,62	170,6	157,74	NA	0,82	4,55	5,55	20,24	82	16,49	1,66	NA	0	5,59	385,31	-189,2	272,76	-41	0	0,3	0,3	79,09	39,55	121,36	NA	1,69	-2,44	-1,44	-128,06	169,36	-97,46	-1,43	NA	11,21	13,25	-42,78	16,56	-85,68	3,01	0,24	0,58	0,58	66,24
525	-10,5	-10,52	NA	411	411	411	NA	NA	NA	NA	0	0	1	-10,5	0,24	-4327,27	NA	NA	0,24	NA	0	-11397,78	-11397,78	NA	NA	NA	NA	NA	NA	NA	NA	NA	NA	1	-11397,78	0	NA	NA	NA	0	NA	0	50,76	59,82	NA	6,6	6,6	6,6	NA
526	8,18	9,59	2,37	3,06	3,06	7,36	105,26	0	14,07	61,34	0,15	0,17	1,17	103,56	14,7	55,64	NA	10006,5	0	27,58	89,01	7,33	8,94	3,1	1,91	2,91	5,94	154,62	25,5	25,58	78,64	0,18	0,22	1,22	73,96	18,03	40,64	NA	8236	0	28,23	86,33	9,72	13,02	4,62	3,01	3,01	4,12	172,91
527	3,4	31,99	1,94	0,47	0,48	1,11	207,28	2,2	174,77	112,13	0,89	8,41	9,41	9,79	89,37	5,76	2,92	NA	0	3,64	41,96	3,85	26,83	1,87	0,38	0,5	1,17	177,55	17,63	144,71	98,57	0,86	5,98	6,98	8,91	85,67	6,35	5,26	8315	0	2,46	31,06	7,33	37,41	3,83	0,47	0,63	1,25	190,16
528	0,41	1,36	0,1	0,54	2,6	2,6	89,72	70,19	34,12	NA	0,68	2,27	3,32	3,88	69,89	0,6	NA	NA	0	0,86	63,53	-0,95	-32,2	-0,7	0	1,39	1,39	266,18	262,09	188,86	NA	0,97	32,69	33,79	-0,46	97,04	-0,98	NA	NA	0	0,36	-131,19	5,59	36,09	2,07	0,32	1,19	1,19	134,65
529	32,67	35,38	64,12	6,45	13,05	13,05	433,72	357,47	54,13	NA	0,08	0,08	1,08	32,67	7,66	426,48	NA	NA	0	0	0	2,63	18,54	0,41	1,17	1,17	1,17	57,08	0	48,32	0	0,86	6,06	7,06	20,53	85,83	3,06	NA	NA	0	2,8	80,88	3,01	60,39	0,93	0,01	1,05	1,05	112,25
530	25,46	49,36	12,14	1,2	2,06	2,07	173,51	71,2	83,1	0,31	0,48	0,94	1,94	31,06	48,43	52,57	NA	NA	0	2,67	13,59	0,47	16,65	0,14	0,36	1,02	1,02	105,37	67,18	101	0,01	0,97	34,49	35,49	0,67	97,18	0,73	3,93	5998,5	0	0,06	13,45	0,37	8,92	0,09	0,16	1	1,01	89,84
531	2,3	7,33	5,07	0	0	0	801,47	0	37,49	0	0,69	2,18	3,18	2,3	68,55	3,36	0,32	NA	63,82	0	0	3	7,29	1,97	0,1	0,1	0,1	239,16	NA	24,16	NA	0,59	1,43	2,43	3	58,8	52,44	0,44	NA	48,56	0	0	1,01	5,96	0,81	0,85	1,21	1,21	289,81
532	-1,81	-3,48	-1,18	0,3	2,11	2,11	237,37	188,21	85,56	0,07	0,48	0,92	1,92	17,71	47,89	-1,14	8,52	NA	7,78	12,73	75,16	-0,39	-0,71	-0,25	0,39	1,88	2,15	230,95	150,22	88,01	27,18	0,46	0,84	1,84	32,68	45,57	-0,85	13,39	NA	5,64	20,92	100,67	-0,64	-1,02	-0,6	0,5	2,68	2,69	341,41
533	-2,71	-14,92	-1,63	0,95	0,95	0,96	217,99	0,4	176,36	0,61	0,82	4,5	5,5	-2,71	81,8	8,95	0,87	NA	0	0	0	1,45	10,81	0,99	1	1,06	1,07	250,89	14,29	214,32	0,57	0,87	6,47	7,47	1,45	86,61	9,28	1,86	NA	0	0	0	-93,23	138,26	-25,48	0,04	0,11	0,12	99,46
534	1,19	3,93	1,51	0,05	1,16	1,45	461,31	331,65	251,02	86,98	0,7	2,29	3,29	11,58	69,65	5,07	6,05	NA	10,31	13,16	67,7	1,31	4,09	0,99	0,05	1,3	1,52	276,26	218,01	161,56	37,87	0,68	2,13	3,13	15,68	68,02	7,01	10,72	28252,25	4,59	10,88	66,75	1,71	4,87	1,11	0,23	1,51	1,59	237,21
535	0,06	4,68	0,07	0,05	0,1	0,69	425,11	17,22	359,85	215,05	0,99	77,15	78,15	10,78	98,72	0,06	0,35	NA	12,86	12,52	79,18	0,38	39,59	0,4	0	0,31	0,67	385,87	104,22	338,91	121,8	0,99	104,06	105,06	10,53	99,05	3,18	0,27	7244,94	9,93	10,73	89,92	0,26	37,45	0,36	0,03	0,13	0,4	512,22
536	-12,84	131,94	-7,52	0,46	1,28	1,28	186,98	94,97	80,62	0	1,1	-11,28	-10,28	-12,84	109,73	-2,67	-0,33	NA	16,62	0	0	-5,3	-6,98	-2,93	0,49	2,89	2,89	202,15	115,67	7,69	NA	0,24	0,32	1,32	-5,3	24,11	18,34	2,51	20070	20,26	0	0	-2,94	-7,49	-3,09	0,11	0,81	0,81	381,68
537	29,83	99,48	13,78	0,08	1,36	1,43	168,2	145,48	114,91	8,3	0,7	2,33	3,33	43,38	70,01	43,12	38,45	NA	0	6,26	27,07	18,24	98,73	12,87	0,03	1,2	1,2	257,71	233,15	204,97	0,12	0,82	4,41	5,41	33,58	81,53	23,19	5,7	32545,96	0	10,84	41,03	-0,7	-71,7	-1,65	0,26	0,96	0,96	854,51
538	50,41	-161,47	27,3	0,2	0,66	0,66	197,17	110,51	239,71	0	1,31	-4,2	-3,2	73,89	131,22	46,05	-1,4	16796,43	0	12,72	27,22	5,46	-23,1	3,74	0,13	0,77	0,77	250,07	187,88	293,54	NA	1,24	-5,23	-4,23	25,55	123,63	10,36	-2,37	10585	0	13,77	55,54	4,67	-17,63	2,04	0,24	0,98	0,98	159,21
539	-28,88	-85,45	-3,75	2,02	1,33	1,33	47,21	22,58	-33,05	NA	0,66	1,96	2,96	-23,19	66,2	98,38	0,88	16396,5	0	0,74	4,74	8,68	44,79	4,49	-1,2	0,51	0,51	188,73	90,64	52,53	NA	0,81	4,16	5,16	9,7	80,63	34,2	0,85	NA	6,11	0,53	2,4	18,8	66,7	4,69	0,45	0,89	0,89	90,75
540	-1,21	-3,87	-5,7	0,42	0,56	0,56	1708,1	158,31	1155,73	NA	0,69	2,19	3,19	4,67	68,62	0,89	0,53	NA	0	27,62	111,63	44,48	73,85	62,06	1	1,28	1,5	509,31	57,52	198,86	43,34	0,4	0,66	1,66	46,34	39,77	118,95	1,8	NA	0	2,59	35,18	16,32	29,59	39,72	0,52	0,69	0,9	885,71
541	0,32	-0,84	0,15	0,21	1,91	1,93	170,34	46,38	27,33	0,51	1,38	-3,62	-2,62	7,03	138,22	40,81	-0,21	NA	19,9	3,14	9,38	-24,29	33,35	-11,95	0,05	0,22	0,22	179,63	45,63	279,02	0,6	1,73	-2,37	-1,37	-15,8	172,82	9,01	-0,9	10948	10,83	4,18	59,65	46,22	-1156,68	15,47	0,18	0,22	0,23	121,85
542	-13,77	-22,77	-86,06	0,33	0,61	0,61	2275,47	64,72	232,4	NA	0,4	0,65	1,65	-13,77	39,53	3,19	0,88	NA	22,32	0	0	-24,4	-49,8	-303,85	0,06	0,14	0,14	4545,5	114,44	1366,42	0	0,51	1,04	2,04	-24,4	51	-12,08	0,64	NA	12,18	0	0	NA	NA	NA	NA	NA	NA	NA
543	57,93	256,84	18,19	0,11	1,38	1,4	114,3	102,54	80,5	1,57	0,77	3,43	4,43	105,25	77,45	75,01	144,55	NA	0	14,86	44,7	2,55	5,92	1,79	0,34	1,6	1,88	256,51	168,69	134,23	38,57	0,57	1,32	2,32	81,51	56,91	5	NA	NA	0	55,49	96,31	0,11	0,3	0,07	0,23	1,73	1,74	243,32
544	-3,53	-3,53	NA	NA	NA	NA	NA	NA	NA	NA	0	0	1	-3,53	0	NA	NA	NA	0	NA	0	-916,73	-3049,13	-50,28	1,99	1,99	1,99	20,02	NA	9,94	NA	0,7	2,33	3,33	-916,73	69,93	-1310,84	NA	NA	0	0	0	3,63	95,77	2,27	0,16	1,02	1,02	227,56
545	-3,43	32,04	-38,51	0,21	0,24	0,24	4090,7	8,84	233,86	0	1,11	-10,35	-9,35	-2,74	110,69	3,35	0,96	35542	0	7,75	13,95	-2,5	-1741,33	-28,07	0,07	0,21	0,21	4101,52	52,6	361,92	NA	1	695,98	696,98	-1,91	99,86	4,52	0,93	42327,5	0	6,63	10,1	-0,3	-1203,08	-3,79	0,29	0,31	0,31	4606,46
546	13,01	37,74	6	0,26	1,82	1,82	167,85	136,18	85,9	0,11	0,65	1,9	2,9	32,39	65,53	21,34	19,51	NA	1,89	8,94	51,82	13,87	35	8,78	0,75	2	2	231,12	136,01	111,68	0,11	0,59	1,49	2,52	29,52	60,37	25,08	27,57	66535,81	0	9,91	44,88	11,51	21,85	4,89	0,77	2,68	2,68	154,64
547	-32,15	-83,53	-17,17	0,01	0,59	0,65	194,44	65,36	71,67	6,82	0,62	1,6	2,6	-4,2	61,51	-41,04	0,69	NA	21,35	14,93	339,17	-4,76	-18,19	-4,15	0,01	0,37	0,46	317,87	80,53	154,89	19,95	0,74	2,82	3,82	24,39	73,81	1,64	0,42	15845,25	21,38	25,39	72,82	1,53	8,56	0,69	0,02	0,71	0,74	164,85
548	-0,46	2,6	-3,91	0,01	0,07	0,07	3083,11	180,38	278,16	0	1,16	-6,56	-5,64	-0,46	117,73	3,08	-0,15	NA	103,34	0	0	-1,56	8,39	-12,04	0,06	0,41	0,41	2811,83	125,06	138,25	NA	1,18	-6,34	-5,37	-1,56	118,63	2,36	0,91	NA	75,68	0	0	15,35	18078,7	139,27	0,2	2,06	2,06	3302,14
549	-8,12	-21,44	-41,84	0,81	1,01	1,05	1876,48	45,48	223,12	7,67	0,6	1,58	2,64	-7,02	62,15	-2,72	0,99	79787,25	21,2	5,63	7,75	2,89	7,4	16,28	1,29	1,37	1,37	2054,68	23,24	308,88	0,03	0,59	1,52	2,56	3,84	60,92	15,79	1,06	45972,25	18,38	5,31	12,17	-17,63	-61,63	-67,07	0,81	0,99	0,99	1384,61
550	11,84	24,77	9,52	0,53	1,4	1,41	292,62	126,61	145,54	1,81	0,52	1,09	2,09	40,7	52,19	30,61	1,71	23812,07	0	23,19	57,74	8,57	12,7	8,83	1,25	1,8	1,82	375,75	61,15	110,92	2,36	0,32	0,48	1,48	44,24	32,52	40,33	1,52	23463,92	0	36,72	63,31	1,88	2,88	2,35	1,18	1,79	1,81	453,67
551	0,78	2,37	0,57	2,32	2,58	2,58	267,74	13,56	50,77	0	0,67	2,03	3,05	0,78	67,25	7,7	1,64	NA	0	0	0	NA	NA	0,32	NA	NA	NA	NA	NA	NA	NA	NA	NA	NA	NA	NA	NA	NA	NA	NA	0	0	26,61	40,55	6	2,48	3,02	3,03	82,01
552	-0,99	-20,74	-0,46	0,83	1	1	54,34	24,89	141,94	0	0,95	19,98	20,98	98,14	95,23	3,27	0,34	NA	0	46,44	96,68	-9,43	176,84	-3,13	0,11	0,83	0,83	121,13	72,64	100,53	NA	1,05	-19,76	-18,76	81,23	105,33	-3,91	0,15	89243	0	30,08	102,7	88,16	106,02	27,96	5,78	6,1	6,1	115,46
553	0	0	NA	NA	NA	NA	NA	NA	NA	NA	0	0	1	0	0	NA	NA	NA	0	NA	NA	0	0	NA	NA	NA	NA	NA	NA	NA	NA	NA	NA	1	0	0	NA	NA	NA	0	NA	NA	0	0	NA	NA	NA	NA	NA
554	4,32	18,16	2,24	0,2	1,29	1,29	189,12	155,14	142,53	0	0,76	3,2	4,2	4,32	76,2	20,85	NA	NA	0	0	0	25,34	30,93	7,17	5,21	5,21	5,21	103,32	0	18,43	0	0,18	0,22	1,22	25,34	18,08	140,1	NA	NA	0	0	0	3,32	14,6	1,76	0,54	1,29	1,29	192,92
555	6,79	-11,58	39,6	0,19	0,57	0,79	2122,78	120,41	2635,3	566,58	1,59	-2,71	-1,71	6,79	158,64	4,58	-40,84	NA	0	0	0	-7,22	11,54	-6,61	0,03	0,54	0,72	334,06	17,83	455,55	79,61	1,63	-2,6	-1,6	-7,22	162,53	-4,25	-60,22	NA	0	0	0	2,99	-11,75	3,53	0,16	0,78	0,87	429,27
556	0,29	2,39	0,18	0,09	1,22	1,61	233,34	133,61	69,76	46,16	0,88	7,35	8,35	10,48	88,02	1,98	3,19	NA	28,62	6,53	120,36	0,51	1,32	0,46	0,05	1,03	1,34	323,82	186,85	83,63	60,36	0,61	1,56	2,56	10,08	61,01	3,4	2,23	13176,6	33,92	8,48	69,62	0,53	1,31	0,55	0,05	0,92	1,35	374,83
557	0,43	7,93	0,3	0	1,06	1,06	258,85	255,61	232,7	NA	0,95	17,52	18,52	1,99	94,6	0,45	NA	8582	3,6	1,11	61,41	0,76	6,42	0,68	0,25	1,08	1,08	330,91	237,83	287,72	NA	0,88	7,5	8,5	5,22	88,23	1,89	2,59	7961,33	0	4,05	61,76	7,27	13,42	1,46	0,02	0,49	0,49	73
558	5,57	13,15	1,27	3,82	3,82	3,82	82,86	NA	14,41	NA	0,58	1,36	2,36	5,57	57,64	65,74	2,55	NA	0	0	0	-24,41	-43,93	-1,7	2,23	2,23	2,23	25,36	NA	11,11	NA	0,44	0,8	1,8	-24,41	44,43	82,4	NA	NA	0	0	0	6,82	40,97	1,63	0,29	1,2	1,2	87,11
559	-11,42	-12,54	NA	11,24	11,24	11,24	NA	NA	NA	NA	0,09	0,1	1,1	-11,42	8,9	-128,34	NA	NA	0	NA	0	-16,36	-18,39	NA	9,09	9,09	9,09	NA	NA	NA	NA	0,11	0,12	1,12	-16,36	11	-148,71	NA	NA	0	NA	0	-2,58	-57,42	NA	0,04	0,04	0,04	NA
560	-2,43	-15,69	-58,12	0	0,1	0,1	8694,17	560,64	6813,88	1,21	0,84	5,44	6,45	0,36	84,49	-1,42	0,17	NA	0	66,79	174,19	-2,27	-17,95	-16,8	0,1	0,2	0,63	2704,9	211,9	2202,88	942,31	0,87	6,91	7,92	0,13	87,37	-1,54	0,26	2765,17	0	17,79	436,82	-0,76	-5,76	-9,13	0,01	0,05	0,32	4365,5
561	19,26	95,47	24,79	0,01	0,02	1,23	468,5	1,75	356,97	438,72	0,8	3,94	4,96	19,26	79,83	24,93	3,86	NA	0	0	0	16,14	96,68	24,95	0,02	0,04	1,1	564,25	9,95	459,41	493,66	0,83	4,99	5,99	16,14	83,31	20,64	1,88	25406,55	0	0	0	8,79	87,1	14,61	0,28	0,29	1,02	605,11
562	-23,17	-219,36	-8,86	0,59	0,98	1,23	139,22	42,44	110,95	28,56	0,89	8,47	9,47	84,48	89,44	-20,89	NA	NA	0	41,17	107,43	0,79	8,99	0,38	0,59	0,79	1,18	174,9	29,64	145,64	57,54	0,91	10,35	11,35	84,13	91,19	1,27	117,8	NA	0	39,94	90,39	0,37	1,27	0,17	0,46	0,94	1,03	165,19
563	17,33	-182,61	10,17	0,33	0,48	0,75	213,65	33,9	230,83	62,75	1,1	-11,54	-10,54	35,15	109,49	18,74	-0,53	11693,67	0	10,46	51,13	0,84	0,94	0,89	0,22	1,48	7,07	389,51	53,89	42,64	241,72	0,11	0,13	1,13	22,9	11,39	7,32	4,34	6864,33	0	23,54	91,5	0,44	0,69	0,48	0,6	0,65	2,36	404,81
564	6,94	22,37	2,92	0,51	0,85	0,93	153	35,56	104,17	8,79	0,69	2,23	3,23	40,22	68,99	12,21	0,89	NA	0	13,99	119,77	12,05	28,46	3,87	0,44	1,32	1,32	117,09	58,23	68,47	NA	0,58	1,36	2,36	56,72	57,64	39,84	1,82	7253,57	-1,92	14,33	66,8	15	39,22	6,11	0,51	1,41	1,41	148,32
565	0,8	5	0,27	0,09	0,57	1,04	122,8	50,2	104,13	48,91	0,84	5,25	6,25	83,73	84,01	9,72	1,3	NA	0	27,98	89,01	7	28,13	2,29	0,83	1,22	1,22	119,44	34,01	86,76	0,03	0,75	3,02	4,02	95,6	75,13	17,23	2,73	13594,44	0	28,99	84,85	0,96	2,99	0,4	0,84	1,37	1,37	149,77
566	-0,05	-0,64	-0,02	0,08	0,57	0,58	156,66	66,65	135,53	1	0,93	13	14	27,3	92,86	7,05	0,17	NA	0	11,77	6,67	-3,04	-64,68	-2,61	0,19	1,18	1,19	312,86	127,7	129,33	2,05	0,95	20,25	21,25	25,26	95,29	2,93	1,13	27811,43	0	24,26	91,29	1,18	23,53	0,96	0,11	0,95	0,96	297,45
567	14,2	87,82	19,26	0,49	1,01	1,08	493,7	94,83	183,56	13,89	0,6	3,71	6,18	41,35	83,83	34,64	0,29	NA	0	36,83	51,63	3,07	51,63	3,65	0,81	1,8	2,29	433,98	40,21	40,67	20,32	0,58	9,79	16,83	43,22	94,06	21,42	0,68	22534,63	0	47,74	74,13	2,88	47,72	3,87	0,1	0,64	0,67	487,97
568	3,12	29,46	2,06	0,24	2,28	2,28	240,15	94,9	90,34	0	0,89	8,45	9,45	17,89	89,42	9,74	4,86	NA	0	9,75	61,74	-13,89	-48,24	-5,45	0,06	0,95	0,95	143,23	86,03	96,7	NA	0,71	2,47	3,47	45,77	71,22	15,88	0,92	8514,4	0	23,41	80,11	-0,26	-1,61	-0,13	0,87	1,1	1,1	175,42
569	4,66	23,73	1,21	0,17	0,59	0,59	94,53	31,08	75,12	0,02	0,8	4,1	5,1	11,44	80,37	10,81	0,37	NA	0	1,76	34,85	3,04	19,83	1,42	0,11	0,62	0,68	170,21	78,86	153,28	9,59	0,85	5,52	6,52	6,86	84,67	7,36	0,41	19795	0	1,78	27,64	3,49	16,73	1,98	0,23	0,43	0,52	206,26
570	6,15	180,73	2,47	0,26	0,73	0,75	146,07	65,21	137,65	2,21	0,97	28,41	29,41	39,97	96,6	17,01	0,18	NA	0	13,57	59,84	0,22	8,11	0,14	0,11	0,7	0,81	231,47	130,37	219,39	24,78	0,97	35,77	36,77	29,46	97,28	6,54	0,19	NA	0	18,54	75,1	-17,9	133,74	-6,66	0,24	0,62	0,68	135,53
571	17,34	32,62	7,99	0,24	1,51	1,91	167,67	94,16	74,46	30,74	0,47	0,88	1,88	55,74	46,85	63,04	3,91	NA	0	17,69	51,01	13,42	24,95	4,75	0,61	1,46	1,95	129,05	48,06	56,05	27,56	0,46	0,86	1,86	55,74	46,19	46,06	3,94	24379,87	0	14,96	60,8	2,56	5,18	1,18	0,42	1,29	1,75	167,78
572	8,36	17,92	4,7	0,58	1,63	1,93	204,86	107,97	80,29	31,75	0,53	1,14	2,14	29,41	53,36	16,89	41,52	NA	11,61	11,85	65,5	24,46	34,75	12,89	0,8	2,24	2,76	192,4	74,5	51,58	27,4	0,3	0,42	1,42	48,56	29,6	84,22	2,91	23100,78	0,04	12,7	45,67	8,68	13,32	12,75	0,17	1,4	3,02	534,96
573	-6,59	-10,98	-12,37	0,25	1,1	1,1	683,18	222,7	155,47	0	0,39	0,66	1,67	-0,98	39,96	-9,52	1,08	NA	15,77	10,52	83,38	-6,3	-8,8	-12,4	0,08	0,33	0,33	718,28	49,69	75,45	NA	0,28	0,4	1,4	-1,99	28,43	-9,43	0,8	10876,5	17,18	8,48	86,55	0,04	0,06	0,09	0,03	0,23	0,34	837,89
574	4,76	14,08	4,12	0,17	0,65	1,14	314,6	82,85	117,52	92,18	0,66	1,95	2,96	14,4	66,16	9,41	1,13	NA	22,1	8,33	49,16	5,06	12,21	4,15	0,22	0,59	1,29	299,49	52,82	80,21	112,01	0,59	1,41	2,41	15,65	58,55	11,24	1,41	29619,13	26,25	8,68	48,2	3,97	9,48	3,97	0	0,8	1,24	363,4
575	1,01	2,47	0,55	0,04	1,32	1,34	195,81	130,99	99,31	1,77	0,59	1,43	2,43	17,61	58,93	8,7	1,57	17397,67	1,81	8,93	62,93	0,25	0,87	0,12	0,08	1,19	1,24	182,43	136,64	89,75	5,68	0,71	2,48	3,49	14,68	71,34	4,3	2,02	10591,98	19,06	7,21	78,67	0,61	1,93	0,44	0,14	1,18	1,26	262,3
576	-21,84	-29,03	NA	4,04	4,04	4,04	NA	NA	NA	NA	0,25	0,33	1,33	-21,84	24,77	-88,17	NA	NA	0	NA	0	NA	NA	NA	NA	NA	NA	NA	NA	NA	NA	NA	NA	NA	NA	NA	NA	NA	NA	NA	NA	NA	-19,94	-95,41	NA	1,14	1,26	1,26	NA
577	7,84	62,59	6,18	0,39	1,14	1,14	286,68	186,45	248,01	0,6	0,87	6,98	7,98	8,25	87,47	8,97	NA	NA	0	0,32	3,89	NA	NA	NA	NA	NA	NA	NA	NA	NA	NA	NA	NA	NA	NA	NA	NA	NA	0	NA	NA	NA	NA	NA	NA	NA	NA	NA	NA
578	-0,33	-4,68	NA	0,04	0,04	1,07	NA	NA	NA	NA	0,93	12,98	13,98	-0,33	92,85	-0,36	NA	NA	0	NA	0	0,03	1,42	0,05	0,07	0,23	0,96	624,37	89,69	564,74	416,37	0,98	45,89	46,89	0,03	97,87	0,56	0,7	NA	0	0	0	-0,88	-2,81	-31,69	0,07	0,11	1,27	13084,06
579	5,68	31,72	1,42	0,86	1,21	1,22	91,2	-0,11	74,05	0,25	0,82	4,58	5,58	5,68	82,09	6,92	NA	NA	0	0	0	0,9	8,18	0,45	0,01	1,12	1,12	181,68	177,76	159,52	NA	0,89	8,11	9,11	0,9	89,02	1,01	NA	NA	0	0	0	2,75	22,09	2,61	0,09	0,81	0,97	315,65
580	2,43	30,01	2,28	0,01	0,85	1	342,34	260,95	310,73	45,57	0,92	11,36	12,36	10,08	91,91	8,2	0,98	NA	0	7,2	30,51	-4,49	-45,56	-2,71	0,08	0,72	0,99	220,68	127,2	196	51,9	0,9	9,16	10,16	7,14	90,16	2,78	0,94	3308,53	0	7,03	76,27	1,91	12,58	1,8	0,15	0,78	1,12	343,38
581	-145,18	-638,64	-13,16	0,87	0,92	0,92	33,01	1,2	23,65	NA	0,77	3,4	4,4	42,05	77,27	-187,9	0,75	NA	0	16,98	433,85	25,23	81,91	8,03	0,58	1,37	1,37	116,13	60,4	76,71	NA	0,69	2,24	3,25	73,08	69,2	36,59	3,86	16172,2	0	15,22	65,01	7,16	16,18	2,32	3,34	5,83	5,83	117,81
582	0,64	37,96	0,17	0,06	1,01	1,01	94,55	85,92	90,57	NA	0,98	58,18	59,18	21,32	98,31	1,97	0,69	NA	0	5,37	91,25	0,37	23,64	0,19	0,18	0,98	0,98	188,72	137,48	171,95	NA	0,98	63,3	64,3	26,4	98,44	1,68	0,67	7711,55	0	13,46	90,88	1,02	37,75	0,58	0,37	1,5	1,5	206,48
583	66,51	83,59	57,92	5,34	6,17	6,17	317	42,35	50,78	NA	0,2	0,26	1,26	66,51	20,43	325,48	NA	NA	0	0	0	-2,08	-2,08	-3,67	13614	13798,5	13798,5	644,42	8,5	NA	NA	0	0	1	-2,08	0,01	-28650	NA	NA	0,01	0	0	-0,38	-0,39	-1,02	47,1	47,91	47,91	967,94
584	-2,66	-12,59	-8,2	0,64	1,32	1,72	1121,23	28,73	42,21	17,13	0,78	3,68	4,73	-1,94	78,84	9,77	1,02	NA	73,92	2,24	5,41	-1,63	-7,71	-9,16	0,38	0,81	1,39	2046,81	45,99	107,48	63,41	0,78	3,69	4,72	-0,91	78,83	11,82	1,02	100463	72,87	4,05	6,42	5,7	20,74	35,46	0,62	8,66	9,08	2262,7
585	12,01	64,94	5,48	0,43	1,23	1,23	112,29	106,86	133,68	0	0,82	4,41	5,41	27,93	81,5	14,74	NA	NA	0	7,27	51,66	-3,79	-12,09	-1,1	1	1,66	1,66	105,82	26,42	39,58	NA	0,69	2,19	3,19	16,22	68,66	3,34	1,69	NA	0	5,8	140,81	-80,57	273,41	-47,04	0	0,78	0,78	212,5
586	-0,85	-32,37	-53,25	0,05	0,18	0,18	22882,58	2989,51	22038,62	NA	0,97	37,22	38,22	-0,85	97,38	0,05	0,03	NA	0	0	0	4,22	73,82	146,86	0,21	0,44	0,76	12717	2735,82	11826,49	3733,91	0,94	16,51	17,51	4,29	94,29	5,05	0,2	NA	0	2,63	-1,78	-7,88	-7172,44	-5,96	0,38	0,45	0,56	275,22
587	-7974,07	334,49	NA	0,04	0,04	0,04	NA	NA	NA	NA	24,84	-1,04	-0,04	-7974,07	2483,95	-321,02	NA	NA	14,81	NA	0	-42,53	99,25	-58900,92	0	0,11	1,65	505512,41	32223,72	302987,59	472570,11	1,43	-3,33	-2,33	-42,53	142,85	-29,77	NA	NA	0	0	0	-1,53	66,79	-683,11	0,22	0,23	1,39	162965,81
588	1,7	2,02	0,65	9,29	9,76	9,76	140,19	3,17	6,7	NA	0,16	0,19	1,19	158,47	15,96	10,64	1,7	15177	0	60,38	93,65	1,41	2,04	0,68	0,91	2	2	176,88	53,55	49,13	NA	0,31	0,45	1,45	99,83	31,21	4,51	1,73	NA	0	47,7	94,26	1,16	1,37	0,66	3,89	4,2	4,2	207,35
589	12,44	31,55	4,19	0,11	1,43	1,43	122,67	92,44	56,24	0	0,6	1,53	2,54	34,69	60,58	29,36	2,39	NA	11,46	7,5	48,61	14,47	27,2	7,15	0,13	1,98	1,99	180,46	141,48	74,3	0,42	0,47	0,88	1,88	46,02	46,81	47,75	3,86	13277,5	1,19	15,6	52,29	4,13	8,21	2,99	0,1	1,92	1,99	263,31
590	-0,02	-0,12	-0,06	5,13	9,11	22	1167,87	60,87	35,84	468,42	0,84	5,39	6,39	8,83	84,34	8,67	2,79	NA	72,37	28,39	34,58	-3,86	-26,27	-14,09	4,47	6,44	16,72	1333,92	0,1	59,9	624	0,85	5,81	6,81	-1,32	85,32	2,21	3,86	NA	76,67	9,27	14,38	8,56	37,99	24,39	0,35	0,39	1,07	1037,57
591	14,84	45,78	7,16	0,13	0,82	0,82	88,3	80,83	117,29	NA	0,68	2,08	3,08	30,9	67,58	35,72	0,74	5698	0	7,75	35,48	11,08	19,3	2,94	0,01	0,93	0,93	96,76	37,19	40,35	NA	0,43	0,74	1,74	82,19	42,6	64,59	0,97	9892,33	0	18,85	63,32	-13,61	-20,53	-12,75	0,02	1,2	1,2	341,15
592	45,71	45,44	78,85	-158,59	-170,45	-170,45	627,93	43,22	-3,64	0	-0,01	-0,01	0,99	45,71	-0,59	-7790,74	NA	NA	0	0	0	-0,19	-0,18	NA	-12,27	-13,67	-13,67	NA	NA	NA	NA	-0,07	-0,07	0,93	-0,19	-7,31	2,66	NA	NA	0	NA	0	1,05	1,06	66	381,19	424,61	424,61	22797,32
593	1,25	60,38	0,93	0	0,68	0,93	269,2	161,32	253,51	63,73	0,98	47,25	48,25	9,11	97,93	4,22	0,57	NA	0	5,82	57,75	-2,15	-77,18	-1,59	0,21	0,76	0,98	269,42	113,52	236,9	52,19	0,97	34,87	35,87	5,53	97,21	0,6	0,84	9684,89	0	5,67	79,87	0,84	23,62	0,74	0,28	0,94	0,95	321,97
594	-45,16	-84,35	-704,39	0,28	6,44	6,44	5678,04	534,14	98,35	0	0,46	0,87	1,87	-19,96	46,47	-97,18	1,11	NA	0	392,98	-127,95	-30,89	127,11	-16,37	0,19	0,5	0,69	193,47	NA	209,85	40,68	1,24	-5,12	-4,12	-26,69	124,3	-19,62	-0,42	-3675,4	11,21	2,23	-23,12	13,09	18,21	9,63	0,48	1,37	3,5	267,71
595	25,95	73,54	49,56	0,54	0,75	0,75	695,03	95,04	444,8	NA	0,65	1,83	2,83	25,95	64,71	41,79	0,69	NA	0	0	0	-11,6	-45,11	-20,73	0,14	0,27	0,27	651,99	61,05	477,65	NA	0,74	2,89	3,89	-11,6	74,28	3,59	0,32	NA	0	0	0	-11,61	-72,7	-26,87	0,73	0,75	0,75	842,38
596	7,49	32,41	1,25	0,14	1,08	1,16	60,97	41,85	44,35	3,68	0,77	3,33	4,33	12,64	76,9	12,73	1,87	NA	0	0,86	37,29	-11,99	-53,88	-29,18	0,03	1,05	1,1	888,57	663,08	535,14	34,07	0,78	3,49	4,49	-4,99	77,75	-11,75	1,44	1188,33	15,5	17,04	1285,16	10,9	32,78	16,06	0,01	1,27	1,31	536,57
597	-6,77	58,17	-7,8	-0,02	0,59	0,6	419,53	280,94	462,36	4,62	1,12	-9,59	-8,59	1,73	111,64	3,24	-0,35	9311,4	0	9,8	61,69	7,12	-73,36	3,76	0,17	0,46	0,48	192,63	60,84	206,78	3,13	1,1	-11,3	-10,3	22,05	109,71	18,57	-0,23	14885,36	0	7,88	42,61	12,7	186,6	6,54	0,3	0,6	0,61	187,33
598	10,88	78,88	9,41	0,49	0,9	1,18	314,84	104,59	258,43	74,56	0,86	6,25	7,25	18,43	86,21	13,26	11,14	30595,44	0	6,53	31,53	2,62	35,61	0,66	0,14	1,67	1,68	92,04	74,77	40,39	0,36	0,93	12,57	13,57	19,63	92,63	4,07	9,54	18519,7	9,24	4,29	69,64	11,36	82,89	4,99	0,04	1,35	1,39	160,08
599	7,86	58,46	2,03	0,14	1,24	1,24	94,06	42,02	38,08	NA	0,87	6,44	7,44	26,46	86,55	14,8	1,21	5972,33	0	4,81	100,47	2,83	30,75	1,26	0,55	0,61	0,61	162,1	4,24	26,59	NA	0,91	9,88	10,88	39,47	90,81	12,02	0,75	9521,8	29,04	16,28	66,52	2,54	17,15	0,57	0,29	0,4	0,4	82,16
600	0,96	0,96	2,42	NA	NA	NA	582,07	0	0	0	0	0	1	0,96	0	NA	NA	NA	0	0	0	-1,03	-1,04	NA	108,62	108,62	108,62	NA	NA	NA	NA	0,01	0,01	1,01	0	0,92	-112,31	NA	NA	0	NA	NA	0,01	0,01	0,05	19,64	27,92	27,92	1228,23
601	1,5	3,31	0,72	1,84	1,84	1,84	174,71	0	93,87	0	0,55	1,21	2,21	43,2	54,76	2,74	NA	NA	0	20,01	94,7	1,09	2,97	0,63	1,42	1,6	1,6	211,89	23,03	53,13	NA	0,63	1,72	2,72	48	63,18	1,73	NA	NA	37,24	27,23	93,16	1,77	4,18	1,07	1,65	1,76	1,76	220,12
602	2,69	5,71	1,19	0,42	1,22	1,27	161,75	62,65	71,53	4,6	0,53	1,12	2,12	19,36	52,86	16,56	1,34	NA	4,38	7,41	96,19	3,46	7,43	1,24	0,18	0,83	0,89	130,91	53,2	76,45	5,54	0,53	1,15	2,15	22,05	53,42	18,56	1,14	17182,7	4,88	6,67	68,06	6,78	20	2,59	0,32	0,96	1,11	139,05
603	-0,93	-0,94	NA	1,04	70,17	70,17	NA	NA	NA	NA	0,01	0,01	1,01	-0,93	1,43	-65	NA	NA	0	NA	0	6,5	6,68	4,78	3,47	37,69	37,69	268,56	240,5	7,03	NA	0,03	0,03	1,03	6,5	2,65	245,05	NA	NA	0	0	0	2,3	2,35	1,49	5,42	50,61	50,61	235,56
604	7,96	10,09	2,97	3,73	3,79	3,79	135,81	1,84	27,25	NA	0,2	0,26	1,27	44	21,15	95,99	3,42	NA	0	13,45	60,04	6,03	13,46	2,14	0,03	0,35	0,35	129,46	21,36	66,87	NA	0,55	1,23	2,23	22,29	55,23	25,95	2,13	NA	0	5,77	44,66	-25,98	-401,79	NA	0,28	0,61	0,61	118,86
605	-17,19	-44,32	-15,62	0,76	1,71	2,28	330,73	57,52	60,52	35,2	0,44	1,13	2,58	18,72	61,22	-20,41	1,12	NA	0	32,63	131,26	1,32	3,94	0,63	0,67	1,59	1,77	174,12	50,25	54,5	9,6	0,53	1,59	2,99	33,21	66,52	13,81	1,24	16208,54	0,12	15,21	78,88	0,69	1,87	0,38	0,06	0,78	2,09	201,68
606	7,52	17,35	8,24	0	0,69	0,79	398,87	134,51	154,84	22,85	0,57	1,31	2,31	21,23	56,66	20,11	0,8	NA	13,67	15,03	60,55	1,28	3,29	1,65	0	0,8	0,92	473,17	158,91	150,04	24,76	0,61	1,58	2,58	9,72	61,21	8,88	0,93	16802,5	16,76	10,95	53,33	-0,59	-1,27	-0,89	0	0,86	0,96	547,73
607	11,86	42,95	10,32	0,28	1,19	1,21	316,78	194,21	213,51	3,5	0,72	2,62	3,62	41,32	72,39	21,46	1,79	NA	0	25,64	58,23	2,76	7,05	2,59	0,73	1,38	1,4	342,72	126,03	193,39	5,17	0,61	1,55	2,55	36,36	60,84	10,48	2,17	14218,15	0	31,55	78,41	4,3	10,16	5,28	0,17	1,42	1,43	446,26
608	1,46	1,89	0,81	0,97	2,54	2,54	200,35	57,63	1,18	0	0,22	0,29	1,29	4,2	22,38	6,54	1,54	NA	17,91	1,51	59,17	6,78	7,17	4,28	-3,53	-3,53	-3,53	230,46	NA	11,27	NA	0,05	0,06	1,06	6,78	5,46	124,29	0,81	NA	0	0	0	10,47	12,13	5,48	0,15	0,15	0,15	190,51
609	2,3	7,56	0,33	0,88	1,27	1,3	52,68	13,82	35,81	1,44	0,7	2,28	3,28	73,49	69,53	12,32	4,36	NA	0	10,3	81	-36,46	-325,98	-3,61	0,39	0,95	1,08	36,09	17,64	30,43	3,87	0,89	7,94	8,94	36,1	88,82	-33,28	2,7	NA	2,84	7,17	141,2	5,06	49,73	2,16	0,62	1,09	1,14	155,71
610	-5,34	107,41	-115	0,13	0,22	0,26	7843,83	599,36	6426,05	232,37	1,05	-21,13	-20,13	-5,15	104,97	-5,99	-0,06	NA	0	3,95	-3,07	-0,56	10,16	-2,67	0,13	0,22	0,24	1748,07	0,52	1412,68	23,14	1,05	-19,23	-18,23	1,43	105,49	-1,29	-0,05	NA	0	9,53	52,85	-2,4	33,83	-35,42	0,04	0,16	0,18	5366,28
611	24,16	NA	10,05	0,57	0,87	0,9	151,33	44,12	148,32	4,65	1	NA	NA	53,25	100	30,06	0,09	20068,75	0	12,09	45,12	0	NA	NA	0,61	0,77	0,78	305,1	47,47	298,36	3,01	1	NA	NA	30,43	100	7,43	0,03	16360,75	0	25,44	54,91	0	NA	NA	0,32	0,82	0,83	285,7
612	-0,04	-0,42	-0,44	0	1,1	1,1	4205,47	4151,73	3779,86	0	0,91	9,96	10,96	-0,04	90,88	-0,04	NA	NA	0	0	0	0,25	2,68	0,55	0	1,1	1,1	807,76	796,43	722,28	NA	0,91	9,71	10,71	0,25	90,66	0,28	NA	NA	0	0	0	0,04	0,04	0,01	0,05	13,42	13,42	76,47
613	0,11	0,87	0,1	0,21	0,92	0,93	327,4	200,23	282,56	0,71	0,88	7,18	8,18	8,52	87,77	8,39	0,66	NA	0	7,57	44,92	0,13	1,03	0,22	0,43	0,9	0,94	637,15	250,06	535,28	23,92	0,88	7,06	8,07	6,13	87,6	3,49	0,75	4707,85	0	10,48	56,8	0,12	1,06	0,13	0,32	0,88	0,91	409,46
614	28,83	47,59	5,27	1,28	2,64	2,64	66,57	31,07	22,83	0	0,39	0,65	1,65	100,7	39,42	111,8	7,88	NA	0	13,14	58,65	61,36	76,56	26,15	1,85	5,04	5,04	155,52	90,46	28,32	NA	0,2	0,25	1,25	86,13	19,85	334,13	11,74	20265,25	0	10,55	26,16	10,46	11,51	5,49	11,13	12,5	12,5	191,1
615	0,52	18,14	1,85	163,74	163,74	302,99	939,82	0	4,26	601,59	0,97	34,18	35,18	1	97,16	0,53	NA	NA	0	1,75	23,78	0,32	16,28	0,38	1,83	2,36	39,93	440,72	5,77	3,53	414,17	0,98	50,64	51,64	0,35	98,06	0,32	NA	NA	1,69	0,04	9,57	-0,02	-1,95	-0,03	0,88	2,67	10,72	431,22
616	-0,94	-40,59	-0,72	0,65	0,99	0,99	281,96	92,59	271,68	NA	0,97	42,3	43,39	2,15	97,7	3,57	0,72	8643	0	2,39	43,27	-48,37	121,06	-23,87	0,67	0,72	0,72	180,11	10,53	246,58	NA	1,39	-3,48	-2,5	-27,75	139,95	-26,18	NA	-2007	0	10,17	-170,73	5,14	-39,89	4,6	0,73	0,74	0,74	326,2
617	36,95	93,22	81,33	0,01	0,91	0,91	801,16	0	478,26	0	0,6	1,52	2,52	36,95	60,36	61,85	0,88	NA	0	0	0	-1,28	-14,99	-11,91	0,02	0,1	0,84	3394,39	259,2	872,95	2281,87	0,91	10,7	11,7	-1,28	91,45	-0,79	0,36	NA	65,38	0	0	-0,55	69,14	-0,64	0,37	0,37	0,89	422,34
618	-6,03	-28,56	-2,42	0,06	1,42	1,42	145,98	93,17	65,14	NA	0,79	3,74	4,74	22,55	78,88	-0,48	3,76	NA	16,72	11,46	127,4	-0,94	-1,84	-1,83	0,96	3,29	3,29	712,09	224,84	176,83	0	0,49	0,96	1,96	32,53	49,02	11,86	4,44	11055,38	0	65,29	107,1	5,21	8,75	9,19	0,58	2,99	2,99	642,32
619	0,8	1,19	0,32	0,14	0,29	2,55	145,64	6,8	43,26	99,22	0,33	0,5	1,5	35,56	33,23	38,69	3,09	12498,17	0	13,91	67,43	1,03	1,34	0,35	0,45	0,63	4,29	123,14	4,41	24,41	90,59	0,22	0,29	1,29	52,99	22,57	64,46	6,63	9057,2	0	17,53	73,02	-1,91	-2,5	-0,69	1,67	1,84	4,53	131,31
620	8,89	8,89	2,14	NA	NA	NA	87,75	NA	NA	NA	NA	NA	1	8,89	0	NA	NA	NA	0	0	0	-0,86	-0,86	NA	NA	NA	NA	NA	NA	NA	NA	0	0	1	-0,86	0	NA	NA	NA	0	NA	NA	0	0	NA	NA	NA	NA	NA
621	8,74	76,82	3,83	0,05	1,12	1,14	159,65	144,88	136,21	3,09	0,89	7,79	8,79	16,43	88,62	10,73	9,74	38427,91	0	3,37	38,08	8,22	89,39	1,95	0,1	1,36	1,36	86,43	76,29	60,57	0,08	0,9	9,83	10,87	24,25	90,8	10,75	3,57	30168,94	0	3,79	55,55	1,39	15,97	0,74	0,17	1,17	1,18	192,7
622	6,77	30,86	9,98	0,1	1,05	1,05	536,95	180,8	227,92	0	0,43	1,96	4,56	6,77	78,07	40,73	0,41	NA	0	0	0	-16,85	-139,48	-37,26	0,53	0,89	0,89	806,9	71,96	415,8	NA	0,52	4,32	8,28	-16,85	87,92	1,44	0,23	NA	0	0	0	-8,35	-98,72	-103,2	0,41	0,75	0,87	4500,57
623	-30,47	-4159,35	-10,71	0,02	1	1	127,93	121,32	124,53	0,55	0,99	135,5	136,5	25,57	99,27	-30,31	NA	3233	0	19,7	199,33	0,06	5,87	0,02	0,29	0,86	1,03	105,92	56,51	100,34	17,54	0,99	93,41	94,41	100,13	98,94	0,06	NA	8670	0	29,04	97,53	28,87	97,44	4,33	0,83	1,41	1,47	54,53
624	-1,31	-6,37	-1,45	0,57	1,17	1,25	404,55	173,77	288,52	22,4	0,79	3,86	4,87	10,72	79,45	7,98	2,92	NA	0	13,37	33,42	17,81	48,66	8,66	0,03	1,54	1,57	177,56	156,21	102,92	2,99	0,63	1,73	2,73	25,23	63,39	33,24	5,66	148191,5	0	3,61	8,8	-6,11	-14,68	-10,11	0,96	1,56	1,71	602,33
625	-6,47	106	-5,59	0,5	0,61	0,94	314,49	35,61	330,01	112,09	1,06	-17,39	-16,39	-6,47	106,1	-6,09	NA	NA	0	0	0	14,89	108,81	6,05	0,25	1,09	1,16	148,45	106,46	126,38	8,35	0,86	6,31	7,31	38,19	86,32	17,25	NA	NA	0	9,48	61,01	8,45	41,4	2,63	0,23	1	1,1	113,36
626	0,31	0,56	0,07	1,41	2,01	2,01	84,58	21,78	36,37	NA	0,45	0,82	1,82	54,56	45,03	8,03	4,6	NA	0	12,61	87,85	-21,71	-45,03	-6,77	0,95	1,46	1,78	113,88	28,4	55,7	18,23	0,52	1,07	2,07	58,5	51,79	-39,93	5,28	12780,56	0	25,02	127,29	0,18	0,6	0,07	0,39	1,11	1,29	129,75
627	1,99	83,43	1,38	0,13	2,29	2,29	251,65	227,23	105,33	0	0,98	40,94	41,94	10,84	97,62	3,6	20,08	NA	0	6,12	48,99	-3,01	-7719,33	-3,53	0,29	2,21	2,23	427,72	352,05	183,83	3,71	1	2559,66	2560,66	4,62	99,96	-1,99	20,59	10093,55	0	8,95	149,82	5,59	99,42	5,89	0,23	2,19	2,21	383,95
628	-4,01	-9,68	-5,97	0,74	2,05	2,05	542,69	226,33	259,71	NA	0,59	1,42	2,42	1,53	58,6	-6,35	96,33	NA	0	8,25	335,96	-5,82	-9,89	-31,28	1,36	2,93	2,93	1959,92	266,46	653,22	NA	0,41	0,7	1,7	1,2	41,09	-13,23	164,5	-2850,33	0	37,71	-658,1	0,73	1,05	1,39	1,64	4,13	4,13	697,03
629	35,48	40,1	31,07	8,57	8,65	8,65	318,75	2,69	36,32	NA	0,12	0,13	1,13	35,48	11,53	307,76	NA	NA	0,01	0	0	44,18	46,68	48,24	17,09	18,53	18,53	398,55	30,35	21,1	0	0,05	0,06	1,06	44,18	5,37	823,24	NA	NA	0	0	0	58,05	65,37	58,34	8,51	8,93	8,93	365,76
630	-114,05	-187,97	-41,29	0,64	1,53	1,53	131,78	44,2	49,6	0,18	0,38	0,63	1,65	-103,85	39,32	-235,27	1,52	NA	0	3,69	-13,59	-95,11	-366,63	-569,32	0,75	0,91	0,91	2184,85	252,32	1546,91	2,34	0,72	2,78	3,85	-89,89	74,06	-64,76	0,83	NA	0	31,24	-10,36	23,68	90,74	9,27	0,17	1,16	1,16	142,49
631	4,14	4,96	6,14	4,11	5,22	5,33	539,45	83,98	75,5	8,47	0,17	0,2	1,2	18,23	16,59	59,38	3,49	12857,63	0	20,89	50,84	27,32	30,14	25,35	7,35	10,45	10,56	338,66	70	22,59	2,5	0,09	0,1	1,1	39,3	9,35	321,73	3,22	30226,13	0	11,11	24,2	8,05	9,39	12,28	5,28	6,38	6,49	555,34
632	23,97	27,06	31,67	5,29	8,25	8,44	480,85	157,21	53,16	10,47	0,11	0,13	1,13	28,05	11,4	233,95	16,96	NA	0	5,38	11,08	1,29	1,92	1,23	0,62	2,63	2,89	347,08	224,37	111,45	28,89	0,33	0,49	1,49	7,68	32,79	14,89	11,86	14482	0	6,07	50,83	0,47	0,53	0,57	4,02	7,98	8,62	439,57
633	0,75	1,46	0,63	0,49	1,55	1,74	305,03	82,29	77,36	15,29	0,46	0,9	1,93	12,86	48,29	18,14	1,32	NA	0,11	10,14	56,39	0,03	0,05	0,06	0,08	1,35	2,01	762,48	247,32	151,29	129,84	0,46	0,89	1,92	11,38	47,8	16,64	1,52	10975,53	5,71	23,72	58,83	0	0,01	0	0,21	2,04	3,59	382,11
634	-7,79	-114,65	-14,75	0,39	0,39	0,39	688,87	0	634,99	0	0,93	13,71	14,71	-5,54	93,2	7,59	0,11	NA	0	4,27	17,02	2,7	37,07	10,76	0,44	0,47	0,47	1454,86	36,59	1330,38	NA	0,93	12,73	13,73	4,56	92,71	15,21	0,13	NA	0	7,39	10,89	0,24	3,73	0,92	0,65	0,65	0,66	1403,52
635	2,47	2,83	1,5	4,36	6,61	6,96	220,85	62,18	13,11	9,76	0,13	0,15	1,15	6,15	12,69	62,4	6,96	NA	6,66	2,23	24,29	-7,09	-8,99	-2,74	2,19	4,17	4,23	140,97	56,66	28,59	1,89	0,21	0,26	1,27	0,39	21,16	13,73	6,1	18377	0	2,89	32,39	1,02	2	0,59	0,18	1,99	1,99	212,03
636	1,25	8,35	1,05	0,28	1,04	1,04	304,45	193,41	255,99	NA	0,85	5,67	6,67	3,04	85,02	5,65	1,28	NA	0	1,5	24,68	0,4	3,18	0,36	0,1	1,04	1,04	322,17	260,86	277,41	NA	0,87	6,89	7,89	3,66	87,32	0,46	1,35	993,5	0	2,87	80,5	-5,6	-57,7	-12,95	0,11	0,98	0,98	842,01
637	7,29	13,05	3,62	-0,39	1,83	2,08	180,64	108,69	64,51	16,62	0,44	0,79	1,79	26,3	44,15	28,31	2,5	NA	0	9,44	62,24	1,55	2,97	1,09	0,46	1,49	1,71	255,84	69,33	108,73	24,19	0,48	0,91	1,91	21,13	47,64	14,61	2,18	10864,18	0	13,72	78,36	0,33	0,58	0,4	0,39	1,68	1,94	441,48
638	-61,38	-426,18	-14,25	0,02	0,92	0,92	84,52	3,7	61,22	0	0,86	5,94	6,94	-12,36	85,6	-40,21	0,93	NA	10,96	11,38	184,96	-15,75	208,86	-10,17	0,01	0,73	0,73	235,69	178,44	248,05	0	1,08	-14,26	-13,26	8,8	107,54	-3,26	-1,63	NA	0	15,86	108,57	2,9	-84,03	NA	0,03	0,78	1,05	193,01
639	2,33	-109,54	0,5	0,13	0,93	0,93	78,19	46,51	58,05	NA	1,02	-48,07	-47,07	11,19	102,12	13,84	0,06	NA	0	1,9	33,42	0,63	-64,77	0,2	0,13	2,15	2,15	117,08	95,89	47,42	NA	1,01	-104,07	-103,07	6,46	100,97	8,12	-0,07	4950,33	0	1,87	36,97	0,55	-614,06	0,22	0,09	0,96	0,96	145,51
640	33,47	47,51	3,1	1,97	3,48	3,48	33,73	14,46	9,57	NA	0,29	0,41	1,42	67,06	29,54	114,88	NA	NA	0	3,11	43,87	10,74	16,48	3,57	0,22	2,93	2,93	121,24	110,73	40,76	0	0,35	0,53	1,53	26,75	34,79	30,88	NA	NA	0	5,32	51,54	10,13	23,54	NA	0,2	1,18	1,18	91,75
641	-23,47	-2910,58	-34,18	0,03	0,58	0,58	525,71	281,81	506,87	0	0,99	123,01	124,01	21,37	99,19	-14,41	0,02	NA	0	65,3	141,41	-17,57	-204,35	-13,09	0,25	0,51	0,51	272,05	61,41	237,37	NA	0,91	10,63	11,63	45,26	91,4	-6,15	0,16	7241,5	0	46,83	103,57	-7,73	-31,03	-6,89	0,16	0,81	0,81	324,83
642	8,77	86,56	5,58	0,47	0,72	0,73	231,39	43,03	203,23	3,24	0,9	8,87	9,87	46,36	89,86	14,81	0,31	NA	0	23,9	69,89	23,78	96,82	23,52	0,19	0,31	0,36	360,92	20,96	266,86	12,06	0,75	3,07	4,07	35,98	75,44	32,51	0,34	36060,75	0	12,07	27,94	18,55	95,79	20	0,36	0,53	0,55	392,64
643	2,11	11,2	1,1	0,08	1	1,01	190,47	104,18	99,97	1,07	0,78	4,14	5,31	21,69	81,18	5,74	0,7	NA	15,36	10,25	66,66	-3,58	-15,29	-2,55	0,12	0,8	0,81	260,42	100,86	111,31	2,2	0,72	3,1	4,28	21,39	76,62	0,18	0,59	12600,36	22,45	17,81	97,7	-46,31	-735,91	-33,52	0,16	0,76	0,79	263,43
644	0,66	8,11	0,4	0,87	1,09	1,09	222,62	43,84	201,88	NA	0,92	11,26	12,26	15,03	91,84	0,72	NA	NA	0	8,79	85,32	0,12	0,73	0,03	0,58	1,21	1,21	101,92	52,46	82,92	NA	0,84	5,16	6,16	57,93	83,77	0,14	NA	NA	0	16,14	96,63	-7,61	-49,8	-3,62	0,58	1,21	1,21	173,43
645	5,94	9,83	0,28	0,99	1,15	1,15	17,25	1,09	0,78	NA	0,4	0,66	1,66	5,94	39,58	60,67	1,11	NA	35,03	0	0	2,23	12,43	0,37	1,09	1,1	1,1	61,05	0,62	47,08	NA	0,82	4,57	5,57	2,23	82,04	8,46	1,91	NA	3,87	0	0	3,41	11,57	0,44	0,47	0,5	0,5	46,83
646	3,9	13,9	2,13	0,31	0,35	0,35	198,37	5,63	137,2	0,04	0,72	2,56	3,56	62,15	71,91	13,58	0,39	44058,61	0,78	31,74	81,54	2,19	8,76	1,4	0,47	0,53	0,53	233,37	10,39	170,91	0,2	0,75	2,99	3,99	45,38	74,95	8,92	0,44	38200,06	0	27,61	83,31	0,64	2,32	0,76	0,38	0,44	0,44	433,91
647	-21,31	-62,41	-10,81	1,52	1,52	1,52	85,72	NA	120,27	NA	0,66	1,93	2,93	-21,31	65,86	-32,35	NA	NA	0	0	0	22,75	38,79	2,51	1,33	2,42	2,42	40,33	17,97	16,45	0	0,41	0,71	1,71	366,87	41,36	55	NA	NA	0	38,02	93,77	64,21	76,95	22,28	3,5	3,52	3,52	126,29
648	5,58	11,35	14,82	0,98	2,23	2,25	967,56	178,43	142,72	2,09	0,51	1,03	2,03	14,65	50,85	24,7	1,29	NA	0	24,12	35,39	15,94	92,48	17,09	0,36	2,42	2,43	391,25	88,33	42,96	0,47	0,83	4,8	5,8	29,33	82,77	30,39	1,23	47828,6	0	14,36	31,57	5,67	28,81	9,8	0,54	3,89	3,89	628,65
649	0,14	0,3	0,07	0,15	1,52	1,52	182,13	40,75	30,66	0	0,52	1,1	2,1	13,67	52,37	37,64	1,19	NA	12,98	6,77	46,26	0,11	0,23	0,06	0,02	1,16	1,16	201,69	72,68	68,15	NA	0,54	1,18	2,18	14,62	54,2	30,06	1,12	9232	7,48	8,02	37,32	0,07	0,22	0,07	0,16	3,65	3,65	339,73
650	36,9	49,2	0,65	4	4	4	6,43	NA	1,59	NA	0,25	0,33	1,33	36,9	25	147,6	NA	NA	0	0	0	-97,87	-97,87	-184,67	NA	NA	NA	688,72	23,21	NA	NA	NA	NA	1	-97,87	0	NA	NA	NA	0	0	0	35,44	41,12	0,72	6,98	7,13	7,13	7,42
651	0	0	NA	NA	NA	NA	NA	NA	NA	NA	0	0	1	0	0	NA	NA	NA	0	NA	NA	0	0	NA	NA	NA	NA	NA	NA	NA	NA	NA	NA	1	0	0	NA	NA	NA	0	NA	NA	0	0	NA	NA	NA	NA	NA
652	10,15	11,32	13,66	15,66	16,65	16,65	490	28,7	29,11	0	0,09	0,1	1,11	52,51	10,3	114,01	NA	NA	0	57,02	74,65	-15,57	-19,83	-17,08	5,68	5,68	5,68	400,45	0	69,58	0	0,22	0,27	1,27	44,89	21,5	-72,41	NA	NA	0	66,33	127,03	2,2	2,01	NA	-5,41	-6,78	-6,78	394,64
653	1,98	2,95	1,13	0,51	2,72	2,73	208,89	115,89	52,39	0,31	0,33	0,49	1,49	46,62	33,08	34,15	2,48	NA	0	25,62	69,09	5,85	10,06	3,92	0,55	2,28	2,28	244,52	138,95	80,27	0,22	0,42	0,72	1,72	55,55	41,86	30,02	2,84	54025,33	0	33,3	75,36	-0,96	-1,3	-0,68	2,23	3,94	4,04	258,58
654	0,22	1,94	0,1	0,22	0,99	1,02	160,05	106,86	139,77	3,69	0,89	7,74	8,74	4,43	88,55	2,59	1,14	22805	0	1,85	56,6	0,29	1,05	0,06	0,18	0,92	1,07	79,74	41,28	56,24	8,52	0,72	2,61	3,61	10,94	72,27	14,98	1,24	31925	0	2,33	42,7	0,37	1,4	0,16	0,03	1,01	1,1	155,66
655	-23,51	-407,56	-20,97	0,04	0,22	0,3	324,6	49,39	270,68	23,8	0,94	16,33	17,33	19,53	94,23	-21,43	0,19	5186,33	8,92	38,39	161,99	-28,97	117,55	-38,35	0,1	0,14	0,18	483,16	19,99	580,13	23,58	1,25	-5,06	-4,06	6,49	124,65	-21,93	-0,29	2036,63	1,63	46,94	354,05	34,1	185,92	20,26	0,29	0,56	0,62	216,27
656	-27,47	101,43	-13,06	0,33	0,56	0,63	173,11	0,01	217,14	14,44	1,27	-4,69	-3,69	-27,47	127,08	-15,82	-1,37	NA	0	0	0	-15,54	47,28	-11,28	0,17	0,3	0,38	264,9	3,45	346,71	27,45	1,33	-4,04	-3,04	-15,22	132,86	-2,13	-0,67	-1488	0	0,23	-32,53	-19,41	31,42	-13,34	0,13	0,22	0,35	250,07
657	-1,28	-2,82	NA	1,83	1,83	1,83	NA	NA	NA	NA	0,55	1,21	2,21	-1,28	54,7	-2,33	NA	NA	0	NA	0	-0,47	-1,04	NA	1,82	1,82	1,82	NA	NA	NA	NA	0,55	1,22	2,22	-0,47	54,96	-0,86	NA	NA	0	NA	0	-1,01	-1,01	NA	NA	NA	NA	NA
658	2,01	51,47	1,31	0,02	0,49	0,72	236,1	59,83	127,02	29,38	0,96	24,57	25,57	9,51	96,09	11,1	0,07	NA	0	4,86	43,27	-12,3	-2261,9	-14,14	0,03	0,64	0,88	419,58	107,06	176,32	43,41	0,99	182,85	183,85	-4,28	99,46	-1,81	0,01	6712	0	9,22	131,33	8,47	52,3	5,3	0,45	1,16	1,36	227,9
659	2,23	2,23	1,89	NA	NA	NA	84,82	0	0	139,06	0	0	1	2,23	0	NA	NA	NA	0	0	0	8,55	9,04	2,33	2,27	8,21	18,34	99,31	31,71	5,34	54,85	0,05	0,06	1,06	8,55	5,45	156,78	NA	NA	0	0	0	18,39	20,02	12,64	8,7	12,02	12,25	250,29
660	1,59	3,03	1,05	0,37	1,78	1,92	241,52	114,87	88,66	13,03	0,48	0,91	1,91	27,61	47,7	10,41	2,29	14544,56	3,13	17,27	101,69	0,98	2,29	0,72	0,15	1,49	1,57	269,79	143,46	123,17	10,73	0,57	1,34	2,34	21,35	57,22	6,65	1,98	18327,2	1,61	15,06	70,28	-3,26	-8,24	-5,28	0,49	1,4	1,48	588,92
661	-1,65	206,47	-4,2	0,04	0,07	0,08	927,51	23,2	885,63	13,29	1,01	-126,16	-125,16	-1,65	100,8	0,75	-0,01	NA	4,25	0	0	1,73	184,49	3,29	0,11	0,14	0,37	693,91	23,72	662,24	155,41	0,99	105,71	106,71	1,73	99,06	5,6	0,01	NA	2,3	0	0	-4,39	145,06	-2,42	0,34	0,42	0,6	201,15
662	-6	200,29	-3,79	0,01	0,96	0,98	229,67	135,51	142	2,28	1,03	-34,38	-33,38	-0,42	103	-5,68	-0,02	5163,4	1,2	3,52	73,98	0,04	-1,37	0,03	0,15	0,64	0,65	236,36	116,01	236,18	1,09	1,03	-34,83	-33,83	7,83	102,96	6,52	-0,04	13105,6	0,85	5,05	40,71	1,25	26,98	0,74	0,21	0,75	0,75	215,56
663	37,67	44,24	20,38	4,48	7,25	7,25	196,88	34,16	26,74	0	0,15	0,17	1,17	85,98	14,84	255,93	NA	NA	0	26,13	52,56	40,59	52,37	16,39	3,37	5,22	5,22	147,36	28,22	26,96	NA	0,22	0,29	1,29	98,81	22,48	182,16	34,41	13640,03	0	23,5	54,52	-0,68	-0,72	-0,49	18,97	30,65	30,65	264,21
664	51,14	120,05	7,56	0,59	0,67	0,67	53,8	2,25	28,56	NA	0,57	1,35	2,35	59,35	57,4	128,99	0,68	NA	0	1,21	13,85	-0,22	-1,65	-0,17	0,54	1	1	279,34	107,63	195,55	NA	0,87	6,41	7,41	6,43	86,51	7,09	0,98	7904	14,18	5,09	41,55	-17,26	251,35	-5,89	0,09	0,77	0,77	124,1
665	-1050,86	190,67	-98,74	0,16	0,16	0,16	34,2	NA	216,1	NA	6,51	-1,18	-0,18	745,71	651,14	-161,39	NA	NA	0	168,81	224,01	22,65	-444,92	19,88	0,94	0,96	0,96	320,27	6,5	329,74	NA	1,05	-20,64	-19,64	46,07	105,09	21,55	NA	NA	0	20,55	47,97	-55,26	87,55	-385,89	0,62	0,62	0,62	2541,79
666	15,06	34,64	17,93	0,04	0,87	1,35	433,5	92,89	74,01	54,15	0,56	1,29	2,3	37,92	56,54	11,57	1,01	26567,94	28,1	27,23	71,47	0,46	1,02	0,42	0,05	1,32	1,52	335,48	103,3	67,44	16,96	0,54	1,21	2,23	30,7	55,1	10,25	1	34143	20,35	27,8	74,76	0,81	1,83	NA	0,03	1,31	1,56	405,16
667	-1,89	-4,12	-4,12	0,06	1,88	1,97	791,75	647,54	219,32	35,7	0,54	1,17	2,17	4,28	54,01	1,12	22,9	NA	21,56	13,44	141,37	-5,3	-9,51	-10,71	0,1	2,36	2,55	737,38	595,88	278,91	53,04	0,44	0,79	1,79	2,03	44,29	-9,02	37,92	3514,29	0,2	14,8	369,55	3,13	4,84	8,87	0,02	3,09	3,41	1030,79
668	2,57	5,1	4,83	0,01	1,28	1,46	683,2	361,3	181,98	51,43	0,5	0,98	1,98	4,38	49,56	9,76	1,51	NA	21,37	3,4	17,41	2,36	4,16	3,74	0,03	1,05	1,51	576,64	246,41	175,69	113,5	0,43	0,76	1,76	4,56	43,2	13,44	1,62	32588	11,64	3,47	29,48	1,38	2,6	4,09	0,04	1,26	1,67	1080,53
669	18,24	93,93	13,17	0,05	1,3	1,31	262,85	187,42	175,22	2,39	0,81	4,15	5,15	42,53	80,58	25,72	2,75	19359,7	0	17,54	47,59	0,75	44,92	0,99	1,37	6,64	7,04	484,47	280,55	62,46	25,18	0,98	58,96	59,96	19,08	98,33	2,09	15,13	8465,37	0	24,33	105,45	2,51	74,54	4,04	0,11	1,87	1,98	585,28
670	1	7,44	2,91	0	0,97	1,08	1062,34	536,78	367,37	61,34	0,87	6,45	7,45	6,89	86,58	5,59	0,87	15572,84	17,72	17,19	44,84	-24,08	-298,65	-85,52	0,02	-0,01	0,05	1296,35	-26,58	425,76	58,67	0,92	11,4	12,4	-14,19	91,94	-18,77	0,18	8454,33	39,58	35,13	91,67	6,41	92,96	4,18	0,35	0,43	0,46	237,27
671	-7,5	-12,45	-11,21	1,15	2,41	2,41	543,91	261,8	206,95	NA	0,4	0,66	1,66	20,98	39,71	-15,86	8,68	8304,33	0	42,56	124,54	11,88	15,54	9,05	3,54	3,88	3,88	277,99	20,53	60,43	NA	0,24	0,31	1,31	75,61	23,56	60,63	5,47	11564	0	48,54	80,08	6,04	9,34	5,39	0,11	2,71	2,71	324,9
672	0,31	0,65	0,09	0,8	1,3	1,3	110,21	28,29	56,34	NA	0,52	1,09	2,09	74,79	52,19	21,32	1,49	NA	0	22,55	80,91	4,28	5,88	1,37	2,64	2,64	2,64	116,89	NA	29,83	NA	0,27	0,37	1,37	114,62	27,09	73,11	2,39	6645	0	35,33	80,23	0,47	0,58	0,09	4,97	4,97	4,97	65,74
673	5,44	8,04	1,44	3,15	3,18	3,18	96,25	0,97	29,92	0	0,32	0,48	1,48	55,4	32,38	16,8	NA	NA	0	13,21	117,16	3,13	3,19	1,34	121,06	121,06	121,06	155,9	NA	1,27	NA	0,02	0,02	1,02	15,65	1,87	167,34	NA	NA	0	5,35	72,46	2,91	6,55	2,88	3,2	3,2	3,2	359,93
674	-248,08	53,35	-200,3	0,06	0,09	0,17	293,9	53,3	1633,11	129,17	5,65	-1,22	-0,22	-215,17	564,97	-42,66	-136,44	NA	0	26,57	-8,55	183,85	-2469,75	73,29	0,41	0,73	0,92	145,5	49,64	153,13	29,76	1,07	-14,43	-13,43	190,68	107,44	172,45	153,53	60018	0	2,73	4,77	12,23	240,78	8,49	0,49	0,75	0,93	252,53
675	1,31	68,99	3,07	0,02	1,48	1,52	853,07	624,45	428	20,06	0,98	51,63	52,63	12,47	98,1	4,67	2,16	NA	0	26,15	66,5	-0,35	-113,4	-1,47	0,1	1,96	2,06	1522,08	1234,09	662,21	62,81	1	321,67	322,67	10,63	99,69	2,34	6,15	6793,88	0	45,79	107,36	-0,26	-676,05	-1,03	0,04	1,81	2	1430,27
676	54,72	95,35	5,63	1,34	1,62	1,95	37,43	4,26	15,66	5,35	0,43	0,74	1,74	63,05	42,62	167,55	3,37	NA	0	0,86	8,89	9,92	77,54	1,76	0,02	0,27	0,94	64,62	13,94	55,1	37,47	0,87	6,81	7,81	20,38	87,2	11,38	0,73	17457,5	0	1,85	43,13	3,17	18,36	0,65	0,01	0,08	1,13	74,6
677	0,01	0,2	0,02	0,64	0,86	0,86	574,57	116,07	532,95	0	0,94	15,91	16,91	16,01	94,09	0,01	0,31	5740	0	25,25	92,84	0,19	2,96	0,22	0,63	0,85	0,85	427,06	87,87	394,35	NA	0,94	14,68	15,68	17,43	93,62	0,2	0,32	5971	0	20,17	91,88	-10	152,73	-12,67	0,36	0,94	0,94	460,96
678	3,4	9,48	1,6	1,07	1,55	1,55	171,87	52,47	109,05	0	0,64	1,79	2,79	3,56	64,15	5,3	NA	NA	0	0,08	4,39	3,52	10,07	0,9	0,1	1,03	1,03	93,45	55,14	59,64	NA	0,65	1,86	2,86	26	65	15,57	1,06	16048	0	5,75	58,99	4,04	27,93	1,75	0,01	1,05	1,05	157,29
679	0,28	7,9	0,14	0,03	0,94	0,95	185,93	160,18	176,39	1,19	0,97	27,7	28,7	26,12	96,52	3,75	0,39	12403,52	0	13,2	83,77	0,08	2,39	0,04	0,01	0,91	0,93	193,8	165,69	183,62	4,41	0,97	28,31	29,31	13,71	96,59	4,48	0,34	17807,4	0	7,24	57,95	4,66	29,34	4,5	0,06	0,57	0,64	351,58
680	0	0	NA	NA	NA	NA	NA	NA	NA	NA	NA	NA	1	0	0	NA	NA	NA	0	NA	NA	15,54	99,8	3,42	0,35	1,2	1,2	80,42	56,38	66,37	NA	0,84	5,42	6,42	190,13	84,43	18,4	NA	3077,5	0	38,47	89,63	7,27	29,35	0,73	0,74	1,38	1,38	36,71
681	3,74	65,85	1,17	0,15	0,7	0,95	114,19	NA	106,46	27,13	0,94	16,62	17,62	12,34	94,32	5,18	0,54	NA	0	2,7	51,15	26,34	90,96	5,78	0,2	0,89	1,07	80,1	2,22	52,88	9,75	0,71	2,45	3,45	45,05	71,04	43,16	1,89	12625,63	0	4,1	33,73	16,89	54,64	3,99	0,41	1,49	1,55	86,1
682	-0,25	-0,6	NA	0	0	0	NA	NA	NA	NA	0,59	1,42	2,42	-0,25	58,76	-0,42	0,41	NA	0	NA	NA	35,04	61,74	73,96	1,1	1,1	1,1	770,52	0	328,73	0	0,43	0,76	1,76	35,04	43,26	81	1,08	NA	0	0	0	0,38	7,05	2,45	0,18	0,35	0,35	2343,95
683	0,12	9,88	0,04	0,07	0,85	0,85	124,84	95,57	121,98	NA	0,99	82,43	83,43	0,74	98,8	0,27	0,07	NA	0	0,21	58,75	-3,35	389,47	-1,82	0,01	0,48	0,48	198,11	93,22	197,08	NA	1,01	-117,11	-116,11	-3,35	100,86	-2,78	-0,02	NA	0	0	0	0,87	20,58	1,05	0,08	0,88	0,88	441,61
684	-3,07	1597,01	-5,05	0,02	0,63	1	419,11	362,15	590,58	217,36	1	-520,27	-519,77	7,8	100,19	-3,07	NA	NA	0	17,87	138,31	-10,76	98,4	-25	0,03	0,64	0,89	847,89	561,88	926,62	239,94	1,11	-10,14	-9,14	0,69	110,94	-9,7	NA	1162	0	26,6	938,08	-10,87	-561,53	-18,01	0,05	0,66	1,02	603,05
685	-21,28	52,42	-33,23	0,41	1,19	1,19	568,33	368,61	471,65	NA	1,41	-3,46	-2,46	-21,28	140,6	-15,14	NA	NA	0	0	0	36,3	325,81	54,57	0,47	2,28	2,28	548,75	429,21	237,43	0	0,89	7,98	8,98	36,3	88,86	40,85	NA	NA	0	0	0	1,27	10,31	65	0,47	2,32	2,32	18655,61
686	1,88	7,04	1,79	0,31	1,37	1,41	347,44	149,73	140,77	6,24	0,73	2,75	3,75	7,48	73,35	8,1	1,34	NA	29,34	5,34	41,97	21,56	44,13	14,42	0,11	2,63	2,65	244,08	131,83	52,37	1,4	0,51	1,05	2,05	52,66	51,15	46,43	1,75	288988	24,36	20,8	50,18	3,95	8,19	2,42	0,02	2,18	2,34	222,79
687	0,81	1,93	0,63	0	2,15	2,15	284,27	276,35	116,67	NA	0,46	1,1	2,38	17,36	57,95	2,61	27,53	NA	4,2	12,93	88,93	0,91	1,74	0,95	0,02	1,17	2,1	382,99	202,39	155,99	166,1	0,48	0,92	1,92	22,69	47,83	2,31	26,59	7610,94	5,31	22,85	92,35	0,14	0,38	0,2	0	0,96	2	524,57
688	0,89	32,32	9,18	0	1,04	1,04	3752,94	376,2	179,25	0	0,97	35,3	36,3	0,89	97,25	3,68	1,01	NA	75,44	0	0	2,78	30,09	19,06	10,36	10,59	10,59	2498,67	7,18	31,21	0	0,91	9,81	10,81	2,78	90,75	8,23	1,14	NA	70,04	0	0	2,89	28,51	19,49	3,35	3,48	3,48	2457,18
689	-73,91	47,8	-13,02	0,08	0,13	0,27	64,11	7,97	161,45	23,35	2,55	-1,65	-0,65	-37,2	254,64	-24,1	-5,14	NA	0	6,47	-157,41	31,78	-124,89	13,1	0,29	0,46	0,74	150,48	30,77	186,18	52,6	1,25	-4,93	-3,93	43,1	125,44	29,04	-3,89	NA	0	4,67	22,79	9,42	789,4	7,44	0,19	1,96	2,32	287,5
690	5,09	13,64	2	1,56	5,69	5,69	72,22	102,54	24,83	0	0,63	1,68	2,68	45,68	62,69	8,12	NA	NA	0	15,93	85,96	11,65	13,65	1,75	2,18	6,84	6,84	54,73	36,81	7,89	NA	0,15	0,17	1,17	112,19	14,61	79,77	NA	NA	0	15,07	84,39	3,37	11,66	1,08	1,06	1,85	1,85	116,43
691	12,03	12,65	34,04	15,66	20,41	20,41	1029,89	237,45	49,9	NA	0,05	0,05	1,05	12,03	4,9	245,62	NA	NA	0	0	0	2,46	10,43	15,44	1,31	1,31	1,31	2291,41	NA	1727,39	NA	0,76	3,24	4,24	2,46	76,43	3,22	NA	1461	0	0	0	0,85	3,5	11,26	1,22	1,32	1,32	4827,6
692	22,85	46,45	7,68	1,95	1,95	1,95	122,28	NA	61,43	NA	0,51	1,03	2,03	32,77	50,8	44,99	NA	10061	0	3,33	18,85	5,47	12,96	3,11	1,62	1,62	1,62	207,46	NA	118,17	NA	0,58	1,37	2,37	53,4	57,75	9,48	NA	16028	0	27,24	76,54	3,76	3,21	1,39	-4,96	-4,96	-4,96	134,39
693	6,81	9,68	3,99	0,09	1,93	1,96	213,14	108,04	58,67	1,59	0,3	0,42	1,42	10,91	29,59	41,52	1,6	NA	0	2,4	21,39	-1,48	181,38	-1,03	0,01	0,51	0,52	255,02	123,97	245,75	1,37	1,01	-123,84	-122,84	2,45	100,81	4,14	0,04	30529,25	0	2,74	35,45	7,71	110,97	3,7	0	0,69	0,69	174,69
694	4,43	23,82	1,92	0,67	1,65	1,65	157,8	85,29	87,64	0	0,81	4,38	5,38	19,02	81,42	20,67	6,76	NA	24,94	6,32	40,45	-7,29	-32,44	-3,57	0,07	1,44	1,54	178,89	152,49	111,33	11,49	0,78	3,45	4,45	17,14	77,52	7,22	48,53	6836,33	13,62	11,97	70,65	1,43	4	0,74	0,42	1,27	1,56	189,29
695	-0,05	-0,44	-0,09	0,06	0,08	0,56	412,57	11,01	499,4	242,7	0,88	7,11	8,11	-0,05	87,67	16,61	0,28	NA	0	0	0	-67,69	137,3	-28,26	0,18	0,22	0,34	152,37	7,14	218,27	28,15	1,49	-3,03	-2,03	-67,69	149,3	-30,74	-1,13	NA	0	0	0	-7,31	21,9	-22,38	0,04	0,23	0,27	1114,88
696	44,3	53,42	54,12	3,82	6,78	6,78	405,58	191,98	64,86	NA	0,17	0,21	1,21	69,16	17,07	259,57	NA	NA	0	30,37	30,77	54,11	63,19	60,32	4,68	7,21	7,21	406,91	140,55	55,68	NA	0,14	0,17	1,17	72,7	14,38	376,37	NA	29417	0	20,73	21,52	35,79	38,15	58,61	16,67	17,45	17,45	596,09
697	0,41	1,31	0,12	0,09	0,84	1,06	105,73	35,77	37,62	10,68	0,69	2,22	3,22	26,86	68,97	25,03	1,06	NA	9,74	7,68	63,41	3,06	8,8	1,13	0,06	0,8	1,01	135,03	62,97	84,95	18,62	0,65	1,88	2,88	35,54	65,26	31,06	1,02	11639	0	12,02	56,76	1,06	2,73	0,35	0,26	0,51	0,93	119,78
698	26,94	75,92	21,66	0,54	1,55	1,55	260,47	188,79	186,71	NA	0,65	1,82	2,82	26,94	64,51	41,76	NA	NA	0	0	0	50,08	84,64	37,64	1,85	2,45	2,45	274,34	66,34	110,49	NA	0,41	0,69	1,69	50,08	40,83	122,64	NA	NA	0	0	0	51,32	83,52	26,63	2,06	2,47	2,48	188,85
699	1,94	3,02	2	0,23	1,85	1,87	376,02	116,21	99,13	2,31	0,36	0,56	1,56	17,33	35,8	14,94	1,46	NA	0,11	15,9	74,07	0,37	0,62	0,67	0,15	1,49	1,53	657,62	209,68	109,8	7,33	0,4	0,67	1,67	9,48	39,95	10,03	1,44	14287,34	16,59	16,41	56,21	0,37	0,68	0,43	0,19	1,18	1,19	415,92
700	0,27	13,52	28,35	0,04	0,04	0,04	37603,93	0	36435,6	0	0,98	48,25	49,25	0,27	97,97	0,28	0,02	NA	0	0	0	0,77	28,34	20,81	0,07	0,08	0,08	9840,9	76,15	9441,7	NA	0,97	35,71	36,71	0,77	97,28	0,79	0,03	NA	0	0	0	1,87	40,18	7,71	0,02	0,06	0,06	1501,26
701	0,15	1,05	0,05	0,7	1,17	1,17	123,71	48,59	104,78	0	0,86	6	7	0,15	85,71	0,18	NA	NA	0	0	0	0,88	11,77	0,36	0,94	1,16	1,16	151,02	28,96	128,17	NA	0,93	12,44	13,44	0,88	92,56	0,95	NA	NA	0	0	0	3,14	43,66	2,09	1,05	1,08	1,08	242,38
702	1,33	1,4	1,56	17,94	20,43	20,43	241,45	51,43	20,65	NA	0,05	0,05	1,05	10,86	4,91	27,1	NA	NA	0	11,16	76,39	-3,73	-6,58	-1,5	0,27	2,34	2,34	146,95	127,66	61,73	NA	0,43	0,77	1,77	187,21	43,34	-8,6	NA	NA	0	76,87	101,08	-2,25	-3,23	-1,46	1,44	3,39	3,39	236,54
703	-0,03	-2,24	-0,03	0,09	0,65	0,88	288,01	113,56	144,61	46,81	0,98	65,3	66,3	22,25	98,49	7,87	0,75	10270,63	42,64	17,63	64,22	0	0,14	0	0,04	0,7	0,85	151,06	64,19	78,24	18,22	0,99	66,2	67,2	20,85	98,51	4,98	0,65	9675,5	42,84	8,63	73,99	5,46	86,55	4,37	0	0,47	0,68	291,18
704	3,97	16,72	3,69	0,2	1,21	1,37	338,27	139,83	99,21	22,64	0,76	3,2	4,21	30,91	76,25	9,95	1,13	NA	36,21	25,04	64,98	0,09	0,37	0,11	0,24	1,03	1,27	436,28	152,34	133,37	48,54	0,76	3,11	4,12	26,79	75,73	4,58	1,1	16688,09	35,39	31,92	79,68	4,36	11,76	3,4	0,09	1,34	1,66	283,86
705	-59,18	-157,3	-39,53	0,88	1,02	1,23	243,16	19,05	134,61	28,38	0,62	1,66	2,66	5,09	62,38	-67,11	1,35	NA	0	42,93	192,67	-81,91	383,54	-32,69	0,26	0,37	0,48	145,66	17,23	162,65	18,8	1,21	-5,67	-4,68	-17,02	121,36	-63,42	-0,32	-404,11	0	25,9	-2357,11	-15,7	40,28	-9,75	0,26	0,3	0,39	226,03
706	0,07	0,84	0,02	0	0,61	0,84	111,63	53,78	89,27	22,11	0,92	10,96	11,96	82,49	91,64	6,63	0,56	NA	2,63	25,28	90,71	0,53	6,29	0,22	0,01	0,43	0,68	148,78	50,44	100,2	31,27	0,91	10,77	11,78	67,11	91,51	8,17	0,59	8918,44	16,65	27,14	93,02	-36,63	134,34	-29,35	0	0,21	0,43	291,66
707	2,56	6,57	1,65	0,02	1,21	1,21	235,03	153,01	71,83	0	0,6	1,55	2,57	20,86	61,08	20,14	1,34	23690,95	26,83	11,82	58,62	2,24	4,63	1	0,01	1,33	1,34	162,97	91,58	68,66	0,57	0,51	1,06	2,07	31,27	51,59	30,9	1,34	19419,12	4,03	12,96	56,6	0,83	14,76	0,33	0,02	0,79	0,8	144,63
708	6,36	14,02	9,43	1,33	1,42	1,42	539,75	27,66	291,72	0,14	0,55	1,2	2,2	6,36	54,65	58,33	2,16	NA	0	0	0	-0,82	-2,35	-2,6	0,51	0,52	0,52	1158,1	11,18	743,48	NA	0,65	1,86	2,86	-0,82	65,09	39,9	0,53	NA	0	0	0	-0,11	-0,23	-0,22	0,13	1,08	1,08	709,31
709	8,7	9,44	44,95	10,2	12,87	12,87	1879,54	385,71	144,26	NA	0,08	0,08	1,08	9,29	7,76	112,17	NA	NA	0	3,04	5,13	6,77	7,16	3,5	16,41	18,39	18,39	188,54	20	10,1	NA	0,05	0,06	1,06	6,77	5,43	124,67	NA	NA	0	0	0	5,05	12,33	1,47	0,1	1,68	1,68	105,85
710	51,13	62,74	9,76	3,9	4,82	4,82	69,45	11,64	12,71	NA	0,19	0,23	1,23	184,27	18,5	276,3	7,48	NA	0	25,4	72,8	-12,86	-154,68	-6,03	0,01	0,82	0,83	171,14	124,99	154,05	1,35	0,92	11,03	12,03	32,12	91,69	-3,89	0,35	5812,33	0	21,09	108,98	9,99	40,17	2,45	0,51	0,97	0,97	89,41
711	-55,48	22,26	-17,72	1,51	1,51	10,09	116,28	NA	6,71	58,37	3,49	-1,4	-0,4	-19,67	349,22	-15,89	2,29	-1985	0	11,44	-235,21	1,76	-0,89	0,58	0,9	1,17	2,39	119,13	7,78	29,25	36,33	2,98	-1,5	-0,5	32,16	298,4	12,94	1,86	NA	0	9,92	-170,36	-36,99	23,16	-19,14	1,1	4,66	6,97	188,33
712	0,49	7,46	0,28	0,28	0,93	0,96	204	118,16	183,18	5,75	0,93	14,21	15,21	45,8	93,43	4,91	0,66	NA	0	25,39	124,63	1,06	61,45	1,06	0,6	0,85	0,92	366,49	87,53	353,31	25,02	0,98	57,01	58,01	19,35	98,28	1,08	0,17	5087	0	18,36	167,98	0,7	28,18	0,39	0,39	0,78	0,89	205,44
713	3,45	13,19	2,03	0,1	0,46	1,09	144,26	31,1	86,34	55,52	0,74	2,83	3,83	3,45	73,88	28,97	1,1	NA	0	0	0	-25,91	260,22	-11,69	0,12	0,19	0,29	164,72	11,15	153,43	14,77	1,1	-11,04	-10,04	-25,03	109,96	-9,38	0,08	NA	0	0,4	-20,32	-21,1	66,84	-15,17	0,08	0,32	0,32	261,7
714	-57,48	-58,48	NA	53,58	58,32	58,32	NA	NA	NA	NA	0,02	0,02	1,02	-57,48	1,71	-3352	NA	NA	0	NA	0	-4,75	-4,75	NA	NA	NA	NA	NA	NA	NA	NA	NA	NA	1	-4,75	0	NA	NA	NA	0	NA	NA	7,22	35,23	5,48	0,54	1,73	1,73	276,59
715	-42,53	-1710,34	-14,43	0,96	0,99	0,99	90,24	3,19	118,93	0	0,98	39,21	40,21	-14,35	97,51	-43,62	NA	-593	0	9,56	-554,3	-3591,5	101,08	-31,83	0,01	0,01	0,01	3,23	NA	116,38	NA	36,53	-1,03	-0,03	-2883,53	3652,99	-98,32	NA	-20574	0	6,27	-25,91	24,09	342,76	12,12	0,04	1,05	1,08	183,1
716	-4,66	1,13	-2,17	0,06	0,15	0,15	169,94	78,62	861,67	0	5,13	-1,24	-0,24	-4,66	512,68	4,66	-17,37	NA	0	0	0	4,35	-0,36	1,22	0,08	0,08	0,08	102,15	0,99	1312,97	NA	13,03	-1,08	-0,08	4,35	1303,12	5,67	NA	NA	0	0	0	19,51	159,1	18,92	0,02	1,14	1,14	353,1
717	0,61	0,65	0,68	18,54	23,27	25,67	408,84	40,7	13,62	33,18	0,07	0,07	1,07	18,26	6,78	88,02	7,29	NA	0	19,83	69,86	0,69	0,75	0,69	14,43	18,36	18,92	365,35	30,11	15,29	8,66	0,08	0,09	1,09	18,32	7,86	81,57	4,86	33405,05	0	17,65	63,85	3,86	4,3	3,91	8,04	12,59	13,02	368,59
718	21,21	NA	25,3	0,22	1,3	1,31	434,17	94,71	58,67	0,29	0,59	NA	NA	41,7	58,93	44,4	0,52	NA	40,85	24,44	37,73	4,6	10,82	7,08	0,01	1,08	1,09	561,47	157,58	108,67	1,35	0,57	1,35	2,35	22,16	57,45	14,89	1,04	23088,54	34,03	27	57,85	0,25	0,5	0,63	0,02	0,93	0,95	904,73
719	2,82	2,84	0,09	157,56	157,56	157,56	11,95	NA	0,08	NA	0,01	0,01	1,01	2,82	0,63	444,12	NA	NA	0	0	0	2,04	7,63	0,25	0,38	1,36	1,36	44,57	31,85	32,23	NA	0,73	2,75	3,75	2,04	73,33	2,78	NA	NA	0	0	0	2,11	13,6	0,44	0,16	1,18	1,18	75,73
720	-4,89	-36,56	-2,53	0,22	0,99	0,99	188,44	124,52	160,61	NA	0,87	6,48	7,48	12,59	86,63	7,02	0,95	NA	0	9,05	69,69	0	0	NA	1	1,13	1,13	NA	NA	NA	NA	0,86	6,21	7,21	0	86,13	0	4,29	0	0	NA	NA	1,1	8,04	0,47	0,66	1,03	1,14	156,48
721	0,53	0,78	0,36	0,78	1,56	2,94	245,31	60,05	64,68	107,66	0,32	0,47	1,47	25,56	31,98	11,29	10,36	4567,23	5,13	16,87	75,5	0,49	0,81	0,36	0,17	0,98	2,23	268,13	83,61	62,79	131,6	0,39	0,65	1,65	17,87	39,35	9,78	4,81	3628,19	15,39	12,77	74,6	0,34	0,65	0,25	0,46	1	1,95	265,95
722	6,32	6,42	0,99	67,48	67,64	67,64	57,22	0,13	0,84	0	0,01	0,02	1,02	6,32	1,48	427,71	NA	NA	0	0	0	0,11	0,11	0,18	2769	2769	2769	598,22	NA	0,21	NA	0	0	1	0,11	0,04	300	NA	NA	0	0	0	1,61	1,62	0,76	202,07	202,07	202,07	172,66
723	0,17	0,57	0,08	1,03	1,91	2,49	163,76	47,97	54,43	31,79	0,7	2,29	3,29	19,15	69,62	8,2	4,27	NA	34,71	8,54	62,48	0,12	0,39	0,04	0,77	2,24	2,64	126,29	61,24	41,43	17,27	0,69	2,19	3,19	18,26	68,63	7,92	6,22	9798,33	33,94	6,28	60,51	2,02	5,04	0,77	2,41	3,05	3,07	139
724	-51,4	-98,1	-6,75	0,67	2,1	2,1	47,82	32,19	22,52	NA	0,48	0,91	1,91	-51,4	47,61	-107,96	NA	NA	0	0	0	-29,98	-39,24	-3,62	1,23	4,24	4,24	44,06	30,86	10,25	NA	0,24	0,31	1,31	-29,98	23,59	-127,08	NA	NA	0	0	0	3,72	4,86	0,61	2,09	4,28	4,28	59,36
725	6,93	7,73	5,4	9,27	9,82	10,07	283,98	11,91	21,98	5,68	0,09	0,1	1,12	26,07	10,35	128,02	4,3	NA	0	14,93	58,3	6,54	7,47	7,09	6,73	7,24	7,38	395,66	22,02	42,96	5,95	0,12	0,14	1,14	23,34	12,44	87,51	4,79	16846,74	0	18,21	59,52	2,03	2,11	3,07	29,23	30,9	31,28	550,61
726	12,66	21,53	6,24	0,26	1,09	1,09	179,46	45,34	54,56	0	0,41	0,7	1,7	21,53	41,21	33,94	1,03	NA	0	4,37	25,28	37,93	53,58	31,14	1,45	2,39	2,39	299,67	75,36	79,66	NA	0,29	0,41	1,41	46,02	29,2	133,77	1,95	22228,75	0	6,64	17,13	17,05	27,29	10,38	1,22	2,66	3,19	221,71
727	58	59,24	14,38	39,44	47,17	47,17	90,24	14,54	1,88	0	0,02	0,02	1,02	58	2,11	2759,18	153,73	NA	0	0	0	37,95	52,82	12,18	2,02	3,55	3,55	117,17	49,61	32,53	NA	0,28	0,39	1,39	37,95	28,15	134,98	407,19	NA	0	0	0	17,46	27,87	16,18	1,32	2,67	2,67	337,39
728	25,53	37,4	10,97	0,63	2,94	2,94	156,47	112,98	49,03	NA	0,32	0,46	1,46	33,36	31,73	93,59	10,2	16401,5	0	3,37	18,02	15,34	22,81	8,42	1,09	2,73	2,73	200,27	105,65	64,6	0,09	0,33	0,49	1,49	22,06	32,76	58,81	6,53	15265	0	3,69	21,85	8,17	11,14	3,69	0,75	3,14	3,14	164,32
729	-21,83	118,57	-53,24	0,35	0,47	0,47	887,89	129,73	1038,79	0,43	1,18	-6,43	-5,43	-7,9	118,41	-18,43	-0,43	1320,67	0	33,97	375,48	-9,18	28,95	-14,16	0,23	0,38	0,39	563,09	103,29	730,58	8,69	1,32	-4,15	-3,15	8,08	131,7	4,35	-0,66	7136,8	0	26,62	84,44	24,97	1347,79	36,53	0,27	0,56	0,56	532,41
730	9,22	17,46	1,77	0,67	2,06	2,08	70,02	33,81	30,01	0,39	0,45	0,86	1,89	72,24	47,21	24,37	6,13	13455,67	0	12,12	80,51	10,61	18,83	2,38	2,26	4,34	4,37	82,07	31,13	16,35	0,48	0,41	0,74	1,78	105,1	43,67	31,41	7,16	14088	0	21,25	83,82	0,87	1,74	0,4	0,76	1,92	1,93	165,52
731	10,46	29,13	1,68	0,9	1,07	2,65	58,55	3,7	21,88	35,02	0,64	1,79	2,79	33,17	64,1	16,32	NA	NA	26,32	3,65	56,36	NA	NA	NA	NA	NA	NA	NA	NA	NA	NA	NA	NA	NA	NA	NA	NA	NA	NA	NA	NA	NA	4,7	11,64	1,25	0,94	2,81	4,09	97
732	-0,26	112,02	-3,46	0,01	0,01	0,01	4839,37	13,32	4096,24	NA	1	-431,89	-430,89	-0,26	100,23	5,13	0,15	NA	0	0	0	-0,31	-3,37	-1,6	13,83	15,09	15,09	1879,99	5,58	4,41	NA	0,91	9,86	10,86	-0,31	90,79	15,64	1,04	NA	82,93	0	0	-4,04	-64,74	-20,93	128,98	138,04	138,04	1883,74
733	29,53	49,26	30,63	0,47	1,55	1,55	377,55	94,48	87,63	0	0,4	0,67	1,67	58,21	40,06	95,14	1,22	15363,9	0	29,75	37,39	32,77	87,26	31,63	0,29	0,81	0,81	352,31	87,41	167,18	NA	0,62	1,66	2,66	61,55	62,45	67,94	0,85	35369	0	27,78	36,2	29,16	87,57	31,73	0,3	0,74	0,74	396,01
734	1,37	-37,73	0,47	0,06	0,15	0,62	126,35	11,15	129,23	60,81	1,04	-28,63	-27,63	9,01	103,62	6,78	-0,1	NA	0	2,65	106,54	-4,33	59,86	-1,25	0,04	0,21	0,67	105,79	19	111,51	52,94	1,07	-14,83	-13,83	5,43	107,23	-0,04	-0,26	6024	0	2,83	94,9	1,4	-128,78	0,91	0,07	0,18	0,4	235,38
735	NA	NA	NA	NA	NA	NA	NA	NA	NA	NA	NA	NA	NA	NA	NA	NA	NA	NA	NA	NA	NA	-10,56	-10,56	46,96	NA	NA	NA	-1623,84	NA	NA	NA	NA	NA	1	-10,56	0	NA	NA	NA	0	0	0	3,59	3,53	NA	-61,26	-61,26	-61,26	NA
736	0	0,01	0	0	2,16	4,33	275,45	102,04	47,34	104,32	0,75	3,01	4,01	35,71	75,06	0	1,07	NA	0	27,02	90,96	0,03	0,09	0,03	0	1,12	4,25	449,8	82,62	73,69	233,37	0,71	2,45	3,46	23,5	71,07	0,04	1,06	2757,4	0	28,92	357,75	0,02	0,09	0,08	0	1,08	3,91	1423,33
737	-0,71	-4,19	-0,41	0,18	0,57	0,58	210,18	66,15	169,58	0,72	0,83	4,92	5,92	39,75	83,11	10,54	0,34	NA	0	23,36	75,72	0,53	3,24	0,36	0,32	0,7	0,72	246,14	75,28	198,45	3,64	0,84	5,1	6,1	31,42	83,61	11,64	0,42	26111,27	0	20,83	68,56	-0,5	-2,66	-0,28	0,57	0,73	0,73	204,94
738	-2,67	-9,72	-3,92	0,57	0,59	1,38	217,24	8,69	383,39	306,56	72,55	264,34	3,64	-2,67	72,55	-3,68	NA	NA	0	0	0	4,26	21,23	1,4	1,14	1,2	1,29	119,53	5,61	90,85	8,3	79,92	397,96	4,98	23,34	79,92	5,33	NA	NA	0	6,25	77,6	1,62	18,6	0,8	0,27	0,29	0,78	180,49
739	7,64	84,9	54,11	0,96	1,07	1,07	2578,69	46,75	399,59	NA	0,9	10,01	11,12	7,64	91	12,65	0,99	NA	0	0	0	2,29	70,13	35,76	0,03	0,04	0,04	5708,9	28,06	3166,53	0	0,96	29,58	30,67	2,29	96,74	4,82	0,44	NA	0	0	0	-3	-453	-20,99	0,05	0,09	0,09	2546,24
740	20,02	23,58	10,48	0,67	3,22	3,33	190,53	60,84	23,86	2,55	0,15	0,18	1,18	52,12	15,1	219,89	1,5	37846,15	0	16,8	43,82	12,04	21,53	9,9	0,09	1,65	1,67	299,92	194,77	124,86	2,68	0,44	0,79	1,79	46,28	44,06	43,12	1,93	56983,96	0	28,13	58,08	1,16	2,25	1,76	0,02	1,33	1,54	550,65
741	29,58	74,46	11,83	NA	0	NA	145,57	NA	62,35	NA	0,6	1,52	2,52	46,69	60,27	68,26	1,53	16861	10,28	6,84	27,09	-0,32	-1,34	-0,36	NA	0	NA	401,43	NA	277,36	NA	0,76	3,13	4,13	11,87	75,8	6,63	1,3	7973,33	3,18	13,42	66,18	-6,91	-36,58	-7,7	0,12	0,93	0,93	405,31
742	-0,07	-7,57	-3,9	NA	NA	NA	20467,81	193,16	NA	NA	0,99	108,2	109,2	-0,07	99,08	-0,07	1,01	NA	0	0	0	0,15	14,38	9,66	NA	NA	NA	22882,4	206,95	NA	NA	0,99	92,35	93,35	0,15	98,93	0,16	1,01	NA	0	0	0	0,08	7,17	4,98	1,22	2,04	2,04	22202,39
743	-0,05	-0,05	-0,03	2,46	19,52	19,52	207,05	178,76	10,47	NA	0,05	0,05	1,05	-0,05	5,11	-1	NA	NA	0	0	0	-4,16	-4,35	-29,06	1,9	23,42	23,42	2547,84	2309,43	105,42	NA	0,04	0,04	1,04	-4,16	4,27	-97,47	NA	NA	0,08	0	0	3,47	3,89	1,66	3,99	22,67	22,67	173,67
744	2,9	6,35	10,69	0,03	1,85	1,85	1340,51	1304,58	716,27	0	0,54	1,19	2,19	11,15	54,25	5,35	NA	NA	0	30,38	69,08	11,02	17,03	25,41	0,42	2,85	2,85	841,73	706,58	291,11	NA	0,35	0,55	1,55	36,73	35,31	31,2	NA	5371	0	59,29	65,13	23,41	35,01	21,1	1,54	1,7	1,7	328,05
745	4,59	14,59	1,88	2	2	2	149,5	0	73,95	0	0,69	2,18	3,18	242,08	68,55	6,69	NA	NA	0	97,54	97,54	0,07	0,58	0,07	0,02	1,13	1,13	350,96	341,24	305,24	NA	0,88	7,46	8,46	103,87	88,18	0,08	NA	NA	0	99,81	99,81	47,37	55,32	51,65	6,98	7,04	7,04	396,9
746	-8,28	-9,03	-164,86	11,91	12,14	12,14	7243,93	134,05	590,27	NA	0,08	0,09	1,09	-8,28	8,24	-100,55	NA	NA	0	0	0	10,94	11,38	4,62	13,34	25,68	25,68	154,11	73,04	5,92	NA	0,04	0,04	1,04	10,94	3,89	280,94	NA	NA	0	0	0	0,14	0,34	0,13	0,36	0,43	0,43	359,06
747	63,17	89,85	14,01	3,41	3,41	3,41	61,21	0	23,38	0	0,3	0,42	1,42	63,17	29,7	212,7	NA	NA	0	0	0	65,83	74,54	11,96	6,51	8,56	8,56	66,32	12,67	7,64	NA	0,12	0,13	1,13	65,83	11,68	563,5	NA	NA	0	0	0	-0,03	-0,03	-0,02	76,94	104,58	104,58	227,58
748	40,17	113,65	16,72	0,77	0,99	0,99	151,48	20,4	78,15	NA	0,65	1,83	2,83	73,52	64,66	74,69	1	NA	10,66	13,88	38,6	12,1	28,46	10,82	1,32	1,32	1,32	326,36	NA	113,09	NA	0,57	1,35	2,35	50,36	57,47	43,27	1,18	7733	0	34,21	59,1	7,72	11,92	4,23	3,33	3,42	3,42	199,44
749	1,07	15,7	0,37	0,02	0,54	1,04	127,59	60,21	117,62	60,52	0,93	13,74	14,74	1,21	93,21	2,49	2,45	NA	0	0,05	4,91	-16,16	132,94	-9,34	0	0,42	0,84	210,86	85,21	203,78	86,25	1,12	-9,23	-8,23	-12,55	112,16	-9,4	0,12	NA	14,16	2,09	-58,55	-6,23	37,25	-3,51	0	0,36	0,87	205,37
750	31,4	45,72	37,02	2,99	3,37	3,37	429,13	40,28	105,94	NA	0,31	0,46	1,46	40,61	31,32	195,81	4,86	NA	0	10,86	11,21	14,89	17,48	37,3	5,24	6,34	6,34	914,14	140,18	127,22	NA	0,15	0,17	1,17	23	14,78	136,71	8,18	56933,5	0	20,31	21,98	-0,88	-1,13	-2,46	2,21	4,37	4,37	1018,11
751	-31,01	190,59	-14,11	1,55	1,55	1,55	165,61	0	59,86	0	1,16	-7,15	-6,15	93,33	116,27	-26,67	1,45	NA	23,68	56,57	138,82	-23,66	1347,48	-14,88	0,76	2,42	2,42	229,59	63,23	38,19	NA	1,02	-57,96	-56,96	68,23	101,76	-8,64	1,38	2835,87	21,36	57,8	102,61	2,1	24,63	2,02	0,15	0,75	0,83	349,84
752	-1,18	-1,18	NA	NA	NA	NA	NA	NA	NA	NA	0	0	1	-1,18	0	NA	NA	NA	0	NA	0	0	0	NA	NA	NA	NA	NA	NA	NA	NA	NA	NA	1	0	0	NA	NA	NA	0	NA	NA	12,72	52,33	6,26	0,53	0,55	1,31	179,12
753	-4,5	-52,65	-6,75	0,03	0,4	1,03	546,15	183	493,95	318,82	0,91	10,71	11,71	-1,15	91,46	-3,08	1,53	NA	0	5,02	275,34	-2,07	-35,91	-5,15	0,02	0,39	1,02	908,39	306,82	844,2	543,55	0,94	16,35	17,35	-1,24	94,24	-0,56	1,61	NA	0	2,06	149,03	-4,01	-4,81	-5,25	0,32	3,03	5,91	476,72
754	-5,74	-76,34	-1,86	0,52	0,63	0,64	117,75	8,26	73,59	0,36	0,92	12,29	13,31	-5,74	92,48	2,85	0,62	NA	0	0	0	3,35	22,23	0,84	0,65	0,65	0,66	90,96	0,1	43,04	0,13	0,83	5,52	6,63	3,35	84,93	35,71	0,77	NA	0	0	0	0	-0,03	0	0,82	0,84	0,97	98,28
755	-43,85	-114,29	-13,84	0,58	0,81	0,81	114,85	16,52	70,01	NA	0,62	1,61	2,61	-42,92	61,63	-71,15	0,77	NA	0	0,29	-2,86	-9,99	-76,72	-1,97	0,02	0,8	0,8	72,16	48,5	61,9	NA	0,87	6,68	7,68	-9,3	86,98	-11,48	0,44	NA	0	0,14	28,3	0,44	2,96	0,03	0,06	0,38	0,38	28,23
756	32,07	78,49	9,16	1,3	1,31	1,31	103,95	0,58	43,69	NA	0,59	1,44	2,45	32,07	59,14	72,87	1,32	NA	16,42	0	0	13,37	25,96	5,96	1,4	1,6	1,6	162,81	12,07	60,1	NA	0,48	0,93	1,94	13,37	48,52	52,21	1,58	NA	10,47	0	0	12,05	16,09	3,55	2,71	2,76	2,76	107,28
757	9,82	43,65	17,53	2,19	3,54	3,97	650,04	205,34	152,51	67,43	0,35	1,54	4,45	13,65	77,51	29,27	6,12	NA	0	6,84	23,84	37,8	72,41	41,51	1,74	2,36	2,36	400,91	87,65	139,64	0,15	0,47	0,91	1,92	42,3	47,8	81,03	3,88	112765,55	0	4,94	8,82	3,42	18,73	6,26	0,84	1,18	1,19	665,63
758	-160,67	-371,78	-53,4	1,68	1,76	1,76	120,97	1,54	67,94	NA	0,57	1,31	2,31	-14,94	56,78	-282,96	NA	NA	0	48,43	-1181,41	-871,16	134,59	-16,01	0	0,13	0,13	6,71	0	49,44	0	7,47	-1,15	-0,15	-222,61	747,25	-116,58	NA	NA	0	11,92	-313,16	3,45	-2,71	0,96	0,14	0,44	0,44	101,29
759	3,8	3,87	3,89	112,22	112,15	112,15	372,33	-0,23	3,28	NA	0,02	0,02	1,02	3,8	1,71	222,82	NA	NA	0	0	0	9,83	10,21	11,43	33,56	33,53	33,53	424,39	-0,26	12,48	NA	0,04	0,04	1,04	9,83	3,7	265,82	NA	NA	0	0	0	6,83	8,52	10,42	5,05	5,05	5,05	555,18
760	0,87	1,15	1,59	1,16	4,53	4,59	668,73	359,97	124,88	8,33	0,25	0,33	1,33	10,4	25	24,25	6,27	NA	0	17,52	57,04	-9,51	-10,75	-23,62	4,09	10,53	10,73	907,09	369,91	72,91	14,8	0,12	0,13	1,13	7,65	11,56	-44,02	7,55	10397,17	0	42,64	155,78	4,87	7,77	6,14	0,62	2,59	2,6	458,6
761	20,27	45,14	14,18	0,08	1,55	1,67	254,51	187,81	127,41	15,05	0,55	1,23	2,23	30,87	55,08	38,93	2,93	NA	0	7,41	25,61	0,08	0,1	0,26	0,92	2,31	3,79	1212,26	231,37	204,99	308,36	0,19	0,23	1,23	14,9	18,94	14,98	2,33	9837,52	0	49,21	79,3	-14,3	-18,77	-33,54	0,31	1,13	2,76	853,81
762	34,97	100	15,6	1,07	1,28	1,41	162,31	11,55	49,88	13,68	0,65	1,86	2,86	86,82	65,03	57,96	4,17	NA	33,95	23,12	56,29	38,25	100	12,03	1,32	1,35	1,47	114,79	1,67	27,36	8,81	0,62	1,61	2,61	105,9	61,75	69,37	4,15	8659,25	37,58	21,28	54,57	41,65	100	10,35	1,39	1,39	1,52	90,44
763	1,44	4,96	1,62	0,04	0,81	1,01	408,2	152,77	147,61	39,05	0,71	2,44	3,44	10,03	70,97	10,6	1,02	NA	19,35	9,63	57,83	17,77	40,86	43,17	0,19	0,71	0,98	886,69	144,88	172,96	75,92	0,56	1,3	2,3	21,35	56,51	39,41	1	12607,6	16,41	8,7	84,18	-0,51	-1,02	-1,43	0,21	0,53	0,76	1028,37
764	-22,25	26,81	-21,31	0,13	0,2	0,41	348,59	41,61	587,21	127,65	1,83	-2,2	-1,2	13,48	183,02	2,92	-2,36	NA	0	34,22	113,34	15,21	-20,52	10,25	0,17	0,24	0,49	246,1	27,55	401,42	102,65	1,74	-2,35	-1,35	51,73	174,13	17,06	-3,72	21819	0	24,63	83,49	52,1	-718,87	23,26	0,2	0,59	0,89	162,5
765	10,89	30,95	2,55	0,71	1,29	1,29	85,15	31,32	54,57	0,11	0,65	1,84	2,84	25,68	64,82	48,58	2,17	NA	0	3,46	26,35	1,41	11,84	0,96	0,12	1,17	1,17	247,27	188,18	180,65	0,3	0,88	7,39	8,39	10,42	88,08	10,01	1,89	13091,5	13,54	6,1	47,57	3,15	7,37	1,36	1,92	2,64	2,68	157,29
766	3,2	5,61	0,62	0,08	1,24	1,24	70,09	34,18	29,56	0	0,43	0,75	1,75	32,02	42,88	25,2	1,86	NA	0	5,55	101,89	1,43	2,55	0,3	0,54	1,65	1,65	76,68	27,31	24,59	NA	0,44	0,78	1,78	21,39	43,82	28,08	1,82	10144,83	0	4,19	69,1	4,56	10,35	1,75	0,12	1,12	1,95	139,91
767	-1,61	-342,41	-2,25	0,09	2,75	2,75	509,07	313,71	118,5	0	0,99	210,51	212,68	0,17	99,53	-1,6	2,16	409242,95	0	2,49	13,6	-6,91	101,92	-18,79	0,06	3,34	3,34	992,58	594,32	181,44	NA	1,06	-15,67	-14,75	-5,11	106,78	-6,48	2,12	136826,58	0	4,89	27,35	-1,07	11,37	-2,22	0,02	4,24	4,24	756,43
768	-2,98	-488,46	-2,25	0	0,17	0,93	274,68	44,3	268,81	207,03	0,99	162,86	163,86	45,63	99,39	-0,46	0,13	5792,24	0	36,68	98,19	1,08	57,41	0,8	0	0,05	0,9	269,41	13,16	258,76	222,88	0,98	52,21	53,21	45,77	98,12	4,47	0,35	6569,12	0	32,98	89,23	0,7	29,1	0,31	0,01	0,17	0,95	159,07
769	4,5	21,46	1,76	0,01	0,85	1,13	142,67	51,95	66,68	30,13	0,79	3,77	4,77	33,18	79,05	14,67	1,52	12183,33	25,88	11,24	65,39	3,59	9,81	1,17	0,03	0,52	1,11	119,08	35,92	50,92	43,18	0,63	1,73	2,73	48,01	63,43	20,06	1,2	11592,7	18,43	14,49	70,53	4,52	31,52	3,09	0	1	1,11	249,35
770	7,14	19,91	2,9	0,23	1,74	1,75	147,79	38,55	54,25	0,24	0,64	1,79	2,79	23	64,12	20,13	2,38	NA	25,82	6,44	47,49	-2,14	-8,14	-1,39	0,2	1,33	1,33	237,26	74,37	113,26	0,31	0,74	2,8	3,8	11,41	73,68	1,95	1,76	11138,5	23,96	8,81	75,49	1,43	3,81	0,97	0,28	1,57	1,59	246,67
771	-7,01	-13,14	-30,72	0,08	1,45	1,47	1595,36	1009,64	736,39	18,08	0,47	0,88	1,88	-7,01	46,67	3,99	1,7	NA	0	0	0	-9,01	-9,13	-8,66	3,69	75,43	77,19	351,14	321,86	4,49	8,01	0,01	0,01	1,01	-9,01	1,3	-695,24	NA	NA	0	0	0	34,41	35,28	44,89	28,33	39,96	40,55	474,93
772	1,21	8,93	2,17	0,25	0,48	0,51	654,06	130,35	274,56	17,03	0,86	6,4	7,4	4,28	86,48	3,1	0,24	NA	43,84	5,53	32,94	0,98	3,13	3,64	0,17	0,85	1,15	1361,17	620,1	919,55	285,92	0,69	2,21	3,21	7,13	68,86	5,5	1,48	-15666,58	0	22,94	-60,62	0,91	4,81	1,6	0	1,05	1,06	639,06
773	0,6	31,09	0,63	0,03	0,51	0,75	383,66	178,69	369,01	88,04	0,98	50,78	51,78	36,88	98,07	6,38	0,07	NA	0	38,24	80,93	0,13	7,37	0,14	0,09	0,29	0,72	398,65	75,63	383,52	167,44	0,98	55,73	56,73	40,13	98,24	5,48	0,07	NA	0	43,69	85,3	6,95	83,22	NA	0,05	0,86	0,86	169,78
774	0,93	88,63	5,61	1,12	1,59	1,59	2192,86	23,63	49,95	0	0,99	94,14	95,14	0,93	98,95	7,28	1,01	NA	0	0	0	0,22	59,95	1,06	3,5	10,58	10,58	1751,63	40,23	5,68	NA	1	270,87	271,87	0,22	99,63	9,54	1,03	NA	1,28	0	0	0,09	17,63	0,43	11	19,95	19,95	1836,1
775	-0,1	-0,7	-0,04	0,16	1	1,17	153,4	106,8	126,3	20,94	0,86	5,93	6,93	36,04	85,56	1,55	7,31	NA	0	15,23	86,06	1,57	13,16	0,67	0,21	0,87	0,89	155,54	86,46	131,61	2,8	0,88	7,38	8,38	30,86	88,06	2,38	0,55	NA	0	12,48	89,71	-0,1	-0,79	-0,11	0,14	0,75	0,96	379,12
776	39,78	57,18	37,02	3,41	3,41	3,41	338,74	0	98,11	0	0,3	0,44	1,44	39,78	30,42	130,77	NA	NA	0	0	0	4,44	4,49	15,75	96,58	96,58	96,58	1294,76	NA	13,22	NA	0,01	0,01	1,01	4,44	1,04	428,75	NA	NA	0	0	0	33,78	38,66	72,15	7,82	7,93	7,93	777,48
777	-0,4	-0,4	NA	NA	NA	NA	NA	NA	NA	NA	0	0	1	-0,4	0	NA	NA	NA	0	NA	0	-81,27	118,78	-28,29	0,05	0,1	0,1	127,04	8,87	186,55	NA	1,68	-2,46	-1,46	-25,94	168,42	-19,17	-0,58	3388,75	0	19,26	158,23	8,62	-80,58	4,57	0,35	0,84	1,01	193,07
778	-0,95	-29,1	-0,71	0,42	0,79	0,94	271,57	94,61	258,82	41,14	0,97	29,72	30,72	15,27	96,74	6,88	0,41	-2263,54	0	12,1	-241,59	-4,58	-40674,29	-3,71	0,29	0,79	0,82	295,75	144,83	289,81	10,23	1	8879,06	8880,06	18,84	99,99	2,17	0,04	-1048,58	0	18,98	-578,46	-0,24	104,03	-0,15	0,28	0,79	0,88	219,94
779	0,97	2,45	0,58	0,11	0,12	0,12	103,84	1,47	131,74	NA	0,61	1,54	2,54	21,17	60,62	141,63	0,43	NA	0	12,2	18,76	-73,69	245,82	-576,05	0,12	0,14	0,14	2853,26	46,29	3657,77	NA	1,3	-4,34	-3,34	-45,14	129,98	-40,88	-0,36	NA	0	223,19	-120,8	-17,32	36,67	-59,29	0,24	0,26	0,26	1246,31
780	14,26	18,82	6,05	1,89	4,13	4,13	154,39	79,41	35,37	NA	0,24	0,32	1,32	87,85	24,22	64,68	18,05	7085,6	0	31,21	90,45	11,91	13,11	5,56	5,29	10,32	10,32	170,41	70,16	13,95	NA	0,09	0,1	1,1	62,16	9,14	166,29	6,41	6628	0	23,46	79,22	4,04	4,28	2,92	18,46	19,81	19,81	262,59
781	4,55	13,22	2,34	1,09	1,51	1,51	187,2	50,48	121,06	NA	0,66	1,91	2,91	4,55	65,58	34,47	NA	NA	0	0	0	7,42	11,97	3,08	1,11	2,57	2,57	151,72	82,87	56,91	NA	0,38	0,61	1,61	33,5	38,03	19,5	NA	2996	0	10,84	94,53	4,15	15,33	2,05	0,53	0,71	0,71	179,97
782	3,38	8,09	0,38	2,36	2,37	2,37	40,6	0,1	9,9	NA	0,58	1,39	2,39	16,12	58,17	17,05	1,85	9065	0	1,42	56,47	11,9	23,49	1,64	1,19	1,26	1,26	50,31	1,33	21,15	NA	0,49	0,97	1,97	16,64	49,34	29,35	4,26	34143	0	0,65	20,35	22,64	63,31	5,48	0,53	1,43	1,51	88,17
783	10,75	12,05	12,63	4	8,61	9,02	427,8	149,91	38,68	16,21	0,11	0,12	1,12	23,69	10,81	124,53	5,18	NA	0	15,21	46,36	2,32	2,58	4,07	4,65	8,99	9,31	640,9	205,23	56,46	18,38	0,1	0,11	1,11	13,99	10,13	47,97	5,39	20895,9	0	20,49	72,93	-2,06	-2,18	-4,49	6,81	13,89	14,55	792,91
784	1,41	6,57	0,79	0,07	0,72	0,72	204,82	98	97,06	NA	0,79	3,67	4,67	56,46	78,58	13,58	0,49	NA	27,07	30,98	87,67	0,58	2,56	0,47	0,52	0,81	0,81	292,86	61,75	146,12	NA	0,77	3,4	4,4	35,09	77,28	12,86	0,59	11168,89	22,53	27,69	70,21	0,91	4,1	0,85	0,68	0,89	0,89	339,88
785	1,28	3,58	2,34	0,64	0,73	3,48	668,17	15,37	189,75	530,41	0,64	1,8	2,8	1,28	64,32	2,01	NA	NA	0	0	0	0,87	2,68	1,55	0,23	0,3	1,81	649,59	24,59	194,71	541,53	0,67	2,08	3,08	0,9	67,49	1,29	NA	NA	24,95	0,06	0,55	0,72	1,64	0,92	0,13	0,23	2,47	469,49
786	7,38	10,52	5,53	0,17	0,96	0,96	272,94	62,14	78,26	NA	0,3	0,43	1,43	32,15	29,86	117,9	0,98	NA	0	18,58	36,51	0,6	1,11	0,76	0,23	0,6	0,61	461,07	73,94	197,4	1,5	0,45	0,83	1,83	21,93	45,49	1,33	0,76	8204,38	0,9	26,94	86,49	0,23	0,4	0,17	0,05	1,08	1,09	272,29
787	10,89	13,38	31,96	3,02	4,8	5,32	1068,37	335,01	193,35	101,91	0,18	0,22	1,23	11,96	18,61	63,59	34,56	NA	0	3,15	7,83	1,69	1,85	7,03	9,22	10,19	11,23	1518,63	127,05	130,15	136,39	0,09	0,1	1,1	3,21	8,75	22,95	40,84	23493	0	6,33	23,01	-0,71	-0,75	-7,35	12,18	13,84	15,41	3777,49
788	0,37	2,63	0,17	0,65	0,99	1,02	169,67	48,4	141,82	5,06	0,86	6,2	7,2	33,9	86,11	10,32	1,12	11728,33	0	15,63	73,6	-52,76	273,66	-22,4	0,07	0,54	0,66	154,95	82,06	175,1	22,51	1,19	-6,19	-5,19	25,82	119,28	-24,07	-0,78	5820,22	0	33,36	144,2	10,55	-231,66	2,07	0,4	0,69	0,81	71,29
789	8,66	336,38	4,89	0,16	1,16	1,2	205,65	149,14	121,04	6,39	0,97	37,85	38,85	31,76	97,43	12,95	2,25	NA	13,77	13,06	62,94	9,22	85,04	4,88	0,02	1,27	1,28	193,45	155,27	109,73	1,41	0,89	8,23	9,23	23,26	89,16	13,75	2,9	16837,89	12,53	7,44	47,82	0,27	2,25	0,21	0	1,36	1,36	284,05
790	46,81	48,55	35,69	19,35	26,61	26,63	277,54	59,85	8,25	0,19	0,04	0,04	1,04	67,52	3,58	1477,13	5,37	NA	0	15,79	24,22	26,03	28,03	18,84	5,87	9,29	9,31	264,19	56,43	16,53	0,31	0,07	0,08	1,08	50,46	7,14	539,61	2,36	18537,17	0	17,68	35,27	13,93	25,27	9,72	1,26	1,91	1,91	254,08
791	1,35	2,92	1,04	0,03	0,84	1,21	279,24	102,68	84,84	47,5	0,54	1,16	2,16	23,12	53,8	18,08	1,2	8951,26	14,99	16,7	69,75	0,33	0,53	0,26	0,1	1,24	1,92	292,51	104,56	58,91	62,7	0,38	0,62	1,62	19,71	38,37	17,97	1,71	10651,1	11,24	15,54	78,83	-5,16	-7,65	-4,72	0,01	1,15	2,25	333,05
792	-2,31	-48,9	-0,66	0,7	0,92	0,92	104,42	18,41	80,64	NA	0,95	20,12	21,12	48,71	95,27	10,86	0,8	NA	0	14,64	71,72	22,77	85,03	8,62	0,93	1,28	1,28	138,16	32,62	94,32	NA	0,73	2,73	3,73	55,51	73,22	45,42	2,74	15443,83	0	12,39	45,6	52,02	88,13	7,54	2,55	2,61	2,61	52,77
793	22,51	27,8	7,75	1,45	6,2	6,2	125,26	78,26	16,45	NA	0,19	0,24	1,24	31,25	19,03	159,02	4,91	NA	0	3,01	19,76	13,08	24,25	5,69	0,87	2,12	2,12	158,82	76,81	61,38	NA	0,46	0,85	1,85	17,06	46,08	36,65	3,63	30991	4,04	1,73	17,61	1,25	2,48	1,21	0,94	1,77	1,99	354,68
794	3,46	6,81	1,54	0,68	1,88	2,03	162,31	94,95	78,94	12,06	0,49	0,97	1,97	3,79	49,17	7,04	NA	NA	0	0,15	4,84	2,63	2,8	1,2	12,5	13,22	16,1	166,96	7,43	10,21	29,8	0,06	0,07	1,07	2,94	6,2	42,38	NA	NA	0	0,14	8,17	2,03	2,67	0,74	3,04	3,06	3,63	132,16
795	-7,08	-47,66	-20,83	5,24	5,97	5,97	1071,54	79,21	108,99	NA	0,85	5,73	6,74	1,62	85,15	23,45	2,32	NA	0	25,6	28,59	23,38	66,15	47,27	0,64	0,9	0,9	737,99	123,34	470,54	NA	0,65	1,83	2,83	32,9	64,66	52,78	1	28673,5	0	19,26	20,9	11,27	27,59	27,14	0,92	1,33	1,33	876,7
796	0,44	0,88	0,1	0,67	1,81	1,88	82,69	41,38	35,65	2,62	0,46	0,92	1,99	185,49	49,87	17,62	3,36	NA	0,91	42,04	85,02	1,65	3,05	0,33	0,17	2,01	2,12	74,17	55,1	27,04	3,39	0,43	0,8	1,85	163,29	46	22,73	5,25	10113	4,03	32,85	84,21	1,48	3,34	0,33	0,68	1,65	1,69	81,3
797	5,74	29,24	1,64	0,44	1,07	1,07	103,7	44,54	70,52	NA	0,8	4,09	5,09	18,9	80,37	14,05	1,26	NA	8,35	3,75	41,97	3,47	16,17	0,55	0,78	1,11	1,11	58,16	14,24	42,21	NA	0,79	3,66	4,66	11,46	78,53	10,49	1,48	17229,5	3,22	1,27	35,16	3,53	17,72	1,33	0,35	1,31	1,31	136,82
798	4,27	17,5	3,49	0,74	1,22	1,22	297,01	98,87	207,59	0	0,76	3,1	4,1	4,99	75,59	14,24	2,12	NA	4,91	0,59	5,02	10,08	32,28	4,71	0,45	1,4	1,4	170,68	106,37	112,62	NA	0,69	2,2	3,2	11,41	68,78	22,82	5,2	NA	1,88	0,62	6,41	19,61	50,04	16,92	0,3	1,28	1,28	313,94
799	-19,14	-157,66	-9,07	0,34	0,88	1,15	172,54	78,44	143,37	38,63	0,88	7,24	8,24	19,29	87,86	-14,06	3,67	NA	0	18,22	85,64	-63,22	239,83	-40,78	0,54	0,75	0,81	235,42	58,15	286,97	17,59	1,26	-4,79	-3,79	-16,49	126,36	-46,87	NA	1465	0	30,14	363,96	19,61	-2017,96	10,55	0,48	0,91	1	195,78
800	4,22	14,35	10,16	0,48	1,1	1,25	876,24	5,84	605,93	94,88	0,71	2,4	3,4	33,83	70,58	5,98	NA	NA	0	71,28	80,06	23	56,07	18,01	0,05	1,28	1,49	285,72	200,38	162,94	34,78	0,59	1,44	2,44	54,28	58,98	39	NA	NA	0	24,48	50,74	9,27	27,45	11,19	0,04	1,08	1,19	439,36
801	4,56	100	1,74	1,1	1,09	1,09	138,85	1,94	131,06	NA	0,95	20,95	21,95	108,16	95,44	8,52	-1,27	NA	0	39,52	92,61	17,35	100	1,4	1,55	1,61	1,61	29,44	0,69	11,44	NA	0,83	4,76	5,76	493,92	82,65	39,49	0,53	5921	0	38,43	91,81	9,61	100	0,59	0,5	0,88	0,88	22,22
802	-3,69	-71,05	-420,15	2,45	3,21	3,21	41456,24	1322,22	1742,75	0	0,95	18,24	19,26	-3,69	94,81	-3,38	1,07	NA	64,29	0	0	-4,48	-179,81	-344,03	2,43	3,22	3,22	28017,64	727,23	929,76	1,72	0,98	39,12	40,12	-1,03	97,51	-3,89	1,09	-49078,25	45,99	264,99	-84,67	-9,57	161,14	-678,24	7,3	7,6	7,6	25796,41
803	1,57	3,03	0,6	0,16	1,16	2,08	138,38	65,34	65,19	60,41	0,48	0,93	1,93	18,26	48,09	5,31	64,16	3525,33	0	6,34	78,63	2,87	7,92	1,41	0,23	1,09	1,57	178,56	96,11	111,61	54,65	0,64	1,75	2,75	16,72	63,7	5,33	NA	3537	0	6,77	75,73	5,36	16,26	1,77	0,34	1,16	1,49	120
804	1,1	2,46	0,26	1,39	6,69	6,69	86,01	49,15	11,64	0,03	0,48	1,07	2,24	29,01	55,43	7,22	9,91	NA	0	6,6	75,42	1,02	7,04	0,32	0,57	2,33	2,33	116,62	81,02	46,12	0,01	0,86	5,93	6,93	9,41	85,56	2,45	15,71	44888,2	0	2,68	64,44	3,53	11,7	0,44	0,3	1,3	1,33	45,55
805	0,77	0,81	1,14	17,12	17,12	17,16	542,15	0	31,25	1,12	0,06	0,06	1,06	0,77	5,83	13,14	NA	NA	0	0	0	2,11	2,12	8,77	221,57	224,17	224,91	1519,02	17,38	6,66	4,99	0	0	1	2,11	0,44	473,91	NA	NA	0	0	0	0,88	0,89	1,93	150,66	159,97	163,34	798,42
806	-6,63	478,58	-19,19	0,35	0,97	0,97	1054,12	503,64	819,96	0,27	1,01	-73,22	-72,22	-2,61	101,38	-1,47	0,88	NA	0	11,63	109,97	-38,6	95,04	-69,87	0,07	0,62	0,65	660,63	407,25	741,99	23,22	1,41	-3,46	-2,46	-25,75	140,62	-20,85	-0,59	-19138	0	23,26	-95,55	-16,06	290,62	-44,06	0	0,81	0,99	998,79
807	2,09	3,49	1,26	2,48	2,48	2,48	76,51	0,38	87,33	0	0,4	0,67	1,67	2,09	40,27	5,18	NA	NA	0	0	0	14,77	23,88	6,32	1,51	2,75	2,75	156,24	69,47	55,99	0	0,38	0,62	1,62	14,77	38,15	38,71	NA	NA	0	0	0	37,41	50,61	11,24	1,51	4,71	4,71	109,35
808	-17,93	-24,29	-3,86	2,52	3,82	3,82	78,37	26,36	20,27	NA	0,26	0,35	1,35	-17,93	26,16	-68,56	NA	NA	0	0	0	-25,73	-30,87	-6,36	3,32	6,01	6,01	90,26	39,85	14,82	NA	0,17	0,2	1,2	-25,73	16,65	-154,56	NA	NA	0	0	0	6,43	27,16	12,35	0,38	0,54	0,54	699,57
809	31,46	94,56	28,14	0,91	1,32	1,32	325,59	87,77	214,88	NA	0,67	2,01	3,01	31,96	66,73	49,02	2,74	NA	0	0,45	1,24	8,83	21,95	15,72	0,8	1,52	1,52	649,61	273,74	382,95	NA	0,6	1,49	2,49	9,15	59,77	18,32	4,31	NA	0	0,58	2,42	12,43	25,7	17,5	1,1	1,81	1,81	512,4
810	7,05	21,42	2,14	0,61	1,48	1,48	110,52	63,98	73,32	NA	0,67	2,04	3,04	37,89	67,08	10,51	NA	NA	0	9,36	75,87	2,91	14,69	0,74	0,4	1,24	1,24	93,17	61,98	73,67	0	0,8	4,04	5,04	34,74	80,17	3,63	NA	NA	0	8,12	86,91	12,79	54,63	5,24	0,32	1,3	1,3	149,17
811	6,43	13,53	5,64	0,08	0,53	1,61	319,42	52,26	77,12	126,94	0,51	1,07	2,11	16,53	52,5	31,45	1,51	33429,26	21,5	8,86	35,25	6,94	16,91	4,5	0,3	0,59	1,28	236,4	32,64	112,79	78,37	0,59	1,43	2,44	15,28	58,94	23,53	1,38	31274,11	2,81	5,4	31,42	1,68	4,52	3,37	0,02	0,35	1,58	731,48
812	9,83	9,83	56,04	NA	NA	NA	2074,53	359,89	NA	NA	NA	NA	1	9,83	0	NA	NA	NA	0	0	0	1,05	1,05	5,83	NA	NA	NA	2022,29	NA	NA	NA	NA	NA	1	1,05	0	NA	NA	NA	0	0	0	1,08	1,08	5,82	NA	NA	NA	1964,38
813	0,09	0,68	0,03	0,01	0,85	0,87	107,71	74,32	75,67	1,74	0,87	6,82	7,82	9,16	87,22	10	0,59	35893,38	12,07	2,68	35,82	0,06	0,8	0,05	0,01	0,93	0,93	285,62	235,7	242,31	1,23	0,92	12,05	13,05	4,29	92,34	3,26	0,79	27158,83	4,92	3,31	49,45	0,38	2,83	0,14	0,01	0,92	0,93	131,06
814	-64,67	85,88	-43,49	0,33	0,42	0,42	244,79	33,19	385,66	2,44	1,75	-2,33	-1,33	-41,39	175,31	-36,89	-3,16	NA	0	15,66	-60,7	-98,19	-254,37	-51,19	1,16	1,3	1,34	190,3	10,23	74,46	3,15	0,61	1,58	2,59	-52,05	61,4	-161,49	1,09	NA	0	24,06	-177,06	16,47	56,01	12,98	0,36	1,46	1,48	286,97
815	1,73	60,78	1,61	0,72	2,99	3,03	338,52	221,13	97,45	4,49	0,93	32,59	35,13	9,41	97,15	4,89	0,25	19745,33	0	7,14	33,31	14,27	91,26	9,36	0,72	1,75	1,77	239,44	124,53	120,63	2,24	0,81	5,17	6,4	21,75	84,37	20,87	1,66	NA	0	4,91	49,37	3,45	26,9	3,02	0,1	1,5	1,5	318,78
816	-7,64	-33,57	-19,2	0,48	0,55	0,55	914,6	49,94	698,62	0	0,77	3,39	4,39	-7,64	77,23	25,2	0,42	NA	0	0	0	-7,84	-32,01	-11,5	0,59	0,76	0,76	535,59	66,26	398,9	NA	0,76	3,08	4,08	-7,84	75,51	40,59	0,63	NA	0	0	0	7,07	40,31	19,09	0,09	0,39	0,39	983,3
817	13,96	52,1	2,11	NA	NA	NA	55,01	NA	NA	NA	0,33	1,23	3,73	154,8	73,2	82,13	1,75	NA	0	21,29	80,44	6,63	49,73	1,63	NA	NA	NA	89,73	NA	NA	NA	0,11	0,8	7,5	114,91	86,67	132,03	2,34	NA	0	26,62	85,74	11,11	65,61	1,89	NA	NA	NA	61,93
818	-87,91	22,53	-57,32	0,02	0,18	0,18	237,36	157,81	1138,82	0	4,9	-1,26	-0,26	-49,82	490,23	-9,42	-31,06	NA	0	24,84	1733,44	29,01	-20	41,29	0	0,39	0,39	519,56	469,74	1243,62	NA	2,45	-1,69	-0,69	45,81	245,04	12,69	-41,28	NA	0	23,92	214,39	26,5	541,71	16,46	0,52	1,05	1,05	226,16
819	1,65	7,49	1,3	0	1,19	1,19	286,93	175,62	130,03	NA	0,78	3,54	4,54	5,02	77,96	5,81	1,25	NA	11,6	2,66	34,69	0,56	2,62	0,59	0,01	1,1	1,14	383,11	226,49	184,91	8,47	0,79	3,66	4,66	3,61	78,55	4,86	1,14	NA	16,13	3,2	35,04	2,13	8,87	2,47	0,01	0,81	0,81	421,69
820	8,65	30,34	11,23	0,23	1,41	1,41	472,57	390,08	331,26	NA	0,71	2,51	3,51	13,59	71,49	13,61	NA	NA	0	6,41	26,75	25,1	54,42	11	0,62	0,97	0,97	159,95	24,61	71,4	0,11	0,54	1,17	2,17	51,36	53,89	60,96	0,95	19534,67	0	11,51	38,85	8,09	16,96	2,47	0,1	1,17	1,17	110,98
821	1,23	6,04	0,46	0,02	1,27	1,27	136,19	130,65	73,43	NA	0,8	3,9	4,9	22,58	79,58	1,65	16,36	NA	22,91	7,99	85,96	0,92	7,39	1,07	0,12	1,06	1,06	425,15	207,59	169,81	NA	0,88	7,06	8,06	9,26	87,6	1,08	1,05	NA	46,09	9,72	75,73	0,81	6,46	0,95	0,16	1,23	1,23	424,37
822	-12,5	-24,37	-9,25	0,47	1,22	1,22	269,41	94,74	110,55	NA	0,49	0,95	1,95	7,58	48,7	28,64	1,23	NA	6,14	14,86	51,62	4,28	7,15	3,26	1,26	1,91	1,91	278,22	70,74	99,1	NA	0,4	0,67	1,67	15,38	40,18	61,96	2,43	28459,33	3,16	8,46	27,82	7,63	11,84	5,5	1,33	2,24	2,24	262,74
823	-1,33	-24,64	-19,19	0,02	0,06	0,06	5254,26	202,61	12,83	NA	0,94	17,47	18,53	-1,33	94,6	4,27	0,17	NA	83,57	0	0	-0,77	-15,16	-3,99	34,33	35,2	35,2	1903,18	5,37	6,15	0	0,95	18,8	19,8	-0,77	94,95	13,79	1,13	NA	82,93	0	0	-2,59	-66,98	-11,68	0,05	0,06	0,06	1641,36
824	-11	25,22	-8,75	0,02	0,47	0,52	289,5	184,51	408,99	20,64	1,43	-3,28	-2,29	-4,8	143,62	0,1	-1,71	NA	0	4,93	133,78	-3,84	7,04	-3,1	0,06	0,49	0,51	294,71	194,57	448,92	5,85	1,55	-2,83	-1,83	0,35	154,53	3,08	-2,59	7431,5	0	3,38	49,31	-7,68	-58,47	-6,85	0,11	0,94	0,96	324,64
825	0,22	3,07	0,13	0,07	1,23	1,23	209,6	194,88	168,26	0,1	0,93	12,67	13,67	10,25	92,69	0,24	NA	NA	11,32	5,77	79,11	-0,19	-1,05	-0,05	0,48	1,5	1,56	93,41	60,01	58,8	3,57	0,82	4,44	5,44	12,49	81,61	-0,24	NA	7736	17,23	3,25	69,31	1,02	5,41	0,2	0,24	1,3	1,33	70,35
826	1,85	15,35	0,37	-2,66	1,53	1,53	73,86	141,67	33,79	0,05	0,88	7,31	8,31	36,1	87,97	16,35	1,86	9123,59	9,08	6,95	60,83	6,22	66,53	3,7	0,01	1,03	1,07	217,02	184,9	127,76	8,05	0,91	9,7	10,7	16,22	90,65	6,86	1,65	12716,25	25,79	5,95	52,07	4,61	34,68	3,87	0,09	1,03	1,05	305,54
827	0,55	0,6	6,55	9,05	9,53	9,53	4335,76	180,9	382,46	NA	0,09	0,1	1,1	0,55	8,92	6,17	6,28	NA	0	0	0	0,14	0,15	0,21	10,36	11,36	11,36	568,48	49,28	49,28	0	0,09	0,1	1,1	0,14	8,79	1,54	NA	NA	0	0	0	0,17	0,18	NA	10,35	10,35	10,35	5236,69
828	NA	NA	0,82	NA	NA	NA	NA	NA	NA	NA	NA	NA	NA	NA	NA	NA	NA	NA	NA	0	0	6,42	9,93	2,09	1,33	2,82	2,82	118,81	60,98	41,43	0,11	0,35	0,55	1,55	6,42	35,36	20,71	423,49	NA	0	0	0	6,64	10,44	4,16	1,57	2,86	2,87	227,99
829	1,27	4,17	0,44	0,08	1,49	1,49	125,52	105,19	74,72	NA	0,61	1,99	3,29	37,59	69,57	8,35	3,16	6808,57	0	12,52	96,84	1,28	12,35	1,11	0,51	3,9	3,9	317,15	151,18	44,51	NA	0,47	4,5	9,68	13,33	89,67	12,56	0,95	10502,43	21,6	10,48	70,05	2,46	27,82	2,78	0,04	0,75	0,75	411,35
830	0	0	NA	NA	NA	NA	NA	NA	NA	NA	NA	NA	1	0	0	NA	NA	NA	0	NA	NA	-155,04	192,49	-180,51	0,12	0,12	0,55	424,95	NA	756,65	332,15	1,81	-2,24	-1,24	-155,04	180,55	-85,87	NA	NA	0,01	0	0	104,88	263,3	39,32	1,46	1,46	1,66	136,47
831	-28,76	-170,48	-21,25	0,09	0,82	0,82	268,94	158,04	216,56	0,13	0,82	4,87	5,93	20,1	83,13	-28,81	0,54	NA	0	36,1	176,77	38,46	46,9	11,95	2,81	2,81	2,82	113,35	0	14,8	0,22	0,15	0,18	1,22	183,58	17,99	415	1,4	NA	0	45,07	68,18	-48,73	-279,35	-14,86	0,25	0,69	0,71	111,03
832	0,62	3,48	0,1	0,21	0,41	0,59	56,66	9,27	36,95	8,71	0,82	4,6	5,6	22,17	82,15	31,75	0,36	17723	16,07	3,35	40,21	6,58	54	2,72	0,01	0,99	0,99	150,65	128,04	111,75	0	0,88	7,21	8,21	18,61	87,82	15,12	0,93	30435	12,54	4,97	41,63	0,1	1,44	0,1	0,01	0,25	0,98	368,73
833	47,05	75,45	22,74	0,19	2,77	2,77	175,95	149	57,72	0	0,38	0,6	1,6	166,93	37,64	144,92	8,39	NA	0	57,95	63,97	1,88	3,06	1,03	1,15	2,65	2,65	199,81	107,71	72,11	0,12	0,39	0,63	1,63	89,25	38,73	29,85	26,01	11498,4	0	47,83	77,48	19,84	26,78	8,01	1,99	3,11	3,11	147
834	5,43	9,3	2,41	0,1	1,49	1,49	161,86	84,69	34,62	0	0,42	0,71	1,71	48,21	41,63	21,15	1,42	NA	16,49	19,02	78,26	2,64	4,36	0,68	0,03	1,43	1,43	94,53	48,56	19,27	NA	0,4	0,65	1,65	48,87	39,52	16,04	1,35	11545,88	16,45	11,98	84,54	0,75	1,26	0,44	0,06	1,41	1,41	211,92
835	-10,07	-15,7	-7,66	0,12	1,37	1,37	277,01	118,85	65,56	0	0,36	0,56	1,56	34,86	35,84	-7,13	1,27	NA	10,84	34,19	96,26	-54,83	-89,65	-75,42	0,06	0,77	1,1	502,12	96,62	128,46	46,05	0,3	0,49	1,64	-13,86	38,84	-145,35	0,92	579,3	1,88	56,35	704,37	2,49	4,23	1,49	0,15	0,31	0,31	217,56
836	-2,48	-6,65	-12,04	0,07	0,29	0,87	1767,84	189,99	856,14	503,59	0,49	1,31	2,68	-1,89	62,71	1,29	0,65	NA	0	2,84	34,38	-0,05	-0,14	-0,3	0,03	0,25	0,95	2100,28	229,96	1036,21	732,72	0,5	1,32	2,63	0,58	61,98	8,7	0,73	157716,67	0	3,65	11,23	-4,37	-12,14	-59,37	0,05	0,27	0,32	4950,59
837	-0,05	-0,32	-0,02	0,15	0,65	1,05	123,35	52,94	77,67	42,16	0,86	5,96	6,96	25,81	85,62	10,13	1,53	8833	21,72	8,76	67,63	0,22	1,54	0,08	0,15	0,7	1,15	138,43	63,72	100,12	53	0,86	5,92	6,92	7,16	85,56	8,76	6,88	5032	12	2,63	32,27	9,27	33,1	3,45	0,36	0,39	1,37	135,53
838	0,14	0,26	0,09	0,42	1,69	1,74	223,28	93,1	85,75	4,51	0,42	0,77	1,85	40,32	46,02	7,98	5,03	NA	0	24,65	100,12	-50,77	-107,2	-34,44	0,57	1,86	1,93	247,62	88,22	98,6	6,27	0,45	0,94	2,11	-1,08	52,64	-101,41	3,05	NA	0	33,71	620,63	0,29	NA	0,2	NA	NA	NA	257,16
839	0,38	1,31	0,38	0,29	0,34	1,42	361,46	12,21	251,83	275,09	0,71	2,43	3,43	13,97	70,83	0,54	NA	NA	0	13,5	95,54	-10,14	-37,24	-26,26	0,03	0,05	1,37	945	7,24	674,24	908,76	0,73	2,67	3,67	2,92	72,76	-13,94	50,67	685,67	0	33,81	479,68	7,74	25,92	20,44	0,31	0,33	1,36	961,18
840	0,6	11,58	0,24	0,22	0,82	0,95	142,46	76,45	127,79	17,4	0,95	18,15	19,15	26,87	94,78	6,61	0,72	NA	1,59	10,28	81,64	-0,14	-4,05	-0,1	0,07	0,82	0,98	245,42	169,24	228,32	38,88	0,96	27,55	28,55	13,28	96,5	3,96	0,85	-21778	0	9,03	-128,91	-3,81	-292,72	-2,27	0,11	0,73	0,99	216,45
841	2,58	10,6	2,71	0,74	1,11	1,11	184,88	105,83	285,47	NA	0,76	3,11	4,11	40,3	75,65	10,61	1,5	NA	0	39,63	81,38	1,78	13,75	1,22	2,99	4,48	6,58	251,39	34,3	22,98	48,93	0,87	6,74	7,74	68,77	87,07	6,6	2,32	NA	0	46,14	91,34	2,72	11,38	1,1	2,34	2,69	2,69	146,81
842	2,62	31,56	1,4	0,21	1,06	1,06	194,55	148,37	173,56	0	0,92	11,03	12,03	8,67	91,69	4,35	2,36	NA	0	3,23	54,47	3,01	38,32	1,82	0,12	1,07	1,07	220,76	189,9	199,73	0	0,92	11,73	12,73	13,63	92,15	4,13	5,06	NA	0	6,42	68,95	2,84	21,94	1,63	0,69	0,99	1,07	208,44
843	0,02	0,22	0,14	0,04	0,05	0,05	2078,28	22,64	1771,8	0	0,87	7,98	9,19	0,07	89,12	5,36	0,12	NA	0	0,24	0,38	0,07	0,57	0,33	0,05	0,18	0,18	1759,19	29,24	227,62	NA	0,88	7,48	8,48	0,11	88,2	6,5	0,9	NA	0	0,22	0,33	1,73	12,52	8,13	0,41	0,56	0,56	1709,86
844	-1,29	-5,54	-0,3	1,29	2,82	3,21	85,53	29,33	19,15	7,67	0,77	3,3	4,3	-1,29	76,75	11,25	0,85	NA	0	0	0	NA	NA	NA	NA	NA	NA	NA	NA	NA	NA	NA	NA	NA	NA	NA	NA	NA	NA	NA	NA	NA	NA	NA	NA	NA	NA	NA	NA
845	0,8	33,32	0,38	0,64	1,02	1,02	172,89	63,2	166,16	0	0,98	40,43	41,43	39,85	97,59	0,82	NA	NA	0	18,55	95,41	-5,73	-71,5	-196,96	1,09	1,1	1,1	12551,07	140,11	11278,7	NA	0,92	11,48	12,48	-5,73	91,99	-6,23	NA	NA	0	0	0	5,1	15,57	36,15	1,51	1,56	1,56	2578,28
846	6,38	50	1,36	0,67	0,93	1,02	77,89	17,48	67,08	6,01	0,87	6,84	7,84	89,58	87,25	12,61	1,14	NA	0	17,81	90,1	0,06	0,68	0,04	0,53	0,8	0,93	216,13	51,95	192,73	24,7	0,91	9,83	10,83	35,44	90,77	0,66	0,6	4831,57	0	20,95	98,1	-2,99	-52,48	-1,93	0,48	0,74	0,91	235,28
847	NA	NA	28,31	NA	NA	NA	NA	NA	NA	NA	NA	NA	NA	NA	NA	NA	NA	NA	NA	8,87	19,18	27,08	93,21	13,99	0,57	1,05	1,23	188,57	62,65	130,88	25,09	0,71	2,44	3,44	53,4	70,95	49,73	2,5	NA	0	13,6	37,83	43,15	94,9	19,55	0,36	1,47	1,75	164,88
848	5,93	9,57	4,07	0,8	2,57	2,59	249,54	131,88	74,24	1,33	0,38	0,61	1,61	39,81	38	38,39	3,12	15348,93	0	23,23	60,9	4,08	6,14	2,69	1,61	2,65	2,67	240,5	77,17	74,51	1,31	0,34	0,51	1,51	36,04	33,58	37,26	4,18	13804,52	0	21,06	65,86	25,64	32,57	15,06	3,12	4,34	4,41	213,79
849	2,13	15,13	26,49	32,98	34,13	34,13	4519,78	15,46	12,95	NA	0,86	6,09	7,09	2,16	85,9	6,16	1,11	NA	68,87	0,27	0,28	7,09	37,24	38,36	17,93	29,93	29,93	1974,8	136,17	11,34	NA	0,81	4,25	5,25	7,13	80,96	16,47	1,2	1226902	68,42	0,24	0,25	6,14	31,62	33,78	332,43	623,74	623,74	2003,29
850	5,61	20,72	1,24	0,64	0,76	0,76	80,73	6,51	51,3	NA	0,73	2,69	3,7	16,74	72,94	44,32	0,96	23908	0	2,47	23,06	-26,07	-1782,02	-18,5	0,55	0,76	0,76	259,09	52,09	244,17	NA	0,98	67,15	68,37	-14,8	98,54	-3,12	0,24	NA	0	7,99	79,3	35,41	90,52	9,95	0,95	1,25	1,25	102,24
851	9,85	28,2	8,9	0,94	1,66	1,7	328,6	124,17	185,74	7,45	0,65	1,86	2,86	35,48	65,05	16,42	14,32	NA	0	23,14	66,18	4,35	45,62	5,22	0,7	1,2	1,2	437,91	162,89	351,7	0,89	0,9	9,49	10,49	23,01	90,47	5,69	5,88	28913,63	0	22,39	71,69	2,05	21,06	4,93	0,98	1,18	1,18	875,71
852	3,59	18,98	3,04	0,31	1,16	1,16	307,99	207,45	148,93	NA	0,81	4,29	5,29	10,07	81,08	4,43	2,88	NA	31,97	5,48	57,35	1,79	6,07	1,06	0,21	0,72	1,27	217,03	77,61	150,71	83,78	0,71	2,39	3,39	21,5	70,54	2,53	2,77	7188	0	11,72	100,75	-2,77	-8,29	-0,79	0,34	1,35	1,37	104,04
853	2,12	14,8	1,01	0	1,17	1,17	173,6	171,35	147,06	NA	0,86	5,97	6,97	2,12	85,65	2,48	NA	NA	0	0	0	2,84	23,8	1,16	0,02	1,12	1,13	149,02	116,4	105,89	2	0,88	7,37	8,37	2,84	88,05	5,3	1,53	NA	0	0	0	2,07	18,6	1,1	0,04	0,95	0,96	193,54
854	-43,9	7140,78	-56,42	0,25	0,55	0,55	467,81	113,62	441,47	0,37	1,01	-163,66	-162,66	-5,11	100,61	-34,69	0,1	NA	1,84	49,85	204,58	3,58	120,08	3,77	0,04	0,73	0,73	384,96	219,83	334,75	0,19	0,97	32,57	33,57	24,38	97,02	6,53	0,35	18467	7,53	21,95	65,64	2,54	69,69	2,28	0,21	0,48	0,48	326,53
855	6,47	8,06	4,3	2,23	3,51	3,51	242,06	60,58	47,13	NA	0,2	0,25	1,25	11,4	19,73	91,64	2,62	NA	0	3,28	18,12	-5,25	-6,03	-2,48	3,67	4,33	4,35	172,57	14,32	21,99	0,57	0,13	0,15	1,15	0,87	12,99	10,43	2,02	21579	0	2,89	54,94	-3,71	-4,62	-1,33	2,31	3,01	3,01	130,27
856	2,83	8,37	2,54	1,55	1,55	1,55	219,29	NA	208,51	NA	0,66	1,96	2,96	2,83	66,24	4,27	NA	NA	0	0	0	12,64	27,25	6,9	1,93	1,93	1,93	199,15	NA	101,68	NA	0,54	1,16	2,16	17,5	53,62	23,57	NA	1793,5	0	2,66	21,94	5,89	9,43	4,14	2,83	2,83	2,83	255,7
857	0,7	1,31	0,22	0,76	2,15	2,15	115,82	74,39	53,19	0	0,47	0,87	1,87	27,23	46,55	1,51	NA	4857	0	8,44	87,22	4,85	18,4	0,84	0,24	0,97	1,37	63,33	33,48	45,65	18,51	0,74	2,79	3,79	63,4	73,62	6,59	NA	NA	0	10,16	74,09	16,2	54,88	4,29	0	1,42	1,42	96,42
858	-6,51	NA	-14,59	NA	NA	NA	815,9	133,44	NA	NA	NA	NA	NA	-0,81	0	NA	0	507,5	0	12,79	70,34	-2,73	-11,6	-3,42	0,3	0,54	0,54	457,16	72,5	40,01	NA	0,67	2,84	4,25	7,45	76,46	30,88	0,38	NA	57,9	12,75	26,04	11,9	29,64	11,32	0,8	0,88	0,88	346,53
859	8,87	10,14	3,5	5,2	7,59	8,47	143,61	39,38	16,43	14,6	0,12	0,14	1,14	73,74	12,48	71,11	NA	3252,5	0	25,59	81,61	-4,24	-4,66	-1,94	8,43	9,49	10,74	167,35	16	15,08	19,11	0,09	0,1	1,1	71,16	9,13	-46,37	NA	5771	0	34,57	98,41	-15,09	-17,62	-5,38	5,89	6,04	6,9	129,81
860	-65,5	-70,31	-247,29	4,2	6,23	6,23	1374,2	188,62	92,94	0	0,07	0,07	1,07	-11,07	6,84	-933,67	1,72	NA	0	205,51	-2965,61	-18,47	-19,31	-236,83	10,72	11,31	11,31	4681,13	108,3	182,4	NA	0,04	0,05	1,05	21,32	4,35	-424,18	1,86	-2135	0	510,25	-286,79	65,02	71,69	NA	0,53	17,22	17,22	NA
861	28,53	30,49	19,29	15,7	15,51	15,51	246,14	-3	15,69	NA	0,06	0,07	1,07	50,95	6,45	442,53	NA	NA	0	15,16	38,5	4,46	4,4	10,3	-58,21	-72,13	-72,13	842,33	160,34	-11,52	NA	-0,01	-0,01	0,99	11,12	-1,39	-321,93	NA	NA	0	15,36	42,4	12,43	12,96	21,25	20,11	24,52	24,52	622,43
862	1,68	4,21	0,89	1,66	1,66	1,66	112,99	0	114,93	0	0,6	1,51	2,51	1,68	60,18	2,79	NA	NA	0	0	0	3,6	8,45	1,22	0,3	0,84	0,84	123,56	37,94	69,99	0,04	0,57	1,35	2,35	3,6	57,43	21,28	0,84	NA	0	0	0	-51,49	265,76	-68,38	0,11	0,17	0,18	483,39
863	-43,93	723,85	-40,63	0,05	0,33	0,55	336,64	96,35	351,76	80,05	1,06	-17,48	-16,48	-31,69	106,07	-18,59	-0,15	NA	0	11,32	-627,42	30,33	118,16	8,39	0,27	0,72	0,98	100,96	33,39	73,73	19,4	0,74	2,9	3,9	38,97	74,33	62,59	1,02	42950	0	2,39	14,84	4,28	14,4	1,97	0,08	0,9	1,2	167,7
864	-0,78	-5,73	-0,37	0,59	1,16	1,16	170,54	82,99	144,95	NA	0,86	6,31	7,31	60,54	86,32	-0,91	NA	NA	0	28,73	99,68	6,26	31,28	5,4	1,05	1,26	1,26	315,14	51,07	247,14	0	0,8	4	5	47,83	79,99	7,82	NA	NA	0	35,89	85,95	-23,98	-1129,49	-13,61	0,59	1,03	1,03	206,62
865	14,67	16,09	12,22	0,15	23,86	24,79	303,4	235,57	10,27	9,73	0,09	0,1	1,1	32,59	8,86	224,27	6,05	NA	0	14,94	45,48	17,16	19,68	12,11	0,06	10,85	11,24	257,56	207,87	20,04	7,94	0,13	0,15	1,15	36,36	12,82	166,38	7,7	57917,02	0	13,55	48,03	7,97	8,73	5,88	0,2	22,49	23,8	268,54
866	-235,55	118,74	-148,93	0,06	0,26	0,26	230,14	116,57	671,88	0,12	2,98	-1,5	-0,5	-235,55	298,38	-76,45	-8,9	NA	0	0	0	59,38	158,66	38,39	0,5	1,39	1,64	235,95	109,84	123,35	30,93	0,62	1,67	2,67	67,15	62,57	96,89	3,63	93624	0	5,03	10,1	21,15	39,73	16,56	3,08	4,69	5,02	284,98
867	0,56	1,61	0,13	0,03	0,66	0,68	83,22	30,86	48,63	0,55	0,65	1,86	2,86	69,41	65,01	72,23	0,72	NA	0	15,74	48,11	-41,75	-726,52	-21,58	0,26	1,23	1,24	188,69	105,39	108,28	0,23	0,94	16,4	17,4	26,18	94,25	11,5	0,29	NA	0	35,12	869,64	13,03	90,53	8,56	0,25	1,04	1,1	239,13
868	27,49	39,08	13,63	1,46	2,96	2,97	180,54	72,98	49,16	0,51	0,3	0,42	1,42	71,74	29,66	107,73	3,98	NA	0	21,95	51,44	7,78	9,65	4,58	1,65	4,88	4,96	214,54	103,37	32,58	2,57	0,19	0,24	1,24	71,66	19,36	67,17	3,56	15644,96	0	37,54	79,01	12,17	15,77	7,04	0,91	4,1	4,15	210,44
869	8,41	12,72	1,72	2,18	2,66	2,66	74,51	12,02	24,94	NA	0,34	0,51	1,51	8,41	33,84	54,61	6,57	NA	0	0	0	4,2	4,85	0,63	2,55	4,34	7,48	54,84	12,91	7,23	23,04	0,13	0,15	1,15	4,2	13,36	138,98	NA	NA	0	0	0	6,22	8,62	1,07	3,19	3,58	3,58	62,77
870	22,47	123,88	42,78	0,32	0,81	0,84	693,18	272,2	558,64	17,35	0,82	4,51	5,51	22,84	81,86	32,37	0,59	NA	0	0,72	1,23	-5,03	-55,83	-3,37	0,2	0,9	0,92	244,18	152,82	218,03	3,74	0,91	10,09	11,09	18,94	90,98	3,43	0,58	10381	0	16,04	78,82	19,73	71,45	17,72	0,46	1,11	1,11	326,85
871	0,36	1,2	0,08	0,38	0,66	1	85,7	14,8	48,29	17,78	0,7	2,34	3,34	28,32	70,06	27,48	0,78	NA	4,59	6,58	55,79	0,33	0,78	0,08	0,04	0,68	1,37	92,25	30,13	37,69	32,42	0,58	1,39	2,39	38,9	58,16	39,31	1,41	12595,75	10,07	9,75	58,66	6,71	9,76	0,95	0,63	1,34	2,01	51,32
872	0,04	0,07	0,03	0,02	1	1,28	280,85	75,81	116,58	32,67	0,45	0,81	1,81	12,29	44,79	5,12	1,27	NA	0,01	9,46	82,51	0,1	0,18	0,17	0,18	0,81	1,84	588,81	77,11	216,22	224,35	0,41	0,7	1,7	6,41	41,13	4,73	2,02	12917,61	0	10,17	63,41	0,09	0,18	0,14	0,04	0,33	1,7	564,24
873	8,77	17,5	7,43	0,04	1,17	1,31	308,18	147,29	103,35	17,44	0,5	0,99	2	41,03	49,88	33,84	1,22	15297,12	8,72	27,31	61,14	0,29	0,56	0,28	0,09	1,14	1,29	349,44	152,43	104,77	23,11	0,48	0,92	1,92	31,13	47,87	16,11	1,23	12551,23	11,97	29,53	74,88	0,57	1,16	0,5	0,14	1,27	1,46	320,23
874	0,92	4,29	0,43	0,01	0,92	0,93	169,74	119,96	130,96	2,03	0,79	3,67	4,67	10,56	78,6	18,7	0,82	NA	0,32	4,5	32,51	0,04	0,17	0,02	0,15	0,77	0,78	194,79	93,06	149,97	0,87	0,79	3,66	4,66	18,94	78,53	27,99	0,57	NA	0	10,09	46,97	-0,92	-5	-0,74	0,02	0,97	0,97	291,79
875	5,65	29,15	5,53	0,01	0,96	1,02	355,84	200,51	172,12	12,77	0,81	4,15	5,16	16,48	80,6	15,03	0,94	32741,18	18,48	10,58	37,14	-2,96	-21,19	-3,86	0,01	0,8	0,85	476,22	279,41	271,7	20,07	0,86	6,17	7,17	6,63	86,05	1,76	0,66	16835,53	17,86	12,51	78,02	1,19	5,69	1,25	0,05	0,71	0,8	383,71
876	3,54	15,83	2,57	0,9	1,27	1,27	264,32	75,09	201,63	NA	0,78	3,47	4,47	5,77	77,62	5,28	10,64	NA	0	1,62	29,39	3,77	14,78	4,54	1,13	1,29	1,33	439,79	53,29	322,16	11,01	0,75	2,92	3,92	4,27	74,52	6,02	19,27	NA	0	0,6	8,31	4,77	66,57	4,1	0,58	1,07	1,07	312,3
877	7,71	78,11	2,8	0,16	0,58	0,72	132,06	49,32	116,84	16,39	0,89	9,07	10,14	86,98	90,13	19,91	0,3	NA	0	28,76	77,67	3,01	27,39	0,9	0,1	0,84	0,84	109,11	70,79	95,29	NA	0,89	8,06	9,1	86,81	89,01	11,06	0,53	NA	0	25,05	85,29	3,99	21,64	1,38	0,51	0,85	0,87	125,72
878	0,02	0,67	0,01	0,68	1,13	1,17	143,83	44,67	96,38	4,86	0,97	34,14	35,14	3,43	97,15	9,35	1,77	NA	24,77	1,35	17,37	0,23	6,04	0,11	0,58	0,97	1,17	173,03	47,8	118,78	25,01	0,96	25,27	26,27	4,16	96,19	11,27	1,82	24611	24,43	1,86	20,92	0,08	2,13	0,05	0,82	1,47	1,57	205,19
879	14,09	19,51	6,49	0,68	3,6	3,6	120,69	134,71	46,03	NA	0,28	0,38	1,38	14,09	27,76	50,78	NA	NA	0	0	0	-57,35	467,5	-79,41	0,53	0,89	0,89	503,99	198,2	559,6	NA	1,12	-9,15	-8,15	-57,35	112,27	-51,08	NA	NA	0	0	0	2,35	-2146,83	0,77	0,14	1	1	119,28
880	1,93	3,79	1,82	0,8	2	2,02	344,01	186,75	155,61	3,44	0,49	0,97	1,97	28,18	49,24	9,55	7,05	NA	0	24,81	81	3,8	6,34	2,63	0,53	2,54	2,56	252,23	177,37	88,15	2,1	0,4	0,67	1,67	31,07	40,04	16,84	7,14	35045,68	0	18,84	74,75	-20,43	-29,95	-18,73	2,06	3,39	3,43	333,76
881	1,11	1,87	1,18	1,42	2,25	2,29	389,26	114,22	151,78	5,49	0,41	0,69	1,69	14,55	40,8	6,31	6,43	NA	0	14,38	79,82	1,23	4,92	0,94	0,49	1,2	1,22	278,11	120,61	199,93	5,33	0,75	3	4	15,8	75	3,26	2,55	23479,99	0	11,1	76,87	1,89	4,4	1,09	0,35	1,58	1,62	210,47
882	-10,45	-26,05	-3,03	1,31	1,67	1,67	105,48	22,51	62,48	0	0,6	1,49	2,49	-10,45	59,9	-17,44	NA	NA	0	0	0	7,94	17,45	2,97	1,38	1,83	1,83	136,44	33,34	73,34	NA	0,55	1,2	2,2	9,49	54,5	14,57	NA	NA	0	0,58	10,8	3,9	8,95	1,84	1,28	1,77	1,77	171,8
883	6,78	49,38	2,69	0,02	1,24	1,24	144,19	98,28	82,4	NA	0,86	6,28	7,28	22,42	86,27	13,61	2,68	NA	17,02	6,19	42,13	9,04	61,17	4,63	0,01	1,6	1,6	186,77	169,74	97,94	NA	0,85	5,76	6,76	21,52	85,21	14,1	6,06	17677,93	7,34	6,38	49,08	1,83	11,15	0,61	0,29	1,73	1,73	120,73
884	24,97	32,13	9,5	1,09	2,47	2,47	138,41	40,59	29,52	0	0,22	0,29	1,29	43,44	22,27	154,32	1,68	NA	0	7,02	46,06	40,45	53,27	21,22	0,39	1,86	1,86	191,49	65,08	44,46	0	0,24	0,32	1,32	51,45	24,07	188,75	1,86	121264	0	5,77	16,66	15,47	23,34	11,51	0,19	1	1	270,87
885	1,43	1,77	0,62	3,21	5,18	5,18	158,2	57,95	29,4	NA	0,19	0,24	1,24	46,05	19,45	63,82	31,01	NA	0	19,39	73,17	0,81	1,68	0,58	0,76	1,94	1,94	261,44	156,11	132,17	NA	0,52	1,07	2,07	26,99	51,77	3,34	78,83	25547	0	18,75	89,33	4,99	9,21	3,57	1,54	2,5	2,5	260,31
886	-0,44	-0,44	NA	NA	NA	NA	NA	NA	NA	NA	0	0	1	-0,44	0	NA	NA	NA	0	NA	NA	0	0	NA	NA	NA	NA	NA	NA	NA	NA	NA	NA	1	0	0	NA	NA	NA	0	NA	NA	3,94	5,05	3,05	4,38	4,85	4,85	281,75
887	35,26	59	14,59	1,74	1,75	1,75	150,62	NA	46,67	NA	0,4	0,67	1,67	130,19	40,24	98,42	1,38	NA	0	39,28	65,31	-69,07	-193,34	-36,69	0,86	1,11	1,11	193,92	20,13	104,18	NA	0,64	1,8	2,8	33,87	64,28	-44,76	1,03	8743,5	0	54,69	125,84	-0,84	-2,17	-0,24	0,77	1,56	1,56	105,17
888	29,22	31,36	24,08	14,09	14,61	14,61	185,43	10,43	20,31	NA	0,07	0,07	1,07	29,22	6,85	426,72	NA	NA	0	0	0	28,43	34,71	6,07	5,53	5,53	5,53	77,93	NA	13,89	NA	0,18	0,22	1,22	43,47	18,07	157,34	NA	NA	0	3,21	28,16	59,88	75,15	26	4,86	4,86	4,86	158,03
889	0	0	NA	1,48	1,65	1,65	NA	NA	NA	NA	0,61	1,54	2,54	0	60,7	0	NA	NA	0	NA	NA	-8,98	-26,55	NA	1,4	1,51	1,51	NA	NA	NA	NA	0,66	1,95	2,95	-8,98	66,16	-13,58	NA	NA	0	NA	0	1,1	3,36	2,17	1,26	1,49	1,49	716,13
890	16,61	43,88	9,54	0,19	1	1	209,05	104,39	104,74	NA	0,62	1,64	2,64	16,61	62,16	41,53	1	NA	11,41	0	0	34,62	58,51	14,46	0,86	2,19	2,19	152,46	74,35	46,22	NA	0,41	0,69	1,69	35,09	40,83	111,71	3,41	71847,5	6,2	0,2	0,87	0,53	0,74	0,28	1,77	3,62	3,65	195,24
891	15,58	26,28	21,7	1,75	2,46	2,46	507,02	144	204,21	NA	0,41	0,69	1,69	63,75	40,72	38,25	NA	NA	0	67,1	69,41	1,86	2,06	1,28	1,5	10,18	10,18	251,55	211,68	24,36	NA	0,1	0,11	1,11	131,61	9,82	18,97	NA	NA	0	89,42	95,12	1,65	1,66	5,13	43,89	201,73	201,73	1132,04
892	5,07	54,47	1,37	0,13	0,94	0,94	98,46	58,94	72,23	NA	0,9	9,71	10,74	57,64	90,69	19,34	0,61	21693	0	14,22	69,54	4,46	44,43	1,23	0,07	0,9	0,9	100,56	65,74	78,59	0	0,9	8,97	9,97	71,33	89,97	17,05	0,65	23073,6	0	18,42	75,92	-20,19	151,35	-5,09	0,08	0,69	0,98	91,71
893	3,95	5,68	4,48	2,24	3,29	3,29	333,15	130,59	124	NA	0,3	0,44	1,44	9,05	30,4	13	NA	NA	0	5,77	48,26	46,35	52	29,99	2,23	9,2	9,2	236,21	176,42	25,33	NA	0,11	0,12	1,12	55,36	10,87	426,35	NA	NA	0	5,83	13,49	17,97	20,75	15,92	1,71	11,05	11,05	322,61
894	2,7	2,8	1,1	99,15	97,13	97,13	148,67	-3,07	1,51	NA	0,04	0,04	1,04	24,94	3,71	72,63	NA	2004	0	9,09	85,18	2,76	3,56	0,89	1,28	4,88	4,88	117,86	85,76	23,82	0	0,23	0,29	1,29	30,65	22,66	12,16	NA	NA	0	9,01	80,3	0,97	1,14	NA	6,56	6,56	6,94	163,56
895	-54,58	-54,59	-5,36	3801	3801	3801	29,98	NA	0,01	NA	0	0	1	-51,92	0,03	-207500	NA	NA	0	0,26	-8,11	8,99	8,99	57,6	NA	NA	NA	2338,19	NA	NA	0	NA	NA	1	8,99	0	NA	NA	397	0	0	0	261,55	261,55	8,54	NA	NA	NA	11,89
896	4,97	10,87	0,48	0,66	1,36	1,36	35,25	13,07	18,84	0	0,54	1,19	2,19	48,76	54,24	23,61	1,96	8302	0	4,24	57,25	2,37	5,06	0,7	-0,48	1,6	1,6	107,07	115,97	55,74	NA	0,53	1,14	2,14	52,8	53,18	18,59	3,14	8593	0	14,79	66,37	0,53	3,82	0,65	0,19	1,19	1,19	442,39
897	5,85	41,12	1,04	0,2	0,6	1,02	64,93	20,49	51,07	21,53	0,86	6,03	7,03	20,87	85,77	14,86	1,09	6965,33	0	2,68	46,01	-20,51	-104,88	-6,45	0,02	0,49	0,97	114,83	41,4	89,35	44,04	0,8	4,11	5,11	-12,64	80,44	-17,9	0,91	-2181	0	2,48	-156,5	4,44	31,21	1,98	0,01	0,67	1,02	162,46
898	2,65	35,2	0,9	0,01	1,07	1,07	122,92	60,63	106,16	0,5	0,92	12,27	13,27	28,11	92,46	6,75	2,44	NA	2	8,6	96,24	4,31	56,53	2,36	0,4	1,06	1,07	199,72	55,12	179,78	1,08	0,92	12,12	13,12	19,97	92,38	6,03	3,43	49038,89	0	8,57	46,43	10,05	74,29	4,36	0,28	1,14	1,14	157,86
899	50,85	52	48,37	16,63	44,53	44,53	346,24	212,03	7,6	0	0,02	0,02	1,02	50,85	2,22	2291,92	NA	NA	0	0	0	7,4	11,71	18,72	2,13	3,14	3,14	923,99	148,5	146,9	NA	0,37	0,58	1,58	7,4	36,85	50,54	1,72	NA	0	0	0	11,7	15,91	22,26	0,83	3	3	692,53
900	-0,56	-0,56	NA	NA	NA	NA	NA	NA	NA	NA	NA	NA	1	-0,56	0	NA	NA	NA	0	NA	NA	-0,59	-0,59	NA	NA	NA	NA	NA	NA	NA	NA	NA	NA	1	-0,59	0	NA	NA	NA	0	NA	NA	-0,7	-0,7	NA	NA	NA	NA	NA
901	2,94	14,53	1,37	0,25	1,19	1,2	169,17	111,79	118,04	0,39	0,8	3,95	4,95	93,67	79,79	8,85	1,9	NA	4,04	42,17	90,13	2,27	4,79	0,98	0,22	1,82	1,82	156,99	110,79	61,35	0,3	0,52	1,1	2,1	80,68	52,47	8,99	3,87	103954,84	7,97	33,72	92,26	2,28	6,74	0,58	0,61	1,37	1,37	93,12
902	0,4	12,9	0,15	0,27	0,86	0,93	133,53	0	122,25	7,9	0,97	31,31	32,31	28,78	96,91	3,51	0,5	8916	0	10,41	84,83	-7,84	175,15	-4,59	0,08	0,58	0,83	213,49	102,1	205,59	52,36	1,04	-23,33	-22,33	34,54	104,48	-2,82	-0,03	6417,18	0	24,79	102,99	1,17	-61,07	0,6	0,2	0,86	0,94	185,44
903	0	0	NA	NA	NA	NA	NA	NA	NA	NA	0	0	1	0	0	NA	NA	NA	0	NA	NA	0	0	NA	NA	NA	NA	NA	NA	NA	NA	NA	NA	1	0	0	NA	NA	NA	0	NA	NA	0	0	NA	NA	NA	NA	NA
904	-31,88	-32,04	-4,89	NA	NA	NA	55,9	NA	NA	14,38	0,01	0,01	1,01	-31,88	0,52	-6100	NA	NA	0	0	0	-14,85	-14,94	-7,67	NA	NA	NA	188,47	NA	NA	NA	0,01	0,01	1,01	-14,85	0,6	-2472,73	NA	NA	0	0	0	0	0	NA	NA	NA	NA	NA
905	12,83	49,69	17,14	0,15	0,15	0,15	486,03	0,34	355,92	0	0,74	2,87	3,87	15,89	74,17	24,38	0,3	NA	0	4,08	12,27	-10,43	-69,64	-31,46	0,07	0,36	0,36	1100,59	269,76	921,53	NA	0,85	5,68	6,68	-10,43	85,02	9,54	0,22	NA	0	0	0	-23,3	-246,51	-47,08	0,23	0,26	0,45	735,55
906	6,61	29,38	6,93	0	0,71	0,81	381,9	136,27	138,09	17,78	0,77	3,44	4,45	17,93	77,51	11,24	0,83	NA	40	11,88	47,05	3,55	15,44	8,23	0	0,52	0,62	845,42	228,81	322,78	44,95	0,77	3,34	4,35	14,67	76,99	7,57	0,7	26040,24	37,52	25,76	73,08	4,91	19,84	7,48	0	0,54	0,6	554,7
907	-0,57	1,59	-0,43	0	0,56	0,68	274,49	203,06	362,87	44,75	1,36	-3,76	-2,77	40	136,15	0,32	-4,05	NA	0	30,6	103,33	0,33	3,92	0,2	0,02	0,66	0,84	223,4	149,59	234,38	43,37	0,91	10,9	11,92	47,25	91,61	1,78	0,85	NA	0	28,72	94,06	15,55	61,84	9,01	0	0,7	1,05	211,07
908	0,42	-25,63	0,23	0,19	0,47	0,47	198,9	49,98	171,82	0	1,02	-61,65	-60,65	4,9	101,65	12,84	-0,03	NA	3,85	2,45	22,84	1,67	-208,6	0,94	0,23	0,65	0,65	205,63	79,99	182,85	NA	1,01	-126,16	-125,16	5,26	100,8	8,71	-0,02	NA	2,36	2,02	20,95	1,03	-85,98	0,63	0,14	0,63	0,63	222,67
909	18,74	46,26	5,7	1,05	1,97	1,98	110,72	35,04	39,46	0,12	0,59	1,47	2,47	58,28	59,49	40,23	2,34	37375,22	8,38	12,03	58,76	1,05	5,67	0,74	0,07	1,13	1,15	257,7	191,24	179,27	2,56	0,81	4,38	5,38	20,38	81,42	5,51	1,54	20213,53	5,2	13,65	75,03	8,11	39,24	4,3	0,19	1,28	1,4	192,91
910	6,44	9,86	2,86	0,94	2,27	2,27	161,55	70,15	55,33	0	0,35	0,53	1,53	40,51	34,67	65,16	3,37	NA	0	15,12	52,18	-1,97	-2,82	-1,1	1,46	3,12	3,15	204,3	77,7	46,87	1,54	0,3	0,43	1,43	36,03	30,27	57,16	2,99	14615,33	0	21,27	64,22	10,04	14,79	5,3	1,54	2,83	2,83	192,15
911	-3,4	-17,19	-2,69	0,31	0,91	1,1	287,78	137,23	228,35	43,29	0,8	4,06	5,06	-3,4	80,23	-4,24	1,82	NA	0	0	0	0,72	5,92	0,29	0,02	1,03	1,03	149,33	103,39	102,49	NA	0,88	7,26	8,26	0,72	87,89	5,89	1,1	NA	0	0	0	-0,03	-0,35	-0,05	0,04	0,88	0,99	662,6
912	28,16	33,09	67,49	3,35	6,71	6,71	407,42	432,02	128,52	NA	0,15	0,18	1,18	28,16	14,9	189,07	NA	NA	0	0	0	-21,88	198,25	-3,96	0,9	0,9	0,9	66,06	0	71,87	0	1,11	-10,06	-9,06	187,63	111,04	-19,7	NA	31869,33	0	37,92	111,15	-18,67	77,07	-11,42	-0,13	0,8	0,8	222,77
913	0,78	7,52	0,91	0,04	0,09	0,93	424,81	15,8	243,72	235,71	0,9	8,67	9,67	26,52	89,66	9,12	0,85	NA	25,51	30,04	67,67	0,51	5,81	0,83	0,01	0,32	0,93	598,27	148,71	423,78	290,15	0,91	10,49	11,49	20,37	91,3	6,08	0,71	13067,4	16,97	32,57	72,58	0,07	0,57	0,07	0,05	0,14	0,86	346,78
914	6,11	38,94	4,9	0,3	0,93	0,97	291,92	59,93	108,98	4,83	0,84	5,37	6,37	15,76	84,31	7,95	0,25	23289,31	0	7,74	64,55	3,94	66,82	4,31	1,27	2,28	2,34	398,72	29,55	98,61	6,64	0,93	15,7	16,94	11,02	94,1	4,61	1,14	31730,77	40,53	7,73	52,91	5,66	10,2	7,36	0,57	1,69	1,8	473,44
915	1,99	2,65	1,05	1,52	3,09	3,57	192,24	73,73	46,84	22,44	0,25	0,33	1,33	31,37	24,96	42,02	6,35	NA	0	15,52	66,22	2,46	4,73	1,1	1,08	2	2,29	163,91	53,63	58,62	17,19	0,48	0,92	1,92	34,82	48,01	21,27	3,76	17722,2	5,79	14,53	67,3	2,71	4,17	1,28	1,54	4,18	5,09	171,51
916	17,55	30,26	9,43	1,47	2,04	2,06	195,54	38,17	67,44	1,3	0,42	0,72	1,72	57,57	42	91,19	2,31	NA	5,06	21,5	44,73	-14,17	-22,82	-8,34	0,43	1,58	1,61	214,78	87,64	65,77	2,67	0,38	0,61	1,61	39,35	37,93	-10,53	1,55	NA	4,83	31,49	101,45	0,19	0,35	0,11	1,18	1,61	1,63	209,4
917	-100,97	-188,18	-20,56	0,48	1,7	1,7	74,12	39,83	27,37	0	0,46	0,86	1,86	52,23	46,35	-191,82	2,26	2363,5	7,22	31,19	148,6	6,13	7,47	28,4	55,55	134,63	134,63	1691,88	980,18	12,39	NA	0,18	0,22	1,22	6,13	17,96	34,11	NA	NA	0	0	0	-3,37	-4,14	-15,13	27,23	130,24	130,24	1632,18
918	55,73	88,27	22,6	0,43	2,51	2,51	147,6	88,54	47,35	0,11	0,37	0,58	1,58	102,35	36,86	157,08	3,61	NA	0	18,9	36,21	54,16	89,33	28,6	0,38	1,46	1,46	192,72	49,35	66,89	0,05	0,39	0,64	1,65	96,3	39,37	155,7	1,29	27190,47	0	22,25	40,08	43,49	52,75	32,07	1,07	2,66	2,66	268,39
919	6,08	11,99	1,82	0,43	1,65	1,65	108,76	58,5	48,01	NA	0,49	0,97	1,97	78,23	49,33	21,87	2,07	NA	0	21,56	85,27	7,59	10,9	1,96	0,52	2,98	2,98	94,07	56,24	22,86	NA	0,3	0,44	1,44	91,44	30,33	44,07	2,8	3583,22	0	21,61	84,13	5,02	8,25	1,9	0,51	1,77	1,77	137,81
920	1,9	42,58	1,05	0,1	1,01	1,01	200,84	171,6	183,11	0,04	0,96	21,43	22,43	4,55	95,54	3,36	1,17	20466	3,33	1,46	39,15	6,21	56,61	3,67	0,1	1,01	1,06	215,71	154,39	147,39	8,55	0,89	8,12	9,12	10,05	89,04	10,33	0,73	42815	10,36	2,27	25,41	0,1	0,92	0,11	0,4	1,06	1,1	387,51
921	-0,97	-0,97	NA	NA	NA	NA	NA	NA	NA	NA	0	0	1	-0,97	0	NA	NA	NA	0	NA	0	1,17	6,45	1,41	0,21	1,22	1,22	439,54	360	354,93	NA	0,82	4,52	5,52	1,17	81,87	1,43	NA	NA	0	0	0	3,46	7,22	6,24	0,85	1,92	1,92	655,63
922	3,23	44,2	2,04	0,43	1,14	1,17	229,62	129,55	123,88	4,63	0,93	12,7	13,7	21,21	92,7	7,22	2,99	11937,56	25,44	11,34	77,72	1,72	45,99	1,09	0,18	0,98	1	232,43	161,56	156,94	2,92	0,96	25,78	26,78	13,31	96,27	3,82	0,94	14372,67	18,93	7,38	63,07	1,65	41,06	1,13	0,13	0,98	1,26	250,79
923	25,72	29,06	21,32	9,72	9,72	9,72	194,85	NA	30,7	NA	0,12	0,13	1,13	63,75	11,5	223,58	NA	NA	0	31,54	50,2	32,71	33,16	25,54	NA	NA	NA	285,04	36,82	NA	NA	0,01	0,01	1,01	82,79	1,37	2395,21	NA	NA	0	39,11	59,11	23,17	25,97	19,75	10,18	10,18	10,18	310,32
924	0,05	0,17	0,02	0,04	0,09	0,21	151,96	3,51	64,44	9,62	0,71	2,5	3,5	48,49	71,41	9,75	0,61	NA	17,64	20,23	76,08	0,03	0,11	0,02	0,03	0,06	0,15	325,85	6,44	177,41	19,43	0,76	3,23	4,23	32,81	76,37	5,8	0,43	6324,33	15,27	29,27	72,19	0,02	0,1	0,02	0,01	0,04	0,15	311,81
925	3,65	31,26	NA	0,41	0,43	0,43	NA	NA	NA	NA	0,88	7,57	8,57	6,13	88,33	9,36	0,55	41621,5	6,34	NA	19,52	2,96	20,07	2,85	0,47	0,49	0,49	350,78	6,11	294,21	NA	0,85	5,77	6,78	5,9	85,25	7,82	0,42	NA	0	2,83	31,11	4,1	24,91	2,83	0,46	0,56	0,56	251,11
926	7,75	9,16	2,52	0,13	6,51	6,51	92,16	114,95	18,01	0	0,15	0,18	1,18	8,79	15,38	50,4	NA	NA	0	0,34	2,55	25,04	32,16	10,1	1,07	4,51	4,51	147,22	110,61	32,13	NA	0,22	0,28	1,28	27,9	22,15	113,04	NA	3640	0	1,15	8,19	1,31	4,16	0,71	0,42	1,48	1,48	196,57
927	0,65	0,92	0,35	2	3,1	3,1	193,45	58,36	52,91	0	0,29	0,41	1,41	29,11	29,25	37,63	5,09	NA	0	15,12	71,34	-4,23	-6,1	-3,14	0,68	2,6	2,87	270,42	147,87	77,24	21,1	0,31	0,44	1,44	22,2	30,64	19,54	4,19	10157,5	0	19,59	80,37	-9,29	-12,71	-8,47	1,89	3,45	3,75	332,07
928	8,7	9,9	18,13	8,24	8,24	8,24	758,69	NA	91,07	NA	0,12	0,14	1,14	27,9	12,14	71,65	NA	NA	0	40,04	64	2,87	51,37	1,08	0,88	0,89	1,07	137,67	1,69	127,26	22,49	0,94	16,92	17,92	41,66	94,42	3,04	NA	4677,59	0	14,63	91,34	31,46	86,64	8,49	1,74	1,79	1,79	98,29
929	-0,01	-0,05	-0,01	0,13	0,99	1,13	251,02	154,79	179,8	26,36	0,73	2,73	3,73	11,85	73,19	6,87	1,52	NA	0	8,18	60,89	0,05	0,16	0,03	0,17	1,14	1,22	223,95	125,26	129,32	11,05	0,67	2,01	3,01	17	66,74	10,2	1,45	9804,5	0	10,4	64,33	0,09	0,23	0,06	0,39	1,15	1,31	255,93
930	-0,56	16,03	NA	0	0	0	NA	NA	NA	NA	1,03	-29,71	-28,71	-0,56	103,48	-0,54	-0,03	NA	0	NA	0	-0,6	17,13	NA	0	0,18	6,37	NA	NA	NA	NA	1,04	-29,41	-28,41	-0,6	103,52	-0,58	NA	NA	0	NA	0	-1,79	59,73	NA	0	0,1	1,87	NA
931	-9,93	-13,11	-4,96	0,28	4,49	4,49	181,96	168,65	40,04	NA	0,24	0,32	1,32	179,83	24,29	-40,87	NA	12049,05	0	94,86	105,27	-16,15	-21,82	-12,75	0,32	3,77	3,77	288,03	225,08	65,18	NA	0,26	0,35	1,35	113,87	25,96	-62,23	NA	11663,73	0	102,61	113,72	-10,42	1689,57	-5,87	0	1	1	205,19
932	0,7	5,37	0,45	0,79	1,03	1,03	236,48	50,05	202,34	NA	0,87	6,64	7,67	0,7	86,97	22,39	1,4	NA	0	0	0	5,72	39,72	5,54	0,55	0,75	0,75	353,11	58,57	296,72	NA	0,85	5,91	6,94	5,72	85,59	17,65	0,41	NA	0	0	0	-1,47	-9,79	-1,54	0,74	0,93	0,93	382,42
933	5,57	18,44	2,8	0,38	0,72	0,72	183,17	35,8	106,87	0	0,7	2,31	3,31	48,52	69,82	25,07	0,67	NA	7,17	21,61	65,69	-14,83	-62,67	-8,33	0,2	0,43	0,48	204,97	32,81	138,95	5,95	0,76	3,23	4,23	20,98	76,34	-1,69	0,45	15647	4,78	20,1	146,82	31,89	56,06	18,81	0,73	1,08	1,08	214,66
934	0,22	0,52	0,08	0,2	1,58	1,62	132,45	109	78,99	3,35	0,58	1,36	2,36	5,59	57,69	3,19	23,58	NA	0	1,96	102,93	0,48	0,68	0,14	0,24	3,38	3,42	108,89	92,66	29,45	1,34	0,29	0,42	1,42	7,57	29,49	6,69	13,02	13038,14	0,05	2,11	78,01	0,39	0,95	0,09	0,46	1,74	1,76	87,95
935	4,94	8,41	7,25	2,22	2,22	2,43	533,75	NA	217,51	46,24	0,41	0,7	1,7	37,78	41,2	12	NA	NA	0	48,15	83,97	18,98	32,63	5,48	0,6	2,38	2,39	105,32	NA	43,44	0,65	0,42	0,72	1,72	29,19	41,81	45,4	NA	NA	0	2,94	28,87	11,9	38,11	4,48	0,93	1,35	1,35	136,85
936	-0,82	157,1	-11,63	0	0,02	0,02	3979,59	109,28	5106,98	NA	1,01	-191,59	-190,59	-0,82	100,52	2,68	-0,01	NA	0	0	0	0	0	NA	24,9	39,4	39,4	NA	NA	NA	NA	0,98	46,6	47,6	0	97,9	0	1,02	NA	0	NA	NA	0	0	NA	1,47	2,01	2,01	NA
937	5,01	-45,29	15,61	0,01	0,35	0,35	1134,56	415,33	1246,19	0	1,11	-10,04	-9,04	5,01	111,06	14,17	-0,18	NA	0	0	0	17,1	293,04	44,23	0,25	0,31	0,31	944,39	49,7	877,11	NA	0,94	16,14	17,14	17,1	94,17	26,16	0,08	NA	0	0	0	-9,29	316,63	-21,5	0,21	0,23	0,23	842,59
938	5,68	6,22	6,17	5,83	8,38	8,38	395,39	86,84	34,01	0	0,09	0,1	1,1	22,75	8,7	83,85	3,37	NA	0	18,54	67,07	21,48	26,96	15,62	2,62	4,2	4,2	265,34	83,76	34,28	NA	0,2	0,25	1,25	35,16	20,32	113,86	5,41	14785,4	7,22	9,94	33,26	-4,15	-4,5	-6,45	10,27	11,48	11,48	565,83
939	2,65	11,82	1,68	0,04	1,2	1,2	230,39	205,05	167,04	0	0,78	3,46	4,46	12,02	77,56	4,84	3,32	NA	4,24	5,93	65,08	-2,66	-7,78	-1,09	0	1,33	1,33	150,28	127,88	90,75	0	0,66	1,93	2,93	15,51	65,84	-1,49	2,61	NA	3,84	7,48	97,55	0,24	0,88	0,11	0	1,25	1,25	158,62
940	0,72	2,02	0,46	0,23	1,41	1,41	235,39	126,88	67,53	0	0,65	1,82	2,82	8,26	64,57	14,31	1,76	NA	33,44	4,88	37,13	2,31	20,48	0,86	0,02	0,75	0,75	135,9	64,2	55,92	NA	0,89	7,85	8,85	7,78	88,71	14,45	0,77	23391,33	46,26	2,04	24,05	2,6	22,51	1,33	0,34	0,87	0,87	186,55
941	-1,86	-4,8	-1,03	0,21	1,2	1,44	200,21	109	110,3	26,69	0,61	1,57	2,57	3,75	61,15	-0,4	2,35	NA	0,01	3,08	95,22	9,01	34,91	3,85	0,51	1,6	1,6	155,99	64,91	73,99	0	0,74	2,87	3,87	9,01	74,18	14,87	1,29	NA	0	0	0	0,21	1,13	0,07	0,08	1,52	1,59	116,17
942	-0,25	0,91	-0,2	0,07	0,23	0,88	293,07	53	330,94	217,45	1,28	-4,62	-3,62	-0,25	127,63	-0,2	NA	NA	0	0	0	-3,89	11,88	-2,64	0,04	0,33	0,86	247,53	76,34	268,78	143,64	1,33	-4,05	-3,05	-3,89	132,77	-2,18	-1,73	NA	0	0	0	3,49	-5,33	0,75	0,74	0,92	0,96	77,89
943	61,93	66,04	29,14	0,03	14,18	14,19	171,31	12,21	10,22	0,07	0,06	0,07	1,07	100,9	6,23	1033,31	7,05	50125,33	0	18,34	32,44	52,57	55,45	24,58	8,96	18,27	18,28	170,66	59,14	6,35	0,06	0,05	0,05	1,05	97,85	5,19	1100,58	3,21	40875,75	0	21,17	39,21	53,73	57,66	31,39	12,98	15	15,01	212,64
944	1,28	8,44	0,53	0,01	0,8	0,91	149,97	93,4	107,09	13,21	0,85	5,57	6,57	53,25	84,79	5,31	0,67	NA	8,71	21,41	96,68	2,55	10,93	0,62	0,04	0,64	0,81	88,01	34,16	45,38	10,53	0,77	3,28	4,28	73,53	76,65	9,15	0,63	10799,63	21,35	17,11	91,24	1,57	6,43	0,99	0,02	0,77	0,9	228,45
945	1,25	18,56	0,43	0,05	1,01	1,01	126,94	110,15	113,83	0,08	0,93	13,89	14,89	62,99	93,29	9,42	0,89	NA	0	21,53	83,28	10,96	68,1	4,78	0	1,04	1,04	159,11	132,4	112,44	0,14	0,84	5,21	6,21	59,37	83,91	17,85	1,08	20579,68	9,44	21,1	70,68	20,23	84,75	8,18	0,2	1,17	1,17	147,22
946	-4,3	10,63	-3,47	0,03	0,66	0,7	293,81	213,88	320,03	13,09	1,4	-3,47	-2,47	-0,64	140,42	7,11	-0,98	NA	22,59	2,95	19,42	-1,87	3,7	-1,18	0,02	0,62	0,66	229,43	185,95	289,87	10,56	1,51	-2,98	-1,98	2,28	150,56	6,46	-4	66712,5	18,14	2,61	12,33	31,13	-695,72	18,97	0,1	1,02	1,03	221,81
947	0,3	7,78	0,21	0	0,6	0,78	253,77	96,4	171,22	33,44	0,96	24,74	25,74	9,64	96,12	15,35	0,51	NA	4,96	6,51	33,55	-1,44	-47,05	-1,13	0,01	0,53	0,69	286,77	81,08	173,22	32,08	0,97	31,63	32,63	9,8	96,94	4,37	0,32	NA	5,75	8,83	65,6	2,4	39,26	2,56	0	0,59	0,72	387,31
948	32,39	119,39	16,02	0,56	0,85	0,85	180,01	38,04	129,73	NA	0,73	2,69	3,69	32,39	72,87	68,61	0,72	NA	0	0	0	-21,63	-238,63	-22,37	0,33	0,49	0,49	377,53	56,04	338,61	NA	0,91	10,03	11,03	-21,63	90,94	6,43	0,16	NA	0	0	0	-10,87	194,92	-12,1	0,5	0,9	0,9	405,14
949	7,45	101,57	2,66	0,18	1,12	1,12	129,84	0,27	100,87	0,01	0,93	12,62	13,64	72,64	92,67	22,98	1,28	6380,55	6,53	23,26	69,55	2,02	16,67	0,8	0,18	1,24	1,24	145,02	3,04	110,74	0	0,88	7,27	8,27	63,78	87,9	12,27	4,03	6499,96	2,81	24,54	82,49	2,41	18,16	1,1	0,23	1,23	1,23	166,03
950	4,05	8,24	2,05	0,02	1,13	1,13	184,49	74,05	65,22	0,12	0,51	1,04	2,04	15,6	50,86	20,18	1,11	14013	15,03	5,86	46,18	-3,24	-5,7	-2,04	0,09	0,98	1,03	229,87	62,11	82,24	4,43	0,43	0,76	1,76	17,07	43,23	14,15	1,02	10636,22	6,77	12,79	68,12	-0,25	-0,48	-0,28	1,35	2,31	2,5	406,16
951	21,04	29,58	3,4	0,74	2,29	2,29	58,85	26,07	16,82	0	0,29	0,41	1,41	21,04	28,89	98,28	3,09	NA	0	0	0	21,08	26,87	8,4	0,31	3,86	3,86	145,45	109,85	30,89	NA	0,22	0,27	1,27	21,08	21,55	108,06	4,79	NA	0	0	0	3,57	4,61	2,48	0,96	3,42	3,78	252,76
952	19,5	89,02	15,81	0,57	1,27	1,27	295,12	159,16	227,89	0	0,78	3,57	4,57	21,64	78,09	28,85	28,55	NA	0	1,73	7	14,7	84,47	14,45	0,47	1,21	1,21	358,8	216,02	292,2	NA	0,83	4,75	5,75	18,37	82,6	18,84	NA	64654	0	3,61	15,36	6,11	21,52	5,03	0,93	1,39	1,39	299,55
953	8,57	8,68	3,94	60,39	60,39	77,38	167,15	NA	2,14	36,79	0,01	0,01	1,01	8,57	1,29	663,08	NA	NA	0	0	0	10,87	11,09	3,89	39,22	39,22	52,22	130,68	NA	2,47	32,53	0,02	0,02	1,02	10,87	1,91	567,89	NA	NA	0	0	0	9,23	9,43	2,82	35,73	35,73	45,83	111,41
954	3,68	8,68	0,45	0,99	0,99	0,99	32,57	NA	24,66	NA	0,58	1,36	2,36	52,9	57,64	14,46	0,95	NA	0	6,03	79,08	0,12	2,68	0,02	0,42	0,94	0,94	74,97	36,75	70,51	NA	0,96	21,59	22,59	18,18	95,57	0,12	0,43	1981,75	0	3,71	96,52	0,55	8,61	0,08	0,23	0,81	0,81	52,47
955	16,97	19,57	23,02	3,68	6,34	6,34	493,75	164	61,66	0,15	0,13	0,15	1,15	28,27	13,29	186,86	4,42	NA	0	15,33	30,02	5,28	6,53	8,48	2,4	4,67	4,68	586,33	242,91	106,68	0,83	0,19	0,24	1,24	12,66	19,14	61,31	6,06	30932	0	11,86	35,14	18,75	21,52	44,93	2,82	7,65	7,66	872,02
956	3,88	18,7	2,33	0,11	1,22	1,26	218,74	190,97	171,49	6,39	0,79	3,82	4,82	3,88	79,27	4,89	NA	NA	0	0	0	13,77	45,59	10,32	0,12	1,29	1,3	273,63	220,04	188,37	0,83	0,7	2,31	3,31	13,77	69,8	24,17	3,24	NA	0	0	0	11,79	30,28	10,29	0,34	1,54	1,54	317,53
957	42,46	68,75	27,38	0,64	2,33	2,33	234,72	142,77	84,39	0,1	0,38	0,62	1,62	58,03	38,24	129,85	4,3	42282	0	10,04	20,08	0,2	0,24	0,19	2,3	6,18	6,19	348,07	192,14	49,5	0,28	0,16	0,2	1,2	16,28	16,45	60,18	8,63	24385	0	15,34	53,31	12,18	14,71	7,97	2,98	4,54	4,54	238,17
958	2,5	23,44	1,3	0,06	0,84	0,84	189,11	128,25	148,9	0	0,89	8,38	9,38	51	89,34	8,76	0,42	7108,51	8,27	25,2	83,4	1,61	16,36	0,65	0,13	0,92	0,92	147,92	89,72	113,92	0	0,9	9,13	10,13	43,57	90,13	7,04	0,71	5971,58	9,85	17,01	102,61	0,07	0,94	0,04	0,01	0,89	0,89	228,5
959	0,15	0,4	0,15	0,11	0,49	0,62	361,04	83,27	218,03	27,75	0,61	1,59	2,59	5,34	61,4	6,56	0,62	NA	0	5,15	52,25	0,85	2,63	1,12	0,05	0,49	0,54	479,88	140,57	319,16	13,56	0,68	2,09	3,09	5,09	67,69	1,26	0,51	8894	0	5,57	71,37	-8,63	-39,98	-14,97	0,19	0,87	0,91	631,85
960	10,64	15,6	7,3	0,49	2,6	2,78	249,61	141,28	76,96	14,43	0,32	0,47	1,47	16,32	31,82	46,98	5,29	NA	0	3,9	22,99	7,82	9,78	5,1	1,04	4,09	4,34	238,23	117,04	45,9	11,87	0,2	0,25	1,25	14,29	20,05	46,67	5,38	38647	0	4,22	36,14	2,11	2,67	2,08	0,44	3,91	4,2	358,05
961	1,75	2,7	4,37	1,7	2,85	2,85	254,07	360	314,94	NA	0,35	0,54	1,54	1,75	35,12	5	NA	NA	0	0	0	0,45	2,65	4,37	0,59	0,82	0,82	3573,21	656,15	2928,91	1,84	0,83	4,93	5,93	0,45	83,13	0,54	0,53	133,5	0	0	0	-0,04	-0,17	-0,02	0,41	0,91	0,91	189,72
962	11,6	50,81	11,14	0,17	0,41	1,15	349,58	43,14	178,27	134,5	0,77	3,38	4,38	23,85	77,17	25,06	1,2	NA	19,92	11,76	32,58	3,9	13,43	2,94	0,56	0,92	1,12	275,06	44,74	124,62	25,4	0,71	2,45	3,45	19,23	70,99	16,73	1,14	16787,75	19,8	11,56	48,64	0,51	1,66	0,57	0,46	1,29	1,85	406,86
963	-10,69	-68,91	-10,75	0,04	0,55	0,55	365,92	152,4	299,52	0,73	0,84	5,45	6,45	-3,25	84,49	10,13	0,32	NA	0	7,48	36,71	2,83	15,77	2,18	0,04	0,59	0,67	281,58	123,09	223,01	18,66	0,82	4,58	5,58	11,59	82,09	23,12	0,44	31754,86	0	6,76	28,89	0,77	3,85	0,58	0,03	0,64	0,71	273,1
964	-52,2	-69,79	-20,75	0,12	1,94	1,94	144,66	53,69	19,86	0	0,25	0,34	1,34	42,78	25,2	-94,71	1,39	NA	6,68	37,75	113,62	-4,74	-5,42	-1,44	9,18	10,67	10,67	110,76	8,15	5,48	0	0,13	0,14	1,14	80,22	12,54	165,87	2,07	13833,67	0	25,78	70,7	-4,01	-5,49	-1	1,16	4,56	5	91,17
965	4,28	14,12	1,14	0,46	0,93	0,93	97,21	21,86	46,97	0	0,7	2,29	3,3	78,48	69,66	37,04	0,96	6326,55	0	19,82	69,97	-10,29	-25,99	-3,34	0,96	1,17	1,17	118,48	9,47	45,78	NA	0,6	1,52	2,53	74,56	60,4	27,57	1,15	7012,29	0	27,54	73,03	4,19	9,66	1,31	0,94	1,46	1,46	113,54
966	-3,64	-3,66	-156,74	8	7,61	7,61	15689,47	-19,93	50,17	NA	0	0	1,01	-3,64	0,56	325,91	1,02	NA	0	0	0	-1,86	-1,92	-44,44	14,47	14,99	14,99	8715,26	13,08	25,07	NA	0,03	0,03	1,03	-1,86	3,03	98,32	1,04	NA	0	0	0	-3,98	-4,07	-114,64	4,43	4,43	4,43	10480,8
967	0,39	0,43	0,97	0,32	4,43	7,13	911,76	278,14	67,68	185,11	0,1	0,11	1,11	5,26	10,17	85,9	1,99	14788,06	0	12,19	39,65	3,29	3,62	10,9	2,61	6,29	8,94	1208,62	279,37	75,83	203,42	0,09	0,1	1,1	6,34	8,97	96,09	2,17	38635,88	0	10,09	21,88	-0,64	-0,72	-2,72	3,02	5,52	7,35	1542,3
968	-0,93	-0,93	NA	NA	NA	NA	NA	NA	NA	NA	NA	NA	1	-0,93	0	NA	NA	NA	0	NA	NA	-3,77	-3,77	NA	NA	NA	NA	NA	NA	NA	NA	NA	NA	1	-3,77	0	NA	NA	NA	0	NA	0	1,94	1,95	8,6	685,71	713,14	713,14	1610,89
969	7,42	23,68	4,51	0,48	1,18	1,25	221,08	105,7	149,4	9,83	0,69	2,19	3,19	14,83	68,65	15,67	2,19	NA	0	4,5	39,06	0,08	0,26	0,2	0,5	0,99	1,13	895,99	290,54	600,29	87,22	0,68	2,12	3,12	6,84	67,98	8,31	1,39	12193	0	16,6	50,74	0,18	0,6	0,73	0,61	1,03	1,18	1441,84
970	29,78	53,21	17,2	0,48	0,95	0,95	192,38	43	91,57	0	0,44	0,79	1,79	43,97	44,03	72,29	0,96	NA	0	8,2	30,59	26,48	55,18	17,3	0,91	1,14	1,14	238,41	27,26	43,86	NA	0,52	1,08	2,08	45,08	52,01	89,15	1,18	11837,5	33,28	12,15	23,94	29,77	41,15	25,09	2,16	2,88	2,88	306,88
971	21,9	37,37	24,49	0,22	1,42	1,42	406,92	166,72	28	NA	0,41	0,71	1,71	40,59	41,39	69,8	1,3	NA	30,04	20,89	33,52	25,59	74,16	17,55	0,04	1,46	1,46	250,3	153,46	62,68	NA	0,48	1,39	2,9	42,73	65,5	62,22	1,06	46510,55	19,68	11,76	31,35	10,21	34,88	8,23	0,02	1,07	1,07	293,57
972	2,18	13,59	0,83	8,23	10,13	10,13	139,23	14,22	7,48	NA	0,84	5,25	6,25	5,17	83,99	31,35	0,36	NA	0	1,14	8,59	13,95	33,48	2,69	0,26	0,59	0,59	70,35	13,24	40,47	NA	0,58	1,4	2,4	16,41	58,32	68,33	0,68	NA	0	0,47	3,98	20,16	49,62	8,94	0,48	0,91	0,92	161,39
973	-1,02	-116,37	-0,87	0	1,4	1,4	312,01	295,35	203,4	0,17	0,99	112,99	114,02	15,05	99,12	2,67	0,1	4683	2,6	13,78	176,63	9,18	91,13	4,49	0,97	1,78	1,78	178,52	67,79	86,86	0,15	0,9	8,92	9,93	26,08	89,93	13,24	1,53	28976,25	0	8,27	36,84	17,42	62,94	16,41	0,89	2,06	2,06	342,84
974	51,45	98,77	17,57	0,86	1,94	2,15	124,33	60,21	56,03	11,87	0,48	0,92	1,92	81,79	47,91	113,88	26,76	NA	0	10,36	30,93	6,46	75,93	1,73	0,27	0,64	0,96	97,98	29,71	80,22	25,58	0,91	10,75	11,75	88,91	91,49	14,64	0,67	22042,73	0	22,13	60,63	47,83	92,26	18,68	1,4	2,16	2,18	142,16
975	-4,54	-7,94	-2,31	0,1	0,1	1,08	185,09	NA	78,44	78,25	0,43	0,75	1,75	20,18	42,85	-10,59	1,07	NA	0	12,57	108,81	-10,04	-33,46	-20,95	0,06	0,24	0,89	761,78	95,77	525,91	346,49	0,7	2,33	3,33	-6,07	70	-14,34	0,8	NA	0	8,28	-72,41	5,8	29,09	9,42	0,71	0,76	1,03	590,77
976	0,61	1,36	0,2	0,2	0,42	0,46	120,22	13,76	62,36	2,66	0,54	1,2	2,21	38,85	54,68	19,93	0,61	17593,66	0	12,63	60,62	-0,8	-1,72	-1,41	0,14	0,53	0,58	648,67	133,52	336,66	16,55	0,54	1,17	2,17	16,81	53,82	19,24	0,68	18712,82	0	31,28	66,74	-2,54	-4,58	-7,01	0,13	0,41	0,46	1002,39
977	-27,71	-34,04	-29458,14	4,5	5,6	5,6	386965,86	75327,91	68345,58	NA	0,18	0,22	1,23	-27,71	18,59	-155,17	NA	NA	0	0	0	-11,77	-15,37	-117,08	1,72	2,39	2,39	3630,71	471,72	707,94	2,87	0,23	0,31	1,31	-11,33	23,44	-50,22	1,52	-35709,25	0	4,4	-4,07	-71,84	-315,4	-3004,29	2,48	8,07	8,07	15223,12
978	0,24	0,6	0,37	0,12	1,73	1,95	563,17	357,67	179,03	50,05	0,6	1,49	2,49	2,85	59,87	3,93	3,03	48570,22	9,09	4,04	35,88	-4,56	-12,99	-5,43	0,23	1,38	1,67	434,89	196,66	139,12	55,58	0,65	1,85	2,85	-1,23	64,9	-3,09	2,05	19859,83	10,86	3,97	87,31	0,05	0,14	0,12	0,11	1,34	1,68	773,5
979	-2,51	-17,35	-1,66	0	0,52	1,01	240,48	76,36	134,11	72,38	0,81	5,61	6,91	40,97	85,52	-3,09	0,88	13340,67	24,15	28,73	103,06	3,37	16,77	1,8	0,15	0,6	1,18	195,33	44,8	101,29	59,51	0,8	3,98	4,98	50,62	79,91	4,71	1,23	NA	26,6	25,28	88,3	0,41	2,53	0,34	0,01	0,48	1,22	302,14
980	-11,13	-157,29	-68,15	0,06	0,11	0,11	2227,76	88,79	2044,56	0	0,93	13,13	14,13	-11,13	92,92	-11,98	0,08	NA	0	0	0	5,18	62,05	28,5	0,14	0,56	0,56	2008,04	764,61	1808,93	NA	0,92	10,98	11,98	5,18	91,65	10,29	0,18	NA	0	0	0	0,07	0,63	0,19	0,02	0,54	0,54	907,94
981	0,58	1,12	0,44	0,05	0,36	1,92	277,09	34,06	65,29	175,08	0,48	0,92	1,92	18,57	47,95	21,6	2,65	9968,8	23,61	13,69	70,83	0,03	0,06	0,02	0,01	0,23	1,65	300,46	34,55	122,64	222,14	0,54	1,17	2,17	16	54	11,5	3,43	10733,6	12,15	13,15	66,13	0,31	0,83	0,25	0,29	0,62	1,81	298,7
982	4,68	10,12	8,28	0	0,21	1,8	644,39	70,64	295,26	550,4	0,54	1,16	2,16	8,38	53,77	10,03	13,38	NA	7,32	6,55	30,13	2,22	4,64	7,56	0,01	0,57	4,17	1243,59	160,36	256,41	1044,6	0,52	1,09	2,09	5,99	52,2	5,73	28,98	17352	2,44	12,86	45,64	11,31	23,32	13,86	0	0,76	2,53	445,96
983	0	0	NA	NA	NA	NA	NA	NA	NA	NA	0	0	1	0	0	NA	NA	NA	0	NA	NA	0	0	NA	NA	NA	NA	NA	NA	NA	NA	0	0	1	0	0	NA	NA	NA	0	NA	NA	0,4	2,06	0,09	0,53	0,84	0,84	81,99
984	6,43	27,76	2,16	0,68	1,39	1,39	122,05	55,24	83,04	0,09	0,77	3,32	4,32	23,4	76,84	11,08	6,06	46265,73	0	5,69	62,11	0,12	0,34	0,06	0,29	2,06	2,12	191,69	138,08	82,55	4,67	0,65	1,88	2,89	22,02	65,42	4,2	6,34	45894,05	0	11,5	69,07	-10,02	-193,58	-9,32	0,61	1,1	1,1	338,6
985	18,05	35,48	2,74	2,74	12,39	13,2	55,32	37,04	3,84	3,13	0,49	0,97	1,97	24,62	49,13	43,65	7,28	114984	0	1	18,7	-2,93	-112,2	-4,02	1,22	6,95	9,24	501,17	274,68	48	111,79	0,97	37,31	38,31	11,65	97,39	3,19	0,58	26347	0	20,01	85,12	4,66	62,92	10,15	0,08	3,92	5,27	792,32
986	-3,03	-15,81	-3,32	0,08	1,32	1,32	398,34	298,91	232,66	0,08	0,81	4,22	5,22	-1,76	80,82	4,21	1,13	NA	2,43	1,4	22,11	-21,33	-199,6	-10,97	0,72	1,38	1,38	187,72	70,42	104,09	0,05	0,89	8,36	9,36	-19,48	89,31	-10,68	0,66	-20942	1,83	0,96	-29,19	0,57	4,25	0,58	0,56	1,68	1,68	371,93
987	0,29	0,69	0,14	0,16	0,6	0,69	178,23	44,3	80,13	9,75	0,58	1,39	2,4	57,59	58,35	6,36	0,7	11127,96	12,24	28,06	88,35	-0,3	-0,73	-0,16	0,16	0,52	0,65	197,19	40,86	95,7	14,76	0,58	1,4	2,41	59,68	58,48	-0,04	0,67	17549,55	8,78	32,41	94,21	1,11	3,14	0,59	0,09	0,78	0,86	192,76
988	0,23	0,83	0,11	0,38	0,6	0,6	178,01	26,48	35,27	NA	0,72	2,54	3,54	91,66	71,78	13,02	0,52	6505,75	46,97	44,71	82,62	-22,36	-789,5	-10,19	0,03	0,56	0,56	166,43	81,39	104,4	NA	0,97	34,31	35,31	41,05	97,17	-17,92	0,1	9838	28,85	28,91	127,36	1,42	29,3	0,6	0,01	0,51	0,51	153,77
989	-0,65	-0,62	-0,69	-9,35	-11,91	-12,07	382,96	53,31	-20,87	3,4	-0,05	-0,05	0,95	29,99	-5,09	-190,08	3,15	NA	0	32,24	83,01	-3,65	-3,86	-6,5	12,01	14,1	14,15	650,33	NA	31,91	1,78	0,05	0,06	1,06	20,86	5,38	-27,73	3,26	NA	0	43,67	127,86	5,71	6,62	10,3	12,16	15,2	15,24	656,62
990	-1,41	-1,42	NA	79,53	79,53	79,53	NA	NA	NA	NA	0,01	0,01	1,01	-1,41	1,26	-111,86	NA	NA	1,26	NA	NA	1,67	1,88	1,33	5,83	8,68	8,68	291,66	94,38	25,28	NA	0,12	0,13	1,13	1,67	11,52	14,47	NA	NA	2,74	0	0	4,75	4,88	0,64	23,31	38,89	38,89	48,76
991	-21,92	-912,65	-7,53	0,12	0,75	1,26	125	48,67	77,71	40,63	0,9	37,29	41,63	25,53	97,6	-20,32	5,15	NA	0	16,3	145,94	9,46	88,53	3,25	0,27	0,58	0,9	125,31	26,54	86,74	28,64	0,89	8,36	9,36	17,5	89,32	15,25	2,96	59326	0	2,76	33,33	0,56	3,42	0,13	0,06	0,67	0,82	83,27
992	2,69	10,7	2,19	0,45	1,38	1,39	296,24	148,28	192,78	1,64	0,75	2,98	3,98	13,28	74,85	4,94	3,95	NA	0	8,62	66,05	5,29	14,68	2,98	0,59	2,15	2,16	205,3	99,71	82,48	0,83	0,64	1,77	2,77	32,42	63,94	10,15	4,76	64133,72	0	15,26	70,32	2,22	5,56	1,75	0,88	2,39	2,39	287,39
993	14,47	24,68	23,38	0,33	3,82	3,82	588,03	513,63	148,88	0,03	0,41	0,71	1,71	16,1	41,37	35,76	172,14	77554,5	0,43	2,62	8,82	16,5	18,7	15,23	4,87	10,05	10,06	337,04	162,73	31,78	0,03	0,12	0,13	1,13	21,39	11,77	142,01	201,15	71804,75	0,33	4,52	18,71	6,77	9,87	6,91	1,32	3,4	3,4	371,45
994	2,54	29,78	13,96	0,04	0,34	0,5	1998,42	533,26	1807,78	288,92	0,91	10,72	11,72	2,54	91,47	2,78	0,16	NA	0	0	0	-53,92	-57,38	-547,32	0,34	1,49	4,65	3705,06	255,39	220,28	703,64	0,06	0,06	1,06	-52,39	6,03	-894,48	1,31	NA	0	15,49	-2,94	10,75	11,16	56,8	16,32	17,57	19,53	1922,5
995	1,39	4,38	1,21	0,1	0,53	0,75	314,71	90,52	163,75	48,13	0,68	2,14	3,14	6,01	68,17	8,38	0,65	8271,07	15,17	3,99	43,05	2,8	6,33	2,06	0,04	0,47	0,58	268,42	62,55	104,63	15,72	0,56	1,26	2,26	10,82	55,8	12,19	0,65	12724,33	15,62	5,9	39,2	6,46	14,32	6,57	0,04	0,66	0,76	370,29
996	4,65	15,55	0,98	0,31	0,65	1,07	76,79	17,52	51,4	21,93	0,7	2,34	3,34	103,1	70,07	26,9	1,29	NA	0	20,77	79,85	9,07	34,69	3,04	0,24	1,03	1,19	122,46	68,95	88,17	15,01	0,74	2,82	3,82	72,34	73,85	23,24	2,52	9611	0	21,23	72,58	4,49	11,86	1,42	0,36	0,92	1,1	115
997	11,74	19,54	2,71	0,98	2,12	2,12	83,99	33,75	29,64	0	0,4	0,66	1,66	49,79	39,92	47,58	2,65	NA	0	8,78	51,57	6,14	30,06	2,81	0,35	1,19	1,19	167,23	81,56	97,1	NA	0,8	3,9	4,9	63,2	79,59	15,05	0,73	29315,5	0	26,15	71,65	2,31	21,87	1,24	0,19	1,05	1,05	195,79
998	16,02	17,34	33,52	4,15	12,68	12,7	761,69	461,15	54,07	1,49	0,08	0,08	1,08	18,63	7,65	224,85	10,52	NA	0	5,47	10,81	18,46	19,2	46,03	16,94	26,82	26,86	910,14	304,36	31,11	1,48	0,04	0,04	1,04	20,38	3,87	502,58	14,11	151040,05	0	4,79	7,71	4,61	5,02	15,45	7,7	11,82	12,01	1221,14
999	0,3	1,99	1,9	0,02	0,21	0,21	2331,2	123,89	647,03	0,9	0,35	2,36	6,7	1,93	85,07	4,92	0,24	NA	2,28	10,44	53,26	3,2	22,44	16,78	0,04	0,46	0,47	1912,62	19,93	47,53	0,63	0,51	3,57	7,01	4,21	85,73	18,88	0,64	54295,43	1,1	5,26	11,78	0,03	0,36	0,31	0,19	2,54	4,29	3402,53
1000	12,19	64,6	8,75	0,01	1,55	1,55	261,48	243,18	162,26	1,38	0,81	4,3	5,3	24,79	81,14	15,47	14,44	NA	0	9,05	58,86	2,63	9,38	1,62	0,02	1,83	1,84	225,07	204,62	117,1	0,76	0,72	2,57	3,57	16,86	71,96	4,39	15,54	20226,65	0	8,77	80,03	9,39	40,03	5,93	0,07	1,47	1,5	230,01
1001	0,66	9,7	0,23	0,13	1,08	1,08	126,75	104,75	109,97	0,15	0,93	13,77	14,77	2,72	93,23	2,54	2,39	NA	5,48	0,72	42,33	1,69	37,01	1,98	0,64	1,05	1,05	427,6	151,4	377,5	NA	0,95	20,87	21,87	1,88	95,43	3,73	1,64	NA	5,91	0,22	4,37	0,76	22,99	0,65	0,57	0,96	0,97	311,9
1002	20,57	22,4	26,11	7,18	12,26	12,26	462,02	189,5	37,27	NA	0,08	0,09	1,09	20,57	8,16	252,22	NA	NA	0	0	0	1,61	1,63	33,6	42,27	75,27	75,27	7637,26	3301,92	100,08	NA	0,01	0,01	1,01	1,61	1,33	120,86	NA	NA	0	0	0	7,14	7,37	51,34	19,22	31,96	31,96	2618,8
1003	-7,9	-9,64	-16,04	0,41	3,13	3,45	739,51	173,91	94,65	30,79	0,18	0,22	1,22	10,34	18,08	-32,49	1,51	NA	0	37,04	156,3	1,92	2,61	3,34	0,09	2,11	2,22	635,26	223,48	110,07	14,62	0,26	0,36	1,36	17,56	26,54	11,95	1,44	23184,72	3,83	27,23	80,33	-10,74	-13,52	-22,9	0,16	3,64	3,73	775,99
1004	6,34	17,02	3,62	0,19	0,66	0,81	207,84	54	87,9	17,34	0,63	1,69	2,69	15,1	62,76	22,31	0,73	42623,25	13,23	5	27,64	0,14	0,3	0,16	0,15	0,59	0,77	407,48	80,69	115,32	32,86	0,53	1,12	2,12	11,09	52,89	0,27	0,86	11774,25	17,27	12,22	99,16	0,25	0,46	0,32	0,23	0,55	0,81	456,35
1005	-60,23	-122,92	-16,94	1,3	2,04	2,04	102,39	36,75	49,73	NA	0,51	1,04	2,04	40,51	51	-118,11	NA	2842	0	28,34	239,87	-53,54	-218,23	-366,77	1,38	1,38	1,38	2500,25	NA	1786,65	NA	0,75	3,08	4,08	-53,54	75,47	-70,95	NA	NA	0	0	0	-6,48	-6,98	NA	-525	-525	-525	NA
1006	-58,72	124,83	-11,46	0,09	0,54	0,54	71,05	41,73	93,05	NA	1,47	-3,13	-2,13	6,78	147,04	-31,91	-1,38	NA	0	12,78	322,13	2,43	-8,21	0,66	0,39	0,46	0,46	99,29	8,2	119,64	NA	1,29	-4,35	-3,38	44,89	129,55	8,66	-0,62	NA	0	11,55	74,15	19,49	-204,61	4,21	0,44	0,66	0,66	78,53
1007	5,59	11,77	6,93	1,44	2,2	2,23	451,42	50,01	161,91	3,33	0,53	1,11	2,11	51,26	52,54	19,53	3,35	NA	0	56,65	79,88	0,85	1,53	1,07	3,29	6,14	6,39	460,54	91,04	57,2	14,82	0,45	0,8	1,8	30,8	44,52	12,07	4,56	24162,33	0	37,79	80,52	1,16	1,68	1,84	1,71	2,54	2,72	578,61
1008	0,05	2,64	0,02	0,01	0,93	1,08	136,43	80,97	91,54	14,42	0,98	56,53	57,53	17,3	98,26	0,55	1,24	7913,63	13,87	6,47	86,28	0,2	9,22	0,06	0,06	0,88	1,03	108,07	60,63	79,51	13,32	0,98	45,41	46,41	23,56	97,85	7,05	1,08	9313	10,1	6,92	70,56	9,5	83,48	4,15	0,22	1,07	1,09	159,12
1009	11,94	24,24	9,7	0,58	1,22	1,29	295,5	89,98	140,72	9,74	0,5	1,02	2,03	23	50,73	36,12	1,34	NA	0	8,98	33,42	27,17	35,15	20,73	0,97	2,55	2,71	278,38	90,34	57,11	9,64	0,22	0,28	1,29	39,9	22,68	155,85	1,81	28514,35	0	9,71	22,54	-19,07	-27,57	-29,06	0,39	1,71	1,81	554,72
1010	0,35	3,38	0,14	0,12	0,49	0,72	142,08	33,73	74,45	21,87	0,9	8,67	9,67	53,13	89,66	2,09	0,83	NA	44,45	20,6	93,44	-33,07	-253,71	-21,18	0,03	0,21	0,64	233,81	22,22	57,82	53,73	0,87	6,67	7,67	13,99	86,97	-35,56	0,71	NA	60,03	30,14	221,37	5,1	30,59	2,46	0,01	0,48	0,79	175,9
1011	14,95	29,69	4,96	0	2,43	2,48	120,71	89,82	38,01	2,12	0,49	0,98	1,99	58,5	49,64	32,16	2,59	37430,7	0	14,44	66,67	13,53	26,07	6,37	0	2,24	2,28	171,91	124,18	57,18	2,41	0,48	0,93	1,93	55,17	48,08	30,27	2,34	31113,39	0	19,61	72,57	5,23	10,49	2,11	0	2,22	2,23	147,32
1012	6,01	9,07	1,37	1,95	2,67	2,67	83,08	19,99	27,7	0	0	0	1,51	27,01	0	NA	7,16	5731,5	0	4,79	50,03	0,69	5,19	0,53	0,09	1,06	1,06	280,97	233,4	240,25	NA	0,87	6,52	7,52	4,65	86,7	4,44	1,73	6077,5	0	3,05	46,86	1,79	4,91	1,03	0,39	1,35	1,35	209,32
1013	3,73	6,67	2,93	0,26	1,77	1,78	285,73	174,99	67,72	0,27	0,44	0,79	1,79	26,6	44,05	32,42	2,1	NA	16,79	17,95	54,52	2,95	5,79	2,82	0,05	1,68	1,68	349,56	264,3	121,87	0,34	0,49	0,97	1,97	20,54	49,13	12,13	2,5	24993,82	11,8	16,85	65,54	11,3	16,11	7,54	0,61	2,46	2,46	242,79
1014	0	0	NA	NA	NA	NA	NA	NA	NA	NA	0	0	1	0	0	NA	NA	NA	0	NA	NA	0	0	NA	NA	NA	NA	NA	NA	NA	NA	0	0	1	0	0	NA	NA	NA	0	NA	NA	0	0	NA	NA	NA	NA	NA
1015	-0,33	1,48	-0,11	0,15	1,23	1,26	127,37	90,6	84,18	3,02	1,22	-5,53	-4,54	67,53	122,05	11,11	-1,16	7858	0	23,74	77,69	17,4	-352,74	4,98	0,19	1,14	1,22	104,4	73,21	77,56	6,92	1,05	-21,27	-20,28	84,42	104,93	24,35	-0,4	9263,57	0	19,17	91,83	-7,32	58,43	-3,15	0,39	1,05	1,06	156,56
1016	11,45	23,68	14,68	0,28	0,64	0,67	466,97	80,57	221,66	5,76	0,52	1,07	2,07	20,11	51,67	36,98	0,72	NA	0	11,12	31,74	-0,36	-2,13	-0,33	0,04	1,02	1,03	332,86	244,62	250,43	1,47	0,83	4,9	5,9	1,64	83,06	2,81	1,07	21172	0	1,82	28,07	-6,19	-12,93	-11,23	0,35	0,83	0,9	659,89
1017	17,37	4561,34	6,06	0,23	0,41	0,64	127,05	14,26	77,63	17,92	1	261,55	262,65	85,61	99,62	30,22	0,46	12366,93	18,37	23,82	58,9	1,55	81,88	0,6	0,13	0,93	0,93	141,05	63,99	80,35	0,04	0,98	51,63	52,7	48,84	98,1	10,39	0,69	10061,27	25,01	18,27	70,7	0,02	1,01	0,01	0,01	0,64	0,73	132,27
1018	-1,51	-28,7	-22,38	0,02	0,06	0,06	5410,18	185,91	10,51	NA	0,94	17,98	19,06	-1,51	94,75	4,07	0,16	NA	83,91	0	0	-0,96	-20,48	-5,07	25,06	25,71	25,71	1921,69	5,38	8,28	0	0,95	20,27	21,27	-0,96	95,3	13,52	1,12	NA	83,4	0	0	4,42	47,77	25	40,72	42,28	42,28	2059,32
1019	7,03	30,53	2,65	0,38	1,44	1,44	137,54	38,86	36,8	NA	0,77	3,35	4,35	18,86	76,99	18,04	1,2	NA	0	4,47	72,73	1,03	3,91	0,19	0,57	1,65	1,65	66,68	13,06	12,07	NA	0,74	2,78	3,78	14,57	73,52	26,26	1,19	16382	0	2,47	32,51	-17,8	-227,51	-3,6	0,2	0,84	0,84	73,54
1020	37,42	51,29	27,9	2,12	3,27	3,29	271,38	83,44	72,57	1,46	0,27	0,37	1,37	59,52	27,04	178,26	6,77	NA	0	16,48	26,99	20,91	25,44	31,08	6	6	6,01	542,4	0	88,78	1,17	0,18	0,22	1,22	20,91	17,8	205,48	NA	NA	0	0	0	21,24	22,62	41,55	19,48	19,65	19,68	712,28
1021	2,07	2,27	2,32	3,41	8,62	8,98	408,48	52,82	10,14	3,66	0,09	0,1	1,1	17,09	8,81	81,71	1,25	20805	0	16,86	62,2	1,6	2,35	1,75	0,12	0,53	0,61	398,34	38,15	92,96	7,65	0,32	0,47	1,47	16,03	31,91	30,38	0,89	23006	0	15,75	50,99	4,49	5,8	5,26	0,35	0,93	1,3	426,08
1022	5,51	14,24	2,91	0,07	1,31	1,32	192,61	141,76	100,71	2,09	0,61	1,59	2,59	14,14	61,34	13,71	2	31590,12	7,6	4,57	42,62	15,21	24,74	4,8	0,51	2,13	2,15	115,31	68,43	42,52	1,09	0,39	0,63	1,63	24,69	38,52	49,41	3,22	41118,71	0	3	29,93	-11,38	-30,73	-20,69	0,2	1,34	1,35	661,96
1023	2,15	24,62	2,21	0,95	0,95	1,34	373,32	0,31	198,88	81,68	0,91	10,44	11,44	36,15	91,26	2,36	0,81	NA	2,88	34,87	89,35	2,15	23,55	2,69	0,12	0,81	1,1	457,11	175,25	255,05	75,04	0,91	9,95	10,95	31,18	90,87	6,47	1,44	8158,57	17,03	36,36	74,63	0,69	6,72	1	0	0,45	0,73	527,67
1024	0,61	5,97	0,26	0,01	1,12	1,12	155,08	152,08	136,38	NA	0,9	8,77	9,77	28,66	89,76	6,95	NA	NA	0	11,95	80,9	5,45	30,89	1,76	0	1,23	1,23	117,7	115,9	94,36	NA	0,82	4,67	5,67	27,2	82,37	6,61	NA	23427	0	7,01	81,55	-19,25	-23,46	-32,05	0,13	5,58	5,58	605,87
1025	0,35	2,78	0,15	0,09	0,88	0,88	155,14	104,81	101,62	NA	0,87	6,91	7,91	1,61	87,35	10,44	0,54	NA	21,12	0,54	9,47	0,55	3,31	0,3	0,07	0,29	0,29	202,81	36,73	162,38	NA	0,83	5,03	6,03	1,76	83,42	4,79	0,38	NA	2,25	0,67	32,16	1,13	5,32	0,56	0,15	0,65	0,65	180,32
1026	17,93	55,18	4,24	0,71	1,94	1,96	86,1	48,53	37,61	0,83	0,67	2,08	3,08	178,45	67,5	33,14	4,31	NA	2,26	37,97	84,05	16,27	31,02	4,09	0,39	1,76	1,79	91,65	48,84	35,64	0,96	0,48	0,91	1,91	171,81	47,55	53,35	1,93	16698,06	0	39,06	82,11	32,59	59,51	12,97	0,8	2,34	2,35	144,8
1027	23,69	25,12	15,31	17,53	17,53	17,53	235,31	NA	13,28	NA	0,06	0,06	1,06	24,17	5,71	415,16	NA	1803	0	0,31	1,61	5,66	10,17	0,92	1,18	2,29	2,29	59,34	28,41	25,54	NA	0,44	0,8	1,8	264,97	44,4	12,74	NA	6087,6	0	42,16	96,7	3,17	7,9	0,56	0,88	1,7	1,7	64,69
1028	-12,15	769,55	-16,3	0,19	0,48	0,48	488,43	144,02	490,54	0	1,02	-64,34	-63,34	-10,88	101,58	4,71	-0,03	NA	0	1,7	17,07	10,94	122,21	5,22	0,11	0,63	0,63	174,26	81,32	156,42	NA	0,91	10,17	11,17	10,94	91,04	35,45	0,21	NA	0	0	0	-52,81	249,84	-28,89	0,2	0,2	0,2	199,12
1029	2,66	12,71	1,2	0,08	0,67	0,74	163,86	72,75	127,2	9,32	0,79	3,77	4,77	22,3	79,05	14,45	0,51	NA	0	8,84	59,06	0,85	3,45	0,81	0,1	0,58	0,75	347,29	124,04	256,1	44,53	0,75	3,07	4,07	21,98	75,46	9,42	0,57	14844,82	0	20,11	74,47	0,59	3,23	0,34	0,12	0,63	0,73	208,93
1030	-1,67	-24,68	-1,52	0,08	0,95	1	331,45	263,18	302,18	13,32	0,93	13,76	14,76	2,71	93,22	-1,1	1	NA	0	3,99	188,75	0,05	0,71	0,07	0,06	0,64	1	514,58	270,67	467,58	173,03	0,93	12,92	13,92	4,61	92,81	0,61	1,2	29418,5	0	6,43	71,62	0,01	0,17	0,02	0,04	0,64	1	598,31
1031	0,98	10,06	0,27	-0,08	0,27	0,74	101,95	27,29	64,35	36,12	0,9	9,29	10,29	55,7	90,28	13,98	0,52	NA	15,52	15,33	77,97	2,28	5,32	1,14	-0,18	0,69	1,18	182,83	67,99	64,68	38,96	0,57	1,33	2,33	30,81	57,16	16,36	1,14	NA	17,16	14,29	69,63	0,69	2,77	0,99	0,18	1,02	2,88	527,24
1032	33,51	50,19	22,96	2,29	3,01	3,1	249,44	48,22	66,28	6,05	0,33	0,5	1,5	71,78	33,23	102,71	4,41	NA	6,36	26,22	45,37	24,46	31,28	23,92	1,77	4,52	4,61	357	178,84	64,92	5,77	0,22	0,28	1,28	49,96	21,8	114,13	5,42	NA	3,36	24,94	43,01	15,08	18,42	17,71	1,57	5	5,07	427,53
1033	2,69	100	3,6	0,87	1,08	1,08	487,01	100,27	468,69	NA	0,97	36,13	37,13	2,69	97,31	29,65	-0,1	NA	0	0	0	0,08	0,33	1,37	29,97	36,01	36,01	6406,72	639,92	105,96	NA	0,77	3,27	4,27	0,08	76,55	2,78	0,61	NA	0	0	0	0,11	0,39	1,64	141,9	157,09	157,09	5526,15
1034	16,96	31,98	25,65	0,15	0,15	0,15	550,46	NA	255,65	NA	0,47	0,89	1,89	16,96	46,96	102,13	0,57	NA	0	0	0	-9,03	342,2	-4,81	0	0,9	0,9	194,3	176,97	196,7	NA	1,03	-38,88	-37,88	-9,03	102,64	-5,16	-0,35	NA	0	0	0	5,14	242,8	8,76	0,2	0,98	0,98	620,31
1035	2,39	-43,18	0,91	0,06	0,87	1,49	138,73	0,96	72,03	45,02	1,06	-19,08	-18,08	2,39	105,53	22,61	-0,02	NA	5,12	0	0	3,72	178,27	1,27	0,9	1,02	1,02	124,13	NA	100,32	NA	0,98	46,91	47,91	3,72	97,91	8,87	0,13	NA	0	0	0	-1,86	279,75	-0,78	0,71	0,98	0,98	151,9
1036	5,49	31,98	1,22	0,09	0,87	0,87	80,83	50,22	64,42	0	0,83	4,83	5,83	173,95	82,84	18,6	0,65	NA	0	37,41	90,55	4,94	19,81	1,02	0,06	1,05	1,05	75,18	53,7	53,85	NA	0,75	3,01	4,01	212,35	75,07	21,97	1,18	5617,79	0	42,72	91,45	3,78	14,46	1,09	0,02	0,88	0,88	105,02
1037	0,31	0,57	0,18	0,43	1,81	1,84	205,05	120,45	87,75	3,45	0,45	0,82	1,82	19,46	45,05	9,36	2,83	NA	0	10,78	80,5	-21,01	-43,75	-20,25	0,44	1,55	1,56	351,87	192,21	172,38	0,32	0,52	1,07	2,08	-1,1	51,98	-27,45	2,23	3071,83	0	19,19	420,45	-27,88	-58,94	-27,32	0,68	1,43	1,43	356,69
1038	-31,48	150,31	-14,04	0,15	0,83	0,83	162,35	111,04	163,17	NA	1,21	-5,77	-4,77	81,42	120,94	-19,65	-0,11	5576,64	16,01	50,35	135,49	2,14	31	1	0,34	1,12	1,12	171,12	111,52	143,09	NA	0,93	13,47	14,47	71,07	93,09	6,49	3,14	7982,2	6,12	32,31	88,15	-26,37	180,02	-6,45	0,45	0,89	0,89	89,04
1039	-12,33	169,71	-18,31	0,02	0,5	0,5	540,52	268,59	569,44	0,1	1,07	-14,76	-13,76	1,07	107,27	0,78	-0,15	15508,18	0	19,89	82,81	5,5	90,6	8,68	0,45	1,08	1,08	575,61	317,38	501,47	0,14	0,94	15,47	16,47	15,88	93,93	6,9	1,4	19751,27	0	16,36	61,13	-12,53	371,26	-14,45	0,39	0,88	0,88	419,84
1040	-22,13	144,58	-6,57	3,45	4,88	4,88	108,1	31,23	21,81	0	1,15	-7,53	-6,53	19,24	115,31	-19,19	NA	NA	0	12,28	208,67	-44,84	60,25	-12,25	0,98	2,17	2,17	99,73	54,04	45,39	NA	1,74	-2,34	-1,34	28,15	174,41	-25,71	NA	4077,11	0	19,94	240,35	-7,81	8,24	-1,66	0,99	2,24	2,24	77,61
1041	5,36	28,23	2,17	0,36	1,08	1,08	147,57	82,82	75,61	0	0,81	4,27	5,27	57,72	81,02	15,25	1,44	14360,57	27,59	21,23	73	0	0	NA	1,43	1,87	1,87	177,53	38,91	63,85	NA	0,51	1,03	2,03	18,28	50,62	12,32	8,67	33167,25	13,33	8,89	21,45	0	0	NA	1,19	1,38	1,38	404,83
1042	4,14	71,88	8,89	0,01	0,69	0,97	781,58	492,36	724,09	211,48	0,94	16,35	17,35	6,52	94,24	5,25	0,72	NA	0	5,1	30,41	4,56	42,68	6,57	0,1	0,56	1,02	526,61	209,56	455,15	210,37	0,89	8,37	9,37	9,34	89,33	6,27	1,17	9037,22	0	6,91	40,09	7,42	39,38	5,76	0,25	0,79	1,12	282,53
1043	9,35	17,6	4,98	0,16	1,7	2,2	194,02	112,75	72,9	36,65	0,47	0,88	1,88	24,46	46,91	24,27	3,8	NA	7,41	8,06	48,95	9,67	13,78	5,9	0,11	2,35	3,51	222,7	99,83	44,57	52,76	0,28	0,4	1,42	27,99	29,82	44,17	2,75	21508,45	6,49	11,18	50,7	6,04	9,18	3,29	0,66	2,31	3,78	198,18
1044	-2,51	-7,09	-1,94	1,16	1,62	1,62	280,67	39,36	86,36	NA	0,65	1,82	2,82	10,45	64,56	21,8	1,41	8300	0	10	43,61	-7,58	-23,81	-10,64	0,34	1,61	1,61	512,21	125,95	99,1	NA	0,68	2,14	3,14	7,84	68,16	18,32	1,19	5931,75	9,93	21,64	81,56	-16,15	-52,66	-13,31	0	0,73	0,73	299,98
1045	-39,36	57,34	-16,16	0,26	0,26	0,35	149,5	NA	249,33	22,27	1,69	-2,46	-1,46	-39,36	168,63	-12,32	-1,66	NA	0	0	0	-18,46	36,82	-10,57	0,18	0,46	0,46	209,11	84,25	309,6	0	1,5	-3	-2	-18,46	150,12	-6,25	-1,59	NA	0	0	0	-9,74	-125,15	-6,04	0,08	0,2	0,44	225,75
1046	0	0	NA	NA	NA	NA	NA	NA	NA	NA	NA	NA	1	0	0	NA	NA	NA	0	NA	NA	1,49	17,68	1,14	0,29	0,41	0,9	279,34	29,04	228,47	112,83	0,83	9,87	11,9	14,99	91,6	2	0,34	3145,25	0	10,34	77,59	-1,93	-42,15	-1,32	0,01	0,11	0,83	248,64
1047	0	0	NA	NA	NA	NA	NA	NA	NA	NA	0	0	1	0	0	NA	NA	NA	0	NA	NA	11,41	30,5	3,88	1,43	1,6	1,6	124,14	13,16	76,66	NA	0,63	1,67	2,67	16,99	62,61	18,22	NA	NA	0	1,9	27,76	6,78	33,47	3,63	1,16	1,25	1,25	194,89
1048	18,36	20,09	53,7	12,98	13,45	13,45	830,53	36,91	78,27	0	0,07	0,08	1,09	18,36	8,6	246,95	NA	NA	0	0	0	-8,12	-24,94	-49,56	88,93	117,5	117,5	2228,38	122,43	4,29	NA	0,66	2,04	3,07	-8,12	67,45	2,95	1,4	NA	0	0	0	-23,78	-84,59	-133,74	NA	NA	NA	2046,97
1049	-0,47	-4,08	-0,47	0,31	0,7	0,98	369,96	128,41	238,37	92,45	0,89	7,73	8,73	4,77	88,55	17,63	0,93	NA	23,38	5,32	18	-36,44	172,38	-27,85	0,35	0,76	0,76	278,98	138,12	277,54	0,39	1,21	-5,73	-4,73	-31,28	121,14	-29,23	-3,01	NA	20,14	3,94	-19,84	1,49	-5,1	0,39	0,08	0,71	0,71	96,08
1050	9,79	16,13	9,02	0,61	2,57	2,58	335,51	248,47	126,85	1,85	0,39	0,64	1,65	10,49	39,3	34,88	101,59	NA	0	0,65	7	-29,45	-40,29	-35,01	1,57	5,31	5,37	433,98	293,36	78,42	4,5	0,21	0,28	1,37	-28,85	26,91	-134,65	NA	-910	0	0,71	-55,71	15,82	20,39	13,51	1,11	4,52	5,05	310,84
1051	-2,54	-2,54	-3,22	NA	NA	NA	461,13	0	0	29,04	0	0	1	23,09	0	NA	NA	NA	0	32,48	108,99	0	0	NA	NA	NA	NA	NA	NA	NA	NA	NA	NA	1	0	0	NA	NA	NA	0	NA	NA	NA	NA	NA	NA	NA	NA	NA
1052	14,41	100	3,04	0,85	0,85	0,85	75,9	0	64,97	0	0,86	5,94	6,94	14,41	85,59	18,68	0,54	NA	0	0	0	0,18	0,9	0,16	0,07	1,14	1,18	332,03	281,21	262,96	10,82	0,8	4,08	5,08	0,18	80,3	1,63	3,74	NA	0	0	0	0,01	0,04	0	0,28	0,84	0,86	128,55
1053	-2,93	-2,99	NA	2,13	52,74	52,74	NA	NA	NA	NA	0,02	0,02	1,02	-2,93	1,9	-154,74	NA	NA	0	NA	0	-0,97	-3,73	-1,58	0,03	1,16	1,16	593,16	489,5	432,36	NA	0,74	2,83	3,83	-0,97	73,9	-1,32	1,87	NA	0	0	0	-0,15	-11,67	-0,17	0,01	1,35	1,51	432,08
1054	2,7	6,92	0,54	0,75	1,21	1,21	73,18	13,39	29,15	0	0,61	1,56	2,56	59,3	60,95	31,53	1,18	NA	0	11,38	66,97	-0,85	-2,81	-0,28	0,74	1,12	1,12	120,1	27,83	72,78	NA	0,7	2,31	3,31	53,13	69,8	14,74	1,24	NA	0	17,76	76,73	-8,54	-31,31	-1,55	0,42	1,11	1,11	66,22
1055	18,97	25,89	3,67	1,94	2,53	4,72	70,38	8,6	14,76	32,76	0,26	0,36	1,36	73,62	26,74	71,79	NA	5458,5	0	10,57	68,87	19,25	43,96	15,28	0,04	0,94	1,78	289,73	141,32	156,84	133,23	0,56	1,28	2,28	40,22	56,21	34,25	NA	NA	0	16,65	44,89	0,08	0,63	0,09	0,44	0,81	1,04	433,23
1056	5,46	11,04	4,71	0,07	1,76	1,96	313,96	260,17	135,18	31,45	0,51	1,02	2,02	21,39	50,57	12,29	22,94	NA	6	13,74	66,43	21,99	30,76	11,12	0,89	3,28	3,52	184,61	117,77	49,15	11,64	0,29	0,4	1,4	46,12	28,53	80,87	16,76	44482,78	0	12,21	44,81	-0,04	-0,05	-0,03	2,93	4,08	4,35	326,49
1057	-4,09	-51,1	-9,32	0,28	0,5	0,9	828,76	171,13	751,11	300,31	0,92	11,46	12,49	-4,09	91,99	19,18	0,46	NA	0	0	0	23,73	43,18	18,43	1,44	2,84	3,46	283,48	42,94	30,52	19,24	0,45	0,82	1,82	39,5	45,05	66,27	1,49	12689,5	0	12,25	53,74	4,11	9,64	5,25	0,07	1,25	1,31	464,15
1058	16,66	28,1	3,59	1,34	2,44	2,44	78,44	33,78	30,8	NA	0,41	0,69	1,69	39,83	40,74	41,45	NA	NA	0	4,99	39,5	9,86	26,65	3,64	1,3	2	2	134,69	22,28	31,72	NA	0,63	1,7	2,7	19,17	62,98	25,92	1,68	28042	0	3,43	30,41	-4,28	-6,78	-0,77	1,52	1,83	1,92	65,14
1059	-1,19	-1,23	-9,04	31,42	34,67	34,67	2763,05	256,47	78,82	0	0,03	0,03	1,04	-1,19	3,56	-41,27	NA	NA	0	0	0	-1,55	-1,4	-7,48	-8,57	-8,58	-8,58	1763,34	1,86	-202,63	NA	-0,12	-0,11	0,9	-1,55	-10,9	13,29	NA	NA	0	0	0	13,1	18,4	9,06	2	3,6	3,6	251,76
1060	-0,37	-25,17	-0,24	0,02	0,18	0,18	240,83	38,29	234,34	NA	0,99	67,38	68,38	4,36	98,54	6,62	0,02	9637,57	0	3,13	45,63	-0,51	-72,13	-0,62	0,02	0,2	0,2	439,72	76,37	429,99	NA	0,99	139,45	140,45	5,74	99,29	6,56	0,01	8431,08	0	7,54	44,34	-0,07	-9,92	-0,07	0,01	0,22	0,22	382,48
1061	-0,35	-12,99	-0,79	0,43	1,89	15,73	814,07	59,03	40,45	567,61	0,97	35,69	36,69	7,76	97,27	1,44	4,6	NA	0	18,15	79,76	1,49	34,33	3,3	9,04	22,74	65,27	807,57	129,89	9,49	409,11	0,93	21,36	23,02	9,14	95,66	3,58	4,95	10210,1	0	16,92	65,89	5,59	49,88	6,23	2,23	3,21	6,44	405,28
1062	1,42	3,35	2,9	0,05	0,35	0,38	744,25	123,03	413,46	11,65	0,58	1,36	2,36	9,2	57,62	11,64	0,55	22846,2	0,25	15,91	52,55	2,02	4,32	3,11	0,07	0,2	0,29	561,71	37,48	286,57	25,46	0,53	1,14	2,14	10,55	53,24	14,28	0,57	33376,43	0,18	13,12	40,56	0,06	0,18	0,14	0,37	0,52	0,56	783,99
1063	46,84	60,4	7,92	4,73	5,45	5,64	61,54	6,76	9,38	1,8	0,22	0,29	1,29	127,71	22,44	248,2	7,79	NA	0	13,67	53,64	35,24	55,08	7,78	0,83	2,29	2,37	80,56	36,74	25,19	2	0,36	0,56	1,56	120,3	36,02	113,94	2,88	NA	0	18,77	63,99	12,54	19,24	4,22	1,24	3,18	3,32	122,41
1064	0,15	5,69	0,09	0	0,51	0,92	219,84	92,4	181,6	75,72	0,97	37,08	38,08	5,44	97,37	0,15	0,59	NA	0	3,19	82,31	-15,33	144,92	-8,3	-0,05	0,25	0,58	197,64	58,68	196,31	65,78	1,11	-10,45	-9,45	0,77	110,58	6,55	-0,49	-11746	0	8,72	-75,49	-57,34	-4559,32	-26,2	0,07	0,63	0,86	166,35
1065	2	94,87	29,8	0	0,84	0,84	3588,4	2836,03	2,01	NA	0,98	46,4	47,4	2,02	97,89	5,46	0,78	NA	63,35	0,3	0,3	0,47	13,41	0,48	0	1,62	1,75	378,18	272,69	168,65	22,79	0,97	27,75	28,75	4,79	96,52	8,27	2,65	31561,21	0	4,48	32,19	1,74	56,37	4,87	0	0,6	1	1018,49
1066	-21,45	-21,45	NA	NA	NA	NA	NA	NA	NA	NA	NA	NA	1	-21,45	0	NA	NA	-521	0	NA	0	-1,74	-4,82	-2,29	0,02	1,44	1,55	481,43	404,03	284,52	31,92	0,64	1,77	2,77	0,75	63,91	-1,58	5,92	15071	0	3,28	45,89	-0,23	-1,53	-0,23	0,11	0,94	1,14	369,19
1067	3,02	17,69	4,17	0,02	0,79	0,79	502,2	307,71	399	NA	0,83	4,86	5,86	12,95	82,93	12,73	0,54	NA	0	13,7	38,68	-4,81	-30,71	-2,4	0,04	0,58	0,58	182,08	66,58	123,81	0	0,84	5,39	6,39	15,18	84,34	22,35	0,53	7491	0	9,97	43,12	3,71	20,71	1,01	0,23	0,25	0,25	98,75
1068	-0,4	-2,23	-0,24	0,95	1,36	1,82	177,58	48,27	118,44	54,65	0,82	4,54	5,54	3,09	81,96	-0,49	NA	NA	0	2,09	94,79	-55,51	146,63	-30,92	0,8	1,06	2,61	203,34	14,56	57,27	89,97	1,38	-3,64	-2,64	-43,9	137,86	-36,02	-1,51	NA	0	6,47	-25,94	-1,62	-30,01	-1,75	0,55	1,25	1,64	393,61
1069	-3,81	-26,48	-7,89	0,07	0,09	0,13	753,97	4,37	213,16	8,29	0,86	5,95	6,95	14,14	85,61	-4,45	0,74	NA	0	37,18	120,08	0,21	1,6	0,39	0,01	0,02	0,05	669,98	2,85	315	9,87	0,87	6,54	7,54	16,24	86,74	4,73	0,54	7705,27	-11,87	29,42	73,92	0,36	1,99	0,6	0,03	0,05	0,09	602,74
1070	0,99	7,13	0,87	0,78	1	1	320,65	60,62	272,97	NA	0,86	6,2	7,2	7,2	86,1	4,55	1,02	NA	0	5,47	63,72	0,23	2,11	0,22	0,63	1,03	1,03	343,71	119,42	299,74	0,09	0,89	8,13	9,13	7,78	89,05	4,03	1,27	9384,67	0	7,11	72,12	-11,43	-88,66	-48,81	0,88	1,01	1,02	1554,23
1071	2,78	2,8	0,29	152,29	152,29	152,29	37,89	NA	0,25	NA	0,01	0,01	1,01	2,78	0,66	423,53	NA	NA	0	0	0	2,27	2,28	0,59	189	189	189	94,56	NA	0,49	NA	0,01	0,01	1,01	2,27	0,53	428,57	NA	NA	0	0	0	1,67	2,86	0,53	1,32	2,41	2,41	116,2
1072	10,41	81,32	12	0,02	0,92	0,92	419,58	318,29	356,91	0,24	0,87	6,81	7,81	14,61	87,2	21,93	0,66	36818,6	0	4,84	17,17	-8,36	-52,63	-4,73	0,11	0,84	0,84	206,5	123,2	170,48	0,25	0,84	5,3	6,3	3,2	84,12	10,26	0,54	9542,29	0	6,54	68,77	-7,76	-257,29	-6,18	0,11	0,9	0,92	290,03
1073	7,27	14,32	4,2	0,69	1,38	1,38	210,28	56,44	79,42	0,32	0,49	0,97	1,97	46,57	49,21	29,11	1,32	NA	7,33	22,7	76,85	5,77	12,76	4,37	0,4	1,22	1,23	276,55	104,73	124,63	1,63	0,55	1,21	2,21	48,8	54,78	20,63	1,24	54300,3	5,35	32,6	75,89	6,87	11,66	4,86	0,24	1,21	1,22	257,43
1074	17,28	36,91	13,11	0,49	1,51	1,54	276,3	123,26	121,18	4,55	0,52	1,12	2,14	30,93	53,2	50,28	1,76	NA	0	10,36	29,1	1,6	32,14	1,04	0,08	0,77	0,78	235,96	147,31	212	1,92	0,95	19,06	20,06	17,32	95,01	13,16	0,3	19590,09	0	10,16	50,47	10,43	69,36	6,26	0,39	0,95	0,96	218,39
1075	3,89	100	1,37	0,08	0,97	0,97	45,69	104,11	117,75	0	0,96	24,7	25,7	71,7	96,11	7,54	0,69	NA	0	23,83	89,16	4,21	31,03	0,77	0,21	0,93	0,93	66,34	39,63	55,29	NA	0,86	6,36	7,36	123,44	86,42	11,44	0,75	6590,07	0	21,67	88,51	21,83	71,04	9,63	0,42	1,47	1,47	160,61
1076	70,68	142,49	20,7	1,36	2,45	2,45	106,62	43,78	40,28	0	0,49	0,98	2,02	164,17	50,39	160,8	10,96	13035,42	0	27,38	56,99	-12,96	-22	-3,48	4,4	4,58	4,69	98,04	3,56	19,91	2,18	0,38	0,64	1,7	163,59	41,06	-22,42	24,19	10209,27	0	47,42	103,42	-5,87	-11,11	NA	3,6	4,09	4,09	88,47
1077	0,44	8,74	0,13	0,51	0,76	0,76	110,6	25,56	103,45	0	0,95	18,74	19,74	18,74	94,94	6,47	0,2	NA	0	5,56	67,44	-62,77	125,55	-65,65	0,24	0,28	0,28	381,77	2,08	560,69	0	1,5	-3	-2	-14,43	149,99	-32,52	-0,87	-896,8	0	50,56	-1108,97	0,33	-1,04	0,21	0,08	0,55	0,55	234,87
1078	3,37	4,31	1,24	2,75	4,22	4,69	133,83	35,83	24,4	11,61	0,21	0,27	1,28	29,06	21,91	47,97	8,25	11904,45	0	9,45	61,22	1,41	2,23	0,61	0,53	1,77	2,52	156,65	67,87	54,77	41,94	0,37	0,58	1,58	24,38	36,78	15,64	9,64	12496,36	0	9,86	65,62	0,84	1,39	0,35	0,9	1,67	2,42	151,73
1079	3,43	59,92	1,43	0,12	0,91	0,91	152,11	101,13	128,73	NA	0,94	16,48	17,48	3,43	94,28	11,02	0,66	NA	0	0	0	-16,09	231,49	-12,51	0,29	0,64	0,64	283,92	96,79	276,95	NA	1,07	-15,39	-14,39	-16,09	106,95	-1,48	0,03	NA	0	0	0	-1,8	22,46	-1,8	0,48	0,76	0,79	362,83
1080	1,87	19,85	1,46	0,02	1,1	1,1	284,48	0	254,87	0	0,91	9,62	10,62	1,87	90,59	2,06	NA	NA	0	0	0	0	0	NA	0,21	1,46	1,46	174,91	NA	117,76	NA	0,68	2,15	3,15	0	68,26	0	NA	NA	0	0	0	0,71	7,43	0,16	0,57	1,11	1,11	82,02
1081	-11,18	-52,56	-9,88	0,42	1,09	1,09	189,12	152,99	228,6	1,51	0,74	3,49	4,7	28,23	78,72	-6,6	1,14	NA	0	34,83	104,59	61,71	90,6	18,87	3,5	3,51	3,51	111,61	0,14	31,28	0,12	0,3	0,44	1,47	87,27	31,88	205,19	NA	26241,5	0	7,82	24,41	72,7	87,55	20,88	4,7	4,83	4,88	104,54
1082	8,35	18,67	1,23	0,25	1,45	1,71	53,79	34,35	28,56	7,4	0,54	1,2	2,23	15,53	55,25	29,87	5,35	NA	0	1,06	24,97	33,03	60,69	5	1,47	2,21	2,4	55,21	13,74	18,59	3,62	0,44	0,82	1,84	55,5	45,58	88,82	3,64	33740	0	3,4	31,19	12,38	26,05	5,8	0,33	1,33	1,94	170,69
1083	15,19	71,31	4,78	0,29	1,2	1,22	114,64	74,91	88,39	1,18	0,79	3,69	4,69	16,56	78,7	20,58	4,58	44647,8	0	0,43	5,68	3,83	6,41	1,11	1,16	2,9	2,94	105,62	49,69	31,31	1,44	0,4	0,67	1,67	8,07	40,25	18,49	5,35	39400	0	1,23	22,64	-16,82	-26,69	-13,79	1,52	3,74	3,83	298,41
1084	11,4	17,92	7,06	0,19	2,41	2,41	225,48	132,43	70,56	NA	0,36	0,57	1,57	31,74	36,36	68,6	2,78	74934,69	0	12,6	40,72	-23,51	-85,25	-21,6	0,16	1,82	1,82	335,32	150,72	107,88	NA	0,48	1,76	3,63	0,96	72,42	-15,63	1,02	16989,85	0	22,48	182,39	-11,36	-99,35	-8,2	0,01	1,09	1,09	262,8
1085	6,11	14,78	1,85	0,26	1,11	1,11	110,14	38,51	45,21	NA	0,59	1,42	2,42	89,15	58,65	72,13	1,06	NA	0	25,12	62,86	6,83	14,26	1,7	0,56	1,75	1,75	91,06	43,51	36,58	0	0,52	1,08	2,09	120,71	52,07	71,96	1,99	NA	0	28,41	73,66	3,64	17,15	1,36	0,21	1,05	1,05	136,58
1086	-16,86	172,65	-42,99	0,29	0,32	0,33	928,17	38,68	1007,58	0,64	1,1	-11,24	-10,24	-6,37	109,77	2,75	-0,15	4754	0	26,73	72,65	-21,26	-126,88	-420,63	0,07	0,07	0,07	7219,86	32,75	5925,17	NA	0,83	4,97	5,97	-11,47	83,24	-8,04	0,18	-1500	0	193,8	-360,73	6,42	29,43	40,06	0,24	0,25	0,26	2271,29
1087	11,75	13,11	9,03	2,39	5,66	5,66	279,66	70,79	21,6	0	0,1	0,12	1,12	42,26	10,38	245,63	1,63	42212,13	0	23,44	49,71	3,27	16,59	2,8	0,23	0,84	0,93	312,96	147,57	242,64	20,98	0,8	4,08	5,08	20,97	80,31	14,23	0,74	35776,53	0	15,18	55,34	11,72	30,12	7,78	0,34	1,19	1,2	241,83
1088	10,12	42,95	3,14	0,6	1,32	1,32	112,79	59,37	82,85	0,01	0,76	3,24	4,24	22,8	76,43	14,24	18,39	53049,75	0	3,93	47,03	3,63	11,12	1,51	0,99	1,48	1,48	151,64	47,63	98,71	NA	0,67	2,07	3,07	16,41	67,39	6,73	22,45	30879,14	0	5,31	65,47	1	3,62	0,87	0,28	1,39	1,39	314,11
1089	20,36	29,97	16,97	2,14	2,51	2,52	303,33	35,09	94,89	0,1	0,32	0,47	1,47	80,65	32,04	93,44	3,57	17232,33	0	50,24	61,16	4	5,3	2,64	2,92	3,59	3,59	240,7	39,22	58,2	0,09	0,25	0,33	1,33	73,79	24,54	60,89	6,9	13262,67	0	46,03	80,51	2,16	2,21	0,64	52,68	52,68	52,68	108,12
1090	-14,11	141,34	-6,05	-0,2	0,6	0,6	156,06	99,79	124,67	NA	1,1	-11,02	-10,02	64,41	109,98	-8,96	0,38	NA	28,31	33,67	100,9	8,7	-244,26	5,6	-0,23	0,48	0,48	235,1	120,73	169,73	NA	1,04	-29,08	-28,08	24,38	103,56	17,3	0,41	NA	29,24	10,1	41,22	-0,2	4,89	-0,09	-0,2	0,5	0,5	157,45
1091	64,04	72,44	45,29	8,28	8,62	8,62	186,73	5,83	29,54	NA	0,12	0,13	1,13	64,04	11,6	552,04	NA	NA	0	0	0	NA	NA	NA	NA	NA	NA	NA	NA	NA	NA	NA	NA	NA	NA	NA	NA	NA	NA	NA	NA	NA	67,99	100	23,01	NA	3,12	3,12	123,17
1092	-8,55	-284,78	-4,13	0,27	0,77	0,77	175,76	75,8	152,29	0,98	0,97	32,32	33,32	63,33	97	6,12	0,39	6753,83	0	34,7	120,75	7,48	77,07	3,13	0,34	0,8	0,82	152,52	61,55	132,27	1,65	0,9	9,3	10,3	60,61	90,3	21,61	0,89	NA	0	22,2	92,15	12,66	55,26	4,2	0,41	0,84	0,86	120,88
1093	-39,72	47,05	-29,51	0,21	4,56	6,75	270,4	172,44	39,62	87,85	1,84	-2,18	-1,18	-28,92	184,42	-18,56	NA	NA	0	8,02	-39,36	-32,59	15,52	-23,6	0,32	1,48	5,36	264,31	53,42	45,73	179,94	3,1	-1,48	-0,48	-15,76	309,98	-10,43	-35,6	-2911,67	0	12,19	-125,23	1,12	11,32	0,76	0,84	1,2	2,88	246,12
1094	-29,19	-171,58	-22,7	0,16	0,52	1,22	283,13	65,96	185,18	132,7	0,83	4,87	5,88	2,56	82,99	-28,39	1,77	NA	7,43	24,69	258,76	-22,72	-420,43	-8,53	0,06	0,56	1	137,06	53,52	108,05	48,45	0,94	17,49	18,5	11,63	94,6	-15,38	0,95	4976,67	4,7	12,9	142,44	-395,34	107,77	-96,53	0	0,08	0,08	88,88
1095	10,21	24,06	6,01	0,94	1,02	1,29	214,1	9,27	12,03	32,49	0,58	1,36	2,36	41,06	57,56	33,81	1,68	NA	51,38	18,15	53,31	7,1	42,16	2,68	0,48	0,48	0,89	137,74	0,92	36,03	45,94	0,83	4,94	5,94	67,74	83,16	26,31	0,68	16138,25	55,37	22,89	64,98	8,24	29,8	2,58	0,97	1,06	2,02	113,97
1096	0	0	NA	NA	NA	NA	NA	NA	NA	NA	NA	NA	1	0	0	NA	NA	NA	0	NA	NA	9,32	9,54	67,82	43,52	43,52	43,52	2657,41	NA	60,23	NA	0,02	0,02	1,02	9,32	2,3	405,38	NA	NA	0	0	0	2,82	2,85	NA	119,54	119,54	119,54	6526,98
1097	-22,5	133,55	-8,37	-0,04	0,17	0,17	123,12	21,22	97,63	0	1,17	-6,94	-5,94	14,67	116,85	-2,51	0,37	NA	0	13,83	99,42	16,59	-130,08	3,92	-0,24	-0,18	-0,18	86,29	3,28	51,62	NA	1,13	-8,83	-7,84	36,64	112,76	55,53	0,35	NA	0	4,74	18,71	4,25	-211,69	2,57	0,25	0,71	0,71	220,25
1098	26,04	49,46	12,78	1,63	1,89	1,89	178,68	19,05	75,85	0,53	0,47	0,9	1,9	85,81	47,35	78,03	2,97	NA	0	29,34	56,71	23,21	30,46	11,11	2,27	4,09	4,1	174,63	65,21	35,74	0,3	0,24	0,31	1,31	91,16	23,78	114,83	5,5	10223,6	0	32,51	65,53	33,4	48,9	24,88	1,84	2,75	2,76	271,16
1099	15,77	47,92	11,11	0	1,37	1,38	256,45	167,59	113,38	1,26	0,67	2,04	3,04	23,38	67,1	33,24	1,42	NA	5,12	5,36	19,49	2,33	5,19	1,6	0,03	1,91	1,96	249,78	154,01	67,97	4,78	0,55	1,22	2,22	24,63	55,04	60,11	1,74	25990,9	6,62	15,26	55,46	0,34	0,89	0,28	0,01	1,2	1,24	299,18
1100	17,03	18,39	14,25	13,52	13,52	13,52	304,61	NA	22,28	NA	0,07	0,08	1,08	18,21	7,39	230,36	NA	NA	0	0,98	6,44	0	0	NA	102,82	109,16	109,16	NA	NA	NA	NA	0,01	0,01	1,01	0	0,88	0	25,76	NA	0	NA	NA	-1,17	-6,81	-1,52	1,18	1,18	1,18	471,54
1101	8,23	20,33	2,69	0,23	1,68	1,68	118,77	101,1	69,89	NA	0,6	1,47	2,47	8,23	59,5	13,83	NA	NA	0	0	0	0,94	5,09	0,29	-0,51	1,2	1,2	112,91	25,38	90,77	0	0,82	4,41	5,41	0,94	81,5	1,79	8,27	NA	0	0	0	0,36	6,87	0,21	-0,23	0,69	0,92	213,95
1102	0,72	32,07	0,32	0,21	1,04	1,04	161,31	122,08	146,34	0,04	0,98	43,35	44,35	11,86	97,75	3,35	0,91	NA	0	4,94	41,5	0,62	26,35	0,43	0,07	1,05	1,05	255,56	227,69	231,88	0,05	0,98	41,77	42,77	13,1	97,66	2,43	0,98	53324,9	0	8,74	60,06	-1,05	-44,85	-0,64	0,09	1,07	1,07	222,51
1103	6,22	35,76	2,99	0,56	1,02	1,09	174,89	59,19	128,43	8,53	0,83	4,75	5,75	19,65	82,61	10,74	0,92	14597,36	0	6,45	49,9	6,65	25,23	3,8	0,55	1,34	1,51	208,67	57,89	73,51	12,47	0,74	2,79	3,79	21,93	73,64	14,14	1,39	24896,1	22,4	8,74	52,14	5,4	19,2	2,53	0,71	1,34	1,43	170,22
1104	20,97	71,58	14,71	0,42	1,14	1,21	255,34	112,8	155,55	10,44	0,71	2,41	3,41	18	70,7	41,53	1,34	NA	0	-2,08	-8,48	12,32	22,21	6,73	0,55	1,95	1,98	199,46	94,54	67,71	1,88	0,45	0,8	1,8	27,31	44,54	60,12	1,88	NA	0	8,2	30,77	7,01	16,01	6,84	0,1	1,62	1,63	354,86
1105	1,48	-8,11	0,51	0,15	0,8	0,8	125,35	94,96	146,24	NA	1,18	-6,47	-5,48	6,34	118,26	4,06	-3,4	NA	0	1,67	48,24	4,75	-105,7	2,4	0,08	0,93	0,93	184,11	161,01	189,48	NA	1,04	-23,22	-22,24	6,86	104,5	5,34	-2,64	27671	0	1,06	25,81	4,5	-82,89	2,36	0,05	0,88	0,88	191,27
1106	-127,09	-8157,38	-49,47	0,33	0,43	0,48	141,68	14	128,91	6,2	0,98	63,19	64,19	3,46	98,44	-106,54	0,07	2031,6	0	50,82	391,01	-24,13	-50,6	-16,6	0,32	0,34	1,26	251,17	2,45	121,05	113,34	0,52	1,1	2,1	40,45	52,32	-18,97	1,32	10208,33	0	44,44	114,92	-60,64	-159,74	-26,55	1,09	1,12	1,2	159,36
1107	-1,64	-22,31	-0,64	0,4	1,05	1,05	142,72	78,07	120,4	NA	0,93	12,58	13,58	40,58	92,63	2,86	1,07	5728,71	0	16,56	89,27	-0,57	-10,8	-0,23	0,53	1,12	1,12	147,08	73,43	124,33	NA	0,93	17,76	19,03	40,26	94,74	6,27	2,91	NA	0	16,45	80,72	0,85	7,07	NA	0,48	1,26	1,26	149,5
1108	2,16	7,22	1,79	0,36	1,44	1,44	300,65	100,15	204,24	0	0,7	2,34	3,34	4,68	70,06	3,82	27,42	12297,4	0	2,08	41,16	4,27	10,04	1,63	0,17	1,45	1,58	138,98	52,41	78,35	10,04	0,57	1,35	2,35	8,06	57,49	11,67	4,85	12966,31	0	1,44	35,43	1,87	3,96	2,77	0,16	1,3	1,45	539,19
1109	13,58	22,46	7,68	0,48	0,88	1,72	205,87	32,48	53,33	68,15	0,39	0,65	1,65	34,65	39,54	73,48	1,89	NA	13,07	11,92	38,51	7,06	14,85	4,38	0,24	0,68	1,29	226,84	52,18	51,97	71,82	0,52	1,1	2,1	28,3	52,48	32,71	1,5	13331	29,09	13,2	48,1	0,76	1,83	0,56	0,29	0,47	0,94	267,2
1110	-13,03	78,14	-356,99	0,01	0,01	0,01	9974,02	0	11509,16	0	1,17	-7	-6	-13,03	116,67	-6,69	-0,17	NA	0	0	0	19,6	699,71	7,23	0,08	0,1	0,1	134,52	2,08	128,96	NA	0,97	34,69	35,69	19,6	97,2	30,46	0,03	NA	0	0	0	-2,06	283,75	-28,84	0,04	1,55	1,55	5092,21
1111	-0,92	-0,95	NA	16,46	16,46	16,46	NA	NA	NA	NA	0,03	0,03	1,03	-0,92	2,96	-31,18	1,88	NA	0	NA	0	81,51	100,09	88,73	3,92	3,92	3,92	397,36	0,26	72,59	NA	0,19	0,23	1,23	81,51	18,56	459,95	3,02	NA	0	0	0	77,73	81,55	64,26	16,27	16,31	16,31	300,93
1112	14,11	25,91	14,97	0,99	1,98	2,04	386,26	164,19	166,19	10,9	0,46	0,84	1,84	32,39	45,53	34,29	5,14	35439,29	0	19,4	55,65	13,66	23,43	8,31	1,12	2,11	2,18	222,07	85,73	86,6	6,21	0,42	0,72	1,72	36,43	41,72	35,92	4,38	39029,36	0	13,85	55,42	7,64	15,62	8,35	0,1	1,71	1,76	397,93
1113	0,28	14,29	0,17	-0,08	1,28	1,32	220,39	220,34	161,34	6,83	0,98	50,64	51,61	13,09	98,06	2,84	1,74	NA	0,02	7,76	71,05	3,71	51,18	1,35	0,07	1,04	1,08	132,68	114,8	100,52	4,51	0,93	12,8	13,81	17,67	92,76	5,4	4,72	11134,8	13,75	5,07	62,39	6,47	62,35	2,09	0,18	1,08	1,12	117,79
1114	7,24	16,91	4,39	0,42	0,76	0,99	220,82	37,61	95,86	25,19	0,57	1,34	2,34	19,13	57,21	26,4	1,01	NA	6,9	7,21	27,96	1,59	4,16	1,95	0,01	0,65	0,78	447,63	157,63	175,56	31,14	0,62	1,62	2,62	10,67	61,82	11,8	0,73	4898,2	15,6	11,14	157,86	2,34	7,52	3,12	0,07	0,47	0,88	486,17
1115	1,18	39,44	0,31	0,03	0,98	0,98	95,87	78,56	79,81	NA	0,97	32,48	33,48	8,28	97,01	6,36	0,88	NA	3,24	1,87	44,51	4,47	44,1	0,43	0,04	0,92	0,92	35,41	20,07	22,73	NA	0,9	8,85	9,85	25,1	89,85	21,19	0,88	11191,57	0	2	38,33	2,98	39,32	0,9	0,03	0,82	0,91	109,62
1116	7,15	9,02	5,31	0,26	1,15	1,15	270,21	30,29	34,2	0,12	0,21	0,26	1,26	50,07	20,79	80,93	1	NA	0	31,86	67,84	7,15	11,55	7,24	0,02	4,23	4,23	369,48	165,36	39,35	0,11	0,38	0,61	1,61	31,07	38,07	31,19	1,62	12615,9	25,45	24,22	69,62	-5,58	-10,37	-5,02	0,85	1,95	1,96	327,31
1117	-46,21	4116,64	-67,32	0,02	0,33	0,33	530,25	161,87	521,22	0,46	1	-88,76	-89,08	-25,14	101,12	-4,14	-0,01	12865,5	0	30,7	95,15	-139,12	97,86	-66,54	0,05	0,09	0,09	174,58	17,46	415,44	0,41	2,42	-1,7	-0,7	-77,25	242,17	-15	-1,83	16297	0	29,59	81,19	5,28	-309,28	67,07	0,18	0,19	0,38	4620,89
1118	13,09	20,92	17,69	1,03	3,11	3,13	491,9	300,73	144,41	2,24	0,37	0,6	1,6	21,47	37,4	38,36	8,9	NA	0	11,32	34,46	17,19	20,53	13,73	5,05	14,47	14,52	291,62	179,27	19,04	0,91	0,16	0,19	1,19	26,83	16,3	109,01	22,44	32303,6	0	7,7	31,6	6,28	7,5	7,82	4,78	11,64	11,67	453,47
1119	-11,16	-11,16	NA	NA	NA	NA	NA	NA	NA	NA	NA	NA	1	-11,16	0	NA	NA	NA	0	NA	0	40,49	44,08	2,83	12,25	12,26	12,26	25,48	0	2,05	NA	0,08	0,09	1,09	40,49	8,16	496,18	NA	NA	0	0	0	13,89	31,49	2,07	0,44	2,46	2,46	54,23
1120	-14,26	-14,78	NA	28,14	28,14	28,14	NA	NA	NA	NA	0,04	0,04	1,04	-14,26	3,55	-401,42	NA	NA	0	NA	0	-11,73	-111,16	-52,81	0,11	0,09	1,02	1642,91	-23,45	1449,37	1357,06	0,89	8,47	9,47	-11,73	89,44	-11,85	1,17	NA	0	0	0	0,89	7,38	0,63	0,23	0,23	0,23	255,69
1121	0,13	0,23	0,08	-0,51	0,51	1,94	223,19	52,74	41,18	75,63	0,45	0,83	1,83	28,72	45,26	32,46	1,4	NA	13,43	17,53	58,15	1,19	3	0,66	-0,3	0,71	1,27	201,94	97,28	85,16	54,36	0,6	1,52	2,52	24,27	60,31	19,84	1,33	12125,28	11,23	12,77	57,56	-0,46	-1,07	-0,4	0,08	1,02	1,45	314,12
1122	-3,33	-6,13	-5,21	0,01	0,71	1,89	569,13	126,44	189,13	226,23	0,46	0,84	1,84	14,96	45,64	2,58	1,56	NA	0	28,61	89,91	0,48	0,95	0,74	0,01	0,55	1,86	564,43	98,64	196,48	261,63	0,5	1	2	18,52	49,9	7,67	1,52	15407,6	0	27,9	79,94	-6,1	-13,08	-5,47	0,03	0,93	2,06	326,28
1123	-39,48	-70,34	-350,23	0,05	8,5	8,59	3229,11	168,71	198,49	17,92	0,44	0,78	1,78	-31,02	43,87	-75,6	1,23	NA	0	75,02	-46,33	-16,83	-37,51	-219,76	0	9,82	9,83	4766,16	370,19	287,4	2,58	0,55	1,23	2,23	-9,58	55,13	-26,92	1,14	-1077,83	0	94,72	-725,45	8,25	18,21	138,61	0,83	2,76	2,76	6116,67
1124	-12,38	-13,24	-36,82	4,39	11,85	11,85	1082,24	432	57,89	NA	0,05	0,06	1,07	-12,38	6,46	409,95	2,71	NA	0	0	0	39,06	43,97	55,23	8,89	8,89	8,89	516,07	0	56,86	0	0,11	0,13	1,13	39,06	11,17	512,16	NA	NA	0	0	0	34,48	45,37	52,82	2,9	2,98	2,98	557,68
1125	2,23	4,23	2,65	0,06	2,06	2,07	433,12	356,25	189	1,59	0,47	0,9	1,9	18,91	47,31	14,34	6,19	NA	0	19,84	64,24	-0,39	-0,57	-0,51	0,39	2,9	2,91	481,18	326,77	143,25	2,12	0,32	0,47	1,47	18,48	32,13	17,48	5,78	16045,55	0	24,88	66,81	1,34	28,89	1,6	0,1	0,91	0,91	436,14
1126	-3,4	62,49	-2,12	0,37	0,85	0,85	226,3	113,42	236	0,22	1,05	-19,36	-18,36	-0,9	105,45	0,71	-0,52	2696	0	1,56	60,11	0,65	-6,65	0,57	0,18	0,7	0,7	318,8	179,06	345,28	NA	1,1	-11,19	-10,19	1,3	109,81	8,03	-0,42	8192	0	0,57	5,35	1,05	17,11	0,67	0,47	0,91	0,91	230,34
1127	1,71	3,5	0,5	-0,48	0,81	0,81	107,73	70,45	54,64	NA	0,51	1,05	2,05	46,72	51,29	3,33	0,84	-40318	0	13,32	-37,31	3,26	8,34	2,54	-0,32	1,06	1,06	284,55	209,05	150,87	0	0,61	1,56	2,56	36,34	60,86	5,36	1,08	NA	0	25,79	-310,72	1,7	4,68	1,22	0,18	0,87	0,98	259,88
1128	0,97	25,26	1,65	0,66	0,68	0,93	623,39	12,9	592,64	149,77	0,96	25,14	26,14	3,12	96,18	2,73	0,36	NA	0	3,69	42,21	-6,82	826,01	-23,64	0,41	0,42	0,85	1265,12	5,13	1256,96	554	1,01	-122,06	-121,11	-2,58	100,83	-4,19	-0,05	-9,5	0	14,7	-103552,63	-3,84	80,27	-10,38	0,31	0,32	0,81	984,77
1129	-1,28	406,75	NA	0,02	1	1	NA	NA	NA	NA	1	-318,42	-317,42	-1,28	100,32	-1,28	NA	NA	0	NA	0	-1,29	80,26	NA	0,02	0,98	0,98	NA	NA	NA	NA	1,02	-63,39	-62,39	-1,29	101,6	-1,27	NA	NA	0	NA	0	1,63	3384,38	NA	0,03	1	1	NA
1130	1,58	46,26	15,58	0,3	1,33	1,33	3584,28	370,32	181,34	0	0,97	28,24	29,24	1,58	96,58	4,73	1,04	NA	76,2	0	0	5,38	45,77	32,26	8,96	9,13	9,13	2188,62	6,26	36,77	0	0,88	7,51	8,51	5,38	88,24	11,32	1,16	NA	68,87	0	0	3,07	29,09	20,19	1,53	1,6	1,6	2391,8
1131	3,86	6,56	4,77	0,32	0,81	1,06	449,68	80,76	168,75	43,03	0,41	0,7	1,7	15,6	41,19	15,49	1,03	NA	0	14,51	61,55	-0,13	-0,2	-0,15	0,77	1,05	1,39	428,34	27,11	104,61	35,57	0,34	0,52	1,52	12,5	34,18	8,2	1,07	27984,18	0	14,82	60,81	-10,96	-15,35	-28,97	0,08	0,78	0,83	962,01
1132	9,25	15,32	11,04	1,18	2,34	2,36	434,32	161,02	139	2,11	0,4	0,66	1,66	44,11	39,62	37,01	2,79	NA	0	41,59	69,07	17,39	28,6	7,12	0,52	2,33	2,48	149,37	72,55	40,09	6,1	0,39	0,64	1,64	91,98	39,18	64,97	2,13	9548,15	0	30,53	72,97	1,21	2,56	0,73	0,18	1,28	1,54	218,56
1133	-10,19	-15,29	-13,03	2,91	3	3	422,02	13,94	153,58	NA	0,33	0,5	1,5	13,89	33,36	-30,54	NA	NA	0	30,79	86,91	-5,39	-7,85	NA	3,18	3,18	3,18	NA	NA	NA	NA	0,31	0,46	1,46	-5,39	31,43	-17,14	NA	-24	0	NA	0	-17,4	-42,02	-9,65	2	2,66	2,66	201,87
1134	0,26	1,47	0,08	0,03	1,24	1,24	113,28	109,15	5,74	0	0,83	4,74	5,74	40,57	82,57	36,16	NA	NA	75,4	12,55	56,14	0,11	0,62	0,09	0	1,21	1,21	312,93	307,41	-82,93	NA	0,83	4,84	5,84	5,48	82,87	0,13	NA	NA	109,73	4,61	45,01	1,8	10,38	0,51	0,15	1,21	1,21	103,43
1135	5,88	15,56	3,15	0,81	1,14	1,15	194,93	21,68	58,47	0,58	0,62	1,65	2,65	16,79	62,23	20	1,02	20888,8	16,49	5,84	32,53	16,55	32,13	14,51	1,3	1,87	1,87	319,99	47,94	75,02	0,59	0,48	0,94	1,94	24,99	48,49	51,31	1,41	57673,23	11,36	7,4	22,73	3,34	5,66	5,65	0,16	2,75	2,78	615,04
1136	-1,84	-37,13	-7076,91	6,97	4591,57	4591,57	1397111,69	681721,89	149,45	0	0,95	19,06	20,14	-1,84	95,03	0,24	1,98	NA	70,51	0	0	-4,18	-511,25	-15939,68	13,31	4114,97	4114,97	1390754,32	680895,6	171,26	0	0,99	120,97	122,21	-4,18	99,18	-2,12	2,05	NA	71,02	0	0	-1,77	196,06	-55,55	1,35	147,72	147,77	11404,43
1137	38,12	44,99	46,94	2,41	3,99	3,99	448,29	106,53	67,77	0	0,15	0,18	1,18	38,12	15,29	332,75	2,22	NA	0	0	0	16,15	17,67	31,27	7,75	8,89	8,89	706,67	68,66	60,05	NA	0,09	0,09	1,09	16,15	8,62	318,85	4,04	NA	0	0	0	2,18	2,18	10,66	288,33	380,9	380,9	1782,2
1138	4,94	7,51	3,37	0,11	0,35	0,42	248,46	14,34	61,07	4,66	0,34	0,52	1,52	51,87	34,29	37,65	0,83	NA	0	32,03	75,71	-6,02	-11,73	-5,62	0,06	0,27	0,31	340,76	27,71	131,12	5,22	0,49	0,95	1,95	36,82	48,64	3,11	0,68	14409,8	0	40	87,69	1,16	2,55	0,97	0,02	0,23	0,27	306,16
1139	17,48	34,81	8,77	0,07	1,89	1,9	182,6	147,57	58,18	0,68	0,5	0,99	1,99	50,47	49,79	49,45	4,44	NA	14,29	16,55	63,78	5,01	10,15	3,93	0,22	1,25	1,31	285,9	123,47	104,38	7,14	0,5	1,02	2,02	49,39	50,6	25,2	1,34	14297,72	10,45	34,76	71,67	-3,67	-5,75	-2,9	0,46	2,34	2,67	288,04
1140	-5,94	114,89	-6,46	0	1,11	1,11	395,6	308,6	315,66	NA	1,05	-20,34	-19,34	-0,95	105,17	-1,1	-0,21	NA	0	5,43	69,67	-2,07	300,32	-2,37	0	1,35	1,35	418,11	325,95	280,79	0	1,01	-145,85	-144,85	0,84	100,69	-1,37	0,53	72284,29	0,01	3,34	59,32	4,32	130,89	2,78	0	1,36	1,36	234,32
1141	19,67	36,31	20,7	1,36	2,05	2,05	383,22	0,03	166,01	0,78	0,46	0,85	1,85	31,26	45,84	52,99	5,61	NA	0	12,21	27,74	0,85	1,54	1,34	1,26	2,04	2,05	573,87	21,54	251,03	3,41	0,45	0,81	1,81	16,01	44,82	12,4	6,09	10670	0	23,83	70,15	4,06	6,86	8,63	1,8	2,36	2,36	773,64
1142	6,12	27,06	0,25	0,13	2,65	2,65	15,03	8,94	5,21	NA	0,77	3,42	4,42	20,19	77,37	11,44	10,47	35401	0	0,58	52,76	5,98	44,39	1	0,1	1,6	1,6	61,04	33,4	36,77	NA	0,86	6,38	7,43	12,8	86,54	8,07	27,36	49781,2	0	1,14	44,01	8,39	97,98	4,59	0,12	1,34	1,34	199,06
1143	48,54	81,26	21,3	0,65	1,71	1,95	132,1	66,7	62,84	15,03	0,4	0,67	1,67	48,54	40,27	123,48	2,66	NA	0	0	0	48,93	81,84	28,78	1,1	1,95	2	214,67	71,38	83,98	4	0,4	0,67	1,67	68,06	40,21	124,55	2,9	NA	0	11,25	23,67	23,3	35,54	24,79	0,77	2,13	2,19	387,28
1144	0,97	4,2	1,15	0,81	1,51	1,74	429,3	157,77	226,27	54,84	0,77	3,31	4,31	26,67	76,8	2,51	6,81	NA	0	30,3	96,38	0,32	1,32	0,51	0,79	1,49	1,81	585,32	208,95	297,61	96,14	0,76	3,2	4,2	27,41	76,21	1,3	7,41	11803,36	0	43,44	103,58	0,13	0,62	0,4	0,39	1,08	1,69	1072,42
1145	-262,22	36,79	-286,96	0,01	0,11	0,11	398,35	300,53	3140,55	0	8,13	-1,14	-0,14	-6,13	812,74	-31,76	-68,05	NA	0	280,26	2273,03	-156,31	18,14	-139,85	0,02	0,07	0,07	326,56	177,8	3045,53	NA	9,62	-1,12	-0,12	33,36	961,77	-16,12	-29,98	596	0	169,69	1111,07	-73,91	9,18	-56,47	0,01	0,09	0,09	278,13
1146	21,77	42,17	7,09	1,26	1,87	1,87	118,53	31,84	52,4	0,14	0,48	0,94	1,94	38,8	48,37	48,77	3,5	19464,5	0	5,54	35,45	14,24	21,34	3,57	1,56	2,51	2,52	91,58	24,02	25,21	0,29	0,33	0,5	1,5	49,68	33,26	60,68	2,5	12804,67	0	8,89	55,54	0,37	0,55	0,13	0,42	2,31	2,6	127,64
1147	5,01	NA	1,18	0,18	1,06	1,06	85,58	63,24	53,36	NA	0,88	NA	NA	11,75	88,37	9,45	0,36	22262,63	21,87	1,59	22	2,88	33,55	1,14	0,2	0,96	0,99	144,98	99,34	97,61	3,37	0,91	10,64	11,64	7,55	91,41	5,72	0,94	12876,85	23,11	1,86	33,02	3,47	26,64	1,72	0,26	1,04	1,05	180,14
1148	4,29	6,6	3,07	0,41	1,58	2,11	260,77	100,56	86,05	46,45	0,35	0,54	1,54	26,08	35,01	24,93	2,24	NA	0	15,61	62,81	4,27	6,91	2,69	0,09	0,88	1,84	229,93	64,04	76,23	79,85	0,38	0,62	1,62	33,87	38,15	20,66	1,87	13199,45	2,36	18,64	81,92	3,07	5,95	2,91	0,06	0,62	1,45	345,62
1149	-13,26	516,21	-7,09	0,14	0,67	0,77	194,73	103,6	180,36	18,5	1,03	-39,93	-38,93	88,03	102,57	8,89	-0,1	NA	6,69	54,19	86,09	-6,27	-615,84	-2,65	0,13	0,33	0,99	154,3	28,21	146,04	98,67	0,99	97,21	98,21	128,69	98,98	17,88	1,07	23647,63	0	57,05	83,17	0,23	2,87	0,08	0,15	0,43	1,08	133,9
1150	-26,68	-55,15	-4,64	2,46	2,64	2,7	63,37	4,19	23,2	1,49	0,52	1,07	2,07	93,81	51,62	-51,68	NA	NA	0	20,98	117,22	-10,41	-19,68	-1,72	3,35	3,48	3,59	60,29	2,07	16,58	1,86	0,47	0,89	1,89	72,16	47,08	-22,12	NA	2042	0	13,64	99,8	-1,32	-2,35	-0,2	3,95	4,21	4,36	55,22
1151	32,85	40,6	10,65	10,57	10,81	10,9	117,98	2,56	10,71	0,95	0,19	0,24	1,24	61,98	19,09	172,09	NA	NA	0	9,44	58,7	-19,57	-58,52	-6,15	1,17	1,49	1,49	114,71	24,06	75,3	NA	0,67	1,99	2,99	118,34	66,56	-29,4	NA	6175	0	43,34	111,31	-30,01	223,76	-32,1	0,81	1,91	1,91	389,31
1152	0,58	1,84	0,76	0,19	0,98	2,23	483,23	108,34	163,64	206,73	0,69	2,19	3,19	15,16	68,66	2,58	2,35	19627,89	0	19,36	83,03	-1,72	-10,97	-3,35	0,22	0,47	1,35	708,94	97,3	454,47	404,28	0,84	5,36	6,36	6,56	84,29	-1,36	2,53	19969,81	0	16,08	114,75	-1,31	-9,17	-3,76	0	0,22	1,21	1041,83
1153	0,2	0,21	1,05	0,97	11,27	11,27	1947,98	1421,02	137,92	0,26	0,08	0,08	1,08	0,43	7,77	2,53	4,81	NA	0	1,27	-74,32	0,26	0,36	0,59	0,86	3,7	3,7	820,73	294,58	218,34	0,02	0,27	0,38	1,38	3,11	27,44	1,96	323	3554,25	0	6,41	155,36	0,35	0,79	0,36	0,01	1,82	1,82	371,75
1154	4,96	31,01	2,91	0,87	1,12	1,13	213,52	36,71	150,08	1,71	0,84	5,25	6,25	29,31	84	11,88	1,49	NA	0	14,28	63,59	2,84	12,91	1,97	0,24	1,21	1,21	252,6	165,48	143,61	0,46	0,78	3,55	4,55	23,34	78,01	13,14	1,87	16241	10,64	14,19	56,34	22,95	77,26	24,29	0,38	1,22	1,4	385,28
1155	24,67	38,12	13,87	0,41	1,22	1,33	204,63	58,04	71,4	8,08	0,35	0,55	1,55	35,03	35,28	88,9	1,22	NA	0	5,82	24,34	9,82	25,87	6,28	0,3	1,32	1,32	233,27	106,98	104,82	NA	0,51	1,34	2,63	15,14	62,02	29,56	1,51	NA	5,3	3,39	22,68	6,68	21,39	5,25	-0,09	1,54	1,54	286,13
1156	4,2	6,83	1,5	1,09	2,69	2,69	130,4	75,03	46,87	NA	0,39	0,63	1,63	153,77	38,53	36,12	NA	NA	0	53,58	95,11	0,58	1,31	0,54	0,59	1,81	1,81	339,63	221,34	180,64	NA	0,56	1,26	2,26	73,51	55,8	1,04	NA	NA	0	67,86	111,87	1,44	3,91	NA	0,19	1,58	1,58	208,44
1157	16,56	34,6	3,83	1,02	1,66	1,66	84,18	27,76	43,37	NA	0,52	1,09	2,09	19	52,14	42,38	3,53	NA	0	0,56	10,32	13,86	59,95	3,29	0,8	0,87	0,97	86,63	4,18	54,95	5,28	0,77	3,33	4,33	28,42	76,88	18,03	0,98	34236	0	3,46	37,12	-114,67	169,71	-11,83	0,22	0,28	0,31	37,54
1158	1,34	4,6	0,83	0,9	1,47	1,47	226,1	86,56	151,64	NA	0,71	2,44	3,44	9,95	70,95	1,88	NA	13929,6	0	5,35	70,32	3,22	7,49	1,17	1,06	1,9	1,9	132,28	57,88	68,69	NA	0,57	1,33	2,33	13,63	57,03	5,64	NA	13173,2	0	3,77	65,67	3,7	13,54	0,7	0,81	1,42	1,42	68,64
1159	11,5	36,1	2,96	0,52	1,37	1,37	93,59	49,64	58,2	0,06	0,68	2,14	3,14	48,7	68,14	27,11	2,86	NA	0	9,56	58,64	11,74	24,86	3,69	0,9	1,83	1,83	114,58	46,21	49,44	0,2	0,53	1,12	2,12	70,1	52,79	44,79	3	NA	0	18,32	72,43	6,51	18,38	3,81	0,9	1,19	1,2	212,78
1160	-1,45	-4,63	-0,27	0,56	0,56	0,56	67,27	NA	36,72	NA	0,69	2,18	3,18	105,12	68,58	27,28	0,53	NA	11,66	19,7	71,17	-0,32	-1,15	-0,07	0,32	0,45	0,45	86,12	7,9	60,18	NA	0,72	2,62	3,62	74,68	72,41	24,51	0,43	5534	0	17,69	64,21	0,68	4,08	0,13	0,34	0,89	0,89	70,28
1161	9,68	9,9	3,27	44,02	44,02	44,02	122,93	NA	2,76	NA	0,02	0,02	1,02	9,68	2,27	426	NA	NA	0	0	0	-4,75	-4,75	-3,01	NA	NA	NA	231,31	NA	NA	NA	NA	NA	1	-4,75	0	NA	NA	NA	0	0	0	9,01	9,01	3,94	NA	NA	NA	159,22
1162	2,42	10,81	0,93	0,02	1,29	1,29	127,86	135,58	107,33	0	0,78	3,47	4,47	2,42	77,65	3,11	NA	NA	0	0	0	1,71	11,52	1,63	0,1	1,17	1,17	346,76	313,55	291,15	NA	0,85	5,72	6,72	1,71	85,13	2,01	NA	NA	0	0	0	-8,16	-30,93	-54,46	0,08	1,36	1,36	2428,56
1163	3,37	6,98	4,61	0,03	1,36	1,36	498,6	215,05	237,73	0,03	0,52	1,07	2,07	6,36	51,76	7,7	1,53	NA	3,23	4,1	39,95	2,17	3,7	3,17	0,09	1,35	1,35	532,04	143,18	198,12	0,03	0,41	0,7	1,7	5,64	41,2	6,26	1,27	67728,8	2,99	5,05	55,58	1,43	2,94	1,52	0,37	1,34	1,34	385,38
1164	2,68	2,69	2,8	156,41	159,1	159,1	120,31	6,37	2,37	NA	0,01	0,01	1,01	2,68	0,63	425,64	NA	NA	0	0	0	4,02	4,14	4,26	35,45	36,11	36,11	386,44	6,97	10,54	0	0,03	0,03	1,03	4,02	2,77	145,36	NA	NA	0	0	0	-3,73	-4,25	-17,47	7	8,29	8,29	1702,55
1165	13,07	106,53	10,6	0,1	1,14	1,14	295,18	267,11	256,12	NA	0,88	7,15	8,15	14,19	87,73	14,9	NA	NA	0	0,91	7,53	-1,84	-16,84	-4,54	0,05	0,94	1,12	898,66	702,97	789,36	142,53	0,89	8,14	9,14	-1,72	89,06	-2,07	NA	NA	0	0,29	251,85	1,11	8,77	1,11	0,29	1,1	1,14	362,04
1166	7,51	15,36	2,64	4,45	6,12	6,97	128,1	4,23	2,54	2,2	0,5	1,03	2,04	37,19	51,09	53,41	1,12	NA	47,2	10,44	43,55	1,05	2,16	0,55	-0,14	0,8	0,87	191,61	36,69	38,95	2,65	0,5	1,04	2,06	33,2	51,43	15,06	0,91	18565,5	25,79	16,88	66,69	0,17	0,35	0,12	0,63	0,84	0,99	261,72
1167	2,93	3,4	1,11	5,99	7,09	7,2	138,02	20,91	18,97	1,97	0,14	0,16	1,16	2,93	13,89	21,07	NA	NA	0	0	0	-60,15	-100	-32,24	0,08	2,32	2,37	195,64	171,73	76,89	3,89	0,4	0,66	1,66	-60,15	39,85	-150,97	NA	NA	0	0	0	44,13	49,89	25,34	8,25	8,43	8,55	208,99
1168	-0,51	-6,75	-0,97	0,02	0,7	0,7	697,47	431,77	636,65	0,12	0,92	12,33	13,33	5,3	92,5	-0,04	0,41	NA	0	11,12	87,65	-14,85	335,75	-254,53	0,04	0,45	0,45	6255,53	2617,52	6426,71	2,63	1,04	-23,61	-22,61	-8,4	104,42	-13,63	-0,1	-6730	0	110,57	-87,46	-2,36	40,79	-1,54	0,11	0,58	0,58	237,51
1169	1,61	4,08	0,17	0,8	0,8	0,8	38,64	NA	23,16	NA	0,61	1,54	2,54	1,61	60,6	28,96	0,76	NA	0	0	0	6,23	32,78	1,94	0,22	0,67	0,85	113,34	40,86	81,41	16,25	0,81	4,26	5,26	7,88	80,99	21,22	0,61	NA	8,16	0,51	7,68	0,69	1,91	0,13	0,16	0,51	0,98	70,61
1170	14,81	41,95	21,56	0,79	1,34	1,37	529,79	180,15	331,67	11,11	0,65	1,83	2,83	34,78	64,7	29,09	2,69	NA	0	29,07	43,05	36,1	45,67	24,59	2,69	4,37	4,5	248,63	80,19	47,74	6,32	0,21	0,26	1,26	64,21	20,95	191,05	6,57	NA	0	19,15	36,11	11,74	13,01	22,83	3,52	10,87	11,18	707,92
1171	5,78	6,34	3,23	2,82	5,51	5,93	203,43	48,25	17,98	7,72	0,09	0,1	1,1	5,78	8,94	317,93	2,01	NA	0	0	0	29,67	30,87	21,24	13	18,31	18,8	261,27	53,18	10,02	4,95	0,04	0,04	1,04	29,67	3,89	1404,32	3,86	NA	0	0	0	6,54	7,03	4,29	11,85	13,69	13,83	238,78
1172	-39,63	-39,63	NA	NA	NA	NA	NA	NA	NA	NA	0	0	1	-39,63	0	NA	NA	NA	0	NA	0	-28,93	-50,72	-26,71	1,59	2,33	2,33	337,01	105,16	142,79	NA	0,43	0,75	1,75	-28,93	42,96	-67,34	NA	NA	0	0	0	19,76	73,65	8,55	1,35	1,36	1,36	157,5
1173	0	0	NA	NA	NA	NA	NA	NA	NA	NA	0	0	1	0	0	NA	NA	NA	0	NA	NA	-9,23	106,13	-27,42	0	0,11	0,25	1084,03	123,94	1162,19	165,81	1,09	-12,5	-11,5	-9,23	108,7	-3,36	-0,12	NA	0	0	0	1,48	-125,61	5,15	0,01	0,35	0,93	1267,33
1174	77,09	339,08	2,89	1,32	1,32	1,32	13,65	0	9,45	0	0,77	3,4	4,4	83,95	77,26	99,78	NA	NA	0	0,26	4,9	-1,55	-12,13	-0,45	2,72	7,39	18,51	105,97	26,37	5,65	63,66	0,87	6,81	7,81	9,51	87,19	-1,78	NA	1001	0	3,21	51,95	0,19	4,44	0,26	0,36	1,07	1,32	501,64
1175	2,97	2,99	0,97	82,79	143,21	143,21	119,15	49,71	0,82	0	0,01	0,01	1,01	2,97	0,7	425	NA	NA	0	0	0	0	0	NA	NA	NA	NA	NA	NA	NA	NA	NA	NA	1	0	0	NA	NA	NA	0	NA	NA	0	0	NA	NA	NA	NA	NA
1176	-3,69	-4,24	-0,98	7,84	7,84	7,84	48,8	NA	12,17	NA	0,13	0,15	1,15	124,26	13	-28,39	NA	NA	0	33,93	91,47	-3,75	-4,86	-0,98	6,94	6,94	6,94	95,14	0	13,51	0	0,23	0,29	1,29	126,43	22,71	-16,53	NA	6275,5	0	33,93	91,47	5,52	7,06	1,75	7,35	7,35	7,35	115,45
1177	0,33	0,35	0,15	0,27	16,02	21,22	169,04	119,45	7,58	39,96	0,05	0,05	1,05	26,14	4,76	6,92	25,39	NA	0	11,99	99,13	0,32	0,41	0,25	0,08	6,74	11,87	286,99	127,62	19,16	99,51	0,23	0,29	1,29	18,71	22,59	17,77	4,74	3030,9	15,6	14,46	70,04	0,04	1,68	0,02	0,56	0,77	1,09	157,73
1178	-0,79	50,61	-4,59	0,01	0,04	0,92	2126,28	62,73	2122,8	1892,75	1,01	-65,06	-64,45	-0,79	101,55	-0,78	-0,23	NA	0	0	0	1,24	-322,63	5,85	0,01	0,07	1	1716,6	88,9	1691,42	1600	1	-259,33	-259,42	1,24	100,39	1,24	NA	NA	0	0	0	0,26	-236,47	1,28	0,04	0,1	1	1789,85
1179	14,69	73,45	3,88	0,11	1,47	1,47	96,04	54,53	19,92	NA	0,8	4	5	60,27	80	21,15	1,49	6525,13	26,83	12,03	64,04	7,01	27,19	2,13	0,04	1,37	1,37	111,12	78,49	41,95	NA	0,74	2,88	3,88	53,37	74,21	22,19	1,74	9027	15,61	14,11	62,71	4,87	19,15	2,12	0,73	1,57	1,57	157,96
1180	0,81	19,26	0,6	0,08	0,95	0,95	120,4	62,73	254,7	0	0,96	22,69	23,69	0,81	95,78	0,85	0,46	NA	0	0	0	0,72	25,3	0,54	0,36	0,93	0,93	276,14	150,68	264,65	NA	0,97	34,31	35,31	5,56	97,17	2,05	0,29	NA	0	3,67	65,36	0,6	19,33	0,37	0,22	0,91	0,91	220,66
1181	34,19	78,42	11	1,14	1,51	1,51	117,13	22,12	59,32	NA	0,56	1,29	2,29	124,33	56,4	73,53	2,14	41545,88	0	29,01	63,64	3,04	3,75	1,13	2,65	4,89	5,42	135,52	41,62	18,53	10,03	0,19	0,23	1,23	164,39	18,93	87,18	3,7	30255,35	0	59,91	87,41	4,61	28,54	4,01	0,6	1,19	1,19	316,92
1182	15,55	28,24	9,59	0,06	1,95	1,95	224,52	186,27	86,38	0	0,45	0,82	1,82	22,71	44,94	51,32	4,2	60103	5,56	4,42	20,3	-1,82	-4,21	-1,4	0,1	1,34	1,34	280,71	194,25	127,49	NA	0,57	1,31	2,31	6,57	56,78	-0,4	5,71	6371,2	10,61	6,45	136,96	9,3	24,64	5,87	0,11	1,55	1,55	229,97
1183	-15,43	-15,52	NA	86,46	163,94	163,94	NA	NA	NA	NA	0,01	0,01	1,01	-14,46	0,6	-2153,73	27,04	NA	0	NA	-9,61	-13,78	-13,68	NA	-102,26	-123,79	-123,79	NA	NA	NA	NA	-0,01	-0,01	0,99	-11,99	-0,76	1407,62	32,31	NA	0	NA	-31,68	-10,19	-10,56	NA	28,63	28,73	28,73	NA
1184	2,89	-3,89	0,73	0,33	0,4	0,4	91,38	9,9	150,16	0	1,71	-2,3	-1,34	4,14	174,36	1,69	-2,31	NA	0	0,31	10,13	0,45	-0,92	0,4	0,05	0,11	0,53	324,16	31,28	465,47	196,65	1,47	-2,99	-2,03	25,14	149,22	0,31	-2,38	NA	0	21,93	88,88	-1,44	5,51	-4,56	0,01	0,06	0,38	1152,25
1185	-41,08	121,93	-8,34	0,33	0,66	0,66	57,43	31,71	97,66	NA	1,34	-3,97	-2,97	-41,02	133,69	-29,69	-2,82	NA	0	0,01	-0,15	27,38	139,5	6,44	2,94	3,07	3,07	85,86	3,18	24,84	NA	0,8	4,1	5,1	38,43	80,38	35,47	7,19	44995	0	2,6	24,13	7,83	31,06	2,2	4,22	5,5	5,5	102,21
1186	-0,38	-3,48	-513,8	0,06	0,27	0,27	492159,97	83990,21	383335,41	NA	0,89	8,16	9,16	-0,38	89,09	-0,17	0,27	NA	0	0	0	-0,27	-2,44	-127,41	0,05	0,25	0,25	174575,19	27842,89	135175,25	NA	0,89	8,16	9,16	-0,27	89,09	-0,03	0,27	NA	0	0	0	-0,5	-5,43	-533,13	0,06	0,27	0,27	384394,79
1187	-0,16	-1,12	-0,06	0,92	1,25	1,25	128,75	33,44	101,58	NA	0,86	6,2	7,2	84,57	86,11	-0,18	NA	9076,33	0	29,97	99,8	12,74	77,95	3,06	0,21	1,14	1,14	87,53	65,67	70,17	NA	0,84	5,12	6,12	33,66	83,65	16,01	2,31	23399,5	0	5,02	55,25	-1,49	-11,65	-0,51	0,24	1,02	1,02	124,63
1188	6,99	76,77	7,25	0,01	0,88	0,92	377,31	290,66	333,48	14,41	0,9	9,88	10,98	25,78	90,89	22,01	0,53	NA	0	19,48	44,39	17,31	84,97	15,34	0,21	1,02	1,11	323,52	201,93	247,53	21,73	0,79	3,89	4,91	41,88	79,63	36,28	1,5	20228,31	0	21,78	40,12	1,75	24,52	1,4	0,28	0,75	0,92	290,83
1189	5,02	6,89	5,38	0,22	2,11	2,16	389,6	163,66	86,31	3,69	0,27	0,37	1,37	17,78	27,08	36,31	1,44	NA	0	13,65	47,46	-3,64	-4,48	-4,18	0,72	2,69	2,81	418,71	109,08	55,63	6,48	0,19	0,23	1,23	12,92	18,76	8,87	1,33	28338,33	0	19	71,51	1,44	1,75	1,54	0,33	2,52	2,62	388,3
1190	12,67	80,04	17,13	0,08	0,29	0,29	491,9	83,17	400,71	1,89	0,83	5,23	6,31	27,72	84,16	24,72	0,22	20309,5	0	20,33	37,59	38,15	81,92	38,14	0,38	1,09	1,09	364,94	133,14	188,47	NA	0,53	1,13	2,15	45,79	53,44	78,42	1,1	47889,86	0,1	7,65	13,07	8,61	14,79	13,63	0,43	1,28	1,29	576,4
1191	0,28	17,03	0,08	0,05	1,02	1,02	102,2	95,94	91,14	NA	0,98	58,75	59,75	0,28	98,33	0,29	NA	NA	8,16	0	0	2,08	45,89	0,45	0	1,04	1,04	78,31	76,32	61	NA	0,95	21,02	22,02	2,08	95,46	2,54	4,44	NA	16,48	0	0	0,49	20,11	0,42	1,02	1,02	1,02	310,58
1192	-1,09	-8,44	-0,43	0,46	0,46	0,46	138,28	0,08	122,71	NA	0,87	6,74	7,74	15,99	87,07	21,6	0,22	NA	0	6,69	82,43	-9,94	-471,96	-8,9	0,19	0,64	0,64	326,64	139,71	315,02	0	0,98	46,46	47,46	6,65	97,89	8,79	0,06	7338	0	14,85	86,49	-16,99	119,72	-8,59	0,27	0,66	0,66	184,07
1193	2,57	591,8	0,43	0,98	1	1	56,72	1,29	59,97	NA	1	229,51	230,51	2,57	99,57	2,58	NA	NA	0	0	0	2,65	2,65	0,39	NA	NA	NA	54,02	44,88	NA	NA	NA	NA	1	2,65	0	NA	NA	NA	0	0	0	0,21	0,21	0,22	NA	NA	NA	392,52
1194	5,07	5,29	3,55	24,15	25	25	254,63	8,47	10,08	NA	0,04	0,04	1,04	106,2	4	126,82	NA	NA	0	70,74	92,7	2,17	2,31	2,28	15,9	16,44	16,44	383,6	12,43	23,01	NA	0,06	0,06	1,06	92,67	6,08	35,71	NA	2738	0	95,11	95,11	2,6	3,08	2,69	5,97	6,32	6,32	377,8
1195	-0,15	-6,2	-0,72	0,03	0,04	0,08	1712,12	15,67	878,07	78,68	0,98	39,33	40,33	3,4	97,52	3,62	0,03	NA	45,67	16,74	78,73	-31,76	122,89	-69,88	0,03	0,03	0,14	803,12	NA	882,67	101,91	1,26	-4,87	-3,87	-28,64	125,84	-17,56	-0,14	23551,5	14,41	6,87	18,44	1,96	-7,59	3,17	0,01	0,03	0,04	588,59
1196	0,49	21,72	3,93	0,02	1,02	1,02	2097,44	2830,08	2827,95	NA	0,98	43,46	44,46	0,49	97,75	0,5	NA	NA	0	0	0	76	92,7	80,7	5,28	5,55	5,55	387,58	18,47	68,87	NA	0,18	0,22	1,22	76	18,02	421,84	NA	NA	0	0	0	2,48	7,55	73,22	272,99	624,01	624,01	10751,84
1197	-75,81	-77,55	-6,53	41,33	44,46	44,46	31,33	2,18	0,7	NA	0,02	0,02	1,02	-75,81	2,25	-3370,41	NA	NA	0	0	0	6,64	20,94	2,43	1,37	1,46	1,46	133,44	8,13	89,89	0	0,68	2,15	3,15	6,64	68,3	9,72	NA	NA	0	0	0	1,55	4,74	3,98	1,48	1,48	1,48	936,61
1198	2,56	3,93	1,09	1,23	1,83	1,83	154,29	25,63	42,94	0,09	0,35	0,53	1,53	116,28	34,73	52,82	1,39	NA	0	48,2	82,5	7,54	7,86	5,47	17,12	17,12	17,14	264,64	NA	8,5	0,12	0,04	0,04	1,04	58,18	4,09	706,61	2,26	7686	0	36,71	58,46	11,01	14,89	8,33	1,71	1,71	1,71	275,57
1199	1,18	8,05	1	0,5	2,17	3,72	308,45	88,85	52,01	83,49	0,85	5,82	6,82	12,38	85,34	21,94	2,41	NA	17,46	9,49	31,93	1,58	15,97	1,78	0	1,95	3,08	413,22	221,02	113,46	129,73	0,9	9,13	10,13	10,99	90,13	17,7	3,86	1900,64	10,26	10,66	30,13	0,57	7,61	0,77	0,02	1,67	3,59	487,23
1200	-42,4	-61,29	NA	3,24	3,24	3,24	NA	NA	NA	NA	0,31	0,45	1,45	-42,4	30,82	-137,58	NA	NA	0	NA	0	41,5	44,58	5,55	14,73	14,73	14,73	48,85	NA	3,27	NA	0,07	0,07	1,07	65,68	6,89	602,42	NA	4171	0	3,24	34,84	-33,19	-36,7	-49,93	10,36	10,36	10,76	547,69
1201	0,14	1,41	0,42	0,07	0,07	0,7	1068,89	0	947,82	608,4	0,9	8,93	9,93	33,23	89,93	0,62	0,28	NA	0	97,16	96,45	1,45	11,1	0,55	0,38	0,38	0,66	138,86	0	118,48	33,09	0,87	6,63	7,63	34,7	86,89	2,75	0,31	7835,25	0	12,65	90,92	0,31	2,35	0,34	0,36	0,36	0,67	403,58
1202	-11,44	-31,64	-7,15	0,04	0,63	0,64	227,5	81,02	137,07	2,15	0,64	1,76	2,77	33,3	63,84	-9,32	0,61	9874,67	0	27,96	113,35	1,31	3,9	0,87	0,15	0,78	0,79	241,79	96,19	152,92	2,3	0,66	1,98	2,98	41,05	66,49	9,38	0,7	12560,5	0	26,32	88,89	-1,94	-5,32	-1,15	0,23	0,76	0,77	215,3
1203	-47,55	390,68	-6,84	0,11	0,13	0,13	52,39	1,17	58,02	0	1,12	-9,22	-8,22	8,2	112,17	-17,42	-0,14	NA	0	8,02	130,99	-8,56	71,29	-1,14	0,5	1,52	1,81	48,64	11,49	11,24	3,38	1,12	-9,33	-8,33	2,49	112,01	1,54	1,33	1327	0	1,47	161,81	5,7	77,76	1,72	0,49	0,92	1,05	110,06
1204	9,14	29,64	5,11	0,2	0,37	0,37	203,71	23,41	138,77	0,33	0,69	2,24	3,24	32,28	69,18	21,29	0,44	880	0	12,95	259,7	-35,21	3016,61	-172,2	0,15	0,3	0,3	1785,06	255,87	1741,76	NA	1,01	-86,67	-85,67	-2,4	101,17	-23,2	-0,02	-4313	0	160,48	-102,01	-29,99	94,17	-18,26	0,04	0,05	0,05	221,6
1205	0,19	14,37	5,99	3	11,56	11,56	11373,54	359,97	42,07	0	0,99	73,92	74,92	0,19	98,67	2,84	0,01	NA	0	0	0	-0,61	-83,62	-11,08	1561,95	1676,5	1676,5	6595,91	37,8	0,33	NA	0,99	135,23	136,39	-0,61	99,27	4,43	0,01	NA	0	0	0	1,62	69	23,41	44,22	46,13	46,13	5261,18
1206	-20,53	-121,4	-114,41	0,04	0,09	0,24	2028,44	85,15	1666,87	239,96	0,83	4,91	5,91	-20,53	83,09	-4,25	0,21	NA	0	0	0	-2,47	-17,36	-18,33	0,12	0,25	0,33	2705,5	290,45	2288,24	185,3	0,86	6,02	7,02	-2,47	85,75	6,49	0,2	NA	0	0	0	-2,27	-22,31	-19,54	0,06	0,16	0,24	3131,11
1207	NA	0	NA	NA	NA	NA	NA	NA	NA	NA	NA	0	0	NA	NA	NA	NA	NA	NA	NA	NA	NA	NA	NA	NA	NA	NA	NA	NA	NA	NA	NA	NA	NA	NA	NA	NA	NA	NA	NA	NA	NA	NA	NA	NA	NA	NA	NA	NA
1208	4,42	7,05	4,1	0,11	1,63	1,64	338,07	188,2	123,32	1,06	0,37	0,6	1,6	17,54	37,35	35,63	1,62	NA	0	12,19	45,24	-4,77	-10,92	-5,96	0,09	0,99	1	456,72	228,11	251,83	1,2	0,56	1,29	2,29	4,48	56,36	4,16	1,46	18393,58	0	11,56	77,73	-2,19	-5,36	-1,77	0,1	1,01	1,08	293,52
1209	10,49	20,28	9,29	0,03	2,09	2,09	322,44	216,74	113,37	0,04	0,47	0,91	1,93	31,71	48,3	26,67	2,44	NA	7,69	18,8	54,33	8,89	21	7,61	0,03	1,62	1,62	312,57	236,78	153,85	NA	0,58	1,36	2,36	25,99	57,67	19,06	2,58	36767,32	4,67	14,65	51,47	2,23	4,5	2,26	0,25	1,74	1,74	368,75
1210	-27,12	-128,62	-6,87	0,1	1,1	1,19	92,22	46,23	39,14	6,53	0,79	3,74	4,74	0,22	78,92	-20,69	5,93	NA	35,81	6,92	111,49	-18,73	-79,32	-0,9	0,04	0,17	0,18	17,63	1,77	11,22	0,11	0,76	3,23	4,23	56,28	76,38	6,01	0,3	10555,33	11,34	3,62	42,34	4,24	14,42	0,46	0,02	0,18	0,2	39,25
1211	7,83	45,67	4,46	1	1,04	2,93	207,37	0,6	16,44	31,56	0,83	4,83	5,83	25,89	82,85	14,4	0,23	NA	0	10,29	65,06	26,12	63,26	13,09	0,08	0,12	0,35	182,98	4,33	83,05	24,27	0,59	1,42	2,42	43,59	58,72	52,3	0,52	14865,83	12,45	8,76	37,25	8,98	26,58	8,17	0,14	0,18	0,36	331,08
1212	8,41	9,44	3,27	10,52	15,14	15,14	141,4	42,73	9,23	0	0,11	0,12	1,12	30,05	10,89	77,26	NA	NA	0	8,41	67,63	3,46	3,61	5,05	26,56	38,9	38,9	532,75	166,62	13,51	NA	0,03	0,03	1,04	48,46	4,05	134,62	NA	8115	0	65,68	89,72	-55,89	-62,76	-19,97	13,54	13,54	13,54	130,09
1213	-0,03	-0,08	-0,02	0,15	0,4	0,47	271,75	41,19	163,33	12,14	0,64	1,79	2,79	1,42	64,21	30,35	0,55	88169	0	1,08	6,1	0,46	1,34	0,62	0,32	0,43	0,48	487,94	32,36	311,37	17,85	0,65	1,88	2,88	1,02	65,29	11,01	0,52	36886,5	0	0,74	5,82	-0,54	-1,54	-0,86	0,32	0,41	0,44	575,3
1214	-4,82	-5,03	-19,07	13,81	17,35	17,35	1439,92	178,01	50,22	NA	0,04	0,04	1,04	-1,69	4,1	32,29	2,51	NA	0	12,39	56,42	13,71	14,72	17,37	10,04	12,12	12,12	462,48	57,1	27,45	NA	0,07	0,07	1,07	13,71	6,91	271,83	3,5	NA	0	0	0	3,27	3,37	12,32	27,63	33,77	33,77	1371,52
1215	-0,22	-0,71	-0,11	23,55	25,6	25,6	177,05	8,15	3,97	0	0,68	2,17	3,17	-0,22	68,46	24,82	0,75	NA	0	0	0	0,48	1,15	1,22	3,49	15,82	15,82	924,21	250	20,26	NA	0,58	1,39	2,39	0,48	58,08	11,7	1,43	NA	50,84	0	0	-7,94	-23,13	-9,67	16,17	21,5	21,5	443,67
1216	23,95	47,38	1,62	1,74	2,82	2,82	24,69	7,32	6,8	NA	0,49	0,98	1,98	125,41	49,47	66,79	3,45	NA	0	6,88	63,66	-1,08	-4,57	-0,4	1,55	2,19	2,19	135,46	30,5	47,75	0	0,71	3,02	4,23	80,74	76,38	5,97	2,75	5243,57	29,7	30,36	90,05	11,39	27,49	1,46	1,32	2,62	2,65	46,64
1217	1,34	3,28	0,5	0,33	3,01	3,22	135,26	105,16	35,51	8,41	0,59	1,46	2,46	32,83	59,31	10,55	12,7	NA	30,81	11,7	84,42	0,38	1,86	0,26	0,25	1,26	1,26	247,07	194,49	142,17	0,61	0,79	3,86	4,86	19,68	79,43	3,62	84,35	9340	20,89	13,07	78,69	0,5	1,6	0,2	0,9	1,46	1,46	143,9
1218	1	2,54	1,44	0,04	0,28	0,32	525,56	76,45	79,57	11,35	0,6	1,52	2,55	8,57	60,73	12,33	0,49	14519,67	44,01	10,93	36,03	0,4	1,21	0,86	0,03	0,2	0,23	789,81	84,5	298,48	14,52	0,67	2,04	3,07	6,74	67,38	10,35	0,4	17765,09	26,54	13,73	32,81	1,48	4,34	2,87	0,03	0,21	0,25	704,92
1219	0,21	20,02	0,21	0,27	1,42	1,42	365,89	251,83	246,45	NA	0,99	95,62	96,62	0,21	98,96	1,13	9,44	NA	0	0	0	-0,02	-1,56	-0,02	0,03	1,15	1,15	405,02	311	333,42	NA	0,99	82,09	83,09	-0,02	98,8	-0,02	4,14	NA	0	0	0	0,87	32,42	0,56	0,15	1,35	1,35	235,36
1220	32,14	145,89	15,3	0,29	0,44	0,44	173,3	18,49	127,53	0	0,78	3,54	4,54	54,92	77,97	50,96	0,33	NA	0	10,85	32,81	9,87	47,42	5,21	0,59	0,99	0,99	192,47	58,9	145,6	NA	0,79	3,8	4,8	20,72	79,18	24,02	0,88	8627,5	0	5,72	24,49	15,84	49,79	10,8	0,39	1,32	1,32	248,29
1221	-8,93	-13,21	-8,42	0,31	1,69	3,26	343,2	118,31	47,99	137,03	0,32	0,48	1,48	-8,93	32,43	3,25	4,39	NA	15,81	0	0	-160,91	-552,77	-132,93	0,26	0,55	1,12	301,53	62,34	170,2	120,56	0,71	2,44	3,44	-160,91	70,89	-187,4	1,51	NA	13,07	0	0	57,19	67,87	37,87	4,01	4,65	6,16	241,03
1222	-7,6	-7,6	NA	NA	NA	NA	NA	NA	NA	NA	NA	NA	1	-7,6	0	NA	NA	NA	0	NA	0	-78,22	-230,28	-137,35	0,92	1,51	1,51	640,88	249,67	417,38	NA	0,66	1,94	2,94	-78,22	66,03	-118,46	NA	NA	0	0	0	52,08	78,78	20,29	2,51	2,95	2,95	141,8
1223	11,44	17,92	1,51	2,77	2,77	2,77	47,95	0	17,15	0	0,36	0,57	1,57	11,44	36,15	31,64	NA	NA	0	0	0	0,45	1,02	0,11	1,41	1,92	1,92	84,5	22,19	43,5	NA	0,56	1,25	2,25	0,45	55,55	0,82	NA	NA	0	0	0	0,55	0,72	0,05	0,62	5,63	5,63	30,57
1224	0,58	24,47	0,21	0,05	0,99	1,01	131,82	113,62	120,38	2,35	0,98	41,18	42,18	9,36	97,63	4,19	1,08	NA	3,32	3,18	55,02	3,32	94,88	1,58	0,14	0,97	0,98	173,58	130,99	156,71	1,44	0,96	27,54	28,54	11,41	96,5	6,26	0,8	NA	0	3,85	88,24	3,59	53,54	NA	0,24	1,05	1,05	128,38
1225	0,05	0,12	0,06	-0,26	0,53	0,54	448,23	72,78	238,25	2,31	0,57	1,33	2,33	15,63	57,14	5,76	1,13	NA	0,97	19,18	97,96	0,12	0,27	0,36	-0,26	0,46	0,49	1125,03	207,17	585,14	17	0,56	1,28	2,28	4,99	56,09	3	1,08	NA	0	15,03	52,05	3,74	14,48	7,4	0,02	0,16	1,54	719,45
1226	-1,32	-5,93	-0,77	0,26	1,12	1,13	211,24	132,96	150,72	1,34	0,78	3,48	4,48	4,5	77,66	2,67	1,59	26124,75	5,05	3,38	73,39	NA	-127,68	-33,57	NA	0	NA	NA	NA	241,61	NA	NA	2,89	0	NA	NA	-34,85	NA	15119,25	NA	19,97	162,22	-5,16	-29,15	-5,52	0,38	0,88	0,91	389,23
1227	6,54	26,87	3,77	0,22	0,9	1,18	209,74	88,07	115,48	36,61	0,76	3,11	4,11	17,94	75,67	16,94	1,42	NA	19,55	6,57	45,24	0,89	2,18	0,55	0	0,86	1,56	225,22	99	76,23	80,97	0,59	1,45	2,45	13,48	59,21	14,57	2,5	20509,88	24,38	7,77	57,39	0,14	0,53	0,16	0,08	0,69	1,01	417,32
1228	0,02	0,29	0,28	0,72	4,36	4,36	4170,07	2363,79	650,1	0	0,91	10,58	11,58	0,02	91,37	0,03	0,28	NA	0	0	0	0,22	3,26	1,27	22,91	193,2	193,2	2075,69	1369,59	8,04	NA	0,93	13,56	14,56	0,22	93,13	0,24	0,29	NA	0	0	0	0,01	0,17	0,14	0,8	7,64	7,64	4499,75
1229	50,61	75,82	25,17	1,19	1,22	1,23	181,04	1,97	57,47	0,27	0,33	0,5	1,5	58,65	33,25	187,77	1,12	65068,67	0	4	9,61	-5,16	-6,52	-17,52	0,74	1,33	1,33	1238,42	148,27	252,13	1,23	0,21	0,26	1,26	2,88	20,81	45,21	1,09	7553,67	0	27,28	65,61	0,98	1,3	1,31	0,93	2,04	2,04	482,62
1230	2,07	10,82	1,9	0,08	0,96	1,1	333,08	186,54	210,9	29,18	0,81	4,22	5,22	28,88	80,85	7,26	0,89	NA	0	24,53	69,36	4,2	14,46	3,5	0,24	0,98	1,2	303,8	114,67	155,69	34,46	0,71	2,44	3,44	35,71	70,94	13,47	1	13626,83	0	26,22	73,03	1,27	5,41	1,34	0,06	0,93	1,52	381,98
1231	-4,29	-46,29	-3,22	0,19	0,74	1,02	273,28	106,39	242,64	68,38	0,91	9,79	10,8	4,25	90,74	4,44	1,1	NA	0	6,41	53,93	-0,32	-3,51	-0,22	0,43	0,79	1,05	259,59	71,56	225,74	59,36	0,91	10,14	11,14	9,05	91,02	5,33	1,45	9056,88	0	6,66	59,82	0,24	2,83	0,07	0,47	0,99	1,09	109,42
1232	0,86	90,13	39,67	0	0,6	0,6	16842,79	9791,09	16399,51	0	0,99	104,13	105,13	0,86	99,05	0,87	0,04	NA	0	0	0	-0,58	-57,53	-10,58	0,42	4,24	4,24	6617,13	194,72	471,84	NA	0,99	97,57	98,57	0,93	98,99	-0,59	1,34	NA	0	27,36	-320,43	0,99	54,68	5,22	0,18	0,44	0,44	1922,89
1233	64,93	76,6	22,99	5,49	6,56	6,56	72,22	20,91	19,42	NA	0,15	0,18	1,18	64,93	15,23	426,24	NA	NA	0	0	0	9,32	10,33	2,25	6,43	10,2	10,2	88,22	32,21	8,53	NA	0,1	0,11	1,11	9,32	9,8	95,06	NA	NA	0	0	0	18,85	25,12	3,16	0,64	3,5	4	60,93
1234	7,5	63,78	3,26	0,15	1,13	1,13	158,38	135,31	138,23	NA	0,88	7,51	8,51	42,81	88,24	8,5	NA	NA	0	15,36	79,97	-0,05	-0,52	-0,02	0,08	1,07	1,07	133,51	117,62	118,5	0	0,9	8,99	9,99	62,81	89,99	0,03	2,6	NA	0	22,99	94,66	-9,04	-146,08	NA	0,3	1,02	1,02	109,2
1235	73,65	531,31	73,89	0,06	0,75	0,75	365,15	214,26	308,38	0	0,86	6,19	7,21	77,11	86,14	100,63	0,4	46413	0	3,46	3,78	2,95	5,55	1,94	0,37	0,38	0,38	239,6	1,68	103,41	0	0,46	0,86	1,88	12,66	46,79	107,57	0,67	8742	0	6,37	15,58	-9,66	-40,5	-13,16	0,51	0,59	0,59	496,12
1236	25,89	-354,26	4,3	0,16	0,6	0,6	60,42	22,31	51,33	0,04	1,06	-14,53	-13,68	50,28	107,31	44,06	0,23	NA	0	4,05	30,95	10,91	152,62	5,48	0,25	0,96	0,96	183,28	75,64	107,65	NA	0,9	12,55	13,99	33,57	92,85	34,64	0,87	66245	0	11,38	34,92	-4,48	111,91	-4,46	0,01	0,8	0,8	361,69
1237	4,31	17,4	4,56	0,05	1,22	1,26	385,56	305,55	265,1	10,47	0,75	3,01	4,04	15,37	75,26	6,73	2,72	21085,64	2,09	11,72	58,25	4,83	12,77	3,2	0,51	1,66	1,78	241,76	108,97	109,93	13,4	0,61	1,62	2,64	26,18	62,19	11,58	2,98	19886,59	0,63	14,14	64,42	2,38	6,16	2,15	0,77	1,68	1,91	329,79
1238	18,05	20,68	15,01	0,05	7,48	7,48	302,74	167,76	22,59	0	0,12	0,14	1,15	47,95	12,74	360,51	2,2	NA	0	24,87	37,38	16,21	17,6	19,7	5,15	16,98	17,02	443,5	173,43	14,67	0,67	0,08	0,09	1,09	40,55	7,9	429,34	2,27	23190,82	0	29,57	38,13	18,56	24	12,39	2,49	3,99	3,99	243,11
1239	1,93	17,14	3,95	0,06	0,92	0,99	745,07	561,87	654	47,98	0,89	7,89	8,89	1,93	88,75	7,75	2,27	NA	0	0	0	1,12	8,44	1,64	0,32	0,36	0,36	535,75	15,69	458,32	2,45	0,87	6,54	7,54	1,12	86,74	7,45	0,24	NA	0	0	0	0,06	0,42	0,14	0,1	0,31	0,43	895,18
1240	32,86	68,69	14,37	0,08	1,58	1,8	159,23	115,29	49,23	17,13	0,52	1,09	2,09	81,44	52,17	77,22	4,51	NA	17,62	21,26	50,59	-3,78	-12,99	-2,72	0,02	1,01	1,12	262,85	175,03	139,44	19,49	0,71	2,43	3,43	30,16	70,88	-0,46	1,41	11738,39	14,64	24,44	67,25	17,52	35,84	8,44	0,02	1,63	1,76	175,38
1241	2,27	3,42	0,03	2,96	2,96	2,96	5,61	NA	1,87	NA	0,34	0,51	1,51	2,27	33,76	6,72	NA	NA	0	0	0	-5,23	-2121,6	-1,59	0,5	1	1	110,83	NA	109,04	NA	1	404,48	405,48	-5,23	99,75	-5,25	NA	NA	0	0	0	0,63	56,26	0,05	0,38	0,8	0,8	26,57
1242	9,17	15,39	4,67	0,04	2,47	2,95	185,45	120,4	40,64	24,09	0,4	0,67	1,68	16,17	40,44	55,71	3,64	NA	17,79	3,57	20,34	0,28	0,84	0,22	0	0,86	1,4	292,31	142,41	151,34	90,33	0,66	2	3,01	6,29	66,75	15,46	3,25	34102	10,95	4,81	29,41	0,61	2,13	0,35	0	1,06	1,37	207,26
1243	3,92	-20,8	1,04	0,21	1,01	1,01	96,52	74,61	93,45	NA	1,19	-6,31	-5,31	305,19	118,85	3,82	-10,79	NA	0	79,88	97,22	2,27	-25,63	0,86	0,2	0,99	0,99	138,17	90,81	115,62	NA	1,09	-12,3	-11,3	201,05	108,85	2,42	-14,5	37710,6	0	75,25	94,3	-10,92	55,24	-3,57	0,32	0,91	0,91	119,06
1244	13,51	55,03	4,12	0,01	1,02	1,02	110,91	83,15	64,74	NA	0,75	3,07	4,07	62,1	75,44	33,13	1,07	NA	16,11	14,8	58,32	40,02	66,32	13,35	0,65	2,3	2,3	121,8	77,95	47,22	NA	0,4	0,66	1,66	92,24	39,66	124,81	6,37	15349,75	0	17,42	45,99	5,69	14,12	3,38	0,04	1,6	1,6	216,36
1245	3,96	8,06	4,25	0,35	1,22	1,32	390,18	153,37	142,24	17,98	0,51	1,04	2,04	19,64	50,87	14,31	1,41	NA	11,24	16,81	62	17,1	39,49	9,87	0,29	1,26	1,76	210,74	78,68	83,73	42,39	0,57	1,31	2,31	30,95	56,7	34,51	1,54	37574,35	0	8	36,21	3,74	6,95	6,01	0,9	1,34	2,32	585,64
1246	-6,63	-31,03	-1,08	1,27	1,27	1,27	41,83	0	46,25	0	0,79	3,68	4,68	1,29	78,62	-8,44	NA	NA	0	1,3	612,55	1,13	6,17	0,45	0,23	1,23	1,23	145,84	117,28	110,93	0	0,82	4,44	5,44	1,39	81,63	1,39	NA	NA	4,51	0,1	10,16	22,59	37,35	11,16	1,92	2,53	2,53	179,81
1247	2,51	17,34	2,51	0,2	0,98	1,07	363,87	165,24	112,11	19,44	0,84	5,83	6,91	25,32	85,54	13,23	1,08	10901,29	53,08	22,8	80,15	2,92	15,79	1,82	0,16	1,1	1,16	226,79	111,84	56,95	8,21	0,8	4,32	5,4	33,78	81,49	15,32	1,19	14816,79	54,48	19,18	62,73	11,72	34,1	2,82	0,34	0,94	1,05	87,61
1248	1,54	93,38	19,14	0,08	0,1	0,1	4513,39	27,37	1119,3	NA	0,98	59,5	60,5	1,54	98,35	4,1	0,71	NA	72,88	0	0	5,07	76,3	30,72	0,35	0,37	0,37	2212,72	14,75	623,05	NA	0,93	14,06	15,06	5,07	93,36	10,5	0,76	NA	64,44	0	0	3,53	94,66	21,92	0,65	0,81	0,81	2259,55
1249	37,38	58,93	8,45	1,84	1,85	1,85	82,26	0,31	29,63	0	0,37	0,58	1,58	39,35	36,58	146,58	1,97	NA	0	0,45	3,04	15,11	31,23	4,48	0,91	0,96	0,96	108,25	2,49	53,01	NA	0,52	1,07	2,07	30,73	51,61	52,9	1,88	23242	0	4,63	30,78	-42,53	-394,03	-19,34	0,07	0,78	0,78	165,5
1250	-105,16	119,55	-28,02	0,43	0,53	0,53	97	18,92	180,33	0	1,88	-2,14	-1,14	-105,16	187,96	-46,53	NA	NA	0	0	0	-71,14	275,38	-11,86	0,06	0,79	0,79	60,87	55,17	75,54	NA	1,26	-4,87	-3,87	-71,14	125,83	-56,54	NA	NA	0	0	0	6,07	-64,22	2,37	0,07	0,76	0,76	142,41
1251	1,8	7,6	0,51	0,1	0,94	0,94	102,5	58,92	70,15	0	0,76	3,23	4,23	41,82	76,33	10,82	0,88	NA	0,35	11,27	77,84	21,84	57,1	9,91	1,13	1,29	1,29	165,65	15,51	71,61	NA	0,62	1,61	2,61	43,23	61,74	45,67	1,87	NA	17,91	9,71	40,17	-6,19	-961,87	-3,54	0,15	0,83	0,83	208,26
1252	-6,04	-68,89	-4,51	0,02	0,72	0,75	271,78	171,37	194,25	6,94	0,91	10,4	11,4	16,51	91,23	0,75	0,3	NA	18,14	16,84	-73,45	-6,6	-31,2	-3,12	0,32	0,85	0,87	172,42	59,44	85,73	2,29	0,97	4,59	4,73	6,26	78,84	-1,19	1,26	6634,67	30,44	6,08	79,01	-0,11	-0,28	-0,09	0,02	0,86	1,24	308,75
1253	10,42	16,53	11,27	1,07	2,43	2,47	393,82	194,47	142,59	4,71	0,37	0,59	1,59	15,76	36,96	36,83	6,67	25728,77	0	5,78	24,37	4,58	7,09	4,31	1,29	2,59	2,6	342,94	154,86	118,48	0,22	0,35	0,55	1,55	10,73	35,32	22,34	7,29	17137,73	0	5,77	37,47	12,92	21,44	12,16	0,39	2,33	2,34	342,55
1254	-32,12	168,55	-47,18	0,12	0,62	0,62	534,72	312,89	629,63	0	1,19	-6,25	-5,25	-28,75	119,06	-19,63	-0,73	NA	0	4,95	-35,34	-12,05	30,06	-14,23	0,26	0,4	0,4	430,85	86,47	595,35	NA	1,4	-3,49	-2,49	-4,97	140,1	1,55	-0,92	1840,67	0	8,36	33,96	1,47	-7,14	3,16	0,23	0,28	0,28	783,63
1255	3,6	5,57	0,93	0,71	2,69	3,26	93,62	49,62	25,08	14,69	0,35	0,55	1,55	75,45	35,32	67,7	6,06	NA	0	18,48	64,46	3,26	5,28	0,86	0,61	2,49	2,88	95,99	58,61	31,22	12,33	0,38	0,62	1,62	111,25	38,33	47,42	13,24	9432,55	0	28,4	81,95	28,59	46,05	8,68	1,3	2,74	2,93	110,47
1256	-8,93	-17,08	-4,54	0,03	2,25	2,29	185,02	69,08	37,98	1,36	0,48	0,91	1,91	14,11	47,72	-1,95	1,16	NA	0	11,71	98,23	-8,17	-15,88	-4,33	0,07	3,69	3,7	193,7	62,65	24,43	0,18	0,49	0,95	1,95	17,27	48,59	-2,15	1,11	12881,11	0	13,5	97,84	-9,84	-26,79	-5,9	0,25	1,78	1,79	218,45
1257	2,21	6,51	2,37	4,48	10,04	12,33	391,53	112,98	20,33	47,19	0,66	1,95	2,95	15,95	66,13	10,65	2,68	10826,96	0	14,79	60,22	-4,74	-15,56	-7,43	4,2	8,18	10,17	572,43	141,37	35,57	71,87	0,69	2,28	3,28	8,61	69,54	0,06	2,62	6870,8	0	20,94	94,43	0,69	3,22	0,87	10,45	18,98	28,06	462,45
1258	12,85	19,5	17,71	0,33	0,77	0,77	501,63	73,13	169,01	NA	0,34	0,52	1,52	20,24	34,1	76,61	0,89	19862,33	0	10,18	19,52	18,01	27,25	25,54	0,43	0,61	0,61	517,59	23,3	126,22	NA	0,34	0,51	1,51	37,12	33,88	69,43	0,89	14784,83	0	27,09	46,44	14,16	18,24	10,09	0,76	1,29	1,29	259,37
1259	-217,53	208,9	-74,67	0,47	0,48	0,48	124,95	1,07	234,96	NA	2,04	-1,96	-0,96	4,74	204,13	-102,55	-12,47	NA	0	76,3	4418,11	46,88	167,73	7,95	0,05	1,4	1,4	61,86	58,82	43,62	NA	0,72	2,58	3,58	74,23	72,05	67,11	NA	15019	0	4,64	35,75	3,11	20,44	1,32	0,01	1,18	1,18	153,9
1260	17,12	-150,85	9,79	0,29	0,81	0,89	208,22	118,66	228,84	19,21	1,11	-9,81	-8,81	44,54	111,35	27,43	-10,19	11959	0	15,69	51,02	20,91	328,61	7,91	0,39	0,94	1,07	138,01	70,17	126,75	16,78	0,94	14,71	15,71	95,11	93,64	23,83	NA	11909	0	28,06	72,1	31,53	87,46	16,67	1,17	1,48	1,52	192,48
1261	5,01	24,82	1,87	1,06	1,06	1,06	135,93	0	107,29	0	0,8	3,95	4,95	7,89	79,81	12,67	1,36	NA	0	1,07	16,83	5,68	35,96	2,15	0,14	1,13	1,13	138,53	114,13	114,68	NA	0,84	5,33	6,33	11,12	84,21	9,78	3,23	16824	0	2,07	33,31	12,47	43,53	3,22	0,15	1,3	1,3	93,96
1262	-1,14	3,25	-2,09	0,14	0,19	0,21	666,83	41,97	884,07	21,05	1,35	-3,85	-2,85	19,06	135,05	3,62	-0,49	NA	0	37	76,21	1,12	-3,18	1,86	0,23	0,23	0,23	604,14	1,3	799,86	1,88	1,35	-3,83	-2,83	16,72	135,35	4,32	-0,51	NA	0	25,81	67,1	6,06	-40,19	11,54	0,13	0,43	0,44	693,21
1263	-4,98	-4,98	NA	NA	NA	NA	NA	NA	NA	NA	0	0	1	-4,98	0	NA	NA	NA	0	NA	NA	0	0	NA	NA	NA	NA	NA	NA	NA	NA	NA	NA	1	0	0	NA	NA	NA	0	NA	NA	0	0	NA	NA	NA	NA	NA
1264	33,11	52,38	7,52	3,67	9,55	9,55	82,65	50,32	8,56	0	0,37	0,58	1,58	34,54	36,79	90	NA	-24221	26,31	0,33	-0,98	-108,55	-119,97	-19,72	7,58	10,51	10,51	66,32	18,25	6,23	NA	0,1	0,11	1,11	-18,73	9,52	-1140,64	NA	-430	0	16,32	-550,93	8,75	16,61	0,92	0,29	0,48	0,48	38,36
1265	0,15	0,63	0,06	0,01	1,12	1,21	146,16	107,55	68,27	8,39	0,77	3,35	4,35	52,32	77,02	15,05	1,68	NA	19,42	20,95	75,34	-1,11	-5,68	-0,57	0,02	0,99	1,08	187,28	131,46	103,87	12,13	0,81	4,13	5,13	44,97	80,53	7,89	1,23	NA	16,58	23,64	76,92	-1,65	-10,97	-0,92	0,01	1	1,1	201,28
1266	-37,77	-26215,79	-11,39	0,19	0,19	0,19	109,8	0	108,44	0	1	693,05	694,05	-37,77	99,86	-12,45	0	NA	0	0	0	-22,14	100,69	-3,33	0,37	0,37	0,37	54,84	NA	65,98	NA	1,22	-5,55	-4,55	-22,14	121,99	3,61	-0,41	NA	0	0	0	-10,22	26,52	-1,53	0,51	0,51	0,51	54,59
1267	0,19	0,75	0,05	0,22	1,34	1,34	91,97	74,6	35,1	0,07	0,75	2,93	3,93	117,6	74,58	0,26	NA	7902,4	34,58	29,66	91,34	1,16	3,73	0,46	1,35	1,42	1,42	144,24	6,63	43,71	0,08	0,69	2,21	3,21	96,61	68,89	1,69	NA	7271	37,41	37,72	85,65	0,24	1,14	0,07	0,79	1,17	1,17	110,96
1268	-23,52	251,57	-2175,64	0,09	0,89	0,89	33671,54	14904,92	18647,54	NA	1,09	-11,7	-10,7	-23,52	109,35	-6,71	0,88	-2702	52,65	0	0	-3,32	55,32	-10,48	0,21	0,55	0,55	1151,89	373,49	1099,18	NA	1,06	-17,67	-16,67	-3,19	106	1,44	0,07	NA	9,25	0,42	10,44	-2,14	69,05	-13,67	0,14	0,27	0,27	2321
1269	14,75	24,16	4,56	1,15	1,72	2,52	112,52	24,6	43,2	35,12	0,39	0,64	1,64	36,67	38,98	45,19	32,31	10563,44	0	6,78	49,35	10,65	27,15	3,46	1,05	1,84	1,92	118,61	47,1	60,2	5,14	0,61	1,55	2,55	19,52	60,76	18,17	37,26	10375,7	0	2,88	39,04	48,34	63,6	9,23	3,51	3,87	3,95	69,48
1270	-6,75	-16,51	-306,45	0,14	0,27	1,65	16536,65	981,01	7351,83	10231,72	0,52	1,26	2,45	-2,32	59,13	-12,28	1,91	NA	0	201,13	-161,46	-3,97	-14,25	-15,18	0,36	0,48	5	1393,97	30,68	247,6	1134,5	0,61	2,18	3,59	-0,72	72,11	-6,03	7,62	37957,25	32,53	12,42	92,59	0,55	1,29	0,85	0,01	0,13	2,88	569,17
1271	-1,75	-17,29	-4,38	-0,39	1,12	9,53	911,75	118,56	78,49	669,23	0,9	8,89	9,89	3,02	89,89	0,42	7,34	NA	0	11,95	58,88	0,12	1,24	0,31	0,75	2,48	14,01	971,88	100,13	57,88	676,44	0,9	9,52	10,52	4,77	90,5	2,13	8,46	19420,75	0	12,38	59,27	0,15	1,39	0,58	0,16	1,06	5,52	1372,08
1272	3,83	5,54	2,3	0,82	0,82	0,82	218,4	NA	56,39	NA	0,26	0,38	1,45	12,4	30,83	132,61	0,88	NA	0	5,14	17,39	2,88	4,53	2,59	0,98	1,8	1,8	328,71	NA	105,07	NA	0,32	0,51	1,58	19,78	36,55	92,08	1,52	2455,33	0	15,22	29,42	2,07	2,09	1,14	30,23	30,23	30,23	200,59
1273	29,52	36,91	4,01	10,46	10,6	10,6	49,47	0,61	-12,22	0	0,16	0,2	1,25	210,64	20	181,41	NA	NA	34,41	24,62	81,78	1,13	1,23	0,13	-6,91	-12,58	-12,58	41,99	18,67	-13,28	NA	0,08	0,09	1,09	254,29	8,14	13,85	NA	4166,2	24,11	29,13	98,12	1,4	2,07	0,22	3,7	4,26	4,26	57,86
1274	5,57	15,68	2,91	0,41	0,87	0,87	190,11	39,48	86,7	0	0,65	1,82	2,82	61,81	64,51	23,57	0,89	7605,46	9,23	29,38	71,31	1,57	2,98	0,89	0,13	0,67	0,67	205,85	36,37	53,03	NA	0,47	0,9	1,9	66,26	47,24	21,17	0,86	11187,05	12,21	36,48	79,26	0,18	0,33	0,15	0,3	0,72	0,72	306,13
1275	1,79	4,5	0,6	0,92	1,66	1,66	122,91	54,38	73,2	0	0,6	1,51	2,51	1,79	60,22	2,97	NA	NA	0	0	0	0,65	0,97	0,74	1,92	3,25	3,25	415,14	114,78	118,56	0,03	0,33	0,48	1,48	0,65	32,64	3,26	12,74	NA	0	0	0	2,08	2,67	1,49	2,7	4,05	4,05	260,89
1276	0,03	1,09	0,02	0,02	0,51	1,02	257,57	118,52	244,15	126,15	0,97	37,5	38,5	19,53	97,4	1,95	1,58	NA	0	13,8	87,64	0,09	4,92	0,02	0,01	0,74	0,96	97,26	65,88	89,25	19,17	0,98	55,3	56,3	22,03	98,22	3,49	0,54	25885,71	0	5,85	52,36	0,02	1,12	0,01	0,01	0,61	0,98	204,6
1277	9,68	73,64	7,42	0	1	1,09	279,08	239,12	205,25	20,54	0,87	6,61	7,61	14,85	86,86	13,52	2,49	NA	12,34	3,96	23,97	8,22	32,43	5,41	0,02	1,04	1,19	240,28	179,36	174,17	27,34	0,75	2,95	3,95	14,99	74,66	13,8	2,65	24956,35	0,98	4,46	33,53	6,76	23,04	7,64	0,07	0,98	1,11	411,52
1278	12,5	14,29	5,88	4	4	8	171,29	NA	21,18	85,88	0,13	0,14	1,14	50	12,5	100	NA	NA	0	17,65	75	0,47	0,16	0,26	-0,09	-0,09	-0,54	199,38	0	-362,5	165,02	-1,84	-0,65	0,35	113,58	-184,34	-0,25	NA	2679	0	61,79	99,48	0,43	0,43	0,39	-24,55	-24,55	-305,27	331,34
1279	5,28	8,72	4,55	1,4	2,29	2,29	313,69	110	124	0	0,4	0,65	1,65	31,98	39,44	24,9	7,32	NA	0	23,01	65,72	15,59	20,63	14,5	2,59	3,95	3,95	339,64	107,66	81,04	NA	0,24	0,32	1,32	49,64	24,46	82,13	21,04	10813,63	0	31,69	56,67	-7,55	-9,01	-9,24	3,38	6,09	6,09	445,64
1280	-67,93	298,78	-11,39	0	0,37	0,54	61,04	27,35	54,52	12,73	1,23	-5,4	-4,4	-40,54	122,74	-43,67	-0,73	-8978	31,87	4,59	-111,24	-10,26	29,29	-1,75	0,15	0,55	0,59	62,23	33,48	64	3,18	1,35	-3,86	-2,86	48,34	135,03	3,97	-1,91	22675	29,98	9,99	86,49	-2,64	9,8	-0,81	0,02	0,43	0,44	111,2
1281	4,37	237,97	1,95	0,05	1,68	1,68	162,67	141,77	86,81	NA	0,98	53,45	54,45	4,69	98,16	8,56	0,61	NA	0	0,14	3,2	4,31	51,67	1,78	0,94	2,51	2,51	150,28	61,69	39,43	NA	0,92	10,98	11,98	9,53	91,65	17,39	0,56	63716,5	0	2,15	18,97	-11,4	223,1	-6,62	0,12	1,26	1,26	211,49
1282	0,14	0,79	0,04	0,15	1,2	1,2	100,8	78,08	74,49	NA	0,77	4,25	5,51	82,29	81,85	7,11	1,74	NA	0	22,75	90,62	0,15	0,29	0,04	0,54	2,23	2,23	86,84	43,34	25,7	NA	0,34	0,66	1,95	152,42	48,64	37,15	1,57	10536,13	0	36,23	87,67	0,22	1,77	0,06	0	0,23	0,99	104,14
1283	25,29	29,95	34,59	2,93	6,43	6,43	288,56	267,86	76,59	0	0,16	0,18	1,18	25,29	15,56	162,59	NA	NA	0	0	0	-22,99	-248,71	-172,28	0,46	0,58	0,58	2735,83	298,23	2448,97	NA	0,91	9,82	10,82	-22,99	90,76	-8,07	0,2	NA	0	0	0	-6,57	1348,17	-9,75	0,51	0,61	0,61	540,51
1284	1,62	49,31	1,9	0,55	1,52	1,52	426,69	132,22	160	0,05	0,83	25,34	30,41	22,23	96,71	8,37	0,13	NA	0	24,16	81,64	8,21	74,06	10,77	0,14	1,26	1,26	478,57	392,89	351,6	0,06	0,89	8,02	9,02	41,31	88,91	15,82	1,91	16290,14	0	43,4	108,42	1,55	15,35	3,84	0,11	0,83	0,83	901,49
1285	-8,92	-31,88	-21,78	0,02	0,23	0,24	888,65	115,17	566,57	10,91	0,72	2,57	3,57	2,19	72,01	9,27	0,42	10426,53	0	27,13	56,63	-7,4	-31,54	-16,96	0,01	0,17	0,17	836,16	88,89	531,76	NA	0,77	3,26	4,26	4,37	76,53	4,71	0,39	9711,93	0	26,98	58,41	-6,35	-29,63	-10,34	0,01	0,11	0,12	592,54
1286	-52,48	112,99	-7,92	0,4	0,41	0,52	54,91	0,24	48,45	5,45	1,46	-3,15	-2,15	91,43	146,45	-18,85	-0,16	7771,5	0	21,71	106,83	-74,7	240,49	-21,56	0,08	0,23	0,37	105,36	19,72	128,4	18,32	1,31	-4,22	-3,22	63,31	131,06	-31,42	-0,56	13420	0	39,84	122,73	-12,74	121,07	-5,77	0,89	0,91	0,91	164,78
1287	0,62	15,39	0,78	0,01	0,96	1,11	458,55	312,22	329,29	50,84	0,96	24	25	0,62	96	7,86	0,21	NA	0	0	0	-7,47	171,86	-8,28	0,18	0,79	0,92	404,47	208,55	343,51	45,18	1,04	-24	-23	-7,47	104,35	-7,16	-0,21	NA	0	0	0	0,65	-14,45	0,57	0,09	0,65	0,81	317,18
1288	-0,28	110,76	-3,8	0,01	0,01	0,01	4866,3	13,9	4099,8	NA	1	-390,73	-389,73	-0,28	100,26	5,11	0,15	NA	0	0	0	2,51	111,38	14,23	0,59	1,18	1,18	2066,37	70,4	119,31	NA	0,98	43,31	44,31	2,51	97,74	15,93	1,01	NA	0	0	0	-4,98	204,03	-28,21	1,18	2,07	2,07	2061,42
1289	23,5	68	8,99	0,24	1,04	1,07	139,29	71,64	86,14	2,79	0,65	1,89	2,89	48	65,45	44,91	1,28	18103,4	2,76	9,38	38,08	-8,8	-38,52	-3,2	-0,26	0,66	0,67	132,82	90,32	98,86	1,42	0,77	3,38	4,38	15,63	77,15	-3,44	0,53	7543,27	1,45	8,89	90,42	34,65	74,84	14,7	-0,09	1,44	1,44	154,4
1290	-7,01	-85,87	-6,7	0,59	0,7	0,7	348,01	34,26	316,08	0	0,92	11,25	12,25	-7,01	91,83	26,96	0,26	NA	0	0	0	-2,17	129,46	-43,82	0,01	0,1	0,1	7387,76	705,01	7408,42	NA	1,02	-60,8	-59,8	-2,17	101,67	-0,24	-0,02	NA	0	0	0	2,4	366,68	2,36	0,06	0,07	0,07	357,26
1291	14,67	94,27	6,09	0,19	0,98	1,05	151,01	97,28	89,77	7,76	0,84	5,43	6,43	17,91	84,44	20,91	1,29	40568,5	22,4	1,34	12,25	0,2	1,13	0,14	0,37	1,05	1,12	264,56	146,5	154,18	13,34	0,83	4,77	5,77	5,08	82,68	5,63	2,15	NA	22,75	3,54	28,65	7,54	31,83	6,84	0,05	1,01	1,26	330,05
1292	-56,42	18,79	-30,34	0,01	0,01	0,1	195,72	0	716,22	75,63	4	-1,33	-0,33	9,68	400,27	-14,1	-5,12	NA	30,26	35,55	528,49	-81,12	51,74	-6,35	0,27	0,39	0,39	28,59	8,42	72,41	NA	2,57	-1,64	-0,64	-81,12	256,78	-31,59	NA	-1729	0	0	0	24,55	222,46	14,51	0,23	1,12	1,12	215,15
1293	14,98	35,09	3,1	1,1	1,21	1,74	75,26	4,74	42,66	23,11	0,57	1,34	2,34	14,98	57,32	26,13	NA	NA	0	0	0	7,56	42,75	2,86	0,35	1,11	1,21	137,8	84,91	111,86	12,39	0,82	4,65	5,65	7,56	82,31	9,19	NA	NA	0	0	0	1,83	12,09	0,79	0,51	1,05	1,07	156,55
1294	-1216,92	-1216,92	-37,99	NA	NA	NA	11,36	NA	NA	NA	NA	NA	1	454,15	0	NA	NA	NA	0	52,17	363,76	86,13	93,29	14,19	13,4	13,04	13,04	60,14	-1,62	4,55	NA	0,08	0,08	1,08	190,22	7,67	1123,38	NA	10076	0	17,15	54,16	15,55	18,73	2,96	5,88	5,88	5,88	69,24
1295	-9	129,31	NA	0,14	0,14	0,14	NA	NA	NA	NA	1,07	-15,37	-14,37	-9	106,96	-8,41	-0,08	NA	0	NA	0	-0,97	12,11	NA	0,13	0,13	0,13	NA	NA	NA	NA	1,08	-13,51	-12,51	-0,97	107,99	-0,9	-0,09	NA	0	NA	0	-6,1	41,82	NA	0,07	0,07	0,07	NA
1296	-1,01	-12,77	-0,53	0,4	1,25	1,25	191,87	117,13	138,5	NA	0,85	10,74	12,69	51,62	92,12	29,28	2,41	NA	0	27,74	65,87	4,21	34,34	1,21	0,76	1,23	1,23	104,75	38,39	80,72	NA	0,8	6,54	8,16	36,88	87,74	12,68	9,62	23317,5	0	9,38	66	3,06	19,34	1,54	0,12	1,41	1,41	183,45
1297	4,24	-49,89	4,09	0,14	6,7	6,7	351,15	332,75	50,75	NA	1,08	-12,76	-11,76	4,24	108,5	4,14	41,48	NA	50,14	0	0	0,23	-1,23	62,3	0,25	8,62	8,62	100273,03	93931,92	11222,39	NA	1,18	-6,4	-5,41	0,23	118,5	0,44	41,23	NA	55,06	0	0	1,14	115,51	-34,06	0,26	7,96	8,34	-10878,9
1298	-0,1	48,91	-0,03	0,12	0,97	0,99	109,72	90,37	94,92	2,43	1	-475,22	-474,22	42,17	100,21	3,27	0,74	9453,14	10,16	12,74	83,01	1,22	129,49	0,28	0,37	1,02	1,02	83,95	51,49	47,61	NA	0,99	105,26	106,26	52,26	99,06	3,19	3,17	8758,86	38,81	11,74	82,18	3,93	88,43	2,18	0,31	1,06	1,06	201,88
1299	7,69	24,48	4,69	0	1,11	1,11	222,16	131,44	96,45	NA	0,69	2,18	3,18	7,69	68,58	15,5	1,15	NA	10,23	0	0	6,95	23,93	5,14	0	1	1	269,99	176,65	150,78	NA	0,71	2,44	3,44	6,95	70,96	12,91	1	NA	12,87	0	0	3,15	13,94	3,3	0	0,81	0,88	380,97
1300	-33,59	-2377,51	-75,34	584,81	697,21	697,21	816,39	72,07	0,64	NA	0,99	69,77	70,77	-33,59	98,59	-34,08	2,24	NA	0	0	0	-8,6	-2569,22	NA	NA	NA	NA	NA	NA	NA	NA	1	297,61	298,61	-8,6	99,67	-8,63	0,99	NA	0	NA	NA	6,43	95,71	41,85	0,72	4,52	4,52	2370,96
1301	-5,78	-44,18	-12,9	0,11	0,44	1,15	566,45	234,91	697,76	499,94	0,87	6,64	7,64	-5,78	86,91	-6,65	NA	NA	0	0	0	8,14	40,22	7,2	0,19	0,38	1,22	322,95	48,95	251,04	212,94	0,79	3,9	4,94	8,14	79,77	10,33	NA	NA	0	0	0	1,77	8,37	1,68	0,08	0,55	1,27	346,25
1302	-7,71	-7,71	NA	NA	NA	NA	NA	NA	NA	NA	NA	NA	1	-7,71	0	NA	NA	NA	0	NA	NA	0	0	NA	NA	NA	NA	NA	NA	NA	NA	0	0	1	0	0	NA	NA	NA	0	NA	NA	15,1	15,51	NA	38,13	38,13	38,13	2054,05
1303	-1,09	-1,41	-0,88	3,6	5	5,19	293,99	58,05	41,59	7,98	0,22	0,29	1,29	70,54	22,33	17,85	3,11	NA	0	57,86	94,57	-20,58	-32,19	-15,41	0,09	2,14	2,36	273,32	148,97	72,41	15,89	0,36	0,56	1,56	60,71	36,05	-32,67	1,83	15789,62	0	60,88	109,3	16,62	23,64	11,31	0,58	3,49	3,55	247,68
1304	12,13	28,7	5,55	0,05	1,44	1,54	166,41	86,95	69,43	7,47	0,57	1,36	2,37	50,6	57,74	31,52	1,76	NA	4,11	17,59	63,39	8,58	28,5	4,44	0,04	1,05	1,16	188,72	112,4	107,58	12,7	0,7	2,31	3,32	41,81	69,9	17,89	1,4	14919,7	8,3	17,18	65,53	10,15	31,69	NA	0,07	1,13	1,14	202,1
1305	1,16	7,4	2,33	1,13	1,13	1,19	735,05	2,61	613,46	31,89	0,84	5,4	6,4	3,13	84,39	5,33	NA	NA	0	3,99	25,74	1,83	10,74	2,76	0,98	1,15	1,2	551,15	80,24	451,22	23,17	0,83	4,88	5,88	4,38	83,01	2,2	NA	NA	0	3,85	58,18	0,73	5,53	0,84	0,41	0,97	1,01	417,11
1306	1,7	1,7	0,84	444,35	444,35	444,35	180,27	NA	0,4	NA	0	0	1	5	0,23	755	NA	NA	0	1,63	61,04	0,21	0,21	0,11	2963	2963	2963	185,08	0	0,06	0	0	0	1	0,21	0,03	633,33	NA	NA	0	0	0	2,18	2,19	2,02	152,48	152,48	152,48	338,54
1307	-2,92	-18,02	-22,06	0,92	1,11	1,19	2751,76	433,52	2281,01	203,35	0,84	5,18	6,18	-2,92	83,81	-3,48	NA	NA	0	0	0	0,04	0,25	0,42	0,95	1,13	1,19	3770,32	568,1	3118,74	192,95	0,84	5,2	6,2	0,04	83,87	0,05	NA	NA	0	0	0	-22,61	-22,61	-58,03	NA	NA	NA	934,09
1308	6,85	22,15	4,12	0,23	1,21	1,25	219,04	146,63	120,62	5,01	0,69	2,23	3,23	9,3	69,08	14,32	2,25	76625,83	13,35	1,48	16,61	1,52	3,43	0,98	0,14	1,34	1,44	236,07	155,07	103,77	12,81	0,56	1,25	2,25	4,96	55,65	8,33	2,59	NA	11,04	2,23	36,42	0,4	1,16	0,31	0,01	1,03	1,11	283,82
1309	-0,57	-2,2	-0,48	0,04	1,8	3,03	306,53	149,28	70,12	106,7	0,73	2,82	3,85	13,75	74,03	1,15	1,8	NA	4,97	12,06	94,07	0,34	1,44	0,84	0,03	1,61	2,71	894,59	446,46	259,84	315,2	0,76	3,19	4,21	9,56	76,22	1,38	1,89	17899,82	2,6	22,59	83,42	-6,26	-42,41	-11,05	0,02	1,12	1,7	643,1
1310	10,81	26,22	15,89	0,91	4,95	5,02	535,04	259,84	78,54	6,1	0,59	1,42	2,42	25,76	58,76	29,62	1,7	NA	0	21,97	42,32	11,42	25,78	16,14	0,22	6,52	6,58	515,92	344,86	60,59	4,09	0,56	1,26	2,26	25,66	55,7	32,24	2,18	37740,4	0	20,12	40,02	9,29	13,76	11,27	0,35	2,79	2,82	441,9
1311	-25,5	-59,18	-36,03	1,61	1,76	1,76	514,19	43,47	288,42	NA	0,57	1,32	2,32	22,35	56,91	-44,82	NA	NA	0	67,6	157,12	1,22	2,61	1,75	1,85	1,89	1,89	524,79	9,47	273,34	NA	0,53	1,14	2,14	44	53,19	2,29	NA	3306	0	61,5	89,11	7,62	13,38	8,08	2,32	2,35	2,35	385,98
1312	5,45	7,78	2,62	2,57	3,49	3,55	175,35	24,64	26,54	1,57	0,3	0,43	1,43	37,11	30,03	55,26	1,88	NA	13,76	15,25	61,46	5,13	18,26	1,32	0,73	1,43	1,53	94,04	9,05	12,9	1,22	0,72	2,56	3,56	60,27	71,93	25,38	1,1	14720,06	28,8	14,21	66,71	1,18	5,62	0,69	1,24	1,44	1,47	211,45
1313	-2,26	-3,61	-200,34	1,47	1,63	2,24	32312,43	1785,19	11027,95	6733,41	0,37	0,6	1,6	-2,26	37,47	3,14	2,88	NA	0	0	0	0,18	0,21	6,72	0,25	0,71	6,14	13408,31	677,21	1449,83	7979,53	0,12	0,14	1,14	0,18	12,49	50,29	2,73	NA	0	0	0	-1,86	-2,49	-52,52	0,98	1,18	4,74	10288,42
1314	0,61	7,08	0,24	0,21	0,67	1,06	142,85	58,21	127,62	50,41	0,91	10,61	11,61	48,16	91,39	3,88	1,85	8665,86	0	18,66	89,11	16,31	64,65	3,54	0,92	1	1,01	79,12	4,94	57,96	0,7	0,75	2,96	3,96	51,02	74,78	30,44	1,02	14345,2	0	7,52	52,98	9,5	29,51	3,09	0,03	1,05	1,05	118,27
1315	0,77	2,32	0,38	0,15	1,5	1,54	179,87	133,69	99,56	4,13	0,68	2,03	3	25,03	66,69	8,42	3,48	NA	0	11,99	76,54	-0,59	-2,04	-0,29	0,25	1,28	1,41	180,38	117,86	114,4	15,41	0,7	2,43	3,45	23,02	70,99	5,46	4,07	26183,33	0	11,67	67,94	-18,84	-83,9	-15,76	-0,02	1,09	1,3	304,45
1316	2,15	5,34	0,88	0,08	1,1	1,75	148,84	53,89	52,81	34,95	0,6	1,48	2,48	66,04	59,67	34,4	1,17	NA	0	26,12	70,45	-11,95	-33,46	-6	0,08	0,61	1,85	183,43	28,74	54,45	68,49	0,64	1,8	2,8	52,99	64,29	-18,58	0,82	6970,75	0	32,63	117,54	0,33	1,02	0,13	0,24	1	1,81	141,95
1317	23,63	93,77	3438,29	0,36	0,42	0,42	52956,79	2178,69	39180,32	NA	0,75	2,97	3,97	23,63	74,8	31,97	0,37	NA	0	0	0	0,27	1,23	10,5	0,08	0,39	0,39	14138,11	3280,32	10797,84	NA	0,78	3,54	4,54	0,27	77,95	1,88	0,32	NA	0	0	0	-1,63	-12,11	-35,11	0,01	0,22	0,22	7821,18
1318	4,32	9,36	12,34	0,3	1,16	1,37	1039,8	441,59	508,54	106,16	0,54	1,17	2,17	8,07	53,83	10,77	1,6	NA	0,57	10,7	37,86	0,92	1,21	0,62	0,01	2,1	2,22	247,8	93,8	19,15	5,66	0,24	0,32	1,32	36,12	24,42	54,14	1,42	28082,19	12,76	23,96	66,58	0,62	0,78	0,55	0,01	2,05	2,13	324,38
1319	-71,91	21,15	-8,51	0,11	0,22	0,22	43,05	18,91	185,86	NA	4,4	-1,29	-0,29	-57,35	440,04	-15,02	-70,81	NA	3,63	1,72	-34,5	20,4	-8,58	2,39	0,11	0,25	0,29	42,69	19,79	141,86	6,26	3,38	-1,42	-0,42	40,42	337,71	6,58	-130,4	NA	0,22	2,34	46,1	6,63	8,78	1,67	0,1	4,13	4,13	91,77
1320	12,32	52,37	2,91	0,03	0,37	0,63	85,83	15,89	26,09	12,48	0,76	3,21	4,25	21,82	76,47	27,72	0,68	2629,5	44,91	2,24	27,17	-1,79	-17,03	-0,91	0,02	0,8	0,8	185,92	126,86	123,81	-0,1	0,89	8,43	9,5	-0,89	89,48	13,45	0,37	2256	21,17	0,46	5,81	-1,01	-6,81	-0,4	0,98	0,98	0,98	144,97
1321	49,18	54,82	33,78	5,25	5,25	5,25	166,25	0	25,46	0	0,1	0,11	1,11	49,18	10,3	518,32	1,95	NA	0	0	0	26,1	42,29	11,08	0,84	1,29	1,29	154,95	26,2	58,52	NA	0,38	0,62	1,62	26,1	38,29	100,94	1,22	NA	0	0	0	22,29	38,35	14,77	0,74	1,21	1,21	241,28
1322	6,41	12,66	2,28	1,63	2,05	2,05	124,4	25,99	61,91	0	0,49	0,98	1,98	48,28	49,41	12,96	NA	NA	0	14,88	75,95	8,57	41,46	8,32	0,74	0,84	0,84	354,27	27,5	275,95	NA	0,79	3,84	4,84	20,17	79,33	17,96	0,62	13874	0	11,26	39,56	0,8	1,84	1,12	0,48	0,9	0,9	510,18
1323	-3,29	-13,58	-9,63	0,03	0,74	0,75	1066,21	440,89	520,7	7,96	0,76	3,13	4,13	9,52	75,8	-1,35	0,61	NA	18,19	37,52	89,71	-7,71	-41,88	-21,87	0,03	0,56	0,6	1036,04	355,32	649,41	24,28	0,82	4,43	5,44	2,5	81,6	-6,64	0,42	3092,89	11,99	28,96	208,64	-9,51	-53,91	-14,26	0,03	0,21	0,41	546,13
1324	19,09	96,65	6,06	0,71	1,17	1,17	115,54	39,85	86,28	0	0,8	4,06	5,06	27,8	80,25	27,42	2,09	NA	4,4	2,77	23,97	11,03	35,81	4,24	0,32	0,9	0,93	140,14	52,02	90,49	3,54	0,69	2,25	3,25	24,57	69,2	22,06	0,88	24868,2	1,1	5,2	41,16	6,18	20,77	2,71	0,17	0,99	0,99	159,42
1325	-2,11	-3,07	-1,41	0,44	0,61	0,61	244,5	13,2	75,11	0	0,31	0,46	1,46	14,22	31,38	121,05	0,85	NA	0	10,97	24,46	-5,27	-10,69	-2,4	0,2	0,68	0,68	166,35	39,24	82,88	NA	0,51	1,03	2,03	17,35	50,69	67,56	0,76	15220	0	10,31	38,34	-39,88	-299,37	-20,1	0,66	0,81	0,81	183,42
1326	30,09	59,41	13,27	1,5	1,73	1,73	160,5	5,84	26,35	NA	0,49	0,97	1,97	50,6	49,34	162,69	0,75	NA	0	9,04	19,55	-42,21	-77,79	-17,14	1,83	1,93	1,93	148,23	2,44	23,81	NA	0,46	0,84	1,84	-3,16	45,74	-23,78	0,88	16225	0	15,86	50,22	23,82	47,91	10,12	1,24	1,58	1,58	154,73
1327	8,66	90,72	4,54	0,07	1	1,07	191,08	156,93	169,86	12,79	0,9	9,48	10,48	20,62	90,46	12,06	2,61	NA	0	6,28	46,58	5,27	79,57	3,13	0,12	1,21	1,21	216,5	177,61	155,3	0,11	0,93	14,09	15,09	18,01	93,38	9,99	0,92	NA	3,68	7,56	40,32	4,76	31,23	3,15	0,01	1,06	1,18	240,86
1328	-6,32	-100,91	-1354,77	0,79	0,93	0,93	78040,14	9937,53	72237,18	42,94	0,94	14,97	15,97	-4,33	93,74	-5,78	4,31	NA	0	426,93	-61,53	-16,06	282,22	-18,47	0,02	1,08	1,08	419,88	386,78	365,37	0,38	1,06	-18,58	-17,58	-11,25	105,69	-14,25	-1,4	-8045,75	0	5,52	-77,18	1,06	-125,58	0,55	0,03	1,08	1,08	189,82
1329	13,74	22,35	2,35	2,54	2,54	2,54	43,66	0	23,76	0	0,39	0,63	1,63	13,74	38,54	35,65	NA	NA	0	0	0	2,42	9,27	0,48	0,1	0,1	0,1	72,48	NA	27,55	NA	0,74	2,82	3,82	2,42	73,85	21,77	0,64	NA	0	0	0	2,97	8,33	0,33	0,68	0,68	0,68	40,49
1330	53,06	87,83	74,65	0,1	2,25	2,25	433,31	424,47	196,75	NA	0,4	0,66	1,66	53,06	39,58	134,06	4,85	NA	0	0	0	-22,96	-41,18	-13,1	0,42	1,97	1,97	208,23	140,25	90,87	NA	0,44	0,79	1,79	-9,41	44,25	-44,54	4,29	NA	0	7,73	-226,24	29,51	44,02	27,45	1,62	1,97	1,97	338,55
1331	13,96	18,51	7,9	3,67	4,08	4,15	205,93	17,48	42	2,84	0,25	0,33	1,33	57,58	24,57	87,75	5,42	36407,05	0	24,68	62,38	0,55	0,61	0,76	9,95	14,3	14,59	505,92	134,82	30,95	8,97	0,1	0,11	1,11	31,07	9,53	92,27	10,51	17089,32	0	42,3	78	0,2	0,21	0,33	16,7	18,88	19,51	603,05
1332	0,81	6,7	0,48	0,17	0,59	0,73	215,06	77,3	184,69	26,59	0,88	7,23	8,23	12,65	87,85	12,19	0,33	NA	0	7	53,24	0,89	6,27	0,51	0,13	0,69	0,85	210,3	97,03	173,38	28,2	0,86	6,06	7,06	26,73	85,84	13,58	0,49	NA	0	14,89	66	0,64	4,02	0,21	0,36	0,99	0,99	121,81
1333	2,11	3,4	1,32	1,1	1,1	1,1	228,03	0,12	53,94	0	0,38	0,61	1,61	34,74	37,95	13,98	1,06	NA	9,5	20,44	73,89	0,6	0,79	1,1	1,79	2,18	2,18	668,06	28,37	71,84	NA	0,25	0,33	1,33	17,73	24,63	2,43	1,17	1544,6	0	31,36	81,21	-4,36	-6,01	-15,21	1,53	1,53	1,53	1269,7
1334	-7,1	-7,1	NA	NA	NA	NA	NA	NA	NA	NA	0	0	1	-7,1	0	NA	NA	NA	0	NA	0	-0,47	-0,47	NA	NA	NA	NA	NA	NA	NA	NA	NA	NA	1	-0,47	0	NA	NA	NA	0	NA	NA	6,41	6,5	96,9	75,54	75,54	75,54	5499,31
1335	1,01	-59,59	1,32	0,21	0,29	0,98	474,91	35,32	477,49	337,79	1,02	-60,03	-59,03	8,95	101,69	3,67	NA	NA	0	10,37	58,73	0,18	-9,57	0,41	0,02	0,11	0,98	844,75	74,74	848,22	751,15	1,02	-55,22	-54,22	11,87	101,84	0,17	NA	NA	0	27,07	95,49	-23,57	91,85	-35,87	0,27	0,27	0,8	553,9
1336	1,91	8,24	0,71	2,21	2,93	2,93	135,74	28,47	39,57	0	0,77	3,31	4,31	16,27	76,79	16,43	5,14	NA	0	5,36	47,5	0,28	2,7	0,17	0,7	2,05	2,05	220,52	83,59	62,24	NA	0,9	8,71	9,71	7,36	89,71	2,79	0,74	26295,5	0	4,28	66,03	-0,83	-9,34	-0,19	0,11	0,74	0,74	81,98
1337	5,56	6,45	8,83	0,02	7,24	7,24	578,14	570,11	78,95	NA	0,14	0,16	1,16	5,56	13,81	40,27	NA	NA	0	0	0	-30,9	-33,31	-6,59	0,57	13,68	13,68	77,84	72,88	5,56	0	0,07	0,08	1,08	-30,9	7,24	-427,01	NA	NA	0	0	0	0,86	2,5	NA	0,54	1,52	1,52	103,81
1338	1,66	47,98	16,22	0,28	1,33	1,33	3561,5	370,32	179,65	NA	0,97	27,94	28,94	1,66	96,54	4,81	1,04	NA	76,06	0	0	5,14	44,79	31,21	8,52	8,61	8,61	2214,18	3,74	38,87	0	0,89	7,71	8,71	5,14	88,51	11,03	1,16	NA	68,89	0	0	4,07	35,46	24,82	1,74	1,82	1,82	2221,52
1339	0,98	1,01	2,42	40,99	40,99	40,99	894,08	NA	21,57	NA	0,02	0,03	1,03	0,98	2,44	137,27	NA	NA	0	0	0	1,23	1,26	4,56	41,5	41,5	41,5	1354,96	NA	32,2	NA	0,02	0,02	1,02	1,23	2,41	50,93	NA	NA	0	0	0	-0,49	-0,49	NA	NA	NA	NA	NA
1340	9,15	18,8	5,75	0,69	1,95	1,99	228,59	71,63	62,96	2,14	0,51	1,05	2,05	51,31	51,33	29,54	1,25	NA	0	26,48	66,81	9,05	18,13	5,73	0,84	2,06	2,1	231,07	64,79	61,64	2,69	0,5	1	2	51,82	50,07	28,44	1,33	20405,93	0	27,08	69,9	8,29	17,35	5,61	1,01	2,39	2,43	246,36
1341	0,91	5,83	0,58	0,11	0,84	0,89	233,42	110,28	124,81	8,17	0,84	5,4	6,4	20,59	84,37	5,06	0,76	16046,72	13,78	12,62	68,74	2,42	11,97	1,03	0,09	0,98	1,06	154,59	74,59	78,61	6,26	0,79	3,89	4,94	21,69	79,77	8,37	1,02	23149,48	12,65	8,16	60,21	1,47	6,33	1,07	0,04	1,04	1,09	264,37
1342	25,57	62,48	5,1	1,36	1,4	1,4	72,6	1,55	36,24	0	0,59	1,44	2,44	61,45	59,08	60,63	1,7	NA	0	7,16	46,22	4,41	29,27	3,26	0,12	0,12	0,12	269,97	0,03	23,5	NA	0,85	5,64	6,64	11	84,94	8,53	0,82	18802,33	75,72	4,88	35,23	0,51	3,81	1,33	0,01	0,1	0,1	948,27
1343	-126,59	-218,34	-131,62	0,6	2,53	2,53	378,45	286,04	147,99	NA	0,42	0,72	1,72	20,82	42,02	-301,26	NA	NA	0	153,26	649,97	-143,33	297,83	-261,53	0,07	0,68	0,68	666	586,21	973	NA	1,48	-3,08	-2,08	-79,33	148,13	-96,76	NA	-2704	0	116,79	-92,86	0,16	-0,37	0,23	0,28	0,67	0,67	512,8
1344	7,38	32,61	6,18	0	1,07	1,09	304,49	228,46	210,25	5,38	0,77	3,42	4,42	24,33	77,36	11,77	1,16	38931,96	3,66	14,18	57,06	4,36	9,98	3,54	0,03	1,23	1,28	296,28	170,03	134,14	7,74	0,56	1,29	2,29	34,57	56,36	12,81	1,2	29512,54	2,67	24,53	73,37	0	0	NA	0,12	0,96	1	372,61
1345	0	0	NA	NA	NA	NA	NA	NA	NA	NA	NA	NA	1	0	0	NA	NA	NA	0	NA	NA	0	0	NA	NA	NA	NA	NA	NA	NA	NA	NA	NA	1	0	0	NA	NA	NA	0	NA	NA	0,92	1,19	0,46	4,36	4,36	4,36	181,97
1346	-11,27	-75,96	-97,25	0,15	1,82	1,97	3139,86	1713,31	1437,4	214,91	0,85	5,74	6,74	-2,9	85,16	-11,22	7,86	NA	0	72,26	297,88	8,44	33,8	3,22	0,12	1,93	2,13	139,01	70,84	58,06	11,67	0,73	2,94	4,01	59,48	75,03	15,03	13,32	29447,73	0	19,49	70,14	3,74	18,83	1,66	0,41	1,67	1,88	161,38
1347	12,43	40,57	8,75	0,08	0,9	0,91	256,31	47,93	158,65	1,53	0,69	2,26	3,26	60,72	69,37	19,94	0,73	9407,09	0	34,01	70,49	9,69	23,53	7,86	0,24	0,86	0,86	296,24	53,82	166,74	0,24	0,59	1,42	2,43	47,99	58,84	16,68	0,83	8225,35	0,01	31,09	68,26	17,2	37,46	10,99	0,35	1,24	1,25	232,66
1348	1,96	8,6	1,18	0,08	1,56	1,57	219,53	186,93	90,97	1,03	0,77	3,38	4,39	17,43	77,25	3,86	4,34	NA	17,83	9,33	83,11	4,55	8,91	3,75	0,3	3,2	3,33	300,46	211,47	79,91	11,14	0,49	0,96	1,96	21,16	48,89	12,66	5,86	NA	0	13,67	62,39	2,31	5,92	2,8	0,02	1,91	1,92	441,26
1349	12,41	20,87	1,82	0,7	1,01	1,01	53,31	6,55	20,77	NA	0,4	0,67	1,68	50,06	40,54	120,48	1,01	NA	0	5,51	36,51	7,33	29,9	3,47	0,37	1,2	1,2	172,88	106,56	127,8	NA	0,75	3,08	4,08	21,81	75,47	22,1	2,64	2647,33	0	6,85	112,48	20,22	28,96	4,02	3,31	3,32	3,32	72,35
1350	-18,29	-213,01	-10,77	0,02	0,06	0,86	214,38	7,78	193,56	157,66	0,91	10,64	11,64	-3,09	91,41	-11,64	0,41	NA	0	8,95	257,22	-44,33	160,48	-16,36	0,19	0,21	0,25	134,68	3,13	168,92	6,31	1,27	-4,61	-3,62	-35,95	127,62	-21,06	-0,41	NA	0	3,09	-54,17	-1,69	5,05	-0,79	0,38	0,41	0,44	170,03
1351	24,92	83,91	8,4	0,06	0,91	0,92	122,69	71,23	84,19	0,68	0,7	2,37	3,37	50,7	70,3	39,98	0,86	NA	0	8,69	42,42	27,89	80,24	7,53	0,35	0,8	0,81	98,54	27,96	62,02	0,7	0,65	1,88	2,88	64,59	65,24	49,73	0,76	49997	0	9,91	47,63	30,65	81,84	8,19	0,28	0,91	0,93	97,23
1352	0,09	1,35	1,8	88,67	93,35	93,35	4430,66	361,8	77,31	0	0,93	14,07	15,07	3,99	93,36	0,1	NA	1796	0	78,23	87,11	3,6	16,69	13,06	0,11	0,83	0,83	1322,59	1027,21	1424,75	NA	0,78	3,63	4,63	13,95	78,42	4,59	2,31	11925	0	37,49	44,74	0,03	0,54	0,72	1,64	2,04	2,04	7939,03
1353	18,95	29,13	3,16	0,57	0,57	2,86	54,09	0	21,01	48,81	0,35	0,54	1,54	40,68	34,95	54,21	NA	NA	0	3,63	48,16	6,72	36,95	2,81	0,05	0,05	1,22	152,86	NA	123,34	146,3	0,82	4,5	5,5	16,7	81,81	8,21	NA	NA	0	4,18	54,61	1,63	8,75	0,36	0,14	0,14	1,23	81,06
1354	10,03	43,03	2,09	1,01	2,57	2,57	75,87	45,59	29,12	0	0,77	3,29	4,29	116,19	76,69	33,92	NA	16376,2	0	22,13	69,82	42,88	77,52	9,87	1,21	3,41	3,41	83,99	53,3	24,27	NA	0,45	0,81	1,81	159,45	44,69	95,95	NA	NA	0	26,82	65,58	4,66	7,34	1,24	1,2	2,41	2,41	96,69
1355	0,22	0,29	0,17	1,87	3,31	3,62	276,83	82,19	56,97	17,82	0,23	0,3	1,31	55,4	23,51	21,86	3,12	NA	0	41,96	96,07	0,21	0,25	0,21	1,65	5,55	6,2	354,69	146,57	37,53	24,6	0,13	0,15	1,15	60,34	13,18	39,76	2,61	13311,6	0	58,42	89,6	-6,21	-9,37	-9,49	0,11	0,95	1,12	556,7
1356	-1,71	-2,04	-1,18	2,4	4,55	6,48	250,65	64,19	31,46	61,41	0,16	0,19	1,19	67,24	16,14	41,06	5,19	NA	0	47,48	89,17	0,11	0,26	0,05	0,45	1,39	1,71	167,51	79,88	84,94	27,15	0,56	1,27	2,27	70,65	56,03	13,34	4,13	21204,16	0	32,37	88,12	18,32	42,05	6,09	0,36	1,46	1,75	120,96
1357	0,33	6,29	0,14	0,01	0,94	0,94	160,96	140,71	143,83	0,03	0,95	18,29	19,29	20,16	94,82	3,01	0,64	NA	4	8,77	79,26	0	0,09	0	0,01	0,9	0,98	195,29	162,38	183,44	15,6	0,96	21,41	22,41	11,69	95,54	1,5	0,68	14948,15	0	6,25	78,98	0,61	5,42	0,19	0,61	1,06	1,07	112,16
1358	61,21	78,11	37,01	1,8	4,58	4,59	220,05	111,79	40,19	0,48	0,22	0,28	1,28	111,86	21,64	283,11	NA	NA	0	30,62	40,25	54,53	74,73	25,4	1,56	3,63	3,71	170,01	81,58	39,42	2,84	0,27	0,37	1,37	90,2	27,03	202,75	5,94	NA	0	16,61	34,08	33,06	68,51	NA	7,45	10,41	10,44	241,69
1359	3,52	41,54	7,55	0,07	1,06	1,07	781,55	699,97	704,35	8,24	0,92	10,81	11,81	11,08	91,53	6,16	4,39	NA	0	16,25	54,47	1,62	16,34	4,86	0,09	1,07	1,1	1096,66	942,77	969,8	35,82	0,9	9,11	10,11	9,89	90,11	3	11,47	15691,13	0	24,85	72,31	0,78	7,91	1,57	0,06	1,08	1,1	732,55
1360	22,68	88,56	19,99	1,25	3,05	3,99	320,86	119,72	75,64	72,14	0,74	2,91	3,91	44,52	74,4	31,74	5,62	NA	0	19,25	41,28	-21,29	-142,3	-82,49	0,37	2,32	3,39	1414,32	533,55	383,13	415,92	0,85	5,68	6,68	-1,79	85,04	-22,98	2,3	-2590,43	0	75,55	-545,79	4,1	65,11	36,33	0,08	3,97	5,01	3228,33
1361	8,93	22,65	9,55	0,31	1,57	1,64	389,29	288,67	228,01	15,87	0,61	1,54	2,54	25,91	60,6	16,56	14,88	NA	0	18,16	59,02	31,7	49,9	38,79	0,09	2,62	2,78	446,64	391,02	154,96	25,7	0,36	0,57	1,57	38,97	36,48	88,33	31,27	49004,4	0	8,9	15,64	45,14	51,75	38,84	6,39	7,41	7,57	313,2
1362	-0,48	-0,56	-0,78	0,34	2,62	5,02	595,54	188,38	33,32	200,81	0,14	0,16	1,16	4,63	14,15	73,26	2,94	NA	8,35	8,37	33,96	7,36	18,84	53,13	0,01	0,59	1,48	2636,02	930,25	1551,01	1424,37	0,61	1,56	2,56	9,89	60,95	13,87	4,04	8353	1,24	18,27	50,58	-3,23	-7,7	-11,33	0,03	0,14	1,16	1275,95
1363	5,92	91,18	4,42	0,01	1,14	1,14	206,01	259,59	229,82	0	0,94	14,41	15,41	10	93,51	7,28	3,09	NA	0	3,05	32,04	3,75	26,76	1,77	0,1	0,85	0,85	172,29	108,85	145,16	0,16	0,86	6,14	7,14	21,39	85,99	9,96	0,52	36247	0	8,33	63,58	0,74	4,8	0,46	0,09	0,7	0,7	228,83
1364	0,74	1,07	0,77	0,04	0,97	1,5	378,47	87,97	86,09	50,51	0,31	0,44	1,44	15,76	30,55	19,48	1,19	NA	2,13	15,62	63,06	1,41	1,97	1,44	0,67	1,4	1,92	374,41	62,18	85,11	44,63	0,29	0,4	1,4	16,8	28,63	21,25	1,36	10454,73	0	15,79	54,54	0,22	0,32	0,3	0,07	0,85	1,49	505,83
1365	2,93	8,29	2,21	0,29	1,61	1,61	273,87	219,44	131,86	0	0,65	1,83	2,83	64,44	64,67	6,82	49,5	12532,67	12,64	46,28	88,52	7	16,16	4,77	0,17	1,89	1,89	248,84	223,42	129,37	NA	0,57	1,31	2,31	58,29	56,66	13,48	NA	NA	0,22	34,96	81,4	6,86	13,5	5,18	0,37	2,2	2,2	274,46
1366	1,61	3,06	0,34	1,07	2,16	2,49	76,74	33,31	30,44	10,2	0,47	0,9	1,9	52,58	47,48	3,38	NA	NA	0	10,75	88,48	0,72	3,72	0,35	0,45	1,01	1,12	177,07	45,72	82,28	8,83	0,81	4,19	5,19	17,66	80,75	6,23	1,12	11312	31,03	8,22	59,48	0,29	0,6	0,08	0,18	0,23	0,28	97,92
1367	20,47	80,11	12,2	0,8	1,18	1,18	216,89	60,7	158,4	NA	0,74	2,91	3,91	30,09	74,44	31,4	2,05	NA	0	5,73	24,77	22,72	33,13	11,57	1,95	2,83	2,83	185,78	47,55	54,04	NA	0,31	0,46	1,46	33,35	31,4	80,79	4,27	72859	0	5,41	38,58	-8,79	-11,82	-11,87	2,42	3,28	3,31	491,24
1368	4,74	6,26	6,07	0,45	3,29	3,29	465,99	239,23	84,34	0,16	0,24	0,32	1,32	23,85	24,21	40,55	1,98	NA	0	24,45	61,25	3,03	3,58	3,66	2,79	5,15	5,18	440,49	118,3	49,95	1,19	0,15	0,18	1,18	24,88	15,23	53,47	2,17	14948,13	0	26,36	68,69	-0,09	-0,1	-0,16	2,61	4,69	4,86	654,35
1369	8,24	13,57	2,26	2,31	2,35	2,54	99,74	1,69	37,95	7,31	0,39	0,65	1,65	115,62	39,23	21,01	NA	NA	0	29,42	82,4	6,75	8,72	1,87	4,15	4,27	4,61	101,38	2,51	21,03	7,25	0,23	0,29	1,29	129,92	22,68	29,74	NA	6594,67	0	34,21	86,76	4,19	5,19	1,83	4,32	4,97	5,4	158,91
1370	0,32	1,09	0,12	0,88	1,24	1,24	135,04	33,98	94,17	0	0,71	2,43	3,43	80,8	70,85	9,43	2,32	NA	0	29,86	86,68	0,96	3,46	0,42	0,75	1,31	1,31	158,83	62,79	112,87	NA	0,72	2,61	3,61	68,54	72,33	9,38	4,79	5684	0	29,41	87,94	18,26	35,75	5,92	0,95	2,07	2,07	118,08
1371	-30,08	-31,2	-475,6	27,65	27,65	27,65	3035,9	NA	204,48	NA	0,04	0,04	1,04	-12,32	3,59	-837,32	NA	NA	0	280,8	-152,61	-24,84	-29,49	-36,92	6,34	6,34	6,34	542,45	NA	84,37	NA	0,16	0,19	1,19	-13,91	15,77	-157,53	NA	NA	0	16,25	-90,74	26,94	29,9	15,53	7,4	10,13	10,13	209,84
1372	5,28	8,74	1,09	2,56	2,86	2,86	75,28	6,22	20,62	NA	0,4	0,67	1,66	284,17	39,59	64,65	3,2	NA	0	57,68	89,99	7,87	17,25	1,93	1,24	3,3	3,3	89,29	54,97	27,05	0	0,54	1,19	2,19	221,63	54,35	38,67	NA	5732,33	-0,39	52,29	89,94	1,09	2,1	0,18	5,15	4,34	4,34	58,8
1373	-191,96	46,69	-55,1	0	0,12	0,12	104,47	56,64	503,91	NA	5,11	-1,24	-0,24	-61,75	511,15	-37,55	-9,35	NA	0	37,37	-222,58	-12,65	4,85	-0,88	0,06	0,18	0,18	25,34	10,87	87,24	NA	3,61	-1,38	-0,38	79,81	360,69	2,44	-7,74	2455,67	0	6,42	102,23	-35,5	-1375,46	-6,27	0,43	1,15	1,15	64,28
1374	0,17	0,34	0,26	1,4	8,51	8,95	552,07	235,31	33,12	15,03	0,5	0,99	1,99	14,92	49,75	22,28	1,57	NA	19,24	22,37	50,95	2,1	4,2	1,33	1,02	2,42	2,6	230,39	54,41	39,11	7,52	0,5	1	2	31,16	49,99	22,35	1,31	18051,33	21,09	18,34	70,46	1,26	4,45	1,04	0,58	2,57	2,59	300,41
1375	-15,19	-2859,8	-4,46	-0,38	0,95	0,95	106,79	109,42	82,7	0	0,99	187,26	188,26	85,64	99,47	-0,8	0,83	6454,19	17,74	29,58	94,2	-21,39	-78,98	-8,82	-0,81	1,4	1,4	150,52	182,22	82,19	NA	0,73	2,69	3,69	91,87	72,92	-3,05	2,02	5803,79	12,51	46,7	93,99	25,15	63,64	14,91	0,09	1,75	1,75	215,84
1376	0,37	62,57	0,52	0,03	1,47	1,47	506,63	405,17	279,94	NA	0,78	131,12	168,88	0,62	99,41	0,48	NA	2034	0	0,35	28,02	3,08	79,13	1,98	0,02	1,09	1,09	233,9	223,51	192,04	NA	0,9	23,2	25,65	3,74	96,1	3,57	2,39	8217	7,21	0,42	13,27	-1,91	-90,47	-1,28	0,03	1,01	1,01	244,22
1377	11,3	-29,55	4,12	0,05	0,34	0,68	132,67	38,05	173,78	58,5	1,38	-3,62	-2,62	17,19	138,23	15,48	-3,26	NA	4,16	2,15	18,35	-31,55	141,58	-18,23	-0,02	0,59	0,76	210,89	128,16	241,36	42,47	1,22	-5,49	-4,49	-20,93	122,28	-19,94	-1,53	NA	1,97	6,14	-103,15	21,29	424,39	10,21	0,27	0,98	1,02	174,53
1378	-3,52	0,26	NA	0,07	0,07	0,07	NA	NA	NA	NA	14,65	-1,07	-0,07	-3,52	1465,02	-0,24	NA	NA	0	NA	NA	4,61	-23,89	4,34	0,05	0,84	0,84	343,76	317,96	401,73	NA	1,19	-6,19	-5,19	4,61	119,28	3,86	NA	NA	0	0	0	12,1	1101,62	3,32	0,21	0,98	1,03	99,82
1379	15,62	19,98	59,74	11,84	12,4	14,81	1392,64	24,59	43,88	107,28	0,22	0,28	1,28	19,08	21,83	92,35	1,91	NA	17,9	13,27	-6,07	-13,76	-17,6	-679,57	4,92	5,22	6,05	18024,12	392,89	1317,29	1109,7	0,22	0,28	1,28	0,57	21,79	-38,55	1,7	-7904,8	13,65	707,56	-18,22	-6,85	-10,36	-53,7	0,54	0,65	2,03	2851,76
1380	-0,31	-0,31	-1,42	NA	NA	NA	1652,78	1580,97	0	0	0	0	1	-0,31	0,47	-66,45	NA	NA	0	0	0	-1,22	-1,59	-6,43	0,16	4,29	4,29	1920,53	1823,03	441,59	NA	0,23	0,3	1,3	-1,22	23,31	-5,24	NA	NA	0	0	0	-0,18	-0,23	-0,4	0,12	5,01	5,01	804,88
1381	42,14	99,25	10,89	1	1,91	1,91	94,07	41,04	45,25	0	0,49	1,15	2,36	152,63	57,54	87	75,31	NA	0	28,55	65,51	43,96	99,45	10,1	1,52	2,8	2,8	83,84	32,18	25,12	0,04	0,31	0,7	2,26	177,7	55,79	143,93	4,25	135465,7	0	30,72	69,06	38,69	99,49	11,43	2,24	3,49	3,49	107,48
1382	32,09	34,71	80,55	13,14	13,28	13,28	913,58	9,6	68,04	NA	0,08	0,08	1,08	32,09	7,53	426,19	NA	NA	0	0	0	0,13	0,5	0,42	0,09	0,1	0,1	1171,21	3,23	852,28	NA	0,74	2,81	3,81	0,13	73,78	33,06	0,28	NA	0	0	0	0,22	0,59	0,33	0,46	0,51	0,51	557,9
1383	-6	-10,98	-213,49	9,61	9,61	119,63	12949,44	NA	95,71	10676,25	0,45	0,83	1,83	-6	45,37	-1,55	5,16	NA	0	0	0	-7,61	-14,93	-36,53	23,78	24,52	80,45	1752,46	NA	20,26	1149,09	0,49	0,96	1,96	-7,61	49,03	-3,93	8,97	NA	0	0	0	0,3	0,56	4,81	24,51	24,51	80,44	5750,32
1384	21,62	48,37	3,06	1,93	2,8	2,81	51,45	NA	7,73	0,11	0,55	1,24	2,24	31,27	55,31	80,63	1,53	NA	0	1,36	26,97	-109,08	311,54	-53,61	0,15	0,36	0,36	179,39	16,57	182,24	NA	1,35	-3,86	-2,86	-95,26	135,01	-55,68	-0,05	NA	0	6,8	-26,23	2,58	-7,57	0,8	0,31	0,51	0,51	113,31
1385	13,4	13,85	7,88	103,94	103,94	103,94	213,98	NA	2,04	NA	0,03	0,03	1,03	13,4	3,28	408,94	NA	NA	0	0	0	-54,5	-194,8	-17,63	0,34	1,39	1,39	118,09	87,18	83,44	0	0,72	2,57	3,57	-54,5	72,02	-75,67	NA	NA	0	0	0	27,96	43,68	3,03	0,37	2,78	2,78	39,45
1386	16,66	57,26	25	0,02	1,14	1,14	232,65	432,01	383,15	0	0,71	2,44	3,44	16,66	70,91	28,83	1,54	NA	0	0	0	20,01	60,73	16,39	0,14	1,13	1,13	298,92	194,88	197,69	NA	0,67	2,04	3,04	20,01	67,05	36,14	1,34	NA	0	0	0	9,51	29,65	6,05	0,08	1,13	1,13	231,49
1387	5,94	18,89	3,53	0,83	1,44	1,44	216,11	89,63	146,5	NA	0,69	2,18	3,18	5,94	68,54	8,67	NA	NA	0	0	0	0,57	1,64	0,34	0,7	1,53	1,53	218,48	117,7	140,62	NA	0,65	1,88	2,88	0,85	65,26	0,87	NA	NA	0	0,17	11,86	0,13	0,53	0,12	0,86	1,31	1,31	329,95
1388	-3,56	-3,58	-1,15	138,91	138,91	138,91	62,51	NA	0,84	NA	0,01	0,01	1,01	5,24	0,72	-494,29	NA	NA	0	2,85	152,86	23,56	24,71	0,25	21,43	21,43	21,43	3,84	0	0,18	0	0,05	0,05	1,05	23,56	4,67	504,67	NA	NA	0	0	0	-36,94	465,16	-1,39	0,19	0,93	0,93	13,67
1389	4,79	28,59	0,48	0,21	1,09	1,09	36,73	25,23	28,68	0	0,83	4,97	5,98	46,08	83,26	8,95	1,42	9533,5	0	4,17	87,03	4,99	28,57	0,69	0,56	0,84	0,84	50,39	9,63	34,98	NA	0,83	4,73	5,73	38,89	82,53	17,79	0,69	14418,25	0	4,68	63,38	27,27	74,39	6,41	1,01	1,19	1,19	85,53
1390	-3,51	-53,69	-1,79	0,02	0,78	0,78	185,83	122,16	100,55	0	0,93	14,3	15,3	27,98	93,46	1,04	0,34	15804,44	33,52	16,08	82,25	2,25	26,59	0,76	0,01	0,71	0,71	123,18	77,11	84,47	NA	0,92	10,84	11,84	23,82	91,55	3,02	0,25	12979,41	20,31	7,28	72,32	2,21	29,06	1,03	0	0,8	0,8	170,3
1391	22,49	60,51	12,22	0,13	1,49	1,51	197,8	166,21	121,86	1,52	0,63	1,69	2,69	36,17	62,83	39,48	6,09	NA	0	7,43	30,73	31,73	68,66	17,94	0,01	1,75	1,78	206,38	189,05	108,46	3,4	0,54	1,16	2,16	44,74	53,79	63,49	9,34	NA	0	7,36	31,25	0,07	0,18	0,05	0,03	1,52	1,54	252,8
1392	-8,53	-49,78	-3,07	-0,63	0,58	0,99	131,13	72,27	59,41	24,55	0,83	4,84	5,84	-2,25	82,87	13,16	1,09	NA	12,09	2,26	38,07	0,3	1,84	0,12	-0,09	0,84	1,04	148,51	81,89	88,29	17,93	0,84	5,16	6,16	5,32	83,75	15,9	1,2	18378,33	8,94	2,04	20,25	4,23	232,16	1,42	0,22	0,94	0,96	121,72
1393	0,43	0,57	0,17	0,84	1,52	1,52	143,53	22,76	33,71	0	0,24	0,31	1,31	198,47	23,93	136,27	1,21	9655,4	0	78,09	89,56	0,08	0,12	0,03	1,8	2,01	2,01	157,82	11,28	53,91	0	0,35	0,53	1,54	154,63	34,95	82,64	2,24	NA	0	66,83	79,41	0,21	0,3	0,1	0,98	2,75	2,75	177,36
1394	-10,14	-230,59	-4,31	0,35	0,89	0,89	154,69	77,21	142,19	0	0,96	21,75	22,75	6,35	95,6	-0,51	0,41	4405,8	0	7,01	124,87	-0,24	-4,01	-0,13	0,57	0,84	0,86	200,73	42,59	161,48	4,62	0,94	15,52	16,52	23,18	93,95	12,86	0,29	6716,8	0	12,88	81,24	5,97	53,02	1,72	0,49	0,88	0,88	105,12
1395	2,66	16,75	3,2	0,05	0,37	0,44	437,21	67,87	198,24	17,85	0,66	4,13	6,29	20,72	84,09	17,57	0,36	14817,06	17	21,69	65,33	-0,8	-6,08	-1,04	0	0,45	0,54	476,28	133,92	245,9	30,1	0,73	5,55	7,63	20,95	86,9	10,31	0,28	16326,23	16,86	28,37	73,36	2,65	15,24	2,93	0	0,6	0,7	403,67
1396	36,31	65,95	63,81	1,06	1,87	1,89	639,67	231,19	284,33	4,34	0,45	0,82	1,82	42,53	44,94	82,68	3,61	NA	0	10,92	11,92	2,79	7,93	3,9	1,09	1,3	1,3	508,91	59,47	294,61	NA	0,65	1,84	2,84	4,07	64,77	6,49	1,47	1120	0	1,78	18,75	1,03	2,83	1,16	0,98	1,27	1,27	410,05
1397	73,84	95,74	27,65	3,63	4,61	4,61	136,3	27,53	28,29	0,14	0,23	0,3	1,3	128,45	22,87	334,45	31,55	17572,84	0	20,45	36,31	50,16	96,67	29,15	1,59	1,75	1,75	212,1	15,97	97,87	0,08	0,48	0,93	1,93	82,99	48,11	113,2	3,05	19122,27	0	19,08	32,97	81,41	96,46	25,74	4,27	7,67	7,69	115,07
1398	13,59	39,36	5,34	0,37	1,72	1,72	143,1	0	55,87	0	0,65	1,9	2,9	66,05	65,48	25,8	1,89	NA	0	20,63	71,54	-21,58	-75,51	-11,88	0,54	1,92	1,92	200,88	54,62	39,61	NA	0,71	2,5	3,5	63,35	71,42	2,28	1,31	2626,2	0	46,74	89	-95,77	309,11	-48,97	0,3	0,38	0,38	186,13
1399	-24,63	-25,35	NA	23,03	23,03	23,03	NA	NA	NA	NA	0,03	0,03	1,03	-24,63	2,83	-472,41	2,88	NA	0	NA	0	24,9	25,72	NA	31,33	31,33	31,33	NA	NA	NA	NA	0,03	0,03	1,03	24,9	3,19	780,23	NA	NA	0,34	NA	NA	11,94	24,28	3,26	1,51	1,98	1,98	99,34
1400	27,51	37,86	9,42	1,05	4,29	4,29	124,62	86,14	26,6	NA	0,27	0,38	1,38	54,9	27,33	105,32	10,55	NA	0	9,38	46,36	24,18	26,98	8,77	4,44	14,05	14,05	132,41	83,88	8,73	NA	0,1	0,12	1,12	53,2	10,4	252,9	15,43	9790,91	0	10,53	49,8	4,92	5,24	2,64	7,03	21,77	21,77	195,35
1401	10,12	41,04	1,53	0,03	1,33	1,33	55,07	52,81	40,68	0	0,75	3,05	4,05	40,36	75,34	13,43	52,43	NA	0	4,57	60,95	11,2	33,42	1,02	0,28	0,87	0,87	33,11	12,6	21,5	NA	0,66	1,98	2,98	35,92	66,49	42,89	0,8	11673,5	0	2,24	47,25	11,15	22,34	3,95	1,28	1,48	1,48	128,92
1402	4,16	5,42	1,37	12,44	12,48	12,48	120,16	0,25	6,32	0,04	0,23	0,3	1,3	21,73	23,26	76,82	2,86	9893,5	0	5,8	52,3	NA	-50,43	-3,61	NA	0	NA	NA	NA	60	NA	NA	2,78	0	NA	NA	3,49	NA	5013,75	NA	6,4	106,84	-3,76	-17,26	-3,25	0,95	1,12	1,12	314,69
1403	-0,75	-0,76	NA	133,33	133,33	133,33	NA	NA	NA	NA	0,01	0,01	1,01	-0,75	0,75	-100	NA	NA	0,25	NA	NA	0	0	NA	133,33	133,33	133,33	NA	NA	NA	NA	0,01	0,01	1,01	0	0,75	0	NA	NA	0,25	NA	NA	3,28	3,39	0,87	30,35	30,35	30,35	96,94
1404	10,16	32,11	8,49	0,23	0,6	0,69	304,16	60,19	176,92	16,87	0,68	2,16	3,16	33,75	68,37	22,34	0,66	NA	4,29	19,72	80,46	-7,48	-26,66	-9,85	0,14	0,43	0,52	480,63	85,03	285,75	27,59	0,72	2,56	3,56	7,32	71,94	-4,04	0,48	7676,73	9,41	19,49	105,45	-2,89	-12,54	-3,8	0,04	0,38	0,58	478,48
1405	-13,19	-13,56	NA	36,8	36,8	36,8	NA	NA	NA	NA	0,03	0,03	1,03	-13,19	2,72	-485,37	NA	NA	0	NA	0	22,71	23,66	78,72	20,98	29,32	29,32	1265,29	355,02	42,56	0	0,04	0,04	1,04	22,71	4,03	564,05	NA	NA	0	0	0	0	0	NA	32,87	32,87	32,87	NA
1406	2,26	13,74	0,68	0,42	0,77	0,77	109,52	31,63	60,1	0,11	0,84	5,07	6,07	2,26	83,54	2,71	0,47	NA	28,05	0	0	1,55	7,97	0,8	0,68	0,87	0,88	187,93	29,33	149,3	0,31	0,81	4,14	5,14	1,55	80,55	13,76	0,68	NA	0	0	0	1,31	8,44	0,49	0,44	0,91	0,91	135,84
1407	53,39	64	26,08	2,87	4,52	4,52	177,82	47,68	28,96	0	0,17	0,2	1,2	96,15	16,58	321,97	3,27	NA	0	20,89	41,94	16,23	19,16	9,55	0,66	1,68	1,68	214,89	32,45	31,82	NA	0,15	0,18	1,18	71,13	15,3	106,08	1,14	9046	0	32,32	72,45	22,18	26,47	13,67	3,24	4,23	4,23	224,41
1408	3,99	15,15	1,91	0,26	1,53	1,53	174,23	104,84	82,55	NA	0,74	2,8	3,8	19,1	73,65	16,01	2,29	NA	0	7,23	52,3	1,57	6,31	1,15	0,05	1,15	1,15	265,69	151,14	137,84	NA	0,64	2,56	4,01	17,15	75,06	16,78	1,58	25562,19	0	11,34	51,95	1,03	3,55	0,77	0,18	1,32	1,32	271,45
1409	-5,54	-5,54	NA	NA	NA	NA	NA	NA	NA	NA	NA	NA	1	-5,54	0	NA	NA	NA	0	NA	0	1,33	45,1	1,72	0,14	1,03	1,03	470,95	401,28	450,79	NA	0,97	32,88	33,88	1,33	97,05	1,37	NA	NA	0	0	0	14,93	83,84	6,12	0,34	1,11	1,11	149,12
1410	-11,33	-81,57	-46,78	1,11	1,13	1,15	1502,43	22,51	1279,47	32,41	0,86	6,2	7,2	-11,33	86,11	-10,19	NA	NA	0	0	0	41,18	46,52	7	8,53	8,53	8,53	62,03	NA	7,02	NA	0,11	0,13	1,13	62,93	11,48	358,9	NA	NA	0	3,7	28,38	-0,57	-1,16	-0,31	1,49	1,49	1,49	198,51
1411	9,97	32,02	9,25	0,01	1,13	1,19	337,91	240,86	190,36	12,43	0,69	2,21	3,21	20,83	68,87	27,52	1,5	39212,16	7,33	10,09	33,26	10,17	54,9	12,14	0,04	0,75	0,93	435,58	190,81	197,02	49,52	0,81	4,4	5,4	19,3	81,48	21,79	0,88	NA	17,15	10,9	51,24	11,12	40,39	15,28	0	0,7	0,97	500,05
1412	7,6	17,6	5,57	0,74	3,1	3,48	266,96	124,5	52,89	20,71	0,57	1,32	2,32	36,67	56,83	42,9	2,62	NA	0	21,32	48,55	1,31	2,62	0,97	0,89	2,79	3,32	271,77	106,68	55,96	29,94	0,5	1	2	38,79	50,08	42,45	2,54	NA	0	27,91	57,36	-2,91	-7,27	-1,26	0,12	1,67	1,92	158,01
1413	-9,52	-10,11	NA	17,22	17,22	17,22	NA	NA	NA	NA	0,06	0,06	1,06	-9,52	5,81	-163,93	NA	NA	0	NA	0	-0,87	-0,87	NA	NA	NA	NA	NA	NA	NA	NA	NA	NA	1	-0,87	0	NA	NA	NA	0	NA	NA	6,82	13,16	6,83	2,14	2,14	2,14	364,55
1414	11,39	93,82	7,46	0,42	0,74	0,74	238,53	63,06	200,75	0,45	0,88	7,24	8,24	32,06	87,86	19,05	0,35	NA	1,61	13,55	46,23	-0,15	-25,47	-0,2	0,32	0,65	0,68	501,03	156,38	477,01	14,67	0,99	170,41	171,68	15,76	99,42	5,71	0,02	18006,47	1,86	21,84	70,65	-2,03	150,86	-1,95	0,3	0,63	0,66	349,41
1415	10,87	69,48	5,22	0,08	1,21	1,21	174,9	166,62	147,13	NA	0,85	5,46	6,39	19,99	84,36	13,66	19,33	NA	0	4,38	42,27	-16,24	193,69	-9,6	0,05	0,92	0,92	215,89	200,98	229,43	0,05	1,08	-12,93	-11,93	2,18	108,38	-14,48	-10,98	-440,88	0	10,89	-2107,43	-9,14	-361,94	-6,11	0,07	1,02	1,02	243,34
1416	2,65	13,37	2,71	1,25	1,25	1,25	373,05	0	295,9	0	0,8	4,05	5,05	3,21	80,2	3,3	NA	NA	0	0,58	14,01	8,07	40,9	1,63	0,11	0,12	0,12	73,77	0,51	57,95	NA	0,8	4,07	5,07	168,86	80,27	30,28	0,23	NA	0	32,5	83,64	-33,35	116,11	-20,62	0,13	1,6	1,6	225,12
1417	0,62	4,49	0,69	0,36	0,87	0,87	403,17	173,03	304,83	NA	0,86	6,23	7,23	4,47	86,17	2,64	1,02	11371	9,69	4,27	48,57	-36,89	-449,68	-26,69	0,72	0,97	0,97	264,11	60,52	179,38	NA	0,92	11,18	12,19	-26,51	91,8	-4,07	0,8	-14326,57	22,75	7,51	-63,69	-12,41	-362,11	-37,27	0,93	1,04	1,04	1093,08
1418	0,18	0,2	0,1	39,63	36,86	36,86	209,44	-15,49	5,59	NA	0,11	0,12	1,12	151,7	11,08	1,6	NA	NA	0	87,18	99,22	-13,79	-15,34	-9,76	11,14	11,14	11,14	258,31	0	22,85	0	0,11	0,12	1,11	104,35	10,8	-127,75	NA	NA	0	83,61	115,11	0,03	0,04	NA	3,42	3,82	3,82	168,07
[truncated: 14 more columns]
