# Supplementary material for: Bankruptcy prediction using ensemble of autoencoders optimized by genetic algorithm
Source: PeerJ Comput Sci. 2023 Jun 8;9:e1257. doi: 10.7717/peerj-cs.1257 (PMC10280414; doi:10.7717/peerj-cs.1257)
Supplement: Supplemental Information 1 [file peerj-cs-09-1257-s001.zip › nonbankrupt_construction_15_year_12_13_14.csv]

	V1	V2	V3	V4	V5	V6	V7	V8	V9	V10	V11	V12	V13	V14	V15	V16	V17	V18	V19	V20	V21	V22	V23	V24	V25	V26	V27	V28	V29	V30	V31	V32	V33	V34	V35	V36	V37	V38	V39	V40	V41	V42	V43	V44	V45	V46	V47	V48	V49
1	0,12	8,94	8,32	0,98	1,01	1,01	24942,8	907,8	24261,04	NA	0,99	72,4	73,4	1,22	98,64	0,12	NA	7952	0	75,24	79,48	0,02	0,91	0,96	0,94	1,02	1,02	17959,52	1443,89	17376,62	0	0,98	45,88	46,88	1,77	97,87	0,02	NA	6624	0	86,55	97,99	1,45	20,71	21,08	1	1,08	1,08	5276,75
2	3,53	42,06	0,98	0,12	0,97	0,97	101,12	73,44	86,21	NA	0,92	10,92	11,92	32,48	91,61	8,15	0,67	9306,14	0	8,02	72,12	2,2	44,3	0,87	0,21	1,09	1,09	143,47	109,64	123,62	NA	0,95	19,11	20,13	18,46	95,03	5,19	2,56	6902,64	5,93	6,41	82,81	2,28	21,57	NA	0,07	1,15	1,15	154,13
3	1,64	1,72	2,89	11,43	19,56	19,61	642,39	205,22	25,27	1,26	0,05	0,05	1,05	13,78	4,62	221,53	4,45	48613,4	0	21,36	49,57	1,13	1,66	2,35	1,97	2,79	2,79	760,59	194,65	239,55	0,28	0,32	0,48	1,48	8,59	32,33	15,78	6,16	49391,29	0	15,6	37,96	6,06	8,88	11,73	1,85	2,82	2,83	704,59
4	0,49	0,49	1,35	922,33	922,33	922,33	260,1	NA	1,08	NA	0	0	1	0,49	0,11	450	NA	NA	0	0	0	5,61	5,73	4,74	47,17	47,17	47,17	307,7	NA	6,45	NA	0,02	0,02	1,02	5,61	2,12	264,57	NA	NA	0	0	0	21,63	23,06	5,05	6,62	16,18	16,18	84,95
5	2,95	2,98	0,71	40,16	144,81	144,81	34,79	62,42	0,6	NA	0,01	0,01	1,01	7,68	0,69	427,91	NA	NA	0	1,13	50,87	-0,08	-1,88	-0,05	0,04	1	1	211,29	168,89	175,4	NA	0,96	21,24	22,24	36,31	95,5	1,73	1,02	NA	0	21,12	94,39	0,1	1,41	0,08	0	1,04	1,04	293,31
6	40,83	-89,71	NA	0,06	0,1	0,1	NA	NA	NA	NA	1,46	-3,2	-2,2	40,83	145,51	33,89	-0,54	NA	0	NA	0	35,2	828,86	86,17	0,36	0,47	0,47	815,17	97,78	843,84	NA	95,75	2254,72	23,55	35,2	95,75	39,94	0,08	NA	0	0	0	19,54	85,78	68,66	0,69	0,78	0,78	1279,07
7	-28,64	866,12	-11,84	0,02	0,31	0,32	150,86	42,69	149,68	1,41	1,03	-31,24	-30,24	5,37	103,31	-13,33	-0,05	4217,5	0	14,06	137,56	-36,48	90,82	-14,27	-0,13	0,14	0,15	142,4	48,58	179,31	1,56	1,4	-3,49	-2,49	6,75	140,17	-14,8	-0,41	2567,11	9,22	16,91	218,99	0,46	0,87	NA	-0,23	0,89	0,92	167,26
8	73,41	89,52	50,78	1,2	5,72	5,72	252,47	196,61	43,56	NA	0,17	0,21	1,22	73,41	18	419,62	NA	NA	0	0	0	18,57	21,68	15,76	2,29	7,12	7,12	308,95	207,41	42,91	NA	0,14	0,16	1,17	36,84	14,38	131,45	NA	29129	0	15,51	40,55	-1,95	-2,97	-5,81	1,36	2,92	2,92	1083,98
9	-17,46	-25,74	-8,87	2,92	3,48	3,5	185,35	12,85	22,87	0,37	0,32	0,47	1,47	0,86	32,16	34,98	1,61	12756	0	9,3	53,46	-5,8	-10,58	-1,74	0,72	1,97	1,97	109,25	48,16	10,16	0,23	0,45	0,82	1,82	2,26	45,12	45,98	2,26	35765	26,44	2,42	18,76	31,56	73,67	7,5	1,33	1,53	1,54	86,47
10	-35,52	60,82	-33,53	NA	0	0,56	344,52	NA	506,75	288,56	1,58	-2,71	-1,71	-1,75	158,4	-21,43	-3,69	1105	0,03	31,87	290,86	4,09	-11,69	3,94	0,04	0,23	0,75	350,24	92,29	464,32	240,62	1,35	-3,86	-2,86	18,13	134,98	3,03	NA	3039	0	13,51	65,71	17,93	-18,92	1,91	0,31	0,31	0,52	38,7
11	-0,38	-86,08	-10,76	0,02	0,03	0,03	10384,45	66,98	10197,21	0	1	226,65	227,65	-0,38	99,56	3,04	0	NA	0	0	0	0,69	60,15	NA	0,02	0,02	0,02	6807,06	46,15	6654,46	NA	0,99	85,54	86,54	0,69	98,84	5,04	0,01	NA	0	0	0	0,37	23,55	NA	0,01	0,02	0,02	6505,38
12	27,92	32,79	29,78	7,91	7,94	7,94	389,42	1,54	47,69	NA	0,15	0,17	1,17	27,92	14,88	187,66	NA	NA	0	0	0	0,45	0,48	0,51	23,43	25,12	25,12	414,5	27,47	16,25	NA	0,07	0,07	1,07	0,45	6,65	6,73	NA	NA	0	0	0	2,99	3,38	3,39	2,29	2,7	2,7	412,86
13	0,69	1,11	2,32	0,23	0,38	0,38	1233,71	67,45	452,73	NA	0,38	0,62	1,62	8,95	38,26	11,34	0,73	8972,22	0	27,93	62,26	0,06	0,1	0,3	0,06	0,33	0,33	1889,74	196,28	734,31	NA	0,43	0,75	1,75	5,51	42,97	12,16	0,7	10334,63	2,78	28,28	43,44	-0,08	-0,14	NA	0,02	0,33	0,33	989,27
14	3,49	12,05	1,58	1,22	1,22	1,22	157,22	0,61	113,01	NA	0,71	2,45	3,45	124,42	71,01	4,92	NA	8340,67	0	54,79	94,76	3,8	10,03	29,95	23,03	23,03	23,03	2871,44	NA	115,89	NA	0,62	1,64	2,64	9,43	62,15	6,11	NA	540	0	44,43	86,39	16,37	36,75	20,51	8,17	9,19	9,19	456,16
15	7,46	78,77	3,55	0,42	0,72	0,72	173,85	43,08	139,8	NA	0,91	9,56	10,56	73,42	90,53	21,95	0,39	19027,35	5,9	31,42	73,5	8,36	49,37	4,35	0,76	0,9	0,9	189,47	21,39	147,38	NA	0,83	4,9	5,9	37,25	83,06	20,17	0,71	13418,94	2,67	15,04	55,98	1,66	8,71	NA	0,59	1,03	1,03	188,22
16	11,13	14,06	6,29	0,18	11,71	12,89	206,49	147,52	13,57	16,13	0,21	0,26	1,26	60,94	20,88	78,44	7,09	33480,43	0	28,18	76,12	6,61	8,27	3,05	0,22	8,08	8,98	167,9	111,85	15,31	13,97	0,2	0,25	1,25	76,27	20,08	65,77	5,27	26775,82	0	32,13	92,96	12,73	17,47	6,19	0,1	3,44	4,04	176,89
17	-106,14	28,43	-749,33	0,21	0,21	0,21	2576,9	0	12028,8	0	4,73	-1,27	-0,27	-106,14	473,28	-22,43	NA	NA	0	0	0	66,53	99,51	88,23	2,69	2,69	2,69	482,76	0	158,23	0	33,15	49,58	1,5	67,18	33,15	200,7	6,22	NA	0	0,85	0,95	-172,41	102,45	-50,69	0,01	0,05	0,33	107,02
18	-617,27	856,28	NA	0,62	0,62	0,62	NA	NA	NA	NA	1,72	-2,39	-1,39	-173,09	172,09	-358,69	NA	-1661	0	NA	-319,02	90,43	112,24	48,29	5,12	5,6	5,6	194,4	16,44	34,32	NA	0,19	0,24	1,24	132,26	19,43	465,37	NA	12672	0	22,34	28,8	21,53	33,79	12,02	0,07	2,83	2,83	203,29
19	10,54	16,28	5,11	2,43	3,18	3,49	177	32,29	42,98	13,71	0,35	0,54	1,54	13,25	35,27	29,88	5,37	14073,33	10,65	1,31	15,18	11,37	18,36	6,2	7,05	10,03	10,76	198,6	46,45	16,25	12,03	0,38	0,62	1,62	15,66	38,1	29,84	8,37	34738,5	29,82	2,34	18,72	11,63	19,17	7,56	3,57	4,97	5,29	236,7
20	-22,97	-97,66	-27,85	0	0,73	1,06	442,44	190,17	298,31	111,27	0,76	3,25	4,25	-21,5	76,48	-27,61	1,26	-79825,2	8,08	1,79	-7,54	-16,63	-105,51	-20,81	0,02	0,51	0,86	455,71	113,39	351,03	134,09	0,84	5,35	6,35	-14,59	84,24	-16,52	0,59	-33667	6,3	2,55	-18,27	0,74	1,46	0,81	0	0,8	1,42	398,78
21	1,82	5,16	1,62	0,39	0,39	0,55	325,8	0	206,8	34,4	0,65	1,84	2,84	63,85	64,8	2,8	0,58	NA	0	55,37	113,18	5,43	11,8	NA	0,16	0,2	0,5	248,46	5,03	130,3	39,31	0,54	1,17	2,17	118,64	54,01	10,05	0,64	NA	0	53,16	79,05	3,4	7,55	NA	0,6	0,63	0,64	241,01
22	NA	NA	NA	NA	NA	NA	NA	NA	NA	NA	NA	NA	NA	NA	NA	NA	NA	NA	NA	NA	NA	5,32	29,48	0,71	0,38	0,94	0,94	48,35	22,3	39,19	NA	0,82	4,54	5,54	5,32	81,94	6,5	0,8	NA	0	0	0	2,91	27,11	0,68	0,76	1,04	1,04	84,55
23	206,2	-420,88	6,22	0,09	1,34	1,34	11	4,78	3,81	NA	1,49	-3,04	-2,04	233,23	148,99	160,5	-0,4	59873	0	0,81	8,91	27,61	146,86	29,46	0,07	0,98	2,84	388,4	123,59	135,3	254,71	0,81	4,32	5,32	35,22	81,2	34	NA	68813	44,63	8,11	12,12	3,41	14,87	NA	0,22	1,49	8,88	211,42
24	-1,78	-30,31	-1,05	0,09	0,62	1,04	215,89	105,78	197,68	84,09	0,94	16,04	17,04	10,35	94,13	0,83	2,43	8102,89	0	7,17	87,92	-4,24	-245,06	-2,68	0,24	0,68	1	230,16	98,52	221,63	70,4	0,98	56,74	57,74	6,73	98,27	-3,7	0,99	4933,1	0	6,94	115,56	-3,69	197,15	-2,32	0,06	0,6	0,97	229,08
25	-11,77	-71,05	-5,98	0,81	1,1	1,11	185,38	43,97	148,57	1,4	0,83	4,99	6,04	31,51	83,44	-10,68	1,87	NA	0	21,98	112,67	NA	33,02	2,53	0,67	1,11	1,15	NA	52,51	118,72	4,84	NA	4,36	0	NA	NA	7,58	NA	NA	NA	8,62	69,42	-2,25	-8,02	NA	0,59	1,05	1,36	158,32
26	0,18	0,22	0,59	5,64	5,64	5,64	1210,84	NA	211,81	NA	0,18	0,22	1,22	2,59	17,99	0,99	NA	279	0	8	58,06	22,02	28,7	5,45	2,45	4,98	4,98	90,12	45,28	17,89	NA	0,23	0,3	1,3	23,62	23,3	94,51	NA	NA	0	0,4	4,59	18,81	22,04	14,61	0,38	8,42	8,42	282,69
27	4,56	34,37	2,78	0,14	1,01	1,01	222,94	127,38	147,29	NA	0,87	6,54	7,54	4,56	86,73	11,21	1,01	NA	0	0	0	6,15	44,5	5,91	-0,12	1,03	1,03	349,51	314,8	274,21	NA	0,86	6,24	7,24	6,15	86,18	12,16	1,13	NA	0	0	0	5,8	44,38	3,81	0,06	1,07	1,07	239,04
28	0,13	0,15	0,4	1,35	2,04	3,28	1156,39	110,01	159,96	201,62	0,16	0,19	1,19	15,49	15,97	20,38	1,6	5163,85	0	48,68	167,36	-5,92	-7,08	-34,17	0,77	1,49	3,15	2100,11	214,98	296,24	497,57	0,16	0,2	1,2	10,61	16,39	-14,92	1,55	1478,98	0	95,38	630,29	1,75	2,28	NA	0,37	1,01	2,86	1938,31
29	-3,6	-3,64	-30,99	103,28	103,28	103,28	3141,48	NA	30	NA	0,01	0,01	1,01	-3,6	0,97	-371,83	NA	NA	0	0	0	4,33	4,45	12,31	39,19	39,19	39,19	1033,81	NA	25,43	NA	0,03	0,03	1,03	4,33	2,55	169,85	NA	NA	0,06	0	0	-7,34	-7,85	NA	15,35	15,35	15,35	NA
30	33,43	35,43	17,95	17,7	17,7	17,7	195,96	NA	10,92	NA	0,06	0,06	1,06	137,01	5,65	591,63	NA	6559	0	55,61	73,5	5,21	11,96	3,47	0,25	1,77	1,77	242,43	205,03	135,41	NA	0,56	1,3	2,3	88,87	56,47	9,22	NA	4529,4	0	55,72	84,67	46,43	54,17	24,07	1,5	7	7	188,74
31	-6,32	-10,88	-4,98	0,03	1,54	1,54	287,45	171,66	113,81	NA	0,42	0,72	1,72	27,19	41,94	12,69	1,57	5908,67	0	26,39	69,29	46,31	110,68	15,13	0,33	1,38	1,4	118,93	70,28	66,58	1,36	0,58	1,39	2,39	97,34	58,16	95,05	2,12	13521,75	0	16,67	44,84	75,33	86,3	NA	1,97	8,52	8,61	133,5
32	0,08	70,18	0,02	0,29	0,82	0,82	86,17	44,91	84,49	NA	1	840,99	844,98	5,99	99,88	4,94	0,01	30418,5	0	1,39	46,77	0,49	79,72	0,14	0,15	0,82	0,82	105,24	65,87	98,83	NA	0,99	161,22	162,54	6,75	99,38	4,3	0,22	24333	0	1,81	58,6	-0,83	-377,17	-0,3	0,07	0,48	0,48	132,04
33	-6,37	-13,15	-20,75	1,43	1,94	1,94	738,97	308,57	603,77	0	0,52	1,06	2,06	-6,37	51,52	-12,37	NA	NA	0	0	0	NA	NA	NA	NA	NA	NA	NA	NA	NA	NA	NA	NA	NA	NA	NA	NA	NA	NA	NA	NA	NA	-214,27	123,37	-110,8	0,03	0,18	0,37	188,22
34	0,33	2,22	0,3	0,06	0,53	0,83	334,36	130,87	280,59	85,48	0,85	5,74	6,74	20,67	85,17	3,29	0,5	NA	0	18,63	81,37	-12,87	-416,79	-14,91	0,16	0,35	0,62	421,76	77,24	403,52	112,21	0,97	31,38	32,38	7,47	96,91	-11,41	0,08	NA	0	23,57	217,63	-0,12	-4,46	NA	0	0,3	0,68	656,7
35	-13,76	-22,82	-9,73	1,19	2,15	2,53	258,29	94,34	98,92	38,41	0,39	0,65	1,66	57,76	39,73	-34,31	41,18	6962	0	50,61	179,17	43,83	188,95	14,48	0,88	1,44	1,49	120,25	44,35	78,63	3,6	0,76	3,28	4,31	88,89	76,8	58	23,6	16667,67	0	14,89	41,93	-125,93	220,82	-29,66	0,03	0,79	1,07	85,74
36	1,01	9,26	1,07	0,01	0,31	0,51	387,01	86,82	284,06	56,68	0,89	8,2	9,2	15,31	89,13	15,49	0,42	NA	0	15,17	49,88	0,54	10,33	NA	0,01	1,3	1,49	213,61	143,54	102,71	21,45	0,9	17,43	19,3	6,78	90,3	8,17	2,04	NA	4,11	2,68	34,43	10,93	70,7	7,22	-0,18	1,71	1,74	240,36
37	5,84	10,39	3,08	0,01	2,22	2,22	192,47	161,5	57,21	0,42	0,44	0,78	1,78	110,44	43,75	25,08	3,95	19303,88	8,33	55,16	87,73	8,76	19,18	3,44	0,08	1,92	1,93	142,92	122,02	57,49	0,37	0,54	1,19	2,19	136,24	54,31	31,22	4,78	18700,42	6,14	50,05	85,32	11,67	22,99	NA	0,29	2,5	2,51	156,4
38	2,32	2,45	1,53	19,39	19,77	19,77	240,79	3,89	10,41	NA	0,05	0,06	1,06	26,07	5,3	145,55	7,16	4546	0,01	15,67	68,57	5,11	5,56	2,9	10,66	12,99	12,99	206,59	33,94	14,55	NA	0,08	0,09	1,09	7,18	7,96	126,45	12,8	NA	0	1,17	31,58	15,12	17	13,94	1,4	9,35	9,35	335,63
39	3,1	8,61	1,8	1,21	1,63	1,63	212,04	53,61	51,73	0	0,64	1,77	2,77	58,63	63,96	9,96	NA	6561,75	36,65	32,26	86,58	0,36	1,3	0,28	0,81	1,4	1,4	282,27	117,97	139,8	0	0,73	2,65	3,65	35,59	72,59	0,49	NA	14604,67	21,1	27,33	87,7	-1,61	-4,7	NA	0,76	1,6	1,6	192,58
40	0,65	2,74	0,18	0,21	0,79	0,86	101,93	43,65	76,02	5,96	0,76	3,22	4,22	30,9	76,31	23,37	0,68	11738	0	8,45	56,36	2	3,75	0,27	0,18	1,19	1,32	48,53	22,72	22,56	2,92	0,47	0,88	1,88	54,6	46,72	116,82	1,43	6407	0	7,01	82,94	6,85	31,56	2,42	0,42	0,6	0,61	128,59
41	NA	NA	NA	NA	NA	NA	NA	NA	NA	NA	NA	NA	NA	NA	NA	NA	NA	NA	NA	NA	NA	-2,27	-2,97	-0,51	12,23	12,23	12,23	82,45	NA	6,67	NA	0,24	0,31	1,31	41,11	23,52	-9,65	NA	2768	15,15	9,82	99,49	-63,64	-411,16	NA	0,59	1,19	1,19	36,28
42	1,05	6,75	0,75	0,41	1,11	1,18	263,09	131,94	178,24	13,78	0,84	5,44	6,44	18,29	84,48	4,42	1,85	29682,28	13,67	12,43	65,43	-0,97	-7,32	-0,87	0,41	1,11	1,16	324,31	175,44	239,17	12,63	0,87	6,51	7,51	9,56	86,68	0,28	2,03	22450,31	8,98	9,39	79,42	8,41	42,51	6,91	0,31	0,9	1,18	299,45
43	2,65	17,06	2,21	0,12	1,04	1,04	304,06	211,55	230,47	NA	0,84	5,44	6,44	12,94	84,47	7,81	1,24	15980,14	0	8,57	55,16	0,16	1,24	0,13	0,17	0,94	0,99	309,3	199,14	257,98	13,91	0,87	6,86	7,86	9,83	87,28	4,97	1,01	18897,5	0	8,22	63,26	0,13	1,02	0,12	0,07	0,89	0,9	325,07
44	-3,94	1573,59	-3,8	0,25	0,75	0,76	352,56	173,77	348,56	1,43	1	-400,78	-399,78	-1,3	100,25	-3,93	-0,01	NA	0	2,55	-184,31	2,88	105,06	4,04	0,23	0,86	0,86	510,71	308,1	491,23	0,23	0,97	35,48	36,48	4,38	97,26	4,5	0,18	24699,67	0	2,1	21,18	-0,81	-141,26	-0,78	0,55	0,91	0,92	347,47
45	2,51	8,96	0,87	0,05	0,81	0,91	126,3	53,75	43,01	6,57	0,62	2,22	3,58	55,89	72,03	16,61	0,69	12170,5	22,07	18,47	75,02	5,68	13,13	1,04	0,25	0,41	0,62	66,33	5,29	33,11	6,92	0,56	1,3	2,31	91,58	56,71	33,7	0,72	12995,27	0	15,65	91,86	4,74	10,06	1,31	0,03	0,38	0,65	100,62
46	-117,82	107,78	-19,94	0,06	0,39	0,39	61,76	40,17	122,63	NA	2,09	-1,91	-0,91	-104,69	209,32	-53,46	-4,99	NA	0	2,22	-13,68	7,51	-23,24	1,37	0,09	0,6	0,6	66,54	43,77	86,08	NA	1,32	-4,1	-3,1	7,99	132,31	8,17	-1,48	25231	0	0,09	3,76	12,31	-57,13	NA	0,1	0,69	0,69	112,19
47	-0,07	-0,1	-0,02	2,55	8,9	8,9	81,14	NA	12,52	NA	0,32	0,46	1,46	-0,07	31,73	-0,22	NA	NA	0	0	0	-0,65	-1,11	-0,74	2,13	2,41	2,41	414,44	NA	169,92	NA	0,41	0,71	1,71	-0,65	41,46	-1,57	NA	NA	0	0	0	32,33	49,78	11,12	2,57	2,85	2,85	125,17
48	1,63	7,98	1,92	0,77	0,93	0,99	429,19	53,17	330,59	17,93	0,8	3,89	4,89	11,33	79,55	8,28	0,92	5848,25	0	11,41	54,03	-0,41	-1,29	-0,26	0,43	1,02	1,12	231,93	88,69	150,1	16,52	0,68	2,13	3,13	12,07	68,05	14,39	1,28	4048,6	0,19	7,95	50,76	-13,35	-54,98	-10,04	0,56	0,79	0,96	273,6
49	-3,66	-129,85	-3,21	14,58	16,96	16,96	320,26	37,62	15,81	NA	0,97	34,46	35,46	-3,34	97,18	-2,65	0,19	-1237	0	0,28	-22,88	-0,82	-78,96	-0,81	0,95	2,45	2,45	358,92	143,63	95,96	NA	0,99	95,04	96,04	4,05	98,96	4,24	0,03	14741	0	4,8	44,49	-1,31	323,6	-1,67	1,12	1,16	1,16	464,6
50	18,1	18,57	5,3	18,77	18,77	39,24	106,82	0	2,68	55,74	0,03	0,03	1,03	18,1	2,55	710,2	NA	NA	0	0	0	12,14	15,1	3,51	4,34	4,34	5,12	105,3	NA	20,34	15,87	0,2	0,24	1,24	41,82	19,64	61,8	NA	NA	0	6,33	48,12	17,17	21,65	2,43	4,44	4,44	4,9	51,61
51	-19,49	-25,15	NA	4,28	4,45	4,45	NA	NA	NA	NA	0,22	0,29	1,29	-19,49	22,49	-86,66	NA	NA	0	NA	0	1,55	89,07	17,29	0,12	1,38	1,38	4072,02	205,68	33,91	NA	0,97	55,8	57,62	1,55	98,26	3,48	1	NA	49,47	0	0	2,2	55,45	NA	0	0,18	0,18	3556,08
52	-85,6	-604,24	-202,39	0,34	0,39	0,39	863	40,53	729,73	NA	0,86	6,06	7,06	-62,64	85,83	-61,32	0,22	-1058	0	54,28	-148,11	39,56	82,76	13,48	1,02	1,52	1,52	124,05	31,75	63,41	NA	0,52	1,09	2,09	153,9	52,2	112,48	2,52	10558	0	38,97	63,6	44,16	57,66	13,88	3,31	4,41	4,41	114,43
53	-5,8	-183,4	-46,55	0,01	0,25	0,25	1837,66	553,61	2346,78	NA	0,97	30,61	31,61	-2,71	96,84	-2,75	0,24	3412	0	24,82	141,59	0,77	22,82	1,05	0,05	0,56	0,56	493,77	241,56	471,61	NA	0,97	28,48	29,48	7,16	96,61	22,76	0,08	30148	0	8,67	20	11,77	79,74	NA	0,15	0,98	0,98	608,76
54	0,04	0,18	0,06	0,02	0,46	1,35	579,62	110,3	270,23	277,88	0,78	3,59	4,59	10,6	78,23	6,18	1,62	18469	7,58	16,77	65,1	1,8	7	1,92	0,02	0,51	1,67	388,24	63,66	153,05	192,36	0,74	2,88	3,88	10,04	74,25	6,91	1,93	2021,62	2,81	8,78	429,63	1,8	7,43	1,34	0	0,73	1,4	272,23
55	13,2	25,35	5,33	1,72	1,85	1,86	147,37	7,8	59,51	0,75	0,47	0,91	1,92	62,72	47,94	29	2,35	7609	0	19,99	70,3	0,04	0,08	0,02	0,84	1,57	1,69	195,2	69,41	94,89	11,51	0,51	1,04	2,05	51,82	51,31	10,78	3,17	6489,75	0	27,77	92,2	0,07	0,12	0,03	1,05	1,74	1,98	168,17
56	9,98	12,92	3,33	2,46	4,39	4,39	121,8	52,85	27,36	NA	0,23	0,29	1,29	9,98	22,77	43,81	NA	NA	0	0	0	9,83	22,79	4,78	1,34	1,76	1,76	177,05	41,32	54,77	NA	0,57	1,32	2,32	9,83	56,89	17,27	NA	NA	25,61	0	0	27,64	38,29	NA	2,65	3,59	3,59	143,23
57	24,18	43,02	9,65	0,66	1,38	1,39	145,66	42,54	62,45	0,74	0,44	0,78	1,78	28,85	43,8	59,04	1,46	49723	0	1,87	12,75	-12,75	-19,05	-9,64	0,9	1,68	1,78	275,13	63,3	88,96	9,58	0,33	0,49	1,49	-5,9	33,06	4,65	1,66	6091	0	5,18	107,68	0,35	2,34	0,82	0,15	0,18	1,11	854,79
58	-2,31	-8,7	-0,55	0,05	1,12	1,12	87,65	65,99	58,84	NA	0,78	2,95	3,77	146,18	73,49	-2,95	1,65	10671,63	2,97	35,66	93,34	11,58	31,6	3,75	0,01	1,56	1,56	117,94	102,32	65,52	NA	0,63	1,73	2,73	129,41	63,36	30,12	3,72	15071,67	0,18	38,18	73,97	-3,71	-7,54	NA	1,43	2,16	2,16	100,22
59	-84,12	278,24	-9,56	0,25	0,42	0,42	41,49	7,84	45,97	NA	1,3	-4,31	-3,31	132,56	130,23	-39,39	-0,25	5764,29	0	24,63	112,51	34,75	230,46	9,25	0,3	1,03	1,03	96,85	59,11	76	NA	0,85	5,63	6,63	142,64	84,92	66,07	1,41	10140	5,07	28,71	57,1	-21,78	-137,41	-5,14	0,98	1,19	1,19	85,82
60	-25,06	32,11	-16,34	0,02	0,55	0,55	237,97	224,16	416,92	NA	1,78	-2,28	-1,28	-7,51	178,04	-13,83	-53,21	-1570,26	0	11,45	-325,49	-15,87	-141,82	-8,46	0,06	1	1	193,99	153,86	164,73	NA	0,89	7,94	8,94	3,24	88,81	-15,37	1,19	2269,31	0	10,18	238,9	83,34	103,27	23,25	2,13	4,22	4,22	101,53
61	12,1	18,27	26	2,95	2,96	2,96	784,39	NA	261,36	NA	0,34	0,51	1,51	12,1	33,78	35,81	NA	NA	0	0	0	1,24	1,57	0,8	0,45	4,67	4,67	236,8	210,84	50,19	NA	0,21	0,27	1,27	1,24	21,43	5,77	NA	NA	0	0	0	16,47	20,98	47,33	4,64	4,65	4,65	1046,21
62	-22,72	240,97	-12,02	0,01	0,82	0,83	193,02	142,49	150,32	1,78	1,06	-11,28	-10,6	-11,3	109,43	-18,25	-0,11	-141	12,72	6,04	-6373,76	4,19	19,75	2,72	0,8	2,59	2,69	236,44	115,36	64,28	6,28	0,76	3,57	4,71	23,08	78,77	11,14	2,3	6789,67	0	12,27	56,92	9,62	44,01	NA	0,95	2,06	2,64	169,94
63	-0,29	-0,48	-0,37	0,99	3,05	3,05	456,71	118,99	145,91	NA	0,39	0,63	1,63	45,72	38,67	-0,76	NA	3097,5	0	57,57	91,57	0,17	0,28	0,16	1,32	2,97	2,97	345,37	45,05	112,14	NA	0,39	0,64	1,64	64,02	39,13	0,43	NA	4135	0	60,59	96,19	8,49	18,5	9,19	1,45	1,87	1,87	394,25
64	21,94	39,36	11,29	0,07	2,56	2,56	187,91	169,19	68,13	NA	0,44	0,79	1,79	35,7	44,27	55,36	10,54	NA	0	7,09	29,93	2,04	3,33	1,49	0,18	2,45	2,45	264,56	219,99	97,15	NA	0,39	0,63	1,63	27,31	38,67	16,21	6,95	28730	0	18,36	74,54	17,35	28,01	12,55	0,84	2,42	2,42	263,33
65	-6,06	121,68	-3,21	0,28	0,71	0,96	193,15	62	145,3	37,26	1,05	-21,07	-20,07	47,88	104,98	-1,5	0,12	10777,18	0	28,54	100,48	-3,48	44,48	-2,04	0,49	0,89	1,08	213,6	60,2	151,92	29,48	1,08	-13,77	-12,77	43,93	107,83	0,46	0,14	12083,5	0	27,82	102,5	-1,67	1395,65	-0,8	0,55	1,06	1,31	173,8
66	1,71	100	0,14	0,14	1,02	1,02	28,78	24,36	27,89	0	0,98	57,38	58,38	1,71	98,29	1,74	NA	NA	0	0	0	0	0,17	0	0,75	1,01	1,01	52,62	13,33	51,4	NA	98,77	8036,05	81,36	0	98,77	0	NA	NA	0	0	0	2,4	78,72	0,58	0,24	1,03	1,03	88,33
67	4,4	4,41	2,12	160,55	166,77	166,77	176,02	4,03	0,65	NA	0	0	1	7,96	0,42	4091,06	2,68	41919	0	1,72	14,79	6,08	6,58	1,88	7,2	7,98	7,98	112,84	6,66	8,49	NA	0,08	0,08	1,08	10,48	7,67	203,51	2,38	58746	0	1,36	15,02	4,76	6,03	NA	2,59	3,79	3,82	130,87
68	-27,26	187,81	-19,17	0,18	0,24	0,24	256,61	NA	289,84	0,55	1,15	-7,89	-6,89	-27,26	114,52	-11,27	-0,21	NA	0	0	0	-17,44	56,17	-12,84	0,23	0,33	0,33	268,1	33,44	347,45	NA	1,31	-4,22	-3,22	-17,44	131,04	-1,63	-0,56	NA	0	0	0	0,48	9,14	0,37	0,25	0,26	0,26	279,89
69	NA	NA	NA	NA	NA	NA	NA	NA	NA	NA	NA	NA	NA	NA	NA	NA	NA	NA	NA	NA	NA	NA	NA	NA	NA	NA	NA	NA	NA	NA	NA	NA	NA	NA	NA	NA	NA	NA	NA	NA	NA	NA	-39,59	1287,87	NA	0,05	0,79	0,79	86,7
70	39,51	77,41	17,89	0,48	1,8	1,8	165,25	104,52	63,66	NA	0,49	0,96	1,96	57,03	48,96	81,64	4,47	52548,5	9,61	7,93	24,97	17,35	43,68	12,82	0,66	1,46	1,46	268,97	128,22	82,99	NA	0,6	1,52	2,52	28,7	60,28	33,14	3,27	32680,25	28,86	8,39	29,67	6,74	16,71	4,82	0,86	1,45	1,45	260,09
71	3,62	3,66	13,08	78,43	79,4	85,43	1318,66	14,75	15,22	93,1	0,01	0,01	1,01	3,62	1,17	309,38	NA	NA	0	0	0	0,89	0,9	2,9	49,55	52,12	52,12	1191,29	58,07	22,61	NA	0,02	0,02	1,02	0,89	1,92	46,25	NA	NA	0	0	0	-11,5	-13,06	NA	7,93	8,38	8,38	1142,33
72	-25,58	-26,65	-6,73	53,2	53,56	53,56	96,06	0,63	1,77	NA	0,04	0,04	1,04	-25,58	4	-698,53	NA	NA	0	0	0	0,85	1	0,38	0,29	7,4	7,4	162,54	154,43	21,71	NA	0,15	0,18	1,18	0,85	15,08	5,63	NA	NA	0	0	0	27,21	38,22	NA	3,57	3,57	3,57	120,94
73	0,44	2,76	0,52	0,53	0,62	0,62	356,22	26,34	295,35	0	0,69	4,39	6,34	28,78	84,23	12,78	0,28	NA	0	33,66	74,41	-4,27	-23,34	NA	0,35	0,41	0,41	277,24	13,43	223,26	NA	81,69	446,05	5,46	31,97	81,69	13,39	0,28	NA	0	20,45	54,66	-0,2	-0,92	NA	0,59	0,65	0,65	1746,54
74	-3,36	270,13	-4,6	0,26	0,29	0,29	500,44	13,39	496,91	NA	1,01	-81,44	-80,45	8,71	101,24	1,51	-0,02	6121,3	0	16,55	86,48	-17,57	92,13	-21,1	0,13	0,16	0,16	437,13	14,89	510,67	NA	1,19	-6,24	-5,24	2,89	119,07	-7,98	-0,23	4472,56	0	24,57	184,55	3,58	-30,37	3,75	0,21	0,29	0,33	380,57
75	-33,2	-341,18	-6,28	0,59	0,59	0,59	69,09	0	61,52	0	0,9	9,28	10,28	-33,2	90,27	-10,87	0,21	NA	0	0	0	-32,57	166,31	-232,63	0,43	0,57	0,57	2599,42	432	3074,4	NA	1,2	-6,11	-5,11	-32,57	119,59	-1,1	-0,63	NA	0	0	0	21,46	147,18	18,06	0,9	1,17	1,17	306,31
76	-33,2	-341,18	-6,28	0,59	0,59	0,59	113,77	NA	61,52	NA	0,9	9,28	10,28	-33,2	90,27	-10,87	0,21	NA	0	0	0	-32,57	166,31	-232,63	0,43	0,57	0,57	2599,42	432	3074,4	NA	1,2	-6,11	-5,11	-32,57	119,59	-1,1	-0,63	NA	0	0	0	21,46	147,18	18,06	0,9	1,17	1,17	306,31
77	-3,52	-98,33	-1796,38	0,02	0,09	0,09	123565,55	10609,57	165430,43	37,03	0,96	26,95	27,95	-3,52	96,42	-2,67	0,11	NA	0	0	0	-5,9	197,08	-59,71	0,04	0,05	0,05	3682,48	39,71	3655,65	0,27	1,03	-34,39	-33,39	-5,9	103	-1,99	0	NA	0	0	0	5,29	214,69	NA	0,06	0,07	0,07	1847,92
78	5,24	8,36	1,9	5,03	5,03	5,03	132,53	NA	26	NA	0,37	0,6	1,6	208,63	37,33	14,04	NA	NA	0	73,85	96,1	5,73	10,25	1,63	0,9	3,61	3,61	103,31	58,43	21,54	NA	0,27	0,48	1,79	94,15	44,08	21,34	NA	NA	0	25,1	90,75	17,49	26,4	14,61	2,69	3,05	3,05	304,11
79	-0,68	-0,68	-0,21	NA	NA	NA	51,23	NA	NA	NA	NA	NA	1	-0,68	0	NA	NA	NA	0	0	0	0,38	2,93	0,09	0,01	1,15	1,15	90,67	89,11	78,1	NA	0,87	6,74	7,74	2,36	87,09	0,43	NA	NA	0	0,49	64,53	7,99	18,3	NA	0,38	1,77	1,77	106,33
80	0,85	25,88	0,66	0,17	0,66	0,7	284,06	132,98	270,89	10,1	0,97	29,32	30,32	4,38	96,7	5,91	0,1	NA	0	2,74	34,57	-0,56	-31,65	-0,65	0,4	0,77	0,8	419,69	149,76	407,58	14,02	0,98	55,1	56,1	2,79	98,22	6,01	0,09	NA	0	3,87	32,61	-2,79	750,33	-1,93	0,34	0,78	0,81	251,88
81	6,78	18,61	2,21	1,06	1,55	1,55	118,9	37,04	74,53	0	0,64	1,74	2,74	24,21	63,55	10,67	NA	NA	0	5,68	59,5	-10,34	-15,3	-1,88	1,25	3,08	3,08	66,37	39,09	21,3	NA	0,32	0,48	1,48	29,37	32,45	-31,86	NA	NA	0	7,24	55,65	14,74	23,06	5,4	1,92	2,77	2,77	133,36
82	5,01	-29,81	3,48	0,22	0,8	0,8	253,92	3,11	148,48	0,04	1,17	-6,95	-5,95	61,04	116,81	13,02	0,4	21485	26,64	38,98	77,09	43,62	181,83	21,05	1,05	1,59	1,59	175,69	45,11	83,01	0,06	0,76	3,17	4,17	98,11	76,01	73,59	2,07	28571,33	0	26,3	80,46	11,55	23,53	4,66	2,64	3,61	3,62	146,65
83	4,56	15,09	6,16	0,5	1,27	1,27	493,32	147,3	190,97	NA	0,7	2,31	3,31	16,32	69,77	11,2	0,76	8179,73	6,99	15,9	51,41	5,16	12,54	4,3	0,01	0,91	1,01	303,46	107,47	120,1	12,1	0,59	1,43	2,43	19,27	58,89	11,02	0,79	7023,67	4,48	11,76	55,38	4,75	11,68	5,45	0,35	0,86	0,93	418,03
84	4,3	42,02	1,36	0,46	0,88	1,1	115,71	30,38	62,47	16,99	0,9	8,76	9,76	33,54	89,76	13,05	0,37	11359,62	9,44	9,27	69,68	2,19	20,22	1,14	-0,3	0,29	1,3	188,97	68,26	108,9	119,23	0,89	8,22	9,22	31,54	89,16	8,09	0,6	10867,92	3,81	15,23	69,76	0,75	9,02	NA	-0,17	0,73	1,46	135,23
85	0,85	0,86	0,39	58,17	58,17	59,21	168,87	NA	0,95	1	0,01	0,01	1,01	0,85	0,57	149,38	1,5	NA	0	0	0	0,44	1,17	0,38	0,45	0,46	1,96	316,27	1,84	110,54	168,05	0,62	1,66	2,66	0,44	62,38	3,83	1,23	NA	0	0	0	4,11	8,42	3,52	0,24	0,28	3,46	312,03
86	1,7	4,94	3,22	0,72	1,52	1,52	692,92	360	448,76	NA	0,66	1,91	2,91	1,7	65,66	2,58	NA	NA	0	0	0	0,24	1,2	0,55	0,33	1,25	1,25	841,38	608,7	668,05	NA	0,8	4,07	5,07	0,24	80,28	0,3	NA	NA	0	0	0	1,4	6,73	7,69	1,49	5,3	5,3	2004,99
87	0,83	3,1	0,38	0,5	1,28	1,37	168,03	93,43	120,66	11,9	0,73	2,72	3,72	9,77	73,12	1,57	NA	55146	0	4,11	53,71	0,15	0,42	0,06	0,91	1,21	1,33	138,1	30,77	102,44	12,68	0,63	1,73	2,73	15,9	63,33	0,24	NA	14816,2	0	5,97	51,83	-0,27	-1,76	-0,14	0,41	1,03	1,09	186,55
88	2,05	22,46	0,95	0,09	1,53	1,53	169,49	100,98	69,71	0	0,91	9,94	10,94	25	90,86	6,55	1,61	10955,53	16,73	10,66	67,4	-38,99	166,32	-27,95	-0,45	1,19	1,19	260,92	197,23	119,86	0	1,23	-5,27	-4,27	-6,71	123,44	-27,58	1,2	2013,63	22,32	23,13	568,45	-55,53	72,76	NA	0,17	0,71	0,71	143,45
89	16,31	31,02	9,09	0,82	2	2,32	203,42	120,31	82,8	27,29	0,47	0,9	1,9	90,59	47,43	35,29	15,49	15687	0	41,4	76,76	15,14	35,24	8,87	1,29	2,04	2,07	213,31	62,62	82,67	2,36	0,57	1,33	2,33	73,95	57,05	30,59	3,02	18329,6	0	34,46	69,33	-6,66	-16,3	-4,72	1,27	1,48	1,48	258,11
90	0,27	0,95	0,22	0,43	0,96	1,42	300,02	108,79	206,88	97,4	0,72	2,52	3,52	11,78	71,63	0,38	73,36	NA	0	9,46	98,47	19,59	50,69	15,42	0,05	1,44	1,44	286,57	236,97	170,46	NA	0,61	1,59	2,59	34,87	61,35	32,38	3,06	16281,29	0	12,03	36,21	3,79	20,67	2,1	0,54	1,01	1,01	201,87
91	3,45	17,5	2,38	0	0,72	0,9	251,61	100,05	189,64	36,52	0,8	4,08	5,08	16,17	80,3	8,23	0,7	30664,63	2,6	8,77	61,32	3,79	15,32	3,97	0,02	0,76	1,02	380,66	120,81	251,85	68,94	0,75	3,04	4,04	16,47	75,24	8,5	1,02	30809,21	3,23	13,26	57,16	17,8	37,79	8,58	0,1	1,14	1,32	175,41
92	4,46	-234,12	0,99	0,46	0,61	0,9	81,3	12,63	81,72	23,91	1,02	-53,5	-52,5	7,95	101,9	4,38	-0,23	NA	0	0,78	36,45	20,47	109,53	4,05	2,61	3,43	3,6	72,04	14,97	18,22	3,11	0,81	4,35	5,35	41,33	81,31	25,17	9,74	NA	55,74	4,13	47,52	8,91	36,62	1,75	-0,06	1,2	1,25	71,59
93	-45,99	-51,75	-568,33	9	9	9	2644,33	NA	494,4	NA	0,11	0,13	1,13	-45,99	11,11	-413,83	NA	NA	0	0	0	10,02	95,45	4,82	0,06	0,37	0,67	175,17	47,1	154,54	47,04	0,89	8,52	9,52	21,75	89,5	13,87	0,26	30978	0	5,64	43,48	5,3	36,59	2,67	0,16	0,5	0,79	183,68
94	11,44	18,77	2,66	0,09	2,56	2,56	58,41	80,69	32,72	NA	0,39	0,64	1,64	71,11	39,05	29,28	NA	NA	0	13,89	77,94	20,68	41,97	5,59	0,03	1,97	1,97	98,34	95,69	49,33	NA	0,51	1,03	2,03	27,23	50,72	40,78	NA	NA	0	1,77	16,72	-0,78	-1,3	-0,22	0,89	2,52	2,52	103,52
95	20,86	22,33	8,17	15,25	15,25	15,25	143,01	NA	9,25	NA	0,07	0,07	1,07	20,86	6,56	318,07	NA	NA	0	0	0	3,39	12,82	5,16	4	4,88	4,88	553,68	6,37	7,25	NA	0,74	2,78	3,78	3,39	73,53	29,69	0,29	NA	0	0	0	-66,67	236,72	NA	0	0,05	0,05	NA
96	5,48	15,86	1,77	0,04	1,42	1,42	118,05	104,88	76,17	NA	0,65	1,89	2,89	10,26	65,45	11,5	5,54	NA	0	1,55	31,93	8,9	9,31	1,17	10,75	20,12	20,12	48	19,2	2,05	NA	0,04	0,05	1,05	8,9	4,41	321,69	8,81	NA	0	0	0	-87,96	222,31	-15,12	0,09	0,69	0,69	62,56
97	2,27	7,32	4,3	0,35	1,05	1,29	691,21	309,69	443,76	107	0,65	2,1	3,22	6,42	68,95	6,05	1,95	9962,07	0	7,86	47,2	0,22	0,55	0,28	0,78	0,86	1,29	468,12	22,96	275,07	119,72	0,6	1,51	2,52	4,96	60,33	4,31	1,73	8341,64	0	6,11	69,18	14,33	30,38	11,22	0,66	0,67	1,9	284,91
98	5,77	22,97	2,17	0,54	1,07	1,07	137,03	52,58	99,59	NA	0,75	2,98	3,98	12,61	74,86	10,22	1,21	27829	0	2,57	29,95	0,9	3,32	0,44	0,66	1,01	1,01	176,64	44,36	126,08	NA	0,73	2,68	3,68	8,69	72,82	11,59	1,06	22212	0	3,78	41,76	25,9	71,78	NA	1,3	1,44	1,44	175,46
99	-8,89	-8,89	-45,33	NA	NA	NA	663,29	NA	NA	NA	NA	NA	1	-8,89	0	NA	NA	NA	0	0	0	16,52	17,38	76,97	20,23	20,23	20,23	1695,86	NA	82,9	NA	0,05	0,05	1,05	16,52	4,94	334,26	NA	NA	0	0	0	-1,08	-4,49	-5,4	0,01	0,04	0,04	1823,94
100	2,27	22,72	2,55	0,03	0,78	0,85	410,35	210,84	211,66	18,98	0,9	9	10	16,35	90	5,55	0,71	NA	33,9	15,83	53,53	1,97	12,06	1,61	0	0,5	0,62	297,88	89,15	136,13	21,59	0,84	5,11	6,11	21,36	83,64	8,08	0,62	NA	35,27	15,86	69,1	0,3	13,12	0,31	0	0,51	0,71	368,55
101	-28,12	204,42	-8,03	0,11	0,84	0,84	104,24	85,25	116,48	NA	1,14	-8,27	-7,27	9,44	113,75	-23,71	-2,95	6733,5	0	10,73	96,84	21,02	557,47	7,77	0,92	1,01	1,01	134,46	11,42	62,44	NA	0,96	25,52	26,52	29,17	96,23	23,33	0,98	-54511	47,97	3,01	-4,13	7,72	81,65	1,58	0,01	0,6	0,6	74,56
102	5,86	11,4	0,48	4,89	7,01	7,01	30,01	8,94	4,22	NA	0,49	0,94	1,94	493,31	48,58	12,07	NA	6813	0	40,08	97,64	44,9	75,36	9,22	1,43	3,71	3,71	74,77	45,34	19,92	NA	0,4	0,68	1,68	180,97	40,42	111,09	NA	8941	0	27,95	72,77	-14,36	-22,41	-1,65	2,92	3,98	5,25	41,79
103	-9,53	-14,07	-1,93	2,57	2,85	3,1	74,02	NA	23,56	5,85	0,32	0,48	1,48	8,27	32,27	-29,52	NA	NA	0	3,61	146,62	2,76	4,57	0,64	2,32	2,32	2,54	84,62	NA	32,97	7,36	0,39	0,65	1,65	50,15	39,48	7	NA	NA	0	11,02	85,92	2,36	3,84	0,53	2,11	2,17	2,85	81,45
104	-16,67	199,43	-26,55	0,02	0,59	0,59	581,3	220,61	389,34	0,21	1,08	-12,96	-11,96	-14,83	108,36	-12,29	0,54	-6553	0	2,93	-83,9	-3,72	29,95	-21,83	0,05	0,56	0,56	2133,12	749,29	1406,19	0,81	1,12	-9,04	-8,04	-2,7	112,44	-1,47	0,49	160	3,61	6	1833,13	1,42	14,94	1,21	0	0,62	0,69	310,58
105	10,36	29,77	3,73	0,77	1,43	1,44	131,34	51,39	77,78	0,12	0,65	1,87	2,87	101,59	65,2	17,75	2,73	NA	0	32,83	85,24	7,24	20,39	5,9	0,16	1,5	1,5	296,75	240,66	178,66	NA	0,64	1,82	2,82	62,81	64,49	15,84	4,66	NA	0	45,31	79,89	3,37	12,4	3,7	0,41	1,35	1,37	399,97
106	22,07	31,16	14,52	1,21	4,6	4,65	240,1	115,76	34,16	1,85	0,29	0,41	1,41	36,4	29,17	107,13	2,59	43632,78	0	9,43	26,74	4,28	5,61	4,95	3,09	7,09	7,13	420,98	119,47	39,91	1,97	0,23	0,31	1,31	17,18	23,82	55,42	2,85	22398,06	0	14,92	48,88	4,3	6,66	NA	1,58	2,87	2,95	393,12
107	-22,66	211,53	-16,3	0,63	0,74	0,74	262,55	31,28	286,31	NA	1,11	-10,33	-9,33	59	110,71	16,71	-0,65	63099	0	58,74	77,65	13,46	169,83	11,44	0,6	0,81	0,81	309,32	60,78	281,54	NA	0,92	11,62	12,62	41,37	92,08	23,43	0,33	30956,5	0	23,72	52,37	4,42	35,38	2,72	0,64	0,96	0,96	224,12
108	4,78	10,83	5	0,19	1,39	1,89	381,63	227,75	134,71	94,29	0,56	1,27	2,27	10,77	55,85	12,5	8,9	36204,5	14,29	6,26	32,62	-5,33	-8,1	-5,13	0,4	2,04	3,13	350,34	162,04	98,82	108,73	0,34	0,52	1,52	2,38	34,24	-8,27	6,84	7842,93	0	7,42	120,47	-25,57	-36,56	-15,96	1,34	2,04	3,55	227,18
109	35,55	111,98	2,69	1,18	1,64	1,64	27,58	7,61	16,54	NA	0,68	2,15	3,15	188,23	68,26	52,08	NA	7856	0	11,54	78,35	-1,13	-3,42	-0,15	0,68	1,65	1,65	46,92	27,1	27,98	NA	0,67	2,03	3,03	72,87	66,95	-1,69	NA	8839	0	9,54	94,04	9,33	32,85	3,08	0,09	1,44	1,44	120,26
110	0,75	1,01	0,6	0,57	2,94	2,94	288,33	120,7	16,26	NA	0,25	0,34	1,34	41,39	25,16	62,84	1,7	11249,93	12,19	32,1	70,95	1,06	1,61	0,72	0,36	1,89	1,89	249,08	113,89	51,01	NA	0,35	0,53	1,53	37,7	34,59	26,23	1,6	10502,93	9,58	25,08	76,26	1,45	2,19	NA	0,39	2,26	2,26	234,98
111	7,86	43,48	1,58	0,4	1,14	1,14	73,24	42,42	57,92	0,05	0,82	4,53	5,53	127,38	81,93	14,12	2,2	46110,83	0	23,98	90,48	7,48	59,67	5,65	0,06	1,13	1,14	275,01	255,15	236,45	0,21	0,87	6,97	7,97	21,08	87,46	9,9	10,94	33443,82	0	10,27	55,31	39,34	81,25	12,82	0,72	1,78	1,8	118,67
112	12	14,22	1,66	6,4	6,4	6,4	50,63	0	7,8	0	0,16	0,19	1,19	68,31	15,62	1308,06	NA	NA	0	7,81	21,23	-14065,09	120,15	-75,6	0,01	0,01	0,01	1,96	NA	228,47	NA	11806,6	-100,85	-0,01	-9246,23	11806,6	-66,05	NA	NA	0	25,9	-161,72	-66,99	132,48	-20,51	0,66	0,66	0,66	111,45
113	-28,71	-248,34	-13,13	1,16	1,16	1,16	166,94	NA	141,6	NA	0,88	7,65	8,65	25,97	88,44	-32,46	NA	1470,25	0	25,01	188,83	10,51	53,85	5,19	1,27	1,27	1,27	179,83	NA	139,78	NA	0,8	4,13	5,13	53,86	80,49	13,05	NA	3149,6	0	21,42	71,79	16,3	41,55	6,82	0,01	0,64	0,64	152,26
114	-0,74	1,45	-0,11	0,32	0,48	0,48	55,47	12,52	82,33	NA	1,51	-2,96	-1,96	6,98	150,9	5,86	-1,88	NA	0	1,17	33,45	39,25	2926,44	21,42	0,25	0,75	0,75	198,68	97,67	193,48	NA	0,99	73,56	74,56	40,02	98,66	45,33	0,05	NA	0	0,42	1,62	18,98	92,35	8,32	0,67	1,01	1,01	159,54
115	0,09	0,52	0,06	0,01	1,21	1,21	263,6	257,73	215,72	NA	0,83	4,89	5,89	0,09	83,01	0,11	NA	NA	0	0	0	0,71	7,65	0,94	0,55	1,1	1,1	478,83	236,41	429,31	NA	0,91	9,7	10,7	0,71	90,65	0,79	16,67	NA	0	0	0	2,02	23,71	6,3	0,65	1,09	1,09	1132,02
116	16,9	70,2	12,47	0,67	1,62	1,92	269,24	118,96	128,52	38,8	0,76	3,15	4,15	20,54	75,92	28,42	7,28	96216	0	2,68	12,83	0,23	0,95	0,33	0,02	1,92	2,11	517,01	433,77	206,04	43,79	0,75	3,08	4,08	2,43	75,47	6,05	11,93	23239,38	5	3,11	35,71	3,05	218,22	NA	0,13	2,33	2,37	696,87
117	7,46	16,34	2,04	0,64	1,41	1,42	99,86	39,34	50,76	0,2	0,54	1,19	2,19	42,96	54,36	40,78	1,83	13392	0	9,71	52,45	14,23	23,37	5,03	1,81	2,18	2,25	128,69	17,69	47,98	3,47	0,39	0,64	1,64	47,21	39,11	69,57	4,42	16722,79	0	11,66	46,34	41,35	52,84	NA	2,8	4,58	4,58	126,34
118	-10,99	-12,51	NA	10,33	10,45	10,45	NA	NA	NA	NA	0,12	0,14	1,14	-10,99	12,14	-90,59	NA	NA	0	NA	0	7,67	8,7	13,47	7,02	10,62	10,62	638,74	213,94	59,48	NA	0,12	0,13	1,13	7,67	11,77	65,22	NA	NA	0	0	0	27,55	34,78	46,8	1,51	5,16	5,16	618,2
119	8,74	217,23	7,98	0,6	0,96	0,96	333,26	114,64	315,03	0,23	0,96	23,87	24,87	20,59	95,98	15,62	0,59	23343,33	0	10,82	41,72	-15	120,42	-8,62	0,35	0,7	0,7	209,16	81,58	232,02	0,18	1,12	-9,03	-8,03	14,15	112,45	-3,29	-0,61	11299,38	0	16,75	98,82	-30,46	49,48	NA	0,24	0,36	0,36	165,82
120	11,54	45,96	2,45	0,23	1,11	1,11	77,52	44,51	53,43	0,14	0,75	2,98	3,98	123,34	74,9	19,82	1,18	11330,33	0	23,74	84,32	11,3	53,67	6,02	0,1	1,14	1,14	193,73	149,33	147,51	0,05	0,79	3,75	4,75	55,63	78,94	16,23	2,38	13050,13	0	23,59	74,69	1,61	4,23	NA	0,34	1,78	1,79	116,53
121	-6,03	-6,85	-43,01	5,39	5,64	6,61	2605,32	33,61	NA	128,27	0,12	0,14	1,14	1,19	12	-47,88	1,35	-419,5	5,12	51,49	-6600,6	-15,41	-16,07	NA	6,27	6,4	6,4	NA	NA	NA	NA	0,04	0,04	1,04	-10,88	4,12	-371,97	1,19	-12341	0	NA	-111,38	1,51	6,34	15,47	0,17	0,33	0,33	3733,87
122	-45,6	162,36	-14	0,47	0,74	0,76	112,04	34,71	126,23	1,71	1,27	-4,52	-3,56	-3,94	128,08	-7,36	-1,54	6240,5	0	12,79	104,82	26,95	178,17	5,88	0,83	0,89	0,9	79,44	3,36	54,58	0,4	0,84	5,54	6,61	51,52	84,88	46,37	0,81	18291,67	0	5,36	33,41	11,7	67,88	NA	0,15	0,28	0,28	123,03
123	17,47	38,2	13,33	0,1	1,84	1,84	278,57	231,46	133,34	0,29	0,54	1,19	2,19	31,18	54,27	33,82	4,91	63949,48	0	10,46	38,37	6,61	12,28	6,7	0,53	1,84	1,84	368,75	212,02	162,95	0,86	0,46	0,86	1,86	20,49	46,17	16,25	3,23	46224,61	0	14,06	52,92	9,86	15,37	6,41	0,19	2,43	2,43	236,54
124	6,89	29,93	10,37	0,57	1,3	1,3	549,15	306,07	416,89	NA	0,77	3,34	4,34	6,89	76,97	8,96	NA	NA	0	0	0	18,89	19,31	5,99	29,45	45,97	45,97	115,48	41,04	2,48	NA	0,02	0,02	1,02	18,89	2,18	868,52	NA	NA	0	0	0	23,77	25,72	NA	11,73	13,19	13,19	316,77
125	-1,25	-7,73	-2,55	0,01	0,89	0,92	744,77	499,12	566,52	13,14	0,84	5,18	6,18	12,05	83,83	2,75	0,87	12168,08	0	27,13	70,95	-3,44	-30,62	-4,14	0,04	0,78	0,86	437,65	270,59	365,56	31,01	0,89	7,89	8,89	12,73	88,76	2,6	0,57	12380,93	0	19,45	74,7	-1,24	-12,67	-1,19	0,07	0,69	0,73	347,96
126	0,51	2,58	0,29	0,08	1	1,16	207,19	142,76	144,22	24,87	0,8	4,05	5,07	49,97	80,26	6,89	1,88	9996,58	5,56	28,08	79,75	1,55	6,51	0,63	0,19	1,08	1,11	147,64	92,34	104,38	3,61	0,76	3,19	4,21	59,94	76,23	10	1,3	12119,8	0	23,69	82,8	2,46	8,47	NA	0,21	1,12	1,2	157,59
127	9,59	31,3	11,12	0,1	1,5	1,51	422,94	205,74	179,88	0,91	0,69	2,26	3,26	17	69,34	16,09	1,38	34704,84	0	8,58	55,95	11,54	21,33	17,72	0,17	1,42	1,44	559,07	245,34	211,51	5,59	0,46	0,85	1,85	18,48	45,9	30,17	1,3	13561,96	0	10,67	166,26	7,85	17,75	9,93	0,14	1,26	1,27	460,43
128	-9,82	-25,21	-14,36	0,94	1,03	1,08	533,76	26,86	303,07	13,85	0,61	1,57	2,57	8,07	61,06	-13,01	1,16	8004	0	26,15	162,18	-3,84	-11,96	-3	0,81	1,01	1,05	284,25	34,91	176,83	7,82	0,67	2,1	3,12	13,35	67,9	-4	1,06	11913,87	0,01	13,42	113,49	-2,77	-10,22	NA	0,74	0,94	0,98	468,36
129	1,05	10,62	0,45	0,14	0,83	0,84	155,41	84,27	123,21	1,12	0,9	9,09	10,09	39,65	90,09	9,29	0,88	13593	0	16,43	79,45	0,31	3,33	0,16	0,08	0,63	0,88	190,85	13,11	66,36	32,93	0,91	9,62	10,62	33,03	90,59	7,27	2,81	13315,6	33,69	17,15	59,53	1,87	15,65	0,5	-0,9	1,66	2,08	97,28
130	-1,75	-1,75	-0,36	NA	NA	NA	40,95	NA	NA	NA	NA	NA	1	-1,75	0	NA	NA	NA	0	0	0	-1,99	-1,99	-2,4	NA	NA	NA	438,44	NA	NA	NA	NA	NA	1	-1,99	0	NA	NA	NA	0	0	0	24,12	26,43	6,91	7,87	11,46	11,46	104,28
131	11,19	30,56	1,16	1,19	1,86	2,02	37,69	9,45	14,11	2,23	0,63	1,73	2,73	68,7	63,38	28,57	2,61	NA	24,15	5,94	71,83	3,43	15,76	NA	1,09	1,09	1,09	42,43	0,09	17,83	NA	0,78	3,59	4,59	45,43	78,24	19,46	1,06	NA	35,1	3,6	51,09	-4,31	-46,31	NA	0,11	0,85	0,85	209,59
132	1,14	3,89	0,33	0,16	1,25	1,31	103,77	72,33	66,54	4,63	0,7	2,39	3,4	89,89	70,55	8,04	2,29	25679,55	0	25,23	94,17	-5,3	-21,25	-1,95	0,04	1,21	1,23	133,66	110,95	59,36	2,16	0,75	3	4,01	86,86	75,07	-0,03	2,4	27996,52	26,92	33,84	93,91	0,47	2,64	0,17	0,04	1,14	1,16	131,43
133	9,37	24,1	3,27	0,51	1,36	1,49	127,43	57,43	62,77	8,9	0,61	1,57	2,57	41,73	61,13	24,25	2,71	17976,35	8,91	11,3	64,17	7,42	19,71	2,9	0,67	1,44	1,55	142,04	61,89	76,45	8,83	0,62	1,66	2,66	39,02	62,35	19,85	4,28	15112,64	5,43	12,33	65,17	2,84	7,12	1,21	0,86	1,57	1,67	154,78
134	0,6	3,28	0,47	0	0,76	0,8	285,95	118,64	201,69	9,92	0,82	4,49	5,49	4,25	81,8	4,66	0,52	20216,5	3,47	2,86	40,29	0,01	0,11	0,02	0,01	0,9	0,91	507,38	319,13	384,09	5,79	0,86	6,28	7,28	3,06	86,26	2,35	0,62	21728,17	6,62	4,24	40,73	-0,38	-0,73	-0,46	0,04	1,48	1,51	437,43
135	7,25	7,42	5,29	42,55	42,55	42,55	191,18	NA	6,17	NA	0,02	0,02	1,02	7,25	2,35	308,46	NA	NA	0	0	0	31,72	64,19	2,89	2,01	2,01	2,01	33,2	NA	16,32	NA	0,51	1,02	2,02	45,63	50,59	62,69	NA	NA	0	1,27	24,88	26,59	64,17	NA	1	1,74	1,74	124,63
136	NA	NA	NA	NA	NA	NA	NA	NA	NA	NA	NA	NA	NA	NA	NA	NA	NA	0	NA	NA	NA	38,47	44,24	51,85	7,66	7,66	7,66	490,7	NA	63,33	NA	0,13	0,15	1,15	55,9	13,05	294,77	NA	21104	0	23,51	25,53	47,21	55,62	41,63	6,61	6,61	6,61	321,02
137	3,13	37,29	1,82	0,01	0,88	1,12	213,12	121,9	133,54	44,95	0,92	10,93	11,93	50,51	91,62	3,41	NA	13149,48	25,81	27,67	91,34	11,42	61,77	7,56	0,02	0,92	1,26	240,9	72,58	130,29	64,99	0,82	4,41	5,41	50,9	81,52	14,01	NA	10345,6	24,16	26,13	107,07	2	26,8	1,5	0,17	0,88	1,1	272,71
138	-33,79	-106,73	-56,64	0,09	0,5	0,51	611,77	116,48	279,27	3,15	0,68	2,16	3,16	-18,78	68,34	-27,49	0,71	NA	0	25,17	-359,02	-23,99	-103,83	-39,11	0,07	0,25	0,26	593,37	66,14	357	4,12	0,77	3,33	4,33	-13,71	76,89	-7,09	0,47	1487,5	0	16,76	391,43	-20,87	-93,32	NA	0,2	0,26	0,26	838,36
139	1,49	2,2	0,79	1,31	3,12	3,61	192,96	87,34	48,34	24,07	0,32	0,48	1,48	22,88	32,45	20,51	8,72	15031,71	0,01	11,31	61,05	4,03	8,72	2,5	0,12	1,66	1,94	225,74	164,2	106,77	30,29	0,54	1,16	2,16	22,89	53,78	12,78	6,72	14915,73	0,01	11,7	68,76	2,38	3,8	1,34	0,65	2,72	3	204,84
140	19,07	73,92	14,72	1,41	1,56	1,56	158,24	26,32	178,16	NA	0,74	2,88	3,88	19,07	74,2	25,7	NA	NA	0	0	0	1,75	8,75	1,07	1,28	1,37	1,37	223,12	14,97	160,87	NA	0,8	4,01	5,01	1,75	80,03	2,18	NA	NA	0	0	0	30,01	43,2	NA	6,08	6,08	6,08	NA
141	36,17	151,21	19,4	0,02	1,27	1,27	195,8	188,42	151,63	NA	0,76	3,18	4,18	38,53	76,08	47,65	56,75	NA	0	1,27	6,3	-1,02	-3,81	-2,6	0,01	1,36	1,36	926,9	907,16	670,39	NA	0,73	2,74	3,74	2,52	73,26	-1,26	68,39	NA	0,01	9	97,04	-0,49	-2,88	NA	0,05	1,2	1,2	439,55
142	0,13	0,79	0,04	3,03	3,03	3,03	72,9	NA	16,11	NA	0,84	5,34	6,34	0,13	84,24	8,21	1,45	NA	0	0	0	1,04	11,38	0,5	0,02	0,73	1,14	174,22	89,63	90,55	51,61	0,91	9,97	10,97	1,04	90,89	7,51	1,62	NA	20,25	0	0	3,78	32,27	NA	0,21	0,54	1,03	216,55
143	0	0	NA	0,21	0,21	0,21	NA	NA	NA	NA	0,83	4,8	5,8	0	82,76	0	0,21	NA	0	NA	NA	-0,01	-0,06	NA	0,21	0,21	0,21	NA	NA	NA	NA	0,83	4,8	5,8	-0,01	82,77	-0,01	0,21	NA	0	NA	0	4,97	25,64	NA	0,38	0,38	0,38	401,21
144	-8,4	-171,43	-14	0,07	0,85	0,85	608,71	360,74	461,85	NA	0,95	19,42	20,42	-0,72	95,1	18,27	0,68	25313	0	12,8	27,97	1,47	15,1	1,45	0,02	0,49	0,49	358,57	143,69	305,78	NA	0,9	9,27	10,27	8,36	90,26	7,57	0,24	15070,33	0	6,79	39,66	-85,84	155,62	NA	0,04	0,26	0,65	193,55
145	-15,9	-27,32	-71,14	0,02	1,34	2,33	1632,58	880,18	664,68	668,97	0,42	0,72	1,72	-9,06	41,78	-38,07	16,24	-22914	0	30,61	-46,71	7,98	13,13	40,09	0,08	1,35	2,49	1827,93	891,53	702,52	813,92	0,39	0,64	1,64	10	39,2	20,37	18,68	17426,25	0	10,12	19,93	11,94	17,44	22,29	0,16	2,45	4,02	679,62
146	3,19	6,98	2,4	0,82	1,6	1,61	274,55	103,39	132,33	1,03	0,54	1,18	2,19	14,12	54,28	9,58	2,34	28898,18	0,29	8,22	66,71	1,55	4,08	1,85	0,58	1,45	1,5	433,65	217,25	248,32	11,81	0,61	1,59	2,63	9,56	61,94	4,95	2,97	24765,81	0	9,53	70,2	2,11	5,11	1,28	0,51	1,51	1,52	221,4
147	0,02	0,06	0,02	0	1,08	1,19	309,41	166,81	122,72	19,22	0,63	1,72	2,76	33,39	63,71	3,96	1,19	13967,19	13,87	28,29	87,3	-4,88	-11,82	-3,33	0,01	1,14	1,22	248,26	125,19	85,92	9,34	0,57	1,39	2,42	31,88	58,75	-2,72	1,15	12420,6	12,89	25,07	98,69	1,12	2,72	0,69	0,04	1,24	1,32	223,51
148	16,88	37,76	16,25	1,97	2,41	2,41	158,82	31,59	72,53	NA	0,55	1,24	2,24	16,88	55,29	32,45	1,59	NA	0	0	0	-13,58	-33,73	-6,32	0,69	1,78	1,78	169,45	57,04	45,5	NA	0,6	1,48	2,48	-13,58	59,74	2,82	1,55	NA	4,05	0	0	-5,27	-15,58	-2,79	0,31	0,79	0,79	192,66
149	9,71	70,53	3,66	0,05	0,95	1,03	137,59	90,48	51,02	7,95	0,86	6,27	7,27	16,94	86,24	17,2	1,15	34805,48	47,57	2,73	27,79	4,55	28,56	4,86	0,01	0,99	1,08	388,25	281,81	109,4	26,72	0,84	5,27	6,27	9,19	84,06	9,33	1,31	21928,81	54,17	4,95	30,97	3,54	28,55	2,73	0,01	1,01	1,07	280,21
150	-41,55	-312,86	-16,2	0,98	1,29	1,29	142,32	28	92,62	NA	0,87	6,53	7,53	167,68	86,72	-47,91	NA	17572	0	81,58	131,33	2,74	55,56	1,86	0,43	0,44	0,44	247,61	3,3	232,73	0,21	0,95	19,31	20,31	64,53	95,08	5,07	0,1	4474,33	0	42,04	187,69	2,77	18,2	NA	-0,01	0,95	0,95	223,92
151	75,08	417,7	14,79	0,76	1,05	1,05	71,92	16,71	58,18	NA	0,82	4,56	5,56	120,2	82,03	100,14	1,27	20615	0	8,89	34,87	6,86	21,51	0,95	0,81	1,32	1,32	50,25	17,31	33,85	NA	0,68	2,14	3,14	78,75	68,11	24,51	3,24	10521	0	9,93	78,18	5,23	21,75	NA	0,9	1,32	1,32	117,63
152	-0,52	-311,02	-29,51	0	0,03	0,99	20908,4	451,15	20587,05	20023,29	1	602,71	603,71	0,58	99,83	0,05	0,12	10462	0	62,92	78,78	-4,55	105,32	-8,86	0,05	0,1	0,95	707,95	33,54	730,41	634,05	1,04	-24,12	-23,12	-4,53	104,32	-3,96	-10,11	NA	0	0,05	-0,71	-72,48	104,64	-27,43	0,4	0,4	0,52	137,74
153	-7,29	50,72	-46,24	0,01	0,02	0,02	2315,51	34,14	2172,98	5,11	1,14	-7,96	-6,96	-6,87	114,37	-5,56	-0,14	-28982	15,43	2,66	-10,93	-6,25	30,64	-136,77	0	0,04	0,04	7961,2	373,27	7623,37	17,34	1,2	-5,9	-4,9	-6,25	120,41	-0,89	-0,18	NA	15,17	0,03	0,13	5,56	9,89	NA	0,09	0,22	0,22	641,12
154	11,77	31,76	17,93	0,39	0,45	0,6	556,27	20,66	343,53	52,99	0,63	1,7	2,7	17,85	62,95	30,45	0,6	29187,92	0	9,28	22,98	10,96	30,14	14,76	0,23	0,26	0,5	490,16	8,27	306,46	75,97	0,64	1,75	2,75	18,37	63,63	29,93	0,54	30984,23	0	9,98	23,43	12,09	26,44	24,68	0,25	0,31	0,73	743,34
155	-40,48	-52,91	-183,46	2,92	4,26	4,26	1654,31	511,56	383,29	NA	0,23	0,31	1,31	-40,48	23,49	-172,31	NA	NA	0	0	0	-9,74	185,01	-7,58	0,07	0,77	0,77	283,23	190,39	273,58	NA	1,05	-19,99	-18,99	-5,85	105,27	-5,12	0,09	-714,5	0	3,03	-199,23	-12,95	69,54	-13,15	0,05	0,71	0,71	369,54
156	-1,57	-4,99	-1,28	1,11	1,51	1,51	297,04	71,23	182,18	NA	0,69	2,18	3,18	28,98	68,51	4,56	5,79	10118,67	0	24,86	80,44	10,89	31,74	6,04	0,63	1,55	1,55	201,87	106,86	116,74	NA	0,66	1,91	2,91	37	65,68	21,71	4,42	16407,67	0	14,48	56,98	11,71	16,6	13,52	2,26	3,98	3,98	420,32
157	11,29	144,1	56,61	0,03	0,13	0,27	1830,37	163,17	1663,88	234,6	0,92	11,77	12,77	14,18	92,17	12,69	0,1	3683,54	0	14,51	18,37	0,23	0,36	0,39	0,23	0,53	1,38	614,4	49,52	165,39	143,85	0,36	0,57	1,57	10,82	36,46	16,46	1,17	10110,55	6,77	17,87	59,94	0,25	0,38	0,23	0,11	0,23	1,61	323,36
158	2,28	2,42	25,92	17,31	17,94	17,94	4146,83	144,31	227,93	NA	0,06	0,06	1,06	2,28	5,57	40,94	NA	NA	0	0	0	8,35	8,95	41,16	14,82	14,91	14,91	1793,66	11,54	118,94	NA	0,07	0,07	1,07	8,35	6,7	124,58	NA	NA	0	0	0	26,34	29,63	NA	8,54	9,03	9,03	1028,72
159	-5,5	102,44	-3,39	0,2	0,84	0,84	224,88	137,45	214,53	NA	1,05	-19,64	-18,64	-3,74	105,36	-1,76	0,17	NA	8,64	1,08	280,52	1,18	13,35	0,59	0,25	1,06	1,06	181,15	119,36	146,39	NA	0,91	10,29	11,29	3,99	91,14	8,91	1,26	14987,5	7,65	1,4	25,06	0,61	7,01	NA	0,03	0,98	0,98	224,33
160	57,18	68,23	29,08	4,44	10,05	10,61	185,59	89,18	15,9	9,11	0,11	0,13	1,19	96,34	16,19	562,82	10,75	20600,67	0	19,91	35,32	31,26	30,99	24,24	-17,2	-21,94	-22,84	282,29	55,81	-11,77	10,72	-0,02	-0,02	0,99	61,14	-0,85	-1546,06	27,04	15678,73	0	23,18	42,65	27,5	28,36	29,76	87,32	103,51	105,64	393,94
161	3,94	67,99	1,08	0	0,44	0,44	100,16	40,66	56,77	NA	0,94	16,24	17,26	5,07	94,21	16,39	0,12	4488	36,61	0,31	11,35	-31,96	124,56	-15,83	0,01	0,28	0,3	180,27	61,66	145,74	3,24	1,26	-4,9	-3,9	-30,41	125,66	-10,27	-0,42	-14713,5	43,92	0,77	-4,35	11,44	97,55	NA	0,01	0,49	0,49	143,03
162	0	0	NA	NA	NA	NA	1080	NA	NA	NA	NA	NA	1	0	0	NA	NA	NA	0	0	NA	0	0	NA	NA	NA	NA	NA	NA	NA	NA	NA	NA	1	0	0	NA	NA	NA	0	NA	NA	0	0	NA	NA	NA	NA	NA
163	0	0	NA	NA	NA	NA	NA	NA	NA	NA	NA	NA	1	0	0	NA	NA	NA	0	NA	NA	0	0	NA	NA	NA	NA	NA	NA	NA	NA	NA	NA	1	0	0	NA	NA	NA	0	NA	NA	26,43	35,06	38,56	0,81	3,61	4,08	531,05
164	-1,68	-1,69	-166,1	2,51	3,3	3,3	36122,3	178,23	227,15	NA	0,01	0,01	1,01	-1,45	0,67	-6,71	1,01	4469	0	22,45	79,15	-1,41	-1,41	-138,38	2,47	2,47	2,47	35791,09	NA	136,92	NA	0	0	1	-1,41	0,44	57,63	1,02	NA	0	0	0	-1,34	-1,34	-118,15	0,88	1,56	1,56	32145,37
165	4,71	5,6	10,79	0,46	1,38	1,47	836,38	51,97	56,56	5,06	0,16	0,19	1,19	11,63	15,81	63,01	0,95	NA	0	15,85	36,18	1,79	1,9	4,44	0,62	2,59	3,15	900,08	47,82	24,34	14,02	0,06	0,06	1,06	8,14	5,68	141,45	1,04	NA	0	15,7	39,69	-9,12	-9,81	-33,36	0,13	0,73	0,78	1331,11
166	-33,8	-40,37	-16,74	9,14	9,14	9,14	180,78	NA	21,91	NA	0,16	0,19	1,19	95,59	16,27	-207,78	NA	4873	-1,36	64,09	134,32	25,83	30,11	13,74	13,63	13,63	13,63	193,56	NA	14,05	NA	0,14	0,17	1,17	108,95	14,22	181,68	NA	7776	0	44,2	75,53	13,82	16,24	NA	9,84	9,99	9,99	233,84
167	33,6	38,08	34,5	3,13	5,69	8,49	374,76	108,31	43,48	123,59	0,12	0,13	1,13	33,6	11,77	285,56	NA	NA	0	0	0	37,71	41,73	36,92	6,94	9,53	10,38	356,39	87,39	33,82	29,47	0,1	0,11	1,11	48,76	9,65	390,96	NA	70673	0	10,82	18,37	21,1	29,87	33,14	0,68	0,82	0,82	571,75
168	0,69	-20,26	2,23	0	0,87	0,88	1184,12	1046,98	1207,03	12,24	1,03	-30,43	-29,43	1,12	103,4	0,86	-0,38	118646,8	0	1,4	13,9	-0,02	0,63	-968,47	0	0,75	0,85	17354552,19	13218291,95	17712432	1771037,54	1,03	-31,96	-30,96	0,36	103,23	0,16	-0,25	-24787,5	0	18221,88	-78,11	0,43	100	0,89	0,09	0,72	0,98	761,58
169	-3,48	578,7	-1,31	0,03	0,78	0,82	137,1	92,03	123,4	4,84	1,01	-167,31	-166,31	40,68	100,6	8,44	0,18	5614,77	0	16,58	79,54	2,08	120,7	0,73	0,1	0,94	0,98	127,27	97,44	116,56	4,75	0,98	57,12	58,12	44,75	98,28	10,79	0,31	6888,76	0	14,92	75,69	4,02	83,21	1,76	0,01	0,89	0,9	159,03
170	21,74	42,03	3,48	1,5	3,75	3,75	49,65	34,57	15,39	0	0,48	0,93	1,93	21,74	48,28	45,03	NA	NA	0	0	0	6,89	42,43	6,28	1	1,19	1,19	331,99	51,96	275,04	0	0,84	5,16	6,16	6,89	83,77	8,22	NA	NA	0	0	0	8,45	27,92	5,81	1	1,43	1,43	250,34
171	-3,07	83,62	-20,79	1,02	1,05	1,05	2469,15	6,53	161,61	0	1,04	-28,21	-27,21	-3,07	103,67	9,76	1,01	NA	71,51	0	0	6,79	36,4	49,09	0,79	0,82	0,82	2630,18	13,19	408,38	0	0,81	4,36	5,36	6,79	81,34	13,07	0,95	NA	65,64	0	0	6,24	25,21	NA	1	1,03	1,03	2756
172	0	0	NA	NA	NA	NA	NA	NA	NA	NA	0	0	1	0	0	NA	NA	NA	0	NA	NA	0	0	NA	NA	NA	NA	NA	NA	NA	NA	NA	NA	1	0	0	NA	NA	NA	0	NA	NA	2,68	2,86	NA	15,56	15,56	15,56	503,6
173	-1,77	-1,88	-2,31	16,15	22,67	22,91	477,26	44,66	9,6	2,37	0,06	0,06	1,06	10,01	6,07	123,89	1,85	19966,37	0	15,4	56,5	-1,87	-2,21	-2,27	1,96	3,41	3,48	442,99	42,86	49,86	3,33	0,15	0,18	1,18	9,42	15,38	28,35	1,47	17982,68	0	13,74	65,29	2,6	2,86	5,78	2,51	5,5	5,57	809,22
174	1,97	26,42	0,74	0,26	1,55	1,55	137	103,34	80,03	0,03	0,66	8,84	13,39	20,22	92,53	7,38	1,84	28621,75	0	6,85	81,11	3,49	40,23	2,05	0,31	1,13	1,13	213,56	144,23	176,8	0,03	0,87	9,99	11,51	16,42	91,31	6,23	2,53	-11999,75	0	7,59	-197,2	0,25	3,36	NA	0,07	1,25	1,25	148,98
175	0,31	1,79	0,58	0,13	0,44	0,45	676,09	29,65	98,34	1,45	0,83	4,76	5,76	7,33	82,63	14,63	0,91	13928	0	13	30,02	0,2	1,11	0,34	0,47	0,77	0,88	597,46	29,11	96,47	10,22	0,81	4,4	5,42	7,54	81,57	15,13	0,97	14391,07	0	12,04	33,07	-0,61	-3,08	-0,87	0,32	0,61	0,77	521,69
176	0,14	74,04	0,12	0,08	0,59	0,75	314,79	154,98	307,89	50,77	1	540,99	542	13,47	99,82	9,22	0,02	20303,83	0	11,5	59,43	0,17	4,7	0,17	0,13	0,4	0,76	365,64	93,37	346,21	126,73	0,96	26,84	27,84	10,43	96,41	7,99	0,15	30056,82	0	10,3	44,08	4,51	64,25	NA	0,28	0,47	0,77	339,51
177	10,69	10,91	16,64	99,39	127,32	127,32	568,17	122,92	4,4	NA	0,02	0,02	1,02	10,69	1,98	541	NA	NA	0	0	0	17,55	17,93	60,34	75,58	99,07	99,07	1251,37	293,52	12,49	NA	0,02	0,02	1,02	17,55	2,13	822,54	NA	NA	0	0	0	38,91	52,59	48,48	2,13	3,94	3,97	453,48
178	0,84	5,61	0,37	0,13	0,32	1,25	159,36	21,5	98,21	106,47	0,85	5,67	6,67	43,72	85,01	0,99	2,81	5188	22,08	18,72	103,22	0,93	6,3	0,42	0,07	0,46	1,06	165,63	50,11	109,42	80,7	0,85	5,81	6,81	39,36	85,32	4,46	1,36	NA	18	17,49	85,07	4,31	16,25	0,91	0,18	0,53	1,34	76,94
179	2,15	13,15	1,1	0,17	0,93	0,95	187,8	99,7	131,54	2,44	0,84	5,13	6,13	65,6	83,68	23,65	0,93	5659,11	0	32,65	70,57	-6,57	-72,81	-2,72	0,17	0,75	0,77	150,81	75,38	129,17	2,73	0,91	10,09	11,09	52,19	90,98	16,53	0,42	5422,56	0	24,35	71,39	1,61	19,66	0,72	0,12	1,01	1,01	162,79
180	2,28	3,91	1,29	1,14	1,93	2,66	206,63	56,28	71,46	53,37	0,42	0,72	1,72	16,74	41,8	24,37	12,72	9813,25	0	8,19	51,48	4,94	7,91	2,13	1,41	2,22	3,15	157,31	34,93	43	40,49	0,37	0,6	1,6	17,99	37,56	26,48	6,43	12885	0	5,64	47,74	22,04	30,05	12,16	3,36	4,18	5,27	200,88
181	3,33	7,78	26,24	1,28	1,46	1,46	2876,36	32,02	40,18	0	0,57	1,32	2,34	3,33	57,18	13,69	1,04	NA	49,81	0	0	1,84	3,97	15,03	1,5	1,65	1,65	2977,24	28,46	39,95	0	0,53	1,15	2,16	1,84	53,77	12,05	1,05	NA	46,31	0	0	2,45	4,88	18,74	1,77	1,91	1,91	2778,63
182	2,32	95,39	5,67	0,01	0,02	0,85	891,9	0,74	858,28	722,07	0,98	40,11	41,11	2,58	97,57	2,72	0,14	9676	0	0,64	8,14	-0,05	-2,43	-0,64	0,02	0,11	0,85	4233,23	NA	4092,24	3057,06	0,98	43,32	44,32	0,02	97,74	-0,06	0,13	NA	0	0,9	62,09	1,91	55,01	11,41	0,06	0,07	0,48	2173,78
183	-0,65	-1,41	-11,8	0,61	1,57	1,57	6656,7	3415,37	3543,39	NA	0,54	1,17	2,17	-0,65	54,02	1,15	3,06	NA	0	0	0	1,6	3,46	19,31	0,63	1,62	1,62	4389,39	2297,31	2327,41	NA	0,54	1,16	2,16	1,6	53,66	5,31	3,46	NA	0	0	0	10,38	13,55	17,48	3,24	4,82	4,82	613,26
184	7,9	31,09	8,03	0,28	0,42	0,42	371,29	38,24	272	1,55	0,75	2,94	3,94	18,34	74,6	17,19	0,37	24812,3	0	10,63	40,18	1,03	3,9	0,91	0,15	0,45	0,49	320,99	70,23	232,51	9,26	0,73	2,77	3,77	14,86	73,5	10,96	0,42	18862,33	0	12,2	58,16	30,06	63,47	NA	0,33	1,15	1,17	375,84
185	-14,14	-15,46	-7,52	5,08	8,43	8,43	194,14	52,94	15,83	NA	0,09	0,09	1,09	2,43	8,52	-5,05	3,02	5363	0	8,81	83,73	-2,71	-3,49	-1,37	0,81	3,87	3,87	184,34	122,09	39,9	NA	0,22	0,29	1,29	16,92	22,19	39,27	5,12	6693	0	9,94	60,19	2,91	5,79	1,58	1,37	1,78	1,78	197,34
186	0	0	NA	0,03	0,03	0,23	NA	NA	NA	NA	0,51	1,06	2,06	0	51,35	0	0,56	NA	0	NA	NA	51,34	84,83	9,71	0,21	1,82	1,82	68,81	43,27	26,81	NA	0,39	0,65	1,65	76,1	39,48	138,76	2,15	10932	0	4,68	29,67	-3,34	-12,21	NA	0,85	1,32	1,32	147,19
187	1,25	6,54	3,54	0,38	0,45	1,24	670,9	61,45	821,05	657,74	0,81	4,24	5,24	9,74	80,91	1,54	NA	NA	0	24,03	64,38	-0,05	-0,15	-0,02	0,02	0,56	1,12	113,81	39,17	71,99	40,76	0,64	1,78	2,78	55,2	64,01	7,8	1,29	NA	0	17,28	83,28	-27,97	1476,55	-23,62	0,05	0,46	0,78	307,33
188	0,27	0,81	0,21	-0,23	1,08	1,41	287,88	244,39	185,86	61,76	0,67	2,04	3,04	12,05	67,05	8,41	4,48	NA	0,91	9,3	58,92	0,69	15,04	2,07	0,01	0,61	0,99	1091,07	611,64	885,33	398,13	0,95	20,81	21,81	9,64	95,42	1,56	0,81	NA	12,76	26,83	78,35	0,22	0,39	0,13	0,12	0,79	2,13	210,97
189	-43,82	-53,05	NA	5,75	5,75	5,75	NA	NA	NA	NA	0,17	0,21	1,21	-43,82	17,4	-251,89	NA	NA	0	NA	0	41,3	54,31	4,15	3,75	4,29	4,29	36,6	4,6	8,43	NA	0,24	0,31	1,31	192,59	23,95	172,42	NA	NA	0	15,21	74,84	35,42	60,54	5,12	0,9	2,44	2,44	52,64
190	3,08	4,02	17,84	0,28	0,48	0,48	2115,1	86,14	21,11	NA	0,21	0,28	1,3	7,57	23,34	23,57	0,86	44833	19,24	26,04	48,02	3,56	4,49	20,09	0,47	0,65	0,65	2051,12	66,05	28,48	NA	0,19	0,24	1,26	7,09	20,64	29,39	0,91	48840,5	16,21	19,86	34,47	1,2	1,45	NA	0,78	1	1	2089,48
191	7,35	32,68	2,53	-0,17	0,6	0,6	125,62	65,98	85,35	NA	0,78	3,45	4,45	28,86	77,52	16,54	0,5	11827,22	0	7,4	54,81	0,42	2,68	0,34	0,22	1,17	1,17	294,75	157,48	166,12	NA	0,84	5,41	6,41	15,36	84,39	6,89	0,51	14169,11	0	12,1	46,65	0,04	0,2	0,02	-0,07	1,28	1,28	207,05
192	18,86	255,96	20,26	0,04	1,06	1,06	392,17	367,75	357,63	NA	0,93	12,57	13,57	18,86	92,63	20,98	12,9	NA	0	0	0	26,85	35,72	2,3	2,99	4,57	4,57	31,14	6,64	4,21	NA	0,25	0,33	1,33	62,4	24,83	132,78	2,33	12539	0	3,04	43,74	2,81	6,22	0,57	0,06	1,18	1,29	74,42
193	0,91	4,33	0,83	0,68	1,31	1,34	333,8	123,5	228,9	7,59	0,79	3,75	4,75	0,98	78,96	3,58	8,21	NA	3,94	0,06	1,28	10,46	74,79	5,01	0,28	1,38	1,38	174,42	102,24	122,58	0,01	0,86	6,15	7,15	10,59	86,02	12,59	22,66	767544	0,24	0,07	0,95	10,61	39,5	4,39	0,69	1,94	1,94	150,61
194	0,93	7,92	1,22	0	1,7	1,72	479,87	444,55	260,5	4,79	0,88	7,55	8,55	6,37	88,3	3,01	9,54	17302,45	1,29	7,16	54,44	1,76	12,85	1,04	0,05	1,32	1,34	214,47	185,62	155,16	2,17	0,85	6,23	7,31	6,77	86,31	3,5	11,96	13247,94	0	2,95	68,87	-3,99	-34,33	-5,64	0	0,53	0,58	514,54
195	27,39	29,27	79,03	15,55	15,55	15,55	744,53	NA	66,83	NA	0,06	0,07	1,07	27,39	6,43	425,72	NA	NA	0	0	0	6,68	27,18	7,95	1,33	1,33	1,33	433,31	NA	323,23	NA	0,75	3,07	4,07	6,68	75,43	8,85	NA	NA	0	0	0	6,44	10,29	13,14	2,67	2,67	2,67	742,64
196	-110,53	111,97	-42,59	0,01	0,35	0,35	140,65	93,85	275,66	NA	1,99	-2,01	-1,01	-110,53	198,71	-55,62	-3,33	NA	0	0	0	10,42	-23,6	5,24	0,01	0,6	0,6	183,12	153,43	261,05	NA	1,44	-3,27	-2,27	10,42	144,14	10,07	-3,6	NA	0	0	0	2,88	40,28	1,92	0,23	1,03	1,03	241,86
197	-2134,68	100	-404,71	0	0,04	0,04	69,2	5,42	1525,2	NA	22,35	-1,05	-0,05	-2134,68	2234,68	-95,53	NA	NA	0	0	0	280,43	439,77	5,15	NA	NA	NA	6,68	4,19	NA	NA	0,36	0,57	1,57	280,43	36,23	774	NA	NA	0	0	0	15,2	78,8	5,52	1,26	1,26	1,26	132,11
198	3,24	3,47	3,32	5,84	15,08	15,08	99,16	225,47	24,41	NA	0,07	0,07	1,07	3,24	6,63	48,91	NA	NA	0	0	0	-16,2	-225,38	-17,3	0,33	0,96	1,11	388,73	37,29	58,9	9,13	0,93	12,91	13,91	-16,2	92,81	-7,15	1,27	NA	0	0	0	-50,27	122,01	-67,04	0,12	0,2	0,55	485,43
199	2,61	16,79	1,48	0,86	0,88	0,89	206,69	NA	172,05	2,09	0,84	5,44	6,44	85,53	84,46	6,13	0,63	57806	0	46,96	93,41	-6,41	-12,98	-3,79	0,16	0,36	0,44	215,2	0,01	101,31	8,24	0,51	1,02	2,02	98,61	50,58	-12,68	0,63	9178,5	0	62,09	117,3	6,17	14,79	1,42	0,33	0,72	0,77	83,54
200	-0,54	-0,54	NA	NA	NA	NA	NA	NA	NA	NA	NA	NA	1	-0,54	0	NA	NA	NA	0	NA	NA	0,58	0,58	0,84	NA	NA	NA	528,97	NA	NA	NA	NA	NA	1	0,58	0	NA	NA	NA	0	0	0	-20,69	-25,68	NA	5,15	5,15	5,15	NA
201	-80,27	-93,27	NA	7,17	7,17	7,17	NA	NA	NA	NA	0,14	0,16	1,16	-80,27	13,94	-575,89	NA	NA	0	NA	0	-21,87	-24,49	NA	9,35	9,35	9,35	NA	NA	NA	NA	0,11	0,12	1,12	-21,87	10,7	-204,42	NA	NA	0	NA	0	66,79	69,25	11,22	25,39	28,15	28,15	61,17
202	10,13	24,9	5,61	0,18	1,74	1,74	201,99	176,33	112,96	NA	0,59	1,46	2,46	52,34	59,31	17,08	NA	14658	0	23,36	70,87	-87,47	-180,71	-18,36	1,07	2,64	2,64	76,42	43,68	27,84	NA	0,52	1,07	2,07	82,11	51,6	-169,53	NA	5956,25	0	35,6	199,37	10,63	36,54	4,77	0,33	1,43	1,57	163,44
203	4,63	13	3,76	0,02	0,86	1,39	296,19	112,44	134,29	71,62	0,64	1,79	2,81	18,97	64,36	16,3	1,17	NA	0	11,64	54,17	0,96	1,81	0,79	0,03	1,54	1,9	297,44	118,75	78,33	27,69	46,42	87,16	1,88	22,16	46,42	28,78	1,26	7322,24	0	12,48	52,79	1,38	2,02	1,42	0,12	0,93	0,98	375,07
204	-0,02	-0,56	-0,37	NA	NA	NA	5159,73	NA	NA	NA	NA	NA	32,28	-0,02	96,9	NA	NA	NA	0	0	0	0,36	10,61	7,21	23,26	23,26	23,26	7246,74	NA	308,01	NA	0,04	1,26	29,31	0,36	96,59	8,43	NA	NA	0	0	0	1,16	24,52	NA	27,21	27,21	27,21	6905,4
205	21,68	51,57	10,89	1,79	1,8	1,81	183,38	0,5	38,61	0,4	0,58	1,38	2,38	44,11	57,96	69,6	0,7	15992	0	11,27	32,38	14,87	31,78	7,66	2,48	2,56	2,6	187,47	3,84	46,51	1,79	0,53	1,14	2,14	34,61	53,22	64,71	1,38	15335,86	0	10,17	33,54	1,96	7,44	0,94	1,28	1,47	1,48	174,14
206	-13,28	-461,86	-16,92	0,76	0,98	0,98	464,94	-2,64	340,19	NA	0,97	33,77	34,77	-13,28	97,12	19,83	0,95	NA	0	0	0	-15,28	149,77	-2,27	0,69	0,91	0,91	54,17	-1,65	59,05	NA	1,1	-10,8	-9,8	-15,28	110,2	29,4	NA	NA	0	0	0	42,91	112,44	42,99	1,45	1,62	1,62	364,64
207	-13,03	-1129,58	-4,75	0,71	1,02	1,02	133,01	40,23	127,54	NA	0,98	85,2	86,71	-13,03	98,85	-13,26	NA	NA	0	0	0	13,66	90,12	2,66	0,16	1,17	1,17	70,91	60,26	59,33	NA	0,85	5,6	6,6	16,82	84,84	16,11	NA	NA	0	0,61	13,08	9,4	44,27	6,52	0,12	2,22	2,22	252,39
208	3,71	4	6,24	9,57	11,28	11,45	613,55	63,92	37,31	6,18	0,07	0,08	1,08	26,64	7,29	125,69	3,17	15863,79	0	38,55	72,95	4,27	4,58	7,32	7,79	9,88	10,15	624,2	71,89	34,36	9,42	0,07	0,07	1,07	26,6	6,92	138,92	2,16	17141,19	0	38,29	70,58	4,33	4,78	NA	3,73	5,49	5,6	650,94
209	0,09	0,58	0,03	0,09	1,42	1,42	139,29	94,51	82,39	0,21	0,84	5,44	6,44	19,27	84,47	1,05	11,58	20417,3	5,26	7,32	95,32	0,07	0,39	0,05	0,15	1,52	1,53	254,49	184,91	155,8	0,15	0,83	4,89	5,89	13,12	83,01	1,59	10,02	14562,17	1	9,13	83,47	0,04	0,28	NA	0,24	1,4	1,41	234,98
210	0,28	0,66	0,12	0,24	1,04	1,05	155,66	60,86	75,86	0,87	0,58	1,39	2,39	92,12	58,12	7,36	0,98	25660,32	0	39,17	92,64	-2,3	-6,43	-0,96	0,35	1,06	1,07	151,89	61,23	87,13	0,92	0,64	1,8	2,8	61,44	64,28	2,11	1,02	20321,6	0	26,6	112,57	2,06	5,08	NA	0,82	1,27	1,28	184,7
211	1,31	9,42	0,39	0,05	0,72	0,72	109,24	59,29	79,78	0,61	0,86	6,22	7,22	7,48	86,14	7,7	0,35	NA	8,01	1,85	43,86	0,74	13,1	0,19	0,08	0,58	0,63	94,71	43,71	87,68	4,6	0,94	16,72	17,72	25,35	94,36	11,13	0,14	7615,38	0	6,4	60,89	11,19	64,18	NA	0,09	0,67	0,68	60,7
212	2,28	5,35	0,57	0,51	0,97	1,05	90,5	22,51	48,47	3,78	0,57	1,34	2,34	37,79	57,34	10,15	1,56	10909,31	0	8,81	84,51	3,99	10,79	1,46	0,69	1,27	1,29	133,64	47,11	81,11	0,97	0,63	1,7	2,7	29,13	63,02	9,28	1,78	10268,44	0	9,23	84,2	0,03	0,11	0,01	0	1,12	1,16	194,21
213	0,34	0,77	0,56	0	0,18	1,02	607,99	59,78	281,17	287,11	0,56	1,29	2,29	4,37	56,28	0,6	1,03	NA	9,37	6,71	-65,58	0,29	0,99	0,74	0	0,23	0,81	936,04	149,18	624,21	387,9	0,71	2,43	3,43	5,4	70,81	0,41	0,69	NA	3,37	13,13	-32,06	0,57	2,24	1,3	0,04	0,21	0,89	834,92
214	2,02	21,08	0,38	0,1	0,99	0,99	68,16	51,84	58,25	NA	0,9	9,42	10,42	92,83	90,41	9,52	0,83	7527,09	0	16,96	122,46	2,03	19,17	0,46	0,68	1,08	1,08	82,16	28,11	69,52	NA	0,89	8,43	9,43	86,65	89,4	7,71	1,72	11479,82	0	19,1	87,58	7,24	28,65	NA	0,91	1,35	1,35	57,15
215	40,1	87,46	45,49	0,18	1,77	1,84	413,99	341,71	214,8	16,89	0,54	1,18	2,18	41,86	54,15	79,82	15,93	-172,67	0	2	-2214,86	-58,8	-241,55	-40,26	0,75	1,25	1,31	249,21	92,58	185,26	12,06	0,76	3,11	4,11	-54,83	75,66	-72,24	19,85	-59050	0	2,72	-8,06	0,71	2,36	0,71	0,26	1,22	1,38	359,92
216	0,57	2,74	0,5	0,89	0,89	0,89	256,35	NA	251,24	NA	0,79	3,81	4,81	0,57	79,22	1,52	0,7	NA	0	0	0	1,17	2,55	0,37	1,13	1,32	1,32	114,71	11,33	61,27	0,08	0,54	1,18	2,18	6,02	54,19	13,04	2,67	3982	0	1,53	38,87	3,99	4,3	1,07	5,2	9,08	9,08	97,68
217	-4,05	-4,07	NA	199,33	199,33	199,33	NA	NA	NA	NA	0,01	0,01	1,01	-4,05	0,5	-806,59	NA	NA	0	NA	0	-1,91	-1,94	NA	61,72	61,72	61,72	NA	NA	NA	NA	0,02	0,02	1,02	-1,91	1,62	-117,78	NA	NA	0	NA	NA	32,76	40,19	73,42	5,41	5,41	5,41	815,87
218	0,44	2,68	0,38	0,7	0,78	1,05	312,53	19,62	256,05	70,67	0,83	5,03	6,03	22,49	83,4	11,62	1,31	NA	0	18,87	68,17	1,66	8,96	1,49	0,58	0,82	1,14	326,54	62,45	261,62	83,08	0,81	4,39	5,39	18,08	81,46	13,97	2,39	7285,8	0	14,73	56,39	3,14	15,38	2,94	0,27	0,49	0,69	340,67
219	0,59	-0,32	NA	0,35	0,35	0,35	NA	NA	NA	NA	2,82	-1,55	-0,55	0,59	282,4	0,21	NA	NA	0	NA	NA	0,76	-1209,76	0,65	0,01	1	1	311,6	304,13	308,2	NA	1	-1584,89	-1583,89	0,76	100,06	0,76	NA	NA	0	0	0	1,1	114,42	0,9	0,02	0,96	0,98	297,56
220	3,11	11,87	1,36	0,08	1,2	1,3	159,45	99,85	81,71	8,88	0,74	2,82	3,82	22,63	73,82	11,25	1,69	12896,5	4,71	8,53	59,47	1,29	3,35	0,46	0,54	1,61	1,71	128,03	59,98	56,11	5,31	0,61	1,59	2,59	29,42	61,37	15,42	2,34	9659	0	9,89	80,19	3,52	7,07	1,12	0,14	1,69	2,04	116,3
221	11,41	44,16	13,39	0,37	0,65	0,65	428,54	64,15	143,25	NA	0,74	2,87	3,87	25,23	74,17	29,58	0,71	18168	40,28	16,23	33,12	-1,56	-7,79	-3,52	0,19	0,5	0,5	823,96	158,06	233,68	NA	0,8	4,01	5,01	-0,62	80,03	18,63	0,54	11278	51,35	2,13	4,35	8,92	25,77	NA	0,51	0,61	0,61	512,53
222	1,55	2,57	4,54	0,32	1,51	2,5	1070,46	499,33	421,51	425,92	0,4	0,66	1,66	1,55	39,92	3,87	NA	NA	0	0	0	-3,25	-4,32	-38,57	0,5	1,58	3,53	4325,98	1150,89	1064,87	2104,01	0,25	0,33	1,33	-3,25	24,89	-13,04	6,22	NA	0	0	0	-3,1	-4,39	NA	0,24	1,32	2,94	3861,62
223	10,95	96,36	11,94	0,09	0,39	0,41	398,18	90,04	299,54	7,85	0,89	7,8	8,8	12,14	88,64	2,78	0,17	37005	0	1,3	16,56	-0,36	-2,99	-0,68	0,07	0,55	0,57	680,5	180,17	367,9	7,41	0,88	7,23	8,23	1,86	87,84	4,65	0,66	48178,5	0,38	4,15	27,89	-0,21	-2,03	-0,32	0,53	1,95	2,03	568,02
224	1,1	3,46	0,4	0,52	0,85	1,25	134,12	29,11	90,21	36,74	0,68	2,15	3,15	34,59	68,21	9,21	2,19	9996,63	0	12,3	81,82	3,15	11,57	1,39	0,23	0,97	1,27	161,28	86,02	116,13	35,31	0,73	2,68	3,68	36,52	72,82	9,93	3,93	8004,75	0	14,79	89,8	8,76	22,99	3,68	0,37	1,22	1,56	152,77
225	0,25	1,2	0,2	0,03	0,63	0,96	294,27	132,64	219,53	73,68	0,79	3,72	4,72	48,57	78,82	0,81	0,87	14819,83	0	38,95	74,19	0,13	0,71	0,13	0,1	0,47	0,98	350,98	101,61	276,09	143,23	0,82	4,45	5,45	39,93	81,64	1	0,92	14884,78	0	38,38	70,7	0,59	3,78	0,54	0,05	0,88	0,93	333,19
226	-4,2	-4,56	-2,17	9,38	10,48	10,48	188,67	15,98	14,49	NA	0,08	0,09	1,09	69,33	7,91	117,04	5,59	7139,75	0	38,01	93,23	-13,49	-15,56	-6,78	5,83	6,5	6,89	182,93	14,48	21,62	8,75	0,13	0,15	1,15	61,83	13,34	-31,73	5,26	5953,17	0	37,85	105,31	9,74	11,56	4,34	5,68	6,91	6,91	162,17
227	1,86	2,5	0,7	4,41	4,41	4,41	137,68	NA	30,83	NA	0,25	0,34	1,34	264,01	25,38	7,34	NA	4716,33	0	98,88	98,92	0,81	2,85	0,83	0,02	1,43	1,43	369,18	360	255,78	NA	0,71	2,5	3,5	97,64	71,44	1,14	NA	4716,67	0	98,2	98,24	6,57	22,84	8,59	0,26	1,43	1,43	476,09
228	14,74	38,17	8,32	0,1	1,12	1,14	206,02	122,95	79,54	2,26	0,61	1,59	2,59	60,74	61,39	32,92	1,22	22930,55	19,87	25,96	62,83	2,04	8,36	1,51	0,2	0,99	1,04	269,15	151,25	164,16	10,11	0,76	3,09	4,09	41,41	75,57	8,83	1,02	17343,4	10,73	29,11	79,36	1,93	7,1	1,26	0,13	0,96	1,13	236,46
229	-0,41	-0,52	-0,01	3,08	4,5	4,5	7	2,8	1,97	NA	0,22	0,29	1,29	8,93	22,22	-1,83	NA	NA	0	0,23	28,36	35,65	41,59	2,68	7	7	7	27,31	NA	3,86	NA	0,14	0,17	1,17	41,1	14,28	249,72	NA	NA	0	0,41	10,88	13,3	14,34	1,06	13,68	13,68	13,68	29,09
230	8,51	30,06	5,76	0,37	0,75	0,83	239,71	65,63	173,85	15,2	0,72	2,53	3,53	8,51	71,69	25,7	0,72	NA	0	0	0	-7,79	-25,84	-3,54	0,36	0,59	0,87	165,25	26,67	114,18	31,34	0,7	2,32	3,32	-7,79	69,86	10,05	0,79	NA	0	0	0	5,29	17,28	2,72	0,58	0,65	0,92	187,05
231	-3,27	-11,93	-4,23	0,03	0,95	1	471,82	299,9	242,9	15,5	0,73	2,65	3,65	23,62	72,57	0,59	0,94	13770	17,52	34,77	87,84	-43,89	-915,49	-29,97	0,1	0,61	0,65	248,51	111,1	196,55	10,04	0,95	19,86	20,86	2,39	95,21	-42,97	0,15	3658,13	9,57	31,6	341,32	0,37	7,52	0,25	0,07	0,74	0,77	245,95
232	52,32	94,17	27,19	0,48	1,91	1,91	161,63	118,86	83,16	NA	0,44	0,8	1,8	56,85	44,45	122,49	3,63	56469	0	2,36	6,21	34,71	43	36,8	3,97	4,17	4,17	385,91	14,54	73,42	NA	0,19	0,24	1,24	43,12	19,27	207,51	4,17	55140,5	0	8,91	14,2	-10,41	-23,47	-633,31	0,76	1,64	1,64	22147,65
233	0,08	0,71	0,02	0,12	1,05	1,05	113,31	92,61	99,83	NA	0,89	8,37	9,37	22,67	89,33	0,09	1,68	NA	0	7,01	99,66	-0,77	100	-0,2	0,1	0,87	0,87	93,68	71,66	93,36	NA	1,01	-131,16	-130,16	-0,77	100,77	-0,76	-0,06	NA	0	0	0	6,56	34,57	NA	0,53	1,14	1,14	30,55
234	12,39	32,93	3,12	0,23	0,67	1,36	91,79	17,14	38,87	27,06	0,63	1,67	2,66	31,24	62,38	33,51	1,22	NA	0	4,74	65,07	16,68	42,4	3,12	0,41	0,68	1,63	68,06	7,63	28,18	27,11	0,61	1,54	2,54	49,4	60,66	51,67	1,63	NA	0	6,12	46,33	8,31	29,89	2,46	0,05	0,96	1,3	107,9
235	-4,09	-51,33	-21,27	3,89	4,08	4,08	1899,29	5,52	30,02	NA	0,92	11,56	12,56	-4,04	92,04	10,85	1,05	747655	81,7	0,26	0,32	-3,72	-69,72	-19,02	35,66	37,82	37,82	1861,34	10,22	4,73	NA	0,95	17,74	18,74	-3,72	94,66	13	1,11	NA	86,53	0	0	3,44	37,6	16,93	40,69	43,32	43,32	1791,5
236	-13,5	83,03	-8,91	0,18	0,7	0,7	240,83	137,36	268,84	0,16	1,16	-7,15	-6,15	0,06	116,26	-3,18	-0,65	2115,67	0	8,95	546,27	2,16	73,67	1,77	0,17	0,76	0,77	299,2	166,87	284,17	3,39	0,97	33,14	34,14	12,3	97,07	10,07	0,15	15430,88	0	8,33	75,29	0,57	19,45	0,49	0,12	0,69	0,7	310,19
237	12,42	19,67	14,66	0,09	2,2	2,37	430,6	297,75	84,6	23,54	0,37	0,58	1,58	27,57	36,84	44,16	3,04	21249,84	13,35	17,86	36,76	3,93	4,81	8,29	0,4	3,96	4,44	768,11	373,87	95,19	50,33	0,18	0,22	1,22	22,27	18,35	48,42	2,16	13770,03	1,31	38,71	57,68	1,03	1,32	2,06	0,24	2,44	2,7	729,5
238	0,94	10,65	1,59	0,02	0,14	1,06	617,78	67,05	555,32	516,45	0,91	10,34	11,34	2,9	91,18	1,63	2,56	19407	0	3,33	38,56	0,98	10,07	2,89	0,05	0,14	1,1	1074,8	79,13	959,01	939,86	0,9	9,3	10,3	3,19	90,29	1,26	18,66	9675,22	0	6,53	78,13	-0,43	-9,01	-3,51	0,05	0,09	1,05	2957,42
239	-7,26	-21,82	-3,64	0,36	1,04	1,05	183,14	74,53	90,21	0,3	0,67	2,01	3,01	62,04	66,73	-7,21	1,08	6098,5	16,16	34,77	101,64	1,05	3,31	0,76	0	0,52	0,58	264,63	50,89	63,47	6,09	0,68	2,16	3,16	61,62	68,37	4,91	0,41	7349,5	13,13	44,03	89,11	0,52	2,47	NA	0,01	0,3	0,39	295,47
240	-1,88	13,98	-0,99	0,23	0,81	0,81	192,37	83,16	209,32	NA	1,13	-8,45	-7,45	66,8	113,42	1,45	-1,23	11150,09	0	36,19	78,54	-6,22	27,26	-2,2	0,12	0,71	0,71	128,69	48,8	151,82	0,5	1,23	-5,38	-4,38	95,73	122,83	-0,67	-1,59	10044,19	0	36,04	90,44	19,52	-34263,01	NA	0,26	0,93	0,93	180
241	5,58	10,29	3,01	0,37	1,92	1,92	111,05	76,22	52,07	NA	0,46	0,84	1,84	14,37	45,79	17,82	1,54	6697,17	0	4,74	46,56	4,91	16,15	3,4	0	0,97	1,3	251,99	145,92	150,71	53,05	0,7	2,29	3,29	11,21	69,59	15,02	2,19	13705,78	3,74	4,36	37,54	3,23	34,19	1,91	0,01	0,46	0,91	214,65
242	-1,17	-1,17	-2,52	NA	NA	NA	784,27	NA	NA	NA	NA	NA	1	-1,17	0	NA	NA	NA	0	0	0	-0,32	-0,32	-0,6	NA	NA	NA	674,08	234,14	NA	NA	NA	NA	1	-0,32	0	NA	NA	NA	0	0	0	11,47	22,17	15,43	4,76	8,36	8,36	489,9
243	1,16	9,87	0,92	0	0,8	0,8	290,67	195,02	189,35	1,05	0,88	7,51	8,51	2,94	88,25	17,95	0,46	171197	19,51	1,42	7,96	0,68	3,63	0,32	0,04	0,85	0,86	171,54	95,47	90,82	1,88	0,81	4,37	5,37	5,33	81,38	29,64	0,77	50661,29	16,41	2,19	13,12	1,08	16,17	NA	0,09	0,87	0,87	223,3
244	2,7	9,15	1,29	0,46	1,22	2,22	174,77	29,09	37,96	38,37	0,7	2,39	3,39	18,98	70,49	11,12	0,77	6947,38	0	7,8	63,54	1,34	5,47	0,61	0,25	0,42	0,82	165,96	14,05	81,11	32,95	0,76	3,09	4,09	12,42	75,54	9,63	0,59	7031,69	0	5,05	54,52	1,22	5,45	0,48	0,45	0,67	1,16	142,24
245	1,15	2	1,72	0,02	1,82	1,88	546,55	342,29	202,25	13,12	0,42	0,74	1,74	11,63	42,49	9,09	2,69	NA	4,16	15,69	76,92	6,17	8,29	NA	0,14	3,86	3,89	551,43	453,26	136,02	3,91	0,26	0,34	1,34	26,25	25,54	35,5	25,14	NA	0	21,74	118,64	2,62	3,16	NA	0,83	6,14	6,14	1781,35
246	13,53	23,11	13,54	0,29	2,26	2,29	365,44	267,18	92,35	4,52	0,41	0,71	1,71	25,19	41,46	44,53	4,64	11940,23	12,08	11,68	33,02	3,32	6,5	5,16	0,54	1,42	1,63	566,15	230,68	103,26	56,73	0,49	0,96	1,96	14,47	48,97	16,04	2,28	9875,85	28,64	17,35	51,51	3,81	6,34	6,61	0,34	2,07	2,5	632,64
247	0,12	-3,76	0,06	0,12	0,3	0,45	187,79	32,85	191,03	29,06	1,03	-32,48	-31,48	37,58	103,18	6,18	-0,06	7690,14	0	19,28	83,28	0,15	-4,73	0,08	0,1	0,19	0,26	202,58	19,35	206,32	14,5	1,03	-32,75	-31,75	35,55	103,15	6,51	-0,04	8435,17	0	19,7	80,32	12,66	137,35	7,73	0,02	0,19	0,25	222,36
248	17,6	23,89	11,28	0,68	3,53	3,53	233,83	166,72	58,46	0,13	0,26	0,36	1,36	39,01	26,32	67,01	7,5	25861,5	0	13,71	53,34	4,8	12,36	2,54	0,47	1,56	1,56	192,46	125,44	115,04	0,06	0,61	1,57	2,57	15,96	61,16	7,95	7,45	15684,67	0	5,9	66,14	-58,22	-217,45	-33,97	0,56	1,2	1,2	212,38
249	33,45	87,19	29,95	0,34	1,59	1,59	326,85	244,45	194,67	NA	0,62	1,61	2,61	41,87	61,64	56,26	11,34	99512,05	0	7,54	16,12	37,05	89,83	20,2	0,46	1,43	1,43	198,47	92,88	95,36	NA	0,59	1,42	2,42	56,38	58,76	70,05	1,68	59972,32	0	10,54	26,58	28,08	92,78	NA	0,19	1,3	1,3	170,97
250	9,96	11,28	17,87	7,42	9,07	9,13	655,01	115,4	58,07	4,4	0,11	0,13	1,13	27,61	11,67	88,83	112,74	33523,33	1,84	31,68	55,39	7,64	8,98	14,94	5,68	6,98	7,14	711,74	126,88	81,45	16,49	0,14	0,17	1,18	21,9	14,91	54,46	146,44	25565	2,3	27,88	50,19	12,69	15,55	18,62	4,14	5,42	5,44	534,16
251	0,33	2,43	0,27	0,44	3,44	3,44	295,34	215,32	71,81	NA	0,25	1,81	7,34	0,33	86,38	27,44	0,91	NA	0	0	0	0,07	0,39	0,27	0,74	1,08	1,08	1334,96	370,42	1067,94	NA	0,81	4,24	5,25	0,07	80,94	11,18	1,59	NA	0	0	0	3,43	19,71	12,05	0,65	0,97	0,97	1280,19
252	0,36	0,97	0,26	0,01	1,03	1,71	257,24	107,46	76,78	75,49	0,63	1,67	2,67	49,71	62,56	16,63	2,12	16805,13	12,61	34,78	81,53	-12,09	-31,35	-8,41	0,06	1,02	1,84	253,17	100	75,13	92,12	0,6	1,54	2,59	41,99	61,42	0	2,82	12910,62	14,15	37,61	98,98	-3,33	-10,96	-3,05	0,03	0,92	1,27	333,08
253	-2,52	-2,55	-9,03	61,39	79,43	79,43	1308,66	293,19	16,25	0	0,01	0,01	1,01	-2,52	1,26	-200	NA	NA	0	0	0	0,93	0,94	4,03	77,89	80,18	80,18	1576,8	44,46	19,45	0	0,01	0,01	1,01	0,93	1,25	74,53	NA	NA	0	0	0	0,42	0,45	9,19	19,44	20,98	20,98	7894,69
254	-2,35	-4,51	-3,1	0,79	3,32	3,79	481,14	152,12	52,51	30,72	0,48	0,91	1,91	11,24	47,78	4,48	1,77	19222,18	7,43	17,92	85,38	-0,62	-1,17	-0,95	0,71	2,96	4,04	552,92	155,83	60,54	82,11	0,46	0,87	1,87	12,5	46,48	8,32	1,92	21435,07	5,13	19,93	72,92	0,23	0,45	0,32	0,15	1,33	1,68	493,02
255	3,93	6,92	2,93	1,17	2,34	2,34	272,42	134,24	114,96	0	0,43	0,76	1,76	3,93	43,16	9,11	NA	NA	0	0	0	2,55	2,67	1,38	7,39	25,63	25,63	196,27	138,17	7,57	0	0,05	0,05	1,05	2,55	4,51	56,5	NA	NA	0	0	0	-1,09	-2,27	NA	0	0,2	0,2	5770,73
256	-0,26	-3,19	-0,17	0,06	0,68	0,84	230,66	128,37	206,71	34,53	0,92	11,15	12,15	35,97	91,77	9,36	0,36	7584,4	0	22,9	71,06	0,26	3,03	0,3	0,11	0,51	0,92	414,67	145,25	372,22	156,7	0,91	10,46	11,46	31,75	91,27	8,71	0,54	5090	0	35,87	74,49	-9,97	302,28	-15,66	0,1	0,41	0,41	571,81
257	-12,61	-17,04	-3,65	2,43	3,09	3,13	105,73	13,9	21,02	1	0,26	0,35	1,35	82,24	25,97	-30,61	2,18	11494,4	0	27,48	104,14	11,56	13,91	3,83	5,58	5,94	5,99	120,71	5,14	14,06	0,73	0,17	0,2	1,2	77,95	16,89	105,48	3,14	14754,75	0	22,02	73,44	-3,13	-3,8	-0,82	5,09	6,09	6,13	95,22
258	41,76	81,15	15,64	1,13	2,06	2,06	136,65	60,85	65,41	NA	0,49	0,94	1,94	41,76	48,53	86,05	NA	NA	0	0	0	15,07	28,58	11,24	0,68	1,31	1,4	271,44	80	126,91	10,69	0,47	0,9	1,9	15,07	47,27	46,87	1,66	NA	0	0	0	12,32	32,13	8,43	0,16	1,09	1,09	249,11
259	2,58	2,67	0,36	30,87	30,87	30,87	24,72	0	1,63	NA	0,03	0,03	1,03	2,58	3,24	79,65	NA	NA	0	0	0	1,96	8,09	1,03	0,19	0,38	0,38	190,1	27,05	142,36	NA	0,76	3,12	4,12	1,96	75,72	6,66	0,34	NA	0	0	0	-12,87	-76,36	-9,34	0,36	0,43	0,43	264,09
260	-27,14	-37,75	-13,39	1,26	3,62	3,69	180,1	107,24	45,44	3,43	0,28	0,39	1,39	60,73	28,11	-70,07	16,77	9631,09	0	43,36	100,74	19,07	25,03	12,15	1,5	4,48	4,51	231,88	150,09	50,5	1,83	0,24	0,31	1,31	98,81	23,79	98,8	NA	10559,65	0	50,79	104,67	19,05	22,2	11,13	4,58	7,36	7,43	212,62
261	8,79	34,52	3,89	0,01	1,01	1,03	161,38	113,59	104,91	2,38	0,74	2,92	3,93	23,82	74,54	30,88	1,06	27929,18	6,23	6,64	33,33	12,06	42,55	7,31	0,23	1,22	1,23	220,76	153,37	152,99	1,31	0,72	2,53	3,53	22,34	71,66	24,8	2,24	29110,73	0,82	6,23	31,85	1,64	6,04	0,71	0,06	1,25	1,27	156,83
262	0,87	5,74	0,54	0,04	1,02	1,02	225,17	185,48	187,18	0	0,85	5,6	6,6	9,88	84,84	9,67	1,2	NA	0,56	5,56	61,57	4,58	22,11	1,84	0,36	1,17	1,17	146,53	92,09	113,18	0	0,79	3,83	4,83	14,91	79,19	14,27	2,77	NA	1,08	3,2	27,26	-82,07	214,14	-113,37	0,08	0,66	0,66	502,8
263	-0,06	-0,08	-0,14	0,13	1,56	1,56	891,79	266,12	167,93	0,01	0,24	0,32	1,32	1,83	24,18	0,29	1,2	43600,92	3,45	4,62	69,55	0,13	0,17	0,47	0,1	1,6	1,6	1304,6	400,27	247,53	0,03	0,23	0,31	1,31	2,06	23,5	0,67	1,2	39749,46	2,63	6,9	75,76	0,34	0,48	0,53	0,01	1,4	1,4	567,37
264	-12,24	163,04	-5,04	0,12	0,63	0,9	150,2	78,96	154,94	42,25	1,07	-14,28	-13,32	19,25	107,51	-9,18	-1,17	12616,63	0	12,96	109,23	18,2	163,78	6,41	0,08	1,1	1,1	128,24	109,59	108,01	NA	0,87	7,87	9	47,49	88,89	23,5	1,87	24608,5	0	10,32	55,19	12,86	75,68	NA	0,24	1,22	1,22	169,28
265	-1,17	-2,35	-2	0,03	1,02	1,63	626,48	218,81	181,03	190,75	0,5	1,01	2,01	1,65	50,32	-0,63	2,71	NA	20,9	4,84	72,71	-99,77	804,13	-91,47	0,01	0,31	0,63	333,71	110,48	248,46	119,67	1,12	-9,06	-8,06	-91,51	112,41	-88,14	-0,41	NA	36,85	7,58	-22,73	0,8	-7,88	0,68	0,08	0,49	0,71	308,8
266	-19,04	-50,65	-12,41	-0,23	1,03	1,57	237,94	181,46	143,9	78,63	0,62	1,66	2,66	25,14	62,41	-23,88	10,43	3682,39	0	28,8	135,28	11,26	25,28	14,86	-0,26	1,72	2,27	480,34	412,14	207,62	115,29	0,55	1,25	2,25	23,15	55,46	25,46	112,06	8219,63	0	15,68	41,43	0,86	1,91	1,02	0,15	1,62	1,98	429,97
267	-34,17	218,89	-17,71	-0,02	0,21	0,31	189,12	49,18	167,01	20,84	1,16	-7,41	-6,41	-32,09	115,61	-5,98	-0,24	279,5	25,12	1,08	542,04	17,21	74,77	5,24	0,23	0,71	0,79	110,89	40,17	74,41	7,35	0,77	3,35	4,35	22,5	76,99	36,93	0,58	49053	8,31	1,61	10,16	5,75	21,78	3,87	0,28	0,8	0,83	244,84
268	26,32	30,85	26,8	2,95	6,89	6,89	371,62	208,48	52,89	NA	0,15	0,17	1,17	34,2	14,68	181,17	NA	44855	0	8,03	18,58	26,19	27,13	39,41	18,15	30,96	30,96	547,69	223,69	17,46	NA	0,03	0,04	1,04	33,22	3,46	758,1	NA	54272	0	10,58	16,61	7,49	7,7	NA	33,67	39,62	39,62	743,57
269	0,22	0,57	0,09	0,03	1,02	1,09	156,99	87,34	86,77	5,95	0,62	1,61	2,61	55,06	61,75	17,11	1,09	19502,29	0,84	23,59	77,58	-17,41	-61,2	-7,37	0,01	0,89	0,95	154,1	90,58	51,77	5,96	0,72	2,51	3,51	33,84	71,55	-10,22	0,84	13170,16	33,98	21,7	109,43	5,8	18,06	NA	0,01	0,96	1	173,71
270	-130,95	217,04	-2872,48	0,63	1,42	1,42	8006,82	1504,6	4128,39	NA	1,6	-2,66	-1,66	-130,95	160,33	-72,35	1,87	NA	0	0	0	-17,74	-34,75	NA	0,12	4,48	4,48	NA	NA	NA	NA	0,49	0,96	1,96	-17,74	48,94	-36,26	NA	NA	0	NA	0	-85,63	295,11	NA	0,03	0,43	0,43	330,6
271	9,76	52,66	1,26	0,28	1,71	1,71	47,02	29,69	20,88	NA	0,81	4,39	5,39	87,22	81,46	14,45	2,39	6711,11	0	9,98	82,52	3,9	38,85	2,08	0,1	1,11	1,11	194,56	165,02	162,84	NA	0,9	8,97	9,97	26,19	89,97	6,67	2,47	9386,33	0	11,91	73,03	0,05	0,18	NA	0,22	1,26	1,32	104,3
272	8,98	74,98	5,27	0,26	0,79	0,8	214,24	99,27	185,75	1,31	0,88	7,35	8,35	26,66	88,03	10,99	0,41	NA	0	10,38	62,45	2,35	7,26	2,28	0,02	0,98	0,99	352,71	209,64	218,67	2,55	0,68	2,09	3,09	26,15	67,66	10,4	0,97	NA	0	23,06	70,62	-4,73	-12	-6,32	0,14	0,93	0,95	486,41
273	39,46	62,97	11,14	1,76	2,74	2,74	103,08	2,74	35,74	0	0,37	0,6	1,6	63,2	37,33	105,71	45,86	23206,5	0	6,7	30,26	20,94	25,82	6,73	2,35	4,69	4,69	117,01	47,26	20,18	0	0,19	0,23	1,23	43,73	18,91	128,15	5	18123,5	0	7,33	38,76	23,56	27,28	17,59	0,98	3,17	4,01	271,78
274	-56,17	-106,59	-49,55	0,73	1,13	1,13	321,99	61,5	150,23	0	0,47	0,9	1,9	-56,17	47,31	-106,63	1,15	NA	0	0	0	20,68	23,46	14,36	5,17	6,94	6,94	252,69	47,21	26,68	0	0,12	0,13	1,13	20,68	11,86	200,77	3,47	NA	0	0	0	1,04	1,16	NA	6,9	9,78	9,78	342,71
275	-2,07	-3,08	-14,49	0,03	0,36	0,36	2554,3	165,49	239,63	NA	0,33	0,49	1,49	-1,96	32,69	11,29	0,87	NA	10,16	0,8	1,71	-1,11	-1,58	-6,64	0,04	0,48	0,48	2169,71	133,79	221,95	NA	0,29	0,42	1,42	-0,87	29,49	16,73	0,92	64702	3,61	1,47	2,35	-0,65	-0,94	-3,9	0,25	0,69	0,69	2193,11
276	-17,68	-23,39	-27,2	3,51	7,76	7,91	561,56	81,54	45,31	6,71	0,24	0,32	1,32	-4,42	24,41	-46,83	2,65	3724,5	0	20,4	295,41	-6,17	-8,5	-10,4	1,7	5,22	5,37	614,11	207,87	74,7	10,69	0,27	0,38	1,38	4,23	27,47	-1,46	2,6	10521,5	0	17,54	78,75	1,71	2,05	1,39	7,13	14,22	14,57	297,14
277	1,65	9,85	0,58	0,04	1,31	1,31	128,47	123,2	96,64	0	0,83	4,96	5,96	93,66	83,22	1,99	NA	5125,57	0	32,38	95,78	-9,17	-240,54	-2,05	0,2	1,25	1,25	81,32	47,14	44,73	0	0,96	25,24	26,24	94,16	96,19	-5,89	1,28	7232,71	0	23,09	98,52	-57,97	118,07	-46,97	0,02	0,62	0,62	294,91
278	13,77	29,01	6,12	0,51	1,07	1,07	87,94	47,7	83,98	NA	0,53	1,11	2,11	14,98	52,53	29,15	1,13	3283	0	0,54	5,48	-8,75	-60,69	-4,2	0,36	0,77	0,98	174,79	60,85	147,74	31,17	0,86	5,93	6,93	30,23	85,58	-4,03	0,96	5828	0	18,72	101,64	-153,1	113,64	-44,13	0,2	0,38	0,39	104,91
279	0,26	0,77	0,46	0,79	1,22	1,24	637,89	163,96	380,22	7,59	0,66	1,94	2,94	15,7	65,94	12,66	1,59	8140,91	0	26,97	60,61	-6,45	-22,06	-6,15	0,97	1,19	1,24	347,12	48,57	222,84	12,23	0,71	2,42	3,42	22,21	70,78	0,49	1,83	10008,64	0	27,33	87,42	0,04	0,13	NA	0,71	1,09	1,15	147,36
280	5,93	38,2	3,7	0,07	1,03	1,03	227,85	182,35	189,77	0,26	0,84	5,44	6,44	5,93	84,47	10,93	1,24	NA	0	0	0	1,3	15,75	0,73	0,11	1,05	1,05	203,71	173,42	184,84	0,07	0,92	11,11	12,11	1,3	91,74	3,35	2,15	NA	0	0	0	1,56	9,06	NA	0,22	1,15	1,15	469,81
281	5,93	38,2	3,7	0,07	1,03	1,03	455,7	182,35	189,77	0,26	0,84	5,44	6,44	5,93	84,47	10,93	1,24	NA	0	0	0	1,3	15,75	0,73	0,11	1,05	1,05	203,71	173,42	184,84	0,07	0,92	11,11	12,11	1,3	91,74	3,35	2,15	NA	0	0	0	1,56	9,06	NA	0,22	1,15	1,15	469,81
282	-43,62	-209,07	-112,48	1,09	1,16	1,16	941,19	53,48	734,62	NA	0,79	3,79	4,79	-43,62	79,14	-55,12	2,72	NA	0	0	0	-39,15	521,12	-26,05	0,61	0,83	0,83	242,2	56,61	254,04	NA	1,08	-14,31	-13,31	-39,15	107,51	-36,42	-0,65	NA	0	0	0	-3,84	29,12	NA	0,12	0,31	0,31	153,6
283	0,56	2,56	0,11	0,21	0,85	1,28	70,77	34,55	54,45	23,97	0,78	3,55	4,55	133,45	78,04	0,72	NA	11669,33	0	25,77	99,24	10,86	36,55	2,02	0,6	1,29	1,42	67,8	32,67	47,13	6,23	0,7	2,37	3,37	131,47	70,29	15,45	NA	4979,67	0	22,46	122,96	18,45	86,44	NA	1,02	1,42	1,42	47,08
284	-22,07	-22,75	NA	NA	NA	NA	NA	NA	NA	NA	0,03	0,03	1,03	-22,07	2,98	-741,33	NA	NA	0	NA	0	0,12	34,38	40,78	0	0	1	124019,84	383,45	122221,38	123773,88	1	286,24	287,24	0,12	99,65	0,12	NA	NA	0	0	0	0,07	17,59	5,95	0,04	0,05	1	32509,79
285	0,92	1,64	1,49	0,38	0,89	1,57	593,94	90,05	65,37	121,9	0,44	0,79	1,79	12,7	44,02	31,46	1,31	21151	18,99	19,18	36,34	0,43	0,69	0,37	0,36	0,84	2,01	316,48	38,71	20,74	97,26	0,38	0,62	1,62	11,98	38,31	30,84	1,56	18261	19,51	10,05	37,71	3,98	5,84	3,62	1,42	1,83	2,57	331,88
286	-14,34	-15,11	-34,14	0,87	10,28	19,74	478,5	408,61	43,41	416,39	0,05	0,05	1,05	-14,34	5,06	-283,13	NA	NA	0	0	0	-21,27	-23,52	-53,95	1,24	4,93	10,3	923,27	321,79	87,3	475,53	0,1	0,11	1,11	-21,27	9,56	-222,48	NA	NA	0	0	0	-4,03	-4,2	NA	2,62	10,41	24,05	NA
287	-0,69	-0,69	NA	NA	NA	NA	NA	NA	NA	NA	NA	NA	1	-0,69	0	NA	NA	NA	0	NA	NA	11,42	11,42	93,9	NA	NA	NA	2992,44	69,12	NA	NA	NA	NA	1	11,42	0	NA	NA	NA	0	0	0	21,28	22,76	63,4	15,1	15,36	15,36	1084,66
288	0,79	2,4	0,66	0,42	1,22	1,24	302,49	135,08	168,56	2,47	0,67	2,02	3,02	9,6	66,93	1,22	1,45	29991,05	10,04	7,3	52,81	-46,43	-197,37	-69,93	0,1	1,12	1,14	548,24	325,58	321,64	6,17	0,76	3,25	4,25	-36,65	76,48	-56,32	1,25	-42058,06	16,65	14,73	-39,6	-31,18	-781,76	-46,07	0,02	0,86	0,88	537,86
289	4,43	4,64	NA	0,01	0,01	0,01	NA	NA	NA	NA	0,04	0,05	1,05	4,43	4,38	101,26	0,96	NA	0	NA	0	4,77	4,77	NA	4,12	4,12	4,12	NA	NA	NA	NA	0	0	1	4,77	0,01	32635,17	1	NA	0	NA	0	4,45	4,45	NA	24,58	24,58	24,58	NA
290	3,68	70,16	1,79	0,08	0,88	1,09	177,93	114,05	107,52	31,69	0,95	18,08	19,08	19,87	94,76	7,7	1,75	21570,67	20,36	7,89	58,4	3,24	62,96	1,22	0,13	1,36	1,37	137,07	113,01	71,83	0,85	0,95	18,43	19,43	22,28	94,85	9,5	4,68	24368,8	14,68	7,17	59,85	1,6	51,96	NA	0,07	0,93	1,23	118,65
291	-0,53	-69,36	-0,54	0,01	1,02	1,02	369,34	359,15	355,01	0,14	0,99	128,89	129,89	6,42	99,23	-0,19	2,52	2635,2	0	7,04	94,92	0,19	19,21	0,22	0,11	1,03	1,03	431,47	378,55	414,78	NA	0,99	102,41	103,41	8,01	99,03	0,54	NA	3080,4	0	9,28	90,02	-8,85	113,16	-13,71	0,26	0,94	0,94	564,06
292	24,39	26,2	19,07	5,37	8,45	9,9	285,36	59,91	19,46	28,6	0,07	0,07	1,07	24,8	6,91	366,74	2,96	NA	0	0,32	1,33	15,78	15,79	14,01	613,11	757,07	882,09	323,2	37,54	0,26	33,05	0	0	1	16,38	0,08	24911,36	3,64	6743	0	0,53	2,39	2,51	2,52	4,39	142,89	192,96	221,17	635,71
293	-41,96	112,1	-6,9	0,18	0,73	0,73	59,99	44,38	80,77	NA	1,37	-3,67	-2,67	-41,96	137,43	-30,53	NA	NA	0	0	0	1,48	-18,54	0,31	0,28	0,81	0,81	77,09	43,46	82,03	NA	1,08	-13,53	-12,53	1,48	107,98	4,01	-0,65	NA	0	0	0	-11,53	66,77	-4,78	0,02	0,78	0,78	150,95
294	6,86	18,96	8,38	-0,03	-0,02	-0,02	445,8	0,9	220,87	NA	0,64	1,76	2,76	22,35	63,8	32,28	0,49	19793,22	5,04	18,92	38,98	15,82	30,38	16,11	0,08	0,13	0,15	370,63	5,26	118,16	3,03	0,48	0,92	1,92	32,87	47,91	64,27	0,72	25976,11	12,46	17,36	32,16	13,27	28,55	NA	4,13	4,14	4,21	552,46
295	-46,21	-70,97	-8,91	1,08	3,04	3,2	70,37	41,57	21,21	3,5	0,35	0,54	1,54	159,41	34,89	-132,47	NA	4041,69	0,03	39,64	135,18	1,99	5,41	0,6	0,38	1,61	1,63	109,19	50,46	41,07	0,82	0,63	1,72	2,72	113,8	63,27	13,07	1,66	6115,19	0	33,54	91,05	0,1	0,28	NA	0,25	1,24	1,24	114,58
296	1,92	4,35	1,77	1,79	1,79	1,79	337,25	0	186,14	0	0,56	1,27	2,27	3,14	55,96	3,42	NA	566	0	1,13	34,1	21,34	23,73	10,29	9,91	9,91	9,91	175,45	0	17,5	0	0,1	0,11	1,11	23,74	10,09	211,56	NA	3105	0	1,16	7,83	0,08	0,09	0,14	19,41	19,44	19,44	604,69
297	3,18	3,18	4,45	NA	NA	NA	512,06	NA	0	NA	0	0	1	3,18	0	NA	NA	NA	0	0	0	3,54	3,54	3,86	NA	NA	NA	396,68	NA	0	NA	0	0	1	3,54	0	NA	NA	NA	0	0	0	16,85	16,85	NA	NA	NA	NA	193,53
298	12,29	91,78	5,21	0,34	1,48	1,58	154,85	86,15	77,42	8,37	0,77	5,77	7,47	18,8	86,61	20,55	0,69	NA	0	2,76	24,84	4,43	20,69	1,78	0,84	2,23	2,32	146,36	66,64	48,15	4,39	0,79	3,67	4,67	12,77	78,6	12,48	0,95	NA	0	3,35	39,26	1,24	55,09	0,61	0,29	5,35	5,55	178,28
299	5,84	5,94	4,22	54,38	55,8	55,8	224,1	6,63	4,66	NA	0,02	0,02	1,02	5,84	1,79	325,77	NA	NA	0	0	0	0,51	1,68	0,99	0,42	0,42	0,42	703,56	NA	483,2	NA	0,69	2,27	3,27	0,51	69,45	0,74	0,44	NA	0,01	0	0	10,37	36,57	NA	0,92	0,92	0,92	152,75
300	6,83	32,73	4,3	0,02	0,28	0,28	229,86	44,11	156,05	NA	0,79	3,79	4,79	35,02	79,13	8,63	0,3	NA	7,41	17,75	83,19	-74,3	152,74	-176,31	0,04	0,12	0,12	863,69	96,16	1147,59	NA	1,49	-3,06	-2,06	-34,09	148,65	-45,29	-0,42	NA	2,26	95,41	-141,72	-3,67	9,71	-9,48	0,08	0,2	0,2	941,1
301	6,77	48,64	3,66	0,41	0,73	0,81	197,19	51,32	162,94	13,4	0,86	6,19	7,19	10,21	86,09	14,78	0,51	20143	0	1,86	18,61	-2,07	-14,94	-2,28	0,24	0,49	0,49	401,73	87,39	340,99	NA	0,86	6,23	7,23	-1,68	86,17	4,91	0,25	6258	0	0,43	11,76	0,63	4,07	0,62	0,01	0,43	0,44	360,64
302	-7,73	-25,76	-10,41	0,03	1,19	1,27	491,67	300,98	246,22	24,49	0,69	2,29	3,33	6,17	69,98	-7,05	1,27	6197,51	8,89	18,73	280,9	-11,17	-38,54	-25,94	0,02	1,06	1,23	845,46	436,22	356,86	77,22	0,71	2,43	3,45	4,6	71,01	-9,16	1,06	8405,78	15,52	36,63	184,97	-15,42	-89,11	-40,18	0,01	0,93	1,06	948,3
303	14,96	78,25	8,49	0,55	1,15	1,15	126,02	78,64	165,07	NA	0,81	4,23	5,23	24,06	80,88	18,49	2,68	22949,5	0	5,17	32,9	-7,48	-140,87	-1,93	0,27	1,25	1,25	94,18	54,92	71,77	NA	0,95	17,84	18,84	5,37	94,69	-6,57	1,59	3780,67	0	3,32	267,77	2,98	28,81	NA	0,02	1,29	1,29	148,55
304	-0,44	-0,77	-1,41	0,14	1,21	1,21	1164,92	488,98	455,4	NA	0,43	0,75	1,75	0,39	42,79	-1,03	1,1	4628,5	0	2,64	114,82	-0,29	-0,53	-0,77	0,16	6,41	6,41	979,96	489,38	78,25	NA	0,46	0,85	1,85	0,34	45,96	1,96	1,91	12312,5	0	1,69	34,58	0,12	0,23	0,46	0,74	12,58	12,67	1463,65
305	73,32	89,88	78,41	2,1	5,42	5,42	390,34	235,12	70,95	NA	0,18	0,23	1,23	73,32	18,43	397,84	NA	NA	0	0	0	84,82	85,77	69,32	72,08	90,25	90,25	297,47	59,05	3,25	NA	0,01	0,01	1,01	84,82	1,1	7679,32	NA	NA	0	0	0	39	39,33	73,18	60,72	120,13	120,13	683,05
306	14,92	18,73	3,58	4,93	4,93	4,93	54,95	NA	17,54	NA	0,2	0,25	1,25	77,76	20,3	73,52	NA	NA	0	15,08	71,45	-1,32	-1,32	NA	NA	NA	NA	NA	NA	NA	NA	NA	NA	1	-1,32	0	NA	NA	NA	0	NA	NA	16,19	43,05	NA	1,48	1,6	1,6	197,51
307	4,76	51,96	3,98	0,01	1,08	1,08	157,29	292,2	273,6	NA	0,91	9,92	10,92	4,76	90,84	5,24	5,54	NA	0	0	0	0,79	14,5	0,17	0,01	0,86	0,86	77,16	47,59	56,27	0,11	0,95	17,33	18,33	40,88	94,54	9,04	0,7	23658,1	0,01	8,5	74,41	1,35	35,3	2,66	0,01	0,75	0,75	719,32
308	20,5	32,29	7,2	0,03	0,73	1	101,47	28,86	41,08	11,3	0,37	0,58	1,58	77,03	36,51	83,64	0,95	4479,2	0	19,85	58,71	-17,36	-27,52	-6,79	0,52	0,71	1,01	142,26	9,69	51,78	16	0,37	0,58	1,58	11,86	36,91	14,06	1,01	6747	0	11,42	79,24	27,48	48,04	6,77	1,57	1,89	1,89	89,62
309	1,41	5,55	1,18	0,29	2,82	2,82	306,23	239,37	94,45	NA	0,75	2,93	3,93	1,41	74,58	46,43	5,81	NA	0	0	0	1,14	3,55	0,78	3,78	5,65	5,65	248,04	68,59	36,71	NA	0,68	2,11	3,11	1,14	67,82	1,68	5,89	NA	0	0	0	9,68	23,86	NA	3,47	4,2	4,2	200,3
310	4,04	4,17	0,61	21,9	21,9	33,52	55,26	NA	1,63	19,17	0,03	0,03	1,03	4,04	2,98	135,47	NA	NA	0	0	0	2,62	2,65	0,31	70,37	70,37	107,41	43,7	NA	0,4	15,11	0,01	0,01	1,01	2,62	0,93	281,48	NA	NA	0	0	0	6,42	7,41	0,85	5,38	7,46	7,46	48,12
311	0,88	65,11	0,76	0,12	0,52	0,66	318,24	89,01	220,12	34,19	0,99	73,29	74,31	6,21	98,65	3,27	0,49	27938,13	27,24	4,65	46,68	1,58	4,73	1,2	0,05	0,76	1,13	276,29	94,11	124,35	51,57	0,67	2	3	8,66	66,7	5,07	1,14	23830,33	20,02	5,38	54,12	2,78	9,05	NA	0,15	0,68	1,1	307,51
312	13,64	17,62	6,82	3,52	5,94	5,95	182,48	57,48	23,68	0,23	0,23	0,29	1,29	117,49	22,58	120,77	4,23	15210,4	8,6	51,92	75,7	8,33	11,09	4,91	4,47	9,02	9,02	214,59	74,88	16,46	NA	0,25	0,33	1,33	86,03	24,92	74,28	3,33	9404,83	15,32	45,81	73,71	7,44	8,96	3,26	3,95	5	5,14	159,43
313	1,6	23,98	1,31	0,26	0,04	1,01	297,61	-60	273,89	270,49	0,93	13,95	14,95	1,6	93,31	3,67	1,23	NA	0	0	0	10,12	58,48	8,89	0,11	-0,18	1,35	319,69	-65,79	227,38	351,74	0,83	4,78	5,78	10,12	82,69	15,78	9,59	NA	10,78	0	0	6,31	36,9	4,56	0,09	0,09	1,27	263,23
314	0,22	2,07	0,23	0,03	0,41	0,87	375,32	125,75	257,42	151,87	0,89	8,36	9,36	17,41	89,32	0,25	0,48	NA	19,78	17,68	91,37	0,44	4,7	0,3	0,02	0,57	0,96	249,73	124,01	193,97	87,27	0,91	9,58	10,58	14,35	90,55	24,24	0,75	NA	12,02	9,54	35,34	-5,14	-68,53	-3,83	0,09	0,53	0,85	271,36
315	-1,61	-3,33	-2,16	0,02	0,39	0,82	491,22	90,22	198,51	102,4	0,52	1,07	2,07	20,6	51,78	11,68	0,89	14633,25	8,32	29,89	72,13	-0,49	-0,89	-0,5	0,09	0,52	0,65	367,76	66,38	125,74	22,04	0,45	0,81	1,81	23,47	44,69	13,37	0,8	13782,71	8,38	24,21	75,14	0,12	0,22	NA	0,21	0,45	0,61	426,74
316	42,76	92,13	64,48	0,74	0,74	0,74	550,37	NA	8,62	NA	0,02	0,04	2,15	42,76	53,59	2968,11	0,47	NA	0	0	0	48,38	50,2	67,2	1,1	1,1	1,1	505,62	0,04	17,83	NA	0,04	0,04	1,04	48,38	3,62	1505,65	1,01	NA	0	0	0	-5,82	-6,96	-146,9	0,11	0,11	0,11	9195,36
317	30,7	112,19	12,68	0,5	0,55	0,55	150,78	5,59	108,01	0	0,73	2,65	3,65	34,56	72,63	48,36	0,47	5382	0	1,6	18,78	59,95	87,43	10,24	1,44	1,49	1,49	62,18	1,03	19,32	0	0,31	0,46	1,46	64,88	31,43	221,21	1,3	78160	0	0,84	5,24	-17,57	-21,62	-14,19	0,07	1,13	1,13	293,93
318	-927,31	75,21	-9,93	0,08	0,08	0,08	3,91	NA	51,41	NA	13,33	-1,08	-0,08	-927,31	1333,01	-69,57	NA	NA	0	0	0	128,24	-8,73	2,19	0,06	0,06	0,06	6,21	NA	96,32	NA	15,69	-1,07	-0,07	128,24	1568,7	8,18	NA	NA	0	0	0	8,6	-32,45	NA	0	0,66	0,79	183,61
319	0	0	NA	0,49	1,78	1,78	NA	NA	NA	NA	0,65	1,88	2,88	0	65,33	0	1,4	0	19,6	NA	NA	0,19	1	0,1	-0,23	0,84	0,84	201,52	114,46	106,47	NA	0,81	4,26	5,26	19,31	81	2,9	0,87	10996,29	15,12	10,59	70,52	18,15	59,01	NA	-0,03	1,03	1,03	185,47
320	4,09	59,65	28,66	0,71	2,44	2,44	2556,42	124,73	72,2	0,02	0,93	13,58	14,58	4,32	93,14	11,17	1,04	NA	83,15	1,63	1,67	0,07	0,97	NA	1,2	1,61	1,61	2390,25	58,39	144,18	0,02	0,93	12,88	13,88	0,31	92,79	7,15	1,04	NA	78,98	1,14	1,44	3,62	33,16	NA	0,45	1,77	1,77	2356,91
321	1,49	2,32	0,43	1,95	2,82	2,82	105,61	32,2	36,99	NA	0,36	0,55	1,55	80,76	35,51	4,21	NA	NA	0	22,94	96,49	3	10,39	1,3	0,8	1,41	1,41	157,02	66,86	110,41	NA	0,71	2,46	3,46	35,86	71,09	4,23	NA	NA	0	14,17	82,43	14,48	41,41	7,16	0,94	1,54	1,54	180,11
322	0,23	3,39	0,26	0,06	0,33	0,69	411,9	82,76	303	110,48	0,93	13,73	14,73	5,42	93,21	0,25	0,52	3922	18,59	5,86	64,57	-18,37	-804,72	-18,85	0,13	0,24	0,51	373,61	20,1	163,66	47,94	0,98	42,81	43,81	-12,71	97,72	-4,41	0,7	3832	15,55	5,81	74,57	0,1	12,61	0,25	0,05	0,48	0,7	923,91
323	3,15	18,78	1,64	0	1,45	1,45	190,33	169,34	76,07	NA	0,83	4,97	5,97	25,46	83,26	5,42	1,75	11506,8	21,79	11,63	71,79	-1,15	-8,75	-1,13	0,15	2,1	2,1	355,53	298,63	104,25	0,82	0,87	6,58	7,58	13,91	86,8	0,24	1,63	7155,17	14,01	14,71	75,77	5,69	25,36	3,87	0,01	1,59	1,6	247,52
324	0,88	1,48	0,87	0,2	2	2	360,15	202,95	112,91	0,12	0,4	0,67	1,67	19,26	40,18	13,1	1,77	14323,95	0	18,13	78,08	-1,13	-1,65	-1,16	0,28	2,02	2,02	373,46	148,27	88,67	0,17	0,32	0,46	1,46	13,4	31,71	13,35	1,4	15502,07	0	14,9	73,71	-5,71	-9,17	NA	0,06	1,5	1,5	240,39
325	1,69	-12,87	0,41	0,04	1	1,2	88,97	66,78	69,62	13,77	1,13	-8,62	-7,62	43,81	113,12	2,45	4,09	15728,11	0	10,27	92,55	3,21	-37,47	0,84	0,15	1,22	1,55	95,34	44,61	41,77	14,27	1,09	-12,66	-11,66	40,76	108,57	4,85	1,78	13456,25	0	9,83	80,51	3,22	-137,85	2,18	0,05	0,53	0,78	246,29
326	0,95	1,61	0,5	0,02	1,61	1,67	192,08	121,79	49,11	4,17	0,41	0,69	1,69	60,83	40,92	2,32	1,98	7102,17	14,33	31,51	95,59	0,38	1,28	1,13	0,04	0,84	2,3	1083,82	314,7	193,34	584,58	0,7	2,36	3,36	29,28	70,22	0,54	2,01	7719,34	18,75	86,04	89,26	21,78	75,29	13,13	0,14	1,66	2,96	219,44
327	4,45	5,13	2,22	8,97	8,97	8,97	182,03	NA	19,4	NA	0,13	0,15	1,15	10,32	13,23	137,32	NA	2314	0	2,93	15,73	19,05	22,03	4,1	8,39	8,39	8,39	78,29	NA	9,02	NA	0,14	0,16	1,16	19,05	13,52	140,87	NA	2653	0	0	0	10,15	11,05	NA	13	13,31	13,31	199,41
328	0	0	NA	NA	NA	NA	NA	NA	NA	NA	NA	NA	1	0	0	NA	NA	NA	0	NA	NA	0,16	2,02	0,26	0,37	0,52	0,56	599,06	80,19	544,03	24,78	0,92	11,59	12,59	0,16	92,06	0,17	0,16	NA	0	0	0	-9,6	240,69	-16,82	0,21	0,48	0,63	637,5
329	1,78	1,95	0,56	0,69	11,96	11,96	65,39	106,17	9,42	NA	0,09	0,1	1,1	110,54	8,9	19,95	NA	3326,33	0	34,03	97,61	1,85	1,94	0,34	30,06	31,02	31,02	66,07	2,04	2,11	NA	0,05	0,05	1,05	121,31	4,71	39,23	NA	2268,67	0	21,69	96,93	7,72	7,96	7,21	62,9	64,79	64,79	339,96
330	0,46	3,44	0,22	0	0,84	0,86	176,31	109,7	130,31	2,48	0,86	6,4	7,4	16,26	86,49	5,06	0,59	14755,25	5,98	7,63	64,82	-6,5	-46,56	-3,51	0,01	0,74	0,77	196,32	91,79	153,8	5	0,86	6,16	7,16	16,48	86,04	-2,4	0,54	9963,68	0	12,39	103,51	7,44	64,8	NA	0,01	1,1	1,12	280,21
331	1,4	3,04	1,54	0,99	1,02	1,04	401,75	6,97	206,48	4,42	0,54	1,17	2,17	29,03	53,95	11,41	1,02	15593,4	0	30,41	79,35	5,99	9,91	5,14	1,17	1,37	1,4	312,2	23,38	117,14	3,88	0,4	0,65	1,65	33,85	39,52	29,65	1,3	22013,4	0	23,9	63,9	9,53	15,44	NA	1,52	1,61	1,65	277,26
332	-14,97	-43,67	-18,73	0,14	0,92	1,13	456,5	231,06	284,58	61,77	0,66	1,92	2,92	-0,39	65,72	-19,33	11,05	954,56	2,49	18,23	412,15	5,51	14,27	3,04	0,61	1,17	1,25	200,84	63,13	107,45	9,32	0,61	1,59	2,59	25,84	61,4	11,99	33,81	7327,5	3,33	11,22	69,81	4,24	10,15	1,87	0,4	1,45	1,51	160,83
333	3,07	80,03	19,09	0,04	0,09	0,09	2268,39	95,39	585,05	NA	0,96	25,06	26,06	3,07	96,16	8,32	0,04	NA	69,77	0	0	3,72	48,57	25,94	0,21	0,33	0,33	2536,97	100,94	678,06	NA	0,92	12,05	13,05	3,72	92,34	9,52	0,75	NA	65,12	0	0	2,89	26,54	19,42	0,28	0,4	0,4	2447,04
334	-93,38	567,84	-13,62	0,1	0,86	0,86	53,25	46,39	61,16	NA	1,16	-7,08	-6,08	-93,38	116,44	-80,19	NA	NA	0	0	0	0,02	735,29	5,68	1,29	12,15	12,15	102734,45	16822,56	1548,23	NA	1	36557,06	36558,06	0,02	100	0,11	1,21	NA	0	0	0	0,05	98,85	NA	0,03	1,3	1,3	25086
335	0,52	0,53	0,43	32,6	39,99	39,99	303,71	55,22	7,47	NA	0,02	0,03	1,03	62,87	2,49	20,87	NA	2037,33	0	51,88	94,08	4,66	4,76	8,69	40,76	47,06	47,06	679,26	89,58	14,21	NA	0,02	0,02	1,02	4,66	2,12	220,1	NA	NA	0	0	0	-14,18	-15,02	NA	17,85	17,89	17,89	NA
336	15,49	16,41	27,85	17,09	17,09	17,09	656,09	NA	35,99	NA	0,06	0,06	1,06	15,49	5,56	324,63	19,28	NA	0	0	0	16,57	17,7	42,36	15,41	15,41	15,41	930,51	NA	58,55	NA	0,06	0,07	1,07	16,57	6,36	293,31	49,24	NA	0	0	0	9,44	9,84	NA	25,18	25,18	25,18	1387,41
337	-1,6	-285,7	-4,43	0	0,17	0,17	1010,68	170,84	991,25	NA	0,99	177,54	178,54	-1,6	99,44	11,98	0,01	NA	0	0	0	-6,48	108,54	-24,45	0	0,17	0,17	1373,22	236,71	1439,21	NA	1,06	-17,75	-16,75	-6,48	105,97	10,29	-0,07	NA	0	0	0	-5,01	43,63	NA	0,01	0,22	0,22	1054,67
338	1,55	4,31	1,12	0,1	1,1	1,23	264,3	160,22	84,49	21,95	0,64	1,79	2,79	26,32	64,13	10,04	1,56	18963,52	29,17	17,94	71,46	-5,97	-26,39	-7,65	0,01	0,54	1,03	466,82	181,76	115,54	168,61	0,77	3,42	4,42	10,82	77,39	-3,43	1,05	10914,82	51,01	21,53	103,11	2,71	10,79	2,49	0,02	0,69	1,08	334,73
339	0,01	0,03	0,02	0	0,93	0,99	786,74	476,32	428,87	31,37	0,67	1,99	3	5,75	66,61	2,44	0,97	8525	10,96	12,37	75,75	0,24	0,81	0,64	0	0,78	0,82	958,81	513,18	494,1	31,12	0,7	2,35	3,35	8,97	70,18	2,17	0,7	5437,83	17,76	22,98	135,9	0,71	1,82	1,29	0	0,8	0,88	659,81
340	0,21	0,23	0,26	4,63	5,46	5,46	444,77	24,04	28,69	NA	0,07	0,07	1,07	0,21	6,73	26,08	1,45	NA	0	0	0	0,3	0,33	0,36	0,83	2,4	2,4	434,86	62,39	39,86	NA	0,09	0,1	1,1	0,3	9,45	72,62	1,17	NA	0	0	0	0,1	0,11	0,21	1,53	3,89	3,89	769,23
341	1,19	9,57	1,01	4,35	6,77	6,77	310,58	93,82	38,74	NA	0,88	7,05	8,05	1,19	87,58	9,45	6,16	NA	0	0	0	-1,54	-12,89	-1,04	1,8	3,21	3,21	246,93	98,55	69,89	NA	0,88	7,38	8,38	-1,54	88,06	6,99	9,29	NA	0	0	0	-33,14	345,24	-29,23	3,34	3,96	3,96	321,09
342	1,56	6,58	0,82	0,39	1,32	1,32	191,05	133,09	142,83	NA	0,76	3,22	4,22	34,48	76,32	2,04	NA	6373,5	0	17,23	107,77	9,71	42,87	1,77	0,71	1,31	1,31	66,5	25,6	42,45	NA	0,77	3,41	4,41	28,21	77,34	12,56	NA	12654,5	0	3,38	55,77	20,47	32,86	3,32	2,49	2,69	2,69	59,02
343	-74,54	-129,67	-70,24	1,97	2,57	2,79	141,34	72,82	121,46	26,88	0,43	0,74	1,74	14,21	42,51	-175,34	NA	281	0	83,63	598,04	28,71	52	11,32	2,05	2,43	2,43	143,57	22,46	58,41	NA	0,45	0,81	1,81	159,85	44,79	64,09	NA	6617	0	51,73	81,4	40,83	60,55	20,12	3,55	3,59	3,59	179,35
344	-0,41	-1,76	-0,38	1,31	1,31	1,31	338,47	NA	255,81	NA	0,77	3,29	4,29	11,08	76,66	-0,54	NA	2719	0	10,65	103,68	14,77	41,76	5,27	0,16	1,55	1,55	129,78	115,07	82,89	NA	0,65	1,83	2,83	30,35	64,62	22,86	NA	10342	0	5,55	41,85	4	27,8	2,02	0,01	0,69	0,69	184,24
345	40	70,85	25,69	0,32	1,31	1,57	234,42	99,24	100,49	26,92	0,44	0,77	1,77	47,66	43,55	98,84	4,84	53052	0	4,92	16,04	34,4	65,89	21,7	0,7	1,55	1,87	229,6	92,6	108,3	34,91	0,48	0,92	1,92	41,06	47,79	77,53	4,94	71200	0	4,2	11,99	26,18	64,64	24,52	1,02	1,23	1,35	340,93
346	-0,44	-5,55	-0,18	-0,57	1,33	1,33	148,17	146,89	77,26	0	0,92	11,55	12,55	144,47	92,03	20,44	1,57	NA	0	58,83	82,44	5,2	61,65	4,52	0,21	1,09	1,09	316,02	241,54	271,92	0	0,92	10,84	11,85	12,61	91,56	6,51	2,74	2978,91	2,15	6,43	64,13	26,16	69,77	NA	0,96	1,56	1,56	258,72
347	-31,07	-87,52	-330,3	0	0,85	0,99	3880,65	1391,33	1641,07	231,37	0,65	1,82	2,82	-11,44	64,5	-39,43	0,63	-1308,57	0	208,68	-1077,53	2,76	6,8	28,53	0,13	1,01	1,17	3769,56	1398,52	1577,31	241,89	0,59	1,47	2,47	20,81	59,49	14,47	0,81	-12,86	0	187,01	-94007,78	-20,27	-79,12	-120,93	0,01	0,79	0,93	2171,66
348	-0,56	-1,03	-0,55	0,9	3,37	3,37	360,28	201,42	81,51	0	0,45	0,83	1,83	-0,56	45,45	9,22	3,4	NA	0	0	0	4,94	9,83	4,14	0,69	2,06	2,06	304,98	128,26	93,75	0	0,5	0,99	1,99	5,24	49,77	22,64	1,91	NA	0	0,25	2,28	3,14	6,35	2,63	0,02	1,68	1,68	305,85
349	5,52	53,26	12,95	0,01	1,25	1,3	856,93	316,38	103,18	13,4	0,9	8,66	9,66	9,67	89,64	15,9	0,17	23449	17,85	9,76	21,14	-10,84	324,07	-40,91	0	0,54	0,57	1373,49	385,6	373,46	24,7	1,03	-30,89	-29,89	-5,81	103,35	1,54	-0,05	6397,2	25,61	18,98	51,79	-9,48	77,7	NA	0,01	0,37	0,36	884,83
350	2,48	20,49	0,82	0,49	0,86	0,87	121,14	37,39	101,14	1,31	0,88	7,26	8,26	41,12	87,89	19,62	0,57	12230,82	0	12,82	72,66	2,33	3,87	0,83	0,65	1,83	1,86	130,34	58,55	49,38	1,26	0,39	0,65	1,66	42,34	39,8	39,4	2,11	12139,36	0	14,33	67,62	3,88	8,36	NA	0,42	0,68	1,44	221,32
351	-8,13	-12,28	-1,69	1,92	4,05	4,05	75,94	38,7	18,15	NA	0,34	0,51	1,51	182,66	33,86	-24,09	NA	15686	0	39,69	102,24	42,3	57,22	14,68	3,54	4,86	4,86	126,32	33,56	25,39	NA	0,26	0,35	1,35	127,79	26,08	162,74	NA	12639	0	29,67	59,47	38,56	48,79	19,29	0,46	5,93	5,93	182,09
352	-22,37	72,52	-10,21	0	0,69	0,69	166,6	145,05	204,37	0,46	1,31	-4,24	-3,24	-18,31	130,85	-10,79	-2,61	-55142	4,47	1,85	-23,07	31,85	1037,65	20,52	0,18	0,83	0,89	234,52	145,65	201,51	14,09	0,97	31,58	32,58	31,94	96,93	43,47	0,24	47544	9,78	0,06	0,26	-30,55	119,13	-22,31	0,15	0,64	0,65	265,76
353	1,43	3,27	1,13	0,05	1,1	1,15	289,12	156,77	101,93	7,84	0,56	1,29	2,29	12,22	56,25	11,55	1,19	10663,13	16,92	8,54	63,51	0,15	0,25	0,28	0	1,19	1,35	707,41	325,42	153,52	44,83	0,42	0,71	1,71	12,47	41,63	16,99	1,29	14246,2	17,49	23,94	52,23	0,02	0,05	0,02	0,01	1,05	1,1	424,77
354	-75,25	48,86	-22,8	0,25	0,48	0,48	110,6	53,48	225,78	0	2,54	-1,65	-0,65	-75,25	254,02	-29,62	NA	NA	0	0	0	1059,76	-33,89	5,51	0,03	0,03	0,03	1,89	0	60,43	0	32,27	-1,03	-0,03	1059,76	3227,22	32,84	NA	NA	0	0	0	13,3	582,83	NA	0,87	0,97	0,97	232,22
355	2,45	13,3	1,68	0,02	0,88	1,13	249,89	146,34	148,9	46,44	0,82	4,43	5,43	15,4	81,57	8,17	1,51	27683,67	13,96	8,86	59,95	2	7,22	1,21	0,05	1,02	1,16	220,22	137,59	118,1	21,22	0,72	2,61	3,61	21,53	72,3	10,37	1,49	24866,92	13,43	11,81	67,77	2,51	11,52	2,85	0,23	1,25	1,52	412,82
356	-34,94	-1407,09	-27,67	0,75	0,9	0,93	289,1	38,26	256,49	7,14	0,98	39,28	40,28	-9,11	97,52	-24,46	0,63	2025,33	0	20,46	531,29	-0,81	-26,04	-0,28	0,93	0,93	0,94	127,97	0	116,87	0,27	0,97	31,13	32,13	41,64	96,89	11,3	0,57	15267	0	14,92	73,31	-9,98	150,23	-7,7	0,87	0,92	0,93	280,9
357	-4,36	-4,96	-0,43	3,98	8,88	8,88	35,64	19,39	3,96	NA	0,12	0,14	1,14	-4,36	12,05	-36,21	NA	NA	0	0	0	-1273,45	324,22	NA	0,23	0,26	0,26	NA	NA	NA	NA	4,93	-1,25	-0,25	-325,88	492,77	-258,42	NA	-1710	0	NA	-329,71	2,43	262,97	NA	0,02	2,51	2,51	351,7
358	23,3	79,84	16,6	0,14	1,23	1,24	259,99	186,7	172,11	1,65	0,71	2,43	3,43	40,37	70,82	36,54	1,89	50100,32	0	12,16	34,66	10,57	31,57	6,49	0,29	1,28	1,3	223,69	130,36	138,16	3,03	0,66	1,98	2,99	24,34	66,53	19,49	1,96	39401,12	0	8,46	44,44	2,84	11,75	NA	0,03	1,11	1,15	326,17
359	-932,61	0,68	NA	0	0	0	NA	NA	NA	NA	1302,3	-0,96	0	-932,61	136463,04	-0,72	NA	NA	0	NA	0	35,14	-99,08	15,45	0,74	0,76	0,76	160,01	4,62	207,62	NA	1,32	-3,73	-2,82	35,14	135,47	26,57	NA	NA	0	0	0	7,5	-35,54	NA	0,26	0,75	0,75	171,13
360	-47,86	705,33	-32,02	0,05	0,94	0,94	115,08	229,18	257,21	NA	1,07	-15,74	-14,74	-47,86	106,78	-44,82	NA	NA	0	0	0	65,62	116,49	58,36	2,29	2,29	2,29	323,71	NA	139,79	NA	0,44	0,78	1,78	65,62	43,66	150,3	NA	NA	0	0	0	-13,88	-15,57	NA	9,26	9,26	9,26	479,29
361	3,49	9,83	1,89	0,02	1,19	1,28	197,44	97,36	86,75	9,71	0,65	1,82	2,82	11,31	64,53	8,2	1,48	33162,93	9,57	4,23	65,65	0,95	2,59	0,69	0,03	1,19	1,29	265,7	146,33	112,81	14,16	0,64	1,74	2,74	8,77	63,54	3,75	1,5	27600,98	10,73	5,71	73,77	0,57	2,11	0,49	0,1	1,11	1,2	313,87
362	-17,75	-219,98	-68,4	0,06	0,67	0,67	1406,67	781,93	1001,74	NA	0,92	11,39	12,39	-17,75	91,93	-1,17	0,21	NA	19,73	0	0	-1,94	-20,51	-3,35	0,45	0,57	0,57	630,82	65,3	469,9	NA	0,91	9,6	10,6	-1,94	90,56	23,25	0,19	NA	15,24	0	0	NA	NA	NA	NA	NA	NA	NA
363	10,43	26,84	9,01	0,79	2,31	2,48	315,25	113,74	75,08	13,21	0,59	1,53	2,57	32,45	61,16	24,57	1,85	19479,25	5,13	19,02	72,64	2	4,2	1,36	0,57	2,91	3,18	247,48	85,99	38,51	11,37	0,51	1,07	2,1	27,19	52,44	13,17	1,8	20592,38	4,34	17,13	75,02	-5,87	-15,69	-3,55	0,05	1,46	1,79	220,21
364	3,84	56,36	3,47	0,03	0,86	1,07	330,33	254,46	303,61	64,31	0,93	13,68	14,68	3,84	93,19	4,12	NA	NA	0	0	0	-4,47	720,98	-9,63	0,27	0,72	0,83	784,35	350,79	780,53	86,51	1,01	-162,38	-161,38	-4,47	100,62	-4,44	-0,04	NA	0	0	0	-0,03	-0,34	-0,04	0,36	0,89	0,89	426,03
365	4,61	5,45	2,84	3,75	7,09	7,97	225,16	74,48	22,3	20,05	0,15	0,18	1,18	62,51	15,35	71,39	4,69	NA	0	35,72	76,15	1,6	1,98	NA	1,74	4,39	5,23	258,76	103,62	39,03	32,85	0,19	0,24	1,24	58,2	19,38	38,37	4,44	NA	0	29,17	59,15	6,47	9,29	NA	1,42	3,28	3,6	206,66
366	2,26	14,02	0,94	0,15	1,02	1,14	152,23	109,1	125,13	14,47	0,84	5,2	6,2	20,85	83,88	7,14	3,15	NA	0	7,76	74,41	1,14	3,77	0,28	0,35	1,06	1,31	88,45	42,39	60,11	15,53	0,7	2,3	3,3	36,42	69,69	6,99	5,35	NA	0	8,57	86,4	0,95	5,82	0,41	0,06	0,71	0,81	155,35
367	-0,73	-0,96	-1,28	2,22	3,93	3,93	643,75	251,7	146,96	NA	0,24	0,32	1,32	14,09	24,05	17,01	8,95	20119,6	0	26,13	73,75	4,8	7,96	4,55	1	2,43	2,43	344,94	193,63	134,79	NA	0,4	0,66	1,66	12,93	39,69	19,56	17,01	42089	0	7,71	44,12	36,93	61,72	NA	0,8	2,44	2,44	326,05
368	1,09	12,95	0,74	0,05	0,47	0,47	247,36	92,28	156,99	NA	0,92	10,88	11,88	9,81	91,58	15,47	0,18	NA	27,2	5,91	28,7	-0,51	-12,11	-0,59	0,08	0,47	0,47	426,2	160,41	173,47	NA	0,96	22,92	23,92	3,64	95,82	13	0,11	26235	54,63	4,86	16,06	4,53	35,3	3,02	0,98	3,14	3,14	243,06
369	2,4	6,64	0,82	0,42	0,45	1,56	124,74	3,11	78,5	88,04	0,64	1,76	2,76	2,4	63,8	3,77	NA	NA	0	0	0	0,14	0,62	0,04	0,2	0,2	2,54	114,45	NA	44,24	104,92	0,77	3,35	4,35	0,14	77,02	0,19	62,04	NA	0	0	0	0,29	5,68	0,2	3,77	4,24	8,12	248,43
370	0	0	NA	NA	NA	NA	NA	NA	NA	NA	NA	NA	1	0	0	NA	NA	NA	0	NA	NA	51,83	62,55	NA	5,92	5,92	5,92	NA	NA	NA	NA	0,17	0,21	1,21	109,89	17,13	302,65	NA	NA	0,05	NA	46,11	9,55	9,88	NA	31,81	31,81	31,81	2790,79
371	26,71	35,82	19,84	1,43	2,46	2,48	271,07	68,7	66,85	1,35	0,25	0,34	1,34	43,54	25,43	215,56	1,96	31018	0	12,5	22,91	-116,3	-341,04	-844,31	0,07	0,79	0,8	2642,66	1225,55	1716,49	26,58	0,66	1,93	2,93	-75,38	65,9	-131,91	0,73	-4079	0	297,05	-105,01	52,35	81,23	31,05	0,46	2,47	2,48	215,9
372	5,65	32,97	4,15	0,58	0,81	0,81	267,89	44,04	197,66	NA	0,83	4,83	5,83	34,28	82,85	25,82	0,65	12078	0	21,01	72,13	0,24	1,65	0,27	0,45	0,72	0,72	419,13	95,79	352,35	NA	0,86	5,98	6,98	26,03	85,68	17,83	0,39	16851,33	0	29,71	56,74	3,73	19,42	NA	0,48	0,7	0,7	378
373	0,43	1,22	0,84	0,97	0,97	0,97	710,55	NA	453,33	NA	0,65	1,83	2,83	0,43	64,69	29,43	0,95	NA	0	0	0	1,72	3,99	1,23	1,46	1,48	1,48	259,15	2,08	132,74	NA	0,57	1,31	2,31	94,26	56,79	41,53	2	4189	0	65,88	76,25	22,66	28,24	NA	5,16	5,19	5,19	381,07
374	-2,85	-3,07	-5,44	13,47	13,87	13,88	695,56	19,75	49,31	0,6	0,07	0,08	1,08	-2,85	7,19	-39,69	NA	NA	0	0	0	8,23	8,43	12,87	41,61	41,61	41,65	569,52	NA	13,52	0,47	0,02	0,02	1,02	8,23	2,4	342,66	NA	NA	0	0	0	12,96	13,72	25,86	18,1	18,1	18,11	726,13
375	3,37	6,71	1,33	0,03	0,46	1,52	144,52	29,17	68,94	74,16	0,5	0,99	1,99	50,39	49,83	24,29	2,06	16997,51	0	18,62	75	2,97	7,79	1,17	0,02	1,17	1,43	142,94	99,12	86,14	22,65	0,62	1,62	2,62	41,56	61,86	14,34	3,22	19147,1	0	15,16	74,79	4,08	14,74	NA	0,02	0,6	1,32	164,52
376	0,64	0,9	7,83	1,25	2,2	2,32	4475,39	254,19	58,54	32,84	0,29	0,41	1,41	1,17	29,18	12,55	1,09	264866	27,29	6,47	10,07	1,11	1,49	2,13	0,14	0,5	0,52	700,08	23,55	35,94	0,98	0,25	0,34	1,34	1,62	25,37	18,68	0,95	207106,33	19,5	0,98	9,54	-1,47	-2,11	-12,92	0,02	0,18	0,2	3201,7
377	7,42	-141,74	3,91	0,1	0,13	0,63	192,26	6,36	199,56	100,4	1,05	-20,1	-19,1	8,57	105,24	11,75	-0,2	NA	0	0,61	8,48	-14,45	73,43	-6,76	0,01	0,38	0,67	170,27	74,25	201,53	59,51	1,2	-6,08	-5,08	-12,44	119,68	-7,47	-0,97	NA	0	0,94	-35,66	14,26	253,89	7,59	0,11	0,74	0,76	193,68
378	0	0,02	NA	0,28	0,36	1,06	NA	NA	NA	NA	0,99	70	71	0	98,59	0,39	0,23	NA	0	NA	0	-0,06	-9,91	-0,9	0,06	0,36	1,98	5210,24	768,23	2571,99	4209,3	0,99	156,29	157,29	-0,06	99,36	0,32	33,66	NA	44,56	0	0	-3,42	-24,79	-5,33	0,04	0,33	1,23	567,33
379	-1,69	-6,45	-1,07	0,1	1,35	1,35	77,52	212,15	168,96	NA	0,74	2,83	3,83	-1,69	73,87	-2,28	NA	NA	0	0	0	5,98	10,24	2,24	2,4	2,4	2,4	136,2	NA	56,1	NA	0,42	0,71	1,71	5,98	41,65	14,35	NA	NA	0	0	0	16,71	25,12	NA	2,99	2,99	2,99	94,52
380	6,19	25,09	6	0,01	1,33	1,33	187,23	347,78	263,12	NA	0,75	3,06	4,06	6,19	75,34	8,21	NA	NA	0	0	0	0,89	0,96	0,06	14,88	14,95	14,95	26,17	0,12	1,73	NA	0,08	0,08	1,08	1,78	7,78	11,42	NA	NA	0	0,06	5,89	60,89	86,78	NA	2,71	2,79	2,79	59,86
381	47,7	78,45	35,15	1,86	3,13	3,14	268,97	95,87	75,64	0,23	0,39	0,64	1,64	79,56	39,19	134,5	7,11	57085	0	23,48	31,11	16,53	48,17	11,91	0,83	1,58	1,58	262,29	121,2	161,47	0,22	0,66	1,91	2,91	66,08	65,69	35,52	5,4	17305,5	0	35,7	58,8	15,73	55,47	NA	0,92	1,26	1,26	303,93
382	1,04	2,46	0,88	0,37	1,29	1,48	310,1	159,33	173,29	33,05	0,58	1,36	2,36	19,36	57,65	13,47	2,84	18717,25	0	15,56	63,91	0,65	1,28	0,61	0,12	1,5	1,79	345,79	228,72	166,29	50,16	0,5	0,98	1,98	17,58	49,6	15,92	4,33	13005,2	0	16,09	57,9	0,8	1,58	0,73	0,31	1,55	1,79	331,13
383	9,69	24,97	1,51	0,72	1,63	1,63	35,48	31,47	34,28	NA	0,61	1,58	2,58	9,69	61,19	15,84	NA	NA	0	0	0	12,99	17,19	0,88	0,64	25,8	25,8	24,54	23,67	0,94	NA	0,24	0,32	1,32	12,99	24,46	53,11	NA	NA	0	0	0	-2,16	-4,59	NA	5,91	16,6	16,6	25,53
384	195,87	440,75	10,91	0,38	1,4	1,4	20,33	11,4	11,14	NA	0,56	1,25	2,25	263,86	55,56	361,73	2,01	4936,2	0	3,79	24,8	1,77	7	0,45	0,85	1,23	1,23	92,72	25,79	68,52	NA	0,75	2,96	3,96	4,43	74,72	7,19	3,12	1843	0	0,68	24,53	9,2	41,88	5,83	0,15	1,28	1,28	230,41
385	0,81	0,98	0,49	3,54	5,73	5,73	220,33	0,84	37,79	NA	0,17	0,21	1,21	19,41	17,43	6,45	263,74	5549,33	0	11,23	88,83	8,73	8,96	3,58	21,18	38,38	38,38	149,17	6,34	3,84	NA	0,03	0,03	1,03	8,73	2,65	342,1	NA	NA	0	0	0	-2,34	-2,83	NA	3,48	5,7	5,7	NA
386	5,58	6,04	2,78	2,75	14,26	14,26	181,97	144,83	12,58	NA	0,08	0,08	1,08	52,57	7,54	73,98	NA	4650	0	23,42	85,46	1,39	1,59	1,55	7,06	8,96	8,96	403,93	84,59	44,57	NA	0,12	0,14	1,14	99,26	12,04	11,58	NA	NA	0	108,6	175,31	13,97	17,34	NA	3,94	5,52	5,52	121,14
387	2,7	4,18	0,25	2,95	3	3	34,23	0,64	11,24	NA	0,35	0,55	1,55	303,2	35,4	7,62	NA	NA	0	28,18	96,4	5,17	13,93	0,91	1,31	3,29	3,29	63,7	19,71	9,96	NA	0,63	1,69	2,69	151,94	62,87	23,48	1,76	NA	0	25,68	85,54	2,12	6,3	0,5	1,01	1,75	1,75	86,35
388	12,47	54,92	3,39	1,21	1,3	1,3	99,27	6,2	75,52	0	0,77	3,4	4,4	45,88	77,29	16,14	NA	3196,2	0	9,08	67,77	10,67	55,84	2,45	1,1	1,24	1,24	83,73	9,21	66,83	0	0,81	4,24	5,24	36,4	80,9	13,18	NA	3412,3	0	5,92	59,36	1,01	2,63	0,57	1,18	1,52	1,52	205,3
389	4,32	4,36	0,27	99,64	99,64	99,64	7,09	NA	0,22	NA	0,01	0,01	1,01	4,32	1	430,19	NA	NA	0	0	0	2,56	11,96	1,62	0,01	1,27	1,27	231,11	227,08	179,17	NA	0,79	3,67	4,67	2,56	78,61	3,25	NA	NA	0,22	0	0	23,7	26,58	NA	3,32	9,21	9,21	67,72
390	NA	NA	NA	NA	NA	NA	NA	NA	NA	NA	NA	NA	NA	NA	NA	NA	NA	NA	NA	NA	NA	1,09	1,09	1,15	NA	NA	NA	384,06	NA	NA	26,44	NA	NA	1	1,09	0	NA	NA	NA	0	0	0	-175,77	-248,62	-103,47	3,41	3,41	3,41	214,28
391	-1053,64	-654,72	-3,49	-1,64	-1,64	-1,64	1,12	0	-0,73	0	-0,61	-0,38	0,62	-1053,64	-60,93	1729,24	NA	NA	0	0	0	9,38	75,45	NA	1,14	1,14	1,14	43,27	NA	37,47	NA	0,88	7,04	8,04	9,38	87,57	10,71	NA	NA	0	0	0	47,41	58,58	NA	2,03	5,54	5,54	15,04
392	16,03	29,85	13,16	1,05	2,01	2,01	299,7	102,2	106,39	0,13	0,46	0,86	1,86	22	46,3	54,81	2,34	41084	0	4,9	16,11	8,76	16,05	11,02	1,05	2,02	2,02	458,2	163,8	165,06	0,19	0,45	0,83	1,83	15,43	45,46	29,38	2,59	33540,4	0,95	8,41	25,89	6,09	11,3	NA	0,97	2,11	2,11	418,88
393	-5,54	-12,2	-50,51	0,91	0,91	0,91	3329,24	5,09	1792,73	NA	0,55	1,2	2,2	-5,54	54,6	-7,51	0,91	NA	0	0	0	4,08	9,65	5,02	0,94	1,02	1,07	447,45	20,71	254,9	11,67	0,58	1,36	2,36	4,08	57,7	13,37	1,1	NA	0	0	0	35,94	59,63	39,92	0,81	1,76	2,01	404,32
394	31,89	-152,05	8,53	0,12	0,54	0,54	97,65	49,54	115,67	0,09	1,2	-5,73	-4,77	42,79	120,98	36,58	-0,61	8283	0	2,91	64,53	29,15	340,76	6,07	0,19	0,83	0,83	75,8	43,76	68,39	0,07	0,91	10,69	11,69	40,17	91,45	42,82	0,37	19920	0	2,29	27,65	6,55	44,29	1,5	0,22	0,75	1,04	83,52
395	8,05	20,48	4,91	0,05	1,28	1,33	222,76	159,01	129,12	6,7	0,61	1,54	2,54	21,16	60,69	20,55	1,91	39417,78	0	8	48,15	11,59	25,26	8,56	0,48	1,43	1,49	268,76	124,48	132,32	7,53	0,54	1,18	2,18	21,8	54,13	27,76	1,96	39907,75	0	7,54	38,76	10,47	26,44	7,6	0,14	1,13	1,32	264,26
396	12,46	69,93	6,6	0,33	1,07	1,08	193,19	112,61	152,95	1,15	0,82	4,61	5,61	31,02	82,18	24,37	1,43	23090	0	9,82	43,92	3,87	16,14	2,47	0,39	1,05	1,15	232,75	112,22	171,35	17,89	0,76	3,17	4,17	29,72	76,04	9,11	1,75	15714,89	0	16,53	70,85	23,3	55,61	17,01	0,21	1,45	1,47	265,76
397	17,93	21,12	2,98	4,82	6,62	6,62	33,28	16,25	9,05	NA	0,15	0,18	1,18	63,64	15,11	118,71	NA	5108	0	7,61	66,82	19,04	49,89	6,87	0,05	0,08	0,75	131,3	1,79	79,63	54,17	0,62	1,62	2,62	45,7	61,83	33,98	0,7	17958	0	9,62	49,2	17,13	28,31	3,07	0,21	0,37	0,75	65,15
398	-81,33	-904,69	NA	0,52	1,1	1,1	NA	NA	NA	NA	0,91	10,12	11,12	-64,89	91,01	-89,37	NA	-7475	0	NA	-25,54	-9,1	113,25	NA	0,04	0,15	0,15	NA	NA	NA	NA	1,08	-13,44	-12,44	-3,29	108,04	-8,43	-0,08	-2818	1,14	NA	-202,06	-3,22	52,05	-11,78	0,14	0,15	0,16	1332,23
399	5,89	22,73	6,6	2,67	2,67	2,67	373,18	NA	62,45	NA	0,15	0,6	3,86	18,93	74,11	150,4	0,44	4899	0	14,62	66,56	-14,72	-62,61	-6,73	2	2	2	166,48	NA	37,9	NA	0,23	0,98	4,25	13,73	76,49	47,22	0,44	1477,5	0	13,01	178,44	7,8	21,39	8,63	0,91	1,04	1,04	403,14
400	0,54	5,8	0,19	0,09	1,1	1,1	120,62	114,84	113,43	NA	0,91	9,69	10,69	9,12	90,65	0,6	NA	7145	0	2,98	68,1	1,29	10,95	0,56	0,25	1,13	1,13	158,06	121,76	137,89	NA	0,88	7,48	8,48	18,08	88,21	1,46	NA	10743	0	7,29	78,99	3,41	21,69	0,88	0,14	1,19	1,19	93,51
401	0,78	14,46	0,46	0,29	1,06	1,06	164,27	151,99	168,49	NA	0,95	17,42	18,42	1,5	94,57	0,83	NA	NA	13,94	0,41	28,06	6,66	60,01	3,06	0,21	1,09	1,09	167,03	130,11	130,22	NA	0,89	8,01	9,01	10,94	88,9	7,74	3,84	15461,67	10,06	1,96	27,63	13,15	59,07	NA	0,71	1,2	1,21	156,71
402	3,21	217,69	5,77	0,38	0,6	1	656,64	141,07	636,64	255,93	0,98	66,7	67,85	3,21	98,53	3,26	0,87	NA	0	0	0	0,15	13,52	0,16	0,1	0,19	0,86	378,09	30,87	346,79	236,85	0,99	86,53	87,56	0,15	98,86	3,08	0,38	NA	0	0	0	4	68,3	1,55	0,15	0,2	0,97	141,02
403	34,4	70,35	8,48	0,52	1,92	1,94	89,98	50,1	35,74	0,9	0,51	1,05	2,05	82,64	51,1	74,09	2,29	52484,35	0	11,89	50,12	2,71	5,38	3,58	0,07	0,71	2,07	481,78	108,15	168,68	233,7	0,5	0,99	1,99	31,62	49,71	15,07	1,93	20055,47	0	38,27	71,36	1,32	3,97	1,33	0,41	1,61	1,87	366,79
404	0,46	5,29	1,86	0,17	2,1	2,12	1480,18	215,49	416,45	6,9	0,91	10,54	11,55	8,07	91,34	5,7	1,8	20744,89	2,3	30,86	57,06	0,71	7,21	2,81	0,08	2,41	2,48	1438,9	202,41	310,89	24,79	0,9	9,15	10,16	8,55	90,15	3,1	1,7	17513,7	1,62	31,01	59,4	0,15	1,3	0,5	0,16	4,19	4,41	1231,7
405	-83,84	-4406,48	-24,75	0,84	1,02	1,02	107,73	18,42	100,23	NA	0,98	51,56	52,56	-51,11	98,1	-85,47	NA	-807,67	3,77	9,66	-76,68	12,21	97,7	3,93	0,11	1,14	1,14	117,22	104,31	101,45	NA	0,88	7	8	25,79	87,51	13,95	NA	1747,83	0	4,38	49,16	-50,44	90,59	-36,92	0,04	0,65	0,65	266,41
406	-14,08	-18,7	-7,35	5,13	5,89	6,07	190,45	20,69	27,2	4,94	0,25	0,33	1,33	62,71	24,7	-22,61	6,79	NA	0	40,07	100,69	-8,54	-13,1	-3,68	3,34	3,72	3,83	156,81	14,35	37,49	4,02	0,35	0,53	1,53	83,74	34,8	-6,71	10,55	NA	0	39,75	93,1	15,84	26,93	NA	2,59	2,95	3	148,46
407	-0,42	-0,42	-7	453,64	453,64	453,64	3775,77	NA	NA	NA	0	0	1	-0,42	0,22	-190,91	NA	NA	0,22	0	0	2,11	2,12	6	196,65	196,65	196,65	1033,96	NA	5,2	NA	0,01	0,01	1,01	2,11	0,51	415,38	NA	NA	0	0	0	10,26	25,65	14,37	1,67	1,67	1,67	509,47
408	19,57	-708,32	3,97	0,35	1,08	1,08	74,04	47,63	65,23	NA	1,03	-37,2	-36,2	148,85	102,76	26,88	NA	15744,5	0	26,23	92,9	21,33	108,22	11,01	0,33	0,58	0,58	187,82	33,07	134,26	NA	0,8	4,07	5,07	51,19	80,29	29,62	0,49	12126	0	15,41	94,99	6,26	15,99	10,03	0,61	0,77	0,77	583,89
409	-10,87	249,29	-12,58	0,04	0,7	0,7	422,44	255,18	390,07	0,3	1,04	-23,92	-22,93	-0,6	104,36	-6,36	0,16	2498,8	0	11,89	560,14	0,71	-22,78	1,56	0,12	0,84	0,84	796,89	483,53	674,11	0,44	0,93	-29,85	-32,06	8,28	103,12	4,72	0,12	12825,9	0	16,56	91,56	2,2	-213,1	NA	0,01	0,93	0,93	435,92
410	5,43	13,82	14,52	0,65	1,07	1,07	976,6	247,81	585	NA	0,61	1,55	2,55	5,93	60,73	13,18	1,13	28482	0	1,34	5,99	-3,51	-10,07	-11,71	0,96	1,06	1,06	1216,13	75,89	784,09	NA	0,65	1,87	2,87	-2,97	65,19	0,05	1,14	1734,25	0	1,8	54,14	5,24	15,95	NA	0,6	0,65	1,1	1008,93
411	2,47	5,21	1,45	0,74	1,85	1,85	214,06	121,76	109,6	0,04	0,53	1,11	2,11	16,84	52,67	8,44	12,3	NA	0	8,43	76,47	0,06	0,14	NA	0,6	1,55	1,55	318,81	171,23	180,69	0,16	0,58	1,37	2,37	11,94	57,8	2,46	3,88	NA	0	7,35	55,74	3,26	5,54	NA	0,87	1,39	2,13	315
412	3,25	5,85	1,16	1,04	2,77	2,82	130,03	62,89	29,95	1,6	0,44	0,8	1,8	95,53	44,51	25,47	3,56	NA	15,62	32,88	79,72	-3,62	-10	-2,23	0,39	1,3	1,33	224,07	116,53	96,56	3,95	0,64	1,76	2,76	51,99	63,79	5,55	2,25	5487,88	17,75	34,23	83,42	0,8	3,78	0,76	0,42	0,73	1,34	345,47
413	0	0	NA	NA	NA	NA	NA	NA	NA	NA	NA	NA	1	0	0	NA	NA	NA	0	NA	NA	11,47	11,88	2,43	29,23	29,23	29,23	77,19	NA	2,61	NA	0,03	0,04	1,04	11,47	3,42	335,32	NA	NA	0	0	0	-2,65	-2,9	-1,83	12,49	12,49	12,49	251,78
414	0	0	NA	NA	NA	NA	NA	NA	NA	NA	NA	NA	1	0	0	NA	NA	NA	0	NA	NA	0	0	NA	NA	NA	NA	NA	NA	NA	NA	NA	NA	1	0	0	NA	NA	NA	0	NA	NA	-9,6	-10,62	NA	10,42	10,42	10,42	NA
415	3,2	5,44	0,86	0,17	0,91	0,91	97,91	28,41	38,64	NA	0,41	0,7	1,7	21,23	41,17	21,62	0,93	1621,57	0	4,84	207,48	26,43	92,79	9,01	0,58	0,94	1,13	124,17	24,38	54,36	12,72	0,72	2,51	3,51	44,53	71,52	43,97	1,13	22072,18	10,72	6,18	31,9	12,17	29,16	5,02	0,38	0,81	1,32	150,18
416	-0,03	-0,09	-0,08	0,4	0,89	0,89	889,03	268,92	508,51	NA	0,64	1,74	2,74	10,3	63,54	2,22	0,85	5949,33	5,57	25,18	93,65	0,25	0,8	0,72	0,52	0,75	0,75	1056,81	165,57	693,63	NA	0,69	2,21	3,21	6,04	68,86	9,08	0,65	13899	2,5	16,81	39,75	-12,76	-61,49	NA	0,38	0,58	0,58	1102,31
417	0,77	32,64	1,98	0,05	1,11	1,12	938,99	601,95	567,99	4,66	0,98	41,35	42,35	3,01	97,64	1,6	0,08	20690,56	0	5,77	35,39	-2,22	-647,91	-8,3	0,08	0,97	0,98	1362,19	804,4	910,85	8,21	1	291,17	292,17	0,27	99,66	-1,59	0,01	21004,07	0	9,31	38,04	-0,4	-562,16	NA	0,1	0,97	0,98	1325,52
418	5,41	6,24	2,14	7,17	7,69	7,75	144,54	9,59	18,21	1,11	0,13	0,15	1,15	94,25	13,35	40,52	NA	7432	0	35,18	88,83	-112,09	-131,95	-263,53	7,22	7,22	7,34	855,79	NA	112,92	14,44	0,15	0,18	1,18	-12,39	15,06	-744,51	NA	-45	0	234,39	-7240	-1092,81	485,02	NA	0,34	0,34	0,35	83,8
419	-10,39	-104,62	-6,28	0,13	1,01	1,05	220,44	171,29	193,86	7,29	0,9	9,07	10,07	10,17	90,07	-6,48	1,51	6127,89	0	12,42	145,43	12,5	62,88	6,69	0,15	0,84	0,88	194,7	105,86	153,7	6,15	0,8	4,03	5,03	25,22	80,11	21,38	0,67	14171,71	0	6,8	69,64	12,73	50,5	5,29	0,11	0,98	1,01	151,12
420	352,87	352,87	46,13	NA	NA	NA	47,72	0	0	0	0	0	1	352,87	0	NA	NA	NA	0	0	0	-8,8	-8,8	-0,76	NA	NA	NA	31,5	NA	NA	NA	NA	NA	1	-8,8	0	NA	NA	NA	0	0	0	29,14	29,14	3,22	NA	NA	NA	40,25
421	1,33	9,81	0,61	0,38	1,5	1,51	167,53	76,25	95,34	0,54	0,86	6,36	7,36	19,62	86,41	4,07	2,12	35012,98	0	8,39	79,01	-35,8	-350,27	-30,08	0,16	1,15	1,17	305,9	184,18	194,29	3,46	0,9	8,79	9,79	-4,66	89,78	-36,48	0,66	14152,51	3,6	26,17	186,57	22,26	64,3	16,3	0,33	1,7	1,73	266,51
422	-1,19	654,2	-6,73	0,13	1,06	1,06	2059,59	1682,84	1803,22	NA	1	-549,55	-548,55	-1,19	100,18	-1,19	-0,03	NA	0	0	0	-0,11	18,22	-3,83	0,7	0,95	1,04	12610,14	1911,6	7562,66	651,95	1,01	-165,73	-164,73	-0,11	100,61	2,52	-0,02	NA	0	0	0	0,1	-159,89	0,09	0,13	0,99	1,01	337,8
423	5,89	56,22	4,39	0,03	0,11	0,11	271,77	16,94	206,94	0	0,9	8,54	9,54	16,38	89,52	18,94	0,25	5143,4	0	7,81	72,49	-8,25	-1045,69	-11,7	0,01	0,2	0,23	516,36	78,66	408,83	13,51	0,99	125,12	126,82	-5,72	99,21	6,96	0,21	23390	2,42	3,58	22,24	1,61	66,39	1,42	0,29	0,31	0,31	321,89
424	-23,83	-63,38	-68,25	8,83	74,31	74,31	1045,12	342,84	5,24	NA	0,62	1,66	2,66	-23,83	62,39	-1,78	0,6	NA	0	0	0	-31,84	-56,47	-36,88	2,06	2,06	2,06	421,69	NA	20,7	NA	0,44	0,77	1,77	-31,84	43,62	56,02	0,63	NA	0	0	0	-149,45	731,92	NA	0,73	0,73	0,73	NA
425	-27,36	-28,48	-307,49	25,33	25,33	25,33	4101,33	0	158,44	0	0,04	0,04	1,04	-27,36	3,92	-698,64	NA	NA	0	0	0	0,77	0,85	0,58	7,54	10,29	10,29	273,97	71,39	26	NA	0,1	0,11	1,11	2,11	9,59	8,03	NA	NA	0	0,75	24,39	23,83	35,54	NA	1,9	3,01	3,02	197,29
426	1,65	4,04	1,7	1,2	1,23	1,23	375,5	6,76	218,97	NA	0,59	1,45	2,45	1,65	59,12	17,95	1,52	NA	0	0	0	5,97	14,39	9,92	1,42	1,44	1,44	604,63	2,84	349,84	NA	0,59	1,41	2,41	5,97	58,5	23,52	2,67	NA	0	0	0	-48,03	-62,34	-95,95	3,21	3,33	3,33	727,17
427	2,5	90,19	18,68	0	0,44	0,78	2722,38	1135,3	2610,54	904,75	0,97	35,02	36,02	3,38	97,22	4,42	0,11	NA	0	6,52	64,64	0,71	71,25	5,34	0,02	0,4	0,85	2728,14	1027,15	2669,72	1206,3	0,99	98,97	99,97	4,19	99	2,03	0,06	-4764,5	0	26,07	-944,71	0,49	62,89	2,72	0,02	0,45	0,94	2037,51
428	287,1	-5,84	7,87	0,02	0,02	0,02	10,01	NA	495,47	NA	50,2	-1,02	-0,02	316,42	5019,87	5,72	NA	NA	0	0,8	21,05	159,58	246,24	25,02	2,35	2,58	2,95	57,07	4,3	19,11	7,11	0,34	0,52	1,54	237,3	35,2	471,25	NA	NA	0	12,19	31,53	50,7	83,03	NA	3,5	3,8	3,8	186,9
429	-0,75	-16,58	-0,33	0,21	0,46	0,46	160,62	38,53	73,74	NA	0,95	21,03	22,03	1,89	95,46	7,49	0,08	11433,5	48,97	1,16	24,74	0,11	4,47	0,06	0,28	0,76	0,76	223,42	103,53	167,64	NA	0,98	41,38	42,38	0,83	97,64	5,85	0,09	13308,67	21,8	0,44	7,79	1,4	45,83	0,99	0,36	0,81	0,81	257,85
430	2,46	3,73	4,24	0,71	3,19	3,24	629,76	226,63	98,59	4,66	0,34	0,52	1,52	9,1	34,26	9,38	1,94	38528,91	0	11,47	67,6	1,09	1,56	3,63	0,8	2,95	2,96	1212,11	409,92	207,07	1,28	0,3	0,43	1,43	8,17	30,24	6,07	1,76	26139,11	0	23,59	110,12	4,95	6,8	NA	0,39	3,06	3,06	946,14
431	-0,33	-0,4	-0,08	5,43	5,43	5,43	71,29	NA	15,86	NA	0,18	0,23	1,23	-0,33	18,41	-1,78	NA	NA	0	0	0	-0,59	-0,97	-0,08	1,04	2,52	2,52	49,24	28,59	19,32	NA	0,4	0,66	1,66	-0,59	39,68	-1,48	NA	NA	0	0	0	-5,16	-5,16	NA	NA	NA	NA	NA
432	-1,88	-4,82	-3,41	0,15	0,9	1,18	662,79	286,51	379,79	106,47	0,61	1,56	2,56	19,56	60,99	-3,08	1,33	6340,84	0	38,93	97,32	7,26	14,73	15,83	0,1	1,1	1,43	793,5	376,71	376,85	123,26	0,51	1,03	2,03	19,89	50,69	18,79	1,66	NA	0	27,53	52,73	-5,43	-12,38	-19,21	0,13	1,04	1,29	1286,92
433	-8,35	-8,46	NA	75,12	75,12	75,12	NA	NA	NA	NA	0,01	0,01	1,01	-8,35	1,33	-627,37	NA	NA	0	NA	0	2,2	6,72	1,86	1,14	1,51	1,51	307,68	74,16	201,87	NA	0,67	2,05	3,05	2,2	67,21	3,28	NA	NA	0	0	0	4,84	16	3,72	5,23	5,23	5,23	279,68
434	0,86	18,31	0,46	0,59	1,15	1,15	193,79	86,29	154,59	NA	0,95	20,37	21,37	7,15	95,32	0,9	0,63	3460,33	0	3,34	90,19	0,49	11,93	0,37	0,45	1,13	1,13	277,98	157,16	233,99	NA	0,96	23,34	24,34	9,42	95,89	1,95	0,99	5740,75	0	6,82	77,57	-0,22	-4,88	NA	0,21	1,06	1,06	167,71
435	28,57	62,44	14,9	0,34	1,61	1,86	190,33	120,82	95,4	24,18	0,54	1,19	2,19	48,43	54,25	59,22	9,39	22235,8	0	10,36	35,01	26,66	97,32	9,14	0,22	1,28	1,3	124,75	93,08	87,87	1,35	0,73	2,65	3,65	47,93	72,61	40,15	4,09	17291,67	0	7,29	35,89	53,11	63,74	21,84	2,3	5,27	5,34	149,68
436	0,13	0,14	2,44	2,59	7,05	7,05	6663,68	1070,4	240	NA	0,04	0,04	1,04	4,91	3,65	3,67	1,3	NA	0	87,11	95,26	0,82	9,19	0,66	-0,25	0,94	0,94	293,82	313,03	264,56	NA	0,91	10,16	11,16	14,82	91,04	0,9	0,6	NA	0	11,3	137,55	21,5	78,51	NA	0,11	1,1	1,14	218,26
437	8,46	42,72	4,9	0,45	1,12	1,13	211,43	107,89	160,18	1	0,8	4,05	5,05	73,69	80,21	14,54	1,55	26177,31	0	37,79	72,58	1,13	7,3	0,87	0,61	1,05	1,06	278,36	98,92	225,54	1,46	0,84	5,44	6,44	63,29	84,46	3,94	1,2	21868,68	0	47,53	81,13	2,33	14,96	NA	0,5	1,02	1,03	208
438	12,5	17,63	8,12	0,04	8,22	8,3	237,19	157,08	21,14	1,65	0,29	0,41	1,41	33,86	29,13	89,41	2,84	49817,93	0	13,88	46,96	11,61	14,86	8,31	0,03	7,34	7,34	260,55	206,5	30,38	NA	0,22	0,28	1,28	33,13	21,88	99,78	5,87	58120,79	0	15,4	43,2	10,27	15,36	6,6	0,02	3,97	3,97	233,82
439	6,09	15,2	1,32	0,94	1,34	1,34	78,94	18,91	46,64	NA	0,6	1,5	2,5	66,68	59,93	15,44	2,04	2299,63	0	13,1	86,71	1,49	5,87	0,43	1,73	1,67	1,67	104,81	-3,16	51,68	NA	0,75	2,95	3,95	67,27	74,7	7,27	3,02	1846,79	24,83	18,94	83,06	5,61	16,41	NA	1,38	1,23	1,23	76,96
440	17,41	28,59	13,22	2,2	2,48	2,48	277,27	14,02	50,28	NA	0,39	0,64	1,64	62,65	39,12	75,76	1,5	31341	20,29	34,37	55,91	-25,16	-33	-1413,16	3,97	5,22	5,22	20444,23	1550,87	1239,57	NA	0,24	0,31	1,31	-25,16	23,76	-2,57	1,38	NA	16,9	0	0	-33,09	-37,61	NA	1,23	1,28	1,28	8003,44
441	-88,02	-187,14	-15,2	1,65	2,15	2,15	63,02	16,19	32,92	NA	0,53	1,13	2,13	-88,02	52,97	-140,34	-3,44	NA	0	0	0	6,37	12,12	1,24	1,09	1,76	1,76	70,86	22,3	33,27	NA	0,47	0,9	1,9	6,37	47,47	28,19	3,21	NA	0	0	0	-51,99	179,38	-30,85	0,22	0,23	0,23	215,97
442	0,54	2,01	0,23	1,63	3,86	4,65	156,54	64,79	29,01	23,35	0,73	2,74	3,74	69,51	73,23	12,93	2,3	5801	0	29,58	78,86	0,81	2,87	0,36	3,19	5,28	5,47	164,23	55,08	26,37	5,11	0,72	2,55	3,55	69,85	71,8	3,34	2,73	4992,3	0	31,15	89,65	0,07	0,23	0,03	0,85	5,05	6,57	179,42
443	-0,18	-8,01	-0,72	0,02	0,26	2,38	1427,9	113,26	476,08	1026,04	0,98	42,5	43,5	-0,18	97,7	-0,1	3,4	NA	0	0	0	0,56	19,81	11,85	0,09	0,65	9,58	7699,93	357,71	642,11	5814,41	0,97	34,37	35,37	0,56	97,17	0,58	4,77	NA	0	0	0	0,12	3,4	11,6	0,75	1,38	8,14	35314,31
444	-25,01	103,83	-31,25	0,2	0,4	0,73	456,08	42,39	214,88	72,82	1,24	-5,15	-4,15	0,97	124,09	-14,19	0,8	4773,33	0	32,47	299,99	-7,46	21,08	-5,43	0,35	0,7	1,03	265,2	0,85	98,69	32,75	1,35	-3,83	-2,83	18,53	135,37	5,37	1	23430,25	0	18,93	79,11	4	-17,87	3,38	0,03	1,23	1,23	307,16
445	43,99	80,01	17,94	0,47	1,65	1,65	66,89	6,81	66,1	NA	0,45	0,82	1,82	49,9	45,02	99,14	2,14	13873	0	2,41	9,69	5,21	51,68	10,28	0,18	1,07	1,07	718,4	80,26	89,48	NA	0,9	8,92	9,92	5,78	89,92	6,71	1,01	NA	51,87	1,12	5,88	5,42	43,22	9,02	0,32	0,99	0,99	604,95
446	0	0	NA	0,81	1,07	1,07	NA	NA	NA	NA	0,97	29,19	30,19	0	96,69	0	1,51	NA	14,88	NA	NA	28,66	83,41	7,7	11,21	12,32	12,32	97,76	0,44	6,94	NA	0,66	1,91	2,91	28,66	65,63	59,51	8,93	NA	58,45	0	0	7,01	37,06	6,21	1,12	1,23	1,23	322,42
447	30,41	73,5	7,32	2,04	2,27	2,74	87,81	5,95	26,05	12,4	0,59	1,42	2,42	32,07	58,63	66,76	4,01	61417	14,15	0,4	3,18	24,79	43,42	6,66	0,95	1,25	2,35	97,75	7,16	19,64	31,04	0,43	0,75	1,75	32,12	42,91	77,91	2,19	35330,5	8,34	1,97	14,51	24,96	32,1	8,8	1,5	1,65	3,4	128,39
448	0,28	6,17	0,37	0,06	0,32	0,42	484,73	99	387,42	45,23	0,95	21,06	22,06	9,03	95,47	4,85	0,08	14939,61	13,6	11,62	60,17	0,01	0,29	0,01	0,06	0,37	0,43	381,42	109,72	327,5	19,48	0,96	22,78	23,78	8,92	95,79	4,26	0,07	13706,05	8,36	9,33	63,36	0,06	1,74	0,05	0,03	0,56	0,56	293,36
449	23,5	66,72	10,16	0,24	0,51	0,51	95,15	27,16	100,69	NA	0,65	1,84	2,84	45,06	64,79	46,19	0,54	12640	0	9,33	36,4	7,21	24,86	2,76	0,86	1,03	1,03	139,02	9,25	40,7	NA	0,71	2,45	3,45	37,47	70,98	32,53	1,03	20323	10,69	11,55	51,29	34,27	67,29	12,1	0,96	1,98	1,98	128,57
450	0,87	5,76	0,93	0,02	1,63	1,63	394,02	383,32	237,93	0	0,85	5,65	6,65	0,87	84,96	1,02	NA	NA	0,15	0	0	-0,54	-4,47	NA	0,01	1,47	1,47	1988,06	1956,33	1113,08	NA	0,88	7,25	8,25	-0,54	87,88	-0,62	NA	NA	11,41	0	0	-2,5	-32,7	NA	0,05	0,95	0,95	NA
451	5,82	6,94	3,68	2,21	5,56	5,59	230,75	100,42	35,66	1,02	0,16	0,19	1,19	18,32	16,18	65,61	7,61	13245,68	0,18	7,91	53,82	24,47	38,29	14,92	1,56	2,68	2,69	221,87	75,6	73,23	0,82	0,36	0,56	1,56	36,53	36,09	74,5	7,13	30042,55	0	7,35	28,37	19,89	27,9	18,14	1,68	3,7	3,72	331,95
452	30,77	63,37	13,46	1,59	1,93	1,93	159,71	27,49	81,05	NA	0,51	1,06	2,06	30,77	51,45	59,8	NA	NA	0	0	0	20,23	66,72	17,97	0,67	1,23	1,23	323,33	83,28	147,93	NA	0,7	2,3	3,3	20,23	69,67	40,96	1,29	NA	0	0	0	22,64	46,01	NA	1,28	1,74	1,74	266,61
453	14,75	57,21	11,95	0,75	0,75	0,99	295,68	NA	216,42	52,08	0,74	2,88	3,88	14,75	74,21	34,93	0,99	NA	0	0	0	2,74	9,34	1,58	0,97	0,97	1,2	210,18	NA	146,9	33,55	0,71	2,41	3,41	2,74	70,67	19,54	1,99	NA	0	0	0	7,23	22,09	4,86	1,36	1,36	1,44	244,77
454	22,82	33,75	11,22	20,02	20,02	20,02	179,45	NA	7,73	NA	0,04	0,07	1,48	42,71	32,39	660,56	5,41	11203,75	0	9,78	34,99	11,17	10,96	11,34	-44,34	-44,46	-44,46	369,57	0,9	-7,57	NA	-0,02	-0,02	0,98	18,95	-1,9	-1056,76	12,94	7968,4	0	7,9	22,93	16,85	23,56	NA	4,59	4,67	4,67	402,02
455	20,13	42,73	18,99	0,18	1,94	1,94	344,25	307,29	174,64	NA	0,53	1,12	2,12	32,16	52,88	38,07	NA	NA	0	11,35	32,55	16,87	30,73	13,19	0,61	2,22	2,22	284,53	204,75	126,57	NA	0,45	0,82	1,82	28,75	45,11	37,4	NA	27343	0	9,29	41,01	69,38	63,3	NA	-7,87	-10,15	-10,15	181,55
456	-0,14	-0,2	-0,31	28,18	28,18	28,18	219,82	NA	27,53	NA	0,12	0,16	1,36	27,01	26,29	-1,23	NA	NA	0	58,52	85,07	-104,16	127,59	-86,48	0,57	0,57	0,57	302,22	NA	521,32	NA	1,77	-2,17	-1,22	39,67	181,64	-58,78	NA	NA	0	119,42	349,59	573,18	-42,63	NA	0,08	0,08	0,08	11,58
457	-51,43	-88,61	-20,97	1,03	1,04	2,29	148,85	0,4	38,01	48,21	0,42	0,72	1,72	-51,43	41,96	-105,84	1,84	NA	0	0	0	1,31	8,31	1,35	0,01	0,95	1,03	376,9	228,03	241,03	18,32	0,84	5,36	6,36	2,94	84,27	10,5	1,05	NA	0	1,69	16,05	3,85	15,92	3,42	0,84	1,12	1,13	323,2
458	-20,45	44,45	-44,36	0,34	0,37	0,37	791,86	36,97	1139,54	NA	1,46	-3,17	-2,17	-0,71	146	7,51	-1,06	20807	0	42,83	60,85	31,8	2530,31	44,09	0,34	0,36	0,36	504,65	10,29	492,27	NA	0,99	78,57	79,57	44,99	98,74	45,95	0,03	58896	0	18,28	21,63	19,92	93,88	31,01	0,77	0,86	0,86	566,71
459	-1,84	-66,3	-1,25	0,72	0,86	1,04	184,64	33,63	233,89	43,31	0,97	34,98	35,98	14,14	97,22	-1,9	NA	NA	0	10,85	77,13	2,48	47,98	0,98	0,82	0,92	1,05	144,64	13,24	136,11	18,2	0,95	18,44	19,38	93,34	95,16	2,6	NA	NA	0	26,43	63,51	16,94	80,27	8,87	1	1,14	1,23	190,49
460	-1,62	-18,08	-8,44	0,19	0,7	0,7	1903,58	867,24	1709,57	NA	0,91	10,18	11,18	-1,62	91,06	7,58	0,25	NA	0	0	0	-20,89	219,17	-4,82	0,28	0,81	0,81	83,93	48,22	90,92	NA	1,1	-11,49	-10,49	-20,89	109,53	-9,19	-0,88	NA	0	0	0	4,23	-60,07	1,19	0,09	0,93	0,93	102,15
461	57,1	546,51	68,71	0,01	0,01	0,01	439,25	NA	387,42	0,08	0,9	8,57	9,57	65,86	89,55	78,99	0,63	47245,5	0	10,54	10,8	-8,3	-389,11	-10,45	0,04	0,23	0,23	458,05	82,48	440,77	0,09	0,98	45,87	46,87	-5,05	97,87	-5,56	0,38	11506	0	4,09	32,92	2,51	55,6	NA	0,16	0,87	0,87	1612,05
462	21,17	138,18	9,1	0,01	1,2	1,23	156,95	124,72	112,48	3,25	0,85	5,53	6,53	31,14	84,68	26,42	4,86	92020,75	0	4,29	27,6	17,14	48,71	10,21	0,23	1,49	1,53	216,92	156,36	136,18	6,2	0,65	1,84	2,84	28,95	64,81	28,69	15,41	77195	0	7,04	32,85	39,36	67,63	21,9	1,62	2,37	2,37	202,54
463	-7,19	-86,78	-2,61	0,01	0,6	0,6	132,42	45,17	52,97	NA	0,9	10,82	12,06	17,7	91,71	-7,93	0,61	4308,73	39,86	9,03	98,44	-35,37	119,19	-19,81	0,07	0,36	0,36	203,91	59,94	155,21	NA	1,3	-4,37	-3,37	-13,22	129,67	-24,68	-0,15	-477,71	36,17	12,41	-699,56	21,38	-186,82	8,72	0,01	0,33	0,33	148,48
464	8,39	3485,43	3,37	0,19	0,7	0,87	146,5	73,19	142,4	23,58	1	414,22	415,22	60,21	99,76	10,15	0,09	NA	0	20,8	80,36	8,79	97,7	NA	0,36	0,81	1,03	170,9	66,27	151,32	34,15	0,91	10,12	11,12	46,58	91	12,57	2,25	NA	0	12,93	52,36	3,97	26,62	NA	0,32	0,9	1,12	117,08
465	-43,94	-156,56	-52,92	0,01	1,58	1,58	439,6	240,12	216,06	0,02	0,72	2,56	3,56	-13,36	71,93	-59,22	12,6	-7422,25	11,43	36,83	-241,29	26,26	60,84	14,62	0,93	1,83	1,83	202,68	69,06	106,63	0,01	0,57	1,32	2,32	40,96	56,83	47,42	17,95	49709,8	0	8,18	34,5	3,55	7,38	NA	0,2	1,85	1,89	261,43
466	-0,52	-0,77	-0,25	1,44	1,44	1,65	156,52	NA	56,56	12,13	0,32	0,48	1,48	12,87	32,22	31,96	1,45	962	0	6,53	101,87	6,64	8,84	5,13	5,1	5,1	5,1	280,81	NA	26,74	NA	0,25	0,33	1,33	16,04	24,82	95,94	1,48	2660	0	7,25	25,56	31,15	36,95	19,43	4,81	4,96	4,96	227,1
467	-3,43	-3,43	NA	NA	NA	NA	NA	NA	NA	NA	NA	NA	1	-3,43	0	NA	NA	NA	0	NA	0	0	0	NA	NA	NA	NA	NA	NA	NA	NA	NA	NA	1	0	0	NA	NA	NA	0	NA	NA	24,9	26,74	NA	14,58	14,58	14,58	1146,03
468	0,87	10,83	0,42	0,16	1,1	1,1	176,21	149,26	157,48	NA	0,92	11,39	12,39	68,4	91,93	0,95	NA	5133,36	0	32,6	97,15	-0,25	-5,39	-0,12	0,39	0,9	0,9	168,74	80,16	155,87	NA	0,95	20,5	21,5	46,94	95,35	0,83	0,34	5153,93	0	21,88	87,45	-12,05	-1336,72	-5,86	0,01	0,69	0,69	177,05
469	0,87	0,87	8,86	324,86	324,86	324,86	3726,65	NA	11,31	NA	0	0	1	0,87	0,31	281,82	NA	NA	0	0	0	-1,28	-7,74	-0,4	0,46	1,02	1,02	113,09	51,83	66,9	NA	0,83	5,04	6,04	-1,28	83,45	0,88	1,08	NA	23,63	0	0	10,08	28,23	2,22	0,6	1,14	1,16	80,04
470	6,21	26,75	18,5	0,87	1,3	1,3	1087,98	360	824,15	NA	0,77	3,31	4,31	11,53	76,8	8,08	NA	4029	0	15,88	42,52	5,2	6,69	3,82	3,63	4,47	4,47	267,58	50,01	59,15	NA	0,22	0,29	1,29	5,2	22,35	23,25	NA	1512	0	0	0	4,98	5,74	14,67	3,48	7,54	7,54	1071,94
471	2,98	6,91	1,95	0,07	0,93	0,97	238,96	109,56	77,14	5,3	0,57	1,32	2,32	25,44	56,87	13,62	0,96	19660,15	21,01	14,7	70,16	2,54	4,21	1,83	0,09	0,82	1,12	261,79	68,12	82,59	28,5	0,4	0,66	1,66	32,17	39,63	21,7	1,07	17887,43	4,21	21,31	73,62	5,15	7,06	4,61	0,58	1,34	1,59	326,13
472	0,38	1,28	0,19	0,25	1,41	1,41	187,28	150,78	130,38	NA	0,71	2,4	3,4	39,8	70,62	0,53	NA	9433	0	20,23	74,85	0,31	1,15	0,3	0,25	2,96	2,96	351,61	316,62	116,74	NA	0,73	2,67	3,67	37,49	72,73	0,43	NA	8368,67	39,13	35,91	86,72	-61,37	216,39	-85,74	0,07	1,07	1,07	508,49
473	12,75	18,38	3,63	0,8	1,4	3,41	72,37	16,25	27,02	55,1	0,31	0,44	1,44	28,29	30,65	61,1	6,83	3373	0	4,43	40,71	3,72	16,91	1,17	0,02	0,55	1,13	114,22	36,75	64,04	40,4	0,78	3,55	4,55	29,6	78,01	8,83	1,17	11971	4,44	8,12	72,48	11,89	30,45	4,3	1,07	1,16	1,45	131,56
474	14,89	45,33	3,71	0,53	0,82	0,82	90,93	16,46	56,89	NA	0,67	2,04	3,04	80,14	67,14	31,39	0,72	16834,08	0	16,25	71,13	4,4	10,08	1,23	0,4	0,86	0,97	101,58	24,65	52,89	5,7	0,56	1,29	2,29	85,49	56,35	22,98	0,94	12941,6	0	22,63	83,82	5,39	10,36	NA	0,52	1,5	1,57	84,05
475	0	0	NA	NA	NA	NA	NA	NA	NA	NA	NA	NA	1	0	0	NA	NA	NA	0	NA	NA	0	0	NA	NA	NA	NA	NA	NA	NA	NA	NA	NA	1	0	0	NA	NA	NA	0	NA	NA	24,02	32,14	NA	3,96	3,96	3,96	81,68
476	1,76	4,19	1,23	0	0,42	0,42	254,26	61,28	145,31	NA	0,58	1,38	2,38	1,76	57,95	37,26	0,56	NA	0	0	0	0,08	0,3	0,1	0,23	0,35	0,35	487,91	43,63	358,94	NA	0,74	2,9	3,9	0,08	74,39	24,65	0,35	NA	0	0	0	8,88	21,58	6,74	0,51	0,69	0,69	276,22
477	-0,01	-0,1	-0,01	0,04	0,21	0,27	289,64	39,73	231,6	13,06	0,9	8,87	9,87	11,76	89,87	7,9	0,24	2705,56	8,5	9,34	95,67	0,33	3,88	0,24	0,05	0,33	0,34	259,04	63,61	222,11	0,98	0,91	10,74	11,74	10,39	91,49	3,51	0,19	4755	4,52	7,16	57,58	1,04	12,56	0,8	0,11	0,34	0,4	279,42
478	7,12	36,31	1,11	0,55	1,2	1,2	56,88	29,61	45,1	NA	0,8	4,1	5,1	7,12	80,4	22,21	6,08	NA	0	0	0	3,05	18,04	0,89	0,81	1,11	1,11	106,22	26,86	61,5	NA	0,83	4,91	5,91	3,05	83,09	3,67	2,3	NA	24,55	0	0	9,33	38,63	NA	-0,01	1,29	1,29	144,52
479	-0,06	-0,98	NA	0	0	0	NA	NA	NA	NA	0,93	14,38	15,38	-0,06	93,5	-0,07	0,07	NA	0	NA	0	-0,08	-1,32	NA	0	0	0	NA	NA	NA	NA	0,94	14,58	15,58	-0,08	93,58	-0,09	0,06	NA	0	NA	NA	-0,56	-9,65	NA	0	0	0	NA
480	-2,9	-3,41	-12,34	0,31	0,34	6,55	1553,17	6,79	22,83	1420,63	0,15	0,17	1,17	-2,9	14,87	-14,97	25,25	NA	13,25	0	0	4,32	4,99	16,35	0,35	0,69	7,36	1376,68	61,18	52,19	1220,64	0,13	0,15	1,15	4,32	13,39	39,59	37,98	NA	9,44	0	0	-8,6	-9,53	-24,16	0,44	1,62	11,75	1022,69
481	-0,02	-0,11	-0,14	0,5	0,76	0,76	2200,87	226,1	850,13	NA	0,79	3,87	4,87	-0,02	79,48	1,14	0,87	1283	0	0	0	0,34	1,2	1,59	0,09	0,12	0,12	1718,44	26,64	791,35	NA	0,72	2,58	3,58	0,34	72,08	0,47	0,57	NA	0	0	0	0,17	0,89	0,84	0,06	0,38	0,38	1798,71
482	27,38	59,1	6,26	1,84	1,84	1,84	83,44	NA	31,83	NA	0,4	0,87	2,16	43,73	53,68	75,41	NA	19025	0	3,74	29,35	16,73	30,73	5,02	2,2	2,39	2,39	109,15	6,17	32,04	NA	0,33	0,6	1,84	44,24	45,57	57,25	NA	9059,5	0	8,25	64,73	15,95	26,27	NA	2,96	2,97	2,97	147,68
483	37,27	54,35	17,53	0,28	2,27	2,63	171,74	105,73	53,23	19,67	0,31	0,46	1,46	44,04	31,43	133,06	3,96	NA	0	3,19	11,68	4,9	6,02	3,05	1,34	3,42	4,66	226,51	86,9	41,7	52,58	0,19	0,23	1,23	4,9	18,61	59,08	6,16	NA	0	0	0	16,86	23,89	8,69	1,33	2,04	2,22	187,49
484	7,83	7,83	1,02	NA	NA	NA	26,58	NA	NA	NA	NA	NA	1	7,83	0	NA	NA	NA	0	0	0	-23,58	-19,16	-7,07	-4,34	-4,34	-4,34	109,12	NA	-24,88	NA	-0,23	-0,19	0,81	-23,58	-23,05	102,27	NA	NA	0	0	0	-4,2	-4,8	-1,12	2,12	7,97	7,97	97,2
485	67,44	86,59	35,53	4,5	4,66	4,66	192,31	6,29	40,75	NA	0,22	0,28	1,28	67,44	22,12	304,87	NA	NA	0	0	0	34,37	34,89	37,3	60,99	66,91	66,91	395,05	34,59	5,84	NA	0,01	0,02	1,02	34,37	1,49	2299,79	NA	NA	0	0	0	25,98	28,76	53,69	6,1	8,99	8,99	752,23
486	0,39	14,92	0,32	0,03	0,98	0,98	301,81	275,41	289,14	NA	0,97	37,26	38,33	3,1	97,39	0,4	0,57	2992,04	0	2,24	379,35	-1,62	-68,12	-1,56	0,11	1,01	1,01	351,68	304,46	338,63	NA	0,97	41,04	42,11	2,61	97,63	-1,66	1,66	-2864,09	0	4,08	-403,13	-1,83	-147,62	-1,18	0,05	1	1	233,34
487	-5,25	-7,5	-198,3	3,32	3,33	3,33	7217,85	40,91	4090,91	NA	0,3	0,43	1,43	-5,25	30,07	-17,45	NA	-183	0	0	0	67,21	90,54	46,01	2,3	2,82	2,82	249,17	32,62	62,92	NA	0,26	0,35	1,35	91,97	25,77	296,73	2,67	87122	0	16,95	18,83	56,65	63,54	45,87	4,67	5,7	5,7	294,72
488	-86,43	-142,35	-14,84	2,14	3,21	3,21	62,69	NA	19,23	NA	0,39	0,65	1,65	126,6	39,28	-220	NA	3564	0	36,59	81,02	-302,14	175,85	-37,38	0,05	0,38	0,38	45,03	NA	118,47	NA	2,72	-1,58	-0,58	698,81	271,81	-111,16	NA	2967,33	0	123,82	142,01	178,07	-1450	13,53	0,04	0,95	0,95	27,66
489	13,7	78,58	9,22	0,29	1,05	1,19	245,66	93,86	124,3	18,44	0,83	4,73	5,73	17,75	82,56	26,95	0,72	45615	0	2,73	10,83	1,18	22,09	0,93	0,02	0,96	1	286,78	238,9	232,7	12,71	0,95	17,79	18,79	2,84	94,68	2,15	1,06	32145	7,59	1,31	13,3	-3,25	-69,54	NA	0	0,61	1	198,76
490	0,58	1,35	1,11	0,31	1,04	1,04	701,08	290,26	315,28	NA	0,57	1,34	2,34	9,38	57,26	5,86	1,07	8689,11	11,63	16,9	93,92	0,53	1,9	0,89	0,06	0,83	1,04	614,84	319,76	374,72	92,01	0,72	2,59	3,59	14,06	72,14	3,54	1,03	8585,07	7,07	22,86	137,52	0,29	1,12	0,68	0,24	0,79	0,79	854,42
491	5,48	31,95	4,02	1,19	1,21	1,21	163,32	3,95	218,42	0	0,83	4,83	5,83	5,48	82,84	6,62	NA	NA	0	0	0	-1,96	-12,96	-0,81	0,62	0,69	0,99	149,94	8,2	125,86	37,58	0,85	5,61	6,61	6,7	84,88	10,48	0,93	NA	0	3,57	46,81	-0,23	-1,98	-0,13	0,07	0,36	0,76	203,78
492	-0,48	-0,48	NA	415,67	415,67	415,67	NA	NA	NA	NA	0	0	1	-0,48	0,24	-200	NA	NA	0,24	NA	NA	-1,04	-1,04	-2,32	NA	NA	NA	815,98	NA	NA	0	NA	NA	1	-1,04	0	NA	NA	NA	0	0	0	-12,14	-13,48	NA	10,04	10,04	10,04	NA
493	0,96	19,91	14,81	0,01	0,21	0,21	5651,47	789,24	3953,77	NA	0,71	14,77	20,82	0,96	95,2	2,65	0,06	NA	0	0	0	10,57	71,57	139,75	0	0,21	0,21	4812,74	732,8	3576,89	NA	0,75	5,09	6,77	10,57	85,23	16,12	0,18	NA	0	0	0	-31,51	165,14	NA	0	0,05	0,05	8420,24
494	-62,02	392,14	-297,17	0,11	0,13	0,13	1748,98	26,3	1997,84	NA	1,16	-7,32	-6,32	-62,02	115,82	-17,51	-0,2	NA	0	0	0	-7,56	59,21	-10,49	0,41	0,7	0,76	504,88	161,53	563,08	34,1	1,13	-8,83	-7,83	-7,56	112,77	5,49	-1,01	NA	0	0	0	113,78	15408,4	67,52	0,33	0,44	0,51	216
495	2,49	12,89	12,28	0,03	0,39	0,39	1802,37	522,78	1434,58	NA	0,81	4,18	5,18	2,49	80,71	3,08	0,28	NA	0	0	0	0,4	2,68	0,76	0,02	0,58	0,58	687,48	320,46	577,38	NA	0,85	5,63	6,63	0,4	84,92	19,5	0,3	NA	0	0	0	-4,76	-54,45	-10,48	0	0,6	0,6	800,67
496	0	0	NA	NA	NA	NA	NA	NA	NA	NA	NA	NA	1	0	0	NA	NA	0	0	NA	NA	4,31	10,76	5,5	1,37	1,67	1,67	464,4	82,12	275,26	NA	0,6	1,5	2,5	4,31	59,93	7,2	NA	790	0	0	0	15,3	34,64	7,19	1,56	1,79	1,79	171,16
497	-45,88	3359,48	-6,84	0,05	0,71	0,87	54,45	34,32	52,7	8,99	1,01	-74,23	-73,23	42,45	101,37	-42,02	-0,04	10261	0	13,18	96,44	-1,12	78,66	-0,99	0,03	0,68	0,98	322,83	207,8	264,08	95,96	1,01	-71,41	-70,41	18,72	101,42	0,08	-0,44	11748	16,08	17,59	85,23	5,65	146,65	1,28	0,04	0,91	1,11	82,64
498	1,02	1,04	1,99	24,76	64,5	64,5	174,85	327,76	10,84	0	0,02	0,02	1,02	4,95	1,55	66	NA	NA	0	7,63	75,7	-11,8	-24,33	-6,44	0,43	1,21	1,21	198,69	25,4	101,21	0	0,52	1,06	2,06	-11,8	51,5	-8,22	1,28	NA	0	0	0	23,64	37,36	NA	1,49	1,92	1,92	176,2
499	14,76	41,67	7,53	0,06	0,7	0,87	186,26	74,82	103,06	20,97	0,65	1,82	2,82	27,28	64,58	52,91	0,81	23390,6	7,37	6,39	23,39	8,85	21,79	5,1	0,36	1,08	1,13	209,76	88,63	103,95	5,83	0,59	1,46	2,46	20,72	59,4	37,89	1,25	15942,33	9,29	6,84	30,25	9,01	14,98	5,77	0,88	1,91	1,95	233,02
500	8,89	27,74	6,38	0,07	0,91	1,01	261,85	125,33	150,13	16,35	0,68	2,12	3,12	26,31	67,95	20,26	1,16	26742,43	8,44	12,5	51,85	2,87	9,62	1,12	0,28	1,03	1,12	141,37	69,66	91,29	9,1	0,7	2,35	3,35	22,75	70,11	10,28	1,35	27055,3	3,47	7,72	48,55	1,22	4,21	0,96	0,14	0,98	1,13	288,03
501	1,64	12,11	1,9	0,74	8,67	9,88	423,91	150,55	18,97	23,11	0,86	6,4	7,4	11,02	86,48	14,74	1,73	10394,23	12,73	10,9	38,39	-3	-37,16	-3,57	0,22	3,59	4,03	434,03	173,11	50,48	23,44	0,92	11,4	12,4	9,14	91,94	7,57	1,73	12280,77	8,82	14,47	51,35	7,48	52,43	7,38	0,26	4,56	5,11	358,98
502	12,92	62,07	8,22	0,55	0,63	1,27	232,12	15,08	177,44	114,62	0,79	3,8	4,8	12,92	79,19	17,86	17,05	NA	0	0	0	7,37	49,02	4,68	0,35	0,53	1,19	231,07	34,03	187,1	125,28	0,85	5,65	6,65	7,57	84,97	9,43	6,49	34387	0	0,13	1,89	19,43	49,69	8,13	1,03	1,09	1,62	152,33
503	-1,52	-7,27	-0,27	0,18	0,65	1	64,18	23,22	50,04	17,98	0,79	3,77	4,77	49,54	79,05	5,84	1,02	NA	0	8,98	171,47	1,7	61,06	1,68	0,16	0,77	0,77	357,72	205,78	337,97	NA	0,97	34,81	35,81	5,73	97,21	4,12	0,15	11575,25	0	3,96	40,9	6,37	64,73	3,05	0,46	0,89	1,05	174,53
504	0,14	0,51	0,08	0,04	0,35	0,38	198,37	28,99	64,97	3,3	0,72	2,51	3,51	36,1	71,52	13,05	0,64	NA	38,13	19,54	70,52	0,97	3,57	0,56	0,01	0,56	0,58	210,85	59,49	66,12	1,82	0,73	2,7	3,7	25,94	72,94	7,42	0,68	4697,77	40,61	14,46	71,64	0,95	3,03	NA	0,07	0,55	0,64	163,43
505	17,41	644,12	9,83	0,22	0,4	0,48	206,1	13,46	72,15	5,89	0,97	35,96	37,01	24,98	97,3	29,87	0,17	24579	0	4,28	17,35	16,09	86,46	8,15	0,62	1,16	1,26	184,43	26,02	47,96	4,74	0,81	4,37	5,37	35,3	81,38	35,73	0,37	31233	0	9,73	35,89	4,05	21,96	1,14	0,28	0,99	1,24	102,14
506	0,57	12,83	0,46	0,29	1,05	1,05	296,27	212,56	278,39	NA	0,96	21,44	22,44	0,57	95,54	0,6	NA	NA	0	0	0	0,37	9,67	0,39	0,3	1,04	1,04	382,49	267,65	363,84	NA	0,96	25,17	26,17	14,88	96,18	0,38	NA	NA	0	15,24	95,41	2,9	43,86	7,67	0,33	1,07	1,07	962,7
507	-0,25	1,56	-0,33	-0,02	0,07	0,69	474,78	38,31	442,02	280,11	0,95	-5,82	-6,13	9,43	116,31	3,38	-0,47	1609,44	0,39	12,59	93,75	0,87	-5,35	1,22	-0,14	0,05	0,57	513,37	115,89	589,09	310,91	1,16	-7,16	-6,16	11,25	116,22	4,44	-0,48	4999,8	0	14,64	53,86	-0,43	2,46	NA	-0,08	0,02	0,59	998,66
508	35,06	74,13	24,26	3,69	3,69	3,69	252,57	NA	16,82	NA	0,52	1,11	2,11	41,83	52,7	87,34	1,24	NA	0	4,68	10,59	0,29	0,5	0,24	3,29	4,63	4,63	303,99	36,6	27,15	NA	0,42	0,72	1,73	4,92	42,14	83,58	1,57	NA	0	3,87	10,86	6,58	8,64	NA	2,43	3,02	3,02	253,02
509	7,1	30,27	1,95	0,28	1,47	1,47	100,12	30,81	24,64	NA	0,76	3,25	4,26	16,78	76,54	29,91	0,52	82811	1,25	2,65	25,15	6,31	21,94	1,68	0,32	2,17	2,17	97,09	42,28	25,06	NA	0,71	2,48	3,48	15,61	71,25	28,75	0,78	53030,33	0	2,48	26,3	6,75	23,36	NA	0,16	1,4	1,4	93,35
510	-8,25	-8,25	-13,45	-624,31	-637	-637	595,18	10,61	-0,84	NA	0	0	1	-8,25	-0,02	1400	11,18	NA	0	0	0	-1,11	-5,3	-2,12	0,04	0,13	0,13	697,16	52,24	545,2	NA	0,79	3,78	4,78	-1,11	79,07	16,76	0,23	NA	0	0	0	4,08	14,51	3,69	0,65	1,37	1,37	328,8
511	1,32	1,96	0,6	0,57	2,45	3,09	166,69	100,19	53,29	34,41	0,32	0,48	1,48	12,17	32,41	4,08	NA	8157	0	4,95	85,23	0,68	2,38	0,14	0,54	0,63	1,4	76,83	5,06	7,08	42,44	0,71	2,47	3,47	15,48	71,21	0,96	NA	5006	61,9	3,12	66,52	3,13	35,61	2,24	0,92	0,95	1,1	260,09
512	-6,75	-29,29	-4,23	0,23	1,6	1,61	228,85	144,02	97,03	1,12	0,77	3,34	4,34	12,12	76,94	0,79	2,14	NA	3,91	11,83	53,3	-24,69	-346,73	-11,51	0,29	1,36	1,48	169,68	88,59	69,42	9,86	0,93	13,04	14,04	3,73	92,88	-16,43	1,84	16163,26	8,92	13,25	57,92	-8,31	-835,56	NA	0,33	1,6	1,65	212,71
513	12,88	31,59	21,35	0,01	0,28	0,28	604,86	69,66	260,24	NA	0,59	1,45	2,45	18,92	59,22	21,75	0,64	6250,55	0	10	60,31	2,89	70,78	6,44	0,04	0,17	0,18	812,35	47,59	394,2	3,65	0,96	23,51	24,51	7,48	95,92	3,87	0,6	-57189	14,09	10,25	-24,93	6,67	84,63	4,82	0,09	1,86	1,88	262,91
514	-38,61	371,59	-44,59	0,13	0,98	0,98	144,38	360	423,74	NA	1,1	-10,62	-9,62	-38,61	110,39	-34,97	NA	NA	0,02	0	0	31,44	355,34	3,63	1,07	1,08	1,08	42,02	0,44	37,8	NA	0,91	10,3	11,3	77,68	91,15	34,49	NA	6702	0	5,34	56,22	34,11	70,57	NA	1,86	1,86	1,86	22,34
515	0,1	0,43	0,14	0,51	1,23	1,41	532,47	145,52	191,26	37,97	0,4	1,75	4,37	17,24	77,12	8,28	0,52	NA	2,52	25,01	79,29	-0,24	-0,98	-0,26	0,17	0,68	0,75	409,35	154,78	302,99	21,38	0,76	3,19	4,19	20,18	76,11	4,2	0,55	NA	0	22,96	68,6	0,46	1,66	0,46	0,21	0,7	0,75	358,59
516	-9,48	-26,47	-12,14	0,02	0,03	0,03	467,31	2,25	295,83	NA	0,64	1,79	2,79	-2,36	64,19	-9,41	0,36	2580	0	9,12	271,22	-5,92	-22,12	-9,75	0,07	0,19	0,19	599,59	50,14	351,59	NA	0,73	2,74	3,74	-0,28	73,25	1,98	0,31	8934	13,94	9,29	68,01	1,56	5,12	1,09	0,15	0,18	0,18	253,54
517	29,35	30,11	28,81	37,42	39,18	39,18	358,32	15,75	8,95	NA	0,03	0,03	1,03	41,38	2,55	1150,36	NA	NA	0	11,81	28,74	21,61	22,76	19,02	17,52	19,78	19,78	320,35	35,89	15,92	NA	0,05	0,05	1,05	31,13	5,07	425,84	NA	10930	0	8,38	23,46	10,23	11,87	12,9	3,86	4,76	4,76	459,13
518	-1,18	-9,91	-3,71	0,77	1,01	1,01	1146,13	140,77	601,86	NA	0,88	7,39	8,39	-1,18	88,09	23,41	1,07	NA	0	0	0	-8,81	-147,15	-13,08	0,45	1,05	1,05	540,51	213,31	357,8	NA	0,94	15,7	16,7	-8,81	94,01	19,43	1,22	NA	0	0	0	-40,5	122,87	-39,38	0,04	0,84	0,84	353,98
519	-14,01	45,63	-5,33	0,15	0,35	0,74	138,92	35,24	176,3	69,19	1,31	-4,26	-3,26	28,01	130,7	-10,24	-6,25	6492,43	0	15,99	105,98	20,23	933,07	10,15	0,01	0,6	1,02	182,72	102,76	173,11	73,96	0,98	45,12	46,12	48,58	97,83	21,51	1,08	12785,86	0	14,23	61,71	-11,13	118,07	-8,49	0,02	0,42	0,67	277,52
520	3,87	4,09	11,73	18,53	18,53	18,53	1106,49	NA	58,89	NA	0,05	0,06	1,06	3,87	5,4	71,7	NA	NA	0	0	0	0,16	0,62	0,16	1,34	1,34	1,34	376,61	NA	277,66	NA	0,75	2,93	3,93	0,16	74,55	0,21	NA	NA	0	0	0	-5,86	-8,65	NA	2,9	3,11	3,11	5497,27
521	23,82	25,37	8,62	13,18	13,18	13,18	132,04	NA	7,96	NA	0,06	0,07	1,07	23,82	6,11	493,76	4,93	NA	0	0	0	-4,57	-7,58	-3,19	2,29	2,29	2,29	253,91	NA	69,84	NA	0,4	0,66	1,66	-4,57	39,7	-0,46	6,87	NA	11,89	0	0	44,08	65,2	NA	2,82	3,03	3,03	365,71
522	0,52	0,52	0,84	315,13	315,13	315,13	272,94	NA	1,87	NA	0	0	1	0,83	0,32	162,5	NA	209	0	0,52	7,66	0	0	NA	313,5	313,5	313,5	NA	NA	NA	NA	0	0	1	0	0,32	0	NA	NA	0	NA	NA	22,35	25,79	NA	4,53	7,54	7,54	61,89
523	9,67	31,38	6,56	0,25	1,34	1,36	247,49	113,98	152,87	3,12	0,69	2,24	3,24	23,46	69,17	21,7	2,51	35640,77	0	9,35	41,55	2,19	7,84	2,49	0,22	1	1,01	414,05	146,4	279,52	1,32	0,72	2,58	3,58	19,77	72,08	11,08	1	24700,27	0	19,99	62,82	4,17	14,9	3,59	0,18	1	1	313,51
524	0,46	8,43	0,19	0,24	1,02	1,02	153,79	110,06	141,03	0,13	0,95	17,27	18,27	34,93	94,53	0,59	1,22	9336,17	0	14,53	95,55	0,1	2,28	0,06	0,23	0,97	1,02	232,56	163,56	220,05	10,32	0,96	22,47	23,47	23,4	95,74	1,03	1,67	9238,45	0	14,89	93,61	3,21	29,79	1,46	0,1	1,02	1,08	165,21
525	3,94	18,14	0,81	5,99	6,9	6,91	74,56	6,41	7,07	0,07	0,78	3,6	4,6	131,68	78,27	11,22	5,18	13121,55	0	26,09	92,4	22,79	46,04	2,81	0,65	4,27	4,28	44,9	30,84	8,5	0,09	0,5	1,02	2,02	221,58	50,49	58,33	4,72	18442,91	0	24,52	83,21	-0,7	-1,77	-0,12	0,42	2,67	2,68	59,92
526	-2,09	-4,92	-2,32	0	1,67	1,7	404,57	376,95	123,39	5,43	0,58	1,35	2,35	17,32	57,52	-0,98	13	22337,14	25,91	21,51	97,34	-8,09	-23,64	-8,41	0	1,48	1,5	378,22	354,71	111,07	6,1	0,66	1,92	2,92	10,91	65,78	-11,11	12,85	18132,57	35	19,74	132,73	0,19	0,49	NA	0	1,1	1,15	342,78
527	0,52	-0,53	0,12	0,07	0,41	0,5	84,71	-1,64	165,6	16,33	1,98	-2,02	-1,02	28,71	198,36	0,26	NA	13296	0	6,54	94,03	0,45	-6,01	0,06	0,08	0,78	0,92	51,14	34,6	49,8	7,3	1,07	-14,4	-13,4	21,43	107,46	2,86	0,17	7465	0	2,95	79,01	12,18	187,38	6,38	0,2	0,66	1,05	190,74
528	0,41	1,14	0,41	1,17	1,96	2,03	366,4	3,57	132,23	9,07	0,64	1,77	2,77	42,92	63,94	7,2	2,5	12498,33	22,19	42,67	84,9	0,35	0,9	0,44	1,33	1,89	1,89	457,71	NA	190,53	NA	0,61	1,6	2,6	41,39	61,48	13,73	2,85	11825,33	17,07	51,6	81,82	1,2	4,36	1,33	0,23	1,26	1,26	404,6
529	2,97	3,01	3,08	85,35	86,92	86,92	308,58	6,7	4,29	NA	0,01	0,01	1,01	2,97	1,15	258,33	NA	NA	0	0	0	-2,33	-2,33	NA	1613	1613	1613	NA	NA	NA	NA	0	0	1	-2,33	0,06	-3760	NA	NA	0,06	NA	0	-8,3	-8,3	NA	NA	NA	NA	NA
530	0	0	NA	NA	NA	NA	NA	NA	NA	NA	NA	NA	1	0	0	NA	NA	NA	0	NA	NA	-12,92	-14,41	NA	9,65	9,65	9,65	NA	NA	NA	NA	0,1	0,12	1,12	-12,92	10,36	-124,68	NA	NA	0	NA	0	2,27	86,3	NA	0,21	0,9	0,9	133,23
531	-67,36	110,15	-107,86	0,33	0,44	0,44	584,43	101,79	928,93	0	1,61	-2,64	-1,64	-67,36	161,15	-40,59	-15,64	NA	0	0	0	60,21	2083,99	34,8	0,89	0,96	0,96	210,39	13,97	202,06	0	0,97	33,61	34,61	60,21	97,11	65,61	0,44	NA	0	0	0	6,44	49,81	7,11	0,1	1,02	1,02	401,37
532	23,23	32,45	9,55	1	1,21	1,21	150,13	8,48	41,36	NA	0,28	0,4	1,4	76,79	28,43	165,67	1,09	6856,25	0	22,03	50,79	25,01	39,4	9,24	0,38	2,11	2,11	134,44	82,96	47,97	NA	0,37	0,58	1,58	71,17	36,52	106,62	2,69	10512,44	0	17,05	47,2	4,91	5,41	2,2	7,81	9,27	9,27	163,23
533	0,62	0,66	0,94	0,08	1,24	14,42	552,05	40,13	34,48	460,71	0,06	0,07	1,07	1,2	6,23	57,52	10,81	NA	0	0,87	-2,08	0,34	0,34	0,49	4,17	25,25	69,62	528,79	149,02	7,07	318,08	0,01	0,01	1,01	0,57	1,35	257,54	16,77	NA	0	0,35	5,21	-487,1	-12177,5	NA	1,04	1,04	1,04	NA
534	0,29	1,65	0,27	0	0,94	1,04	342,53	220,41	204,63	26,21	0,83	4,73	5,73	40,09	82,55	4,56	1,13	18260,9	20,46	37,35	82,84	-34,82	-421,24	-21,97	0,03	0,81	0,88	229,67	121,08	124,97	12,4	0,92	11,09	12,1	42,63	91,73	-28,25	0,66	10642,77	31,14	48,87	136,71	1,68	34,55	NA	0	0,95	0,96	260,84
535	2,08	21,98	2,73	0,4	1,25	1,28	373,34	210,06	248,06	6,54	0,91	9,55	10,55	12,76	90,52	8,5	0,29	4496	0	13,99	53,54	7,58	60,96	6,28	0,59	0,92	0,92	301,73	87,65	261,14	NA	0,88	7,04	8,04	25,84	87,56	15,59	0,67	11585,75	0	15,13	51,98	4,02	24,07	2,93	0,23	1,06	1,06	265,68
536	7,57	55,44	0,9	13,76	14,82	14,82	43,29	3,05	2,88	NA	0,08	0,57	7,33	236,01	86,35	96,53	NA	NA	0	27,09	82,81	0,29	0,3	1,69	584,63	1357,63	1357,63	2160,33	1216,52	1,57	NA	0,04	0,04	1,04	2,13	4,05	7,05	NA	NA	0	10,93	11,57	-4,04	-4,41	-23,38	13,1	22,7	22,7	2107,02
537	16,69	24,27	2,3	3,15	3,15	3,15	50,24	NA	15,47	NA	0,31	0,45	1,45	87,25	31,22	53,48	NA	NA	0	9,71	76,21	21,91	30,7	15,21	2,24	3,49	3,49	252,62	NA	71,49	NA	0,29	0,4	1,4	44,49	28,61	76,58	NA	NA	0	15,67	43,05	3,64	9,46	4,97	0,44	1,62	1,62	497,43
538	0	0	NA	NA	NA	NA	NA	NA	NA	NA	0	0	1	0	0	NA	NA	NA	0	NA	NA	28,72	31,42	NA	11,66	11,66	11,66	975,76	NA	82,8	NA	0,09	0,09	1,09	28,72	8,58	334,78	NA	NA	0	0	0	27,13	29,63	77,23	11,87	11,87	11,87	1036,05
539	4,24	4,54	0,29	4,04	12,47	15,01	25,24	13,97	1,66	4,27	0,07	0,07	1,07	30,1	6,66	63,64	NA	578,67	0	1,79	83,58	4,07	4,48	0,25	1,87	8,32	10,83	22,54	13,28	2,06	5,24	0,09	0,1	1,1	45,79	9,23	44,09	NA	986	0	2,58	85,23	9,63	29,08	2,29	2,87	2,87	4,95	86,76
540	-1,37	-22,45	-2,28	-224,32	-224,32	-224,32	607,82	0	-2,38	0	0,94	15,36	16,36	-1,37	93,89	3,97	0,55	NA	0	0	0	NA	NA	NA	NA	NA	NA	NA	NA	NA	NA	NA	NA	NA	NA	NA	NA	NA	NA	NA	NA	NA	NA	NA	NA	NA	NA	NA	NA
541	5,49	17,32	4,18	0,1	1,85	2	278,15	189,43	126,68	19,86	0,68	2,14	3,16	14,58	68,34	9,32	5,53	37743,38	0	6,93	63,74	1,35	5,49	1,29	0,09	1,53	1,63	349,91	238,88	192,11	20,07	0,74	3,03	4,08	10,83	75,47	3	4,49	16827,06	0	9,12	149,01	-0,36	-2,23	-0,28	0,16	1,17	1,24	289,41
542	-38,22	-115,98	-59,61	0,22	0,27	0,27	569,31	19,5	376,48	NA	0,67	2,03	3,03	-38,22	67,05	-45,25	0,41	NA	0	0	0	21,49	53,67	10,88	0,77	1,12	1,12	184,26	37,57	109,27	NA	0,6	1,5	2,5	21,49	59,96	57,36	1,23	NA	0	0	0	-12,82	-36,55	-21,62	0,76	1,18	1,18	614,18
543	-1,22	-1,22	NA	NA	NA	NA	NA	NA	NA	NA	NA	NA	1	-1,22	0	NA	NA	NA	0	NA	0	2,21	2,21	NA	78,48	1643,69	1643,69	NA	NA	NA	NA	0	0	1	2,21	0,06	3634,43	NA	NA	0	NA	0	2,54	2,56	NA	4,72	139,78	139,78	NA
544	49,98	56,62	6,16	8,53	8,53	8,53	41,01	NA	5,2	NA	0,12	0,13	1,13	49,98	11,73	426,11	NA	NA	0	0	0	13,01	13,9	8,18	15,45	15,45	15,45	228,88	NA	14,56	NA	0,06	0,07	1,07	13,7	6,43	202,32	NA	NA	0	0,43	3,2	47,12	55,56	41,44	6,55	6,58	6,58	320,07
545	5,29	5,29	1,87	NA	NA	NA	128,84	NA	NA	NA	NA	NA	1	5,29	0	NA	NA	NA	0	0	0	-3,25	-3,25	-0,35	NA	NA	NA	39,18	NA	NA	NA	NA	NA	1	-3,25	0	NA	NA	NA	0	0	0	-60	-60	NA	NA	NA	NA	4,59
546	0,01	0,04	0,01	0,73	1,13	1,28	280,04	0,03	195,75	30,35	0,73	2,74	3,74	18,51	73,26	2,57	3,97	3420,21	1,12	14,2	88,68	-4,83	-9,61	-1,46	0,86	0,96	1,27	109,55	4,17	43,42	13,84	0,5	0,99	1,99	33,25	49,72	13,83	4,44	3245,81	7,86	11,46	82,95	3,42	7,72	0,91	0,99	1,69	1,79	96,41
547	4,31	72,41	1,07	0,89	1,05	1,05	90,86	14,2	83,89	NA	0,94	15,8	16,8	4,31	94,05	4,85	4,66	NA	0	0	0	11,86	55,67	8,42	0,91	1,26	1,26	258,44	70,3	201,13	NA	0,79	3,69	4,69	11,86	78,69	16,24	19,15	NA	0	0	0	14,22	51,65	NA	1,04	1,33	1,33	598,69
548	-21,85	-31,66	-10,02	0,5	2	2,02	167,34	70,21	46,85	0,71	0,31	0,45	1,45	41,33	30,99	-33,53	1,68	13289,1	0	28,97	67,07	5,15	12,96	2,77	0,08	1,28	1,33	195,75	123,75	86,52	5,61	0,6	1,52	2,52	50,09	60,27	21,73	1,47	9574,65	8,43	24,17	150,86	9,68	23,18	3,69	0,18	1,4	1,43	138,67
549	-0,23	-0,23	-4,96	NA	NA	NA	7765,96	53,62	NA	NA	NA	NA	1	-0,23	0	NA	NA	NA	0	0	0	8,47	8,69	8,95	31,12	39,65	39,65	384,72	81,86	9,6	NA	0,03	0,03	1,03	8,47	2,52	335,88	NA	NA	0	0	0	1,47	5,03	NA	0,02	0,02	0,02	618,67
550	0,09	0,16	0,1	0,41	0,48	0,48	374,57	10,64	147,43	NA	0,4	0,67	1,67	5,94	40,13	18,98	0,74	12200,2	0	6	42,71	0,18	0,25	0,43	0,27	0,39	0,39	874,61	29,34	241,23	NA	0,28	0,39	1,39	5,88	28	34,03	0,81	15000,5	0	13,7	35,3	0,65	0,94	NA	0,23	0,38	0,38	291,2
551	24,45	114,6	8,87	6,2	6,91	6,98	132,38	12,71	17,73	1,19	0,79	3,69	4,69	28,35	78,67	31,22	4,96	57177	0	1,41	10,72	26,4	47,22	4,51	4,67	5,05	5,05	62,12	4,43	11,62	0,01	0,22	0,4	1,79	33,17	44,09	131,99	13,35	56146	0	1,15	13,69	31,98	60,22	10,66	1,65	1,9	2,05	121,29
552	-29,27	-43,98	-42,55	0,99	3,24	3,24	530,62	363,55	161,47	NA	0,33	0,5	1,5	30,59	33,45	-87,5	NA	NA	0	87,02	175,53	5,22	15,37	8,28	0,52	1,12	1,12	577,51	219,47	365,15	NA	0,66	1,95	2,95	41,83	66,05	15,26	1,24	4192	0	58,09	76	22,14	33,76	11,16	2,01	2,38	2,38	183,46
553	-155,66	182,07	-33,34	0,09	0,54	0,54	78,19	51,06	142,82	0,63	1,85	-2,17	-1,17	-145,19	185,49	-83,92	NA	NA	0	2,24	-8,76	32,24	879,21	8,28	0,01	1,04	1,04	93,54	70,54	87,63	0,1	0,96	26,27	27,27	41,28	96,33	34,01	2,71	122252,67	0	2,32	22,13	8,76	73,97	NA	0,01	1,13	1,13	305,51
554	25,15	59,69	5,08	1,23	1,84	1,89	73,66	23,06	38,23	2,06	0,58	1,37	2,37	39,61	57,86	45,67	188,39	NA	0	2,92	30,13	-20,78	-49,17	-18,48	0,79	1,76	1,76	323,77	175,88	181,72	NA	0,58	1,37	2,37	-0,34	57,74	-35,69	256,59	NA	0	18,18	1652,68	2,87	12,49	1,35	0,69	1,11	1,15	171,58
555	1,6	4,14	0,33	1,63	1,63	1,63	53,58	NA	45,02	NA	0,61	1,59	2,59	1,6	61,38	2,61	NA	NA	0	0	0	12,87	36,39	27,97	0,88	0,88	0,88	791,01	NA	505,57	NA	0,65	1,83	2,83	12,87	64,62	31,9	0,82	NA	0	0	0	-0,76	-2,1	-1,71	0,45	1	1	815,66
556	0,19	0,25	0,27	0,88	1,28	1,28	511,4	46,66	116,58	NA	0,23	0,3	1,3	13,84	23,29	52,45	1,09	17946,25	0	19,12	49,36	-0,15	-0,18	-0,22	0,75	1,71	1,71	519,37	71,65	74,32	NA	0,15	0,17	1,17	16,66	14,7	67,66	1,14	11018,67	0	23,99	59,28	-0,02	-0,03	NA	0,7	1,85	1,85	503,54
557	7,39	9,19	0,91	3,85	4,05	5,08	34,7	1,69	8,69	9,08	0,2	0,24	1,24	128,57	19,62	37,65	NA	NA	0	14,91	91,04	-241,65	122,85	-61,03	0,15	0,34	0,34	91,92	50	268,81	NA	2,97	-1,51	-0,51	-154,91	296,71	-81,44	NA	-6224	0	21,9	-56,91	12,73	-87,53	9,82	0,08	0,83	0,83	280,91
558	-21,06	109,37	-21,13	0,06	0,69	0,71	366,15	269,16	371,03	10,57	1,19	-6,19	-5,19	-15,56	119,26	-17,66	-1,26	-24561	16,5	5,52	-36,69	22,08	95,7	22,88	0,04	1,19	1,19	377,05	329,51	260,15	NA	0,77	3,33	4,33	23,99	76,92	28,71	2,75	73009	7,14	1,97	7,74	-23,07	74,62	-34,66	0,01	0,71	0,71	546,99
559	0,66	0,66	0,72	181,29	181,29	181,29	396,82	0	1,54	0	0	0	1	0,66	0,39	167,86	3,5	NA	0	0	0	0,56	0,56	0,26	425	426,67	426,67	171,67	0,48	0,29	NA	0	0	1	0,56	0,17	333,33	3,52	NA	0	0	0	-6,46	-6,93	-10,11	10,64	10,68	10,68	569,58
560	5,29	11,51	1,74	0,73	1,69	1,69	119,92	57,08	59,89	NA	0,54	1,17	2,17	89,13	54,02	62,25	3,98	21566	0	27,55	67,52	-0,37	-2,7	-0,33	0,33	0,94	0,94	320,55	65,27	107,82	NA	0,86	6,31	7,31	18,55	86,32	15,28	0,64	21599	0	16,66	49,82	0,71	4,26	0,49	0,52	0,93	0,93	251,23
561	20,36	58,85	4,03	0,55	1,35	1,35	72,24	36,96	46,4	0,01	0,65	1,89	2,89	20,36	65,4	35,94	2,9	NA	0	0	0	6,85	50,95	3,44	0,11	1,13	1,13	182,92	158,4	156,44	NA	0,87	6,44	7,44	6,85	86,56	9,32	5,09	NA	0	0	0	10,5	42,72	2,6	0,24	1,34	1,34	90,18
562	20,61	23,9	32,44	0,13	0,48	0,57	574,45	63,24	180,52	17,51	0,14	0,16	1,16	35,25	13,76	150,34	1,1	9866,33	0	23,04	39,79	-8,96	-7,57	-9,74	0,02	-0,07	0,15	395,47	-8,81	96,56	20,85	-0,18	-0,16	0,84	26,32	-18,37	48,78	1,31	4232,67	0	38,34	115,21	4,64	14,26	6,05	0,75	1,91	2,57	474,19
563	-0,84	-36,15	-0,51	0,14	0,98	0,98	223,51	181,63	214,54	NA	0,98	42,23	43,23	1,02	97,69	-0,86	NA	NA	0	1,14	1151,52	0,45	20,03	0,21	0,02	0,78	0,94	168,62	123,51	162,39	26,57	0,98	43,46	44,46	0,45	97,75	1,81	0,27	NA	0	0	0	3,45	21,28	0,97	0,51	2,12	2,88	102,84
564	-0,08	-1,98	-651,84	0,02	0,66	0,66	3045765,46	493532,72	485875,8	8,86	0,96	24,41	25,41	0,78	96,06	-0,06	0,89	-14008,14	9,58	7173,3	-197,41	-64,29	131,69	-784,21	0	0,74	0,74	4440,15	1480,97	2017,57	NA	1,49	-3,05	-2,05	-60,92	148,82	-43,15	0,82	33459,24	0	41,15	67,93	-1,8	3,25	NA	0	3,61	3,61	11140,92
565	5,24	19,12	4,8	0,26	1,21	1,76	333,91	131,15	64,99	86,32	0,73	2,65	3,65	9,89	72,59	12,95	3,01	26662,78	39,6	4,25	25,1	3,63	18,57	2,95	0,07	1,26	1,33	296,03	145,67	52,14	8,54	0,8	4,11	5,11	11,25	80,44	14,38	1,33	22134,09	57,62	6,19	32,84	2,31	13,39	1,45	0,07	1,07	1,23	228,13
566	-178,81	-192,73	-96,42	8,61	13,45	13,45	196,82	67,78	14,01	NA	0,07	0,08	1,08	-178,81	7,22	-2477,24	NA	NA	0	0	0	-3,12	-112,37	-11,61	0,04	0,78	0,78	1353,12	393,7	533,85	NA	0,97	34,97	35,97	-3,12	97,22	4,65	0,91	NA	0	0	0	13,54	82,83	20,04	0,05	0,95	0,95	538,72
567	-0,69	-10,97	-5,28	0,03	0,95	2,37	2794,7	952,06	953,76	1499,48	0,84	13,32	15,9	-0,69	93,71	-0,67	2,8	NA	18,13	0	0	1,44	40,48	2,94	0,01	0,75	2,06	743,08	237,58	321,47	428,66	0,96	27,14	28,14	1,44	96,45	1,66	1,2	NA	0	0	0	-2,5	-109,12	-6,6	0,05	3,92	8,64	962,32
568	19	38,87	1,28	1,26	1,26	1,26	24,58	NA	12,11	NA	0,51	1,05	2,05	54,3	51,11	53,13	1,39	NA	0	2,38	51,43	2,81	13,18	0,47	1,16	1,16	1,16	61,54	NA	47,56	NA	0,79	3,69	4,69	17,31	78,7	8,79	2,31	NA	0,01	2,45	59,25	0,67	8,33	NA	0,59	0,78	0,78	132,26
569	10,75	31,2	1,23	0,41	1,22	1,53	41,6	21,68	26,83	8,43	0,66	1,9	2,9	71,54	65,54	16,41	NA	7904	0,07	6,93	79,68	-221,64	169,81	-37,8	0,01	0,01	0,44	62,08	NA	141,03	60,66	2,31	-1,77	-0,77	-67,56	230,53	-96,15	NA	-3005	0	26,28	-200,9	5,05	-6,19	NA	0,28	0,37	0,55	55,86
570	11,25	15,09	6,4	3,41	3,93	3,93	415,29	26,84	52,18	NA	25,48	34,19	1,34	50,54	25,48	44,14	NA	NA	0	22,35	39,88	11,25	15,09	6,4	3,41	3,93	3,93	207,07	26,84	52,18	NA	0,25	0,34	1,34	50,54	25,48	44,14	NA	10170	0	22,35	39,88	16,77	17,53	6,14	6,54	23,21	23,21	133,28
571	5,08	147,79	1,63	0,07	0,71	1,03	117,45	62,51	97,84	32,15	0,97	28,1	29,1	22,04	96,56	10,28	1,44	NA	15,08	5,46	58,67	0,43	12,82	0,21	0,12	0,76	1,03	175,83	99,43	155,57	41,65	0,97	28,86	29,86	16,08	96,65	3,17	1,41	NA	8,34	7,56	63,57	0,11	3,06	0,06	0,12	0,68	1	204,21
572	-0,39	-0,44	-0,25	5,94	7,46	7,46	231,54	30,6	20,15	0	0,1	0,11	1,11	25,23	9,93	202,73	2,74	NA	0	16,25	50,47	-1,12	-1,16	-0,68	31,4	31,42	31,42	219,51	0,08	4,82	0	0,03	0,03	1,03	13,47	2,82	606,49	3,37	NA	0	8,8	42,07	0,9	0,94	NA	18,35	18,36	18,36	352,75
573	-9,72	-26,4	-3,38	0,91	1,57	1,57	126,84	37,44	56,26	NA	0,63	1,72	2,72	35,28	63,18	8,5	1,92	NA	0	15,64	80,12	8,29	21,46	2,34	0,49	1,63	1,63	102,65	61,7	54,43	NA	0,61	1,59	2,59	37,78	61,34	33,81	4,14	NA	0	8,32	50,29	-4,86	-11,34	-6,53	1,13	1,75	1,75	489,02
574	6,08	9,17	2,74	0,55	0,9	1,5	164,38	18,1	52,14	31,81	0,34	0,51	1,51	10,56	33,71	45,94	1,31	15588,67	1,48	2,02	21,64	-6,77	-109,7	-1240,59	0	0,04	1,11	66739,09	2021,1	49524,1	54361,25	0,94	15,21	16,21	-4,18	93,83	-5,23	1,54	-832,8	18,78	473,85	-453,03	7,29	55,56	2,9	0,27	0,28	1,4	144,87
575	0,68	1,83	0,31	0,86	1,32	1,35	166,53	43,37	95,42	2,97	0,63	1,7	2,7	92,04	62,91	12,32	1,74	11686,85	0	41,68	90,79	-12,14	-32,35	-4,67	0,81	1,18	1,19	140,04	28,15	76,29	1,19	0,62	1,67	2,67	112,88	62,48	-1,32	1,11	10370,83	0	48,1	99,19	6,51	20,61	1,82	0,94	1,01	1,01	102,02
576	-3,19	-42,16	-4,03	2,56	3,84	3,84	460,22	51,14	39,96	NA	0,92	12,2	13,2	19,03	92,42	7,28	1,35	NA	0	28,03	64,52	NA	NA	NA	NA	NA	NA	NA	NA	NA	NA	NA	NA	NA	NA	NA	NA	NA	0	NA	NA	NA	2,06	41,49	NA	1,08	2,56	2,56	447,03
577	-7,06	48,3	-10,54	0,09	0,14	0,21	544,75	30,79	615,87	44,21	1,15	-7,84	-6,84	-7,06	114,63	-6,16	-0,19	NA	0	0	0	-20,68	54,31	-28,01	0,03	0,14	0,17	493,01	69,36	673,29	25,54	1,38	-3,63	-2,63	-20,68	138,08	-5,08	-0,5	NA	0	0	0	3,22	66,47	3,14	0,37	0,44	0,47	354,78
578	3,15	17,81	3,43	0,09	0,81	0,83	397,95	150,92	210,83	3,92	0,82	4,66	5,66	12,98	82,32	18,51	0,89	NA	0	10,72	35,43	3,46	21,59	NA	0,12	0,93	0,93	325,27	139,45	198,62	NA	83,99	524,76	6,25	11,53	83,99	17,54	0,97	5266	0	5,26	21,07	22,66	68,41	NA	0,24	1,45	1,46	259,68
579	-0,99	-2,31	-0,34	0,16	1,64	1,64	126,18	104,02	70,06	NA	0,57	1,34	2,34	39,72	57,21	8,17	6,84	21160,6	0,03	14,07	85,92	-7,49	-22,02	-3,54	0,07	1,4	1,4	172,07	134,1	79,32	NA	0,66	1,94	2,94	48,4	65,99	-2,11	2,68	15361,08	17,53	26,42	101,93	5,04	12,62	NA	0,11	1,5	1,5	172,66
580	9,5	24,33	11,25	0,08	1,56	1,56	432,59	200,22	142,11	0,8	0,61	1,56	2,56	23,35	60,98	18,89	1,76	39027,39	16,94	16,42	52,98	2,08	4,8	3,45	0,15	1,71	1,71	603,33	288,32	176,02	0,38	0,57	1,31	2,31	13,35	56,7	7,81	1,79	26774,93	14,74	18,68	87,16	10,04	18,9	NA	0,47	2,03	2,1	299,72
581	1,44	1,95	1,42	1,25	2,71	3,09	360,15	78,79	52,57	24,82	0,26	0,35	1,35	29,02	25,93	44,57	1,86	NA	6,13	27,21	68,09	10,55	14,15	10,31	0,4	3,03	3,35	355,86	162,77	57,47	22,36	0,25	0,34	1,34	37,39	25,42	70,31	2,3	NA	5,25	18,71	42,23	4,23	5,62	3,74	0,88	3,43	3,67	321,56
582	9,5	41,7	8,04	0,43	0,43	0,43	114,19	NA	235,12	NA	0,77	3,39	4,39	9,5	77,21	14,99	0,35	NA	0	0	0	-6,5	-18,88	-1,71	0,6	0,89	0,89	96,01	18,33	62,28	NA	0,66	1,91	2,91	6,63	65,59	12,79	0,84	2481	0	3,46	55,46	24,96	61,06	6,56	1,03	1,49	1,49	95,6
583	0,03	0,03	0,72	321,42	321,75	321,75	10212,07	10,43	31,3	0	0	0	1	0,03	0,31	8,33	NA	NA	0	0	0	-3,32	-3,41	-127	66	66,03	66,03	13941,2	7,2	208,8	NA	0,03	0,03	1,03	-3,32	2,82	-117,59	NA	NA	0	0	0	-30,64	-41,84	-2196	3,73	3,73	3,73	26091,52
584	-9,64	78,97	-4,98	0,57	0,88	0,89	188,62	63,16	208,37	2,94	1,12	-9,19	-8,19	47,92	112,21	-8,59	NA	10456	0	29,74	115,95	22,92	143,02	14,07	0,14	0,7	0,7	223,49	101,12	180,4	NA	0,84	5,24	6,24	48,82	83,97	29,51	0,38	19551	0	15,9	49,41	-6,07	-73,25	-10,38	0,04	0,49	0,49	622,64
585	0,06	0,24	0,22	0,05	0,64	0,64	1358,56	322,86	402,43	1,73	0,75	3,07	4,07	19,06	75,41	4,37	0,8	63729,5	44,55	70,74	76,44	4,08	15,16	13,33	0	0,43	0,44	1190,69	202,65	372,88	7,02	0,73	2,72	3,72	12,41	73,12	9,45	0,73	14364,5	40,52	27,27	45,22	0,75	4,1	1,29	0,05	0,89	0,9	625,87
586	10,19	11,21	9,22	6,79	8,37	8,41	330,16	42,18	26,75	1,27	0,09	0,1	1,1	35,64	9,05	137,97	2,98	22960,6	0	23,02	60,07	1,32	1,4	2,13	6,71	13,61	14,88	588,35	202,88	29,41	37,67	0,06	0,07	1,07	26,69	6,17	58,27	3,84	16716,51	0	41	82,18	1,52	1,63	NA	3,95	11,37	14,35	631,99
587	7,58	61,49	9,58	0,07	1,31	1,31	461,23	432	346,98	NA	0,88	7,11	8,11	7,58	87,67	8,65	NA	NA	0	0	0	10,65	51,1	10,3	0,44	1,81	1,81	351,94	262,62	192,29	NA	0,79	3,8	4,8	10,65	79,16	13,46	NA	NA	0	0	0	0,85	5,71	0,7	0,05	1,36	1,43	300,22
588	19,38	221,82	50,48	0,4	0,4	0,4	950,86	NA	120,9	NA	0,91	10,45	11,45	24,74	91,26	29,71	0,09	10601	0	13,98	15,82	26,93	81,86	65,55	4,4	4,41	4,41	885,86	0,23	80,37	NA	0,67	2,04	3,04	31,28	67,1	48,02	0,56	17449	0	10,58	11,39	-7,13	-24,77	-74,73	3,92	5,17	5,17	3812,63
589	-3,85	-7,13	-2,44	0,32	1,39	1,42	231,05	110,92	97,62	3,7	0,46	0,85	1,85	41,98	45,95	3,98	1,56	NA	2,86	29,02	84,32	13,59	18,12	4,93	1,05	2,57	2,62	132,1	46,28	26,63	1,65	0,25	0,33	1,33	82,53	25,01	81	1,95	NA	2,91	18,26	53,98	0,37	0,54	0,19	0,74	1,91	1,97	185,06
590	2,55	10,72	2,21	0,01	0,32	0,35	315,35	74,25	64,28	6,16	0,76	3,2	4,2	9,15	76,18	9,46	0,32	16487,7	55,47	5,7	38,67	4,52	40,02	3,41	0	0,25	0,25	274,78	24,72	79,15	0,11	0,88	7,83	8,85	12,6	88,7	12,13	0,69	15535,05	59,28	6,1	38,79	3,37	23,78	2,32	0	0,49	0,49	250,71
591	-220,14	170,6	-140,28	0,01	0,09	0,09	232,59	40,05	381,14	NA	2,29	-1,77	-0,77	-166,66	229,04	-66,17	-1,69	-17953	59,07	34,08	-59,9	-806,96	51,45	-1039,43	0,02	0,03	0,03	468,87	52,95	6649,59	NA	16,68	-1,06	-0,06	-660,2	1668,39	-24,11	-35,87	-7977	228,85	189,04	-62,68	-834,43	17,23	NA	0	0,01	0,01	174,79
592	-3,13	-9,05	-1,44	0,11	1,73	1,73	167,95	49,96	95,41	0,02	0,65	1,89	2,89	58,56	65,4	-4,21	NA	7182,97	0	28,39	97,97	4,59	15,34	3,16	0,17	1,58	1,58	250,35	108,25	155,31	0,03	0,7	2,34	3,34	54,96	70,07	6,65	82,82	8866,81	0	34,64	82,08	13,59	33,26	NA	0,37	1,94	1,94	105,68
593	2,5	32,72	2,11	0	0,78	0,89	307,45	166,15	171,97	23,39	0,92	12,07	13,07	2,5	92,35	5,41	0,79	NA	34,79	0	0	0,95	3,88	1,85	0	0,79	0,83	712,11	287,83	284,58	14,62	0,76	3,1	4,1	7,85	75,6	2,59	0,84	8190	21,53	13,5	67,15	0,3	1,25	0,78	0	0,61	0,79	946,07
594	1,46	1,87	0,77	3,29	3,29	3,29	193,9	NA	42,08	NA	0,22	0,28	1,28	1,46	22	6,61	2,83	NA	0	0	0	3,67	4,63	1,07	3,56	3,56	3,56	106,14	NA	21,61	NA	0,21	0,26	1,26	3,67	20,58	17,85	2,97	NA	0	0	0	1,97	2,48	1,03	3,16	3,16	3,16	189,25
595	6,03	22,77	2,11	0,34	1,36	1,36	127,99	94,92	92,81	NA	0,74	2,78	3,78	6,03	73,52	8,2	NA	NA	0	0	0	2,57	7,22	0,76	0,35	1,55	1,55	107,8	82,84	68,68	NA	0,64	1,81	2,81	2,57	64,41	3,99	NA	NA	0	0	0	-1,48	-2,57	NA	0,88	2,35	2,35	53,22
596	-0,08	-0,1	NA	13,9	13,9	13,9	NA	NA	NA	NA	0,19	0,23	1,23	18,58	18,67	-0,44	NA	692,5	0	NA	82,74	2,7	3,65	NA	4,6	6,43	6,43	NA	NA	NA	NA	0,26	0,35	1,35	154,94	26,01	10,37	NA	5490	0	NA	97,14	-3,56	-4,71	NA	3,6	4,33	4,33	176,72
597	-1,83	0,86	NA	0,32	0,32	0,32	NA	NA	NA	NA	3,13	-1,47	-0,47	-1,83	313	-0,59	NA	NA	0	NA	0	-1,83	0,85	NA	0,32	0,32	0,32	NA	NA	NA	NA	3,15	-1,47	-0,47	-1,83	314,84	-0,58	NA	NA	0	NA	0	17,54	-12,56	NA	0,42	0,42	0,42	60,21
598	0,01	0,05	0,01	0	0,59	0,71	346,05	130,2	105,6	25,26	0,73	2,77	3,78	42,77	73,54	12,45	0,66	20057,95	38,86	40,54	75,38	0	0,01	0	0,01	0,6	0,75	217,52	70,26	60,62	18,49	0,65	1,84	2,85	53,36	64,9	17,97	0,72	16829,04	32,23	31,88	77,9	-40,52	-1413,01	-34,16	0,02	0,21	0,3	306,87
599	5,99	29,97	2,35	0,51	1,23	1,25	127,79	81,6	113,28	1,78	0,8	4,01	5,01	5,99	80,03	7,48	NA	NA	0	0	0	-1,46	-42,8	-1,8	0,1	0,59	0,88	448,97	207,62	427,28	127,22	0,97	28,31	29,31	3,43	96,59	-0,08	0,22	7311	0	6,03	98,06	-50,72	109,3	-60,9	0,09	0,39	0,59	437,1
600	23,15	93,15	8,39	0,99	1,07	1,14	132,28	7,54	98,05	7,34	0,75	3,02	4,02	23,15	75,15	30,8	1,73	NA	0	0	0	23,85	38,89	6,35	1,59	1,83	1,96	96,96	8,74	37,08	4,97	0,39	0,63	1,63	23,85	38,67	63,44	2,58	NA	0	0	0	10,98	14,93	2,91	1,99	2,48	2,83	96,34
601	0,6	46,96	0,27	0,04	0,26	0,97	162,47	33,86	153,15	111,44	0,99	77,6	78,6	0,6	98,73	1,87	0,47	NA	3,15	0	0	-0,05	-5,97	-0,07	0	0,19	0,94	478,42	85,7	449,48	357,85	0,99	110,82	111,82	-0,05	99,11	-0,05	0,13	NA	4,11	0	0	-0,06	-7,74	-0,05	0,02	0,19	0,94	292,79
602	-69,09	130,29	-12,55	0,2	0,66	0,66	66,32	NA	99,76	NA	1,53	-2,89	-1,89	-13,23	153,03	-45,15	NA	-1179	0	10,15	-477,5	-3,75	12,43	-1,24	0,02	0,54	0,54	120,09	5,38	154,19	NA	1,3	-4,32	-3,32	13,74	130,14	-2,38	-0,99	3181	0	5,77	166,96	-3,88	15	-1,34	0,25	1,21	1,21	125,31
603	3,21	52,04	1,04	0,49	1,07	1,07	118,34	62,96	109,28	NA	0,94	15,23	16,23	10,26	93,84	3,42	NA	4569	0	2,29	64,95	0,78	32,03	0,96	0,08	1,46	1,46	446,09	395,33	287,47	NA	0,98	39,83	40,83	8,79	97,55	0,8	1,44	14379,67	0	9,81	86,75	5,02	32,93	2,39	0,11	1,17	1,17	173,63
604	4,77	66,87	3,98	0,04	1,08	1,08	304,34	288,69	235,1	NA	0,93	13,02	14,02	14,89	92,87	5,14	NA	NA	14,43	8,44	61,75	7,02	40,79	3,96	0,32	1,21	1,21	205,06	109,25	109,71	NA	0,83	4,81	5,81	25,89	82,79	9,42	1,47	7953,29	28,03	10,63	62,43	1,92	10,04	1,52	0,3	0,91	0,91	288,85
605	0,25	1,74	0,14	0,28	0,61	0,61	199,92	57,1	169,3	NA	0,86	6,07	7,07	0,25	85,86	6,52	0,3	NA	0	0	0	0,8	6,13	0,39	0,6	0,76	0,76	179,14	25,27	154,18	NA	0,87	6,71	7,71	0,8	87,02	15,25	0,39	NA	0	0	0	0,47	3,75	0,19	0,52	0,74	0,74	144,66
606	2,35	83,56	0,61	0,48	0,97	0,97	94,29	42,98	87,09	NA	0,97	34,54	35,54	2,98	97,19	5,03	0,74	NA	0	0,16	7,6	-13,87	131,73	-8,41	0	0,82	0,82	220,89	193,91	199,55	NA	1,11	-10,5	-9,5	-13,87	110,53	-12,55	-0,76	-24581	17,2	0	0	7,81	-128,54	1,76	0,29	0,72	0,72	82,02
607	0,03	19,21	30,46	0	0	0	211298,04	NA	320388,19	NA	1	561,24	562,24	0,03	99,82	0,09	0	NA	0	0	0	-1,01	107,1	-2,23	4,12	24,44	24,44	806,97	290,59	14,3	NA	1,01	-107,29	-106,29	-1,01	100,94	-0,94	35,62	NA	0	0	0	-1,39	41,54	-5,83	0	0,67	0,67	1523,88
608	2,53	17,9	2,04	0,35	0,98	1,21	83,06	109,4	173,81	40,98	0,86	6,08	7,08	2,53	85,87	4,17	1,66	NA	0	0	0	19,66	92,31	7,66	0,29	1,16	1,16	141,84	96,47	101,76	NA	0,79	3,69	4,69	24,42	78,7	26,57	2,48	39578,33	6,16	1,85	14,88	2,99	15,05	NA	0,17	1,24	1,24	137,29
609	2,32	10,41	8,16	0,15	1,15	1,15	1282,71	949,81	945,01	NA	0,75	3,35	4,48	2,32	77,69	3,49	2,02	NA	0	0	0	1,59	6,61	4,01	0,16	1,2	1,2	920,21	666,99	641,27	NA	0,7	2,93	4,16	1,59	75,99	3,06	2,32	NA	0	0	0	3,17	6,55	NA	0,5	1,68	1,68	441,54
610	7,82	44,7	3,81	0,22	0,97	1,03	177,98	98,41	132,47	8,05	0,83	4,72	5,72	31,23	82,51	14,11	0,84	46863,04	0	11,42	39,43	0,52	7,41	0,48	0,17	0,91	0,95	333,43	107,48	145,64	5,94	0,61	8,66	14,23	16,28	92,97	10,25	0,35	32553,98	0,03	14,43	45,16	7,27	53,46	5,55	0,24	1,14	1,16	277,75
611	6,77	77,2	1,26	0,02	0,63	0,63	68,1	29,12	47,84	0,2	0,91	10,4	11,4	22,85	91,23	17,78	0,53	17918,2	17,75	3	42,2	3,79	27,09	3,37	0,1	0,45	0,45	323,92	81,87	234,74	0,59	0,86	6,15	7,15	14,5	86,01	14,43	0,4	14859,14	10,13	9,53	41,66	1,48	8,94	NA	0,15	0,28	0,28	441,94
612	1,34	1,98	1,31	0,13	0,9	0,93	356,77	71,57	77,96	3,17	0,32	0,47	1,47	17,45	32,18	27,02	0,96	12258,78	4,46	15,74	60,56	0,12	0,22	0,15	0,01	0,33	0,35	454,47	60,19	134,16	3,25	0,47	0,88	1,88	11,6	46,7	11,31	0,68	18102,18	11,23	14,33	62,64	-0,34	-1,41	-0,55	0,02	0,44	0,45	581,53
613	-15,31	-70,31	-683,67	0,28	0,32	0,32	16294,82	432	12568,8	NA	0,78	3,59	4,59	-11,97	78,22	-12,59	0,3	-175	0	149,33	-128	-2,93	-479,92	-6,56	0,05	0,05	0,53	815,77	0,1	801,85	396,74	0,99	163,07	164,07	-2,33	99,39	2,41	0,01	2074	0	1,33	11,76	3,45	89,29	5,02	0,16	0,21	0,95	529,23
614	3,4	7	2,2	0,24	1,48	1,49	235,91	144,11	116,04	0,92	0,51	1,06	2,06	14,12	51,45	15,97	1,96	12755,63	0	6,93	54,97	13,45	24,62	3,6	0,7	1,83	1,84	97,44	42,41	37,55	0,51	0,45	0,83	1,83	30,37	45,38	39,19	2,19	40711,2	3,54	4,53	25,66	0,48	1,51	NA	0,3	1,21	1,22	222,54
615	-162,25	-860,97	-82,1	0,15	1,23	1,23	184,69	160,14	147,83	NA	0,81	4,31	5,31	-162,25	81,15	-186,09	NA	NA	0	0	0	2,6	38,71	1,79	0,22	1,41	1,41	250,63	209,53	175,1	NA	0,93	13,9	14,9	2,6	93,29	2,78	NA	NA	0	0	0	-316,95	151,88	-229,91	0,33	0,34	0,34	264,04
616	-61,75	-252,14	-58,42	0,04	0,34	0,34	345,32	78,19	255,84	NA	0,76	3,08	4,08	11,24	75,51	-55,93	0,33	1335,5	0	69,05	312,21	33,39	67,42	24,13	1,03	1,39	1,39	263,05	44,32	123,27	NA	0,5	1,02	2,02	69,84	50,47	96,72	1,49	16187	0	26,34	39,04	7,86	16,36	4,7	1,32	1,77	1,77	217,76
617	35,13	60,82	41,92	0,87	4,85	4,85	435,48	290,95	85,15	0,16	0,42	0,73	1,73	35,13	42,23	85,98	16,87	NA	0	0	0	-23,84	-38,39	-41,14	1,38	17,45	17,46	628,02	371,73	28,27	0,34	0,38	0,61	1,61	-23,84	37,89	-58,32	3,11	NA	0	0	0	3,45	5,28	0,83	5,87	61,46	61,49	87,08
618	-11,24	-316,26	-6,51	0	0,52	0,73	211,35	67,37	147,81	41,52	0,96	27,07	28,13	47,42	96,44	-3,02	0,2	12999,54	19,25	33,97	98,34	3,73	35,15	2,1	0	0,57	0,76	205,12	67,42	172,41	33,47	0,89	8,42	9,42	80,89	89,39	14,36	0,38	8248,71	0	43,48	159,27	0,05	0,9	0,03	0,25	0,71	0,95	260,03
619	-35,51	-192,71	-5,71	0,13	1,23	1,23	58,74	51,61	47,26	NA	0,82	4,43	5,43	-35,51	81,58	-43,52	NA	NA	0	0	0	3,33	22,49	0,64	0,01	0,88	0,88	70	51,39	58,97	NA	0,85	5,75	6,75	3,33	85,18	6,56	0,6	NA	0	0	0	18,11	58,9	NA	1,22	1,22	1,22	444,16
620	0	0,17	0	0,19	0,79	0,89	164,38	90,07	155,39	16,07	0,99	105,76	106,76	84,83	99,06	5,61	0,22	19275,07	0	38,2	98,79	0,02	2,34	0,01	0,15	0,74	0,88	124,04	68,18	116,99	16,91	0,99	97,07	98,07	114,77	98,98	4,57	0,2	16217,53	0	39,1	112,05	8,05	88,82	2,18	0,16	0,68	0,88	98,45
621	1,31	8,88	1,31	0,05	0,2	0,27	365,23	31,63	218,13	15,26	0,85	5,8	6,8	4,82	85,28	6,94	0,47	23644,75	24,66	3,52	32,62	1,54	9,1	3,06	0,02	0,17	0,17	722,56	66,96	460,5	0	0,83	4,91	5,91	5,09	83,07	5,1	0,4	22074,5	18,55	7,05	33,77	1,67	8,97	1,99	0,06	0,11	0,15	432,51
622	0,21	4,7	0,05	0,02	0,21	0,25	80,94	14,34	76,28	2,91	0,96	21,66	22,66	67,06	95,59	0,3	0,06	941,28	0	14,82	86,32	-1,93	-70,18	-0,53	0,15	0,16	0,16	99,56	0,22	95,67	NA	0,97	35,37	36,37	30,82	97,25	4,23	0,03	461,75	0	8,96	72,6	-93,38	104,04	-13,12	0,06	0,25	0,36	51,16
623	1,04	9,15	0,39	0,09	1,16	1,16	137,26	120,29	112,69	0,59	0,89	7,76	8,77	11,43	88,59	2,6	3,7	17612,11	0	3,91	74	1,39	6,75	0,62	0,38	1,2	1,27	162,29	100,51	121,94	8,66	0,79	3,87	4,87	14,42	79,46	4,37	6,14	9871,44	0	5,81	71,07	4,57	14,47	NA	0,14	1,49	1,49	145,23
624	-7,78	-42,71	-6,78	0,02	0,6	0,62	318,35	127,74	221,3	3,85	0,72	3,94	5,49	14,95	81,79	1,77	0,32	NA	0	19,82	48,25	4,59	19,29	4,19	0,1	0,64	0,65	332,93	133,67	246,57	3,29	0,76	3,21	4,21	30,04	76,23	17,2	0,47	NA	0	23,29	56,39	3,93	20,6	3,92	0,06	0,78	0,79	362,72
625	0	0	NA	NA	NA	NA	NA	NA	NA	NA	NA	NA	1	0	0	NA	NA	NA	0	NA	NA	-11,46	-25,47	-1,54	0,85	1,77	1,77	48,8	24,52	26,55	NA	0,55	1,22	2,22	-11,46	55,01	-20,83	NA	NA	0	0	0	30,96	92,57	NA	0,9	1,49	1,49	156,86
626	4,29	20,14	2,05	0,39	1,08	1,08	174,28	87,05	126,2	NA	0,79	3,69	4,69	74,27	78,7	18,76	1,23	9657,27	0	33,41	80,48	1,4	4,77	0,52	0,32	1,34	1,34	136,24	86,44	85,21	NA	0,71	2,41	3,41	91,67	70,64	18,2	2,34	10443,69	0	33,79	84,39	2,51	6,48	0,66	1,03	1,7	1,7	95,63
627	-0,71	-3,07	-0,42	0,04	0,9	1,09	213,3	133,69	158,09	30,63	0,77	3,31	4,31	8,94	76,8	6,84	1,42	14394,26	0	5,64	58,85	-19,71	-357,84	-18,48	0,42	0,71	0,8	341,33	89,25	311,21	26,98	0,94	17,16	18,16	-9,74	94,49	-12,82	0,29	-996	0	9,34	-972,8	5,73	45,02	NA	0,08	0,43	0,46	636,65
628	-12,82	-12,84	NA	739,5	739,5	739,5	NA	NA	NA	NA	0	0	1	-12,82	0,14	-9483,33	NA	NA	0,14	NA	NA	-6,62	-6,62	NA	4157	4157	4157	NA	NA	NA	NA	0	0	1	-6,62	0,02	-27500	NA	NA	0,02	NA	0	-5,97	-5,97	NA	NA	NA	NA	NA
629	-80,79	181,11	-36,29	0,03	0,03	0,1	163,96	NA	219,96	13,8	1,37	-3,07	-2,24	-47,94	144,61	-27,7	-0,52	NA	0	14,76	2064,86	13,8	-320	12,8	0,28	0,32	0,35	337,53	11,66	337,23	10,89	1,01	-23,45	-23,18	23,35	104,31	55,47	-0,06	NA	0	8,85	52,56	-72,95	90,97	-43,81	0,08	0,1	0,12	218,61
630	0,02	0,76	0,01	1,06	4,34	4,58	127,4	67,43	20,53	4,91	96,86	3091,05	31,91	40,36	96,87	5,25	0,27	NA	0	14,08	84,42	0,61	18,32	0,23	0,18	1,77	1,97	136,72	73,57	46,29	9,31	96,65	2899,47	30	35,69	96,67	4,76	0,76	NA	10,37	13,17	84,86	1,61	32,46	NA	0,16	1,43	1,94	106,96
631	6,71	28,07	2,93	0,38	2,93	2,93	159,33	126,07	49,59	0,44	0,76	3,18	4,18	30,93	76,09	14,99	9,1	25762	0	10,57	59,03	0,14	0,36	0,04	3,02	5,75	5,77	110,58	48,6	17,8	0,35	0,62	1,6	2,6	47,38	61,57	12,52	13,63	18813,86	0	14,35	77,35	4,43	9,67	1,42	1,24	2,99	2,99	116,22
632	-189,2	272,76	-41	0	0,3	0,3	79,09	39,55	121,36	NA	1,69	-2,44	-1,44	-128,06	169,36	-97,46	-1,43	NA	11,21	13,25	-42,78	16,56	-85,68	3,01	0,24	0,58	0,58	66,24	21,33	64	NA	1,19	-6,17	-5,17	48,01	119,33	26,64	0,05	6414	21,28	5,72	83,4	-311,79	85,21	-93,78	0,02	0,09	0,09	109,48
633	-11397,78	-11397,78	NA	NA	NA	NA	NA	NA	NA	NA	NA	NA	1	-11397,78	0	NA	NA	NA	0	NA	0	50,76	59,82	NA	6,6	6,6	6,6	NA	NA	NA	NA	0,15	0,18	1,18	50,76	15,15	335	NA	NA	0	NA	0	11,2	153,69	NA	0,38	0,56	0,56	241,7
634	-0,65	-1,09	-0,08	11,17	11,17	11,17	20,61	NA	2,5	NA	0,06	0,1	1,69	22,84	40,7	-10,91	1,71	2153	0	2,8	90,99	13,25	24,32	1,87	3,58	3,66	3,66	51,47	0,9	10,54	NA	0,21	0,39	1,84	153,24	45,52	62,09	2,28	6304	0	19,79	88,77	43,95	49,53	9,27	7,25	7,73	7,73	76,74
635	7,33	8,94	3,1	1,91	2,91	5,94	154,62	25,5	25,58	78,64	0,18	0,22	1,22	73,96	18,03	40,64	NA	8236	0	28,23	86,33	9,72	13,02	4,62	3,01	3,01	4,12	172,91	NA	41,29	46,87	0,25	0,34	1,34	60,79	25,36	38,32	NA	8773,5	0	24,26	78,44	10,82	13,51	5,46	3,38	4,04	5,39	183,67
636	3,85	26,83	1,87	0,38	0,5	1,17	177,55	17,63	144,71	98,57	0,86	5,98	6,98	8,91	85,67	6,35	5,26	8315	0	2,46	31,06	7,33	37,41	3,83	0,47	0,63	1,25	190,16	23,61	148,54	92,72	0,8	4,11	5,11	11,39	80,41	10,81	15,06	10931,5	0	2,12	22,18	13,51	48,69	9,73	0,81	0,84	1,39	262,11
637	-0,95	-32,2	-0,7	0	1,39	1,39	266,18	262,09	188,86	NA	0,97	32,69	33,79	-0,46	97,04	-0,98	NA	NA	0	0,36	-131,19	5,59	36,09	2,07	0,32	1,19	1,19	134,65	97,4	111,85	NA	0,84	5,42	6,45	5,59	84,5	6,66	NA	NA	0	0	0	8,58	28,73	2,88	0,06	1,43	1,43	122,04
638	2,63	18,54	0,41	1,17	1,17	1,17	57,08	0	48,32	0	0,86	6,06	7,06	20,53	85,83	3,06	NA	NA	0	2,8	80,88	3,01	60,39	0,93	0,01	1,05	1,05	112,25	109,5	105,49	0	0,95	19,08	20,08	9,24	95,02	3,16	NA	NA	0	1,92	61,21	6,46	58,63	2,1	0,06	1,12	1,12	118,5
639	0,47	16,65	0,14	0,36	1,02	1,02	105,37	67,18	101	0,01	0,97	34,49	35,49	0,67	97,18	0,73	3,93	5998,5	0	0,06	13,45	0,37	8,92	0,09	0,16	1	1,01	89,84	71,7	85,17	0,02	0,96	23,12	24,12	0,84	95,85	0,91	1,14	8209	0	0,12	34,94	1,29	9,01	4,08	0,3	1,11	1,11	1152,85
640	3	7,29	1,97	0,1	0,1	0,1	239,16	NA	24,16	NA	0,59	1,43	2,43	3	58,8	52,44	0,44	NA	48,56	0	0	1,01	5,96	0,81	0,85	1,21	1,21	289,81	59,68	164,92	NA	0,83	4,88	5,88	1,01	82,99	6,33	1,43	NA	25,46	0	0	-74,72	201,37	-829,6	0,02	0,07	0,69	4041,23
641	-0,39	-0,71	-0,25	0,39	1,88	2,15	230,95	150,22	88,01	27,18	0,46	0,84	1,84	32,68	45,57	-0,85	13,39	NA	5,64	20,92	100,67	-0,64	-1,02	-0,6	0,5	2,68	2,69	341,41	273,17	45,67	0,81	0,37	0,59	1,59	30,07	37,22	-1,72	NA	-485,33	23,68	28,8	-896,5	8,17	30,2	3,67	0	1,37	1,37	163,42
642	1,45	10,81	0,99	1	1,06	1,07	250,89	14,29	214,32	0,57	0,87	6,47	7,47	1,45	86,61	9,28	1,86	NA	0	0	0	-93,23	138,26	-25,48	0,04	0,11	0,12	99,46	11,9	164,7	1,18	1,67	-2,48	-1,48	-93,23	167,43	-38,8	-0,85	NA	0	0	0	NA	NA	NA	NA	NA	NA	NA
643	1,31	4,09	0,99	0,05	1,3	1,52	276,26	218,01	161,56	37,87	0,68	2,13	3,13	15,68	68,02	7,01	10,72	28252,25	4,59	10,88	66,75	1,71	4,87	1,11	0,23	1,51	1,59	237,21	168,51	107,63	10,91	0,65	1,85	2,85	15,14	64,91	8,17	3,7	24157,62	10,26	8,75	64,54	1,88	4,24	1,62	0,85	2,35	2,54	314,13
644	0,38	39,59	0,4	0	0,31	0,67	385,87	104,22	338,91	121,8	0,99	104,06	105,06	10,53	99,05	3,18	0,27	7244,94	9,93	10,73	89,92	0,26	37,45	0,36	0,03	0,13	0,4	512,22	44,59	437,06	118,58	0,99	144,56	145,56	13,58	99,31	2,37	0,21	19130,22	12,95	18,75	84,51	1,3	66,07	1,82	0,01	0,14	0,29	510,03
645	1,98	3,03	0,73	0,51	0,56	0,56	133,69	2,45	45,81	NA	0,35	0,53	1,53	1,98	34,75	59,16	0,81	1616	0	0	0	-21,76	-32,73	-4,86	0,74	0,74	0,74	81,21	NA	26,92	NA	0,34	0,5	1,5	41,64	33,51	34,95	0,88	4465	0	14,14	79,53	31,68	26,55	4,47	-2,32	-2,32	-2,32	51,41
646	0,31	2,8	0,13	0,83	1,01	1,01	90,5	22,77	130,42	0	0,89	7,98	8,98	0,31	88,86	1,37	1,12	NA	0	0	0	13,95	27,3	1,34	0,14	1,5	1,5	34,95	22,97	16,9	0	0,49	0,96	1,96	13,95	48,91	47,48	2,07	NA	0	0	0	6,58	31,43	4,05	0,26	1,21	1,21	224,02
647	-5,3	-6,98	-2,93	0,49	2,89	2,89	202,15	115,67	7,69	NA	0,24	0,32	1,32	-5,3	24,11	18,34	2,51	20070	20,26	0	0	-2,94	-7,49	-3,09	0,11	0,81	0,81	381,68	159,55	135,03	NA	0,61	1,54	2,54	-2,94	60,69	10,94	0,77	NA	24,92	0	0	-4,76	-22,23	NA	0,1	0,91	0,91	317,39
648	18,24	98,73	12,87	0,03	1,2	1,2	257,71	233,15	204,97	0,12	0,82	4,41	5,41	33,58	81,53	23,19	5,7	32545,96	0	10,84	41,03	-0,7	-71,7	-1,65	0,26	0,96	0,96	854,51	542,24	829,77	0,44	0,99	100,84	101,84	8,58	99,02	1,15	0,2	16614,08	0	21,8	88,26	-0,76	590,46	NA	0,06	0,96	0,96	398,7
649	-5,88	100	-5,12	0,61	0,68	0,68	317,82	23,1	331,89	2,03	1,06	-18,02	-17,02	-5,88	105,88	3,01	-0,21	NA	0	0	0	70,39	70,39	26,18	NA	NA	NA	135,4	NA	NA	10,24	NA	NA	1	70,39	0	NA	1,76	NA	0	0	0	4,95	32,55	15,8	0,67	0,78	0,8	1160,81
650	5,46	-23,1	3,74	0,13	0,77	0,77	250,07	187,88	293,54	NA	1,24	-5,23	-4,23	25,55	123,63	10,36	-2,37	10585	0	13,77	55,54	4,67	-17,63	2,04	0,24	0,98	0,98	159,21	115,13	155,75	NA	1,26	-4,77	-3,77	30,39	126,5	10,4	-11,03	12227,25	0	11,25	58,29	36,07	127,86	30,59	0,06	1,42	1,42	308,75
651	6,51	9,26	8,08	3,53	3,53	3,53	179,95	NA	126,71	NA	0,3	0,42	1,42	6,51	29,64	21,97	NA	NA	0	0	0	19,35	26,94	13,6	1,47	3,67	3,67	255,71	151,49	68,82	NA	0,28	0,39	1,39	19,35	28,16	68,72	NA	NA	0	0	0	31,59	43,56	NA	1,17	3,64	3,64	172,29
652	8,68	44,79	4,49	-1,2	0,51	0,51	188,73	90,64	52,53	NA	0,81	4,16	5,16	9,7	80,63	34,2	0,85	NA	6,11	0,53	2,4	18,8	66,7	4,69	0,45	0,89	0,89	90,75	27,08	61,5	NA	0,72	2,55	3,55	34,51	71,82	50,57	0,82	61928	3,06	3,92	22,6	1,18	2,32	0,4	0,21	1,27	1,41	123,03
653	44,48	73,85	62,06	1	1,28	1,5	509,31	57,52	198,86	43,34	0,4	0,66	1,66	46,34	39,77	118,95	1,8	NA	0	2,59	35,18	16,32	29,59	39,72	0,52	0,69	0,9	885,71	63,3	379,65	81,69	0,43	0,79	1,81	17,03	44,84	46,04	1	37839,67	0	1,72	6,6	0,84	1,45	4,8	0,25	1,03	1,09	2082,7
654	-24,29	33,35	-11,95	0,05	0,22	0,22	179,63	45,63	279,02	0,6	1,73	-2,37	-1,37	-15,8	172,82	9,01	-0,9	10948	10,83	4,18	59,65	46,22	-1156,68	15,47	0,18	0,22	0,23	121,85	4,11	98,84	0,09	1,04	-26,03	-25,03	52,08	104	69,82	0,22	70842	0	1,96	9,24	13,76	183,83	3,69	0,13	0,28	0,28	97,52
655	-24,4	-49,8	-303,85	0,06	0,14	0,14	4545,5	114,44	1366,42	0	0,51	1,04	2,04	-24,4	51	-12,08	0,64	NA	12,18	0	0	NA	NA	NA	NA	NA	NA	NA	NA	NA	NA	NA	NA	NA	NA	NA	NA	NA	NA	NA	NA	NA	4,73	9,88	NA	0,41	0,4	0,4	1597,77
656	2,55	5,92	1,79	0,34	1,6	1,88	256,51	168,69	134,23	38,57	0,57	1,32	2,32	81,51	56,91	5	NA	NA	0	55,49	96,31	0,11	0,3	0,07	0,23	1,73	1,74	243,32	208,12	138,7	0,74	0,63	1,68	2,68	84,77	62,67	0,18	NA	NA	0	56,59	99,18	-38,23	-93,29	-14,42	0,19	2,11	2,13	137,27
657	-916,73	-3049,13	-50,28	1,99	1,99	1,99	20,02	NA	9,94	NA	0,7	2,33	3,33	-916,73	69,93	-1310,84	NA	NA	0	0	0	3,63	95,77	2,27	0,16	1,02	1,02	227,56	187,98	216,54	NA	0,96	25,41	26,41	3,63	96,21	3,77	2,72	NA	0	0	0	5,99	24,8	3,22	0,02	1,31	1,31	195,67
658	-2,5	-1741,33	-28,07	0,07	0,21	0,21	4101,52	52,6	361,92	NA	1	695,98	696,98	-1,91	99,86	4,52	0,93	42327,5	0	6,63	10,1	-0,3	-1203,08	-3,79	0,29	0,31	0,31	4606,46	12,12	725,15	NA	1	4012,39	4013,39	0,54	99,98	4,97	0,88	39319	0	10,62	16,71	-1,19	-228,65	NA	0,05	0,17	0,17	5214,96
659	13,87	35	8,78	0,75	2	2	231,12	136,01	111,68	0,11	0,59	1,49	2,52	29,52	60,37	25,08	27,57	66535,81	0	9,91	44,88	11,51	21,85	4,89	0,77	2,68	2,68	154,64	103,89	55,88	0,09	0,47	0,9	1,9	32,64	47,34	26,16	34,56	61043	0	8,98	54,86	16,37	29,41	NA	2,09	2,98	2,98	139,1
660	-4,76	-18,19	-4,15	0,01	0,37	0,46	317,87	80,53	154,89	19,95	0,74	2,82	3,82	24,39	73,81	1,64	0,42	15845,25	21,38	25,39	72,82	1,53	8,56	0,69	0,02	0,71	0,74	164,85	90,75	80,55	4,42	0,82	4,6	5,6	22,45	82,15	5,05	0,46	20234,93	31,05	9,47	70,03	6,23	26,7	2,41	0,01	0,16	0,88	140,81
661	-1,56	8,39	-12,04	0,06	0,41	0,41	2811,83	125,06	138,25	NA	1,18	-6,34	-5,37	-1,56	118,63	2,36	0,91	NA	75,68	0	0	15,35	18078,7	139,27	0,2	2,06	2,06	3302,14	613,5	212,13	NA	0,99	1169,63	1177,61	15,35	99,92	17,27	1,13	NA	54,36	0	0	4,43	108,16	NA	0,2	0,37	0,37	2707,79
662	2,89	7,4	16,28	1,29	1,37	1,37	2054,68	23,24	308,88	0,03	0,59	1,52	2,56	3,84	60,92	15,79	1,06	45972,25	18,38	5,31	12,17	-17,63	-61,63	-67,07	0,81	0,99	0,99	1384,61	47,3	254,23	0,03	0,69	2,4	3,5	-16,43	71,39	-14,02	0,98	79754,33	19,64	4,57	10,01	-13,04	-64,45	-61,28	0,5	1	1	1710,36
663	8,57	12,7	8,83	1,25	1,8	1,82	375,75	61,15	110,92	2,36	0,32	0,48	1,48	44,24	32,52	40,33	1,52	23463,92	0	36,72	63,31	1,88	2,88	2,35	1,18	1,79	1,81	453,67	84,03	137,86	2,93	0,35	0,53	1,53	37,76	34,54	19,46	1,53	22146,9	0	44,72	81,27	11,94	21,45	12,51	1,06	1,51	1,52	381,27
664	NA	NA	0,32	NA	NA	NA	NA	NA	NA	NA	NA	NA	NA	NA	NA	NA	NA	NA	NA	0	0	26,61	40,55	6	2,48	3,02	3,03	82,01	14,49	26,59	0,25	0,34	0,51	1,52	26,61	34,38	150,14	NA	NA	0	0	0	13	18,16	2,66	2,97	2,97	3,52	74,37
665	-9,43	176,84	-3,13	0,11	0,83	0,83	121,13	72,64	100,53	NA	1,05	-19,76	-18,76	81,23	105,33	-3,91	0,15	89243	0	30,08	102,7	88,16	106,02	27,96	5,78	6,1	6,1	115,46	5,04	15,78	NA	0,17	0,2	1,2	101,02	16,85	564,72	5,49	123683	0	4,08	11,2	3,11	8,22	2,11	1,35	1,81	1,81	246,11
666	0	0	NA	NA	NA	NA	NA	NA	NA	NA	NA	NA	1	0	0	NA	NA	NA	0	NA	NA	0	0	NA	NA	NA	NA	NA	NA	NA	NA	NA	NA	1	0	0	NA	NA	NA	0	NA	NA	0	0	NA	NA	NA	NA	NA
667	25,34	30,93	7,17	5,21	5,21	5,21	103,32	0	18,43	0	0,18	0,22	1,22	25,34	18,08	140,1	NA	NA	0	0	0	3,32	14,6	1,76	0,54	1,29	1,29	192,92	111,53	147,43	NA	0,77	3,4	4,4	3,32	77,27	4,3	NA	NA	0	0	0	17,3	32,74	29,31	0,5	2,12	2,12	616,63
668	1,4	1,44	NA	33,73	33,73	33,73	NA	NA	NA	NA	0,03	0,03	1,03	9,76	2,96	47,1	NA	706	0	NA	61,9	-12,36	-23,91	NA	1,23	2,07	2,07	NA	NA	NA	NA	0,48	0,94	1,94	58,42	48,33	-25,57	NA	626,5	0	NA	447,57	16,55	25,89	3,4	0,98	2,77	2,77	74,66
669	-7,22	11,54	-6,61	0,03	0,54	0,72	334,06	17,83	455,55	79,61	1,63	-2,6	-1,6	-7,22	162,53	-4,25	-60,22	NA	0	0	0	2,99	-11,75	3,53	0,16	0,78	0,87	429,27	17,05	485,81	46,79	1,25	-4,92	-3,92	2,99	125,48	2,5	-77,24	NA	0	0	0	13,32	-608,14	NA	0,3	1,09	1,05	204,79
670	0,2	0,2	0,59	NA	NA	NA	400,8	0	0	0	0	0	1	31,06	0	NA	NA	NA	0	90,94	99,23	18,27	20,26	9,12	7,36	10,2	10,2	181,63	49,95	17,61	0	0,1	0,11	1,11	28,38	9,8	186,38	NA	2428	0	5,04	29	18,69	20,05	4,6	5,85	14,67	14,67	89,52
671	0,51	1,32	0,46	0,05	1,03	1,34	323,82	186,85	83,63	60,36	0,61	1,56	2,56	10,08	61,01	3,4	2,23	13176,6	33,92	8,48	69,62	0,53	1,31	0,55	0,05	0,92	1,35	374,83	188,41	91,11	95,98	0,59	1,47	2,47	9,74	59,49	4,34	2,03	18857,78	34,14	9,48	71,04	0,19	0,56	0,23	0,01	1,08	1,53	458,52
672	0,76	6,42	0,68	0,25	1,08	1,08	330,91	237,83	287,72	NA	0,88	7,5	8,5	5,22	88,23	1,89	2,59	7961,33	0	4,05	61,76	7,27	13,42	1,46	0,02	0,49	0,49	73	11,88	15,31	NA	0,46	0,85	1,85	27,23	45,82	34,27	0,79	11005	13,9	4	50,09	0,26	17,76	0,21	0	0,9	0,9	295,1
673	-24,41	-43,93	-1,7	2,23	2,23	2,23	25,36	NA	11,11	NA	0,44	0,8	1,8	-24,41	44,43	82,4	NA	NA	0	0	0	6,82	40,97	1,63	0,29	1,2	1,2	87,11	65,11	71,81	NA	0,83	5	6	6,82	83,34	8,19	NA	NA	0	0	0	-79,71	-107,52	-2,48	3,56	3,87	3,87	11,33
674	-8,04	-8,04	NA	NA	NA	NA	NA	NA	NA	NA	NA	NA	1	-8,04	0	NA	NA	NA	0	NA	0	11,39	11,54	2,22	76,75	76,83	76,83	71,01	0,07	0,91	NA	0,01	0,01	1,01	47,8	1,3	875,36	NA	NA	0	7,1	71,27	-4,2	-22,42	-4,4	0,01	1,23	1,23	381,23
675	-16,36	-18,39	NA	9,09	9,09	9,09	NA	NA	NA	NA	0,11	0,12	1,12	-16,36	11	-148,71	NA	NA	0	NA	0	-2,58	-57,42	NA	0,04	0,04	0,04	NA	NA	NA	NA	0,96	21,23	22,23	-2,58	95,5	-0,58	0,05	NA	0	NA	0	2,77	49,8	1,95	0,2	0,84	0,84	255,87
676	-2,27	-17,95	-16,8	0,1	0,2	0,63	2704,9	211,9	2202,88	942,31	0,87	6,91	7,92	0,13	87,37	-1,54	0,26	2765,17	0	17,79	436,82	-0,76	-5,76	-9,13	0,01	0,05	0,32	4365,5	59,98	3525,53	957,53	0,87	6,55	7,56	1,83	86,77	0,48	0,18	7471,5	0	31,05	157,4	1,87	11,42	9,3	0	0,06	0,36	1809,54
677	16,14	96,68	24,95	0,02	0,04	1,1	564,25	9,95	459,41	493,66	0,83	4,99	5,99	16,14	83,31	20,64	1,88	25406,55	0	0	0	8,79	87,1	14,61	0,28	0,29	1,02	605,11	6,43	536,41	396,92	0,9	8,91	9,91	14,91	89,91	11,54	1,25	26759,9	0	10,18	31,87	6,57	32,04	8,06	0,38	0,47	1,14	446,74
678	0,79	8,99	0,38	0,59	0,79	1,18	174,9	29,64	145,64	57,54	0,91	10,35	11,35	84,13	91,19	1,27	117,8	NA	0	39,94	90,39	0,37	1,27	0,17	0,46	0,94	1,03	165,19	49,82	105,72	10,17	0,71	2,46	3,46	68,31	71,09	3,14	1,04	6734,6	0	30,84	87,91	5,4	18,88	2,25	0,93	1,14	1,44	151,64
679	0,84	0,94	0,89	0,22	1,48	7,07	389,51	53,89	42,64	241,72	0,11	0,13	1,13	22,9	11,39	7,32	4,34	6864,33	0	23,54	91,5	0,44	0,69	0,48	0,6	0,65	2,36	404,81	7,2	145,53	252,25	0,37	0,58	1,58	14,99	36,65	4,36	4,44	7131	0	16,19	76,99	-0,56	-0,92	-1,42	0,2	0,32	2,25	916,31
680	2,17	38,13	1,02	0	1,08	1,08	171,57	168,97	138,97	NA	0,94	16,54	17,54	60,87	94,3	3,54	NA	11569,31	10,28	27,59	89,91	0,85	4,9	0,21	0,05	1,27	1,27	90,94	65,04	47,83	NA	0,83	4,73	5,73	189,56	82,55	4,42	1,55	11561,07	6,3	47,15	92,24	NA	NA	NA	NA	NA	NA	NA
681	12,05	28,46	3,87	0,44	1,32	1,32	117,09	58,23	68,47	NA	0,58	1,36	2,36	56,72	57,64	39,84	1,82	7253,57	-1,92	14,33	66,8	15	39,22	6,11	0,51	1,41	1,41	148,32	81,09	90,86	NA	0,62	1,61	2,61	34,8	61,74	36,53	3	12653,4	-0,38	8,07	43,28	9,09	16,26	NA	0,16	2,14	2,14	147,33
682	1,77	1,81	3,87	35,05	45,31	45,31	639,33	178,49	17,39	NA	0,02	0,02	1,02	31,7	2,28	77,31	NA	NA	0	65,55	75,14	0,94	0,97	3,45	21,1	35,3	35,3	1329,23	528,83	37,24	NA	0,03	0,03	1,03	25,7	2,91	32,47	NA	724,5	0	90,41	90,48	19,81	21,92	NA	2,79	10,65	10,65	292,07
683	7	28,13	2,29	0,83	1,22	1,22	119,44	34,01	86,76	0,03	0,75	3,02	4,02	95,6	75,13	17,23	2,73	13594,44	0	28,99	84,85	0,96	2,99	0,4	0,84	1,37	1,37	149,77	51,14	97,44	NA	0,68	2,1	3,1	109,02	67,76	5,89	3,75	11214,47	0	44,46	93,88	5,53	14,25	NA	0,05	1,48	1,48	92,71
684	-3,04	-64,68	-2,61	0,19	1,18	1,19	312,86	127,7	129,33	2,05	0,95	20,25	21,25	25,26	95,29	2,93	1,13	27811,43	0	24,26	91,29	1,18	23,53	0,96	0,11	0,95	0,96	297,45	158,9	189,59	2,82	0,95	18,99	19,99	25,37	95	5,97	0,89	36649,87	0	19,77	75,85	2,85	34,08	NA	0,07	0,94	0,94	255,84
685	1,83	1,84	0,47	54,62	102,62	102,62	89,38	43,5	0,91	NA	0,01	0,01	1,01	1,83	0,97	188	NA	NA	0	0	0	-0,42	-0,89	-0,24	1,87	1,87	1,87	210,65	NA	111,22	NA	0,53	1,15	2,15	-0,42	53,38	-0,78	NA	NA	0	0	0	13,04	25,14	NA	2,08	2,08	2,08	129,27
686	3,07	51,63	3,65	0,81	1,8	2,29	433,98	40,21	40,67	20,32	0,58	9,79	16,83	43,22	94,06	21,42	0,68	22534,63	0	47,74	74,13	2,88	47,72	3,87	0,1	0,64	0,67	487,97	24,98	174,79	5,08	0,68	11,28	16,54	34,2	93,96	18,63	0,49	18894,19	0	41,98	71,68	12,49	80,38	NA	0,58	1,07	1,09	503,5
687	-1,06	-1,15	-162,86	12,83	12,83	12,83	16542,51	NA	4299,43	NA	0,08	0,08	1,08	-1,06	7,8	-13,64	NA	NA	0	0	0	-3,62	-4,04	NA	9,72	9,72	9,72	NA	NA	NA	NA	0,1	0,11	1,11	-3,62	10,29	-35,23	NA	NA	1,45	NA	0	-2,36	-38,7	NA	0,09	0,25	0,25	NA
688	-13,89	-48,24	-5,45	0,06	0,95	0,95	143,23	86,03	96,7	NA	0,71	2,47	3,47	45,77	71,22	15,88	0,92	8514,4	0	23,41	80,11	-0,26	-1,61	-0,13	0,87	1,1	1,1	175,42	32,39	142,89	NA	0,84	5,16	6,16	41,19	83,78	12,72	2,09	10935,8	0	19,97	75,68	20,33	55,72	4,65	0,98	1,53	1,53	83,35
689	3,04	19,83	1,42	0,11	0,62	0,68	170,21	78,86	153,28	9,59	0,85	5,52	6,52	6,86	84,67	7,36	0,41	19795	0	1,78	27,64	3,49	16,73	1,98	0,23	0,43	0,52	206,26	28,44	146,24	13,4	0,79	3,8	4,8	9,42	79,16	10,35	0,45	22832	7,46	3,36	32,89	-0,98	-4,92	-0,68	0,05	0,36	0,44	253,72
690	0,22	8,11	0,14	0,11	0,7	0,81	231,47	130,37	219,39	24,78	0,97	35,77	36,77	29,46	97,28	6,54	0,19	NA	0	18,54	75,1	-17,9	133,74	-6,66	0,24	0,62	0,68	135,53	56,57	148,06	9,17	1,13	-8,47	-7,47	54,47	113,38	-5,49	-0,47	11016,86	0	26,94	95,9	-1,1	7,56	-0,47	0,28	0,61	0,73	156,78
691	13,42	24,95	4,75	0,61	1,46	1,95	129,05	48,06	56,05	27,56	0,46	0,86	1,86	55,74	46,19	46,06	3,94	24379,87	0	14,96	60,8	2,56	5,18	1,18	0,42	1,29	1,75	167,78	68,72	78,6	36,53	0,51	1,03	2,03	48,88	50,7	13,78	3,02	22815,77	0	21,35	79,23	16,07	25,4	5,03	0,7	1,81	2,45	113,97
692	1,13	6,58	1,7	0,41	0,91	0,95	549,1	145,99	264,49	13,66	0,83	4,83	5,83	11,04	82,85	5,34	0,37	16625,4	5,28	14,92	47,09	-9,73	-92,43	-10,24	0,33	0,61	0,8	382,92	54,72	187,68	38,65	0,89	8,49	9,49	1,9	89,47	-6,08	0,2	20465,8	3,47	12,24	35,48	6,91	42,99	6,93	0,77	1	1,02	364,89
693	24,46	34,75	12,89	0,8	2,24	2,76	192,4	74,5	51,58	27,4	0,3	0,42	1,42	48,56	29,6	84,22	2,91	23100,78	0,04	12,7	45,67	8,68	13,32	12,75	0,17	1,4	3,02	534,96	214,72	173,09	284,03	0,35	0,53	1,53	28,31	34,83	30,59	74,99	9309,05	0,07	28,86	103,48	6,27	9,37	4,75	0,04	1,68	3,12	275,86
694	-6,3	-8,8	-12,4	0,08	0,33	0,33	718,28	49,69	75,45	NA	0,28	0,4	1,4	-1,99	28,43	-9,43	0,8	10876,5	17,18	8,48	86,55	0,04	0,06	0,09	0,03	0,23	0,34	837,89	57,64	123,55	32,77	0,36	0,56	1,56	3,68	35,94	16,38	0,85	27950,75	20,44	8,37	31,79	-1,52	-3,11	-2,54	0,09	0,72	0,91	607,4
695	-3,43	-3,43	NA	NA	NA	NA	NA	NA	NA	NA	NA	NA	1	-3,43	0	NA	NA	NA	0	NA	0	0	0	NA	NA	NA	NA	NA	NA	NA	NA	NA	NA	1	0	0	NA	NA	NA	0	NA	NA	31,15	39,4	49,42	1,42	4,77	4,77	577,54
696	5,06	12,21	4,15	0,22	0,59	1,29	299,49	52,82	80,21	112,01	0,59	1,41	2,41	15,65	58,55	11,24	1,41	29619,13	26,25	8,68	48,2	3,97	9,48	3,97	0	0,8	1,24	363,4	146,43	91,61	82,56	0,58	1,39	2,39	13,05	58,1	9,37	1,4	26855,49	29,13	9,06	52,76	2,66	7,24	2,68	0,01	0,81	1,28	366,94
697	0,25	0,87	0,12	0,08	1,19	1,24	182,43	136,64	89,75	5,68	0,71	2,48	3,49	14,68	71,34	4,3	2,02	10591,98	19,06	7,21	78,67	0,61	1,93	0,44	0,14	1,18	1,26	262,3	176,45	116,62	14,06	0,68	2,15	3,15	14,97	68,27	4,66	1,93	11738,25	21,15	10,35	74,01	0,01	0,02	0	0,14	1,24	1,29	248,99
698	NA	NA	NA	NA	NA	NA	NA	NA	NA	NA	NA	NA	NA	NA	NA	NA	NA	NA	NA	NA	NA	-19,94	-95,41	NA	1,14	1,26	1,26	NA	NA	NA	NA	0,79	3,78	4,78	-19,94	79,1	-25,21	NA	NA	0	NA	0	-31,36	598,47	NA	0,95	0,95	0,95	NA
699	NA	NA	NA	NA	NA	NA	NA	NA	NA	NA	NA	NA	NA	NA	NA	NA	NA	0	NA	NA	NA	NA	NA	NA	NA	NA	NA	NA	NA	NA	NA	NA	NA	NA	NA	NA	NA	NA	0	NA	NA	NA	-56,66	79,73	-7,8	0,43	-0,07	-0,07	50,12
700	0,03	1,42	0,05	0,07	0,23	0,96	624,37	89,69	564,74	416,37	0,98	45,89	46,89	0,03	97,87	0,56	0,7	NA	0	0	0	-0,88	-2,81	-31,69	0,07	0,11	1,27	13084,06	377,73	8798,79	10269,11	0,69	2,19	3,19	-0,47	68,66	-1	2,41	NA	0,36	10,79	26,69	0,3	0,61	0,2	0,01	0,03	1,65	245,15
701	0,9	8,18	0,45	0,01	1,12	1,12	181,68	177,76	159,52	NA	0,89	8,11	9,11	0,9	89,02	1,01	NA	NA	0	0	0	2,75	22,09	2,61	0,09	0,81	0,97	315,65	217,05	298,74	47,26	0,88	7,03	8,03	2,75	87,54	11,67	0,83	NA	0	0	0	1,5	12,44	1,34	0,03	0,78	0,99	326,47
702	-4,49	-45,56	-2,71	0,08	0,72	0,99	220,68	127,2	196	51,9	0,9	9,16	10,16	7,14	90,16	2,78	0,94	3308,53	0	7,03	76,27	1,91	12,58	1,8	0,15	0,78	1,12	343,38	180,6	286,8	98,72	0,85	5,58	6,58	17,8	84,79	6,47	2,87	4110,33	0	14,99	77,65	-0,38	-2,36	-0,32	0,11	0,71	1,09	305,63
703	25,23	81,91	8,03	0,58	1,37	1,37	116,13	60,4	76,71	NA	0,69	2,24	3,25	73,08	69,2	36,59	3,86	16172,2	0	15,22	65,01	7,16	16,18	2,32	3,34	5,83	5,83	117,81	44,27	17,78	NA	0,55	1,25	2,26	68,79	55,77	16,12	4,08	14921,6	0	19,95	77,32	4,39	13,29	2,49	0,57	1,08	1,35	206,23
704	1,43	1,46	1,21	61,4	61,4	61,4	188,78	NA	4,96	NA	0,02	0,02	1,02	9,31	1,63	88,1	NA	NA	0	6,66	75,05	51,41	100	2,91	2,06	2,06	2,06	20,61	NA	9,9	NA	0,49	0,95	1,95	182,81	48,59	105,79	NA	NA	0	7,44	50,57	298,61	100	NA	-0,53	-0,5	-0,5	-14,25
705	0,37	23,64	0,19	0,18	0,98	0,98	188,72	137,48	171,95	NA	0,98	63,3	64,3	26,4	98,44	1,68	0,67	7711,55	0	13,46	90,88	1,02	37,75	0,58	0,37	1,5	1,5	206,48	143,05	126,25	NA	0,97	36,15	37,15	26,9	97,31	4,58	0,78	7927,09	0	14,68	81,59	1,11	24,65	0,78	0,67	1,99	1,99	254,63
706	-2,08	-2,08	-3,67	13614	13798,5	13798,5	644,42	8,5	NA	NA	0	0	1	-2,08	0,01	-28650	NA	NA	0,01	0	0	-0,38	-0,39	-1,02	47,1	47,91	47,91	967,94	16,13	19,98	NA	0,02	0,02	1,02	-0,38	2,09	-18,43	NA	NA	0	0	0	10,64	11,02	NA	26,95	28,93	28,93	644,01
707	-3,08	-10,16	-1,1	0,63	1,43	1,43	32,29	72,18	90,02	NA	0,7	2,3	3,3	-3,08	69,7	-4,42	NA	NA	0	0	0	7,01	32,65	0,84	0,01	1,55	1,55	43,79	43,05	28	NA	0,79	3,66	4,66	7,01	78,52	8,93	NA	NA	0	0	0	2,99	15,97	0,29	0,05	1,23	1,23	34,87
708	-96,68	9,05	NA	0	0	0,09	NA	NA	NA	NA	11,68	-1,09	-0,09	-88,87	1168,1	-7,34	NA	-10037	0	NA	-10,82	226,08	-20,02	NA	0,04	0,08	0,08	NA	NA	NA	NA	12,29	-1,09	-0,09	228,86	1229,3	18,39	NA	0	0	NA	NA	46,14	121,4	NA	0,53	1,56	1,56	140,99
709	3,99	52,64	1,78	0,33	1,5	1,5	163,23	105,13	89,84	NA	0,92	12,19	13,19	48,02	92,42	5,08	1,25	3613,39	0	19,69	87,34	2,72	22,75	0,55	0,13	1,09	1,09	73,93	36,28	25,46	NA	0,88	7,35	8,35	90,98	88,03	14,16	1,11	11543,19	17,11	17,92	43,06	0,66	5,56	NA	0,37	0,91	0,91	147,16
710	-1,63	-7,71	-9,16	0,38	0,81	1,39	2046,81	45,99	107,48	63,41	0,78	3,69	4,72	-0,91	78,83	11,82	1,02	100463	72,87	4,05	6,42	5,7	20,74	35,46	0,62	8,66	9,08	2262,7	748,77	93,11	39,32	0,71	2,6	3,64	6,45	72,5	14,02	1,53	94932	67,32	4,63	6,81	1,3	4,19	NA	0,24	9,19	9,68	2615,35
711	-3,79	-12,09	-1,1	1	1,66	1,66	105,82	26,42	39,58	NA	0,69	2,19	3,19	16,22	68,66	3,34	1,69	NA	0	5,8	140,81	-80,57	273,41	-47,04	0	0,78	0,78	212,5	171,6	134,82	NA	1,29	-4,39	-3,39	-25,66	129,47	-22,61	-0,77	995	41,49	32,06	249,57	18,81	-2395,51	4,27	0,1	0,93	0,93	82,63
712	4,22	73,82	146,86	0,21	0,44	0,76	12717	2735,82	11826,49	3733,91	0,94	16,51	17,51	4,29	94,29	5,05	0,2	NA	0	2,63	-1,78	-7,88	-7172,44	-5,96	0,38	0,45	0,56	275,22	20,34	271,89	29,57	1	908,78	909,78	-7,76	99,89	-7,89	0	NA	0	0,09	7,27	2,86	96,36	5,97	0,23	0,29	0,64	759,38
713	-42,53	99,25	-58900,92	0	0,11	1,65	505512,41	32223,72	302987,59	472570,11	1,43	-3,33	-2,33	-42,53	142,85	-29,77	NA	NA	0	0	0	-1,53	66,79	-683,11	0,22	0,23	1,39	162965,81	1378,58	43590,49	136317,35	1,02	-44,77	-43,77	-1,53	102,28	-1,49	NA	NA	45,08	0	0	NA	NA	NA	NA	NA	NA	NA
714	1,41	2,04	0,68	0,91	2	2	176,88	53,55	49,13	NA	0,31	0,45	1,45	99,83	31,21	4,51	1,73	NA	0	47,7	94,26	1,16	1,37	0,66	3,89	4,2	4,2	207,35	7,16	22,95	NA	0,15	0,18	1,18	91,28	15,29	7,58	1,77	NA	0	51,34	89,75	9,2	11,25	5,88	3,35	3,94	3,94	232,56
715	14,47	27,2	7,15	0,13	1,98	1,99	180,46	141,48	74,3	0,42	0,47	0,88	1,88	46,02	46,81	47,75	3,86	13277,5	1,19	15,6	52,29	4,13	8,21	2,99	0,1	1,92	1,99	263,31	214,85	84,75	7,85	0,5	0,99	1,99	36,41	49,69	18,77	5,56	9484	12,81	23,35	72,73	2,12	5,31	1,75	0,72	1,66	1,71	299,91
716	-3,86	-26,27	-14,09	4,47	6,44	16,72	1333,92	0,1	59,9	624	0,85	5,81	6,81	-1,32	85,32	2,21	3,86	NA	76,67	9,27	14,38	8,56	37,99	24,39	0,35	0,39	1,07	1037,57	27,22	115,44	528,06	77,47	343,95	4,44	17,09	77,47	15,52	1,21	NA	64,35	24,31	31,96	-34,79	-183,57	-17,08	1,24	1,32	1,32	178,73
717	11,08	19,3	2,94	0,01	0,93	0,93	96,76	37,19	40,35	NA	0,43	0,74	1,74	82,19	42,6	64,59	0,97	9892,33	0	18,85	63,32	-13,61	-20,53	-12,75	0,02	1,2	1,2	341,15	132,69	112,31	NA	0,34	0,51	1,51	-6,05	33,74	27,47	1,12	2427	0	7,08	29,56	-4,56	-13,73	-3,43	0,56	0,78	0,78	273,55
718	0	0	NA	NA	NA	NA	NA	NA	NA	NA	NA	NA	1	0	0	NA	NA	NA	0	NA	NA	10,75	65,37	4,54	1,2	1,2	1,2	153,84	NA	127,13	NA	0,84	5,08	6,08	10,75	83,56	12,86	NA	NA	0	0	0	-5,07	-12,13	-2,8	1,71	1,72	1,72	200,82
719	5,52	41,43	2,42	0,57	0,86	0,86	102,05	39,63	136,66	NA	0,87	6,5	7,5	5,52	86,67	6,37	0,53	NA	0	0	0	1,88	13,62	0,79	0,3	0,64	0,64	153,54	43,61	130,4	0,15	0,86	6,26	7,26	11,63	86,23	11,69	0,33	15555	0	4,11	44,99	14,08	60,55	2,89	0,91	1,03	1,03	74,78
720	-0,19	-0,18	NA	-12,27	-13,67	-13,67	NA	NA	NA	NA	-0,07	-0,07	0,93	-0,19	-7,31	2,66	NA	NA	0	NA	0	1,05	1,06	66	381,19	424,61	424,61	22797,32	2305,8	53,1	NA	0	0	1	1,05	0,24	447,46	NA	NA	0	0	0	6,37	6,5	48,68	43,84	49,69	49,69	2781,49
721	-2,15	-77,18	-1,59	0,21	0,76	0,98	269,42	113,52	236,9	52,19	0,97	34,87	35,87	5,53	97,21	0,6	0,84	9684,89	0	5,67	79,87	0,84	23,62	0,74	0,28	0,94	0,95	321,97	173,04	293,52	3,27	0,96	27,25	28,25	7,43	96,46	4,94	0,64	130,38	0,01	5,83	6012,85	0,22	4,19	0,16	0,25	0,94	0,96	266,77
722	-11,6	-45,11	-20,73	0,14	0,27	0,27	651,99	61,05	477,65	NA	0,74	2,89	3,89	-11,6	74,28	3,59	0,32	NA	0	0	0	-11,61	-72,7	-26,87	0,73	0,75	0,75	842,38	19,41	700,07	NA	0,84	5,26	6,26	-11,61	84,03	13,58	0,43	NA	0	0	0	0,73	4,69	1,81	0,32	0,43	0,43	899,34
723	NA	NA	NA	NA	NA	NA	NA	NA	NA	NA	NA	NA	NA	NA	NA	NA	NA	NA	NA	NA	NA	-0,55	-0,6	NA	10,38	10,38	10,38	NA	NA	NA	NA	0,1	0,11	1,11	-0,55	9,64	-5,66	NA	NA	0	NA	NA	21,94	25,27	76,41	7,59	7,59	7,59	1267,55
724	-11,99	-53,88	-29,18	0,03	1,05	1,1	888,57	663,08	535,14	34,07	0,78	3,49	4,49	-4,99	77,75	-11,75	1,44	1188,33	15,5	17,04	1285,16	10,9	32,78	16,06	0,01	1,27	1,31	536,57	435,22	323,16	14,73	0,67	2,01	3,01	16,62	66,76	21,04	2,41	47155,33	5,6	8,43	26,37	-2,82	-6,28	-4,39	0,53	1,23	1,33	566,67
725	-10,62	-18,15	NA	2,41	2,41	2,41	NA	NA	NA	NA	0,41	0,71	1,71	-10,62	41,48	-25,6	NA	NA	0	NA	0	27,73	29,12	NA	20,9	20,9	20,9	NA	NA	NA	NA	0,05	0,05	1,05	27,73	4,78	579,67	NA	NA	0,16	NA	0	20,93	22,9	29,55	11,64	11,64	11,64	513,97
726	7,12	-73,36	3,76	0,17	0,46	0,48	192,63	60,84	206,78	3,13	1,1	-11,3	-10,3	22,05	109,71	18,57	-0,23	14885,36	0	7,88	42,61	12,7	186,6	6,54	0,3	0,6	0,61	187,33	44,84	152,88	2,6	0,93	13,69	14,69	24,94	93,19	17,15	0,21	17695,27	0	6,3	48,39	3,75	40,94	3,02	-0,07	0,6	0,68	293,26
727	2,62	35,61	0,66	0,14	1,67	1,68	92,04	74,77	40,39	0,36	0,93	12,57	13,57	19,63	92,63	4,07	9,54	18519,7	9,24	4,29	69,64	11,36	82,89	4,99	0,04	1,35	1,39	160,08	144,9	110,11	4,36	0,86	6,3	7,3	22,47	86,3	14,18	10,08	35076,25	0	4,89	31,48	0,15	1,06	NA	0,33	1,57	1,59	152,52
728	41,24	45,66	23,41	9,34	10,33	10,33	207,13	19,71	19,77	NA	0,1	0,11	1,11	41,24	9,68	426,25	NA	NA	0	0	0	-0,48	-1,59	-0,28	2,26	3,07	3,07	214,97	56,19	69,18	NA	0,7	2,34	3,34	-0,48	70,03	-0,68	NA	NA	0	0	0	-11,92	-11,92	-30,94	NA	NA	NA	944,83
729	2,83	30,75	1,26	0,55	0,61	0,61	162,1	4,24	26,59	NA	0,91	9,88	10,88	39,47	90,81	12,02	0,75	9521,8	29,04	16,28	66,52	2,54	17,15	0,57	0,29	0,4	0,4	82,16	3,77	33,93	NA	0,85	5,74	6,74	25,42	85,17	18,14	0,69	NA	0	5,16	46,21	4,93	28,86	1,07	0,49	0,64	0,64	78,92
730	7,88	14,14	2,77	0,63	2,26	2,26	128,36	91,3	56,03	NA	0,44	0,79	1,79	7,88	44,26	17,81	NA	NA	0	0	0	2,94	11,05	3,47	1,27	4,47	4,47	428,94	282,85	88,17	NA	0,73	2,75	3,75	2,94	73,35	5,49	4,19	NA	0	0	0	6,32	20,55	1,42	1,89	4,55	4,55	82,11
731	-1,03	-1,04	NA	108,62	108,62	108,62	NA	NA	NA	NA	0,01	0,01	1,01	0	0,92	-112,31	NA	NA	0	NA	NA	0,01	0,01	0,05	19,64	27,92	27,92	1228,23	360	43,51	NA	0,04	0,04	1,04	7,45	3,61	0,38	NA	541	0	25,1	99,82	17,68	19,72	58,8	7,56	9,71	9,71	1210,72
732	1,09	2,97	0,63	1,42	1,6	1,6	211,89	23,03	53,13	NA	0,63	1,72	2,72	48	63,18	1,73	NA	NA	37,24	27,23	93,16	1,77	4,18	1,07	1,65	1,76	1,76	220,12	13,79	68,22	NA	0,58	1,36	2,36	94,31	57,62	3,07	NA	4809,67	25,35	55,96	115,94	2,05	2,98	NA	2,93	3,48	3,48	119,48
733	3,46	7,43	1,24	0,18	0,83	0,89	130,91	53,2	76,45	5,54	0,53	1,15	2,15	22,05	53,42	18,56	1,14	17182,7	4,88	6,67	68,06	6,78	20	2,59	0,32	0,96	1,11	139,05	57,27	79,47	12,84	0,66	1,95	2,95	21,81	66,11	18,53	1,25	29305,21	7,07	5,74	44,76	5,09	15,88	3,1	0,01	0,83	1,04	221,63
734	6,5	6,68	4,78	3,47	37,69	37,69	268,56	240,5	7,03	NA	0,03	0,03	1,03	6,5	2,65	245,05	NA	NA	0	0	0	2,3	2,35	1,49	5,42	50,61	50,61	235,56	208	4,6	NA	0,02	0,02	1,02	2,3	1,98	116,34	NA	NA	0	0	0	-1,59	-1,72	-0,96	1,95	13,87	13,87	218,75
735	NA	NA	0,22	NA	NA	NA	NA	NA	NA	NA	NA	NA	NA	NA	NA	NA	NA	NA	NA	3,35	85,33	NA	NA	26,86	NA	NA	NA	NA	NA	NA	NA	NA	NA	NA	NA	NA	NA	NA	37503,98	NA	2,46	8,31	8,19	93,55	1,84	0,06	1,1	1,1	81,94
736	6,03	13,46	2,14	0,03	0,35	0,35	129,46	21,36	66,87	NA	0,55	1,23	2,23	22,29	55,23	25,95	2,13	NA	0	5,77	44,66	-25,98	-401,79	NA	0,28	0,61	0,61	118,86	35,82	109,9	NA	0,94	14,47	15,47	-13,52	93,53	-27,77	0,15	4081	0	2,75	-78,88	0,38	11,8	0,09	-0,05	0,38	0,38	87,79
737	1,32	3,94	0,63	0,67	1,59	1,77	174,12	50,25	54,5	9,6	0,53	1,59	2,99	33,21	66,52	13,81	1,24	16208,54	0,12	15,21	78,88	0,69	1,87	0,38	0,06	0,78	2,09	201,68	39,92	42,64	73,71	0,5	1,36	2,72	39	63,18	13,58	1,43	14317,4	6,41	21,22	84,28	0,05	0,16	0,05	0,02	0,8	1,45	355,08
738	1,28	3,29	1,65	0	0,8	0,92	473,17	158,91	150,04	24,76	0,61	1,58	2,58	9,72	61,21	8,88	0,93	16802,5	16,76	10,95	53,33	-0,59	-1,27	-0,89	0	0,86	0,96	547,73	147,44	113,47	17,97	0,53	1,14	2,14	9,92	53,34	6,05	0,97	14351,79	16,91	15,82	73,58	-3,14	-4,82	-5,6	0,27	0,88	1,16	650,4
739	2,76	7,05	2,59	0,73	1,38	1,4	342,72	126,03	193,39	5,17	0,61	1,55	2,55	36,36	60,84	10,48	2,17	14218,15	0	31,55	78,41	4,3	10,16	5,28	0,17	1,42	1,43	446,26	301,06	240,95	3	0,58	1,36	2,36	36,38	57,63	11,58	2,06	13255,57	0	39,32	80,64	1,48	2,18	NA	0,18	3,4	3,44	238,9
740	6,78	7,17	4,28	-3,53	-3,53	-3,53	230,46	NA	11,27	NA	0,05	0,06	1,06	6,78	5,46	124,29	0,81	NA	0	0	0	10,47	12,13	5,48	0,15	0,15	0,15	190,51	NA	25,01	NA	0,14	0,16	1,16	10,47	13,69	76,46	0,88	NA	0	0	0	NA	NA	NA	NA	NA	NA	NA
741	-36,46	-325,98	-3,61	0,39	0,95	1,08	36,09	17,64	30,43	3,87	0,89	7,94	8,94	36,1	88,82	-33,28	2,7	NA	2,84	7,17	141,2	5,06	49,73	2,16	0,62	1,09	1,14	155,71	62,55	119,53	7,31	0,9	8,83	9,83	31,2	89,83	7,68	77,16	10524,16	9,69	11,18	73,02	6,4	29,11	NA	6,53	15,66	16,13	44,85
742	-0,56	10,16	-2,67	0,13	0,22	0,24	1748,07	0,52	1412,68	23,14	1,05	-19,23	-18,23	1,43	105,49	-1,29	-0,05	NA	0	9,53	52,85	-2,4	33,83	-35,42	0,04	0,16	0,18	5366,28	161,93	4398,33	107,59	1,07	-15,08	-14,08	1,62	107,1	-4,13	-0,02	NA	0	59,28	-16,12	2,01	14,38	NA	0,01	0,13	0,14	1587,26
743	0	NA	NA	0,61	0,77	0,78	305,1	47,47	298,36	3,01	1	NA	NA	30,43	100	7,43	0,03	16360,75	0	25,44	54,91	0	NA	NA	0,32	0,82	0,83	285,7	142	279,2	1,49	0,99	NA	NA	34,59	100	10,17	0,04	16308	0	27,15	50,74	0	NA	NA	0,48	0,94	0,94	147,49
744	0,25	2,68	0,55	0	1,1	1,1	807,76	796,43	722,28	NA	0,91	9,71	10,71	0,25	90,66	0,28	NA	NA	0	0	0	0,04	0,04	0,01	0,05	13,42	13,42	76,47	75,3	5,63	NA	0,07	0,08	1,08	0,04	7,45	0,51	NA	NA	0	0	0	1,56	13,18	0,67	0,13	1,13	1,13	154,75
745	0,13	1,03	0,22	0,43	0,9	0,94	637,15	250,06	535,28	23,92	0,88	7,06	8,07	6,13	87,6	3,49	0,75	4707,85	0	10,48	56,8	0,12	1,06	0,13	0,32	0,88	0,91	409,46	197,32	353,79	13,33	0,89	7,86	8,87	6,52	88,73	3,77	0,61	5774,39	0	7,2	64,7	0,09	1,13	NA	0,2	0,52	0,55	632,73
746	15,86	20,91	1,77	1,85	4,14	4,14	36,42	22,16	9,68	NA	0,24	0,32	1,32	15,86	24,14	65,71	NA	NA	0	0	0	6,65	6,92	0,23	5,81	25,88	25,88	12,72	9,72	0,48	NA	0,04	0,04	1,04	6,65	3,85	172,79	NA	NA	0	0	0	2,82	3,12	NA	0,32	10,04	10,04	21,43
747	61,36	76,56	26,15	1,85	5,04	5,04	155,52	90,46	28,32	NA	0,2	0,25	1,25	86,13	19,85	334,13	11,74	20265,25	0	10,55	26,16	10,46	11,51	5,49	11,13	12,5	12,5	191,1	20,1	14,68	NA	0,09	0,1	1,1	40,78	9,13	158,87	31,61	16704	0	15,92	38,75	82,93	79,9	NA	-5,96	-12,1	-12,1	96,71
748	0,32	16,28	0,38	1,83	2,36	39,93	440,72	5,77	3,53	414,17	0,98	50,64	51,64	0,35	98,06	0,32	NA	NA	1,69	0,04	9,57	-0,02	-1,95	-0,03	0,88	2,67	10,72	431,22	71,19	39,77	324,31	0,99	80,12	81,12	-0,02	98,77	-0,02	NA	625,5	0	0	0	1,39	40,26	0,68	14,84	15,63	32,43	178,69
749	-9,46	-10,08	-6,91	20,73	27,33	31,95	226,4	53,76	8,14	38,1	0,06	0,07	1,07	-9,46	6,2	-152,67	NA	NA	0	0	0	20,64	27,13	3,67	4,85	4,96	5,42	64,76	1,41	11,81	5,48	0,24	0,31	1,31	27,86	23,93	86,23	NA	2751	0	1,29	21,52	16,04	19,73	3,19	3,67	3,83	4,36	72,3
750	-48,37	121,06	-23,87	0,67	0,72	0,72	180,11	10,53	246,58	NA	1,39	-3,48	-2,5	-27,75	139,95	-26,18	NA	-2007	0	10,17	-170,73	5,14	-39,89	4,6	0,73	0,74	0,74	326,2	3,66	362,35	NA	1,12	-8,74	-7,77	16,33	112,88	9,54	-0,76	7109	0	10,03	58,05	-0,39	2,44	-0,43	0,07	0,75	0,75	402,42
751	19,67	28,54	7,48	3,21	3,22	3,22	104,59	0,1	42,57	NA	0,31	0,45	1,45	37,33	31,09	63,26	NA	6228	0	6,72	40,33	7,43	44,29	3,87	0,41	1,13	1,13	189,4	45,81	63,96	NA	0,83	4,96	5,96	9,34	83,22	31,82	1,07	23425,5	0	0,99	6,08	10,56	42,34	NA	0,5	1,06	1,06	52,1
752	-1,28	-14,99	-11,91	0,02	0,1	0,84	3394,39	259,2	872,95	2281,87	0,91	10,7	11,7	-1,28	91,45	-0,79	0,36	NA	65,38	0	0	-0,55	69,14	-0,64	0,37	0,37	0,89	422,34	0,13	179,04	221,56	1,01	-126,92	-125,92	-0,55	100,79	-0,15	-0,08	NA	57,93	0	0	4,42	135,17	8,37	0,01	0,09	0,96	690,29
753	-0,94	-1,84	-1,83	0,96	3,29	3,29	712,09	224,84	176,83	0	0,49	0,96	1,96	32,53	49,02	11,86	4,44	11055,38	0	65,29	107,1	5,21	8,75	9,19	0,58	2,99	2,99	642,32	200,1	158,48	0	0,41	0,68	1,68	31,26	40,54	22,06	2,92	16740,2	0	45,98	82,78	0,26	0,38	0,5	1,27	4,6	4,6	689,38
754	1,03	1,34	0,35	0,45	0,63	4,29	123,14	4,41	24,41	90,59	0,22	0,29	1,29	52,99	22,57	64,46	6,63	9057,2	0	17,53	73,02	-1,91	-2,5	-0,69	1,67	1,84	4,53	131,31	4,88	27,95	76,1	0,23	0,31	1,31	50,32	23,79	19,14	43,86	8806,4	0	18,84	82,41	-8,42	-11,59	-3,38	1,43	1,5	3,28	145,96
755	-0,86	-0,86	NA	NA	NA	NA	NA	NA	NA	NA	0	0	1	-0,86	0	NA	NA	NA	0	NA	NA	0	0	NA	NA	NA	NA	NA	NA	NA	NA	NA	NA	1	0	0	NA	NA	NA	0	NA	NA	2,75	22,68	NA	0,49	1,14	1,14	341,66
756	-37,8	312,04	-4,66	0,17	0,63	0,63	41,18	22,83	49,76	0,22	1,12	-9,26	-8,26	-37,28	112,11	-31,5	-0,44	-5831	0	0,06	-1,73	0,89	-21,3	0,19	0,19	0,83	0,84	78,66	52,39	81,03	0,15	1,04	-24,99	-23,99	4,51	104,17	4,47	-0,35	2062	0	0,78	40,98	8,15	147,32	1,84	0,17	0,89	0,89	82,03
757	8,22	89,39	1,95	0,1	1,36	1,36	86,43	76,29	60,57	0,08	0,9	9,83	10,87	24,25	90,8	10,75	3,57	30168,94	0	3,79	55,55	1,39	15,97	0,74	0,17	1,17	1,18	192,7	157,85	157,47	1,74	0,91	10,48	11,48	12,48	91,29	2,86	4,35	17573,7	0	5,87	82,97	1,24	10,77	0,4	0,03	1,22	1,22	116,77
758	-16,85	-139,48	-37,26	0,53	0,89	0,89	806,9	71,96	415,8	NA	0,52	4,32	8,28	-16,85	87,92	1,44	0,23	NA	0	0	0	-8,35	-98,72	-103,2	0,41	0,75	0,87	4500,57	234,06	2530,31	326,63	0,57	6,72	11,83	-8,35	91,55	28,38	0,17	NA	0	0	0	-3,47	-114,16	-7,73	0,32	0,56	0,56	811,7
759	0,06	5,87	0,02	0,29	0,86	1,03	105,92	56,51	100,34	17,54	0,99	93,41	94,41	100,13	98,94	0,06	NA	8670	0	29,04	97,53	28,87	97,44	4,33	0,83	1,41	1,47	54,53	21,14	36,45	2,07	0,7	2,37	3,37	89,91	70,37	41,03	NA	14426,67	0	9,14	66,51	-3,24	-12,73	-0,76	0,68	0,69	0,81	84,98
760	17,81	48,66	8,66	0,03	1,54	1,57	177,56	156,21	102,92	2,99	0,63	1,73	2,73	25,23	63,39	33,24	5,66	148191,5	0	3,61	8,8	-6,11	-14,68	-10,11	0,96	1,56	1,71	602,33	196,95	328,92	48,74	0,58	1,4	2,4	1,35	58,38	-3,24	8,34	18101	0	12,35	55,62	0,46	1,05	0,54	1,38	1,64	1,78	427,22
761	14,89	108,81	6,05	0,25	1,09	1,16	148,45	106,46	126,38	8,35	0,86	6,31	7,31	38,19	86,32	17,25	NA	NA	0	9,48	61,01	8,45	41,4	2,63	0,23	1	1,1	113,36	68,16	80,31	9,8	0,8	3,9	4,9	51,77	79,59	12,01	1,68	NA	7,95	13,49	73,14	2,86	25,03	2,11	0,7	1,03	1,08	268,03
762	-21,71	-45,03	-6,77	0,95	1,46	1,78	113,88	28,4	55,7	18,23	0,52	1,07	2,07	58,5	51,79	-39,93	5,28	12780,56	0	25,02	127,29	0,18	0,6	0,07	0,39	1,11	1,29	129,75	55,24	73,33	14,07	0,69	2,26	3,26	41,44	69,3	3,43	1,83	13229,2	2,85	14,71	89,95	21,06	67,81	NA	0,45	1,4	1,4	192,65
763	-3,01	-7719,33	-3,53	0,29	2,21	2,23	427,72	352,05	183,83	3,71	1	2559,66	2560,66	4,62	99,96	-1,99	20,59	10093,55	0	8,95	149,82	5,59	99,42	5,89	0,23	2,19	2,21	383,95	314,59	160,61	3,58	0,94	16,8	17,8	11,02	94,38	7,08	8,17	24948,53	0	5,73	59,86	1,38	17,8	1,07	0,51	2,1	2,1	283,84
764	31,62	60,01	34,81	0,57	1,56	1,67	166,24	185,33	187,53	20,23	0,47	0,9	1,9	31,62	47,32	69,61	2,67	NA	0	0	0	29,08	66,83	18,89	0,43	1,08	1,12	236,49	83,96	129,08	5,13	0,56	1,3	2,3	59,63	56,49	56,59	1,17	NA	0	14,61	30,85	22,19	47,07	11,59	0,85	1,48	1,53	190,04
765	-5,82	-9,89	-31,28	1,36	2,93	2,93	1959,92	266,46	653,22	NA	0,41	0,7	1,7	1,2	41,09	-13,23	164,5	-2850,33	0	37,71	-658,1	0,73	1,05	1,39	1,64	4,13	4,13	697,03	190,78	166,26	NA	0,31	0,44	1,44	7,86	30,78	3,21	416,66	11975,92	0	13,67	136,88	4,56	6,1	NA	1,75	4,71	4,71	292,47
766	-0,25	-1,08	-1,55	0,21	0,49	1,3	2262,32	471,39	1717,32	1413,06	0,77	3,34	4,34	-0,14	76,96	-0,32	NA	0,58	0	0,68	314,29	-41	152,83	-101,88	0,18	0,6	0,66	904,63	470,37	1134,35	71,05	1,27	-4,73	-3,73	-26,19	126,82	-30,96	-1,67	-4719,65	0	36,8	-38,57	-23,75	45,56	-28,86	0,06	0,26	0,39	442,39
767	44,18	46,68	48,24	17,09	18,53	18,53	398,55	30,35	21,1	0	0,05	0,06	1,06	44,18	5,37	823,24	NA	NA	0	0	0	58,05	65,37	58,34	8,51	8,93	8,93	365,76	16,99	40,47	0	0,11	0,13	1,13	58,05	11,19	518,88	NA	NA	0	0	0	60,47	69,62	71,37	7,3	7,6	7,6	429,61
768	-95,11	-366,63	-569,32	0,75	0,91	0,91	2184,85	252,32	1546,91	2,34	0,72	2,78	3,85	-89,89	74,06	-64,76	0,83	NA	0	31,24	-10,36	23,68	90,74	9,27	0,17	1,16	1,16	142,49	102,74	103,91	NA	0,74	2,83	3,83	23,74	73,91	36,06	NA	NA	0	0,02	0,31	10,29	14,07	NA	2,7	3,39	3,76	180,93
769	27,32	30,14	25,35	7,35	10,45	10,56	338,66	70	22,59	2,5	0,09	0,1	1,1	39,3	9,35	321,73	3,22	30226,13	0	11,11	24,2	8,05	9,39	12,28	5,28	6,38	6,49	555,34	68,71	61,94	6,72	0,14	0,17	1,17	19,09	14,22	77,26	3,27	15735,88	0	16,84	43,21	8,17	9,03	NA	8,02	9,63	9,87	685,26
770	1,29	1,92	1,23	0,62	2,63	2,89	347,08	224,37	111,45	28,89	0,33	0,49	1,49	7,68	32,79	14,89	11,86	14482	0	6,07	50,83	0,47	0,53	0,57	4,02	7,98	8,62	439,57	179,1	45,27	29,32	0,11	0,12	1,12	8,25	10,67	33,98	9,07	12081	0	9,38	61,46	-17,95	138,22	-46,68	0,54	0,68	0,77	946,61
771	0,03	0,05	0,06	0,08	1,35	2,01	762,48	247,32	151,29	129,84	0,46	0,89	1,92	11,38	47,8	16,64	1,52	10975,53	5,71	23,72	58,83	0	0,01	0	0,21	2,04	3,59	382,11	94,36	28,68	80,76	0,31	0,46	1,48	15,54	32,22	30,12	1,79	10231	5,99	16,31	66,52	0,15	0,23	0,2	0,12	1,21	2,52	476,88
772	2,7	37,07	10,76	0,44	0,47	0,47	1454,86	36,59	1330,38	NA	0,93	12,73	13,73	4,56	92,71	15,21	0,13	NA	0	7,39	10,89	0,24	3,73	0,92	0,65	0,65	0,66	1403,52	9,21	1298,91	9,16	0,94	14,56	15,56	0,36	93,57	11,08	0,17	NA	0	0,48	1,01	-6,28	-2323,45	-79,65	0,66	0,67	0,67	4613,42
773	-7,09	-8,99	-2,74	2,19	4,17	4,23	140,97	56,66	28,59	1,89	0,21	0,26	1,27	0,39	21,16	13,73	6,1	18377	0	2,89	32,39	1,02	2	0,59	0,18	1,99	1,99	212,03	186,04	102,83	0,84	0,49	0,97	1,97	5,71	49,15	14,86	26,8	16881	0	2,73	34,96	1,19	1,78	0,65	1,41	3,02	3,02	197,85
774	0,4	3,18	0,36	0,1	1,04	1,04	322,17	260,86	277,41	NA	0,87	6,89	7,89	3,66	87,32	0,46	1,35	993,5	0	2,87	80,5	-5,6	-57,7	-12,95	0,11	0,98	0,98	842,01	658,39	751,54	NA	0,9	9,3	10,3	-0,08	90,3	-6,2	0,86	96	0	12,77	1171,61	-7,59	-309,68	-151,88	0,06	0,91	0,91	7284,84
775	3,22	3,57	0,39	10,38	10,38	10,38	40,23	NA	4,19	NA	0,1	0,11	1,11	4,98	9,64	33,45	NA	NA	0	0,21	25,77	0,25	0,25	0,02	318,29	743,57	743,57	32,59	18,43	0,02	NA	0	0	1	0,25	0,13	185,71	NA	NA	0,06	0	0	24,92	28,97	15,58	5,44	7,16	7,16	227,51
776	1,55	2,97	1,09	0,46	1,49	1,71	255,84	69,33	108,73	24,19	0,48	0,91	1,91	21,13	47,64	14,61	2,18	10864,18	0	13,72	78,36	0,33	0,58	0,4	0,39	1,68	1,94	441,48	94,65	157,34	41,9	0,43	0,75	1,75	20,67	42,77	14,21	2,15	7608,43	0	24,67	106,65	0,76	1,75	0,7	0,36	1,41	1,47	334,52
777	-15,75	208,86	-10,17	0,01	0,73	0,73	235,69	178,44	248,05	0	1,08	-14,26	-13,26	8,8	107,54	-3,26	-1,63	NA	0	15,86	108,57	2,9	-84,03	NA	0,03	0,78	1,05	193,01	115,2	154,29	41,61	0,82	-23,66	-28,98	32,57	81,65	7,81	NA	NA	0	10,92	47,94	2,85	22,28	1,32	0,27	1,16	1,16	168,55
778	0,63	-64,77	0,2	0,13	2,15	2,15	117,08	95,89	47,42	NA	1,01	-104,07	-103,07	6,46	100,97	8,12	-0,07	4950,33	0	1,87	36,97	0,55	-614,06	0,22	0,09	0,96	0,96	145,51	125,98	144,04	NA	1	-1127,16	-1126,16	4,35	100,09	4,42	-0,03	12753	0	1,52	42,95	0,33	144,91	NA	0,08	0,98	0,98	175,63
779	10,74	16,48	3,57	0,22	2,93	2,93	121,24	110,73	40,76	0	0,35	0,53	1,53	26,75	34,79	30,88	NA	NA	0	5,32	51,54	10,13	23,54	NA	0,2	1,18	1,18	91,75	49,81	51,09	0	0,57	1,32	2,32	33,96	56,98	24,17	1,39	NA	0	4,43	42,26	10,05	20,27	NA	1,31	1,47	1,47	60,96
780	-17,57	-204,35	-13,09	0,25	0,51	0,51	272,05	61,41	237,37	NA	0,91	10,63	11,63	45,26	91,4	-6,15	0,16	7241,5	0	46,83	103,57	-7,73	-31,03	-6,89	0,16	0,81	0,81	324,83	150	231,82	NA	0,75	3,02	4,02	45,75	75,1	25,83	0,62	7355,22	0	47,72	77,32	-9,05	-24,1	-3,82	0,55	1,33	1,38	153,54
781	23,78	96,82	23,52	0,19	0,31	0,36	360,92	20,96	266,86	12,06	0,75	3,07	4,07	35,98	75,44	32,51	0,34	36060,75	0	12,07	27,94	18,55	95,79	20	0,36	0,53	0,55	392,64	47,13	311,37	5,53	0,81	4,17	5,17	26,43	80,64	24,51	0,35	56815,63	0	8,51	22,84	17,4	96,23	23,04	0,31	0,6	0,6	481,91
782	-3,58	-15,29	-2,55	0,12	0,8	0,81	260,42	100,86	111,31	2,2	0,72	3,1	4,28	21,39	76,62	0,18	0,59	12600,36	22,45	17,81	97,7	-46,31	-735,91	-33,52	0,16	0,76	0,79	263,43	115,73	118,41	4,86	0,85	13,57	15,89	-30,2	93,71	-46,3	0,25	-22103	27,88	11,66	-43,93	5,2	51,07	3,53	0,22	1,25	1,27	247,2
783	0,12	0,73	0,03	0,58	1,21	1,21	101,92	52,46	82,92	NA	0,84	5,16	6,16	57,93	83,77	0,14	NA	NA	0	16,14	96,63	-7,61	-49,8	-3,62	0,58	1,21	1,21	173,43	89,84	141,34	NA	0,85	5,55	6,55	81,32	84,72	-8,98	NA	NA	0	42,37	106,83	17,42	43,44	3,94	1,11	1,4	1,71	82,34
784	2,23	12,43	0,37	1,09	1,1	1,1	61,05	0,62	47,08	NA	0,82	4,57	5,57	2,23	82,04	8,46	1,91	NA	3,87	0	0	3,41	11,57	0,44	0,47	0,5	0,5	46,83	0,9	32,68	NA	0,71	2,4	3,4	3,41	70,56	29,73	0,45	NA	0	0	0	18,3	36,44	NA	0,01	0,05	0,05	46,51
785	2,19	8,76	1,4	0,47	0,53	0,53	233,37	10,39	170,91	0,2	0,75	2,99	3,99	45,38	74,95	8,92	0,44	38200,06	0	27,61	83,31	0,64	2,32	0,76	0,38	0,44	0,44	433,91	18,39	308,51	NA	0,73	2,65	3,65	8,12	72,58	6,24	0,41	22974,13	0	8,92	50,51	6,24	14,28	5,54	0,39	0,64	0,64	322,98
786	22,75	38,79	2,51	1,33	2,42	2,42	40,33	17,97	16,45	0	0,41	0,71	1,71	366,87	41,36	55	NA	NA	0	38,02	93,77	64,21	76,95	22,28	3,5	3,52	3,52	126,29	0,44	20,67	NA	0,17	0,2	1,2	64,21	16,55	387,94	2	NA	0	0	0	14,64	32,43	8,29	1,32	1,5	1,5	206,24
787	15,94	92,48	17,09	0,36	2,42	2,43	391,25	88,33	42,96	0,47	0,83	4,8	5,8	29,33	82,77	30,39	1,23	47828,6	0	14,36	31,57	5,67	28,81	9,8	0,54	3,89	3,89	628,65	130,95	39,15	0,33	0,8	4,08	5,08	29,07	80,3	19,7	1,26	24469,58	0	40,4	55,2	7,8	29,93	NA	0,07	3,83	3,83	742,96
788	0,11	0,23	0,06	0,02	1,16	1,16	201,69	72,68	68,15	NA	0,54	1,18	2,18	14,62	54,2	30,06	1,12	9232	7,48	8,02	37,32	0,07	0,22	0,07	0,16	3,65	3,65	339,73	153,12	21	NA	0,67	2,05	3,05	9,57	67,2	12,84	1,87	6939,25	42,57	8,86	56,8	2,02	5,56	NA	1,24	4,02	4,02	192,5
789	-97,87	-97,87	-184,67	NA	NA	NA	688,72	23,21	NA	NA	NA	NA	1	-97,87	0	NA	NA	NA	0	0	0	35,44	41,12	0,72	6,98	7,13	7,13	7,42	0,16	1,01	NA	0,14	0,16	1,16	35,44	13,8	256,83	NA	NA	0	0	0	0,96	2,69	NA	0,34	0,49	0,49	560,73
790	0	0	NA	NA	NA	NA	NA	NA	NA	NA	NA	NA	1	0	0	NA	NA	NA	0	NA	NA	0	0	NA	NA	NA	NA	NA	NA	NA	NA	NA	NA	1	0	0	NA	NA	NA	0	NA	NA	49,89	58,51	NA	2,67	2,67	6,79	123,81
791	-15,57	-19,83	-17,08	5,68	5,68	5,68	400,45	0	69,58	0	0,22	0,27	1,27	44,89	21,5	-72,41	NA	NA	0	66,33	127,03	2,2	2,01	NA	-5,41	-6,78	-6,78	394,64	78,79	-57,58	NA	-0,09	-0,09	0,91	80,14	-9,44	-23,36	NA	NA	0	61,89	67,57	-106,77	-164,7	NA	3,72	3,72	3,72	141,96
792	-28,05	-178,4	-54,49	0,06	0,06	0,42	456,45	0	589,29	218,13	0,84	5,36	6,36	-28,05	84,27	-28,8	0,24	NA	0	0	0	30,89	62,9	6,68	0,49	0,49	0,76	78,71	0	39,61	10,88	0,51	1,04	2,04	30,89	50,89	86,52	0,8	NA	0	0	0	21,48	22,38	11,4	24,99	24,99	24,99	193,08
793	5,85	10,06	3,92	0,55	2,28	2,28	244,52	138,95	80,27	0,22	0,42	0,72	1,72	55,55	41,86	30,02	2,84	54025,33	0	33,3	75,36	-0,96	-1,3	-0,68	2,23	3,94	4,04	258,58	86,15	50,25	4,78	0,27	0,36	1,36	42,41	26,58	33,3	4,05	NA	0	30,81	76,51	0,22	0,34	NA	1	3,63	3,92	280,4
794	0,29	1,05	0,06	0,18	0,92	1,07	79,74	41,28	56,24	8,52	0,72	2,61	3,61	10,94	72,27	14,98	1,24	31925	0	2,33	42,7	0,37	1,4	0,16	0,03	1,01	1,1	155,66	109,82	98,65	10,01	0,73	2,74	3,74	4,3	73,27	8,67	1,39	64969	8,87	1,68	27,74	-41,35	-374,96	-12,97	0,24	0,81	0,82	114,18
795	-28,97	117,55	-38,35	0,1	0,14	0,18	483,16	19,99	580,13	23,58	1,25	-5,06	-4,06	6,49	124,65	-21,93	-0,29	2036,63	1,63	46,94	354,05	34,1	185,92	20,26	0,29	0,56	0,62	216,27	45,51	172,57	10,91	0,82	4,45	5,45	48,88	81,66	42,01	0,38	25452,2	0	8,78	29,56	-6,02	-41,31	-6,98	0,24	0,48	0,52	422,5
796	-15,54	47,28	-11,28	0,17	0,3	0,38	264,9	3,45	346,71	27,45	1,33	-4,04	-3,04	-15,22	132,86	-2,13	-0,67	-1488	0	0,23	-32,53	-19,41	31,42	-13,34	0,13	0,22	0,35	250,07	4,12	400,1	51,52	1,62	-2,62	-1,62	-18,85	161,77	0,83	-1,44	3851	0	0,38	17,37	-33,31	24,31	-19,24	0,09	0,09	0,25	210,29
797	-0,47	-1,04	NA	1,82	1,82	1,82	NA	NA	NA	NA	0,55	1,22	2,22	-0,47	54,96	-0,86	NA	NA	0	NA	0	-1,01	-1,01	NA	NA	NA	NA	NA	NA	NA	NA	NA	NA	1	-1,01	0	NA	NA	NA	0	NA	NA	-13,15	-15,13	NA	7,61	7,61	7,61	NA
798	-12,3	-2261,9	-14,14	0,03	0,64	0,88	419,58	107,06	176,32	43,41	0,99	182,85	183,85	-4,28	99,46	-1,81	0,01	6712	0	9,22	131,33	8,47	52,3	5,3	0,45	1,16	1,36	227,9	64,69	89,96	17,76	0,84	5,17	6,18	14,04	83,81	19,35	1,32	40933,67	0	3,49	24,9	1,13	6,75	0,49	0,54	1,3	1,42	158,74
799	8,55	9,04	2,33	2,27	8,21	18,34	99,31	31,71	5,34	54,85	0,05	0,06	1,06	8,55	5,45	156,78	NA	NA	0	0	0	18,39	20,02	12,64	8,7	12,02	12,25	250,29	67,18	20,21	4,66	0,08	0,09	1,09	18,39	8,16	225,2	NA	NA	0	0	0	15,57	16,88	7,94	12	12,88	12,88	185,52
800	0,98	2,29	0,72	0,15	1,49	1,57	269,79	143,46	123,17	10,73	0,57	1,34	2,34	21,35	57,22	6,65	1,98	18327,2	1,61	15,06	70,28	-3,26	-8,24	-5,28	0,49	1,4	1,48	588,92	229,51	303,65	23,8	0,6	1,53	2,53	12,71	60,42	-1,37	2,04	11856,82	0	25,85	105,41	0,71	1,34	0,62	0,18	1,68	1,78	317,97
801	1,73	184,49	3,29	0,11	0,14	0,37	693,91	23,72	662,24	155,41	0,99	105,71	106,71	1,73	99,06	5,6	0,01	NA	2,3	0	0	-4,39	145,06	-2,42	0,34	0,42	0,6	201,15	16,28	190,59	36,49	1,03	-34,07	-33,07	-4,39	103,02	2	-0,08	NA	7,22	0	0	-1,97	16,11	-0,65	0,04	0,16	0,16	120,26
802	0,04	-1,37	0,03	0,15	0,64	0,65	236,36	116,01	236,18	1,09	1,03	-34,83	-33,83	7,83	102,96	6,52	-0,04	13105,6	0,85	5,05	40,71	1,25	26,98	0,74	0,21	0,75	0,75	215,56	108,01	201	0,11	0,95	20,59	21,59	10,58	95,37	9,25	0,19	15766,8	0,55	5,53	36,5	2,99	47,66	2,47	0,1	0,8	0,8	300,86
803	40,59	52,37	16,39	3,37	5,22	5,22	147,36	28,22	26,96	NA	0,22	0,29	1,29	98,81	22,48	182,16	34,41	13640,03	0	23,5	54,52	-0,68	-0,72	-0,49	18,97	30,65	30,65	264,21	70,54	8,33	NA	0,05	0,06	1,06	47,63	5,48	2,86	45,94	9238,72	0	35,07	89,5	4,27	5,21	NA	1,35	6,59	6,59	365,67
804	-0,22	-1,65	-0,17	0,54	1	1	279,34	107,63	195,55	NA	0,87	6,41	7,41	6,43	86,51	7,09	0,98	7904	14,18	5,09	41,55	-17,26	251,35	-5,89	0,09	0,77	0,77	124,1	87,37	103,75	NA	1,07	-15,56	-14,56	-12,98	106,87	-10,52	-0,38	-1793	21,13	1,46	-76,55	0,67	-7,37	0,28	0,42	0,71	0,71	148,83
805	22,65	-444,92	19,88	0,94	0,96	0,96	320,27	6,5	329,74	NA	1,05	-20,64	-19,64	46,07	105,09	21,55	NA	NA	0	20,55	47,97	-55,26	87,55	-385,89	0,62	0,62	0,62	2541,79	NA	4069,4	NA	1,63	-2,58	-1,58	-18,41	163,12	-33,88	NA	NA	0	257,36	-259,38	36,73	11945,83	NA	1,01	1,01	1,01	204,82
806	0,46	1,02	0,42	0,05	1,32	1,52	335,48	103,3	67,44	16,96	0,54	1,21	2,23	30,7	55,1	10,25	1	34143	20,35	27,8	74,76	0,81	1,83	NA	0,03	1,31	1,56	405,16	144,63	100,68	28,26	0,53	1,2	2,24	28,59	53,38	9,9	1,04	16480,94	15,79	22,6	55,4	0,1	0,24	NA	0,04	1,3	1,58	351,69
807	-5,3	-9,51	-10,71	0,1	2,36	2,55	737,38	595,88	278,91	53,04	0,44	0,79	1,79	2,03	44,29	-9,02	37,92	3514,29	0,2	14,8	369,55	3,13	4,84	8,87	0,02	3,09	3,41	1030,79	854,51	294,23	94,71	0,35	0,55	1,55	9,08	35,32	10,37	55,32	11444,89	0	16,85	129,72	-2,59	-4,86	NA	0,01	2,47	3,06	1279,09
808	2,36	4,16	3,74	0,03	1,05	1,51	576,64	246,41	175,69	113,5	0,43	0,76	1,76	4,56	43,2	13,44	1,62	32588	11,64	3,47	29,48	1,38	2,6	4,09	0,04	1,26	1,67	1080,53	492,87	312,76	164,94	0,47	0,89	1,89	3,82	47,12	9,1	1,69	7832,5	17,76	7,27	150,6	1,38	2,96	2,27	0,06	1,01	1,26	599,42
809	0,75	44,92	0,99	1,37	6,64	7,04	484,47	280,55	62,46	25,18	0,98	58,96	59,96	19,08	98,33	2,09	15,13	8465,37	0	24,33	105,45	2,51	74,54	4,04	0,11	1,87	1,98	585,28	461,3	67,7	29,82	0,96	28,63	29,69	13,02	96,63	3	17,66	12365,1	36,74	16,9	69,16	0,58	15,97	1,31	0,04	1,84	1,94	815,91
810	4,46	27,69	2,58	0,31	0,71	0,71	152,7	70,32	174,57	NA	0,84	5,2	6,2	15,47	83,87	12,58	0,41	4309,5	0	6,36	61,47	2,08	33,82	1,5	0,66	0,95	0,95	262,06	70,88	242,85	0	0,94	15,22	16,22	7,43	93,84	8,85	0,6	14537,5	0	3,85	32,23	12,09	54,25	6,73	0,41	1,08	1,08	202,49
811	-24,08	-298,65	-85,52	0,02	-0,01	0,05	1296,35	-26,58	425,76	58,67	0,92	11,4	12,4	-14,19	91,94	-18,77	0,18	8454,33	39,58	35,13	91,67	6,41	92,96	4,18	0,35	0,43	0,46	237,27	15,86	142,51	5,85	0,9	13,06	14,5	12,19	93,1	12,43	0,12	29176,8	21,78	3,77	27,04	23,65	85,94	18,82	0,35	1,14	1,14	289,66
812	-0,11	-0,34	-0,01	0,62	0,97	0,97	31,14	9,19	25,63	NA	0,68	2,13	3,13	48,05	68,01	5,94	0,9	NA	0	5,19	83,42	15,13	53,06	3,82	0,61	1,21	1,21	91,89	38,57	64,96	NA	0,71	2,51	3,51	28,34	71,48	26,99	2,65	7452,5	0	3,34	33	24,59	40,15	7,54	1	2,36	2,36	111,53
813	-10,58	-10,81	NA	65,9	65,9	65,9	NA	NA	NA	NA	0,02	0,02	1,02	-10,58	2,17	-488	NA	NA	0	NA	0	-2,22	-2,27	NA	64,47	64,47	64,47	NA	NA	NA	NA	0,02	0,02	1,02	-2,22	2,22	-100	NA	NA	0	NA	0	1,17	22,29	NA	0,22	1,06	1,06	379,43
814	11,88	15,54	9,05	3,54	3,88	3,88	277,99	20,53	60,43	NA	0,24	0,31	1,31	75,61	23,56	60,63	5,47	11564	0	48,54	80,08	6,04	9,34	5,39	0,11	2,71	2,71	324,9	284,61	109,33	NA	0,35	0,55	1,55	34,12	35,36	26,8	8,82	13886,75	0	25,06	67,07	19,97	52,08	NA	0,51	1,37	1,37	241,66
815	-66,92	-134,41	-40,96	1,99	1,99	1,99	198,29	NA	110,57	NA	0,5	1,01	2,01	-62,49	50,21	-133,29	NA	-2643	0	2,71	-7,19	56,18	59,59	5,93	15,4	15,42	15,42	38,45	0,03	2,15	NA	0,06	0,06	1,06	70,36	5,72	982,81	7,28	4210	0	1,5	18,86	18,74	25,31	3,21	3,04	3,64	3,64	62,39
816	4,28	5,88	1,37	2,64	2,64	2,64	116,89	NA	29,83	NA	0,27	0,37	1,37	114,62	27,09	73,11	2,39	6645	0	35,33	80,23	0,47	0,58	0,09	4,97	4,97	4,97	65,74	NA	10,72	NA	0,18	0,23	1,23	167,99	18,4	96,43	4,83	8397	0	30,25	86,62	3,11	3,81	0,76	4,11	6,19	6,19	88,55
817	3,13	3,19	1,34	121,06	121,06	121,06	155,9	NA	1,27	NA	0,02	0,02	1,02	15,65	1,87	167,34	NA	NA	0	5,35	72,46	2,91	6,55	2,88	3,2	3,2	3,2	359,93	NA	25,1	NA	0,32	0,71	2,25	5,33	55,56	9,18	NA	876,5	24,23	2,39	34,68	6,77	13,11	NA	0,67	3,38	3,38	395,58
818	6,32	7,33	0,45	5,46	7,47	7,47	26,17	6,76	3,37	0	0,13	0,16	1,16	108,83	13,77	47,04	NA	6875	0	7,35	86,08	3,14	4,25	0,33	3,2	3,88	3,88	38,45	6,55	9,6	0	0,26	0,35	1,35	129,38	26,03	12,08	NA	5212,5	0	13,33	85,11	-1,82	-9,45	-0,48	0,43	1,13	1,13	95,78
819	-3,83	-617,36	NA	0,04	0,1	0,97	NA	NA	NA	NA	0,99	160,34	161,34	-3,83	99,38	-2,57	0,89	NA	0	NA	0	-4,19	112,03	-4,44	0,04	0,08	0,82	385,83	16,91	372,73	279,88	1,04	-27,72	-26,72	-4,18	103,74	0,79	0,11	NA	0	0,02	0,6	-32,84	84,93	-18,22	0,29	0,57	0,6	201,97
820	183,85	-2469,75	73,29	0,41	0,73	0,92	145,5	49,64	153,13	29,76	1,07	-14,43	-13,43	190,68	107,44	172,45	153,53	60018	0	2,73	4,77	12,23	240,78	8,49	0,49	0,75	0,93	252,53	59,14	235,51	43,5	0,95	18,68	19,68	29,33	94,92	16,25	0,46	7444	0	11,86	-859,58	-29,37	132,52	-10,38	0,6	0,68	0,73	128,64
821	-0,35	-113,4	-1,47	0,1	1,96	2,06	1522,08	1234,09	662,21	62,81	1	321,67	322,67	10,63	99,69	2,34	6,15	6793,88	0	45,79	107,36	-0,26	-676,05	-1,03	0,04	1,81	2	1430,27	1156,25	653,45	129,32	1	2579,79	2580,79	1,32	99,96	1,11	7,26	16461,5	0	6,22	55,93	1,68	94,09	3,24	0,01	1,75	1,8	702,88
822	36,26	41,73	37,24	9,85	11,02	11,02	228	39,19	33,54	NA	0,13	0,15	1,15	36,26	13,12	276,31	NA	NA	0	0	0	60,61	78,05	36,06	3,58	4,48	4,48	216,59	42,84	47,86	NA	0,22	0,29	1,29	60,61	22,34	271,27	NA	NA	0	0	0	2,97	12,74	2,17	0,81	1,15	1,15	265,62
823	9,92	77,54	1,76	0,02	0,27	0,94	64,62	13,94	55,1	37,47	0,87	6,81	7,81	20,38	87,2	11,38	0,73	17457,5	0	1,85	43,13	3,17	18,36	0,65	0,01	0,08	1,13	74,6	4,03	60,65	64,71	0,83	4,78	5,78	14,75	82,71	19,5	2,55	19171,25	0	2,37	39,41	2,1	15,24	NA	0,36	0,38	0,87	93,72
824	6,11	10,89	0,62	0,21	2,28	2,28	29,36	33,13	15,99	0	0,44	0,78	1,78	6,11	43,88	13,93	NA	NA	0	0	0	6,03	19,03	1,49	0,11	1,46	1,46	90,13	82,48	60,91	NA	68,33	215,77	3,16	6,03	68,33	8,82	NA	NA	0	0	0	1,32	1,65	0,31	2,08	5,02	5,02	85,54
825	-3,43	-12,56	NA	1,38	1,38	1,38	NA	NA	NA	NA	0,73	2,66	3,66	-3,43	72,67	-4,72	NA	NA	72,67	NA	0	8,75	14,56	1,46	2,51	2,51	2,51	60,9	NA	24,04	NA	0,4	0,66	1,66	8,75	39,91	21,92	NA	NA	0	0	0	7,23	11,63	NA	2,37	2,64	2,64	3443,44
826	2,97	66,32	2,69	0,81	0,86	0,95	330,71	16,09	311,16	28,44	0,96	21,32	22,32	2,97	95,52	4,5	0,48	NA	0	0	0	9,8	67,54	5,27	0,91	0,98	1,09	195,76	10,34	165,1	19,39	0,85	5,89	6,89	9,8	85,49	14,71	2,09	NA	0	0	0	5,03	41,34	6,47	0,29	0,53	1,06	468,34
827	0,19	2,96	0,22	0,63	0,85	0,85	427,06	87,87	394,35	NA	0,94	14,68	15,68	17,43	93,62	0,2	0,32	5971	0	20,17	91,88	-10	152,73	-12,67	0,36	0,94	0,94	460,96	279,01	485,75	NA	1,07	-16,27	-15,27	-1,62	106,55	0,82	NA	5862	0	10,62	84,12	5,36	-99,9	NA	0,16	0,95	0,95	417,67
828	3,52	10,07	0,9	0,1	1,03	1,03	93,45	55,14	59,64	NA	0,65	1,86	2,86	26	65	15,57	1,06	16048	0	5,75	58,99	4,04	27,93	1,75	0,01	1,05	1,05	157,29	96,05	118,98	NA	0,86	5,91	6,91	22,83	85,53	10,9	1,23	11454,25	2,8	8,12	61,11	3,76	21,52	NA	0,45	1,04	1,15	170,38
829	0,08	2,39	0,04	0,01	0,91	0,93	193,8	165,69	183,62	4,41	0,97	28,31	29,31	13,71	96,59	4,48	0,34	17807,4	0	7,24	57,95	4,66	29,34	4,5	0,06	0,57	0,64	351,58	146,81	287,37	21,34	0,84	5,3	6,3	19,98	84,12	10,72	0,35	24341,42	0	14,8	52,11	3,45	24,23	4,81	0,05	0,91	0,95	507,56
830	15,54	99,8	3,42	0,35	1,2	1,2	80,42	56,38	66,37	NA	0,84	5,42	6,42	190,13	84,43	18,4	NA	3077,5	0	38,47	89,63	7,27	29,35	0,73	0,74	1,38	1,38	36,71	16,83	26,23	NA	0,75	3,04	4,04	483,32	75,22	9,67	NA	6859,5	0	48,01	97,33	5,97	32,15	NA	0,17	1,23	1,23	304,47
831	26,34	90,96	5,78	0,2	0,89	1,07	80,1	2,22	52,88	9,75	0,71	2,45	3,45	45,05	71,04	43,16	1,89	12625,63	0	4,1	33,73	16,89	54,64	3,99	0,41	1,49	1,55	86,1	51,67	48,03	3,17	0,69	2,24	3,24	27,61	69,1	28,75	2,59	19367,29	0	2,54	29,11	7,06	11,41	1,58	0,93	3,1	3,1	81,21
832	35,04	61,74	73,96	1,1	1,1	1,1	770,52	0	328,73	0	0,43	0,76	1,76	35,04	43,26	81	1,08	NA	0	0	0	0,38	7,05	2,45	0,18	0,35	0,35	2343,95	378,61	2193,09	0	0,95	17,53	18,53	0,38	94,6	0,4	0,08	NA	0	0	0	0,63	15,13	22,97	0,21	0,26	0,26	13227,27
833	-3,35	389,47	-1,82	0,01	0,48	0,48	198,11	93,22	197,08	NA	1,01	-117,11	-116,11	-3,35	100,86	-2,78	-0,02	NA	0	0	0	0,87	20,58	1,05	0,08	0,88	0,88	441,61	333,43	418,25	NA	0,96	22,74	23,74	2,35	95,79	2,1	0,27	51379	0	1,81	35,8	8,93	39,21	19,79	0,17	0,75	0,75	806,96
834	-10,76	98,4	-25	0,03	0,64	0,89	847,89	561,88	926,62	239,94	1,11	-10,14	-9,14	0,69	110,94	-9,7	NA	1162	0	26,6	938,08	-10,87	-561,53	-18,01	0,05	0,66	1,02	603,05	354,09	582,63	212,08	0,98	50,63	51,66	-3,64	98,06	-11,09	NA	-10746	0	11,98	-103,42	3,05	57,96	NA	0,12	0,64	1,06	465,11
835	36,3	325,81	54,57	0,47	2,28	2,28	548,75	429,21	237,43	0	0,89	7,98	8,98	36,3	88,86	40,85	NA	NA	0	0	0	1,27	10,31	65	0,47	2,32	2,32	18655,61	14718	7968	NA	0,88	7,13	8,13	1,27	87,7	1,45	NA	NA	0	0	0	24,41	26,68	64	11,75	11,75	11,75	954,53
836	21,56	44,13	14,42	0,11	2,63	2,65	244,08	131,83	52,37	1,4	0,51	1,05	2,05	52,66	51,15	46,43	1,75	288988	24,36	20,8	50,18	3,95	8,19	2,42	0,02	2,18	2,34	222,79	117,47	47,62	8,56	0,52	1,07	2,07	12,52	51,77	11,86	1,74	87506	27,79	5,25	48,14	-7,87	-16,75	-5,05	0,43	1,99	2,39	233,51
837	0,91	1,74	0,95	0,02	1,17	2,1	382,99	202,39	155,99	166,1	0,48	0,92	1,92	22,69	47,83	2,31	26,59	7610,94	5,31	22,85	92,35	0,14	0,38	0,2	0	0,96	2	524,57	240,92	236,09	267,67	0,63	1,67	2,67	16,41	62,6	0,7	20,43	7837,65	3,27	23,45	93,83	-7,14	-17,74	NA	0,07	1,35	1,64	196,49
838	3,13	3,31	3,87	18,18	18,18	18,18	452,28	NA	24,54	NA	0,06	0,06	1,06	45,27	5,5	56,81	NA	NA	0	52,22	88,79	5,01	5,54	1,26	10,62	10,62	10,62	91,57	NA	8,53	NA	0,09	0,1	1,1	51,61	9,42	53,25	NA	NA	0	11,72	85,1	31,1	38,06	5,38	5,29	5,47	5,47	62,95
839	2,78	30,09	19,06	10,36	10,59	10,59	2498,67	7,18	31,21	0	0,91	9,81	10,81	2,78	90,75	8,23	1,14	NA	70,04	0	0	2,89	28,51	19,49	3,35	3,48	3,48	2457,18	9,53	73,05	0	0,9	8,87	9,87	2,89	89,87	8,93	1,08	NA	71,39	0	0	3,01	27,41	18,02	30,42	35,21	35,21	2180,82
840	31,78	-124,89	13,1	0,29	0,46	0,74	150,48	30,77	186,18	52,6	1,25	-4,93	-3,93	43,1	125,44	29,04	-3,89	NA	0	4,67	22,79	9,42	789,4	7,44	0,19	1,96	2,32	287,5	195,73	110,8	39,6	0,99	82,77	83,77	14,28	98,81	10,6	0,12	6343,33	0	3,83	30,53	-1,49	-79,84	-0,91	0,08	0,41	0,92	222,91
841	11,65	13,65	1,75	2,18	6,84	6,84	54,73	36,81	7,89	NA	0,15	0,17	1,17	112,19	14,61	79,77	NA	NA	0	15,07	84,39	3,37	11,66	1,08	1,06	1,85	1,85	116,43	49,11	62,21	NA	0,71	2,46	3,46	8,32	71,09	4,74	NA	NA	17,07	1,58	40,69	2,84	16,69	1,34	0,8	1,58	1,58	172,31
842	2,46	10,43	15,44	1,31	1,31	1,31	2291,41	NA	1727,39	NA	0,76	3,24	4,24	2,46	76,43	3,22	NA	1461	0	0	0	0,85	3,5	11,26	1,22	1,32	1,32	4827,6	360	3614,71	NA	0,76	3,12	4,12	0,85	75,71	1,12	NA	588	0	0	0	0,1	0,42	NA	1,17	1,29	1,29	4014,94
843	5,47	12,96	3,11	1,62	1,62	1,62	207,46	NA	118,17	NA	0,58	1,37	2,37	53,4	57,75	9,48	NA	16028	0	27,24	76,54	3,76	3,21	1,39	-4,96	-4,96	-4,96	134,39	NA	-22,61	NA	-0,17	-0,15	0,85	10,16	-17,01	-22,11	NA	1386	0	2,36	22,04	7,09	16,31	NA	1,54	1,68	1,68	244,77
844	-1,48	181,38	-1,03	0,01	0,51	0,52	255,02	123,97	245,75	1,37	1,01	-123,84	-122,84	2,45	100,81	4,14	0,04	30529,25	0	2,74	35,45	7,71	110,97	3,7	0	0,69	0,69	174,69	109,39	157,99	NA	0,93	13,38	14,38	12,07	93,05	17,45	0,22	65105,6	0	2,09	15,76	0,53	9,73	NA	-0,08	0,51	0,53	420,99
845	9,7	17,48	17,02	0,99	2,29	2,29	166,75	360	275,54	NA	0,45	0,8	1,8	9,7	44,52	21,78	NA	NA	0	0	0	4,87	31,75	1,75	-1,34	0,84	0,84	130,5	239,81	109,95	NA	0,85	5,52	6,52	4,87	84,66	14,62	0,45	NA	0,09	0	0	-20,69	100	-13,22	-0,15	1,32	1,32	232,52
846	-7,29	-32,44	-3,57	0,07	1,44	1,54	178,89	152,49	111,33	11,49	0,78	3,45	4,45	17,14	77,52	7,22	48,53	6836,33	13,62	11,97	70,65	1,43	4	0,74	0,42	1,27	1,56	189,29	25,06	118,32	34,11	0,64	1,8	2,8	33,65	64,23	2,67	65,57	6852,33	0	16,75	83,77	2,58	6,11	1,04	0,87	1,65	1,77	146,61
847	-67,69	137,3	-28,26	0,18	0,22	0,34	152,37	7,14	218,27	28,15	1,49	-3,03	-2,03	-67,69	149,3	-30,74	-1,13	NA	0	0	0	-7,31	21,9	-22,38	0,04	0,23	0,27	1114,88	276,14	1468,38	64,62	1,33	-4	-3	-7,31	133,37	3,16	-0,56	NA	0	0	0	2,15	-6,22	2,51	0,02	0,04	0,04	424,55
848	2,4	4,25	4,6	2,27	2,29	2,29	408,92	6,19	301,59	NA	0,44	0,77	1,77	2,4	43,64	5,49	NA	NA	0	0	0	3,21	5,59	4,83	2,3	2,35	2,35	547,2	13,51	229,83	NA	0,42	0,74	1,74	3,21	42,47	7,57	NA	NA	0	0	0	1,09	1,35	1,12	3,97	5,18	5,18	341,97
849	54,11	63,19	60,32	4,68	7,21	7,21	406,91	140,55	55,68	NA	0,14	0,17	1,17	72,7	14,38	376,37	NA	29417	0	20,73	21,52	35,79	38,15	58,61	16,67	17,45	17,45	596,09	26,6	33,78	NA	0,06	0,07	1,07	48,79	6,18	579,26	NA	30184	0	21,28	21,63	21,7	22,45	53,39	102,84	105,14	105,14	895,5
850	-32,76	-33,86	-29,69	11,86	11,86	11,86	183,08	NA	10,56	NA	0,03	0,03	1,03	-32,76	3,24	-762,4	1,63	NA	0	0	0	20,81	23,68	5,3	5,79	5,79	5,79	92,67	NA	11,11	NA	0,12	0,14	1,14	20,81	12,12	264,15	2,94	NA	0	0	0	-9,63	-11,1	NA	5,99	5,99	5,99	739,65
851	20,49	24,16	18,2	5,47	7,77	7,77	324,29	90,24	12,45	NA	0,15	0,17	1,18	38,49	15,19	183,66	22,21	21647	8,4	16	34,09	20,15	23,89	31,3	4,64	6,61	6,61	565,34	166,04	56,62	NA	0,15	0,18	1,19	32,86	15,64	141,16	NA	26128	4,95	19,73	26,32	12,45	14,51	26,45	5,5	6,71	6,71	773,68
852	3,06	8,8	1,13	0,06	0,8	1,01	135,03	62,97	84,95	18,62	0,65	1,88	2,88	35,54	65,26	31,06	1,02	11639	0	12,02	56,76	1,06	2,73	0,35	0,26	0,51	0,93	119,78	18,1	70,59	30	0,61	1,58	2,58	53,19	61,19	18,21	0,92	6906,4	0	17,15	84,78	0,6	1,92	0,2	0,73	0,92	1,05	121,42
853	50,08	84,64	37,64	1,85	2,45	2,45	274,34	66,34	110,49	NA	0,41	0,69	1,69	50,08	40,83	122,64	NA	NA	0	0	0	51,32	83,52	26,63	2,06	2,47	2,48	188,85	29,78	71,91	0,05	0,39	0,63	1,63	51,32	38,55	133,36	13,48	NA	0	0	0	6,18	10,43	12,13	0,31	2,16	2,26	714,12
854	0,37	0,62	0,67	0,15	1,49	1,53	657,62	209,68	109,8	7,33	0,4	0,67	1,67	9,48	39,95	10,03	1,44	14287,34	16,59	16,41	56,21	0,37	0,68	0,43	0,19	1,18	1,19	415,92	114,89	102,15	1,61	0,45	0,82	1,82	8,77	45,17	7,96	1,44	18067,44	15,54	9,59	52,53	0,47	0,71	0,39	0,72	1,58	1,61	303,61
855	-7,53	-7,53	NA	NA	NA	NA	NA	NA	NA	NA	NA	NA	1	-7,53	0	NA	NA	NA	0	NA	0	2,99	3,06	1,76	48,94	48,94	48,94	214,25	NA	4,33	NA	0,02	0,02	1,02	26,24	2,04	146,53	NA	1420	0	13,68	80,92	29,71	29,93	3,77	136,49	136,49	136,49	46,2
856	0,77	28,34	20,81	0,07	0,08	0,08	9840,9	76,15	9441,7	NA	0,97	35,71	36,71	0,77	97,28	0,79	0,03	NA	0	0	0	1,87	40,18	7,71	0,02	0,06	0,06	1501,26	56,81	1412,81	NA	0,95	20,44	21,48	1,87	95,34	1,97	0,05	NA	0	0	0	3,28	41,68	NA	0,02	0,07	0,07	1348,92
857	0,88	11,77	0,36	0,94	1,16	1,16	151,02	28,96	128,17	NA	0,93	12,44	13,44	0,88	92,56	0,95	NA	NA	0	0	0	3,14	43,66	2,09	1,05	1,08	1,08	242,38	5,72	222,46	NA	0,93	12,92	13,92	3,14	92,82	3,38	NA	NA	0	0	0	-1,76	-5,2	-0,77	0,27	1,08	1,57	158,79
858	-3,73	-6,58	-1,5	0,27	2,34	2,34	146,95	127,66	61,73	NA	0,43	0,77	1,77	187,21	43,34	-8,6	NA	NA	0	76,87	101,08	-2,25	-3,23	-1,46	1,44	3,39	3,39	236,54	132,79	67,72	NA	0,31	0,44	1,44	117,17	30,51	-7,36	NA	NA	0,15	77,6	128,17	15,72	42,93	10,78	1,41	1,81	1,81	249,68
859	0	0,14	0	0,04	0,7	0,85	151,06	64,19	78,24	18,22	0,99	66,2	67,2	20,85	98,51	4,98	0,65	9675,5	42,84	8,63	73,99	5,46	86,55	4,37	0	0,47	0,68	291,18	93,11	163,62	43,35	0,94	14,86	15,86	16,38	93,69	9,08	0,58	14162,23	20,83	8,74	50,03	2,31	27,98	3,3	0,1	0,37	0,71	518,44
860	0,09	0,37	0,11	0,24	1,03	1,27	436,28	152,34	133,37	48,54	0,76	3,11	4,12	26,79	75,73	4,58	1,1	16688,09	35,39	31,92	79,68	4,36	11,76	3,4	0,09	1,34	1,66	283,86	100,55	54,49	26,11	0,63	1,7	2,7	38,26	62,97	14,17	1,18	18660,17	32,45	26,44	74,15	2,07	6,99	2,07	0,04	1,14	1,28	363,18
861	-81,91	383,54	-32,69	0,26	0,37	0,48	145,66	17,23	162,65	18,8	1,21	-5,67	-4,68	-17,02	121,36	-63,42	-0,32	-404,11	0	25,9	-2357,11	-15,7	40,28	-9,75	0,26	0,3	0,39	226,03	11,74	294,85	27,91	1,39	-3,57	-2,57	48,82	138,97	-10,11	-0,68	7523,38	0	40,06	129,95	-49,38	59,56	-24,01	0,11	0,18	0,27	176,96
862	0,53	6,29	0,22	0,01	0,43	0,68	148,78	50,44	100,2	31,27	0,91	10,77	11,78	67,11	91,51	8,17	0,59	8918,44	16,65	27,14	93,02	-36,63	134,34	-29,35	0	0,21	0,43	291,66	68,88	291,77	76,96	1,27	-4,67	-3,67	22,33	127,27	-22,93	-1,61	4237,78	22,07	47,24	176,8	11,28	-34,21	2,44	0,01	0,24	0,43	78,63
863	2,24	4,63	1	0,01	1,33	1,34	162,97	91,58	68,66	0,57	0,51	1,06	2,07	31,27	51,59	30,9	1,34	19419,12	4,03	12,96	56,6	0,83	14,76	0,33	0,02	0,79	0,8	144,63	95,23	101,24	0,82	0,94	16,8	17,8	25,4	94,38	8,29	0,41	14814,26	18,82	9,76	66,84	3,84	46	NA	0,25	0,71	0,72	109,79
864	-0,82	-2,35	-2,6	0,51	0,52	0,52	1158,1	11,18	743,48	NA	0,65	1,86	2,86	-0,82	65,09	39,9	0,53	NA	0	0	0	-0,11	-0,23	-0,22	0,13	1,08	1,08	709,31	345,6	363,26	NA	0,52	1,07	2,07	-0,11	51,78	90,39	1,1	NA	0	0	0	-52,73	-102,79	-164,23	0,98	1,27	1,28	1133,76
865	6,77	7,16	3,5	16,41	18,39	18,39	188,54	20	10,1	NA	0,05	0,06	1,06	6,77	5,43	124,67	NA	NA	0	0	0	5,05	12,33	1,47	0,1	1,68	1,68	105,85	97,69	61,79	NA	0,59	1,44	2,44	5,05	59,02	8,56	NA	NA	0	0	0	3,4	39,4	2,22	0,02	1,09	1,09	238,04
866	-12,86	-154,68	-6,03	0,01	0,82	0,83	171,14	124,99	154,05	1,35	0,92	11,03	12,03	32,12	91,69	-3,89	0,35	5812,33	0	21,09	108,98	9,99	40,17	2,45	0,51	0,97	0,97	89,41	27,37	43,19	NA	0,75	3,02	4,02	86,51	75,14	41,17	0,99	8832,22	17,89	18,8	68,19	4,39	11,69	0,92	0,03	0,31	0,31	76,13
867	0,68	0,71	0,52	29,2	29,2	29,2	175,18	NA	8,57	NA	0,03	0,03	1,03	13,81	3,17	56,2	11,06	3224	0	10	78,77	-1,25	-4,59	-0,47	0,79	1,05	1,05	137,66	26	98,77	NA	0,73	2,66	3,66	15,33	72,69	5,82	1,16	-4548	0	6,27	-39,97	2,46	4,31	0,43	0,69	0,91	1,54	63,34
868	1,76	-0,89	0,58	0,9	1,17	2,39	119,13	7,78	29,25	36,33	2,98	-1,5	-0,5	32,16	298,4	12,94	1,86	NA	0	9,92	-170,36	-36,99	23,16	-19,14	1,1	4,66	6,97	188,33	81,34	22,87	53,03	2,6	-1,63	-0,63	-16,72	259,67	-10,09	-11,12	NA	0	10,49	-959,35	-0,16	0,13	-0,06	6,3	9,38	11,48	144,25
869	1,06	61,45	1,06	0,6	0,85	0,92	366,49	87,53	353,31	25,02	0,98	57,01	58,01	19,35	98,28	1,08	0,17	5087	0	18,36	167,98	0,7	28,18	0,39	0,39	0,78	0,89	205,44	75,45	197,6	22,98	0,98	39,46	40,46	14,33	97,53	3,34	0,19	7989,25	0	7,69	77,42	0,09	3,29	NA	0,67	0,75	0,91	230,5
870	3,22	58,57	1,04	0,05	1,03	1,03	117,49	0,77	100,58	NA	0,95	17,2	18,2	64,32	94,51	6,56	0,72	6383,89	1,51	19,67	85,74	0,17	3,5	0,07	0,41	1,13	1,13	152,93	2,16	125,63	NA	0,95	19,69	20,69	49,24	95,17	3,02	2,05	5596,05	6,35	20,62	83,67	5,59	48,72	NA	0,02	1,24	1,24	88,98
871	-25,91	260,22	-11,69	0,12	0,19	0,29	164,72	11,15	153,43	14,77	1,1	-11,04	-10,04	-25,03	109,96	-9,38	0,08	NA	0	0,4	-20,32	-21,1	66,84	-15,17	0,08	0,32	0,32	261,7	75,84	311,72	NA	1,32	-4,17	-3,17	-21,1	131,58	4,53	-0,33	3555	0	0	0	8,92	-39,9	7,19	0,06	0,53	0,53	293,31
872	-4,75	-4,75	NA	NA	NA	NA	NA	NA	NA	NA	NA	NA	1	-4,75	0	NA	NA	NA	0	NA	NA	7,22	35,23	5,48	0,54	1,73	1,73	276,59	187,81	157,8	NA	0,8	3,88	4,88	7,22	79,51	9,08	NA	NA	0	0	0	NA	NA	NA	NA	NA	NA	NA
873	-3591,5	101,08	-31,83	0,01	0,01	0,01	3,23	NA	116,38	NA	36,53	-1,03	-0,03	-2883,53	3652,99	-98,32	NA	-20574	0	6,27	-25,91	24,09	342,76	12,12	0,04	1,05	1,08	183,1	169,78	167,76	4,88	0,93	13,23	14,23	29,58	92,97	25,91	NA	24831	0	2,76	17,33	7,64	62,7	5,66	0,13	1,11	1,11	269,56
874	4,35	-0,36	1,22	0,08	0,08	0,08	102,15	0,99	1312,97	NA	13,03	-1,08	-0,08	4,35	1303,12	5,67	NA	NA	0	0	0	19,51	159,1	18,92	0,02	1,14	1,14	353,1	341,72	306,4	NA	0,88	7,16	8,16	19,51	87,74	22,23	NA	NA	0	0	0	68,17	102,61	NA	1,1	2,1	2,1	208,71
875	0,69	0,75	0,69	14,43	18,36	18,92	365,35	30,11	15,29	8,66	0,08	0,09	1,09	18,32	7,86	81,57	4,86	33405,05	0	17,65	63,85	3,86	4,3	3,91	8,04	12,59	13,02	368,59	82,98	24,14	10,47	0,1	0,12	1,12	23,34	10,33	90,64	6,73	37784,8	0	19,72	66,88	-7,96	-8,79	-8,81	13,55	16,47	17,24	403,14
876	4,6	10,82	7,08	0,01	1,08	1,09	561,47	157,58	108,67	1,35	0,57	1,35	2,35	22,16	57,45	14,89	1,04	23088,54	34,03	27	57,85	0,25	0,5	0,63	0,02	0,93	0,95	904,73	163,3	107,5	3,86	0,49	0,97	1,97	19,17	49,26	10,07	0,99	19059,92	34,87	47,02	68,96	1,09	2,85	1,6	0,03	0,75	0,77	534,22
877	-6,53	-14,04	-1,67	0,09	1,87	1,87	93,21	87,54	49,18	NA	0,53	1,15	2,15	-6,53	53,5	-12,2	NA	NA	0	0	0	23,86	33,37	10,39	0,19	2,44	2,44	158,5	100,64	44,68	NA	0,29	0,4	1,4	23,86	28,5	83,71	NA	NA	0	0	0	21,2	23,13	NA	3	11,15	11,15	123,04
878	2,04	7,63	0,25	0,38	1,36	1,36	44,57	31,85	32,23	NA	0,73	2,75	3,75	2,04	73,33	2,78	NA	NA	0	0	0	2,11	13,6	0,44	0,16	1,18	1,18	75,73	65,05	63,28	NA	0,84	5,45	6,45	2,11	84,49	2,49	NA	NA	0	0	0	18,8	57,49	4,47	0,14	0,83	0,83	86,46
879	0	0	NA	NA	NA	NA	NA	NA	NA	NA	NA	NA	1	0	0	NA	NA	NA	0	NA	NA	0	0	NA	NA	NA	NA	NA	NA	NA	NA	NA	NA	1	0	0	NA	NA	NA	0	NA	NA	0,21	0,21	NA	1728,69	1728,69	1728,69	8689,55
880	0	0	NA	NA	NA	NA	NA	NA	NA	NA	NA	NA	1	0	0	NA	NA	NA	0	NA	NA	0	0	NA	NA	NA	NA	NA	NA	NA	NA	NA	NA	1	0	0	NA	NA	NA	0	NA	NA	0,21	0,21	NA	1728,69	1728,69	1728,69	8689,55
881	0	0	NA	1	1,13	1,13	NA	NA	NA	NA	0,86	6,21	7,21	0	86,13	0	4,29	0	0	NA	NA	1,1	8,04	0,47	0,66	1,03	1,14	156,48	48,84	41,44	15,14	0,86	6,32	7,32	17,92	86,34	3	9,42	8066	59,29	7,23	104,84	-16,34	236,87	-15,3	0,48	0,88	0,94	340,78
882	0,49	0,81	0,36	0,17	0,98	2,23	268,13	83,61	62,79	131,6	0,39	0,65	1,65	17,87	39,35	9,78	4,81	3628,19	15,39	12,77	74,6	0,34	0,65	0,25	0,46	1	1,95	265,95	66,42	116,67	117,83	0,47	0,89	1,89	10,07	47,09	8,38	6,1	2875,05	2,53	7,11	81	0,22	0,55	NA	0,67	0,95	1,45	265,86
883	0,11	0,11	0,18	2769	2769	2769	598,22	NA	0,21	NA	0	0	1	0,11	0,04	300	NA	NA	0	0	0	1,61	1,62	0,76	202,07	202,07	202,07	172,66	NA	0,85	NA	0	0	1	1,61	0,49	325	NA	NA	0	0	0	21,41	22,82	17,17	16,2	16,2	16,2	291,85
884	0,12	0,39	0,04	0,77	2,24	2,64	126,29	61,24	41,43	17,27	0,69	2,19	3,19	18,26	68,63	7,92	6,22	9798,33	33,94	6,28	60,51	2,02	5,04	0,77	2,41	3,05	3,07	139	26,39	41,03	0,83	0,6	1,5	2,5	19,72	60,01	13,47	10,22	12354,5	28,37	6,76	58,03	0,47	2,18	0,22	0,55	1,4	1,45	166,53
885	-29,98	-39,24	-3,62	1,23	4,24	4,24	44,06	30,86	10,25	NA	0,24	0,31	1,31	-29,98	23,59	-127,08	NA	NA	0	0	0	3,72	4,86	0,61	2,09	4,28	4,28	59,36	29,99	13,71	NA	0,23	0,3	1,3	3,72	23,36	15,93	NA	NA	0	0	0	15,73	34,65	5,91	0,45	2,68	2,68	136,84
886	6,54	7,47	7,09	6,73	7,24	7,38	395,66	22,02	42,96	5,95	0,12	0,14	1,14	23,34	12,44	87,51	4,79	16846,74	0	18,21	59,52	2,03	2,11	3,07	29,23	30,9	31,28	550,61	22,79	13,65	5,34	0,04	0,04	1,04	18,41	3,82	147,15	4,54	13178,47	0	24,78	71,5	-8,58	-9,57	-16,12	6,49	7,86	7,96	683,93
887	37,93	53,58	31,14	1,45	2,39	2,39	299,67	75,36	79,66	NA	0,29	0,41	1,41	46,02	29,2	133,77	1,95	22228,75	0	6,64	17,13	17,05	27,29	10,38	1,22	2,66	3,19	221,71	53,86	37,37	20,26	0,38	0,6	1,6	30,14	37,53	54,21	1,83	17607,43	19,94	7,97	31,18	0,49	0,85	NA	0,29	0,76	1	214,66
888	37,95	52,82	12,18	2,02	3,55	3,55	117,17	49,61	32,53	NA	0,28	0,39	1,39	37,95	28,15	134,98	407,19	NA	0	0	0	17,46	27,87	16,18	1,32	2,67	2,67	337,39	169,28	124,64	NA	0,37	0,6	1,6	17,46	37,35	46,81	753,71	NA	0	0	0	8,18	8,26	5,22	15,27	96,82	96,82	232,3
889	15,34	22,81	8,42	1,09	2,73	2,73	200,27	105,65	64,6	0,09	0,33	0,49	1,49	22,06	32,76	58,81	6,53	15265	0	3,69	21,85	8,17	11,14	3,69	0,75	3,14	3,14	164,32	103,55	43,32	0	0,27	0,36	1,36	15,13	26,68	45,75	4,59	11779,5	0	3,14	30,26	15,34	21,45	8,16	2,21	3,21	3,21	193,54
890	-9,18	28,95	-14,16	0,23	0,38	0,39	563,09	103,29	730,58	8,69	1,32	-4,15	-3,15	8,08	131,7	4,35	-0,66	7136,8	0	26,62	84,44	24,97	1347,79	36,53	0,27	0,56	0,56	532,41	149,63	515,84	0,19	0,98	52,97	53,97	36,3	98,15	27,02	0,04	22248,25	0	16,57	30,48	2,18	54,15	2,22	0,22	0,68	0,68	370,36
891	-46,75	-57,08	-27,02	2,4	2,9	5,72	76,31	18,15	36,35	104,06	0,18	0,22	1,22	-46,75	18,11	-258,1	NA	NA	0	0	0	25,92	39,94	5,47	2,86	4,99	6,01	76,75	18,48	8,82	9,17	0,35	0,54	1,54	29,07	35,09	83,79	2,52	9940	0,02	0,66	6,64	-80,4	260,06	-26,67	1,01	1,3	1,3	120,73
892	10,61	18,83	2,38	2,26	4,34	4,37	82,07	31,13	16,35	0,48	0,41	0,74	1,78	105,1	43,67	31,41	7,16	14088	0	21,25	83,82	0,87	1,74	0,4	0,76	1,92	1,93	165,52	89,86	77,08	0,71	0,48	0,97	2	72,9	50,02	5,76	6,49	11111,14	0	32,75	91,87	25,2	69,4	NA	0,61	1,44	1,46	54,73
893	NA	NA	NA	NA	NA	NA	NA	NA	NA	NA	NA	NA	NA	NA	NA	NA	NA	NA	NA	NA	NA	4,7	11,64	1,25	0,94	2,81	4,09	97	43,96	4,92	30,46	0,6	1,48	2,48	4,7	59,6	7,89	NA	782,5	54,47	0	0	16,15	33,57	3,65	1,02	2,39	2,8	82,36
894	-0,31	-3,37	-1,6	13,83	15,09	15,09	1879,99	5,58	4,41	NA	0,91	9,86	10,86	-0,31	90,79	15,64	1,04	NA	82,93	0	0	-4,04	-64,74	-20,93	128,98	138,04	138,04	1883,74	10,36	1,14	NA	0,94	15,01	16,01	-4,04	93,75	13,01	1,09	NA	86,16	0	0	3,13	32,04	15,7	8,94	9,56	9,56	1825,61
895	32,77	87,26	31,63	0,29	0,81	0,81	352,31	87,41	167,18	NA	0,62	1,66	2,66	61,55	62,45	67,94	0,85	35369	0	27,78	36,2	29,16	87,57	31,73	0,3	0,74	0,74	396,01	109,18	251,22	NA	0,67	2	3	51,19	66,7	58,81	0,67	36610,5	0	23,96	30,93	16,25	71,6	21,8	0,23	0,38	0,38	488,37
896	-4,33	59,86	-1,25	0,04	0,21	0,67	105,79	19	111,51	52,94	1,07	-14,83	-13,83	5,43	107,23	-0,04	-0,26	6024	0	2,83	94,9	1,4	-128,78	0,91	0,07	0,18	0,4	235,38	26,01	235,08	53,85	1,01	-92,75	-91,75	5,01	101,09	2,87	-0,02	14453,33	0	2,33	42,32	1,36	240,9	0,83	1,5	6,02	12,19	222,84
897	-10,56	-10,56	46,96	NA	NA	NA	-1623,84	NA	NA	NA	NA	NA	1	-10,56	0	NA	NA	NA	0	0	0	3,59	3,53	NA	-61,26	-61,26	-61,26	NA	NA	NA	NA	-0,02	-0,02	0,98	3,59	-1,63	-220	NA	NA	0	NA	0	19,1	22,62	NA	4,21	6,42	6,42	1265,33
898	0,03	0,09	0,03	0	1,12	4,25	449,8	82,62	73,69	233,37	0,71	2,45	3,46	23,5	71,07	0,04	1,06	2757,4	0	28,92	357,75	0,02	0,09	0,08	0	1,08	3,91	1423,33	284,38	263,48	755,55	0,77	3,35	4,35	11,42	77,02	0,03	1,43	4971,32	12,99	44,55	95,81	0,29	1,9	0,25	0,13	1,48	1,54	308,83
899	0,53	3,24	0,36	0,32	0,7	0,72	246,14	75,28	198,45	3,64	0,84	5,1	6,1	31,42	83,61	11,64	0,42	26111,27	0	20,83	68,56	-0,5	-2,66	-0,28	0,57	0,73	0,73	204,94	26,54	161,38	0,32	0,81	4,32	5,32	32,07	81,22	9,37	0,48	26603,54	0	18,34	69,58	1,79	8,95	NA	0,53	0,76	0,76	208,19
900	2,22	82,79	1,75	0,02	1,03	1,03	237,33	278,98	276,96	NA	0,97	36,36	37,36	4,23	97,32	2,28	15,7	3499,94	0	1,59	38,19	-2,73	702,22	-1,61	0,06	1,01	1,01	215	191,66	204,64	0,03	0,98	-251,03	-256,89	30,56	100,39	-2,33	-0,13	5243,76	0	19,67	87,44	1,43	144,66	NA	0,06	1,05	0,99	149,37
901	-4,03	-4,12	-5,2	43,02	43,02	43,02	471	NA	10,8	NA	0,02	0,02	1,02	-4,03	2,32	-173,32	NA	NA	0	0	0	1,29	2,32	9,11	0,62	0,88	0,88	2560,4	254,02	434,64	NA	0,44	0,79	1,79	1,8	44,14	13,01	0,93	30296	21,16	3,53	7,83	-1,99	-33,26	NA	0,47	0,85	0,85	3555,08
902	4,26	21,23	1,4	1,14	1,2	1,29	119,53	5,61	90,85	8,3	79,92	397,96	4,98	23,34	79,92	5,33	NA	NA	0	6,25	77,6	1,62	18,6	0,8	0,27	0,29	0,78	180,49	2,47	161,46	80,11	91,29	1047,49	11,47	5,87	91,29	9,89	0,3	NA	0	2,11	31,77	-17,99	754,42	-6,13	0,02	0,05	0,62	124,04
903	2,29	70,13	35,76	0,03	0,04	0,04	5708,9	28,06	3166,53	0	0,96	29,58	30,67	2,29	96,74	4,82	0,44	NA	0	0	0	-3	-453	-20,99	0,05	0,09	0,09	2546,24	62,83	1525,84	0	0,99	149,41	150,94	-3	99,34	2,92	0,4	NA	0	0	0	0,52	41,97	3,25	0,02	0,05	0,05	2292,06
904	12,04	21,53	9,9	0,09	1,65	1,67	299,92	194,77	124,86	2,68	0,44	0,79	1,79	46,28	44,06	43,12	1,93	56983,96	0	28,13	58,08	1,16	2,25	1,76	0,02	1,33	1,54	550,65	336,35	62,54	53,62	0,48	0,93	1,93	17,42	48,24	16,79	1,89	29312,96	35,54	24,59	59,27	-0,08	-0,11	NA	0,35	2,07	2,17	504,22
905	-0,32	-1,34	-0,36	NA	0	NA	401,43	NA	277,36	NA	0,76	3,13	4,13	11,87	75,8	6,63	1,3	7973,33	3,18	13,42	66,18	-6,91	-36,58	-7,7	0,12	0,93	0,93	405,31	228,66	282,53	NA	0,81	4,29	5,29	7,88	81,1	5,38	0,86	5481,77	9,53	16,47	75,73	10,33	37,23	NA	0,69	1,17	1,17	209,62
906	0,15	14,38	9,66	NA	NA	NA	22882,4	206,95	NA	NA	0,99	92,35	93,35	0,15	98,93	0,16	1,01	NA	0	0	0	0,08	7,17	4,98	1,22	2,04	2,04	22202,39	214,04	263,14	NA	0,99	86,81	87,81	0,08	98,86	0,08	1,01	NA	0	0	0	0,08	6,31	11,78	1,27	2,02	2,02	55985,98
907	-4,16	-4,35	-29,06	1,9	23,42	23,42	2547,84	2309,43	105,42	NA	0,04	0,04	1,04	-4,16	4,27	-97,47	NA	NA	0,08	0	0	3,47	3,89	1,66	3,99	22,67	22,67	173,67	141,51	7,57	NA	0,11	0,12	1,12	3,47	10,71	32,4	NA	NA	0	0	0	19,48	23,92	14,22	1,67	5,39	5,39	265,73
908	11,02	17,03	25,41	0,42	2,85	2,85	841,73	706,58	291,11	NA	0,35	0,55	1,55	36,73	35,31	31,2	NA	5371	0	59,29	65,13	23,41	35,01	21,1	1,54	1,7	1,7	328,05	17,67	107,18	NA	0,33	0,5	1,5	43,05	33,12	72,41	1,67	10438	0	17,7	38,09	39,86	59,17	48,33	1,41	1,71	1,71	441,32
909	0,07	0,58	0,07	0,02	1,13	1,13	350,96	341,24	305,24	NA	0,88	7,46	8,46	103,87	88,18	0,08	NA	NA	0	99,81	99,81	47,37	55,32	51,65	6,98	7,04	7,04	396,9	3,53	55,75	NA	0,14	0,17	1,17	76,75	14,37	329,77	NA	NA	0	32,04	32,16	-361,84	122,82	-556,88	0,33	0,71	0,71	560,2
910	-3,36	-35,21	-2,99	-0,03	1,11	1,11	221,49	329,38	289,63	NA	0,9	9,47	10,47	-3,36	90,45	-3,72	NA	NA	0	0	0	4,79	40,39	2,57	0,28	1,13	1,13	195,67	146	170,59	NA	0,88	7,44	8,44	4,79	88,15	5,43	NA	NA	0	0	0	0,87	4,57	0,41	0,27	1,23	1,23	172,78
911	45,43	63,22	2,71	3,55	3,55	3,55	15,17	NA	6,05	NA	0,28	0,39	1,39	45,43	28,14	161,43	NA	NA	0	0	0	-5,17	-5,45	-40,17	13,42	18,24	18,24	2830,88	713,62	148,11	NA	0,05	0,06	1,06	-5,17	5,29	-97,64	NA	NA	0	0	0	-22,84	-24,79	NA	12,34	12,34	12,34	NA
912	10,94	11,38	4,62	13,34	25,68	25,68	154,11	73,04	5,92	NA	0,04	0,04	1,04	10,94	3,89	280,94	NA	NA	0	0	0	0,14	0,34	0,13	0,36	0,43	0,43	359,06	14,17	212,3	NA	0,6	1,49	2,49	0,14	59,78	35,85	0,54	NA	0	0	0	-0,77	-1,59	-0,64	0,87	0,94	0,94	303,15
913	65,83	74,54	11,96	6,51	8,56	8,56	66,32	12,67	7,64	NA	0,12	0,13	1,13	65,83	11,68	563,5	NA	NA	0	0	0	-0,03	-0,03	-0,02	76,94	104,58	104,58	227,58	48,69	2,15	NA	0,01	0,01	1,01	-0,03	0,96	-3,13	NA	NA	0	0	0	31,07	34,88	NA	6,31	6,76	6,76	97,56
914	12,1	28,46	10,82	1,32	1,32	1,32	326,36	NA	113,09	NA	0,57	1,35	2,35	50,36	57,47	43,27	1,18	7733	0	34,21	59,1	7,72	11,92	4,23	3,33	3,42	3,42	199,44	1,87	21,02	NA	0,35	0,54	1,54	45,84	35,22	94,05	1,42	14560	0	20,89	46,62	3,36	6,16	NA	3,43	3,43	3,43	213,29
915	1,14	1,42	1,12	3,74	5,16	5,16	132,65	96,6	68,08	NA	0,19	0,24	1,24	1,14	19,39	5,9	NA	NA	0	0	0	-33,26	-17389,66	-16,03	0,95	1	1	175,44	8,92	173,18	NA	1	521,83	522,83	-33,26	99,81	-33,32	NA	NA	0	0	0	7,23	94,99	NA	0,18	0,24	1,07	3024,98
916	-16,16	132,94	-9,34	0	0,42	0,84	210,86	85,21	203,78	86,25	1,12	-9,23	-8,23	-12,55	112,16	-9,4	0,12	NA	14,16	2,09	-58,55	-6,23	37,25	-3,51	0	0,36	0,87	205,37	76,75	217,93	112,73	1,17	-6,98	-5,98	-1,45	116,72	0,57	-1,06	4202,33	9,4	2,7	90,62	3,44	-25,44	2,4	0,06	0,42	0,87	254,61
917	0,56	0,56	0,06	NA	NA	NA	31,43	34,4	NA	NA	NA	NA	1	0,56	0	NA	NA	NA	0	0	0	-0,5	-0,5	-0,68	70,88	89,63	89,63	495,04	102,16	5,45	NA	0,01	0,01	1,01	-0,5	1,11	189,29	NA	NA	0	0	0	19,3	23,47	NA	5,55	5,62	5,62	139,73
918	14,89	17,48	37,3	5,24	6,34	6,34	914,14	140,18	127,22	NA	0,15	0,17	1,17	23	14,78	136,71	8,18	56933,5	0	20,31	21,98	-0,88	-1,13	-2,46	2,21	4,37	4,37	1018,11	466,07	215,73	NA	0,22	0,28	1,28	24,28	22,11	11,34	12,45	14995,71	0	70,36	79,99	18,75	28,19	NA	1,76	2,94	2,94	300,4
919	-107,34	187,2	NA	NA	0	NA	NA	NA	NA	NA	1,57	-2,74	-1,74	-107,34	157,34	-68,22	-0,57	NA	0	NA	0	0,03	-0,1	NA	0,38	0,51	0,51	2777,48	432	3494,09	NA	1,27	-4,68	-3,68	0,03	127,2	9,35	-0,76	NA	0	0	0	-18,64	-59,53	NA	0,8	1,06	1,06	NA
920	-23,66	1347,48	-14,88	0,76	2,42	2,42	229,59	63,23	38,19	NA	1,02	-57,96	-56,96	68,23	101,76	-8,64	1,38	2835,87	21,36	57,8	102,61	2,1	24,63	2,02	0,15	0,75	0,83	349,84	177,9	296,5	24,29	0,91	10,72	11,72	56,33	91,47	2,3	0,5	5302,2	5,29	52,12	100,61	-2,16	-15,52	-1,58	0,73	1,02	1,02	265,74
921	0	0	NA	NA	NA	NA	NA	NA	NA	NA	NA	NA	1	0	0	NA	NA	NA	0	NA	NA	12,72	52,33	6,26	0,53	0,55	1,31	179,12	3,16	134,08	103,49	0,76	3,11	4,11	12,72	75,69	16,81	NA	NA	0	0	0	19,87	36,61	3,92	1,78	2,04	3,8	71,83
922	0,37	0,4	1,89	14,48	15,68	15,68	1128,04	138,91	116,15	NA	0,06	0,07	1,07	0,37	6,38	5,85	NA	NA	0	0	0	0,79	0,85	6,88	13,51	14,61	14,61	3165,34	235,58	214,27	NA	0,07	0,07	1,07	0,79	6,84	11,56	NA	NA	0	0	0	25,62	26,99	76,78	12,72	19,64	19,64	1090,95
923	-2,07	-35,91	-5,15	0,02	0,39	1,02	908,39	306,82	844,2	543,55	0,94	16,35	17,35	-1,24	94,24	-0,56	1,61	NA	0	2,06	149,03	-4,01	-4,81	-5,25	0,32	3,03	5,91	476,72	213,15	78,6	229,49	0,17	0,2	1,2	-4,01	16,68	-17,66	59,33	NA	0	0	0	-22,86	-30,32	NA	1,52	2,59	4,05	629,96
924	3,35	22,23	0,84	0,65	0,65	0,66	90,96	0,1	43,04	0,13	0,83	5,52	6,63	3,35	84,93	35,71	0,77	NA	0	0	0	0	-0,03	0	0,82	0,84	0,97	98,28	1,78	66,46	8,51	0,88	7,48	8,48	0,1	88,21	23,37	0,99	NA	0	0,03	0,31	10,4	47,53	2,8	1,06	1,15	1,15	98,01
925	-9,99	-76,72	-1,97	0,02	0,8	0,8	72,16	48,5	61,9	NA	0,87	6,68	7,68	-9,3	86,98	-11,48	0,44	NA	0	0,14	28,3	0,44	2,96	0,03	0,06	0,38	0,38	28,23	7,45	23,79	NA	0,85	5,77	6,77	0,64	85,23	5,58	0,22	NA	0	0,02	1,42	43,25	66,85	6,26	1,26	1,26	1,26	52,67
926	13,37	25,96	5,96	1,4	1,6	1,6	162,81	12,07	60,1	NA	0,48	0,93	1,94	13,37	48,52	52,21	1,58	NA	10,47	0	0	12,05	16,09	3,55	2,71	2,76	2,76	107,28	0,89	18,92	NA	0,24	0,32	1,34	12,05	25,12	123,86	1,63	NA	6,24	0	0	32,88	43	NA	3,12	3,5	3,5	64,43
927	37,8	72,41	41,51	1,74	2,36	2,36	400,91	87,65	139,64	0,15	0,47	0,91	1,92	42,3	47,8	81,03	3,88	112765,55	0	4,94	8,82	3,42	18,73	6,26	0,84	1,18	1,19	665,63	162,99	467,45	1,81	0,81	4,45	5,47	6,94	81,72	4,77	1,83	23913,74	0	6,42	51,73	3,46	16,99	NA	0,51	1,28	1,29	640,65
928	-871,16	134,59	-16,01	0	0,13	0,13	6,71	0	49,44	0	7,47	-1,15	-0,15	-222,61	747,25	-116,58	NA	NA	0	11,92	-313,16	3,45	-2,71	0,96	0,14	0,44	0,44	101,29	5,48	227,61	0	2,27	-1,79	-0,79	3,45	227,21	1,52	NA	NA	0	0	0	16,63	-127,76	7,43	0,3	0,88	0,88	162,57
929	9,83	10,21	11,43	33,56	33,53	33,53	424,39	-0,26	12,48	NA	0,04	0,04	1,04	9,83	3,7	265,82	NA	NA	0	0	0	6,83	8,52	10,42	5,05	5,05	5,05	555,18	NA	108,74	NA	0,2	0,25	1,25	6,83	19,8	34,51	NA	NA	0	0	0	7,4	7,66	NA	30,3	30,3	30,3	2384,32
930	-9,51	-10,75	-23,62	4,09	10,53	10,73	907,09	369,91	72,91	14,8	0,12	0,13	1,13	7,65	11,56	-44,02	7,55	10397,17	0	42,64	155,78	4,87	7,77	6,14	0,62	2,59	2,6	458,6	297,21	110,25	1,54	0,37	0,6	1,6	16,22	37,32	20,99	12,03	38311,7	11,33	14,3	51,33	-20,59	-67,68	-37,26	0,27	1,37	1,37	658,74
931	0,08	0,1	0,26	0,92	2,31	3,79	1212,26	231,37	204,99	308,36	0,19	0,23	1,23	14,9	18,94	14,98	2,33	9837,52	0	49,21	79,3	-14,3	-18,77	-33,54	0,31	1,13	2,76	853,81	158,51	192,9	318,36	0,24	0,31	1,31	6,94	23,82	-47,36	2,07	6134,04	0	49,82	173,16	0,04	0,07	0,04	0,07	0,87	2,09	352,1
932	38,25	100	12,03	1,32	1,35	1,47	114,79	1,67	27,36	8,81	0,62	1,61	2,61	105,9	61,75	69,37	4,15	8659,25	37,58	21,28	54,57	41,65	100	10,35	1,39	1,39	1,52	90,44	NA	25,12	7,01	0,58	1,4	2,4	136,93	58,35	93,31	3,69	8295	30,27	23,67	58,19	20,22	100	3,74	1	1	1,11	67,3
933	17,77	40,86	43,17	0,19	0,71	0,98	886,69	144,88	172,96	75,92	0,56	1,3	2,3	21,35	56,51	39,41	1	12607,6	16,41	8,7	84,18	-0,51	-1,02	-1,43	0,21	0,53	0,76	1028,37	88,77	141,63	63,42	0,5	1,02	2,02	2,57	50,44	2,93	0,94	3315,29	18,1	8,69	170,65	1,69	3,25	NA	0,26	0,64	0,77	849,81
934	15,21	-20,52	10,25	0,17	0,24	0,49	246,1	27,55	401,42	102,65	1,74	-2,35	-1,35	51,73	174,13	17,06	-3,72	21819	0	24,63	83,49	52,1	-718,87	23,26	0,2	0,59	0,89	162,5	65,44	169	51,36	1,07	-14,8	-13,8	87,81	107,25	59,74	-0,92	28131,5	0	15,94	39,53	15,55	188,6	9,24	0,19	0,44	0,9	216,3
935	1,41	11,84	0,96	0,12	1,17	1,17	247,27	188,18	180,65	0,3	0,88	7,39	8,39	10,42	88,08	10,01	1,89	13091,5	13,54	6,1	47,57	3,15	7,37	1,36	1,92	2,64	2,68	157,29	28,47	39,23	1,31	0,57	1,34	2,34	34,43	57,27	27,31	2,25	10607	29,97	13,52	61,4	3,51	13,29	1,75	0,48	1,91	1,94	182,04
936	1,43	2,55	0,3	0,54	1,65	1,65	76,68	27,31	24,59	NA	0,44	0,78	1,78	21,39	43,82	28,08	1,82	10144,83	0	4,19	69,1	4,56	10,35	1,75	0,12	1,12	1,95	139,91	51,77	35,78	44,06	0,56	1,27	2,27	19,11	55,93	24,71	3,53	12476,17	11,57	5,59	55,03	18,85	45,28	NA	0,24	0,66	1,84	180,37
937	-6,91	101,92	-18,79	0,06	3,34	3,34	992,58	594,32	181,44	NA	1,06	-15,67	-14,75	-5,11	106,78	-6,48	2,12	136826,58	0	4,89	27,35	-1,07	11,37	-2,22	0,02	4,24	4,24	756,43	494,71	117,44	NA	1,09	-11,57	-10,64	1,24	109,4	-0,98	2,51	213148,12	28,49	4,81	25,39	2,08	-22,95	4,48	0,02	3,13	3,13	715,58
938	1,08	57,41	0,8	0	0,05	0,9	269,41	13,16	258,76	222,88	0,98	52,21	53,21	45,77	98,12	4,47	0,35	6569,12	0	32,98	89,23	0,7	29,1	0,31	0,01	0,17	0,95	159,07	22,44	139,67	111,11	0,98	40,34	41,34	35,94	97,58	7,82	0,73	9009,17	0	15,4	79,63	0,77	27,4	0,64	0,21	0,31	0,92	300,57
939	3,59	9,81	1,17	0,03	0,52	1,11	119,08	35,92	50,92	43,18	0,63	1,73	2,73	48,01	63,43	20,06	1,2	11592,7	18,43	14,49	70,53	4,52	31,52	3,09	0	1	1,11	249,35	208,2	84,7	23,98	0,86	5,98	6,98	14,48	85,66	9,34	2,7	5463,4	50,87	4,76	31,28	2,75	15,96	1,85	0,02	1,02	1,16	245,28
940	-2,14	-8,14	-1,39	0,2	1,33	1,33	237,26	74,37	113,26	0,31	0,74	2,8	3,8	11,41	73,68	1,95	1,76	11138,5	23,96	8,81	75,49	1,43	3,81	0,97	0,28	1,57	1,59	246,67	32,87	89,47	2,49	0,62	1,66	2,66	19,56	62,38	9,01	1,89	8716,86	23,88	12,28	67,03	3,28	10,53	NA	0,43	1,49	1,49	242,96
941	8,96	40,58	3,88	0,36	0,68	0,68	158,05	37,93	120,66	NA	0,78	3,53	4,53	38,84	77,92	11,5	0,47	NA	0	12,94	72,54	-9,45	-86,48	-19,56	0,35	0,38	0,38	753,39	19,72	663,36	NA	0,89	8,15	9,15	-9,45	89,07	-10,45	0,17	NA	0	0	0	-4,81	-157,45	-4,76	0,35	0,35	0,37	359,96
942	0,98	3,13	3,64	0,17	0,85	1,15	1361,17	620,1	919,55	285,92	0,69	2,21	3,21	7,13	68,86	5,5	1,48	-15666,58	0	22,94	-60,62	0,91	4,81	1,6	0	1,05	1,06	639,06	534,84	510,41	5,82	0,81	4,28	5,28	3,91	81,05	2,86	1,34	23482,35	0	5,27	42,63	0,03	0,17	0,04	0	1,01	1,08	488,47
943	0,13	7,37	0,14	0,09	0,29	0,72	398,65	75,63	383,52	167,44	0,98	55,73	56,73	40,13	98,24	5,48	0,07	NA	0	43,69	85,3	6,95	83,22	NA	0,05	0,86	0,86	169,78	122,51	151,76	NA	0,92	10,98	11,98	39,26	91,65	10,33	0,38	NA	0	10,79	53,35	-0,62	-69,3	-0,63	0,01	0,71	0,71	367,31
944	0,22	59,95	1,06	3,5	10,58	10,58	1751,63	40,23	5,68	NA	1	270,87	271,87	0,22	99,63	9,54	1,03	NA	1,28	0	0	0,09	17,63	0,43	11	19,95	19,95	1836,1	41,72	4,66	NA	1	205,17	206,17	0,09	99,51	10,45	1,05	NA	0,95	0	0	0,45	45,92	2,05	3,44	12,5	12,51	1669,81
945	1,57	13,16	0,67	0,21	0,87	0,89	155,54	86,46	131,61	2,8	0,88	7,38	8,38	30,86	88,06	2,38	0,55	NA	0	12,48	89,71	-0,1	-0,79	-0,11	0,14	0,75	0,96	379,12	192,17	315,84	67,32	0,87	6,54	7,54	54,72	86,74	6,86	0,73	NA	0	57,11	99,1	1,1	6,68	NA	0,09	0,71	1,05	211,88
946	4,44	4,49	15,75	96,58	96,58	96,58	1294,76	NA	13,22	NA	0,01	0,01	1,01	4,44	1,04	428,75	NA	NA	0	0	0	33,78	38,66	72,15	7,82	7,93	7,93	777,48	10,56	96,97	NA	0,13	0,14	1,14	33,78	12,61	267,87	NA	NA	0	0	0	5,8	6,02	43,45	27,39	27,39	27,39	2725,44
947	-81,27	118,78	-28,29	0,05	0,1	0,1	127,04	8,87	186,55	NA	1,68	-2,46	-1,46	-25,94	168,42	-19,17	-0,58	3388,75	0	19,26	158,23	8,62	-80,58	4,57	0,35	0,84	1,01	193,07	64,89	133,78	23,63	1,11	-10,35	-9,35	42,54	110,69	18,85	0,13	10633,14	0	17,99	61,07	-122,04	84,47	NA	-0,01	0,24	0,28	136,72
948	-4,58	-40674,29	-3,71	0,29	0,79	0,82	295,75	144,83	289,81	10,23	1	8879,06	8880,06	18,84	99,99	2,17	0,04	-1048,58	0	18,98	-578,46	-0,24	104,03	-0,15	0,28	0,79	0,88	219,94	109,43	216,71	19,23	1	-432,47	-431,47	18,03	100,23	5,02	0,03	8106,08	0	11,04	70,36	-0,51	75,31	NA	0,51	0,94	0,94	228,97
949	NA	NA	NA	NA	NA	NA	NA	NA	NA	NA	NA	NA	NA	NA	NA	NA	NA	NA	NA	NA	NA	NA	NA	NA	NA	NA	NA	NA	NA	NA	NA	NA	NA	NA	NA	NA	NA	NA	NA	NA	NA	NA	10,69	11,6	NA	12,78	12,78	12,78	646,83
950	-73,69	245,82	-576,05	0,12	0,14	0,14	2853,26	46,29	3657,77	NA	1,3	-4,34	-3,34	-45,14	129,98	-40,88	-0,36	NA	0	223,19	-120,8	-17,32	36,67	-59,29	0,24	0,26	0,26	1246,31	37,99	1814,31	NA	1,47	-3,12	-2,12	-0,65	147,22	2,17	-0,77	NA	0	57,07	80,43	17,09	19,19	NA	2,88	3,42	3,42	342,75
951	11,91	13,11	5,56	5,29	10,32	10,32	170,41	70,16	13,95	NA	0,09	0,1	1,1	62,16	9,14	166,29	6,41	6628	0	23,46	79,22	4,04	4,28	2,92	18,46	19,81	19,81	262,59	15,81	11,72	NA	0,06	0,06	1,06	20,48	5,65	136,06	9,01	11114	0	11,86	62,2	5,18	5,48	NA	16,93	18,63	18,63	374,95
952	7,42	11,97	3,08	1,11	2,57	2,57	151,72	82,87	56,91	NA	0,38	0,61	1,61	33,5	38,03	19,5	NA	2996	0	10,84	94,53	4,15	15,33	2,05	0,53	0,71	0,71	179,97	23,22	129,82	NA	0,73	2,7	3,7	4,15	72,94	5,69	0,57	NA	0	0	0	8,42	27,56	NA	0,05	0,42	0,42	235,6
953	11,9	23,49	1,64	1,19	1,26	1,26	50,31	1,33	21,15	NA	0,49	0,97	1,97	16,64	49,34	29,35	4,26	34143	0	0,65	20,35	22,64	63,31	5,48	0,53	1,43	1,51	88,17	47,13	40,66	4,28	0,64	1,8	2,8	27,41	64,24	37,05	7,85	96233,5	16,43	1,16	6,62	46,18	98,6	NA	0,37	1,2	1,69	100,17
954	2,32	2,58	4,07	4,65	8,99	9,31	640,9	205,23	56,46	18,38	0,1	0,11	1,11	13,99	10,13	47,97	5,39	20895,9	0	20,49	72,93	-2,06	-2,18	-4,49	6,81	13,89	14,55	792,91	117	38,02	25,24	0,06	0,06	1,06	10,77	5,63	15,68	3,22	13628,26	0	27,96	109,96	1,49	1,61	3,61	1,82	9,22	10,44	880,76
955	0,58	2,56	0,47	0,52	0,81	0,81	292,86	61,75	146,12	NA	0,77	3,4	4,4	35,09	77,28	12,86	0,59	11168,89	22,53	27,69	70,21	0,91	4,1	0,85	0,68	0,89	0,89	339,88	54,45	192,45	0,44	0,78	3,53	4,53	26,85	77,91	12,33	0,7	10008,67	17,62	24,22	62,73	-0,39	-1,69	NA	0,57	0,97	0,97	214,94
956	-79,02	-79,02	NA	NA	NA	NA	NA	NA	NA	NA	NA	NA	1	-79,02	0	NA	NA	NA	0	NA	0	6,03	57,17	1,13	0,39	1,12	1,12	68,52	43,9	60,62	NA	0,89	8,49	9,49	18,29	89,46	6,74	NA	NA	0	2,31	60,34	13,28	53,78	1,62	0,72	1,33	1,33	44,4
957	4,72	5,09	0,66	13,99	14,41	14,41	51,2	1,47	3,5	0	0,07	0,08	1,08	4,72	7,23	65,33	NA	NA	0	0	0	3,76	11,77	NA	1,47	1,47	1,47	NA	NA	NA	NA	0,68	2,13	3,13	3,76	68,08	5,52	NA	NA	0	NA	0	12,08	23,77	NA	2,03	2,03	2,03	205,45
958	0,87	2,68	1,55	0,23	0,3	1,81	649,59	24,59	194,71	541,53	0,67	2,08	3,08	0,9	67,49	1,29	NA	NA	24,95	0,06	0,55	0,72	1,64	0,92	0,13	0,23	2,47	469,49	18,12	187,67	426,76	0,56	1,29	2,29	0,75	56,27	1,27	NA	NA	0	0,04	1,46	0,24	0,61	1	0,22	0,37	2,18	1504,17
959	0,6	1,11	0,76	0,23	0,6	0,61	461,07	73,94	197,4	1,5	0,45	0,83	1,83	21,93	45,49	1,33	0,76	8204,38	0,9	26,94	86,49	0,23	0,4	0,17	0,05	1,08	1,09	272,29	112,6	109,91	1,06	0,43	0,74	1,74	37,24	42,53	70,09	1,07	17981,7	0	27,69	52,18	2,41	3,96	1,71	0,02	1,59	1,6	258,52
960	1,69	1,85	7,03	9,22	10,19	11,23	1518,63	127,05	130,15	136,39	0,09	0,1	1,1	3,21	8,75	22,95	40,84	23493	0	6,33	23,01	-0,71	-0,75	-7,35	12,18	13,84	15,41	3777,49	376,15	227,23	363,03	0,06	0,06	1,07	0,64	6,14	1,56	15,86	7633	0	14,04	56,56	0,03	0,03	0,11	14,42	16,01	17,61	1570,37
961	-52,76	273,66	-22,4	0,07	0,54	0,66	154,95	82,06	175,1	22,51	1,19	-6,19	-5,19	25,82	119,28	-24,07	-0,78	5820,22	0	33,36	144,2	10,55	-231,66	2,07	0,4	0,69	0,81	71,29	21,02	71,17	8,12	1,05	-22,96	-21,96	61,15	104,55	10,09	-0,19	8872,33	0	9,91	77,77	7,63	178,42	NA	0,11	0,89	0,92	68,21
962	9,22	85,04	4,88	0,02	1,27	1,28	193,45	155,27	109,73	1,41	0,89	8,23	9,23	23,26	89,16	13,75	2,9	16837,89	12,53	7,44	47,82	0,27	2,25	0,21	0	1,36	1,36	284,05	242,17	105,47	0,26	0,88	7,3	8,3	9,48	87,95	5,91	2,87	12566,71	27,1	7,19	57,62	4,62	23,8	NA	0	1,46	1,53	243,96
963	26,03	28,03	18,84	5,87	9,29	9,31	264,19	56,43	16,53	0,31	0,07	0,08	1,08	50,46	7,14	539,61	2,36	18537,17	0	17,68	35,27	13,93	25,27	9,72	1,26	1,91	1,91	254,08	70,43	108,97	0,64	0,45	0,81	1,81	70,81	44,87	51,88	3,44	38222,5	0	39,7	64,59	28,09	34,25	NA	3,34	5,03	5,04	239,68
964	0,33	0,53	0,26	0,1	1,24	1,92	292,51	104,56	58,91	62,7	0,38	0,62	1,62	19,71	38,37	17,97	1,71	10651,1	11,24	15,54	78,83	-5,16	-7,65	-4,72	0,01	1,15	2,25	333,05	105,62	51,78	103,07	0,33	0,48	1,48	13,14	32,57	2,9	1,95	8857,33	12,4	16,74	100,99	-11,68	-15,6	-9,21	0,07	1,8	3,42	287,08
965	2,27	2,83	7,65	0,26	0,26	0,26	1229,87	0	240,48	0	0,2	0,25	1,25	2,27	19,82	118,79	0,85	NA	0	0	0	-2,74	-3,64	-4,75	0,14	0,14	0,14	630,81	0	154,71	0	0,25	0,33	1,33	-2,74	24,8	110,65	0,8	NA	0	0	0	15,67	24,68	28,71	0,54	0,54	0,54	666,88
966	22,77	85,03	8,62	0,93	1,28	1,28	138,16	32,62	94,32	NA	0,73	2,73	3,73	55,51	73,22	45,42	2,74	15443,83	0	12,39	45,6	52,02	88,13	7,54	2,55	2,61	2,61	52,77	1,29	18,9	NA	0,41	0,69	1,69	92,88	40,98	148,45	13,84	17565,57	0	5,92	34,65	32,96	60,23	NA	0,29	3,39	3,39	79,91
967	13,08	24,25	5,69	0,87	2,12	2,12	158,82	76,81	61,38	NA	0,46	0,85	1,85	17,06	46,08	36,65	3,63	30991	4,04	1,73	17,61	1,25	2,48	1,21	0,94	1,77	1,99	354,68	123,51	148,21	32,72	0,5	0,99	1,99	4,2	49,77	12,88	3,64	16742,5	5	2,87	26,57	0,84	1,53	0,85	0,99	2,08	2,15	370,98
968	2,63	2,8	1,2	12,5	13,22	16,1	166,96	7,43	10,21	29,8	0,06	0,07	1,07	2,94	6,2	42,38	NA	NA	0	0,14	8,17	2,03	2,67	0,74	3,04	3,06	3,63	132,16	0,64	31,47	18,36	0,24	0,32	1,32	2,03	24,07	16,72	6,13	NA	0	0	0	3,96	5,99	1,86	1,23	1,3	1,39	170,72
969	23,38	66,15	47,27	0,64	0,9	0,9	737,99	123,34	470,54	NA	0,65	1,83	2,83	32,9	64,66	52,78	1	28673,5	0	19,26	20,9	11,27	27,59	27,14	0,92	1,33	1,33	876,7	209,72	512,73	NA	0,59	1,45	2,45	21,04	59,16	33,97	1,97	17387	0	23,55	28,17	9,03	19,87	NA	0,97	1,61	1,61	911,3
970	9,87	39,53	14,73	0,47	0,82	0,82	316,44	9,22	399,52	NA	0,75	3	4	9,87	75,03	14,46	0,67	NA	0	0	0	5,99	33,59	3,21	0,32	1	1,08	195	0,16	146,73	12	0,76	4,27	5,61	31,12	82,18	10,5	1,02	21953	0	13,46	73,99	18,24	54,39	8,99	0,15	1,5	1,51	179,32
971	1,65	3,05	0,33	0,17	2,01	2,12	74,17	55,1	27,04	3,39	0,43	0,8	1,85	163,29	46	22,73	5,25	10113	4,03	32,85	84,21	1,48	3,34	0,33	0,68	1,65	1,69	81,3	40,92	41,16	1,48	0,55	1,23	2,25	138,11	55,62	14,79	10,96	10981,67	1,25	30,52	82,52	6,44	24,02	NA	0,72	1,29	1,3	129,93
972	-0,87	-4,62	-0,42	0,01	0,01	0,01	166,15	NA	95,56	NA	0,81	4,34	5,34	24,79	81,28	13,45	0,47	NA	0	12,54	52,72	-128,51	125,66	-235,21	0,05	0,07	0,07	666,19	30,18	1566,42	NA	2,02	-1,98	-0,98	-115,72	202,27	-36,33	-1,67	NA	0	23,42	-29,37	-26,24	41,84	-40,04	0,06	0,24	0,24	555,46
973	3,47	16,17	0,55	0,78	1,11	1,11	58,16	14,24	42,21	NA	0,79	3,66	4,66	11,46	78,53	10,49	1,48	17229,5	3,22	1,27	35,16	3,53	17,72	1,33	0,35	1,31	1,31	136,82	87,45	90,98	NA	0,8	4,02	5,02	10,32	80,08	9,49	2,88	18134,5	12,55	2,55	37,19	0,91	4,55	0,4	0,32	1,11	1,11	160,86
974	4,78	4,84	4,52	88,5	88,5	88,5	345,14	NA	3,85	NA	0,01	0,01	1,01	4,78	1,13	423,44	NA	NA	0	0	0	1,93	1,94	6,34	145,44	168,97	168,97	1193,6	164,38	6,99	NA	0,01	0,01	1,01	1,93	0,59	326,47	NA	NA	0	0	0	25,39	27,38	38,76	11,23	13,75	13,75	555,83
975	3,37	3,9	2,01	6,92	6,92	7,34	106,51	NA	29,19	12,29	0,14	0,16	1,16	3,37	13,63	24,73	NA	NA	0	0	0	6,21	8,08	1,57	1,3	4,34	4,34	91,87	63,67	19,88	NA	0,23	0,3	1,3	6,21	23,05	26,96	NA	NA	1,17	0	0	23,06	37,06	6,51	2,17	2,17	2,65	102,81
976	3,65	3,68	5,79	116,36	116,36	116,36	153,91	NA	4,91	NA	0,01	0,01	1,01	3,65	0,86	424,44	NA	NA	0	0	0	-1,29	-1,29	NA	NA	NA	NA	NA	NA	NA	NA	NA	NA	1	-1,29	0	NA	NA	NA	0	NA	NA	8,65	9,39	49,03	10,53	12,78	12,78	2062,33
977	10,08	32,28	4,71	0,45	1,4	1,4	170,68	106,37	112,62	NA	0,69	2,2	3,2	11,41	68,78	22,82	5,2	NA	1,88	0,62	6,41	19,61	50,04	16,92	0,3	1,28	1,28	313,94	184,99	188,78	NA	0,61	1,55	2,55	20,35	60,8	39,76	1,78	NA	0	0,63	2,34	18,61	34,11	14,88	0,54	1,74	1,76	291,2
978	-63,22	239,83	-40,78	0,54	0,75	0,81	235,42	58,15	286,97	17,59	1,26	-4,79	-3,79	-16,49	126,36	-46,87	NA	1465	0	30,14	363,96	19,61	-2017,96	10,55	0,48	0,91	1	195,78	82,95	192,51	18,53	1,01	-103,9	-102,9	58,88	100,97	19,42	NA	8928	0	21,12	64,28	37,37	102,89	16,49	1,01	1,46	1,62	160,59
979	23	56,07	18,01	0,05	1,28	1,49	285,72	200,38	162,94	34,78	0,59	1,44	2,44	54,28	58,98	39	NA	NA	0	24,48	50,74	9,27	27,45	11,19	0,04	1,08	1,19	439,36	299,84	286,75	32,02	0,66	1,96	2,96	24,76	66,24	13,99	1,6	8698,5	0	18,7	54,15	12,41	26,04	NA	0,06	1,35	1,5	860,72
980	17,35	100	1,4	1,55	1,61	1,61	29,44	0,69	11,44	NA	0,83	4,76	5,76	493,92	82,65	39,49	0,53	5921	0	38,43	91,81	9,61	100	0,59	0,5	0,88	0,88	22,22	7,26	19,3	NA	0,9	9,41	10,41	705,8	90,39	36,1	0,53	6240,24	0	42,5	94,41	2,19	100	NA	0,6	1,71	1,71	42,71
981	3,56	4,78	0,52	3,65	3,91	3,91	53,26	3,49	8,77	NA	0,26	0,34	1,34	3,56	25,56	13,93	NA	NA	8,85	0	0	1,3	1,57	0,34	5,36	5,78	5,78	94,04	6,76	4,73	NA	0,17	0,21	1,21	1,3	17,3	7,5	NA	NA	12,22	0	0	29,4	36,23	15,32	5,01	5,3	5,3	189,64
982	-4,48	-179,81	-344,03	2,43	3,22	3,22	28017,64	727,23	929,76	1,72	0,98	39,12	40,12	-1,03	97,51	-3,89	1,09	-49078,25	45,99	264,99	-84,67	-9,57	161,14	-678,24	7,3	7,6	7,6	25796,41	60,93	202,04	NA	1,06	-17,84	-16,84	-5,61	105,94	-6,91	1,06	-75447	16,28	280,51	-86,7	0,97	-15,19	NA	14,48	14,65	14,65	20916,42
983	2,87	7,92	1,41	0,23	1,09	1,57	178,56	96,11	111,61	54,65	0,64	1,75	2,75	16,72	63,7	5,33	NA	3537	0	6,77	75,73	5,36	16,26	1,77	0,34	1,16	1,49	120	58,03	66,6	23,72	0,67	2,03	3,03	21,82	67,04	10,67	3,71	6858	10,6	5,43	61,1	1,93	7,64	0,62	0,27	1,12	1,21	116,38
984	1,02	7,04	0,32	0,57	2,33	2,33	116,62	81,02	46,12	0,01	0,86	5,93	6,93	9,41	85,56	2,45	15,71	44888,2	0	2,68	64,44	3,53	11,7	0,44	0,3	1,3	1,33	45,55	30,73	30,8	0,92	0,7	2,32	3,32	19,04	69,85	7,04	3,88	50441,2	0	1,94	57,48	4,82	33,12	NA	0,61	1,15	1,16	209,55
985	2,11	2,12	8,77	221,57	224,17	224,91	1519,02	17,38	6,66	4,99	0	0	1	2,11	0,44	473,91	NA	NA	0	0	0	0,88	0,89	1,93	150,66	159,97	163,34	798,42	45,02	4,83	16,54	0,01	0,01	1,01	0,88	0,61	143,75	NA	NA	0	0	0	2,36	2,46	1,76	19,37	23,6	24,15	271,73
986	-38,6	95,04	-69,87	0,07	0,62	0,65	660,63	407,25	741,99	23,22	1,41	-3,46	-2,46	-25,75	140,62	-20,85	-0,59	-19138	0	23,26	-95,55	-16,06	290,62	-44,06	0	0,81	0,99	998,79	700,81	861,87	158,33	1,06	-19,1	-18,1	-4,51	105,53	-8,06	0,87	4495,5	0,2	31,7	224,71	1,89	-686,89	0,86	0,08	0,63	0,89	165,21
987	14,77	23,88	6,32	1,51	2,75	2,75	156,24	69,47	55,99	0	0,38	0,62	1,62	14,77	38,15	38,71	NA	NA	0	0	0	37,41	50,61	11,24	1,51	4,71	4,71	109,35	73,51	22,97	0	0,26	0,35	1,35	39,19	26,07	143,54	NA	9559	0	0,53	3,45	5,24	26,57	2,63	0,22	0,82	1,13	182,66
988	-25,73	-30,87	-6,36	3,32	6,01	6,01	90,26	39,85	14,82	NA	0,17	0,2	1,2	-25,73	16,65	-154,56	NA	NA	0	0	0	6,43	27,16	12,35	0,38	0,54	0,54	699,57	85,69	528,11	NA	0,76	3,22	4,22	6,43	76,33	15,4	0,4	NA	0	0	0	-3,33	-38,86	-13,71	0,39	0,54	0,54	1500,43
989	-6,32	-6,32	NA	NA	NA	NA	NA	NA	NA	NA	NA	NA	1	-6,32	0	NA	NA	NA	0	NA	0	3,63	3,63	5,71	NA	NA	NA	573,38	NA	NA	NA	NA	NA	1	3,63	0	NA	NA	NA	0	0	0	NA	25,83	NA	NA	0	NA	NA
990	8,83	21,95	15,72	0,8	1,52	1,52	649,61	273,74	382,95	NA	0,6	1,49	2,49	9,15	59,77	18,32	4,31	NA	0	0,58	2,42	12,43	25,7	17,5	1,1	1,81	1,81	512,4	185,05	261,72	NA	0,52	1,07	2,07	12,68	51,65	27,32	7,27	NA	0	0,35	1,36	16,66	34,95	NA	1,12	1,85	1,85	388,24
991	2,91	14,69	0,74	0,4	1,24	1,24	93,17	61,98	73,67	0	0,8	4,04	5,04	34,74	80,17	3,63	NA	NA	0	8,12	86,91	12,79	54,63	5,24	0,32	1,3	1,3	149,17	110,45	112,99	0	0,77	3,27	4,27	19,97	76,59	16,7	87,52	NA	0	2,94	28,53	4,47	16	1,84	0,6	1,39	1,39	149,77
992	6,94	16,91	4,5	0,3	0,59	1,28	236,4	32,64	112,79	78,37	0,59	1,43	2,44	15,28	58,94	23,53	1,38	31274,11	2,81	5,4	31,42	1,68	4,52	3,37	0,02	0,35	1,58	731,48	100,49	245,22	371,48	0,62	1,67	2,7	8,15	62,94	11,37	1,67	19496,72	23,72	13	44,2	-1,7	-5,61	-2,37	0,03	0,57	1,3	507,54
993	1,05	1,05	5,83	NA	NA	NA	2022,29	NA	NA	NA	NA	NA	1	1,05	0	NA	NA	NA	0	0	0	1,08	1,08	5,82	NA	NA	NA	1964,38	NA	NA	NA	NA	NA	1	1,08	0	NA	NA	NA	0	0	0	11,98	12,4	75,16	29,59	29,59	29,59	2282,61
994	0,06	0,8	0,05	0,01	0,93	0,93	285,62	235,7	242,31	1,23	0,92	12,05	13,05	4,29	92,34	3,26	0,79	27158,83	4,92	3,31	49,45	0,38	2,83	0,14	0,01	0,92	0,93	131,06	99,65	96,53	1,13	0,87	6,44	7,44	8,81	86,56	3,59	0,7	46283,17	10,67	3,03	30,08	3,97	19,8	NA	0,01	0,78	0,82	103,8
995	-98,19	-254,37	-51,19	1,16	1,3	1,34	190,3	10,23	74,46	3,15	0,61	1,58	2,59	-52,05	61,4	-161,49	1,09	NA	0	24,06	-177,06	16,47	56,01	12,98	0,36	1,46	1,48	286,97	163,18	149,21	2,88	0,7	2,39	3,4	20,31	70,61	23,45	1,94	NA	0	3,03	22,38	-36,09	-104,67	NA	0,87	-4,07	-4,12	146,07
996	14,27	91,26	9,36	0,72	1,75	1,77	239,44	124,53	120,63	2,24	0,81	5,17	6,4	21,75	84,37	20,87	1,66	NA	0	4,91	49,37	3,45	26,9	3,02	0,1	1,5	1,5	318,78	256,66	184,36	0,85	0,87	6,8	7,8	11,18	87,18	7,15	1,07	NA	0	6,77	49,81	0,58	3,25	NA	0,02	3,03	3,12	766,3
997	-7,84	-32,01	-11,5	0,59	0,76	0,76	535,59	66,26	398,9	NA	0,76	3,08	4,08	-7,84	75,51	40,59	0,63	NA	0	0	0	7,07	40,31	19,09	0,09	0,39	0,39	983,3	241,09	802,05	NA	0,82	4,71	5,71	7,07	82,47	26,27	0,27	NA	0	0	0	-3,77	-10,64	-4,75	0,54	0,68	0,68	458,72
998	-113,76	-113,76	-223,44	NA	NA	NA	214,09	NA	NA	NA	NA	NA	1	-113,76	0	NA	NA	NA	0	0	0	2,27	12,03	0,63	0,88	1,23	1,23	101,3	28,55	81,3	NA	0,81	4,3	5,3	4,38	81,15	2,8	NA	NA	0	0,59	27,13	-0,15	-1,21	-0,05	0,26	1,14	1,14	125,51
999	6,63	49,73	1,63	NA	NA	NA	89,73	NA	NA	NA	0,11	0,8	7,5	114,91	86,67	132,03	2,34	NA	0	26,62	85,74	11,11	65,61	1,89	NA	NA	NA	61,93	NA	NA	NA	0,22	1,31	5,9	171,77	83,06	66,44	1,09	6385,56	0	27,34	89,63	9,2	56,49	NA	NA	NA	NA	100,61
1000	10,55	38,88	3,69	1,16	1,4	1,4	74,61	21,41	90,22	NA	0,73	2,69	3,69	10,55	72,87	14,47	NA	NA	0	0	0	5,16	11,45	17,63	0,33	1,85	1,85	1242,82	236,28	662,88	NA	0,55	1,22	2,22	5,16	54,91	9,41	NA	NA	0	0	0	16,78	33,32	NA	0,12	1,79	2,01	229,11
1001	29,01	-20	41,29	0	0,39	0,39	519,56	469,74	1243,62	NA	2,45	-1,69	-0,69	45,81	245,04	12,69	-41,28	NA	0	23,92	214,39	26,5	541,71	16,46	0,52	1,05	1,05	226,16	109,39	208,74	NA	0,95	19,44	20,44	40,13	95,11	29,46	6,47	NA	0	8,47	29,92	16,73	84,1	14,69	0,44	0,84	0,84	319,68
1002	0,56	2,62	0,59	0,01	1,1	1,14	383,11	226,49	184,91	8,47	0,79	3,66	4,66	3,61	78,55	4,86	1,14	NA	16,13	3,2	35,04	2,13	8,87	2,47	0,01	0,81	0,81	421,69	230,6	249,09	NA	0,76	3,16	4,16	5,58	75,99	7,79	0,7	NA	12,97	4	30,93	1,01	5,44	NA	0,04	1	1	429,77
1003	25,1	54,42	11	0,62	0,97	0,97	159,95	24,61	71,4	0,11	0,54	1,17	2,17	51,36	53,89	60,96	0,95	19534,67	0	11,51	38,85	8,09	16,96	2,47	0,1	1,17	1,17	110,98	56,5	17,96	0,07	0,52	1,1	2,1	34,8	52,3	50,3	1,17	18816,46	31,76	8,14	42,56	5,15	24,8	NA	0,14	1,18	1,18	390,98
1004	0,92	7,39	1,07	0,12	1,06	1,06	425,15	207,59	169,81	NA	0,88	7,06	8,06	9,26	87,6	1,08	1,05	NA	46,09	9,72	75,73	0,81	6,46	0,95	0,16	1,23	1,23	424,37	201,73	187,5	NA	0,87	6,94	7,94	7,04	87,41	0,93	1,22	NA	41,79	7,25	107,03	NA	NA	NA	NA	NA	NA	NA
1005	4,28	7,15	3,26	1,26	1,91	1,91	278,22	70,74	99,1	NA	0,4	0,67	1,67	15,38	40,18	61,96	2,43	28459,33	3,16	8,46	27,82	7,63	11,84	5,5	1,33	2,24	2,24	262,74	82,2	60,81	NA	0,36	0,55	1,55	21,1	35,6	79,42	2,95	30451,67	11,34	9,73	30,88	16,22	89,65	NA	0,61	1,14	1,14	311,22
1006	-0,77	-15,16	-3,99	34,33	35,2	35,2	1903,18	5,37	6,15	0	0,95	18,8	19,8	-0,77	94,95	13,79	1,13	NA	82,93	0	0	-2,59	-66,98	-11,68	0,05	0,06	0,06	1641,36	10,1	1327,93	0	0,96	24,87	25,87	-2,59	96,13	15,99	0,19	NA	0	0	0	-2,93	-146,06	NA	0,01	0,02	0,02	1327,13
1007	-3,84	7,04	-3,1	0,06	0,49	0,51	294,71	194,57	448,92	5,85	1,55	-2,83	-1,83	0,35	154,53	3,08	-2,59	7431,5	0	3,38	49,31	-7,68	-58,47	-6,85	0,11	0,94	0,96	324,64	231,27	278,37	5,28	0,87	6,61	7,62	-1,35	86,87	2,2	0,82	8324,33	0	5,64	72,24	6,65	33,84	NA	0,46	0,97	1	187,94
1008	1,27	1,38	NA	11,08	11,08	13,01	NA	NA	NA	NA	0,08	0,08	1,08	12,25	7,68	16,59	NA	NA	0	NA	49,47	-0,11	-0,12	NA	15,89	15,89	18,58	NA	NA	NA	NA	0,05	0,06	1,06	29,9	5,38	-2,08	NA	892	0	NA	90,02	19,79	21,46	28,24	6,91	10,76	12,79	519,63
1009	-0,19	-1,05	-0,05	0,48	1,5	1,56	93,41	60,01	58,8	3,57	0,82	4,44	5,44	12,49	81,61	-0,24	NA	7736	17,23	3,25	69,31	1,02	5,41	0,2	0,24	1,3	1,33	70,35	55,46	52,24	1,28	0,81	4,32	5,32	13,62	81,19	1,25	NA	7413	5,53	2,44	74,27	3,61	28,23	1,59	0,03	0,93	0,94	159,91
1010	6,22	66,53	3,7	0,01	1,03	1,07	217,02	184,9	127,76	8,05	0,91	9,7	10,7	16,22	90,65	6,86	1,65	12716,25	25,79	5,95	52,07	4,61	34,68	3,87	0,09	1,03	1,05	305,54	197,38	154,18	2,95	0,87	6,52	7,52	12,08	86,7	5,32	1,11	11257,13	30,93	6,27	47,27	7,5	28,53	4,22	0,05	1,43	1,43	205,11
1011	0,14	0,15	0,21	10,36	11,36	11,36	568,48	49,28	49,28	0	0,09	0,1	1,1	0,14	8,79	1,54	NA	NA	0	0	0	0,17	0,18	NA	10,35	10,35	10,35	5236,69	NA	500,31	NA	0,1	0,11	1,11	2,05	9,66	1,71	NA	NA	0	20	48,34	5,61	6,27	57,98	8,55	9,49	9,49	3761,58
1012	6,42	9,93	2,09	1,33	2,82	2,82	118,81	60,98	41,43	0,11	0,35	0,55	1,55	6,42	35,36	20,71	423,49	NA	0	0	0	6,64	10,44	4,16	1,57	2,86	2,87	227,99	89,3	71,27	0,92	0,36	0,57	1,57	6,64	36,42	23,23	7,47	NA	0	0	0	2,39	5,25	NA	1,01	1,8	1,8	275,24
1013	-1,87	-6,04	-1,5	0,44	0,47	0,47	290,24	7,52	199,19	0	0,69	2,23	3,23	-1,87	69,01	15,63	0,49	NA	0	0	0	0,22	0,29	0,29	0,09	3,26	3,26	481,01	389,63	122,66	NA	0,26	0,35	1,35	0,22	25,78	28,96	4,69	NA	0	0	0	5,18	6,47	1,99	1,37	3,11	3,11	140,08
1014	1,28	12,35	1,11	0,51	3,9	3,9	317,15	151,18	44,51	NA	0,47	4,5	9,68	13,33	89,67	12,56	0,95	10502,43	21,6	10,48	70,05	2,46	27,82	2,78	0,04	0,75	0,75	411,35	124,19	108,49	0,91	0,68	7,71	11,32	9,57	91,16	13,31	0,49	14353,77	16,29	8,03	43,3	-0,02	-0,08	-0,03	0,01	0,56	0,6	574,58
1015	-155,04	192,49	-180,51	0,12	0,12	0,55	424,95	NA	756,65	332,15	1,81	-2,24	-1,24	-155,04	180,55	-85,87	NA	NA	0,01	0	0	104,88	263,3	39,32	1,46	1,46	1,66	136,47	NA	81,21	16,92	0,6	1,51	2,51	104,88	60,17	174,33	NA	NA	0	0	0	23,05	49,7	28,29	1,87	1,87	1,87	446,66
1016	38,46	46,9	11,95	2,81	2,81	2,82	113,35	0	14,8	0,22	0,15	0,18	1,22	183,58	17,99	415	1,4	NA	0	45,07	68,18	-48,73	-279,35	-14,86	0,25	0,69	0,71	111,03	37,16	84,12	2,04	0,83	4,73	5,73	101,76	82,56	-34,65	0,44	NA	0	45,9	118,81	14,17	72,04	7,71	0,14	1,17	1,18	198,11
1017	6,58	54	2,72	0,01	0,99	0,99	150,65	128,04	111,75	0	0,88	7,21	8,21	18,61	87,82	15,12	0,93	30435	12,54	4,97	41,63	0,1	1,44	0,1	0,01	0,25	0,98	368,73	82,97	278,34	251,21	0,93	13,55	14,55	4,24	93,13	3,72	0,81	11234,67	16,75	4,2	46,56	1,12	6	NA	0,3	0,46	0,77	74,16
1018	-10,79	-10,79	NA	NA	NA	NA	NA	NA	NA	NA	NA	NA	1	-10,79	0	NA	NA	NA	0	NA	0	-1,12	-1,12	NA	NA	NA	NA	NA	NA	NA	NA	NA	NA	1	-1,12	0	NA	NA	NA	0	NA	NA	8,81	37,97	NA	0,21	2,31	2,31	1160,36
1019	1,65	1,65	0,32	NA	NA	NA	44,13	NA	NA	NA	NA	NA	1	1,65	0	NA	NA	NA	0	0	0	0,25	0,82	0,2	0,42	1,43	1,43	298,29	208,09	206,08	NA	0,7	2,32	3,32	0,25	69,85	0,35	NA	NA	0	0	0	-1,84	-7,71	-16,46	0,33	1,16	1,16	3250,96
1020	1,88	3,06	1,03	1,15	2,65	2,65	199,81	107,71	72,11	0,12	0,39	0,63	1,63	89,25	38,73	29,85	26,01	11498,4	0	47,83	77,48	19,84	26,78	8,01	1,99	3,11	3,11	147	37,46	33,48	0,08	0,26	0,35	1,35	66,21	25,91	89,25	2,74	15254,33	0	18,73	58,48	10,7	43,42	NA	0,03	1	1,16	272,44
1021	0,66	3,44	1,66	0,87	0,88	0,88	922,87	8,22	734,48	NA	0,81	4,26	5,26	0,67	80,98	4,03	0,67	NA	0	0,04	0,65	1,77	3,94	0,22	0,25	0,95	0,95	44,47	16,54	23,88	NA	0,55	1,23	2,23	2,26	55,08	32,22	0,93	NA	0	0,06	2,55	5,51	11,86	6,56	0,42	1,87	1,87	434
1022	-81,6	-247,22	-49,41	1,47	1,47	1,47	183,48	0,3	146,05	NA	0,67	2,03	3,03	35,18	67	-121,79	NA	NA	0	70,71	309,16	70,52	95,98	57,68	2,63	3,77	3,77	297,71	89,08	78,1	NA	0,27	0,36	1,36	87,83	26,53	265,85	NA	NA	0	14,16	15,71	17,18	20,64	8,88	3,56	5,96	5,96	188,18
1023	2,64	4,36	0,68	0,03	1,43	1,43	94,53	48,56	19,27	NA	0,4	0,65	1,65	48,87	39,52	16,04	1,35	11545,88	16,45	11,98	84,54	0,75	1,26	0,44	0,06	1,41	1,41	211,92	105,52	32,6	0,52	0,4	0,68	1,68	57,38	40,38	10,81	1,34	13479,56	21,76	32,97	87,53	0,68	1,04	NA	0,08	1,72	1,72	253,98
1024	-54,83	-89,65	-75,42	0,06	0,77	1,1	502,12	96,62	128,46	46,05	0,3	0,49	1,64	-13,86	38,84	-145,35	0,92	579,3	1,88	56,35	704,37	2,49	4,23	1,49	0,15	0,31	0,31	217,56	13,56	84,28	NA	0,41	0,7	1,7	49,15	41,08	45,12	0,7	7157,9	0	27,89	70,38	30,12	42,08	10,61	0,83	1,01	1,01	128,15
1025	-0,05	-0,14	-0,3	0,03	0,25	0,95	2100,28	229,96	1036,21	732,72	0,5	1,32	2,63	0,58	61,98	8,7	0,73	157716,67	0	3,65	11,23	-4,37	-12,14	-59,37	0,05	0,27	0,32	4950,59	563,3	2570,99	117,91	0,53	1,46	2,78	-3,62	64,04	0,91	0,43	22159,75	0	10,08	66,04	-0,09	-0,25	NA	0,06	0,38	0,45	5149,16
1026	0,22	1,54	0,08	0,15	0,7	1,15	138,43	63,72	100,12	53	0,86	5,92	6,92	7,16	85,56	8,76	6,88	5032	12	2,63	32,27	9,27	33,1	3,45	0,36	0,39	1,37	135,53	3,18	96,08	95,23	0,72	2,57	3,57	14,41	72	14,16	15,39	7570	0	1,91	24,52	13,54	39,52	5,3	0,33	0,41	1,53	142,49
1027	-50,77	-107,2	-34,44	0,57	1,86	1,93	247,62	88,22	98,6	6,27	0,45	0,94	2,11	-1,08	52,64	-101,41	3,05	NA	0	33,71	620,63	0,29	NA	0,2	NA	NA	NA	257,16	188,46	NA	2,06	NA	NA	NA	16,47	0	NA	0	21190,2	0	11,43	79,15	3,98	12,82	NA	0,1	1,29	1,3	280,4
1028	-10,14	-37,24	-26,26	0,03	0,05	1,37	945	7,24	674,24	908,76	0,73	2,67	3,67	2,92	72,76	-13,94	50,67	685,67	0	33,81	479,68	7,74	25,92	20,44	0,31	0,33	1,36	961,18	13,34	664,93	692,76	0,7	2,35	3,35	14,25	70,12	11,04	6,35	1328,5	0	17,18	227,78	-3,57	-10,21	-5,73	0,18	0,68	1,45	583,73
1029	-0,14	-4,05	-0,1	0,07	0,82	0,98	245,42	169,24	228,32	38,88	0,96	27,55	28,55	13,28	96,5	3,96	0,85	-21778	0	9,03	-128,91	-3,81	-292,72	-2,27	0,11	0,73	0,99	216,45	128,35	206,19	53,15	0,99	75,84	76,84	11,89	98,7	-3,42	0,37	29762,5	0	9,34	100,17	-0,36	-30,9	-0,19	0,12	0,81	0,98	186,57
1030	1,78	13,75	1,22	2,99	4,48	6,58	251,39	34,3	22,98	48,93	0,87	6,74	7,74	68,77	87,07	6,6	2,32	NA	0	46,14	91,34	2,72	11,38	1,1	2,34	2,69	2,69	146,81	10,51	29,46	0	0,76	3,18	4,18	123,57	76,06	28,12	1,76	NA	0	48,74	83,75	9,85	35,24	2,74	1,01	1,49	1,49	101,17
1031	3,01	38,32	1,82	0,12	1,07	1,07	220,76	189,9	199,73	0	0,92	11,73	12,73	13,63	92,15	4,13	5,06	NA	0	6,42	68,95	2,84	21,94	1,63	0,69	0,99	1,07	208,44	46,89	155,35	12,47	0,87	6,73	7,73	13,47	87,06	9,74	1,25	NA	0	6,09	45,31	4,31	22,7	2,32	0,53	1,12	1,16	196,01
1032	7,94	33	40,57	0,56	0,92	0,92	1098,92	501,65	1397,47	NA	0,76	3,16	4,16	7,94	75,95	10,45	0,81	NA	0	0	0	12,05	63,46	20,58	0,68	1,1	1,1	621,58	126,27	297,9	NA	0,81	4,26	5,26	23,29	81,01	25,7	1,09	26790,67	0	19,18	41,32	-3,67	-228,89	NA	0,98	1,31	1,31	986,92
1033	0,07	0,57	0,33	0,05	0,18	0,18	1759,19	29,24	227,62	NA	0,88	7,48	8,48	0,11	88,2	6,5	0,9	NA	0	0,22	0,33	1,73	12,52	8,13	0,41	0,56	0,56	1709,86	21,81	149,43	NA	0,86	6,23	7,23	1,78	86,17	8,73	0,97	NA	0	0,22	0,33	1,93	11,81	NA	1,84	1,99	1,99	1726,37
1034	NA	NA	NA	NA	NA	NA	NA	NA	NA	NA	NA	NA	NA	NA	NA	NA	NA	NA	NA	NA	NA	NA	NA	NA	NA	NA	NA	NA	NA	NA	NA	NA	NA	NA	NA	NA	NA	NA	NA	NA	NA	NA	NA	NA	NA	NA	NA	NA	NA
1035	-5,73	-71,5	-196,96	1,09	1,1	1,1	12551,07	140,11	11278,7	NA	0,92	11,48	12,48	-5,73	91,99	-6,23	NA	NA	0	0	0	5,1	15,57	36,15	1,51	1,56	1,56	2578,28	74,77	1636,62	NA	0,67	2,05	3,05	5,1	67,22	7,59	NA	NA	0	0	0	-13,98	-21,54	-35,37	3,13	3,59	3,59	921,28
1036	0,06	0,68	0,04	0,53	0,8	0,93	216,13	51,95	192,73	24,7	0,91	9,83	10,83	35,44	90,77	0,66	0,6	4831,57	0	20,95	98,1	-2,99	-52,48	-1,93	0,48	0,74	0,91	235,28	55,47	218,43	38,03	0,94	16,53	17,53	25,24	94,3	-3,17	0,42	7592,9	0	18,25	92,79	2,87	38,26	1,41	0,33	0,82	0,92	179,31
1037	27,08	93,21	13,99	0,57	1,05	1,23	188,57	62,65	130,88	25,09	0,71	2,44	3,44	53,4	70,95	49,73	2,5	NA	0	13,6	37,83	43,15	94,9	19,55	0,36	1,47	1,75	164,88	95,97	86,24	24,73	0,54	1,2	2,2	72,23	54,53	91,3	7,11	44988,2	0	13,17	30,67	56,1	96,13	NA	0,4	2,07	2,41	141,3
1038	-0,3	-0,3	-0,61	998	998	998	477,07	NA	NA	NA	0	0	1	-0,3	0,1	-300	NA	NA	0,1	0	0	0,4	0,4	0,57	5006	5006	5006	522,71	NA	0,1	NA	0	0	1	0,4	0,02	2000	NA	NA	0	0	0	9,92	10,77	131,3	12,64	12,64	12,64	4819,83
1039	4,08	6,14	2,69	1,61	2,65	2,67	240,5	77,17	74,51	1,31	0,34	0,51	1,51	36,04	33,58	37,26	4,18	13804,52	0	21,06	65,86	25,64	32,57	15,06	3,12	4,34	4,41	213,79	50,15	41,22	3,01	0,21	0,27	1,27	50,82	21,3	145,39	5,8	25226,27	0	14,79	36,88	18,23	24,72	11,82	2	3,08	3,12	235,98
1040	7,09	37,24	38,36	17,93	29,93	29,93	1974,8	136,17	11,34	NA	0,81	4,25	5,25	7,13	80,96	16,47	1,2	1226902	68,42	0,24	0,25	6,14	31,62	33,78	332,43	623,74	623,74	2003,29	163,3	0,56	NA	0,81	4,15	5,15	6,21	80,59	15,97	1,21	1091900	67,72	0,4	0,43	6,33	30,77	NA	24,29	40,57	40,57	1950,89
1041	-26,07	-1782,02	-18,5	0,55	0,76	0,76	259,09	52,09	244,17	NA	0,98	67,15	68,37	-14,8	98,54	-3,12	0,24	NA	0	7,99	79,3	35,41	90,52	9,95	0,95	1,25	1,25	102,24	17,29	58,7	NA	0,59	1,51	2,56	63,63	60,88	123,87	NA	21903	0	7,93	24,72	13,61	46,22	NA	0,9	1,03	1,03	134,43
1042	-0,73	-5,31	-0,14	0,94	1,19	1,19	71,32	14,66	59,95	NA	0,86	6,29	7,29	183,14	86,29	-0,84	NA	NA	0	36,33	99,68	-18,56	139,3	-9,17	0,13	0,54	1,29	179,81	55,43	137,49	105,55	1,13	-8,51	-7,51	32,68	113,32	-16,38	NA	3373,89	0	25,31	153,04	9,91	-142,23	2,34	8,92	13,66	13,66	86
1043	NA	NA	NA	NA	NA	NA	NA	NA	NA	NA	NA	NA	NA	NA	NA	NA	NA	NA	NA	NA	NA	1,12	100	0,83	0,3	1,01	1,01	271,6	188,32	265,62	NA	0,99	88,66	89,66	1,12	98,88	1,13	NA	NA	0	0	0	9,41	89,02	1,87	0,35	0,58	0,58	72,32
1044	-351,4	-1324,5	-42,32	1,37	1,37	1,37	38,3	0,03	31,72	NA	0,73	2,77	3,77	-283,14	73,47	-478,29	NA	-1858,5	0	8,22	-24,29	26,91	88,85	5,72	0,88	1,52	1,52	77,4	32,3	50,33	NA	0,7	2,3	3,3	49,63	69,71	38,61	NA	5309	0	4,83	44,49	24,31	46,83	NA	0,42	1,06	2,08	97,56
1045	4,35	45,62	5,22	0,7	1,2	1,2	437,91	162,89	351,7	0,89	0,9	9,49	10,49	23,01	90,47	5,69	5,88	28913,63	0	22,39	71,69	2,05	21,06	4,93	0,98	1,18	1,18	875,71	124,79	714,95	1,85	0,9	9,29	10,29	19,02	90,28	3,34	5,05	21377,38	0	40,83	88,32	16,07	71,48	NA	0,84	1,37	1,37	477,39
1046	0	0	NA	NA	NA	NA	NA	NA	NA	NA	NA	NA	1	0	0	NA	NA	NA	0	NA	NA	0	0	NA	NA	NA	NA	NA	NA	NA	NA	NA	NA	1	0	0	NA	NA	NA	0	NA	NA	-9,6	-10,62	NA	10,42	10,42	10,42	NA
1047	1,79	6,07	1,06	0,21	0,72	1,27	217,03	77,61	150,71	83,78	0,71	2,39	3,39	21,5	70,54	2,53	2,77	7188	0	11,72	100,75	-2,77	-8,29	-0,79	0,34	1,35	1,37	104,04	68,63	68,01	1,03	0,67	1,99	2,99	27,94	66,6	0,66	3,46	1583,85	0	8,78	90,83	8,94	25,33	3,27	0,52	1,51	1,55	133,26
1048	2,84	23,8	1,16	0,02	1,12	1,13	149,02	116,4	105,89	2	0,88	7,37	8,37	2,84	88,05	5,3	1,53	NA	0	0	0	2,07	18,6	1,1	0,04	0,95	0,96	193,54	142,54	156,27	0,82	0,89	8	9	2,13	88,89	8,15	0,84	NA	0	0,03	0,49	-0,98	-11,39	-0,67	0,23	0,83	0,84	249,63
1049	3,58	120,08	3,77	0,04	0,73	0,73	384,96	219,83	334,75	0,19	0,97	32,57	33,57	24,38	97,02	6,53	0,35	18467	7,53	21,95	65,64	2,54	69,69	2,28	0,21	0,48	0,48	326,53	32,99	142,47	0,06	0,96	26,38	27,38	9,83	96,35	5,11	0,78	20774	27,49	6,53	54,97	-19,28	132,61	-98,81	0,07	0,15	0,15	1865,22
1050	-5,25	-6,03	-2,48	3,67	4,33	4,35	172,57	14,32	21,99	0,57	0,13	0,15	1,15	0,87	12,99	10,43	2,02	21579	0	2,89	54,94	-3,71	-4,62	-1,33	2,31	3,01	3,01	130,27	17,61	25,33	0,18	0,2	0,25	1,25	5,38	19,75	43,31	2	20715,5	0	3,25	44,08	-0,47	-0,62	NA	1,85	3,21	3,39	117,14
1051	8,67	17,41	2,28	0,04	1,99	1,99	96,1	92,76	47,6	NA	0,5	1,01	2,01	13,26	50,21	17,26	NA	NA	0	1,21	29,05	-0,91	-1,72	-5,46	0,3	2,13	2,13	2179,43	1854,92	1000,23	NA	0,47	0,88	1,88	5,92	46,85	-1,95	NA	NA	0,45	40,93	87,87	8,12	14,78	NA	0,89	2,22	2,22	1103,41
1052	12,64	27,25	6,9	1,93	1,93	1,93	199,15	NA	101,68	NA	0,54	1,16	2,16	17,5	53,62	23,57	NA	1793,5	0	2,66	21,94	5,89	9,43	4,14	2,83	2,83	2,83	255,7	NA	88,15	NA	0,38	0,6	1,6	12,4	37,57	15,67	NA	2069	0	4,58	41,76	9,47	13,76	3,93	3,21	3,5	3,5	151,02
1053	-0,51	103,85	-0,78	0,06	0,77	0,77	551,98	32,26	372,8	0,01	1	-203,02	-202,02	-0,31	100,49	0,12	0,01	NA	31,3	0,31	23,83	0,48	196,48	0,89	0,04	0,9	0,9	682,86	36,25	476,15	0,01	1	412,56	413,56	0,59	99,76	0,78	0,04	NA	29,09	0,22	6,01	-2,75	167,34	-3,45	0,28	0,36	0,48	456,79
1054	6,94	7,1	4,87	NA	NA	NA	121,32	39	NA	NA	NA	NA	1,02	6,94	2,18	NA	NA	NA	0	0	0	2	4,08	0,75	2	2	2	136,74	NA	67,65	NA	0,5	1,02	2,04	2	51,07	3,99	NA	NA	0	0	0	5,73	6,5	1,22	8,43	8,43	8,43	77,65
1055	-6,61	-6,61	NA	NA	NA	NA	NA	NA	NA	NA	0	0	1	-6,61	0	NA	NA	NA	0	NA	0	0,75	1,74	1,15	0,61	1,76	1,76	558,54	360	313,75	NA	0,57	1,31	2,31	0,75	56,8	1,32	NA	NA	0	0	0	10,81	81,05	3,01	0,1	1,11	1,15	101,45
1056	3,07	3,1	1,76	132,58	132,58	132,58	91,25	NA	1,56	NA	0,01	0,01	1,01	3,07	0,75	407,5	NA	NA	0	0	0	-5,71	-5,71	-19,31	NA	NA	NA	1231,81	206,31	NA	NA	NA	NA	1	-5,71	0	NA	NA	NA	0	0	0	-38,51	100	NA	0,59	0,59	0,59	NA
1057	4,85	18,4	0,84	0,24	0,97	1,37	63,33	33,48	45,65	18,51	0,74	2,79	3,79	63,4	73,62	6,59	NA	NA	0	10,16	74,09	16,2	54,88	4,29	0	1,42	1,42	96,42	95,19	47,59	0	0,7	2,39	3,39	46,18	70,47	23	NA	13585	20,32	7,94	39,64	11,51	34,01	2,25	0,15	1,38	1,38	71,07
1058	-2,73	-11,6	-3,42	0,3	0,54	0,54	457,16	72,5	40,01	NA	0,67	2,84	4,25	7,45	76,46	30,88	0,38	NA	57,9	12,75	26,04	11,9	29,64	11,32	0,8	0,88	0,88	346,53	15,51	103,17	NA	0,6	1,49	2,49	21,15	59,87	66,65	0,86	NA	29,76	8,81	16,33	-40,23	-135,24	-30,12	0,81	0,84	0,84	272,56
1059	-4,24	-4,66	-1,94	8,43	9,49	10,74	167,35	16	15,08	19,11	0,09	0,1	1,1	71,16	9,13	-46,37	NA	5771	0	34,57	98,41	-15,09	-17,62	-5,38	5,89	6,04	6,9	129,81	2,65	18,15	15,91	0,14	0,17	1,17	48,24	14,33	-105,34	NA	3995	0	22,59	107,66	7,96	9,59	2,42	5,02	5,37	6,01	110,59
1060	-18,47	-19,31	-236,83	10,72	11,31	11,31	4681,13	108,3	182,4	NA	0,04	0,05	1,05	21,32	4,35	-424,18	1,86	-2135	0	510,25	-286,79	65,02	71,69	NA	0,53	17,22	17,22	NA	NA	NA	NA	0,09	0,1	1,1	69,33	9,31	698,68	NA	NA	0	NA	-31,22	6,03	24,72	NA	0,01	1,34	1,34	56,04
1061	4,46	4,4	10,3	-58,21	-72,13	-72,13	842,33	160,34	-11,52	NA	-0,01	-0,01	0,99	11,12	-1,39	-321,93	NA	NA	0	15,36	42,4	12,43	12,96	21,25	20,11	24,52	24,52	622,43	110,82	25,1	NA	0,04	0,04	1,04	18,55	4,08	304,77	NA	NA	0	10,47	15,64	15,71	16,33	34,3	26,51	26,51	26,51	794,47
1062	-171,48	102,25	-263,03	0,03	0,25	0,28	559,86	130,57	588,27	17,17	2,68	-1,6	-0,6	-118,75	267,71	-46,06	-0,1	-7165	0	80,89	-80,87	68,96	-55,95	5,63	0,15	0,72	0,76	29,74	16,9	27,34	1,36	2,23	-1,81	-0,81	143,55	223,26	55,99	-4,58	19784	24,58	6,09	36,36	14,68	-482,17	6,22	0,01	0,98	0,99	154,1
1063	3,6	8,45	1,22	0,3	0,84	0,84	123,56	37,94	69,99	0,04	0,57	1,35	2,35	3,6	57,43	21,28	0,84	NA	0	0	0	-51,49	265,76	-68,38	0,11	0,17	0,18	483,39	34,84	509,15	1,5	1,19	-6,16	-5,16	-37,79	119,38	-30,15	-0,14	NA	0	18,2	564,5	-48,45	72,32	NA	0,09	0,12	0,12	102,3
1064	30,33	118,16	8,39	0,27	0,72	0,98	100,96	33,39	73,73	19,4	0,74	2,9	3,9	38,97	74,33	62,59	1,02	42950	0	2,39	14,84	4,28	14,4	1,97	0,08	0,9	1,2	167,7	50,45	116,06	35,57	0,7	2,36	3,36	12,92	70,26	21,55	2,1	21469	0	3,98	29,93	-15,9	-116,03	-14,9	0,18	0,81	1,08	341,02
1065	6,26	31,28	5,4	1,05	1,26	1,26	315,14	51,07	247,14	0	0,8	4	5	47,83	79,99	7,82	NA	NA	0	35,89	85,95	-23,98	-1129,49	-13,61	0,59	1,03	1,03	206,62	88,05	198,73	NA	0,98	46,1	47,1	104,58	97,88	-24,5	NA	NA	0	72,98	160,13	-107,68	99,71	-31,21	0,4	0,48	0,48	105,51
1066	22,82	28,38	14,49	3,88	5,05	5,08	106,07	52,67	44,8	1,31	0,2	0,24	1,24	25,62	19,59	116,46	NA	2692	0	1,78	9,03	-1,11	-1,22	-0,54	15,69	19,56	19,56	179,13	35,02	9,06	NA	0,09	0,1	1,1	55,15	9,13	-12,12	NA	4460	0	27,68	95,72	-21,69	-27,37	-27,44	4,17	4,55	4,92	460,59
1067	17,16	19,68	12,11	0,06	10,85	11,24	257,56	207,87	20,04	7,94	0,13	0,15	1,15	36,36	12,82	166,38	7,7	57917,02	0	13,55	48,03	7,97	8,73	5,88	0,2	22,49	23,8	268,54	207,8	9,77	12,97	0,09	0,09	1,09	26,88	8,66	141,22	7,37	39840,93	0	13,95	60,07	12,28	13,2	8,07	0,17	23,93	25,25	239,24
1068	-2150,86	-2151,14	-4432,04	7088	7686	7686	294,66	57,72	0,1	NA	0	0	1	-2150,86	0,01	-16531500	NA	NA	0	0	0	63,85	63,85	98,33	NA	NA	NA	560,51	NA	NA	NA	NA	NA	1	63,85	0	NA	NA	NA	0	0	0	64,73	65,91	NA	56,09	56,09	56,09	547,23
1069	59,38	158,66	38,39	0,5	1,39	1,64	235,95	109,84	123,35	30,93	0,62	1,67	2,67	67,15	62,57	96,89	3,63	93624	0	5,03	10,1	21,15	39,73	16,56	3,08	4,69	5,02	284,98	70,3	43,83	14,92	0,47	0,88	1,88	36,4	46,76	54,01	3,8	71176	23,1	11,94	30,4	12,21	25,03	NA	0,93	2,06	2,08	520,71
1070	-41,75	-726,52	-21,58	0,26	1,23	1,24	188,69	105,39	108,28	0,23	0,94	16,4	17,4	26,18	94,25	11,5	0,29	NA	0	35,12	869,64	13,03	90,53	8,56	0,25	1,04	1,1	239,13	70,86	90,45	6,1	0,86	5,95	6,95	65,8	85,6	32,21	0,79	5530	0	34,66	85,59	2,62	25,8	3,01	0,41	1,42	1,45	418,99
1071	7,78	9,65	4,58	1,65	4,88	4,96	214,54	103,37	32,58	2,57	0,19	0,24	1,24	71,66	19,36	67,17	3,56	15644,96	0	37,54	79,01	12,17	15,77	7,04	0,91	4,1	4,15	210,44	129,55	41,13	2,15	0,23	0,3	1,3	70,1	22,82	65,29	4,48	18144	0	33,49	73,67	8,66	11,53	NA	2,31	3,77	3,79	174,73
1072	4,2	4,85	0,63	2,55	4,34	7,48	54,84	12,91	7,23	23,04	0,13	0,15	1,15	4,2	13,36	138,98	NA	NA	0	0	0	6,22	8,62	1,07	3,19	3,58	3,58	62,77	6,89	17,33	NA	0,28	0,39	1,39	6,22	27,91	22,28	NA	NA	0	0	0	-1,24	-3,1	-0,42	0,28	0,94	1,67	121,59
1073	-6,81	-6,81	-15,95	NA	NA	NA	423,63	0	0	0	0	0	1	-6,81	0	NA	NA	NA	0	0	0	0,45	4,94	0,22	0,16	1,1	1,1	181,6	154,13	163,26	0	0,91	9,99	10,99	0,45	90,9	0,49	NA	NA	0	0	0	17,99	20,72	NA	0,25	7,57	7,57	6,05
1074	-5,03	-55,83	-3,37	0,2	0,9	0,92	244,18	152,82	218,03	3,74	0,91	10,09	11,09	18,94	90,98	3,43	0,58	10381	0	16,04	78,82	19,73	71,45	17,72	0,46	1,11	1,11	326,85	150,38	232,3	NA	0,72	2,62	3,62	40,24	72,39	40,67	1,43	22940	0	18,42	34,91	32,33	60,05	29,96	1,19	1,92	2,05	337,31
1075	0,33	0,78	0,08	0,04	0,68	1,37	92,25	30,13	37,69	32,42	0,58	1,39	2,39	38,9	58,16	39,31	1,41	12595,75	10,07	9,75	58,66	6,71	9,76	0,95	0,63	1,34	2,01	51,32	13,36	14,4	12,53	0,31	0,45	1,45	50,97	31,21	109,91	2,62	NA	8,33	6,24	50,82	0,73	2,84	0,14	0	0,86	1,14	71,11
1076	0,1	0,18	0,17	0,18	0,81	1,84	588,81	77,11	216,22	224,35	0,41	0,7	1,7	6,41	41,13	4,73	2,02	12917,61	0	10,17	63,41	0,09	0,18	0,14	0,04	0,33	1,7	564,24	46,35	226,69	331,41	0,48	0,91	1,91	7,48	47,64	3,65	2,14	12610,83	2,24	11,46	77,67	0,44	0,88	0,35	0,21	0,81	1,72	288,19
1077	0,29	0,56	0,28	0,09	1,14	1,29	349,44	152,43	104,77	23,11	0,48	0,92	1,92	31,13	47,87	16,11	1,23	12551,23	11,97	29,53	74,88	0,57	1,16	0,5	0,14	1,27	1,46	320,23	144,79	119,7	24,85	0,51	1,03	2,04	26,72	50,93	10,13	1,28	12276,6	2,68	23,01	79,16	2,93	4,93	1,83	0,34	1,38	1,59	227,07
1078	1,42	14,29	1,25	0,1	1,11	1,11	307,89	289,63	286,91	NA	0,9	9,08	10,08	1,42	90,08	1,57	NA	NA	0	0	0	8,5	72,99	7,93	0,45	0,9	0,97	339,48	132,05	264,97	22,66	0,88	7,59	8,59	9,72	88,36	9,62	0,83	NA	9,35	1,14	9,04	5,5	41,5	7,23	0,75	1,06	1,07	479,14
1079	0,04	0,17	0,02	0,15	0,77	0,78	194,79	93,06	149,97	0,87	0,79	3,66	4,66	18,94	78,53	27,99	0,57	NA	0	10,09	46,97	-0,92	-5	-0,74	0,02	0,97	0,97	291,79	221,79	213,19	1,01	0,82	4,44	5,44	13,52	81,63	15,61	0,9	NA	7,29	11,58	69,07	3,66	15,69	1,3	0,22	1,11	1,11	129,77
1080	-2,96	-21,19	-3,86	0,01	0,8	0,85	476,22	279,41	271,7	20,07	0,86	6,17	7,17	6,63	86,05	1,76	0,66	16835,53	17,86	12,51	78,02	1,19	5,69	1,25	0,05	0,71	0,8	383,71	157,62	155,52	23,48	0,79	3,78	4,78	12,89	79,1	8,61	0,69	25073	26,95	12,34	48,24	1,27	5,25	1,05	0,21	0,69	0,94	301,05
1081	3,77	14,78	4,54	1,13	1,29	1,33	439,79	53,29	322,16	11,01	0,75	2,92	3,92	4,27	74,52	6,02	19,27	NA	0	0,6	8,31	4,77	66,57	4,1	0,58	1,07	1,07	312,3	139,85	286,09	NA	0,93	12,94	13,94	7,97	92,83	5,84	8,41	NA	0	2,74	30,93	-5,67	-1197,85	NA	0,66	1	1	370,57
1082	3,01	27,39	0,9	0,1	0,84	0,84	109,11	70,79	95,29	NA	0,89	8,06	9,1	86,81	89,01	11,06	0,53	NA	0	25,05	85,29	3,99	21,64	1,38	0,51	0,85	0,87	125,72	33,69	98,26	2,43	0,79	4,29	5,42	120,37	81,56	24,04	0,63	NA	0	40,2	83,75	2,39	14,3	NA	0,21	0,68	0,69	157,86
1083	0,23	6,04	0,11	0,58	0,97	1,17	173,03	47,8	118,78	25,01	0,96	25,27	26,27	4,16	96,19	11,27	1,82	24611	24,43	1,86	20,92	0,08	2,13	0,05	0,82	1,47	1,57	205,19	75,05	101,05	12,07	0,96	25,15	26,15	4,75	96,18	10,05	4,18	23598,33	46,2	2,63	23,45	2,87	43,94	NA	1,18	1,48	1,49	204,14
1084	-57,35	467,5	-79,41	0,53	0,89	0,89	503,99	198,2	559,6	NA	1,12	-9,15	-8,15	-57,35	112,27	-51,08	NA	NA	0	0	0	2,35	-2146,83	0,77	0,14	1	1	119,28	101,36	118,1	NA	1	-913,79	-912,77	2,38	100,11	2,35	NA	NA	0	0,01	0,81	2,35	-2146,83	0,77	0,14	1	1	119,28
1085	3,8	6,34	2,63	0,53	2,54	2,56	252,23	177,37	88,15	2,1	0,4	0,67	1,67	31,07	40,04	16,84	7,14	35045,68	0	18,84	74,75	-20,43	-29,95	-18,73	2,06	3,39	3,43	333,76	114,33	85,98	3,42	0,32	0,46	1,47	15,57	31,79	-52,4	6,86	13552,73	0	33,01	172,64	-47,93	-101,19	NA	0,55	1,91	1,94	548,28
1086	1,23	4,92	0,94	0,49	1,2	1,22	278,11	120,61	199,93	5,33	0,75	3	4	15,8	75	3,26	2,55	23479,99	0	11,1	76,87	1,89	4,4	1,09	0,35	1,58	1,62	210,47	117,17	112,4	3,93	0,57	1,33	2,33	18,72	57,06	5,71	3,94	24345,03	0	9,73	77,2	3,1	12,2	1,86	0,32	1,33	1,38	217,83
1087	7,94	17,45	2,97	1,38	1,83	1,83	136,44	33,34	73,34	NA	0,55	1,2	2,2	9,49	54,5	14,57	NA	NA	0	0,58	10,8	3,9	8,95	1,84	1,28	1,77	1,77	171,8	47,48	95,92	NA	0,56	1,3	2,3	3,9	56,45	6,9	NA	NA	0	0	0	-79,96	1715,45	-25,96	0,63	0,96	0,96	118,19
1088	9,04	61,17	4,63	0,01	1,6	1,6	186,77	169,74	97,94	NA	0,85	5,76	6,76	21,52	85,21	14,1	6,06	17677,93	7,34	6,38	49,08	1,83	11,15	0,61	0,29	1,73	1,73	120,73	96,42	66,86	NA	0,84	5,1	6,1	15,11	83,61	4,88	5,97	12530,43	0,09	4,4	69,88	4,73	33,55	NA	0,2	1,35	1,35	175,65
1089	40,45	53,27	21,22	0,39	1,86	1,86	191,49	65,08	44,46	0	0,24	0,32	1,32	51,45	24,07	188,75	1,86	121264	0	5,77	16,66	15,47	23,34	11,51	0,19	1	1	270,87	71,99	89,24	NA	0,34	0,51	1,51	21,81	33,73	51,68	1	47761	0	4,72	36,45	26,33	33,25	28,81	0	1,03	1,03	398,27
1090	0,81	1,68	0,58	0,76	1,94	1,94	261,44	156,11	132,17	NA	0,52	1,07	2,07	26,99	51,77	3,34	78,83	25547	0	18,75	89,33	4,99	9,21	3,57	1,54	2,5	2,5	260,31	99,65	102,79	NA	0,46	0,85	1,85	31,83	45,82	12,26	NA	29958	0	19,2	76,58	23,66	63,76	9,42	0,51	1,48	1,48	144,85
1091	0	0	NA	NA	NA	NA	NA	NA	NA	NA	NA	NA	1	0	0	NA	NA	NA	0	NA	NA	3,94	5,05	3,05	4,38	4,85	4,85	281,75	27,25	57,43	NA	0,22	0,28	1,28	16,33	22,09	17,82	NA	NA	0	9,6	63,77	12,78	35,2	6,73	1,44	1,55	1,57	191,72
1092	-69,07	-193,34	-36,69	0,86	1,11	1,11	193,92	20,13	104,18	NA	0,64	1,8	2,8	33,87	64,28	-44,76	1,03	8743,5	0	54,69	125,84	-0,84	-2,17	-0,24	0,77	1,56	1,56	105,17	41,5	52,38	NA	0,61	1,58	2,58	113,69	61,25	34,41	2,12	13501	0	33,09	81,82	47,02	68,62	NA	3,92	4,63	4,63	94,53
1093	28,43	34,71	6,07	5,53	5,53	5,53	77,93	NA	13,89	NA	0,18	0,22	1,22	43,47	18,07	157,34	NA	NA	0	3,21	28,16	59,88	75,15	26	4,86	4,86	4,86	158,03	NA	31,74	NA	0,2	0,25	1,25	59,88	20,31	294,88	NA	NA	0	0	0	15,4	15,71	12,99	29,69	76,42	76,42	306,88
1094	-8,98	-26,55	NA	1,4	1,51	1,51	NA	NA	NA	NA	0,66	1,95	2,95	-8,98	66,16	-13,58	NA	NA	0	NA	0	1,1	3,36	2,17	1,26	1,49	1,49	716,13	111	475,03	NA	0,67	2,05	3,05	41,09	67,22	1,64	NA	3581	0	78,67	92,26	9,39	21,75	NA	1,78	1,78	1,78	341,8
1095	34,62	58,51	14,46	0,86	2,19	2,19	152,46	74,35	46,22	NA	0,41	0,69	1,69	35,09	40,83	111,71	3,41	71847,5	6,2	0,2	0,87	0,53	0,74	0,28	1,77	3,62	3,65	195,24	87,59	38,64	1,42	0,28	0,39	1,39	10,85	28,15	27,02	7,45	5958,14	4,48	5,54	54,74	-0,31	-0,44	-0,18	1,5	2,94	3,07	205,34
1096	23,81	34,7	11	1,87	2,18	2,18	168,56	16,36	52,17	NA	0,31	0,46	1,46	23,81	31,38	126,13	2,18	NA	0	0	0	25,44	25,44	32,79	NA	NA	NA	469,26	401,19	NA	NA	NA	NA	1	25,44	0	NA	21,28	NA	0	0	0	13,78	13,78	71,13	NA	NA	NA	1878,6
1097	1,86	2,06	1,28	1,5	10,18	10,18	251,55	211,68	24,36	NA	0,1	0,11	1,11	131,61	9,82	18,97	NA	NA	0	89,42	95,12	1,65	1,66	5,13	43,89	201,73	201,73	1132,04	876	5,55	NA	0	0	1	1,65	0,5	332,43	NA	NA	0	0	0	0,18	7,81	0,09	0,01	1,2	1,2	185,59
1098	4,46	44,43	1,23	0,07	0,9	0,9	100,56	65,74	78,59	0	0,9	8,97	9,97	71,33	89,97	17,05	0,65	23073,6	0	18,42	75,92	-20,19	151,35	-5,09	0,08	0,69	0,98	91,71	49,1	80,22	23,32	1,13	-8,5	-7,5	37,41	113,34	-9,74	-0,85	15899,8	0	14,51	112,68	0,22	-1,03	0,03	0,2	0,73	0,79	47,51
1099	46,35	52	29,99	2,23	9,2	9,2	236,21	176,42	25,33	NA	0,11	0,12	1,12	55,36	10,87	426,35	NA	NA	0	5,83	13,49	17,97	20,75	15,92	1,71	11,05	11,05	322,61	269,55	28,86	NA	0,13	0,15	1,15	60,75	13,42	133,89	NA	10734	0	37,92	64,15	20,14	22,38	NA	1,74	10,43	10,43	374,03
1100	2,21	6,49	1,39	0,51	1,52	1,52	72,54	150,19	149,72	NA	0,66	1,94	2,94	2,21	65,93	3,35	NA	NA	0	0	0	2,74	13,76	1,84	0,16	1,25	1,25	245,09	210,76	194,15	NA	0,8	4,02	5,02	2,74	80,1	3,42	NA	NA	0	0	0	5,41	6,39	NA	4,42	6,52	6,52	58,78
1101	2,76	3,56	0,89	1,28	4,88	4,88	117,86	85,76	23,82	0	0,23	0,29	1,29	30,65	22,66	12,16	NA	NA	0	9,01	80,3	0,97	1,14	NA	6,56	6,56	6,94	163,56	NA	23,3	8,79	0,15	0,18	1,18	77,63	14,9	6,48	NA	NA	0	24,89	65,93	13,57	43,71	NA	0,03	1,47	1,47	251,84
1102	8,99	8,99	57,6	NA	NA	NA	2338,19	NA	NA	0	NA	NA	1	8,99	0	NA	NA	397	0	0	0	261,55	261,55	8,54	NA	NA	NA	11,89	4,42	NA	0	NA	NA	1	261,55	0	NA	NA	NA	0	0	0	31,65	35,95	2,17	6,21	8,36	8,36	25
1103	2,37	5,06	0,7	-0,48	1,6	1,6	107,07	115,97	55,74	NA	0,53	1,14	2,14	52,8	53,18	18,59	3,14	8593	0	14,79	66,37	0,53	3,82	0,65	0,19	1,19	1,19	442,39	157,35	157,52	NA	0,86	6,18	7,18	15,15	86,07	4,46	1,13	8514	49,88	17,76	67,79	-45,12	212,91	NA	0	0,03	0,03	NA
1104	-20,51	-104,88	-6,45	0,02	0,49	0,97	114,83	41,4	89,35	44,04	0,8	4,11	5,11	-12,64	80,44	-17,9	0,91	-2181	0	2,48	-156,5	4,44	31,21	1,98	0,01	0,67	1,02	162,46	72,28	109,72	39,15	0,86	6,04	7,04	23,27	85,79	11,87	1,06	4714,83	0	8,41	57,75	-15,17	-29,98	-8,78	0,03	0,82	1,64	210,5
1105	4,31	56,53	2,36	0,4	1,06	1,07	199,72	55,12	179,78	1,08	0,92	12,12	13,12	19,97	92,38	6,03	3,43	49038,89	0	8,57	46,43	10,05	74,29	4,36	0,28	1,14	1,14	157,86	67,63	132,44	0,65	0,86	6,39	7,39	26,71	86,47	13,46	4,74	42085,89	0	7,22	55,3	10,1	52,58	2,49	0,06	1,14	1,2	89,82
1106	8,94	9,26	21,92	29,55	29,55	29,55	492,61	NA	29,86	NA	0,03	0,04	1,04	8,94	3,38	264,25	NA	NA	0	0	0	2,58	3,1	1,05	2,44	6,06	6,06	148,2	87,47	24,19	NA	0,17	0,2	1,2	195,7	16,51	15,66	NA	NA	0	78,63	97,39	21,5	23,41	29,71	12,27	12,27	12,27	502,94
1107	7,4	11,71	18,72	2,13	3,14	3,14	923,99	148,5	146,9	NA	0,37	0,58	1,58	7,4	36,85	50,54	1,72	NA	0	0	0	11,7	15,91	22,26	0,83	3	3	692,53	328,6	151,88	NA	0,26	0,36	1,36	11,7	26,45	99,66	2,36	NA	0	0	0	-10,99	-11,93	NA	3,8	9,39	9,39	575,62
1108	-0,59	-0,59	NA	NA	NA	NA	NA	NA	NA	NA	NA	NA	1	-0,59	0	NA	NA	NA	0	NA	NA	-0,7	-0,7	NA	NA	NA	NA	NA	NA	NA	NA	NA	NA	1	-0,7	0	NA	NA	NA	0	NA	NA	-5,7	-5,99	NA	20,66	20,66	20,66	NA
1109	2,27	4,79	0,98	0,22	1,82	1,82	156,99	110,79	61,35	0,3	0,52	1,1	2,1	80,68	52,47	8,99	3,87	103954,84	7,97	33,72	92,26	2,28	6,74	0,58	0,61	1,37	1,37	93,12	41,15	49,8	0,16	0,66	1,95	2,95	69,48	66,14	8,15	3,41	97719,75	6,7	17,19	89,96	2,48	5,31	NA	0,38	1,48	1,48	175,87
1110	-7,84	175,15	-4,59	0,08	0,58	0,83	213,49	102,1	205,59	52,36	1,04	-23,33	-22,33	34,54	104,48	-2,82	-0,03	6417,18	0	24,79	102,99	1,17	-61,07	0,6	0,2	0,86	0,94	185,44	118,82	181,49	14,16	1,02	-53,18	-52,18	26,34	101,92	4,75	-0,12	8489,67	0	12,82	81,97	0,51	-38,52	0,32	0,12	0,78	0,83	226,08
1111	0	0	NA	NA	NA	NA	NA	NA	NA	NA	NA	NA	1	0	0	NA	NA	NA	0	NA	NA	0	0	NA	NA	NA	NA	NA	NA	NA	NA	0,24	0,31	1,31	0	23,53	0	NA	NA	0	NA	NA	-12,1	-18,27	NA	7,04	9,13	9,13	NA
1112	-14,85	-14,94	-7,67	NA	NA	NA	188,47	NA	NA	NA	0,01	0,01	1,01	-14,85	0,6	-2472,73	NA	NA	0	0	0	0	0	NA	NA	NA	NA	NA	NA	NA	NA	0,01	0,01	1,01	0	0,6	0	NA	NA	0	NA	NA	51,01	56,93	44,27	9,83	9,83	9,83	315,93
1113	-10,43	-69,64	-31,46	0,07	0,36	0,36	1100,59	269,76	921,53	NA	0,85	5,68	6,68	-10,43	85,02	9,54	0,22	NA	0	0	0	-23,3	-246,51	-47,08	0,23	0,26	0,45	735,55	17,03	657,72	125,59	0,91	9,58	10,58	-23,3	90,55	7,92	0,17	NA	0	0	0	9,81	17,9	244	1,33	1,53	1,76	9050,36
1114	-2,1	-61,31	-5,23	0,07	1,01	1,01	909,67	817,48	863,65	0,06	0,97	28,21	29,21	0,31	96,58	-1,99	1,71	3564	0	6	371,86	1,12	24,82	7,35	0,27	1,04	1,04	2388,24	1715,11	2240,65	0,14	0,95	21,17	22,17	9,74	95,49	1,74	3,14	10681,67	0	56,55	149,4	-2,15	-173,12	-16,43	0,14	1,01	1,01	2780,19
1115	3,66	5,51	2,56	2,28	2,98	2,98	111,15	59,15	84,32	NA	33,55	50,49	1,5	13,73	33,55	10,9	NA	NA	0	7,04	64,12	-5,87	-46,77	-8,66	0,11	0,73	1,04	537,05	287,96	464,24	145,29	87,45	696,64	7,97	1,37	87,45	-6,39	1,42	1756,5	0	10,68	177,54	-2,78	-91,26	-1,37	0,06	0,92	1,03	179,14
1116	-0,77	-508,43	NA	0,01	1,04	1,04	NA	NA	NA	NA	0,96	639,43	664,52	-0,77	99,85	-0,8	NA	NA	0	NA	0	-1,96	101,6	-15,22	0,12	0,2	0,2	2826,79	54,91	751,98	0	1,02	-52,83	-51,85	-1,95	101,93	5,34	0,74	NA	0	0,04	0,06	-6,32	78,33	NA	0,11	0,14	0,14	2651,76
1117	3,55	15,44	8,23	0	0,52	0,62	845,42	228,81	322,78	44,95	0,77	3,34	4,35	14,67	76,99	7,57	0,7	26040,24	37,52	25,76	73,08	4,91	19,84	7,48	0	0,54	0,6	554,7	167,81	229,51	19,76	0,75	3,04	4,04	16,64	75,28	9,18	0,65	39882	32,3	17,88	51,22	6,19	21,33	8,56	0	0,64	0,71	503,1
1118	44,88	52,17	10,38	6,19	6,88	7,16	79,07	8,03	11,62	3,3	0,14	0,16	1,16	69,14	13,96	321,52	NA	NA	0	5,61	30,3	10,49	12,78	3,03	5,57	5,57	5,59	105,23	NA	18,62	0,37	0,18	0,22	1,22	12,53	17,9	58,61	NA	NA	0	0,59	5,99	-5,9	-6,98	-9,12	2,29	3,5	3,52	563
1119	0,33	3,92	0,2	0,02	0,66	0,84	223,4	149,59	234,38	43,37	0,91	10,9	11,92	47,25	91,61	1,78	0,85	NA	0	28,72	94,06	15,55	61,84	9,01	0	0,7	1,05	211,07	106,21	150,95	52,72	0,75	2,97	3,98	55,73	74,86	20,8	1,09	19750,69	0	23,3	70,42	8,29	23,88	NA	0,01	0,94	1,22	230,22
1120	1,67	-208,6	0,94	0,23	0,65	0,65	205,63	79,99	182,85	NA	1,01	-126,16	-125,16	5,26	100,8	8,71	-0,02	NA	2,36	2,02	20,95	1,03	-85,98	0,63	0,14	0,63	0,63	222,67	98,9	178,72	NA	1,01	-84,31	-83,31	5,85	101,2	14,35	-0,03	NA	10,64	2,95	22,86	2,22	200,92	NA	0,08	0,59	0,59	207,06
1121	1,05	5,67	0,74	0,07	1,13	1,15	257,7	191,24	179,27	2,56	0,81	4,38	5,38	20,38	81,42	5,51	1,54	20213,53	5,2	13,65	75,03	8,11	39,24	4,3	0,19	1,28	1,4	192,91	133,1	118,95	14,72	0,79	3,84	4,84	28,55	79,33	12,54	2,16	38637,2	2,24	10,84	60,31	9,48	35,5	3,53	0,25	1,26	1,28	135,34
1122	-1,97	-2,82	-1,1	1,46	3,12	3,15	204,3	77,7	46,87	1,54	0,3	0,43	1,43	36,03	30,27	57,16	2,99	14615,33	0	21,27	64,22	10,04	14,79	5,3	1,54	2,83	2,83	192,15	75,43	58,33	0,08	0,32	0,47	1,47	43,19	32,09	65,78	6,75	18847,33	0	17,5	52,37	51,6	67,1	30,5	3,44	4,27	4,32	215,16
1123	0,72	5,92	0,29	0,02	1,03	1,03	149,33	103,39	102,49	NA	0,88	7,26	8,26	0,72	87,89	5,89	1,1	NA	0	0	0	-0,03	-0,35	-0,05	0,04	0,88	0,99	662,6	467,51	559,05	66,43	0,92	10,94	11,94	-0,03	91,63	4,49	0,98	NA	0	0	0	-1,37	-22,41	NA	0,15	1	1	280,78
1124	-21,88	198,25	-3,96	0,9	0,9	0,9	66,06	0	71,87	0	1,11	-10,06	-9,06	187,63	111,04	-19,7	NA	31869,33	0	37,92	111,15	-18,67	77,07	-11,42	-0,13	0,8	0,8	222,77	255,5	272,33	NA	1,24	-5,13	-4,13	70,24	124,22	-15,03	NA	23742,67	0	54,41	125,79	19,81	49,85	NA	0,2	1,08	1,08	330,84
1125	0,51	5,81	0,83	0,01	0,32	0,93	598,27	148,71	423,78	290,15	0,91	10,49	11,49	20,37	91,3	6,08	0,71	13067,4	16,97	32,57	72,58	0,07	0,57	0,07	0,05	0,14	0,86	346,78	19,51	213,8	180,85	0,87	6,65	7,65	30,56	86,93	5,87	0,7	12495,5	17,22	29,05	77,96	0,04	0,31	0,05	0,01	0,26	0,83	423,58
1126	3,94	66,82	4,31	1,27	2,28	2,34	398,72	29,55	98,61	6,64	0,93	15,7	16,94	11,02	94,1	4,61	1,14	31730,77	40,53	7,73	52,91	5,66	10,2	7,36	0,57	1,69	1,8	473,44	73,27	179,82	19,57	0,39	0,7	1,8	15,73	44,49	15,3	1,82	31097,84	0	13,1	52,88	3,59	10,75	NA	0,17	1,2	1,27	268,21
1127	2,46	4,73	1,1	1,08	2	2,29	163,91	53,63	58,62	17,19	0,48	0,92	1,92	34,82	48,01	21,27	3,76	17722,2	5,79	14,53	67,3	2,71	4,17	1,28	1,54	4,18	5,09	171,51	73,6	27,9	25,61	0,34	0,53	1,54	38,15	35	29,61	5,32	14405	12,9	16,7	68,8	2,18	3,85	1,02	1,25	2,28	2,77	170,08
1128	-14,17	-22,82	-8,34	0,43	1,58	1,61	214,78	87,64	65,77	2,67	0,38	0,61	1,61	39,35	37,93	-10,53	1,55	NA	4,83	31,49	101,45	0,19	0,35	0,11	1,18	1,61	1,63	209,4	37,67	82,4	1,39	0,46	0,84	1,84	53,3	45,68	11,48	1,82	NA	2,63	22,01	58,61	22,48	38,57	11,06	1,52	1,73	1,74	179,07
1129	6,13	7,47	28,4	55,55	134,63	134,63	1691,88	980,18	12,39	NA	0,18	0,22	1,22	6,13	17,96	34,11	NA	NA	0	0	0	-3,37	-4,14	-15,13	27,23	130,24	130,24	1632,18	980,18	12,39	NA	0,19	0,23	1,23	-3,37	18,57	-18,17	NA	NA	0	0	0	14,03	14,12	NA	NA	NA	NA	1880,88
1130	54,16	89,33	28,6	0,38	1,46	1,46	192,72	49,35	66,89	0,05	0,39	0,64	1,65	96,3	39,37	155,7	1,29	27190,47	0	22,25	40,08	43,49	52,75	32,07	1,07	2,66	2,66	268,39	32,43	43,33	0,05	0,17	0,21	1,21	71,5	17,55	285,81	1,47	30207,27	0	20,65	35,91	32,5	35,84	NA	1,21	4,82	4,82	276,85
1131	-5,37	-1340,92	NA	0,03	0,19	0,63	NA	NA	NA	NA	1	248,52	249,52	-5,37	99,6	-3,9	0,01	NA	0	NA	0	3,03	97,87	1,98	0,25	0,85	1,07	238,68	120,55	139,2	44,27	0,97	31,35	32,35	7,05	96,91	5,21	0,33	21887,67	24,91	2,64	32,29	-2,78	-315,71	-1,55	0,18	1,23	2,03	202,3
1132	7,59	10,9	1,96	0,52	2,98	2,98	94,07	56,24	22,86	NA	0,3	0,44	1,44	91,44	30,33	44,07	2,8	3583,22	0	21,61	84,13	5,02	8,25	1,9	0,51	1,77	1,77	137,81	61,37	37,57	NA	0,39	0,64	1,64	104,89	39,09	27,4	1,76	5436,43	8,14	37,81	86,56	7,09	8,61	3,04	1,28	3,67	3,67	155,95
1133	3,38	6,19	1,18	1,81	2,32	2,32	108,48	27,89	54,28	NA	0,45	0,83	1,83	35,4	45,47	7,42	NA	3547	0	11,21	88,24	2,87	4,1	0,81	4,04	4,04	4,04	103,16	NA	25,27	NA	0,3	0,43	1,43	134,85	29,96	9,59	NA	10937	0	37,4	95,78	10,61	34,43	5,73	0,9	1,01	1,01	196,61
1134	5,71	5,78	0,73	74,71	74,71	74,71	23,96	NA	0,61	NA	0,01	0,01	1,01	5,71	1,34	426,39	NA	NA	0	0	0	5,88	36,85	1,83	0,52	0,54	0,54	113,13	1,85	94,05	NA	0,84	5,27	6,27	5,88	84,06	10,67	0,29	NA	0	0	0	9,31	40,54	NA	0,26	0,69	0,69	255,8
1135	6,21	56,61	3,67	0,1	1,01	1,06	215,71	154,39	147,39	8,55	0,89	8,12	9,12	10,05	89,04	10,33	0,73	42815	10,36	2,27	25,41	0,1	0,92	0,11	0,4	1,06	1,1	387,51	207,59	312,67	10,7	0,89	8,04	9,04	1,9	88,94	5,63	1,79	21952	0	1,91	23,18	0,32	6,61	NA	0,2	1,13	1,16	210,33
1136	1,17	6,45	1,41	0,21	1,22	1,22	439,54	360	354,93	NA	0,82	4,52	5,52	1,17	81,87	1,43	NA	NA	0	0	0	3,46	7,22	6,24	0,85	1,92	1,92	655,63	360	337,54	NA	0,52	1,09	2,09	3,46	52,06	6,65	NA	NA	0	0	0	-44,05	-51,17	-225,33	7,19	7,19	7,19	1861,86
1137	1,72	45,99	1,09	0,18	0,98	1	232,43	161,56	156,94	2,92	0,96	25,78	26,78	13,31	96,27	3,82	0,94	14372,67	18,93	7,38	63,07	1,65	41,06	1,13	0,13	0,98	1,26	250,79	145,55	170,26	47,85	0,96	23,92	24,93	17,1	95,99	3,8	2,35	15655,67	6,41	10,64	65,8	8,63	80,33	3,02	0,03	1,09	1,12	127,15
1138	32,71	33,16	25,54	NA	NA	NA	285,04	36,82	NA	NA	0,01	0,01	1,01	82,79	1,37	2395,21	NA	NA	0	39,11	59,11	23,17	25,97	19,75	10,18	10,18	10,18	310,32	NA	30,15	NA	0,11	0,12	1,12	60,03	10,8	214,48	NA	NA	0	31,43	53,62	3,28	3,5	NA	14,17	16,14	16,14	282,98
1139	0,03	0,11	0,02	0,03	0,06	0,15	325,85	6,44	177,41	19,43	0,76	3,23	4,23	32,81	76,37	5,8	0,43	6324,33	15,27	29,27	72,19	0,02	0,1	0,02	0,01	0,04	0,15	311,81	NA	187,25	25,58	0,76	3,19	4,19	30,39	76,11	5,88	0,36	5184,5	12,73	26,01	72,68	3,92	27,16	NA	0,13	0,26	0,41	218,24
1140	2,96	20,07	2,85	0,47	0,49	0,49	350,78	6,11	294,21	NA	0,85	5,77	6,78	5,9	85,25	7,82	0,42	NA	0	2,83	31,11	4,1	24,91	2,83	0,46	0,56	0,56	251,11	19,86	206,87	NA	0,83	5,07	6,08	9,19	83,55	9,27	0,44	NA	0	3,51	35,01	3,57	20,54	4,71	0,05	0,83	0,83	479,9
1141	25,04	32,16	10,1	1,07	4,51	4,51	147,22	110,61	32,13	NA	0,22	0,28	1,28	27,9	22,15	113,04	NA	3640	0	1,15	8,19	1,31	4,16	0,71	0,42	1,48	1,48	196,57	139,45	62,96	NA	0,69	2,18	3,18	6,13	68,57	1,91	NA	796	35,27	2,6	54,4	10,48	20,75	7,28	0,1	2,03	2,07	253
1142	-4,23	-6,1	-3,14	0,68	2,6	2,87	270,42	147,87	77,24	21,1	0,31	0,44	1,44	22,2	30,64	19,54	4,19	10157,5	0	19,59	80,37	-9,29	-12,71	-8,47	1,89	3,45	3,75	332,07	123,97	79,64	24,61	0,27	0,37	1,37	19,06	26,95	6,63	8,44	7958,83	0	25,86	92,64	-0,44	-0,66	-0,42	1,26	2,9	2,9	350,65
1143	2,87	51,37	1,08	0,88	0,89	1,07	137,67	1,69	127,26	22,49	0,94	16,92	17,92	41,66	94,42	3,04	NA	4677,59	0	14,63	91,34	31,46	86,64	8,49	1,74	1,79	1,79	98,29	2,62	54,29	NA	0,64	1,75	2,75	62,09	63,7	49,38	NA	12967,17	0	8,27	42,42	41,24	58,97	NA	2,92	4,27	4,27	123,98
1144	2,09	2,33	18,97	8,65	9,71	9,71	3318,79	360	336,96	0	0,1	0,11	1,11	2,09	10,29	20,27	NA	NA	0	0	0	1,38	1,81	NA	3,5	4,21	4,21	2175,83	360	511,62	NA	0,24	0,31	1,31	1,38	23,77	5,82	NA	NA	0	0	0	13,86	19,88	NA	2,08	3,31	3,31	984,93
1145	0,05	0,16	0,03	0,17	1,14	1,22	223,95	125,26	129,32	11,05	0,67	2,01	3,01	17	66,74	10,2	1,45	9804,5	0	10,4	64,33	0,09	0,23	0,06	0,39	1,15	1,31	255,93	99,79	130,61	20,96	0,61	1,56	2,56	21,38	60,92	10,61	1,49	11462,08	0	14,97	68,8	2,53	5,59	NA	0,54	1,37	1,5	203,98
1146	-17,2	-19,82	-65,32	5,78	5,78	8,63	941,66	NA	158,39	456,97	0,13	0,15	1,15	-7,86	13,19	-130,44	NA	-335	0	35,47	-134,03	36,23	40,86	3,81	9,57	10,02	10,02	38,3	1,72	3,78	NA	0,11	0,13	1,13	45,29	11,33	319,62	NA	4444	0	0,95	16,22	18,7	30,71	NA	1,07	2,21	2,21	51,84
1147	-0,6	17,13	NA	0	0,18	6,37	NA	NA	NA	NA	1,04	-29,41	-28,41	-0,6	103,52	-0,58	NA	NA	0	NA	0	-1,79	59,73	NA	0	0,1	1,87	NA	NA	NA	NA	1,03	-34,4	-33,4	-1,79	102,99	-1,74	NA	NA	0	NA	0	1,31	16,52	30,9	0,04	0,1	4,31	8580,28
1148	-16,15	-21,82	-12,75	0,32	3,77	3,77	288,03	225,08	65,18	NA	0,26	0,35	1,35	113,87	25,96	-62,23	NA	11663,73	0	102,61	113,72	-10,42	1689,57	-5,87	0	1	1	205,19	202,19	203,81	NA	1,01	-163,22	-162,22	25,89	100,62	-10,35	NA	20039,09	0	20,47	139,67	68,5	97,51	NA	0,7	3,81	3,81	535,44
1149	5,72	39,72	5,54	0,55	0,75	0,75	353,11	58,57	296,72	NA	0,85	5,91	6,94	5,72	85,59	17,65	0,41	NA	0	0	0	-1,47	-9,79	-1,54	0,74	0,93	0,93	382,42	60,88	319,89	NA	0,85	5,64	6,67	-1,47	85,01	20,92	0,7	NA	0	0	0	-3,25	-25,46	NA	0,89	1,04	1,04	394,63
1150	-14,83	-62,67	-8,33	0,2	0,43	0,48	204,97	32,81	138,95	5,95	0,76	3,23	4,23	20,98	76,34	-1,69	0,45	15647	4,78	20,1	146,82	31,89	56,06	18,81	0,73	1,08	1,08	214,66	27,04	76,94	0	0,43	0,76	1,76	57,48	43,12	98,1	0,98	44829,67	0,44	15,09	34,67	13,71	23,76	7,89	1,14	1,58	1,58	209,56
1151	0,48	0,68	0,14	0,24	3,38	3,42	108,89	92,66	29,45	1,34	0,29	0,42	1,42	7,57	29,49	6,69	13,02	13038,14	0,05	2,11	78,01	0,39	0,95	0,09	0,46	1,74	1,76	87,95	59,15	46,2	0,85	0,59	1,44	2,44	8,41	59,06	3,25	6,48	15468,75	0	1,94	70,25	0,24	0,54	0,09	0,05	1,47	2,06	136,57
1152	39,35	47,14	5,58	2,53	5,14	6,05	47,38	22	8,44	7,78	0,17	0,2	1,2	39,35	16,53	238,07	NA	NA	0	0	0	3,53	32,86	1,48	0,22	1,14	1,15	152,42	111,04	123,52	0,81	0,82	7,63	9,31	3,53	89,26	5,18	1,79	NA	0	0	0	3,55	8,03	1,49	0,16	1,53	1,53	152,33
1153	18,98	32,63	5,48	0,6	2,38	2,39	105,32	NA	43,44	0,65	0,42	0,72	1,72	29,19	41,81	45,4	NA	NA	0	2,94	28,87	11,9	38,11	4,48	0,93	1,35	1,35	136,85	39,05	93,07	NA	0,69	2,2	3,2	13,32	68,76	17,31	4,36	13890,5	0	0,53	7,41	26,7	41,43	8,45	1,62	2,57	2,57	115,27
1154	0	0	NA	24,9	39,4	39,4	NA	NA	NA	NA	0,98	46,6	47,6	0	97,9	0	1,02	NA	0	NA	NA	0	0	NA	1,47	2,01	2,01	NA	NA	NA	NA	1	-1003,43	-1002,43	0	100,1	0	1,06	NA	0	NA	NA	-2,77	96,28	-17,42	0,93	1,1	1,1	2289,39
1155	17,1	293,04	44,23	0,25	0,31	0,31	944,39	49,7	877,11	NA	0,94	16,14	17,14	17,1	94,17	26,16	0,08	NA	0	0	0	-9,29	316,63	-21,5	0,21	0,23	0,23	842,59	16,01	857,77	NA	1,03	-35,09	-34,09	-9,29	102,93	-1,93	-0,04	NA	0	0	0	0,94	115,72	38,24	0,14	0,22	0,23	14779,49
1156	21,48	26,96	15,62	2,62	4,2	4,2	265,34	83,76	34,28	NA	0,2	0,25	1,25	35,16	20,32	113,86	5,41	14785,4	7,22	9,94	33,26	-4,15	-4,5	-6,45	10,27	11,48	11,48	565,83	51,71	9,92	NA	0,08	0,08	1,08	3,36	7,63	19,89	7,85	5852,5	5,86	11,68	48,75	13,39	14	16,77	19,24	21,57	21,57	456,08
1157	-2,66	-7,78	-1,09	0	1,33	1,33	150,28	127,88	90,75	0	0,66	1,93	2,93	15,51	65,84	-1,49	2,61	NA	3,84	7,48	97,55	0,24	0,88	0,11	0	1,25	1,25	158,62	140	103,5	0	0,72	2,59	3,59	14,59	72,17	1,75	2,7	9766,84	5,54	6,25	103,56	-7,54	-27,52	-3,55	0	1,22	1,25	171,11
1158	2,31	20,48	0,86	0,02	0,75	0,75	135,9	64,2	55,92	NA	0,89	7,85	8,85	7,78	88,71	14,45	0,77	23391,33	46,26	2,04	24,05	2,6	22,51	1,33	0,34	0,87	0,87	186,55	75,2	98,79	NA	0,88	7,67	8,67	7,62	88,47	9,09	0,78	26026,67	34,28	2,57	25,07	2,21	14,28	NA	0,18	0,88	0,88	111,23
1159	9,01	34,91	3,85	0,51	1,6	1,6	155,99	64,91	73,99	0	0,74	2,87	3,87	9,01	74,18	14,87	1,29	NA	0	0	0	0,21	1,13	0,07	0,08	1,52	1,59	116,17	65,87	61,73	4,17	0,81	4,4	5,4	0,21	81,48	2,51	2,42	NA	0	0	0	3,6	15,64	1,12	0,17	1,63	1,78	113,6
1160	-3,89	11,88	-2,64	0,04	0,33	0,86	247,53	76,34	268,78	143,64	1,33	-4,05	-3,05	-3,89	132,77	-2,18	-1,73	NA	0	0	0	3,49	-5,33	0,75	0,74	0,92	0,96	77,89	13,53	73,15	2,8	1,65	-2,53	-1,53	3,49	165,46	4,28	0,58	NA	0	0	0	53,71	2530,04	15,9	0,12	1,51	1,51	107,75
1161	20,11	21,1	13,66	19,78	19,78	19,78	77,48	NA	11,52	NA	0,05	0,05	1,05	20,11	4,71	427,16	NA	NA	0	0	0	57,35	70,08	12,07	1,04	5,51	5,51	76,59	61,47	13,76	NA	0,18	0,22	1,22	57,35	18,16	315,74	NA	NA	0	0	0	-0,24	-0,29	NA	0,33	5,49	5,49	NA
1162	0,87	2,6	0,43	0,25	1,5	1,5	180,21	147	118,37	0	0,67	2,01	3,01	4,77	66,77	1,3	NA	11291,67	0	1,93	56,42	32,7	64,97	14,25	0,85	1,65	2,02	158,61	61,8	77,54	29,14	0,5	0,99	1,99	36,72	49,67	65,82	NA	111548,25	0	1,75	8,31	2,48	6,07	2,4	0,4	1,41	1,68	352,48
1163	52,57	55,45	24,58	8,96	18,27	18,28	170,66	59,14	6,35	0,06	0,05	0,05	1,05	97,85	5,19	1100,58	3,21	40875,75	0	21,17	39,21	53,73	57,66	31,39	12,98	15	15,01	212,64	21,71	10,76	0,1	0,07	0,07	1,07	85,82	6,81	864,98	4,16	48635,43	0	18,75	28,57	60,19	65,29	32,5	9,31	9,63	9,64	196,57
1164	-72,58	-366,85	-149,9	0,9	0,9	0,9	658,81	NA	7,14	NA	0,8	4,05	5,05	-72,58	80,21	-75,2	1,01	NA	0	0	0	38,9	71,41	17,06	22,29	22,29	22,29	159,65	NA	3,6	NA	0,46	0,84	1,84	38,9	45,53	149,06	2,04	NA	0	0	0	-70,9	-171,84	-236,8	3,07	3,19	3,19	1215,76
1165	2,55	10,93	0,62	0,04	0,64	0,81	88,01	34,16	45,38	10,53	0,77	3,28	4,28	73,53	76,65	9,15	0,63	10799,63	21,35	17,11	91,24	1,57	6,43	0,99	0,02	0,77	0,9	228,45	114,59	116,53	22,7	0,76	3,09	4,09	60,81	75,55	9,16	0,73	10068,45	20,92	37,18	91,56	1,67	7,08	1,15	0,04	0,52	0,98	250,1
1166	10,96	68,1	4,78	0	1,04	1,04	159,11	132,4	112,44	0,14	0,84	5,21	6,21	59,37	83,91	17,85	1,08	20579,68	9,44	21,1	70,68	20,23	84,75	8,18	0,2	1,17	1,17	147,22	103,29	106,62	0,1	0,76	3,19	4,19	64,17	76,13	30,57	1,74	20898,31	0,08	17,77	58,69	0,71	12,95	NA	0	0,92	0,92	271,81
1167	-1,87	3,7	-1,18	0,02	0,62	0,66	229,43	185,95	289,87	10,56	1,51	-2,98	-1,98	2,28	150,56	6,46	-4	66712,5	18,14	2,61	12,33	31,13	-695,72	18,97	0,1	1,02	1,03	221,81	192,73	209,7	2,37	1,04	-23,35	-22,35	33,18	104,47	35,85	4,87	86483,33	6,88	1,25	4,46	5,02	-4056,27	NA	0,49	0,94	0,96	247,45
1168	-1,44	-47,05	-1,13	0,01	0,53	0,69	286,77	81,08	173,22	32,08	0,97	31,63	32,63	9,8	96,94	4,37	0,32	NA	5,75	8,83	65,6	2,4	39,26	2,56	0	0,59	0,72	387,31	121,75	231,38	33,32	0,94	15,34	16,34	10,86	93,88	23,33	0,38	NA	6,39	9	25,59	2,07	19,74	1,66	0,01	0,69	0,69	291,1
1169	-21,63	-238,63	-22,37	0,33	0,49	0,49	377,53	56,04	338,61	NA	0,91	10,03	11,03	-21,63	90,94	6,43	0,16	NA	0	0	0	-10,87	194,92	-12,1	0,5	0,9	0,9	405,14	81,05	202,06	NA	1,06	-18,93	-17,93	-10,63	105,58	15,56	0,91	NA	0	0,27	1,36	10,73	-306,51	NA	0,03	1,23	1,23	236,07
1170	2,02	16,67	0,8	0,18	1,24	1,24	145,02	3,04	110,74	0	0,88	7,27	8,27	63,78	87,9	12,27	4,03	6499,96	2,81	24,54	82,49	2,41	18,16	1,1	0,23	1,23	1,23	166,03	2,16	119,92	NA	0,87	6,54	7,54	54,91	86,73	5,94	2,28	6176,81	7,73	23,95	83,56	6,95	25,69	NA	0,31	1,58	1,58	110,82
1171	15,38	31,88	25,59	1,03	1,93	1,93	213,01	279,69	310,12	NA	0,52	1,07	2,07	15,38	51,76	29,71	NA	NA	0	0	0	3,43	24,86	1,86	0,17	0,48	0,48	197,26	52,09	168,18	NA	0,86	6,25	7,25	66,95	86,21	9,83	0,24	3330,06	0	34,42	84,43	-0,64	-6,06	NA	0,07	0,34	0,34	306,02
1172	-3,24	-5,7	-2,04	0,09	0,98	1,03	229,87	62,11	82,24	4,43	0,43	0,76	1,76	17,07	43,23	14,15	1,02	10636,22	6,77	12,79	68,12	-0,25	-0,48	-0,28	1,35	2,31	2,5	406,16	58,5	70,62	13,45	0,49	0,95	1,95	16,7	48,84	13,99	1,47	10811	27,81	18,92	69,49	6,3	13,38	NA	0,05	1,29	1,58	242,49
1173	21,08	26,87	8,4	0,31	3,86	3,86	145,45	109,85	30,89	NA	0,22	0,27	1,27	21,08	21,55	108,06	4,79	NA	0	0	0	3,57	4,61	2,48	0,96	3,42	3,78	252,76	139,52	56,72	20,94	0,23	0,29	1,29	3,57	22,69	19,92	7,84	NA	0	0	0	-104,39	-137	-18,5	0,36	2,05	3,25	64,5
1174	14,7	84,47	14,45	0,47	1,21	1,21	358,8	216,02	292,2	NA	0,83	4,75	5,75	18,37	82,6	18,84	NA	64654	0	3,61	15,36	6,11	21,52	5,03	0,93	1,39	1,39	299,55	98,64	212,01	NA	0,72	2,52	3,52	9,79	71,62	8,53	NA	28333	0	3,03	27,47	19,3	41,81	17,53	0,23	1,69	1,69	330,67
1175	10,87	11,09	3,89	39,22	39,22	52,22	130,68	NA	2,47	32,53	0,02	0,02	1,02	10,87	1,91	567,89	NA	NA	0	0	0	9,23	9,43	2,82	35,73	35,73	45,83	111,41	NA	2,4	24,63	0,02	0,02	1,02	9,23	2,18	422,91	NA	NA	0	0	0	12,93	13,35	4,52	29,4	29,4	31,73	127,34
1176	0,12	2,68	0,02	0,42	0,94	0,94	74,97	36,75	70,51	NA	0,96	21,59	22,59	18,18	95,57	0,12	0,43	1981,75	0	3,71	96,52	0,55	8,61	0,08	0,23	0,81	0,81	52,47	28,39	48,51	NA	0,94	14,72	15,72	32,1	93,64	6,55	0,27	12501	0	4,55	81,44	-13,46	-27,39	-4,75	0,45	1,21	1,21	128,3
1177	5,28	6,53	8,48	2,4	4,67	4,68	586,33	242,91	106,68	0,83	0,19	0,24	1,24	12,66	19,14	61,31	6,06	30932	0	11,86	35,14	18,75	21,52	44,93	2,82	7,65	7,66	872,02	516,07	106,94	1,22	0,13	0,15	1,15	25,41	12,85	181,33	17,56	64017,14	0	15,96	18,11	14,14	19,17	17,01	2,27	3,69	3,7	437,91
1178	13,77	45,59	10,32	0,12	1,29	1,3	273,63	220,04	188,37	0,83	0,7	2,31	3,31	13,77	69,8	24,17	3,24	NA	0	0	0	11,79	30,28	10,29	0,34	1,54	1,54	317,53	229,33	191,74	1,44	0,61	1,57	2,57	11,79	61,06	23,88	6,98	NA	0	0	0	15,55	21,62	9,62	1,73	3,2	3,22	225,27
1179	0,2	0,24	0,19	2,3	6,18	6,19	348,07	192,14	49,5	0,28	0,16	0,2	1,2	16,28	16,45	60,18	8,63	24385	0	15,34	53,31	12,18	14,71	7,97	2,98	4,54	4,54	238,17	62,92	40,29	NA	0,17	0,21	1,21	16,39	17,21	118,39	3,87	31777	0	2,76	12,68	8,14	12,37	13,35	0,4	1,59	1,59	596,96
1180	1,61	16,36	0,65	0,13	0,92	0,92	147,92	89,72	113,92	0	0,9	9,13	10,13	43,57	90,13	7,04	0,71	5971,58	9,85	17,01	102,61	0,07	0,94	0,04	0,01	0,89	0,89	228,5	170,99	180,37	0	0,93	12,35	13,35	30,29	92,51	6,86	0,58	7105,31	11,67	18,97	78,66	1,78	21,93	NA	0,04	0,96	0,96	163,46
1181	63,11	74,27	10,37	6,22	6,66	6,66	52,73	3,88	8,88	NA	0,15	0,18	1,18	63,11	15,02	420,11	NA	NA	0	0	0	28,66	28,92	4,14	61,98	69,1	69,1	52,59	3,28	0,46	NA	0,01	0,01	1,01	28,66	0,88	3634,02	2,59	NA	0	0	0	9,24	19,85	NA	1,87	2,35	2,35	117,86
1182	0,85	2,63	1,12	0,05	0,49	0,54	479,88	140,57	319,16	13,56	0,68	2,09	3,09	5,09	67,69	1,26	0,51	8894	0	5,57	71,37	-8,63	-39,98	-14,97	0,19	0,87	0,91	631,85	214,24	312,52	9,9	0,78	3,63	4,63	-4,36	78,42	0,8	0,92	8606,2	0	7,41	79,47	-6,36	-40,47	-8,99	0,17	0,78	0,78	514,66
1183	7,82	9,78	5,1	1,04	4,09	4,34	238,23	117,04	45,9	11,87	0,2	0,25	1,25	14,29	20,05	46,67	5,38	38647	0	4,22	36,14	2,11	2,67	2,08	0,44	3,91	4,2	358,05	196,25	71,16	21,08	0,21	0,26	1,26	10,49	20,83	20,11	5,18	22560,88	0	8,24	63,52	16,34	21,26	13,79	0,69	3,75	3,97	307,08
1184	0,45	2,65	4,37	0,59	0,82	0,82	3573,21	656,15	2928,91	1,84	0,83	4,93	5,93	0,45	83,13	0,54	0,53	133,5	0	0	0	-0,04	-0,17	-0,02	0,41	0,91	0,91	189,72	70,4	142,21	0,35	0,76	3,15	4,15	21,49	75,89	19,37	0,78	4201,5	0	11,22	55,73	11,02	36,77	10,88	0,66	1,1	1,11	359,17
1185	3,9	13,43	2,94	0,56	0,92	1,12	275,06	44,74	124,62	25,4	0,71	2,45	3,45	19,23	70,99	16,73	1,14	16787,75	19,8	11,56	48,64	0,51	1,66	0,57	0,46	1,29	1,85	406,86	140,15	167,34	96,9	0,69	2,25	3,25	25,12	69,28	18,41	2,91	13741	26,12	27,51	85,25	0,75	2,2	0,63	0,28	0,74	1,14	304,22
1186	2,83	15,77	2,18	0,04	0,59	0,67	281,58	123,09	223,01	18,66	0,82	4,58	5,58	11,59	82,09	23,12	0,44	31754,86	0	6,76	28,89	0,77	3,85	0,58	0,03	0,64	0,71	273,1	129,46	212,36	14,46	0,8	3,97	4,97	10,88	79,87	20,7	0,49	12683,4	0	7,58	72,28	9,3	29,09	NA	0,18	0,75	0,77	188,43
1187	-4,74	-5,42	-1,44	9,18	10,67	10,67	110,76	8,15	5,48	0	0,13	0,14	1,14	80,22	12,54	165,87	2,07	13833,67	0	25,78	70,7	-4,01	-5,49	-1	1,16	4,56	5	91,17	46,71	13,73	6,17	0,27	0,37	1,37	116,7	26,87	57,41	3,91	14030,75	0	30,23	84,22	-56,42	-140,39	-13,18	0,2	2,2	2,2	85,02
1188	-10,29	-25,99	-3,34	0,96	1,17	1,17	118,48	9,47	45,78	NA	0,6	1,52	2,53	74,56	60,4	27,57	1,15	7012,29	0	27,54	73,03	4,19	9,66	1,31	0,94	1,46	1,46	113,54	27,16	52,8	NA	0,57	1,3	2,3	92,62	56,61	48,47	1,79	5541,33	0	27,58	75,68	-4,46	-9,37	-1,46	1,22	1,86	1,86	119,38
1189	-1,86	-1,92	-44,44	14,47	14,99	14,99	8715,26	13,08	25,07	NA	0,03	0,03	1,03	-1,86	3,03	98,32	1,04	NA	0	0	0	-3,98	-4,07	-114,64	4,43	4,43	4,43	10480,8	NA	123,02	NA	0,02	0,02	1,02	-3,98	2,2	79,65	1,04	NA	0	0	0	-3,95	-4,02	-106,5	4,01	4,02	4,02	9816,94
1190	-31,75	-32,52	NA	42,46	42,46	42,46	NA	NA	NA	NA	0,02	0,02	1,02	-29,4	2,36	-1348,35	NA	-1100	0	NA	-8,27	68,75	71,28	14,81	28,15	28,15	28,15	78,39	NA	2,75	NA	0,04	0,04	1,04	72,11	3,55	1935,12	NA	NA	0	0,72	4,61	2,79	5,92	0,53	0,1	1,67	1,67	69,72
1191	3,29	3,62	10,9	2,61	6,29	8,94	1208,62	279,37	75,83	203,42	0,09	0,1	1,1	6,34	8,97	96,09	2,17	38635,88	0	10,09	21,88	-0,64	-0,72	-2,72	3,02	5,52	7,35	1542,3	293,8	117,61	218,48	0,1	0,12	1,12	2,29	10,38	43,89	2,13	8756	0	12,42	46,47	-0,3	-0,32	-0,73	6,07	8,64	9,01	886,29
1192	-3,77	-3,77	NA	NA	NA	NA	NA	NA	NA	NA	NA	NA	1	-3,77	0	NA	NA	NA	0	NA	0	1,94	1,95	8,6	685,71	713,14	713,14	1610,89	61,28	2,23	NA	0	0	1	1,94	0,14	1385,71	NA	NA	0	0	0	33,38	40,68	60,71	0,2	3,07	5,51	662,08
1193	0,08	0,26	0,2	0,5	0,99	1,13	895,99	290,54	600,29	87,22	0,68	2,12	3,12	6,84	67,98	8,31	1,39	12193	0	16,6	50,74	0,18	0,6	0,73	0,61	1,03	1,18	1441,84	412,7	984,22	144,03	0,69	2,25	3,25	7,64	69,22	10,58	1,65	17214,17	0	29,53	51,76	-1,21	-3,92	-2,87	0,46	1,02	1,23	866,01
1194	26,48	55,18	17,3	0,91	1,14	1,14	238,41	27,26	43,86	NA	0,52	1,08	2,08	45,08	52,01	89,15	1,18	11837,5	33,28	12,15	23,94	29,77	41,15	25,09	2,16	2,88	2,88	306,88	60,88	21,07	NA	0,28	0,38	1,38	36,27	27,67	167,2	3,57	22681,5	20,64	5,48	9,69	25,86	32,45	22	4,87	5,67	5,67	309,58
1195	25,59	74,16	17,55	0,04	1,46	1,46	250,3	153,46	62,68	NA	0,48	1,39	2,9	42,73	65,5	62,22	1,06	46510,55	19,68	11,76	31,35	10,21	34,88	8,23	0,02	1,07	1,07	293,57	204,93	185,12	NA	0,71	2,42	3,42	23,4	70,74	18,43	1,17	35719,41	5,04	10,64	41,02	20,36	46,75	NA	0,01	0,87	0,87	234,55
1196	0	0	NA	NA	NA	NA	NA	NA	NA	NA	NA	NA	1	0	0	NA	NA	NA	0	NA	NA	2,09	10,34	0,33	1,02	1,25	1,25	57,99	10,68	45,76	NA	0,8	3,95	4,95	2,09	79,78	2,62	NA	NA	0	0	0	10,55	63,91	1,67	0,89	1,15	1,2	57,67
1197	13,95	33,48	2,69	0,26	0,59	0,59	70,35	13,24	40,47	NA	0,58	1,4	2,4	16,41	58,32	68,33	0,68	NA	0	0,47	3,98	20,16	49,62	8,94	0,48	0,91	0,92	161,39	40,07	94,78	1,34	0,59	1,46	2,46	20,6	59,38	57,18	0,94	NA	0	0,2	0,93	-16,86	-45,27	-9,31	0,49	0,76	0,76	200,91
1198	9,18	91,13	4,49	0,97	1,78	1,78	178,52	67,79	86,86	0,15	0,9	8,92	9,93	26,08	89,93	13,24	1,53	28976,25	0	8,27	36,84	17,42	62,94	16,41	0,89	2,06	2,06	342,84	171,83	140,11	0,3	0,72	2,61	3,61	32,34	72,32	28,18	4,75	4151,83	3,52	14,06	303,88	-1,22	-4,1	-0,97	1,24	1,91	1,91	287,68
1199	6,46	75,93	1,73	0,27	0,64	0,96	97,98	29,71	80,22	25,58	0,91	10,75	11,75	88,91	91,49	14,64	0,67	22042,73	0	22,13	60,63	47,83	92,26	18,68	1,4	2,16	2,18	142,16	44,44	58,91	1,74	0,48	0,93	1,93	70,63	48,16	105,07	6,7	55628,25	0	8,91	25,84	14,01	19,68	NA	2,79	3,58	3,73	434,87
1200	-1,78	-13,17	-2,18	0,16	0,63	0,63	446,87	180,92	381,23	NA	0,86	6,41	7,41	-1,78	86,5	4,13	0,31	NA	0	0	0	0,96	6,87	0,52	0,14	0,81	0,81	199,57	111,48	165,6	NA	0,86	6,19	7,19	0,96	86,1	14,87	0,46	NA	0	0	0	1,34	21,26	NA	0,54	1,05	1,05	137,16
1201	18,85	20,18	28,58	17,51	17,51	17,51	366,97	NA	31,17	NA	0,06	0,06	1,07	18,85	6,61	330,03	NA	NA	0	0	0	7,56	8,47	13,81	8,88	9,99	9,99	664,73	72,86	65,66	NA	0,1	0,11	1,12	7,56	10,77	75,72	NA	NA	0	0	0	0,15	0,18	NA	6,22	6,94	6,94	1088,13
1202	6,58	8,26	2,51	4,93	4,93	4,93	100,85	NA	27,92	NA	0,2	0,25	1,25	6,58	20,3	32,42	NA	NA	0	0	0	0,62	0,96	0,71	0,35	2,8	2,8	415,49	360	146,78	NA	0,36	0,56	1,56	0,62	35,72	1,73	NA	NA	0	0	0	0,62	0,96	0,71	0,35	2,8	2,8	415,49
1203	-10,04	-33,46	-20,95	0,06	0,24	0,89	761,78	95,77	525,91	346,49	0,7	2,33	3,33	-6,07	70	-14,34	0,8	NA	0	8,28	-72,41	5,8	29,09	9,42	0,71	0,76	1,03	590,77	21,97	467,71	127,04	0,8	4,01	5,01	5,8	80,05	7,25	1,13	NA	0	0	0	4,15	17,11	4,39	0,38	0,73	0,97	384,98
1204	-0,8	-1,72	-1,41	0,14	0,53	0,58	648,67	133,52	336,66	16,55	0,54	1,17	2,17	16,81	53,82	19,24	0,68	18712,82	0	31,28	66,74	-2,54	-4,58	-7,01	0,13	0,41	0,46	1002,39	123,78	430,86	21,37	0,44	0,8	1,8	5,94	44,48	20,7	0,71	25703,8	0	23,36	40,97	-0,08	-0,14	-0,18	0,3	0,53	0,57	776,46
1205	0	0	NA	NA	NA	NA	NA	NA	NA	NA	NA	NA	1	0	0	NA	NA	NA	0	NA	NA	23,29	25,41	1,47	14,37	14,37	14,37	22,93	NA	1,58	NA	0,08	0,09	1,09	23,29	8,33	279,64	NA	NA	0	0	0	1,91	2,2	NA	13,06	13,39	13,39	63,32
1206	-11,77	-15,37	-117,08	1,72	2,39	2,39	3630,71	471,72	707,94	2,87	0,23	0,31	1,31	-11,33	23,44	-50,22	1,52	-35709,25	0	4,4	-4,07	-71,84	-315,4	-3004,29	2,48	8,07	8,07	15223,12	1912,88	344,91	NA	0,77	3,39	4,39	-68,53	77,22	-76,44	1,2	-63194,89	0	138,28	-6,2	2,22	7,03	5,09	0,62	1,99	1,99	833,38
1207	-4,56	-12,99	-5,43	0,23	1,38	1,67	434,89	196,66	139,12	55,58	0,65	1,85	2,85	-1,23	64,9	-3,09	2,05	19859,83	10,86	3,97	87,31	0,05	0,14	0,12	0,11	1,34	1,68	773,5	302,4	155,78	100,2	0,6	1,51	2,51	3,87	60,11	7,1	1,7	27100,69	17,36	8,11	67,62	0,51	1,31	0,55	0,12	1,51	2,07	391,6
1208	-21,74	-22,23	-1,74	50,45	50,6	50,6	29,25	0,08	0,57	NA	0,02	0,02	1,02	155,06	2,18	-996,47	NA	3062	0	14,17	112,48	14,61	15,01	8,23	33,31	40,06	40,06	205,01	34,15	5,02	NA	0,03	0,03	1,03	37,79	2,67	547,15	NA	1828	0,02	13,06	58,42	22,31	24,59	20,35	9,42	10,81	10,81	331,98
1209	3,37	16,77	1,8	0,15	0,6	1,18	195,33	44,8	101,29	59,51	0,8	3,98	4,98	50,62	79,91	4,71	1,23	NA	26,6	25,28	88,3	0,41	2,53	0,34	0,01	0,48	1,22	302,14	80,31	147,67	128,25	0,84	5,16	6,16	34,81	83,76	2,15	1,43	NA	26,07	28,56	89,26	2,06	12,07	NA	0,01	0,6	1,48	290,13
1210	-0,22	-0,22	-1,38	NA	NA	NA	717,17	NA	NA	NA	NA	NA	1	-0,22	0	NA	NA	NA	0	0	NA	70,3	89,56	60,08	2,06	4,65	4,65	311,08	171,05	66,17	NA	0,22	0,27	1,27	70,3	21,51	326,83	NA	NA	0	0	0	43,78	59,03	39,81	3,01	3,87	3,87	331,03
1211	5,18	62,05	28,5	0,14	0,56	0,56	2008,04	764,61	1808,93	NA	0,92	10,98	11,98	5,18	91,65	10,29	0,18	NA	0	0	0	0,07	0,63	0,19	0,02	0,54	0,54	907,94	410,81	789,71	NA	0,88	7,35	8,35	0,07	88,02	20,72	0,25	NA	0	0	0	-3,59	-24,48	-6,94	0,49	0,57	0,57	703,38
1212	0,03	0,06	0,02	0,01	0,23	1,65	300,46	34,55	122,64	222,14	0,54	1,17	2,17	16	54	11,5	3,43	10733,6	12,15	13,15	66,13	0,31	0,83	0,25	0,29	0,62	1,81	298,7	43,49	119,85	160,65	0,63	1,69	2,69	14,71	62,8	6,82	2,95	9339,83	21,94	11,82	71,21	-4,91	-14,12	-3,46	0,75	0,96	1,61	256,41
1213	2,22	4,64	7,56	0,01	0,57	4,17	1243,59	160,36	256,41	1044,6	0,52	1,09	2,09	5,99	52,2	5,73	28,98	17352	2,44	12,86	45,64	11,31	23,32	13,86	0	0,76	2,53	445,96	123,77	151,03	292,64	0,51	1,06	2,06	14,61	51,48	25,9	9,91	44190,8	2,68	4,04	20,11	0,51	0,86	4,38	0,92	5,6	34,28	3146,67
1214	0	0	NA	NA	NA	NA	NA	NA	NA	NA	0	0	1	0	0	NA	NA	NA	0	NA	NA	0,4	2,06	0,09	0,53	0,84	0,84	81,99	20,49	65,19	0	0,8	4,1	5,1	0,4	80,39	3,04	0,64	NA	0	0	0	6,93	31,96	1,46	0,23	1,06	1,06	76,71
1215	0,12	0,34	0,06	0,29	2,06	2,12	191,69	138,08	82,55	4,67	0,65	1,88	2,89	22,02	65,42	4,2	6,34	45894,05	0	11,5	69,07	-10,02	-193,58	-9,32	0,61	1,1	1,1	338,6	132,27	296,36	0,12	0,95	18,31	19,31	-1,67	94,82	-9,5	3,58	-2920,3	0	7,78	-817,49	-3,26	-92,7	NA	0,16	1,05	1,06	210,96
1216	-2,93	-112,2	-4,02	1,22	6,95	9,24	501,17	274,68	48	111,79	0,97	37,31	38,31	11,65	97,39	3,19	0,58	26347	0	20,01	85,12	4,66	62,92	10,15	0,08	3,92	5,27	792,32	523,87	119,5	186,01	0,93	12,49	13,49	21,36	92,59	11,4	1,06	41487,67	2,13	36,33	58,79	8,5	47,46	NA	0,18	4,87	5,16	409,22
1217	-9,79	-9,79	NA	NA	NA	NA	NA	NA	NA	NA	NA	NA	1	-9,79	0	NA	NA	NA	0	NA	0	8,8	31,09	4,21	0,27	1,39	1,39	173,97	139,24	123,37	NA	0,72	2,53	3,53	8,8	71,7	12,27	NA	NA	0	0	0	11,83	20,14	34,48	1,56	2,42	2,42	1061,2
1218	-21,33	-199,6	-10,97	0,72	1,38	1,38	187,72	70,42	104,09	0,05	0,89	8,36	9,36	-19,48	89,31	-10,68	0,66	-20942	1,83	0,96	-29,19	0,57	4,25	0,58	0,56	1,68	1,68	371,93	208,38	186,34	0,23	0,87	6,49	7,49	2,56	86,64	14,78	1,03	39937	0	2,04	13,73	-7,87	-1118,28	NA	0,1	1,26	1,26	595,43
1219	-0,3	-0,73	-0,16	0,16	0,52	0,65	197,19	40,86	95,7	14,76	0,58	1,4	2,41	59,68	58,48	-0,04	0,67	17549,55	8,78	32,41	94,21	1,11	3,14	0,59	0,09	0,78	0,86	192,76	80,77	108,42	8,39	0,64	1,82	2,83	39,84	64,64	7,55	0,75	15278,9	4,34	20,51	84,69	0,53	1,73	NA	0,04	0,32	0,89	167,33
1220	-22,36	-789,5	-10,19	0,03	0,56	0,56	166,43	81,39	104,4	NA	0,97	34,31	35,31	41,05	97,17	-17,92	0,1	9838	28,85	28,91	127,36	1,42	29,3	0,6	0,01	0,51	0,51	153,77	68,07	50,03	NA	0,95	19,59	20,59	61,74	95,14	5,23	0,14	24658,5	57,38	25,48	79,73	8,39	65,32	4,29	0,01	0,53	0,53	185,98
1221	-3,65	-3,86	-6,5	12,01	14,1	14,15	650,33	NA	31,91	1,78	0,05	0,06	1,06	20,86	5,38	-27,73	3,26	NA	0	43,67	127,86	5,71	6,62	10,3	12,16	15,2	15,24	656,62	95,75	31,51	1,18	0,14	0,16	1,16	23,82	13,81	104,51	3,7	NA	0	32,66	58,92	-2,72	-3,29	-3,74	6,01	7,55	7,56	501,4
1222	1,67	1,88	1,33	5,83	8,68	8,68	291,66	94,38	25,28	NA	0,12	0,13	1,13	1,67	11,52	14,47	NA	NA	2,74	0	0	4,75	4,88	0,64	23,31	38,89	38,89	48,76	19,32	1,24	NA	0,03	0,03	1,03	4,75	2,57	184,73	NA	NA	0	0	0	25,58	25,93	42,9	54,74	74,66	74,66	610,47
1223	9,46	88,53	3,25	0,27	0,58	0,9	125,31	26,54	86,74	28,64	0,89	8,36	9,36	17,5	89,32	15,25	2,96	59326	0	2,76	33,33	0,56	3,42	0,13	0,06	0,67	0,82	83,27	32,18	52,6	7,93	0,83	5,07	6,12	12,87	83,65	7,17	3,73	35037	0	2,82	58,43	2,69	21,38	1,1	0,32	1,01	1,03	149,14
1224	5,29	14,68	2,98	0,59	2,15	2,16	205,3	99,71	82,48	0,83	0,64	1,77	2,77	32,42	63,94	10,15	4,76	64133,72	0	15,26	70,32	2,22	5,56	1,75	0,88	2,39	2,39	287,39	107,51	102,76	0,45	0,6	1,5	2,5	19,39	60,03	6,35	4,63	33123,84	0	13,55	70,99	1,87	5,75	NA	0,31	1,78	1,79	273,08
1225	16,5	18,7	15,23	4,87	10,05	10,06	337,04	162,73	31,78	0,03	0,12	0,13	1,13	21,39	11,77	142,01	201,15	71804,75	0,33	4,52	18,71	6,77	9,87	6,91	1,32	3,4	3,4	371,45	209,2	107,59	0,02	0,31	0,45	1,46	9,14	31,42	22,49	377,75	37621	0	2,42	21,71	17,97	21,66	16,88	5,1	6,45	6,45	341,86
1226	-53,92	-57,38	-547,32	0,34	1,49	4,65	3705,06	255,39	220,28	703,64	0,06	0,06	1,06	-52,39	6,03	-894,48	1,31	NA	0	15,49	-2,94	10,75	11,16	56,8	16,32	17,57	19,53	1922,5	86,62	69,53	138,32	0,04	0,04	1,04	10,75	3,66	294,09	3,45	NA	0	0	0	12,54	15,78	15,99	3,04	4,29	4,29	464,29
1227	-0,56	-0,56	-1,38	NA	NA	NA	731,61	NA	NA	NA	NA	NA	1	-0,56	0	NA	NA	NA	0	0	0	-22,76	2941,14	-16,06	0,56	0,8	0,96	256,8	12,24	51,56	8,18	1,01	-130,21	-129,21	-22,76	100,77	0,27	0,99	NA	0	0	0	-79,97	98,43	-20,01	0,15	0,21	0,21	91,08
1228	2,8	6,33	2,06	0,04	0,47	0,58	268,42	62,55	104,63	15,72	0,56	1,26	2,26	10,82	55,8	12,19	0,65	12724,33	15,62	5,9	39,2	6,46	14,32	6,57	0,04	0,66	0,76	370,29	124,2	164,74	20,69	0,55	1,22	2,22	14,22	54,87	18,37	0,78	11739,83	9,36	7,89	46,94	1,51	3,2	0,81	0,07	0,29	0,55	194,59
1229	9,07	34,69	3,04	0,24	1,03	1,19	122,46	68,95	88,17	15,01	0,74	2,82	3,82	72,34	73,85	23,24	2,52	9611	0	21,23	72,58	4,49	11,86	1,42	0,36	0,92	1,1	115	24,41	43,62	8,3	0,62	1,64	2,64	55,02	62,1	18,86	1,1	NA	0	15,96	70,79	6,95	22,44	2,08	0,02	0,65	0,73	109,05
1230	6,14	30,06	2,81	0,35	1,19	1,19	167,23	81,56	97,1	NA	0,8	3,9	4,9	63,2	79,59	15,05	0,73	29315,5	0	26,15	71,65	2,31	21,87	1,24	0,19	1,05	1,05	195,79	142,42	135,18	NA	0,89	8,48	9,48	21,39	89,45	5,13	1,14	23804,08	15,85	10,26	73,06	25,81	64,11	NA	0,13	1,24	1,24	92,9
1231	NA	NA	NA	NA	NA	NA	NA	NA	NA	NA	NA	NA	NA	NA	NA	NA	NA	NA	NA	NA	NA	0,58	-37,5	0,53	-0,09	0,98	0,98	332,96	360	327,39	NA	1,02	-65,82	-64,81	0,58	101,56	0,57	NA	NA	2,14	0	0	14,99	100	NA	1,14	1,18	1,18	157,5
1232	18,46	19,2	46,03	16,94	26,82	26,86	910,14	304,36	31,11	1,48	0,04	0,04	1,04	20,38	3,87	502,58	14,11	151040,05	0	4,79	7,71	4,61	5,02	15,45	7,7	11,82	12,01	1221,14	379,25	94,29	18,69	0,08	0,09	1,09	6,41	8,17	64,86	15,59	70076,65	0	6,05	17,83	14,68	15,34	32,42	17,3	21,79	21,92	803,98
1233	3,2	22,44	16,78	0,04	0,46	0,47	1912,62	19,93	47,53	0,63	0,51	3,57	7,01	4,21	85,73	18,88	0,64	54295,43	1,1	5,26	11,78	0,03	0,36	0,31	0,19	2,54	4,29	3402,53	238,4	101,64	180,28	0,56	6,16	10,93	1,23	90,85	13,2	0,72	36954,77	3,6	11,19	20,76	0	0,08	0,02	0,02	0,92	1,39	2617,31
1234	2,63	9,38	1,62	0,02	1,83	1,84	225,07	204,62	117,1	0,76	0,72	2,57	3,57	16,86	71,96	4,39	15,54	20226,65	0	8,77	80,03	9,39	40,03	5,93	0,07	1,47	1,5	230,01	187,02	149,32	4,53	0,77	3,26	4,26	16,82	76,54	12,55	23,6	43447,03	0	4,69	39,2	13,86	40,11	NA	0,05	1,78	1,85	183,09
1235	1,69	37,01	1,98	0,64	1,05	1,05	427,6	151,4	377,5	NA	0,95	20,87	21,87	1,88	95,43	3,73	1,64	NA	5,91	0,22	4,37	0,76	22,99	0,65	0,57	0,96	0,97	311,9	115,22	297,94	3,49	0,97	29,33	30,33	2,1	96,7	2,93	0,54	6864	0	1,15	36,6	0,09	5,63	NA	0,5	1,02	1,02	436,21
1236	8,54	32,28	5,94	0,11	1,03	1,03	253,81	169,92	184,08	NA	0,74	2,78	3,78	12,78	73,54	13,01	1,12	4505	0	2,95	26,24	3,26	9,32	2,52	0,33	1,54	1,79	281	52,37	43,54	11,19	0,65	1,86	2,86	6,75	65	25,47	1,17	7003	49,33	2,69	11,58	7,81	23,74	7,29	0,72	0,95	0,95	339,53
1237	1,61	1,63	33,6	42,27	75,27	75,27	7637,26	3301,92	100,08	NA	0,01	0,01	1,01	1,61	1,33	120,86	NA	NA	0	0	0	7,14	7,37	51,34	19,22	31,96	31,96	2618,8	1032,5	81,05	NA	0,03	0,03	1,03	7,14	3,13	228,06	NA	NA	0	0	0	21,92	23,52	58,25	9,93	14,67	14,67	967,51
1238	1,92	2,61	3,34	0,09	2,11	2,22	635,26	223,48	110,07	14,62	0,26	0,36	1,36	17,56	26,54	11,95	1,44	23184,72	3,83	27,23	80,33	-10,74	-13,52	-22,9	0,16	3,64	3,73	775,99	192,76	85,02	11,51	0,2	0,26	1,26	8,21	20,52	-46,43	2,04	6798,69	4,98	40,41	282,71	-250,39	-1743,23	-330,34	0,01	1,03	1,07	480,24
1239	55,8	95,5	10,08	0	0,86	0,86	52,21	64,74	75,65	NA	0,42	0,71	1,71	55,8	41,57	134,23	NA	NA	0	0	0	-0,62	-0,31	NA	0,01	0,96	0,96	NA	NA	NA	NA	-0,99	-0,5	0,5	-0,62	-99,48	0,62	NA	NA	0	NA	0	0,49	3,42	1,38	0,01	0,66	1,2	1016,98
1240	0,14	0,3	0,16	0,15	0,59	0,77	407,48	80,69	115,32	32,86	0,53	1,12	2,12	11,09	52,89	0,27	0,86	11774,25	17,27	12,22	99,16	0,25	0,46	0,32	0,23	0,55	0,81	456,35	57,35	106,53	46,41	0,46	0,85	1,85	11,32	45,9	2,16	0,89	13066	15,83	13,88	82,88	1,13	2,07	0,94	0,41	1,47	2,12	302,32
1241	-53,54	-218,23	-366,77	1,38	1,38	1,38	2500,25	NA	1786,65	NA	0,75	3,08	4,08	-53,54	75,47	-70,95	NA	NA	0	0	0	-6,48	-6,98	NA	-525	-525	-525	NA	NA	NA	NA	0,07	0,08	1,08	-6,48	7,24	-89,47	NA	NA	0	NA	0	4,26	66,18	NA	1	1,18	1,18	314,5
1242	2,43	-8,21	0,66	0,39	0,46	0,46	99,29	8,2	119,64	NA	1,29	-4,35	-3,38	44,89	129,55	8,66	-0,62	NA	0	11,55	74,15	19,49	-204,61	4,21	0,44	0,66	0,66	78,53	19,09	84,2	NA	1,1	-11,52	-10,5	67,97	109,53	31,78	-0,38	9077	0	10,46	55,19	19,16	372,41	NA	0,51	0,79	0,79	47,24
1243	0,85	1,53	1,07	3,29	6,14	6,39	460,54	91,04	57,2	14,82	0,45	0,8	1,8	30,8	44,52	12,07	4,56	24162,33	0	37,79	80,52	1,16	1,68	1,84	1,71	2,54	2,72	578,61	31,79	168,17	30,75	0,31	0,45	1,45	28,94	31,24	15,82	3,54	19073,92	0	44,16	80,63	3,95	6,34	2,91	1,4	2,21	2,24	267,79
1244	0,2	9,22	0,06	0,06	0,88	1,03	108,07	60,63	79,51	13,32	0,98	45,41	46,41	23,56	97,85	7,05	1,08	9313	10,1	6,92	70,56	9,5	83,48	4,15	0,22	1,07	1,09	159,12	102,17	124,57	2	0,89	7,79	8,79	30,85	88,62	17,31	1,76	13383,1	4	9,34	51,44	0,79	3,53	0,3	0,2	1,07	1,23	136,75
1245	27,17	35,15	20,73	0,97	2,55	2,71	278,38	90,34	57,11	9,64	0,22	0,28	1,29	39,9	22,68	155,85	1,81	28514,35	0	9,71	22,54	-19,07	-27,57	-29,06	0,39	1,71	1,81	554,72	212,78	153,22	17,76	0,31	0,44	1,45	-3,21	30,85	-39,25	1,51	2758,95	1,56	24,17	300,56	3,6	9,05	NA	0,14	0,93	0,97	324,54
1246	-33,07	-253,71	-21,18	0,03	0,21	0,64	233,81	22,22	57,82	53,73	0,87	6,67	7,67	13,99	86,97	-35,56	0,71	NA	60,03	30,14	221,37	5,1	30,59	2,46	0,01	0,48	0,79	175,9	49,03	70,35	32,25	0,83	5	6	44,69	83,34	12,57	0,76	NA	41,23	19,14	73,1	6,15	28,8	NA	0,06	0,54	0,72	185,36
1247	13,53	26,07	6,37	0	2,24	2,28	171,91	124,18	57,18	2,41	0,48	0,93	1,93	55,17	48,08	30,27	2,34	31113,39	0	19,61	72,57	5,23	10,49	2,11	0	2,22	2,23	147,32	103,47	48,54	0,42	0,5	1,01	2,01	61,62	50,21	12,95	1,98	35717,79	0	22,82	80,93	0,86	1,11	NA	0	4,81	4,82	452,5
1248	0,69	5,19	0,53	0,09	1,06	1,06	280,97	233,4	240,25	NA	0,87	6,52	7,52	4,65	86,7	4,44	1,73	6077,5	0	3,05	46,86	1,79	4,91	1,03	0,39	1,35	1,35	209,32	126,11	131,41	NA	0,63	1,74	2,74	11,9	63,48	12,35	2,61	11136	0	5,82	50,13	1,41	3,69	NA	0,09	1,49	1,49	150,68
1249	2,95	5,79	2,82	0,05	1,68	1,68	349,56	264,3	121,87	0,34	0,49	0,97	1,97	20,54	49,13	12,13	2,5	24993,82	11,8	16,85	65,54	11,3	16,11	7,54	0,61	2,46	2,46	242,79	107,45	58,4	0,27	0,3	0,43	1,43	35,29	29,87	49,53	2,27	33157,21	3,41	16	52,23	1,5	2,5	1,33	0,15	1,99	1,99	323,79
1250	0	0	NA	NA	NA	NA	NA	NA	NA	NA	0	0	1	0	0	NA	NA	NA	0	NA	NA	0	0	NA	NA	NA	NA	NA	NA	NA	NA	0	0	1	0	0	NA	NA	NA	0	NA	NA	0	0	NA	NA	NA	NA	NA
1251	3,99	19,99	1,73	0,17	1,27	1,27	114,58	135,53	123,07	NA	0,8	4,01	5,01	3,99	80,05	4,98	NA	NA	0	0	0	1,56	13,34	13,43	0,13	0,18	0,18	3143,74	144,68	2731,6	NA	0,88	7,58	8,58	1,56	88,34	1,76	0,14	NA	0	0	0	1,86	41,33	1,35	0,03	1,05	1,05	263,88
1252	17,4	-352,74	4,98	0,19	1,14	1,22	104,4	73,21	77,56	6,92	1,05	-21,27	-20,28	84,42	104,93	24,35	-0,4	9263,57	0	19,17	91,83	-7,32	58,43	-3,15	0,39	1,05	1,06	156,56	63,57	96,32	0,99	1,13	-8,98	-7,98	64,75	112,53	6,66	0,39	10287	0	31	73,65	63,12	109,66	16,36	3,51	3,69	3,7	94,35
1253	-0,36	-2,13	-0,33	0,04	1,02	1,03	332,86	244,62	250,43	1,47	0,83	4,9	5,9	1,64	83,06	2,81	1,07	21172	0	1,82	28,07	-6,19	-12,93	-11,23	0,35	0,83	0,9	659,89	120,44	254,07	18,14	0,52	1,09	2,09	4,34	52,1	4,61	0,93	10226	0	19,11	47,95	-0,66	-1,76	-1,23	0,48	0,68	0,73	677,44
1254	NA	NA	NA	NA	NA	NA	NA	NA	NA	NA	NA	NA	NA	NA	NA	NA	NA	NA	NA	NA	NA	21,69	21,88	9,61	112,67	113,06	113,06	161,23	0,49	1,25	NA	0,01	0,01	1,01	21,69	0,87	2663,33	8,67	NA	0	0	0	34,53	60,43	11,06	1,44	1,53	1,77	116,59
1255	1,55	81,88	0,6	0,13	0,93	0,93	141,05	63,99	80,35	0,04	0,98	51,63	52,7	48,84	98,1	10,39	0,69	10061,27	25,01	18,27	70,7	0,02	1,01	0,01	0,01	0,64	0,73	132,27	67,63	103,28	10,39	0,98	53,26	54,26	52,51	98,16	6,38	0,4	10297,82	16,05	19,08	79,75	7,25	71,76	NA	0,34	0,49	0,49	81,06
1256	-0,96	-20,48	-5,07	25,06	25,71	25,71	1921,69	5,38	8,28	0	0,95	20,27	21,27	-0,96	95,3	13,52	1,12	NA	83,4	0	0	4,42	47,77	25	40,72	42,28	42,28	2059,32	12,13	7,75	0	0,91	9,81	10,81	4,42	90,75	12,86	1,19	NA	78,17	0	0	3,25	24,17	NA	1,63	1,77	1,77	15789,71
1257	1,03	3,91	0,19	0,57	1,65	1,65	66,68	13,06	12,07	NA	0,74	2,78	3,78	14,57	73,52	26,26	1,19	16382	0	2,47	32,51	-17,8	-227,51	-3,6	0,2	0,84	0,84	73,54	30,38	46,81	NA	0,92	11,78	12,78	3,48	92,17	4,64	0,8	7065,5	0	4,3	61,43	-12,59	150,59	-6,15	0,17	0,85	0,85	177,85
1258	20,91	25,44	31,08	6	6	6,01	542,4	0	88,78	1,17	0,18	0,22	1,22	20,91	17,8	205,48	NA	NA	0	0	0	21,24	22,62	41,55	19,48	19,65	19,68	712,28	6,19	35,73	0,96	0,06	0,07	1,07	23,79	6,14	345,88	NA	NA	0	5	7,54	17,91	22,09	43,79	4	5,63	5,63	890
1259	1,68	4,36	1,37	0,77	1,63	1,63	233,3	153,76	180,53	NA	0,61	1,6	2,6	1,68	61,47	2,73	NA	NA	0	0	0	0,61	9,11	1,5	0,05	0,19	0,19	896,81	47,6	330,55	NA	0,93	13,96	14,96	0,61	93,31	4,23	0,68	NA	0	0	0	-0,05	-1,36	NA	0,06	0,36	0,36	1298,72
1260	1,6	2,35	1,75	0,12	0,53	0,61	398,34	38,15	92,96	7,65	0,32	0,47	1,47	16,03	31,91	30,38	0,89	23006	0	15,75	50,99	4,49	5,8	5,26	0,35	0,93	1,3	426,08	34,01	58,24	21,83	0,23	0,29	1,29	20,01	22,58	63,12	1,05	24760,5	0	18,16	47,56	4,88	6,5	5,36	0,51	1,54	1,79	399,67
1261	15,21	24,74	4,8	0,51	2,13	2,15	115,31	68,43	42,52	1,09	0,39	0,63	1,63	24,69	38,52	49,41	3,22	41118,71	0	3	29,93	-11,38	-30,73	-20,69	0,2	1,34	1,35	661,96	425,28	376,59	4,33	0,63	1,7	2,7	-5,31	62,98	-14,3	2,88	-2342,06	0	11,04	-426,95	-20,76	-59,88	-13,53	0,11	1,46	1,48	237,29
1262	2,15	23,55	2,69	0,12	0,81	1,1	457,11	175,25	255,05	75,04	0,91	9,95	10,95	31,18	90,87	6,47	1,44	8158,57	17,03	36,36	74,63	0,69	6,72	1	0	0,45	0,73	527,67	146,58	315,75	91,31	0,9	8,72	9,72	23,82	89,71	9,99	1,63	7489,86	15,38	33,52	61,58	0,04	0,34	0,05	0,03	0,62	0,9	515,75
1263	5,45	30,89	1,76	0	1,23	1,23	117,7	115,9	94,36	NA	0,82	4,67	5,67	27,2	82,37	6,61	NA	23427	0	7,01	81,55	-19,25	-23,46	-32,05	0,13	5,58	5,58	605,87	584,9	107,45	NA	0,18	0,22	1,22	-6,9	17,93	-107,37	NA	-647	0	20,56	-291,65	-6,64	-6,74	NA	10,61	67,01	67,01	511,12
1264	0,55	3,31	0,3	0,07	0,29	0,29	202,81	36,73	162,38	NA	0,83	5,03	6,03	1,76	83,42	4,79	0,38	NA	2,25	0,67	32,16	1,13	5,32	0,56	0,15	0,65	0,65	180,32	69,62	140,54	NA	0,79	3,72	4,72	1,53	78,81	18,01	0,43	NA	0	0,2	2,2	2,62	12,29	NA	0,05	0,67	0,67	230,46
1265	16,27	31,02	4,09	0,39	1,76	1,79	91,65	48,84	35,64	0,96	0,48	0,91	1,91	171,81	47,55	53,35	1,93	16698,06	0	39,06	82,11	32,59	59,51	12,97	0,8	2,34	2,35	144,8	80,78	52,68	0,64	0,45	0,83	1,83	110,67	45,24	82,56	4,51	24774,41	0	31,06	65,72	23,19	48,55	9,42	1,06	2,15	2,16	147,83
1266	5,66	10,17	0,92	1,18	2,29	2,29	59,34	28,41	25,54	NA	0,44	0,8	1,8	264,97	44,4	12,74	NA	6087,6	0	42,16	96,7	3,17	7,9	0,56	0,88	1,7	1,7	64,69	30,92	37,59	NA	0,6	1,49	2,49	170,56	59,81	5,3	NA	3662,25	0	29,75	97,41	-3,82	-16,14	-0,41	0,35	1,34	1,34	38,78
1267	0,96	1,55	0,62	0,16	1,72	2,62	234,57	130,28	88,13	80,55	0,38	0,62	1,62	15,59	38,09	2,53	NA	NA	0	9,4	87,6	-4,12	-9,62	-0,47	0,75	1,74	1,74	41,69	2,85	23,59	NA	0,57	1,34	2,34	100,27	57,22	-7,2	NA	NA	0	11,95	94,99	20,79	37,03	2,81	1,57	2,28	2,28	49,13
1268	10,94	122,21	5,22	0,11	0,63	0,63	174,26	81,32	156,42	NA	0,91	10,17	11,17	10,94	91,04	35,45	0,21	NA	0	0	0	-52,81	249,84	-28,89	0,2	0,2	0,2	199,12	NA	238,3	NA	1,21	-5,73	-4,73	-52,81	121,14	18,67	-0,28	NA	0	0	0	-177,3	50,51	-22,93	0,2	0,22	0,22	47,07
1269	0,85	3,45	0,81	0,1	0,58	0,75	347,29	124,04	256,1	44,53	0,75	3,07	4,07	21,98	75,46	9,42	0,57	14844,82	0	20,11	74,47	0,59	3,23	0,34	0,12	0,63	0,73	208,93	85,08	167,06	17,41	0,82	4,43	5,43	17,82	81,6	6,82	0,49	13578,92	0	9,89	71,93	2,24	10,65	NA	0,11	0,81	0,83	202,41
1270	0,05	0,71	0,07	0,06	0,64	1	514,58	270,67	467,58	173,03	0,93	12,92	13,92	4,61	92,81	0,61	1,2	29418,5	0	6,43	71,62	0,01	0,17	0,02	0,04	0,64	1	598,31	331,37	547,59	200,32	0,93	12,85	13,85	4,98	92,78	0,38	1,27	42370,75	0	8,16	54,01	-0,07	-1,24	NA	0,11	0,58	0,88	737,85
1271	2,28	5,32	1,14	-0,18	0,69	1,18	182,83	67,99	64,68	38,96	0,57	1,33	2,33	30,81	57,16	16,36	1,14	NA	17,16	14,29	69,63	0,69	2,77	0,99	0,18	1,02	2,88	527,24	115,71	113,6	260,17	0,75	3,04	4,04	12,24	75,24	5,52	3,09	NA	50,26	16,73	63,18	0,07	0,36	0,07	0,01	0,46	1,76	370,04
1272	24,46	31,28	23,92	1,77	4,52	4,61	357	178,84	64,92	5,77	0,22	0,28	1,28	49,96	21,8	114,13	5,42	NA	3,36	24,94	43,01	15,08	18,42	17,71	1,57	5	5,07	427,53	250,68	67,09	4,99	0,18	0,22	1,22	38,72	18,13	84,83	6,59	NA	1,37	27,76	49,65	17,81	21,05	23,82	2,84	6,11	6,18	486,82
1273	0,08	0,33	1,37	29,97	36,01	36,01	6406,72	639,92	105,96	NA	0,77	3,27	4,27	0,08	76,55	2,78	0,61	NA	0	0	0	0,11	0,39	1,64	141,9	157,09	157,09	5526,15	298,32	19,65	NA	0,72	2,59	3,59	0,11	72,17	4,73	1,41	NA	0	0	0	-2,05	-9,18	-59,7	151,69	167,75	167,75	10625,66
1274	-9,03	342,2	-4,81	0	0,9	0,9	194,3	176,97	196,7	NA	1,03	-38,88	-37,88	-9,03	102,64	-5,16	-0,35	NA	0	0	0	5,14	242,8	8,76	0,2	0,98	0,98	620,31	465,84	600,5	NA	0,98	46,24	47,24	7,27	97,88	9,62	0,49	NA	0	3,63	8,2	2,01	71,9	2,12	0,05	1,03	1,03	383,76
1275	3,72	178,27	1,27	0,9	1,02	1,02	124,13	NA	100,32	NA	0,98	46,91	47,91	3,72	97,91	8,87	0,13	NA	0	0	0	-1,86	279,75	-0,78	0,71	0,98	0,98	151,9	0,9	128,56	NA	1,01	-151,31	-150,31	-1,86	100,67	2,92	0,33	NA	5,94	0	0	3,77	628,65	NA	1,02	1,44	1,44	110,5
1276	4,94	19,81	1,02	0,06	1,05	1,05	75,18	53,7	53,85	NA	0,75	3,01	4,01	212,35	75,07	21,97	1,18	5617,79	0	42,72	91,45	3,78	14,46	1,09	0,02	0,88	0,88	105,02	64,2	74,48	NA	0,74	2,83	3,83	158,82	73,86	29,57	0,78	5759,33	0	44,73	81,77	5,82	16,12	NA	0,61	1,02	1,02	87,38
1277	-21,01	-43,75	-20,25	0,44	1,55	1,56	351,87	192,21	172,38	0,32	0,52	1,07	2,08	-1,1	51,98	-27,45	2,23	3071,83	0	19,19	420,45	-27,88	-58,94	-27,32	0,68	1,43	1,43	356,69	134,3	180,47	0,52	0,53	1,11	2,11	-6,96	52,7	-37,24	1,88	-178,18	0	20,5	-8161,22	-10,74	-17,51	NA	0,75	2	2,02	299,9
1278	2,14	31	1	0,34	1,12	1,12	171,12	111,52	143,09	NA	0,93	13,47	14,47	71,07	93,09	6,49	3,14	7982,2	6,12	32,31	88,15	-26,37	180,02	-6,45	0,45	0,89	0,89	89,04	42,61	96,99	NA	1,15	-7,83	-6,83	93,47	114,65	-20,61	-6,31	5867,33	2,08	29,32	122,93	9,09	126,95	NA	0,65	1,44	1,44	155,36
1279	5,5	90,6	8,68	0,45	1,08	1,08	575,61	317,38	501,47	0,14	0,94	15,47	16,47	15,88	93,93	6,9	1,4	19751,27	0	16,36	61,13	-12,53	371,26	-14,45	0,39	0,88	0,88	419,84	210,72	425,1	0,14	1,03	-30,64	-29,64	2,65	103,37	-8,82	-0,31	24831,36	0	17,5	47,17	2,71	-237,81	NA	0,28	0,68	0,68	387,49
1280	-44,84	60,25	-12,25	0,98	2,17	2,17	99,73	54,04	45,39	NA	1,74	-2,34	-1,34	28,15	174,41	-25,71	NA	4077,11	0	19,94	240,35	-7,81	8,24	-1,66	0,99	2,24	2,24	77,61	42,7	34,23	NA	1,95	-2,06	-1,06	70,19	194,75	-4,01	NA	8203,67	0	16,63	109,27	15,97	-41,81	5,67	0,35	1,67	1,67	129,16
1281	0	0	NA	1,43	1,87	1,87	177,53	38,91	63,85	NA	0,51	1,03	2,03	18,28	50,62	12,32	8,67	33167,25	13,33	8,89	21,45	0	0	NA	1,19	1,38	1,38	404,83	39,69	167,82	NA	0,69	2,25	3,25	11,91	69,23	4,1	1,78	12618,2	11,8	13,25	53,3	8,55	18,9	6,08	1,1	1,43	1,43	259,03
1282	4,56	42,68	6,57	0,1	0,56	1,02	526,61	209,56	455,15	210,37	0,89	8,37	9,37	9,34	89,33	6,27	1,17	9037,22	0	6,91	40,09	7,42	39,38	5,76	0,25	0,79	1,12	282,53	120,57	223,96	73,16	0,81	4,31	5,31	15,81	81,17	10,96	1,88	19780,15	0	6,52	34,55	12,32	37,14	9,78	0,11	0,93	1,63	288,84
1283	9,67	13,78	5,9	0,11	2,35	3,51	222,7	99,83	44,57	52,76	0,28	0,4	1,42	27,99	29,82	44,17	2,75	21508,45	6,49	11,18	50,7	6,04	9,18	3,29	0,66	2,31	3,78	198,18	59,67	36,98	54,85	0,34	0,52	1,52	22,11	34,21	25,81	2,83	22241,26	10,39	8,75	54,65	8,91	12,47	5,49	1,09	2,69	3,67	224,15
1284	0	0	NA	NA	NA	NA	NA	NA	NA	NA	0	0	1	0	0	NA	NA	NA	0	NA	NA	1,49	8,74	0,18	0,26	1,2	1,2	42,86	33,14	35,17	0	0,83	4,87	5,87	1,49	82,96	1,8	NA	NA	0	0	0	3,45	35,14	0,95	0,05	1,11	1,11	100,51
1285	-7,58	-23,81	-10,64	0,34	1,61	1,61	512,21	125,95	99,1	NA	0,68	2,14	3,14	7,84	68,16	18,32	1,19	5931,75	9,93	21,64	81,56	-16,15	-52,66	-13,31	0	0,73	0,73	299,98	115,14	157,81	NA	0,69	2,26	3,26	10,7	69,33	23,76	0,78	9171,5	9,75	22,12	62,45	-29,46	-435,63	-100,11	0,39	0,85	0,85	1236,88
1286	-18,46	36,82	-10,57	0,18	0,46	0,46	209,11	84,25	309,6	0	1,5	-3	-2	-18,46	150,12	-6,25	-1,59	NA	0	0	0	-9,74	-125,15	-6,04	0,08	0,2	0,44	225,75	26,28	205,9	48,8	0,92	11,86	12,86	-5,43	92,22	-4,58	0,16	971	0	2,67	308,55	5,02	49,29	2,43	0,18	0,36	0,6	175,87
1287	1,49	17,68	1,14	0,29	0,41	0,9	279,34	29,04	228,47	112,83	0,83	9,87	11,9	14,99	91,6	2	0,34	3145,25	0	10,34	77,59	-1,93	-42,15	-1,32	0,01	0,11	0,83	248,64	20,02	220,55	162,46	0,9	19,63	21,87	13,26	95,43	1,01	0,19	3154	0	10,38	75,01	1,29	28,09	1,68	0,09	0,1	0,88	476,58
1288	11,41	30,5	3,88	1,43	1,6	1,6	124,14	13,16	76,66	NA	0,63	1,67	2,67	16,99	62,61	18,22	NA	NA	0	1,9	27,76	6,78	33,47	3,63	1,16	1,25	1,25	194,89	13,87	153,73	NA	0,8	3,94	4,94	7,17	79,76	8,5	NA	NA	0	0,21	3,37	12,01	27,75	5,41	1,74	1,76	1,76	163,94
1289	-31,72	-31,72	-2,76	NA	NA	NA	15,67	0	0	0	0	0	1	-31,72	0	NA	NA	NA	0	0	0	9,49	9,49	1,2	NA	NA	NA	46,08	0	0	0	0	0	1	44,9	0	NA	NA	NA	0	4,48	74,2	16,81	20,94	NA	0,11	5,08	5,08	60,19
1290	-8,12	-24,94	-49,56	88,93	117,5	117,5	2228,38	122,43	4,29	NA	0,66	2,04	3,07	-8,12	67,45	2,95	1,4	NA	0	0	0	-23,78	-84,59	-133,74	NA	NA	NA	2046,97	113,29	NA	NA	0,7	2,48	3,56	-23,78	71,89	11,97	1,22	NA	0	0	0	19,51	37,23	26,18	4,74	5,47	5,47	488,39
1291	8,16	9,5	2,45	6,04	7,09	7,09	38,77	16,04	15,25	NA	0,14	0,16	1,16	45,43	14,1	57,89	NA	NA	0	11,2	78,17	2,59	4,5	NA	0,8	2,35	2,35	83,14	54,09	34,95	NA	0,43	0,74	1,74	12,45	42,54	6,08	NA	NA	0,04	1,67	51,15	13,74	46,85	NA	0,13	1,41	1,41	149,3
1292	-36,44	172,38	-27,85	0,35	0,76	0,76	278,98	138,12	277,54	0,39	1,21	-5,73	-4,73	-31,28	121,14	-29,23	-3,01	NA	20,14	3,94	-19,84	1,49	-5,1	0,39	0,08	0,71	0,71	96,08	76,94	117,79	0,14	1,29	-4,42	-3,42	18,06	129,23	3,03	-3,75	14798	4,67	4,37	45,4	0,93	-9,47	0,92	0,57	0,76	0,76	359,8
1293	-29,45	-40,29	-35,01	1,57	5,31	5,37	433,98	293,36	78,42	4,5	0,21	0,28	1,37	-28,85	26,91	-134,65	NA	-910	0	0,71	-55,71	15,82	20,39	13,51	1,11	4,52	5,05	310,84	206,55	60,62	32,42	0,22	0,28	1,29	15,82	22,42	72,45	NA	NA	0	0	0	6,5	12,04	8,89	0,32	1,99	2,2	497,93
1294	0	0	NA	NA	NA	NA	NA	NA	NA	NA	NA	NA	1	0	0	NA	NA	NA	0	NA	NA	NA	NA	NA	NA	NA	NA	NA	NA	NA	NA	NA	NA	NA	NA	NA	NA	NA	NA	NA	NA	NA	-24,31	-29,25	NA	5,93	5,93	5,93	NA
1295	9,16	9,6	46,17	39,18	39,18	39,18	479,05	NA	46,33	NA	0,05	0,05	1,05	9,16	4,62	198,13	NA	NA	0	0	0	-21,12	126,12	-21,8	0,14	0,34	0,77	375,75	83,9	428,99	189,83	1,17	-6,97	-5,97	1,88	116,75	-17,88	-4,01	307	0	23,75	861,06	-43,98	-890,74	-14,14	0,37	0,44	1	117,04
1296	-16	-42,66	-33,69	0,14	0,37	0,37	768,52	106,8	473,65	NA	0,62	1,67	2,67	-16	62,49	-25,61	0,5	NA	0	0	0	2,96	45,24	1,01	1,32	1,41	1,41	123,6	6,22	70,76	NA	0,93	14,28	15,28	22,41	93,46	5,55	0,9	25445,5	0	6,61	41,66	2,06	23,53	0,94	0,49	0,91	0,91	165,85
1297	0,18	0,9	0,16	0,07	1,14	1,18	332,03	281,21	262,96	10,82	0,8	4,08	5,08	0,18	80,3	1,63	3,74	NA	0	0	0	0,01	0,04	0	0,28	0,84	0,86	128,55	61,75	109,49	1,79	0,86	6,2	7,2	0,01	86,11	2,12	0,54	NA	0	0	0	0,04	0,25	0,01	0,16	0,41	0,53	101,4
1298	-0,97	-3,73	-1,58	0,03	1,16	1,16	593,16	489,5	432,36	NA	0,74	2,83	3,83	-0,97	73,9	-1,32	1,87	NA	0	0	0	-0,15	-11,67	-0,17	0,01	1,35	1,51	432,08	360,94	269,24	43,38	0,99	79,41	80,41	0,04	98,76	0,09	7,18	-266,5	35,75	0,23	-199,25	-3	126,82	-1,53	0,16	0,95	1,06	185,45
1299	-0,85	-2,81	-0,28	0,74	1,12	1,12	120,1	27,83	72,78	NA	0,7	2,31	3,31	53,13	69,8	14,74	1,24	NA	0	17,76	76,73	-8,54	-31,31	-1,55	0,42	1,11	1,11	66,22	32,87	47,58	NA	0,73	2,67	3,67	60,62	72,72	12,35	1,42	NA	0	12,58	81,99	-5,42	-9,6	-0,48	1,9	2,21	2,21	32,05
1300	19,25	43,96	15,28	0,04	0,94	1,78	289,73	141,32	156,84	133,23	0,56	1,28	2,28	40,22	56,21	34,25	NA	NA	0	16,65	44,89	0,08	0,63	0,09	0,44	0,81	1,04	433,23	117,88	316,52	71,28	0,87	6,89	7,89	11,22	87,32	7,05	1,11	NA	0	13,26	55,26	-5,59	-44,29	-3,38	0,86	0,95	1,05	219,82
1301	21,99	30,76	11,12	0,89	3,28	3,52	184,61	117,77	49,15	11,64	0,29	0,4	1,4	46,12	28,53	80,87	16,76	44482,78	0	12,21	44,81	-0,04	-0,05	-0,03	2,93	4,08	4,35	326,49	79,66	69,32	18,94	0,23	0,31	1,31	31,31	23,49	9,01	13,23	21335,33	0	28,11	89,54	28,29	35,9	15,63	1,37	4,8	4,91	201,14
1302	23,73	43,18	18,43	1,44	2,84	3,46	283,48	42,94	30,52	19,24	0,45	0,82	1,82	39,5	45,05	66,27	1,49	12689,5	0	12,25	53,74	4,11	9,64	5,25	0,07	1,25	1,31	464,15	138,32	89,29	6,3	0,57	1,34	2,34	29,52	57,3	23	1,13	5082,33	6	32,4	68,41	-1,41	-12,48	NA	0,08	0,44	0,44	2295,51
1303	9,86	26,65	3,64	1,3	2	2	134,69	22,28	31,72	NA	0,63	1,7	2,7	19,17	62,98	25,92	1,68	28042	0	3,43	30,41	-4,28	-6,78	-0,77	1,52	1,83	1,92	65,14	7,1	22,88	2,08	0,37	0,59	1,59	1,34	36,98	28,53	2,28	8975	0	1	16,78	-3,83	-15,56	-2,12	0,6	0,85	1,32	201,57
1304	-1,55	-1,4	-7,48	-8,57	-8,58	-8,58	1763,34	1,86	-202,63	NA	-0,12	-0,11	0,9	-1,55	-10,9	13,29	NA	NA	0	0	0	13,1	18,4	9,06	2	3,6	3,6	251,76	110,54	69,07	NA	0,28	0,39	1,4	13,1	28,79	47,24	NA	NA	0	0	0	4,71	7,94	2,69	2,01	2,46	2,46	207,6
1305	-1,31	-11,88	-1,09	0,33	1,12	1,12	165,89	212,03	267,03	NA	0,89	8,08	9,08	-1,31	88,98	-1,47	NA	NA	0	0	0	-2,42	-92,05	-2,05	0,13	1,03	1,03	308,79	267,51	297,37	NA	0,97	37,06	38,06	-2,42	97,37	-2,48	NA	NA	0	0	0	33,37	96,03	NA	0,71	1,53	1,53	192,35
1306	-0,51	-72,13	-0,62	0,02	0,2	0,2	439,72	76,37	429,99	NA	0,99	139,45	140,45	5,74	99,29	6,56	0,01	8431,08	0	7,54	44,34	-0,07	-9,92	-0,07	0,01	0,22	0,22	382,48	75,81	374,39	NA	0,99	148,38	149,38	10,25	99,33	9,29	0,01	9801,75	0	10,84	49,43	-0,72	1203,29	-1,18	0,01	0,21	0,21	602,69
1307	-7,6	-10,77	-4,61	1,03	3,4	3,4	99,4	152,09	64,08	NA	0,29	0,42	1,42	-7,6	29,37	-25,89	NA	NA	0	0	0	19,1	22,65	8,21	1,82	6,38	6,38	156,39	110,64	24,23	NA	0,16	0,19	1,19	19,1	15,66	121,96	NA	NA	0	0	0	2,11	20,48	9,98	0	1,11	1,11	1721,34
1308	1,49	34,33	3,3	9,04	22,74	65,27	807,57	129,89	9,49	409,11	0,93	21,36	23,02	9,14	95,66	3,58	4,95	10210,1	0	16,92	65,89	5,59	49,88	6,23	2,23	3,21	6,44	405,28	50,73	51,81	169,44	0,89	7,92	8,92	16,45	88,79	8,78	6,28	13200,09	0	12,09	50,84	2,64	43,64	NA	0,57	0,82	3,62	608,2
1309	2,02	4,32	3,11	0,07	0,2	0,29	561,71	37,48	286,57	25,46	0,53	1,14	2,14	10,55	53,24	14,28	0,57	33376,43	0,18	13,12	40,56	0,06	0,18	0,14	0,37	0,52	0,56	783,99	73,63	491,94	19,98	0,64	1,81	2,81	5,62	64,37	6,18	0,56	9036,48	0,02	8,51	38,5	-0,26	-0,67	-0,4	0,05	0,49	0,51	556,08
1310	35,24	55,08	7,78	0,83	2,29	2,37	80,56	36,74	25,19	2	0,36	0,56	1,56	120,3	36,02	113,94	2,88	NA	0	18,77	63,99	12,54	19,24	4,22	1,24	3,18	3,32	122,41	37,36	19,1	2,75	0,35	0,53	1,53	119,2	34,82	73,45	1,73	NA	14,75	35,87	80,05	30,29	39,72	NA	4,97	5,72	5,93	126,7
1311	-15,33	144,92	-8,3	-0,05	0,25	0,58	197,64	58,68	196,31	65,78	1,11	-10,45	-9,45	0,77	110,58	6,55	-0,49	-11746	0	8,72	-75,49	-57,34	-4559,32	-26,2	0,07	0,63	0,86	166,35	90,12	159,1	37,1	0,99	78,52	79,52	-25,17	98,74	-56,59	0,08	-6059,14	0	14,7	-126,78	-44,23	106,68	-7,94	0	0,48	0,65	65,31
1312	0,47	13,41	0,48	0	1,62	1,75	378,18	272,69	168,65	22,79	0,97	27,75	28,75	4,79	96,52	8,27	2,65	31561,21	0	4,48	32,19	1,74	56,37	4,87	0	0,6	1	1018,49	542,77	901,65	366,53	0,97	31,39	32,39	4,43	96,91	5,49	1,02	648,86	0	7,53	2056,69	0,63	16,13	NA	0	0,9	1,01	176,19
1313	-1,74	-4,82	-2,29	0,02	1,44	1,55	481,43	404,03	284,52	31,92	0,64	1,77	2,77	0,75	63,91	-1,58	5,92	15071	0	3,28	45,89	-0,23	-1,53	-0,23	0,11	0,94	1,14	369,19	253,34	298,84	62,34	0,85	5,68	6,68	1,88	85,02	0,43	4,07	9306,33	1,99	2,14	52,09	2,3	12,6	NA	0,12	0,72	1,1	187,64
1314	-4,81	-30,71	-2,4	0,04	0,58	0,58	182,08	66,58	123,81	0	0,84	5,39	6,39	15,18	84,34	22,35	0,53	7491	0	9,97	43,12	3,71	20,71	1,01	0,23	0,25	0,25	98,75	0,99	46,34	0	0,82	4,58	5,58	19,53	82,06	33,33	0,61	18085	0	4,29	31,13	0,29	2,62	0,18	0,32	0,86	0,86	221,13
1315	-27,52	-58,73	-22,13	0,22	1,75	1,88	147,98	236,3	153,85	20,26	0,53	1,13	2,13	-27,52	53,14	-51,79	NA	NA	0	0	0	65,58	81,55	70,24	3,72	5,1	5,1	389,86	104,32	75,54	NA	0,2	0,24	1,24	65,58	19,59	334,7	NA	NA	0	0	0	22,2	27,13	65,2	3,05	4,71	4,71	1069,01
1316	-55,51	146,63	-30,92	0,8	1,06	2,61	203,34	14,56	57,27	89,97	1,38	-3,64	-2,64	-43,9	137,86	-36,02	-1,51	NA	0	6,47	-25,94	-1,62	-30,01	-1,75	0,55	1,25	1,64	393,61	119,9	171,65	67,39	0,95	17,57	18,57	7,25	94,61	2,42	0,2	8372	0	9,59	74	-31,14	-184,66	NA	0,24	1,2	1,89	219,93
1317	0,21	1,6	0,39	0,01	0,02	0,05	669,98	2,85	315	9,87	0,87	6,54	7,54	16,24	86,74	4,73	0,54	7705,27	-11,87	29,42	73,92	0,36	1,99	0,6	0,03	0,05	0,09	602,74	3,42	183,5	7,6	0,82	4,46	5,46	18,61	81,69	1,64	0,71	6196,73	0	30,22	104,16	2,21	9,82	2,87	0,04	0,05	0,1	471,35
1318	0,23	2,11	0,22	0,63	1,03	1,03	343,71	119,42	299,74	0,09	0,89	8,13	9,13	7,78	89,05	4,03	1,27	9384,67	0	7,11	72,12	-11,43	-88,66	-48,81	0,88	1,01	1,02	1554,23	175,73	1336,86	0,94	0,87	6,76	7,76	-1,23	87,11	-4,29	1,12	3220,67	0	43,57	127,87	-3,1	-26,81	-1,82	0,7	0,98	0,98	213,8
1319	0	0	NA	NA	NA	NA	NA	NA	NA	NA	0	0	1	0	0	NA	NA	NA	0	NA	NA	4,09	4,14	1,64	82,5	82,5	82,5	145,82	NA	1,75	NA	0,01	0,01	1,01	4,09	1,21	337,5	NA	NA	0	0	0	22,94	24,75	NA	13,65	13,65	13,65	1237,6
1320	2,27	2,28	0,59	189	189	189	94,56	NA	0,49	NA	0,01	0,01	1,01	2,27	0,53	428,57	NA	NA	0	0	0	1,67	2,86	0,53	1,32	2,41	2,41	116,2	52,14	47,66	NA	0,41	0,71	1,71	1,67	41,47	4,04	NA	NA	0	0	0	7,87	31,23	NA	1,16	1,34	1,34	364,16
1321	-8,36	-52,63	-4,73	0,11	0,84	0,84	206,5	123,2	170,48	0,25	0,84	5,3	6,3	3,2	84,12	10,26	0,54	9542,29	0	6,54	68,77	-7,76	-257,29	-6,18	0,11	0,9	0,92	290,03	219,3	277,48	4,67	0,97	32,17	33,17	0,37	96,99	1,51	0,28	21289,43	0	6,47	31,95	-12,86	181,63	-14,95	0,22	0,76	0,76	423,3
1322	25,9	96,5	20,6	0,3	1,07	1,07	145,54	158,7	207,69	0,26	0,73	2,73	3,73	38,41	73,16	37,62	1,24	34318	0	9,95	27,71	25,29	46,67	8,72	0,66	1,7	1,7	125,46	57,25	55,5	0,12	0,46	0,85	1,85	57,11	45,82	64,9	2,32	47313,86	0	10,97	47,5	26,19	37,41	NA	1,91	2,9	2,9	127,56
1323	5,77	12,76	4,37	0,4	1,22	1,23	276,55	104,73	124,63	1,63	0,55	1,21	2,21	48,8	54,78	20,63	1,24	54300,3	5,35	32,6	75,89	6,87	11,66	4,86	0,24	1,21	1,22	257,43	79,4	79,11	0,39	0,41	0,7	1,7	34,89	41,06	31,63	1,1	35134,14	5,07	19,81	63,49	5,25	8,81	4,97	0,27	1,46	1,48	344,46
1324	1,6	32,14	1,04	0,08	0,77	0,78	235,96	147,31	212	1,92	0,95	19,06	20,06	17,32	95,01	13,16	0,3	19590,09	0	10,16	50,47	10,43	69,36	6,26	0,39	0,95	0,96	218,39	101,9	181,1	1,36	0,85	5,65	6,65	27,23	84,96	23,99	0,82	24453,15	0	10,08	39,55	-6,62	-61,78	NA	0,35	0,95	0,96	309,81
1325	4,21	31,03	0,77	0,21	0,93	0,93	66,34	39,63	55,29	NA	0,86	6,36	7,36	123,44	86,42	11,44	0,75	6590,07	0	21,67	88,51	21,83	71,04	9,63	0,42	1,47	1,47	160,61	103,19	98,14	NA	0,69	2,25	3,25	47,3	69,27	38,14	4,15	5857,67	0	11,24	37,87	4,96	16,11	NA	0,39	1,38	1,38	377,59
1326	-12,96	-22	-3,48	4,4	4,58	4,69	98,04	3,56	19,91	2,18	0,38	0,64	1,7	163,59	41,06	-22,42	24,19	10209,27	0	47,42	103,42	-5,87	-11,11	NA	3,6	4,09	4,09	88,47	10,51	21,18	0,03	0,44	0,83	1,89	180,67	43,7	-7,41	556,69	NA	0	32,93	73,44	-10,95	-22,86	NA	3,12	3,61	3,61	82,83
1327	-62,77	125,55	-65,65	0,24	0,28	0,28	381,77	2,08	560,69	0	1,5	-3	-2	-14,43	149,99	-32,52	-0,87	-896,8	0	50,56	-1108,97	0,33	-1,04	0,21	0,08	0,55	0,55	234,87	133,92	304,73	0,12	1,32	-4,13	-3,13	18,44	131,97	7,1	-1,15	8190,22	0	11,69	64,96	1,42	1,71	1,19	0,4	4,98	4,98	306,11
1328	1,41	2,23	0,61	0,53	1,77	2,52	156,65	67,87	54,77	41,94	0,37	0,58	1,58	24,38	36,78	15,64	9,64	12496,36	0	9,86	65,62	0,84	1,39	0,35	0,9	1,67	2,42	151,73	43,14	56,2	43,1	0,4	0,66	1,66	20,32	39,73	12,31	8,4	10978,45	0	8,12	67,4	1,4	2,49	0,52	0,72	1,54	1,93	134,06
1329	-16,09	231,49	-12,51	0,29	0,64	0,64	283,92	96,79	276,95	NA	1,07	-15,39	-14,39	-16,09	106,95	-1,48	0,03	NA	0	0	0	-1,8	22,46	-1,8	0,48	0,76	0,79	362,83	107,29	382,47	8,57	1,08	-13,45	-12,45	-1,8	108,03	13,83	-0,41	NA	0	0	0	5,04	-165,91	5,04	0,5	0,83	0,89	363,67
1330	0	0	NA	0,21	1,46	1,46	174,91	NA	117,76	NA	0,68	2,15	3,15	0	68,26	0	NA	NA	0	0	0	0,71	7,43	0,16	0,57	1,11	1,11	82,02	NA	73,31	NA	0,9	9,4	10,4	0,71	90,38	0,79	NA	NA	0	0	0	7,56	37,37	0,83	0,05	1,25	1,25	39,97
1331	-0,13	-0,28	-0,24	0,77	1,81	1,81	680,98	382,47	368,79	0,91	0,55	1,22	2,22	5,43	55,01	0,47	54,56	51459,45	0	10,39	87,35	-0,3	-0,51	-0,26	1,84	2,7	2,71	309,64	96,51	111,54	0,38	0,41	0,69	1,69	9,71	40,67	0,45	48,68	66778	0	8,51	92,06	8,91	16,85	NA	2,05	2,73	2,73	203,94
1332	61,71	90,6	18,87	3,5	3,51	3,51	111,61	0,14	31,28	0,12	0,3	0,44	1,47	87,27	31,88	205,19	NA	26241,5	0	7,82	24,41	72,7	87,55	20,88	4,7	4,83	4,88	104,54	2,16	9,28	0,98	0,17	0,2	1,2	94,41	16,96	435,17	4,11	31772	7,21	6,23	18,17	69,68	89,71	NA	4,03	4,04	4,04	125,28
1333	33,03	60,69	5	1,47	2,21	2,4	55,21	13,74	18,59	3,62	0,44	0,82	1,84	55,5	45,58	88,82	3,64	33740	0	3,4	31,19	12,38	26,05	5,8	0,33	1,33	1,94	170,69	81,27	35,23	50,18	0,52	1,1	2,1	31,18	52,49	33,48	8,27	31563	27,38	8,82	43,21	-11,24	-35,76	NA	0,26	0,98	1,26	172,5
1334	3,83	6,41	1,11	1,16	2,9	2,94	105,62	49,69	31,31	1,44	0,4	0,67	1,67	8,07	40,25	18,49	5,35	39400	0	1,23	22,64	-16,82	-26,69	-13,79	1,52	3,74	3,83	298,41	137,06	66,58	6,01	0,37	0,59	1,59	-13,57	36,97	-31,89	4,81	-15473,75	0	2,66	-48,25	-4,89	-11,35	-3,97	0,56	1,92	1,94	295,23
1335	1,36	16,71	0,42	0,16	1,09	1,09	67,39	93,44	100,82	NA	0,92	11,25	12,25	1,36	91,84	1,49	NA	NA	0	0	0	2,58	13,35	0,56	0,02	1,24	1,24	78,39	76,23	62,56	NA	0,81	4,18	5,18	2,58	80,69	3,19	NA	NA	0	0	0	1,65	15,84	0,98	0	1,12	1,12	216,53
1336	-23,51	-85,25	-21,6	0,16	1,82	1,82	335,32	150,72	107,88	NA	0,48	1,76	3,63	0,96	72,42	-15,63	1,02	16989,85	0	22,48	182,39	-11,36	-99,35	-8,2	0,01	1,09	1,09	262,8	173,52	161,95	NA	0,75	6,53	8,74	12,19	88,56	-2,52	0,62	26741,5	6,52	17,01	125,31	0,38	2,59	NA	0,21	1,05	1,06	186,48
1337	6,83	14,26	1,7	0,56	1,75	1,75	91,06	43,51	36,58	0	0,52	1,08	2,09	120,71	52,07	71,96	1,99	NA	0	28,41	73,66	3,64	17,15	1,36	0,21	1,05	1,05	136,58	86,82	102,87	NA	0,79	3,72	4,72	45,11	78,8	18,84	1,16	NA	0	11,6	52,14	4,99	14,67	1,32	0,26	1,33	1,33	95,99
1338	-21,26	-126,88	-420,63	0,07	0,07	0,07	7219,86	32,75	5925,17	NA	0,83	4,97	5,97	-11,47	83,24	-8,04	0,18	-1500	0	193,8	-360,73	6,42	29,43	40,06	0,24	0,25	0,26	2271,29	28,8	1755,36	7,2	0,78	3,58	4,58	10,98	78,19	8,21	0,27	NA	0	28,47	84,25	-1,48	-7,02	-4,72	0,72	0,73	0,73	1161,87
1339	3,27	16,59	2,8	0,23	0,84	0,93	312,96	147,57	242,64	20,98	0,8	4,08	5,08	20,97	80,31	14,23	0,74	35776,53	0	15,18	55,34	11,72	30,12	7,78	0,34	1,19	1,2	241,83	119,61	139,97	1,79	0,61	1,57	2,57	41,43	61,1	31,94	1,33	45004,6	0	19,74	53,47	15,19	21,05	NA	1,02	1,9	1,91	263,18
1340	3,27	16,59	2,8	0,23	0,84	0,93	286,38	147,57	242,64	20,98	0,8	4,08	5,08	20,97	80,31	14,23	0,74	35776,53	0	15,18	55,34	11,72	30,12	7,78	0,34	1,19	1,2	241,83	119,61	139,97	1,79	0,61	1,57	2,57	41,43	61,1	31,94	1,33	45004,6	0	19,74	53,47	15,19	21,05	NA	1,02	1,9	1,91	263,18
1341	3,63	11,12	1,51	0,99	1,48	1,48	151,64	47,63	98,71	NA	0,67	2,07	3,07	16,41	67,39	6,73	22,45	30879,14	0	5,31	65,47	1	3,62	0,87	0,28	1,39	1,39	314,11	244,26	219,62	NA	0,72	2,6	3,6	10,98	72,24	2,21	45,11	29465,83	0	8,61	75,54	1,93	4,71	NA	0,42	1,78	1,78	207,47
1342	4	5,3	2,64	2,92	3,59	3,59	240,7	39,22	58,2	0,09	0,25	0,33	1,33	73,79	24,54	60,89	6,9	13262,67	0	46,03	80,51	2,16	2,21	0,64	52,68	52,68	52,68	108,12	NA	2,03	NA	0,02	0,02	1,02	130,17	1,9	114,04	NA	16551	0	38,02	69,67	-5,09	-5,09	NA	NA	NA	NA	NA
1343	8,7	-244,26	5,6	-0,23	0,48	0,48	235,1	120,73	169,73	NA	1,04	-29,08	-28,08	24,38	103,56	17,3	0,41	NA	29,24	10,1	41,22	-0,2	4,89	-0,09	-0,2	0,5	0,5	157,45	83,78	119,77	NA	1,04	-24,89	-23,89	30,86	104,19	10,08	0,37	NA	26,34	13,44	63,94	5,63	343,82	NA	-0,37	4,22	4,22	142,33
1344	NA	NA	NA	NA	NA	NA	NA	NA	NA	NA	NA	NA	NA	NA	NA	NA	NA	NA	NA	NA	NA	67,99	100	23,01	NA	3,12	3,12	123,17	121,81	38,99	NA	0,32	0,47	1,47	67,99	32,01	212,44	NA	NA	0	0	0	45,15	45,82	NA	NA	NA	NA	105,46
1345	7,48	77,07	3,13	0,34	0,8	0,82	152,52	61,55	132,27	1,65	0,9	9,3	10,3	60,61	90,3	21,61	0,89	NA	0	22,2	92,15	12,66	55,26	4,2	0,41	0,84	0,86	120,88	39,41	90,81	1,8	0,77	3,37	4,37	107,8	77,1	35,5	0,7	NA	0	31,6	75,34	-11,48	-46,71	-3,22	0,57	0,92	0,96	102,03
1346	-32,59	15,52	-23,6	0,32	1,48	5,36	264,31	53,42	45,73	179,94	3,1	-1,48	-0,48	-15,76	309,98	-10,43	-35,6	-2911,67	0	12,19	-125,23	1,12	11,32	0,76	0,84	1,2	2,88	246,12	29,17	80,62	137,07	0,9	9,11	10,11	9,42	90,11	1,24	2,1	216,5	0	5,61	1561,66	-11,44	-58,81	-5,96	-0,05	0,59	1,19	189,69
1347	-22,72	-420,43	-8,53	0,06	0,56	1	137,06	53,52	108,05	48,45	0,94	17,49	18,5	11,63	94,6	-15,38	0,95	4976,67	4,7	12,9	142,44	-395,34	107,77	-96,53	0	0,08	0,08	88,88	31,18	401,38	0,04	4,67	-1,27	-0,27	-241,36	466,82	-75,83	-5,56	-9276,86	0	37,6	-83,47	32,97	-92,39	NA	0,29	0,61	0,61	113,72
1348	7,1	42,16	2,68	0,48	0,48	0,89	137,74	0,92	36,03	45,94	0,83	4,94	5,94	67,74	83,16	26,31	0,68	16138,25	55,37	22,89	64,98	8,24	29,8	2,58	0,97	1,06	2,02	113,97	3,43	41,09	39,91	0,72	2,62	3,62	87,65	72,35	36,19	2,58	9729,14	34,31	24,86	69,8	-16,74	-134,22	-5,38	0,05	0,14	0,43	116,93
1349	33,24	87,36	14,75	1,05	1,15	1,15	108,26	6,66	95,1	NA	0,62	1,63	2,63	63,96	61,95	58,37	1,23	6570,17	0	13,63	40,52	53,29	68,41	20,93	4,07	4,21	4,21	143	3,63	26,25	NA	0,22	0,28	1,28	93,9	22,11	271,87	3,69	14687,54	0	15,96	34,21	38,5	41,19	23,14	17,18	18,32	18,32	218,8
1350	9,32	9,54	67,82	43,52	43,52	43,52	2657,41	NA	60,23	NA	0,02	0,02	1,02	9,32	2,3	405,38	NA	NA	0	0	0	2,82	2,85	NA	119,54	119,54	119,54	6526,98	NA	54	NA	0,84	0,84	1,01	2,82	0,84	337,5	NA	NA	0	0	0	-10,52	-11,51	NA	11,63	11,63	11,63	NA
1351	2,63	2,65	6,8	20,88	161,5	161,5	679,59	NA	5,76	NA	0,01	0,01	1,01	2,63	0,62	425	NA	NA	0	0	0	0,17	0,54	0,02	0,01	1,57	1,57	38,12	1,31	24,06	NA	0,68	2,16	3,16	0,41	68,39	0,25	NA	11681	0	0,03	0,33	2,93	40,13	NA	0,01	1,05	1,12	NA
1352	16,59	-130,08	3,92	-0,24	-0,18	-0,18	86,29	3,28	51,62	NA	1,13	-8,83	-7,84	36,64	112,76	55,53	0,35	NA	0	4,74	18,71	4,25	-211,69	2,57	0,25	0,71	0,71	220,25	87,91	193,16	NA	1,02	-50,79	-49,79	4,66	102,01	27,93	0,3	33369	0	0,25	1,27	4,31	7,68	0,73	-1,29	1,32	1,32	61,81
1353	1,34	1,35	1,59	19,14	121,95	121,95	234,85	360	3,5	NA	0,01	0,01	1,01	7,55	0,82	163,64	NA	405	0	7,36	82,22	0,75	1,57	1	0,84	0,84	0,84	486,11	NA	250,72	NA	0,52	1,09	2,09	7,98	52,15	29,73	0,85	2588	0	9,65	31,57	12,48	24,08	10,6	1,09	1,42	1,42	309,29
1354	23,21	30,46	11,11	2,27	4,09	4,1	174,63	65,21	35,74	0,3	0,24	0,31	1,31	91,16	23,78	114,83	5,5	10223,6	0	32,51	65,53	33,4	48,9	24,88	1,84	2,75	2,76	271,16	71,19	78,07	0,54	0,32	0,46	1,46	68,95	31,7	116,97	3,65	14991,5	0	26,48	44,39	2,4	6,43	NA	0,08	1,28	1,34	323,36
1355	8,11	28,25	2,47	0,33	1,43	1,43	111,05	84,51	76,65	NA	0,71	2,48	3,48	8,11	71,3	11,37	NA	NA	0	0	0	4,26	10,58	1,45	0,34	0,96	1,72	124,02	44,76	71,24	54,68	0,6	1,48	2,48	4,26	59,73	7,13	NA	NA	0	0	0	12,8	22,8	4,41	1,15	2,33	2,34	125,28
1356	2,33	5,19	1,6	0,03	1,91	1,96	249,78	154,01	67,97	4,78	0,55	1,22	2,22	24,63	55,04	60,11	1,74	25990,9	6,62	15,26	55,46	0,34	0,89	0,28	0,01	1,2	1,24	299,18	156,4	114,26	5,99	0,62	1,61	2,61	20,25	61,71	21,31	1,22	19469,11	12,78	16,36	59,75	0,06	0,12	NA	0,21	1,02	1,04	331,15
1357	0	0	NA	102,82	109,16	109,16	NA	NA	NA	NA	0,01	0,01	1,01	0	0,88	0	25,76	NA	0	NA	NA	-1,17	-6,81	-1,52	1,18	1,18	1,18	471,54	NA	386,16	NA	0,83	4,81	5,81	-0,5	82,8	-0,08	6,9	1821	0	0,87	34,71	4,59	24,99	2,17	0,5	1,12	1,12	172,05
1358	0,94	5,09	0,29	-0,51	1,2	1,2	112,91	25,38	90,77	0	0,82	4,41	5,41	0,94	81,5	1,79	8,27	NA	0	0	0	0,36	6,87	0,21	-0,23	0,69	0,92	213,95	119,87	191,27	46,96	0,95	18,12	19,12	5,75	94,77	0,57	0,76	-20045	4,32	3,17	-35,06	3,73	36,66	1,4	0,22	0,95	1,01	136,04
1359	-25,44	-25,44	-5,34	NA	NA	NA	38,83	NA	NA	NA	NA	NA	1	-25,44	0	NA	NA	NA	0	0	0	-11,9	-255,58	-5,24	0,23	0,23	0,23	160,17	1,21	151,03	NA	0,95	20,47	21,47	5,91	95,34	-7,06	0,06	3061	0	7,84	140,08	7,91	12,85	1,89	0,21	1,02	1,02	87,12
1360	0,62	26,35	0,43	0,07	1,05	1,05	255,56	227,69	231,88	0,05	0,98	41,77	42,77	13,1	97,66	2,43	0,98	53324,9	0	8,74	60,06	-1,05	-44,85	-0,64	0,09	1,07	1,07	222,51	191,96	195,96	0,06	0,98	41,61	42,61	17,87	97,65	0,99	0,69	33495,4	0	11,57	99,68	-5,74	-96,46	-6,23	0,17	1,13	1,13	395,02
1361	6,65	25,23	3,8	0,55	1,34	1,51	208,67	57,89	73,51	12,47	0,74	2,79	3,79	21,93	73,64	14,14	1,39	24896,1	22,4	8,74	52,14	5,4	19,2	2,53	0,71	1,34	1,43	170,22	45,84	44,73	6,46	0,72	2,56	3,56	19,14	71,88	11,94	1,45	19431,08	31,32	6,42	53,59	2,78	16,21	1,27	0,22	1,28	1,48	166,37
1362	12,32	22,21	6,73	0,55	1,95	1,98	199,46	94,54	67,71	1,88	0,45	0,8	1,8	27,31	44,54	60,12	1,88	NA	0	8,2	30,77	7,01	16,01	6,84	0,1	1,62	1,63	354,86	270,65	177,59	2,19	0,56	1,28	2,28	17,81	56,19	25,17	2,66	29403,81	0	10,52	39,44	4,04	9,32	NA	0,17	1,48	1,5	247,54
1363	4,75	-105,7	2,4	0,08	0,93	0,93	184,11	161,01	189,48	NA	1,04	-23,22	-22,24	6,86	104,5	5,34	-2,64	27671	0	1,06	25,81	4,5	-82,89	2,36	0,05	0,88	0,88	191,27	163,75	199,18	NA	1,05	-19,44	-18,44	8,6	105,42	6,05	-0,72	18347,5	0	2,16	39,02	11,06	154,78	NA	0,23	0,93	0,93	148,04
1364	-24,13	-50,6	-16,6	0,32	0,34	1,26	251,17	2,45	121,05	113,34	0,52	1,1	2,1	40,45	52,32	-18,97	1,32	10208,33	0	44,44	114,92	-60,64	-159,74	-26,55	1,09	1,12	1,2	159,36	2,62	91,1	7	0,62	1,63	2,63	15,48	62,04	-62,26	1,37	3417	0	33,32	176,86	27,9	50,61	7,25	1,98	2,07	2,26	94,56
1365	-0,57	-10,8	-0,23	0,53	1,12	1,12	147,08	73,43	124,33	NA	0,93	17,76	19,03	40,26	94,74	6,27	2,91	NA	0	16,45	80,72	0,85	7,07	NA	0,48	1,26	1,26	149,5	90,44	103,66	NA	86,34	715,37	8,29	50,63	86,34	3,12	NA	NA	8,52	14,94	64,27	2,59	21,22	NA	0,64	1,22	1,22	123,7
1366	4,27	10,04	1,63	0,17	1,45	1,58	138,98	52,41	78,35	10,04	0,57	1,35	2,35	8,06	57,49	11,67	4,85	12966,31	0	1,44	35,43	1,87	3,96	2,77	0,16	1,3	1,45	539,19	221,52	279,77	42,51	0,53	1,12	2,12	8,18	52,82	9,06	1,99	13590,87	0	9,34	45,71	NA	NA	NA	NA	NA	NA	NA
1367	4,01	16,59	2,46	0,49	1,18	1,18	70,12	115,42	167,94	NA	0,76	3,14	4,14	17,64	75,85	6,21	2,28	7204	0	8,39	70,5	0,18	1,51	0,06	0,12	1,34	1,34	112,33	80,43	65,85	NA	0,6	4,93	8,28	80,5	87,92	6,94	0,6	4899,27	0	24,79	112,65	8,97	47,66	1,72	0,07	0,87	0,89	69,82
1368	7,06	14,85	4,38	0,24	0,68	1,29	226,84	52,18	51,97	71,82	0,52	1,1	2,1	28,3	52,48	32,71	1,5	13331	29,09	13,2	48,1	0,76	1,83	0,56	0,29	0,47	0,94	267,2	27,56	29,27	72,62	0,58	1,39	2,39	23,27	58,22	22,76	0,93	12031	46,93	16,52	56,08	-4,83	-9,43	-4,31	0,31	0,49	1,02	325,15
1369	19,6	699,71	7,23	0,08	0,1	0,1	134,52	2,08	128,96	NA	0,97	34,69	35,69	19,6	97,2	30,46	0,03	NA	0	0	0	-2,06	283,75	-28,84	0,04	1,55	1,55	5092,21	3014,47	1989,38	NA	1,01	-138,64	-137,64	-2,06	100,73	2,45	1,57	NA	61,23	0	0	0,94	36,69	NA	0,04	1,59	1,59	3373,72
1370	20,61	23,22	2,89	20,72	20,72	20,72	31,12	NA	2,44	NA	0,11	0,13	1,13	20,61	11,23	183,5	NA	NA	0	0	0	40,54	49,47	6,93	6,72	6,72	6,72	62,2	NA	9,15	NA	0,18	0,22	1,22	40,54	18,06	224,51	NA	NA	0	0	0	24,54	26,68	3,87	12,46	12,46	12,46	57,42
1371	81,51	100,09	88,73	3,92	3,92	3,92	397,36	0,26	72,59	NA	0,19	0,23	1,23	81,51	18,56	459,95	3,02	NA	0	0	0	77,73	81,55	64,26	16,27	16,31	16,31	300,93	0,57	13,55	NA	0,05	0,05	1,05	77,73	4,69	1896,31	3,76	NA	0	0	0	80,95	82,4	NA	24,9	52	52	292,36
1372	13,66	23,43	8,31	1,12	2,11	2,18	222,07	85,73	86,6	6,21	0,42	0,72	1,72	36,43	41,72	35,92	4,38	39029,36	0	13,85	55,42	7,64	15,62	8,35	0,1	1,71	1,76	397,93	311,77	194,08	9,81	0,51	1,04	2,04	26,75	51,08	17,85	3,78	25292,48	0	20,9	93,61	10,39	13,41	9,23	0,35	4,1	4,28	323,17
1373	3,71	51,18	1,35	0,07	1,04	1,08	132,68	114,8	100,52	4,51	0,93	12,8	13,81	17,67	92,76	5,4	4,72	11134,8	13,75	5,07	62,39	6,47	62,35	2,09	0,18	1,08	1,12	117,79	91,02	75,78	4,36	0,9	8,63	9,63	30,89	89,62	9,32	5,83	14590	21,6	7,9	62,53	-16,19	-308,91	-10,34	0,09	1,01	1,21	232,34
1374	1,59	4,16	1,95	0,01	0,65	0,78	447,63	157,63	175,56	31,14	0,62	1,62	2,62	10,67	61,82	11,8	0,73	4898,2	15,6	11,14	157,86	2,34	7,52	3,12	0,07	0,47	0,88	486,17	115,59	175,72	120,82	0,69	2,22	3,22	11,18	68,93	11,56	0,68	16361,67	23,96	11,82	47,05	5,19	16,09	5,05	0,09	0,7	1,16	353,64
1375	NA	NA	NA	NA	NA	NA	NA	NA	NA	NA	NA	NA	NA	NA	NA	NA	NA	NA	NA	NA	NA	1,21	5,99	1,5	0,64	1,25	1,25	449,09	219,13	354,21	NA	0,8	3,94	4,94	1,21	79,75	1,52	NA	NA	0	0	0	23,24	24,87	11,53	15,26	15,26	15,26	180,52
1376	4,47	44,1	0,43	0,04	0,92	0,92	35,41	20,07	22,73	NA	0,9	8,85	9,85	25,1	89,85	21,19	0,88	11191,57	0	2	38,33	2,98	39,32	0,9	0,03	0,82	0,91	109,62	67,25	72,5	7,59	0,92	12,19	13,19	14,42	92,42	11,81	0,76	10530,75	11,55	3,44	43,6	1,54	20,96	NA	0,04	0,92	1,08	183,09
1377	7,15	11,55	7,24	0,02	4,23	4,23	369,48	165,36	39,35	0,11	0,38	0,61	1,61	31,07	38,07	31,19	1,62	12615,9	25,45	24,22	69,62	-5,58	-10,37	-5,02	0,85	1,95	1,96	327,31	27,84	25,15	0,11	0,46	0,86	1,86	25,42	46,16	-0,54	1,07	13431,17	33,38	27,87	88,93	6,54	11,18	NA	1,7	2,28	2,29	270,63
1378	-139,12	97,86	-66,54	0,05	0,09	0,09	174,58	17,46	415,44	0,41	2,42	-1,7	-0,7	-77,25	242,17	-15	-1,83	16297	0	29,59	81,19	5,28	-309,28	67,07	0,18	0,19	0,38	4620,89	80,74	4144,4	766,53	0,91	-53,12	-58,54	8,35	101,71	8,75	-0,03	44088	0	38,89	30,22	3,69	17,37	NA	0,23	0,35	0,47	769,61
1379	17,19	20,53	13,73	5,05	14,47	14,52	291,62	179,27	19,04	0,91	0,16	0,19	1,19	26,83	16,3	109,01	22,44	32303,6	0	7,7	31,6	6,28	7,5	7,82	4,78	11,64	11,67	453,47	253,57	36,99	1,34	0,16	0,19	1,19	18,74	16,31	39,67	23,32	14959,5	0	15,52	66,7	6,09	7,06	6,59	5,3	12,42	12,47	394,06
1380	40,49	44,08	2,83	12,25	12,26	12,26	25,48	0	2,05	NA	0,08	0,09	1,09	40,49	8,16	496,18	NA	NA	0	0	0	13,89	31,49	2,07	0,44	2,46	2,46	54,23	33,29	16,54	NA	0,56	1,27	2,27	13,89	55,88	33,55	1,82	NA	0	0	0	44,75	76,18	NA	3,38	6,5	6,5	65,72
1381	-11,73	-111,16	-52,81	0,11	0,09	1,02	1642,91	-23,45	1449,37	1357,06	0,89	8,47	9,47	-11,73	89,44	-11,85	1,17	NA	0	0	0	0,89	7,38	0,63	0,23	0,23	0,23	255,69	0,48	222,29	NA	0,88	7,27	8,27	0,89	87,9	6,63	0,15	NA	0	0	0	-4,68	-8,52	NA	1,01	1,01	1,01	695,55
1382	1,19	3	0,66	-0,3	0,71	1,27	201,94	97,28	85,16	54,36	0,6	1,52	2,52	24,27	60,31	19,84	1,33	12125,28	11,23	12,77	57,56	-0,46	-1,07	-0,4	0,08	1,02	1,45	314,12	139,04	80,48	65,54	0,57	1,32	2,32	21,28	56,81	15,05	1,7	12997,48	27,49	18,76	55,53	-1,07	-2,11	-0,66	0,04	1	1,75	224,66
1383	0,48	0,95	0,74	0,01	0,55	1,86	564,43	98,64	196,48	261,63	0,5	1	2	18,52	49,9	7,67	1,52	15407,6	0	27,9	79,94	-6,1	-13,08	-5,47	0,03	0,93	2,06	326,28	87,74	101,97	116,05	0,53	1,14	2,14	15,4	53,33	-0,84	1,35	12424,69	0	19,28	97,87	0,48	1,08	0,83	0,04	0,66	1,58	621,75
1384	-16,83	-37,51	-219,76	0	9,82	9,83	4766,16	370,19	287,4	2,58	0,55	1,23	2,23	-9,58	55,13	-26,92	1,14	-1077,83	0	94,72	-725,45	8,25	18,21	138,61	0,83	2,76	2,76	6116,67	177,28	1431,3	4,86	0,54	1,18	2,21	12,28	54,71	17,3	2,05	-1526	0	67,81	-517,94	-250,25	670,2	NA	0,01	0,19	0,2	3602,71
1385	9,13	9,33	79,76	41,34	46,59	46,59	1276,04	354,68	67,53	NA	0,02	0,02	1,02	9,13	2,15	425,2	NA	NA	0	0	0	-47,96	-50,45	-37,24	2,87	20,25	20,25	282,61	239,95	13,81	NA	0,05	0,05	1,05	-47,96	4,94	-971	NA	NA	0	0	0	15,38	14,64	NA	-0,72	-6,95	-6,95	388,73
1386	0	0	NA	NA	NA	NA	NA	NA	NA	NA	NA	NA	1	0	0	NA	NA	NA	0	NA	NA	0	0	NA	NA	NA	NA	NA	NA	NA	NA	NA	NA	1	0	0	NA	NA	NA	0	NA	NA	0	0	NA	NA	NA	NA	NA
1387	39,06	43,97	55,23	8,89	8,89	8,89	516,07	0	56,86	0	0,11	0,13	1,13	39,06	11,17	512,16	NA	NA	0	0	0	34,48	45,37	52,82	2,9	2,98	2,98	557,68	11,07	132,45	0	0,24	0,32	1,32	34,48	24,01	151,31	2,72	NA	0	0	0	31,45	35,25	44,47	2,82	7,83	7,83	514,71
1388	-0,39	-0,57	-0,51	0,39	2,9	2,91	481,18	326,77	143,25	2,12	0,32	0,47	1,47	18,48	32,13	17,48	5,78	16045,55	0	24,88	66,81	1,34	28,89	1,6	0,1	0,91	0,91	436,14	320,53	403,16	NA	0,95	20,64	21,64	16,92	95,38	5,29	0,42	18236,18	0	18,67	54,59	0,39	6,64	NA	0,15	0,87	0,87	467,14
1389	-10,04	-10,04	NA	NA	NA	NA	NA	NA	NA	NA	NA	NA	1	-10,04	0	NA	NA	NA	0	NA	0	10,13	23,44	1,94	1,04	2,05	2,05	69,56	33,97	33,59	NA	0,57	1,31	2,31	511,54	56,79	17,84	NA	7293	0	95,82	97,57	-30,63	680,02	NA	0,18	1,02	1,02	70,29
1390	0,65	-6,65	0,57	0,18	0,7	0,7	318,8	179,06	345,28	NA	1,1	-11,19	-10,19	1,3	109,81	8,03	-0,42	8192	0	0,57	5,35	1,05	17,11	0,67	0,47	0,91	0,91	230,34	93,19	213,81	NA	0,94	15,26	16,26	1,05	93,85	10,86	0,42	NA	0	0	0	2,74	28,72	1,39	0,41	0,98	0,98	185,18
1391	20,59	29,9	4,97	0,11	3,52	3,52	66,82	73,63	24,67	NA	0,31	0,45	1,45	48,95	31,16	66,08	NA	5601	0	6,84	52,47	15,67	18,12	8,38	8,96	10,15	10,15	194,6	22,56	18,96	NA	0,13	0,16	1,16	70,89	13,48	116,29	NA	7756	0	29,52	71,67	17,23	19,46	NA	9,3	10,92	10,92	196,3
1392	3,26	8,34	2,54	-0,32	1,06	1,06	284,55	209,05	150,87	0	0,61	1,56	2,56	36,34	60,86	5,36	1,08	NA	0	25,79	-310,72	1,7	4,68	1,22	0,18	0,87	0,98	259,88	89,65	163,5	16,94	0,64	1,75	2,75	15,86	63,61	2,68	0,96	NA	0	7,51	48,64	4,59	13,2	2,23	0,48	0,94	1,05	177,03
1393	-6,82	826,01	-23,64	0,41	0,42	0,85	1265,12	5,13	1256,96	554	1,01	-122,06	-121,11	-2,58	100,83	-4,19	-0,05	-9,5	0	14,7	-103552,63	-3,84	80,27	-10,38	0,31	0,32	0,81	984,77	14,18	1019,44	500,15	1,05	-21,91	-20,92	1,1	104,78	-2,1	-0,31	6726	0	13,35	148,89	8,26	448,46	NA	0,12	0,78	0,83	189,91
1394	46,11	53,96	58,41	7,75	7,75	7,75	297,7	NA	58,83	NA	0,13	0,15	1,17	46,11	14,54	357,47	NA	NA	0	0	0	50,99	62,26	61,9	0,33	5	5,74	441,83	354,03	76,16	57,05	0,17	0,21	1,22	50,99	18,1	292,6	NA	NA	0	0	0	4,7	15,27	NA	0,17	3,48	3,9	2259,87
1395	-1,29	80,26	NA	0,02	0,98	0,98	NA	NA	NA	NA	1,02	-63,39	-62,39	-1,29	101,6	-1,27	NA	NA	0	NA	0	1,63	3384,38	NA	0,03	1	1	NA	NA	NA	NA	1	2070,7	2071,7	1,63	99,95	1,63	NA	NA	0	NA	0	0,04	3,76	NA	0,11	0,15	0,15	1707,85
1396	5,38	45,77	32,26	8,96	9,13	9,13	2188,62	6,26	36,77	0	0,88	7,51	8,51	5,38	88,24	11,32	1,16	NA	68,87	0	0	3,07	29,09	20,19	1,53	1,6	1,6	2391,8	10,8	163,77	0	0,89	8,47	9,47	3,07	89,44	9,18	1,05	NA	71,07	0	0	4,08	33,09	22,76	3,99	4,33	4,33	2030,04
1397	-0,13	-0,2	-0,15	0,77	1,05	1,39	428,34	27,11	104,61	35,57	0,34	0,52	1,52	12,5	34,18	8,2	1,07	27984,18	0	14,82	60,81	-10,96	-15,35	-28,97	0,08	0,78	0,83	962,01	142,8	213,62	9,4	0,29	0,4	1,4	4,93	28,61	-24,16	0,95	12519,18	0	42,01	134,47	-3,13	-4,07	-6,5	0,22	0,83	0,86	754,99
1398	2,65	57,43	1,07	0,09	0,6	1	90,46	67,81	133,38	54,22	0,95	20,7	21,7	8,09	95,39	3,69	1,03	5371	0	2,21	51,61	1,39	48,87	0,32	0,01	0,62	0,92	83,39	46,39	68,1	22,97	0,97	34,33	35,26	20,63	97,16	4,24	0,5	13960,86	9,71	4,41	72,47	0,52	18,07	0,11	0,06	0,57	0,96	78,68
1399	13,98	19,45	2,81	NA	NA	NA	51,43	57,81	NA	NA	0,28	0,39	1,39	13,98	28,13	49,69	NA	NA	0	0	0	27,88	45,55	5,52	0,49	1,77	1,77	72,02	31,84	24,9	NA	0,39	0,63	1,63	51,34	38,8	85,7	1,63	12267	0	4,64	34,3	7,64	15,35	NA	0,16	0,25	0,88	126,14
1400	17,39	28,6	7,12	0,52	2,33	2,48	149,37	72,55	40,09	6,1	0,39	0,64	1,64	91,98	39,18	64,97	2,13	9548,15	0	30,53	72,97	1,21	2,56	0,73	0,18	1,28	1,54	218,56	102,24	93,33	24,56	0,53	1,12	2,12	52,73	52,8	11,03	1,61	7850,93	0	30,93	86,65	NA	NA	NA	NA	NA	NA	NA
1401	-8,49	-10,42	NA	185,27	185,27	185,27	NA	NA	NA	NA	0,19	0,23	1,23	-16,98	18,53	-45,83	NA	NA	0	NA	-100	1,73	2,18	1,36	29,36	29,36	29,36	284,58	NA	9,52	NA	0,21	0,26	1,26	1,73	20,55	8,44	NA	NA	0	0	0	-5,82	-4,66	-1,2	-1,88	-1,88	-1,88	74,9
1402	4,99	42,27	2,66	0,15	0,63	0,63	122,51	80,8	169,12	0,13	0,88	7,47	8,47	4,99	88,19	7,98	0,27	NA	0	0	0	0,75	3,96	0,61	0,59	0,6	0,6	293,01	3,31	234,76	0,2	0,81	4,27	5,27	0,93	81,01	22,9	0,38	NA	0	0,14	0,79	-6,1	-18,74	-4,7	0,26	0,5	0,51	280,44
1403	9,74	14,97	1,43	2,86	2,86	2,86	32,69	0	18,5	0	0,35	0,54	1,54	9,74	34,9	27,92	NA	NA	0	0	0	1,02	6,32	0,56	0,07	0,6	0,6	201,13	89	166,96	0	0,84	5,23	6,23	4,53	83,95	14,85	0,32	6194	0	1,94	22,22	4,74	28,7	1,95	0,14	0,85	0,85	149,64
1404	-5,39	-7,85	NA	3,18	3,18	3,18	NA	NA	NA	NA	0,31	0,46	1,46	-5,39	31,43	-17,14	NA	-24	0	NA	0	-17,4	-42,02	-9,65	2	2,66	2,66	201,87	49,59	75,14	NA	0,59	1,42	2,42	234,38	58,59	-29,69	NA	3924,25	0	139,64	174,05	16,05	32,65	6,66	1,42	2,88	2,88	150,99
1405	0,11	0,62	0,09	0	1,21	1,21	312,93	307,41	-82,93	NA	0,83	4,84	5,84	5,48	82,87	0,13	NA	NA	109,73	4,61	45,01	1,8	10,38	0,51	0,15	1,21	1,21	103,43	89,36	84,56	NA	0,83	4,77	5,77	1,8	82,67	2,18	NA	NA	0	0	0	0,38	11,71	NA	0,05	1,01	1,01	186,55
1406	16,55	32,13	14,51	1,3	1,87	1,87	319,99	47,94	75,02	0,59	0,48	0,94	1,94	24,99	48,49	51,31	1,41	57673,23	11,36	7,4	22,73	3,34	5,66	5,65	0,16	2,75	2,78	615,04	295,77	101,96	2,59	0,41	0,69	1,69	11,7	40,95	32,76	1,6	27586,38	9	14,12	35,34	1,33	2,43	2,08	0,07	1,27	1,55	566,77
1407	-4,18	-511,25	-15939,68	13,31	4114,97	4114,97	1390754,32	680895,6	171,26	0	0,99	120,97	122,21	-4,18	99,18	-2,12	2,05	NA	71,02	0	0	-1,77	196,06	-55,55	1,35	147,72	147,77	11404,43	5418,32	38,62	2,01	1,01	-111,55	-110,59	-1,77	100,9	0,43	2,02	NA	70,4	0	0	-32,41	-2132,35	-510,53	2,27	20,89	24,03	5733,16
1408	16,15	17,67	31,27	7,75	8,89	8,89	706,67	68,66	60,05	NA	0,09	0,09	1,09	16,15	8,62	318,85	4,04	NA	0	0	0	2,18	2,18	10,66	288,33	380,9	380,9	1782,2	371,56	4,01	NA	0	0	1	2,18	0,23	6264,13	8,25	NA	0	0	0	2,83	2,83	8,9	359,42	455,97	455,97	1146,26
1409	-6,02	-11,73	-5,62	0,06	0,27	0,31	340,76	27,71	131,12	5,22	0,49	0,95	1,95	36,82	48,64	3,11	0,68	14409,8	0	40	87,69	1,16	2,55	0,97	0,02	0,23	0,27	306,16	29,16	135,9	5,63	0,55	1,2	2,2	45,21	54,53	11,02	0,61	14778,18	0	37,05	82,81	-30,3	-64,44	NA	0,03	1,25	1,32	176,77
1410	5,01	10,15	3,93	0,22	1,25	1,31	285,9	123,47	104,38	7,14	0,5	1,02	2,02	49,39	50,6	25,2	1,34	14297,72	10,45	34,76	71,67	-3,67	-5,75	-2,9	0,46	2,34	2,67	288,04	98,59	55,29	18,76	0,36	0,56	1,57	39,19	36,21	6,46	1,63	10842,33	0	33,91	93,73	0,62	1,22	0,45	0,16	1,41	1,56	264,52
1411	-2,07	300,32	-2,37	0	1,35	1,35	418,11	325,95	280,79	0	1,01	-145,85	-144,85	0,84	100,69	-1,37	0,53	72284,29	0,01	3,34	59,32	4,32	130,89	2,78	0	1,36	1,36	234,32	195,26	143,5	0	0,97	29,23	30,28	10,38	96,7	4,76	0,59	96355,82	0	3,9	39,83	-4,39	-146,2	NA	0,01	1,92	1,94	361,13
1412	0,85	1,54	1,34	1,26	2,04	2,05	573,87	21,54	251,03	3,41	0,45	0,81	1,81	16,01	44,82	12,4	6,09	10670	0	23,83	70,15	4,06	6,86	8,63	1,8	2,36	2,36	773,64	1,44	309,61	NA	0,41	0,69	1,69	16,37	40,85	21,79	13,37	12720	0	26,16	53,18	2,03	3,09	NA	2,11	2,75	2,77	813,1
1413	5,98	44,39	1	0,1	1,6	1,6	61,04	33,4	36,77	NA	0,86	6,38	7,43	12,8	86,54	8,07	27,36	49781,2	0	1,14	44,01	8,39	97,98	4,59	0,12	1,34	1,34	199,06	130,14	145,69	NA	0,91	10,67	11,67	12,76	91,43	9,74	38,5	64307	0	2,39	30,86	7,64	46,21	3,52	0	1,56	1,56	167,78
1414	48,93	81,84	28,78	1,1	1,95	2	214,67	71,38	83,98	4	0,4	0,67	1,67	68,06	40,21	124,55	2,9	NA	0	11,25	23,67	23,3	35,54	24,79	0,77	2,13	2,19	387,28	178,27	130,42	8,11	0,34	0,53	1,53	38,25	34,43	71,39	2,67	NA	0	15,9	32	22,3	28,52	20,56	1,53	2,43	2,43	335,57
1415	0,32	1,32	0,51	0,79	1,49	1,81	585,32	208,95	297,61	96,14	0,76	3,2	4,2	27,41	76,21	1,3	7,41	11803,36	0	43,44	103,58	0,13	0,62	0,4	0,39	1,08	1,69	1072,42	403,18	590,26	367,7	0,78	3,64	4,65	23,45	78,49	0,7	7,6	11967,37	0	68,69	99,02	0,27	1,36	0,43	0,31	1,36	1,62	564,56
1416	6,79	63,96	4,81	0,34	0,49	0,53	258,88	32,69	228,24	10,52	0,89	8,43	9,43	8,72	89,39	13,36	0,2	7171	0	1,37	12,38	2,54	13,67	1,01	0,17	0,79	0,93	145,35	72,23	116,97	16,32	0,81	4,39	5,39	18,58	81,43	16,38	0,76	9267,33	0	6,41	52,54	1,83	16,81	NA	0,11	0,35	0,46	534,69
1417	-156,31	18,14	-139,85	0,02	0,07	0,07	326,56	177,8	3045,53	NA	9,62	-1,12	-0,12	33,36	961,77	-16,12	-29,98	596	0	169,69	1111,07	-73,91	9,18	-56,47	0,01	0,09	0,09	278,13	205,83	2451,62	NA	9,05	-1,12	-0,12	41,77	905,49	-7,4	-46,53	3469	0	88,39	205,71	-3,38	4,83	NA	0,58	0,59	0,59	1511,6
1418	NA	NA	NA	NA	NA	NA	NA	NA	NA	NA	NA	NA	NA	NA	NA	NA	NA	NA	NA	NA	NA	38,26	38,26	14,25	NA	NA	NA	135,6	6,51	NA	NA	NA	NA	1	38,26	0	NA	NA	NA	0	0	0	24,02	43,46	8,89	NA	NA	NA	134,68
1419	14,24	21,34	3,57	1,56	2,51	2,52	91,58	24,02	25,21	0,29	0,33	0,5	1,5	49,68	33,26	60,68	2,5	12804,67	0	8,89	55,54	0,37	0,55	0,13	0,42	2,31	2,6	127,64	69,33	36,72	10,99	0,32	0,48	1,48	34,12	32,21	18,08	3,02	11166,17	0	11,83	75,05	0,42	0,64	NA	1,52	1,9	2,61	290,41
1420	2,88	33,55	1,14	0,2	0,96	0,99	144,98	99,34	97,61	3,37	0,91	10,64	11,64	7,55	91,41	5,72	0,94	12876,85	23,11	1,86	33,02	3,47	26,64	1,72	0,26	1,04	1,05	180,14	119,74	112,97	1,11	0,87	6,68	7,68	6,88	86,97	6,94	1,7	26671,3	22,88	1,69	26,1	4,45	26,11	2,56	0,08	1,13	1,17	209,68
1421	4,27	6,91	2,69	0,09	0,88	1,84	229,93	64,04	76,23	79,85	0,38	0,62	1,62	33,87	38,15	20,66	1,87	13199,45	2,36	18,64	81,92	3,07	5,95	2,91	0,06	0,62	1,45	345,62	87,12	123,22	129,73	0,48	0,94	1,94	27,3	48,43	11,6	1,57	14488,47	8,94	23	78,34	2,72	5,21	2,2	0,02	0,84	1,44	295,47
1422	-6,27	-615,84	-2,65	0,13	0,33	0,99	154,3	28,21	146,04	98,67	0,99	97,21	98,21	128,69	98,98	17,88	1,07	23647,63	0	57,05	83,17	0,23	2,87	0,08	0,15	0,43	1,08	133,9	33,16	117,41	77,06	0,92	11,66	12,66	138,31	92,1	0,78	6,22	22717,43	0	50,79	96,17	10,69	58,39	NA	0,41	0,86	1,19	123,67
1423	-10,41	-19,68	-1,72	3,35	3,48	3,59	60,29	2,07	16,58	1,86	0,47	0,89	1,89	72,16	47,08	-22,12	NA	2042	0	13,64	99,8	-1,32	-2,35	-0,2	3,95	4,21	4,36	55,22	3,31	12,53	1,85	0,44	0,79	1,79	110,49	44,01	-2,99	NA	1385,5	0	16,96	91,95	-145,21	468,79	-21,96	0,85	1,06	1,14	55,06
1424	-26,27	-41,17	-41,78	0,02	0,15	0,26	580,61	25,86	193,06	21,07	0,36	0,57	1,57	-20,61	36,2	-41,3	0,73	-8017	0	9	-80,4	-37,97	1436,17	-49,73	0,21	2,39	2,7	476,68	58,72	26,94	8,56	1,03	-38,82	-37,82	-33,82	102,64	-21,86	1,12	-21517	0	5,44	-27,03	-19,02	84,04	-28,63	0,07	0,31	0,69	547,8
1425	-19,57	-58,52	-6,15	1,17	1,49	1,49	114,71	24,06	75,3	NA	0,67	1,99	2,99	118,34	66,56	-29,4	NA	6175	0	43,34	111,31	-30,01	223,76	-32,1	0,81	1,91	1,91	389,31	219,88	200,47	NA	1,13	-8,46	-7,46	59,42	113,41	-26,46	NA	6231,33	0	95,66	143,99	14,27	2138,89	NA	1,53	2,69	2,69	421,28
1426	-1,72	-10,97	-3,35	0,22	0,47	1,35	708,94	97,3	454,47	404,28	0,84	5,36	6,36	6,56	84,29	-1,36	2,53	19969,81	0	16,08	114,75	-1,31	-9,17	-3,76	0	0,22	1,21	1041,83	151,85	798,7	797,01	0,86	5,98	6,98	6,68	85,67	-1,09	2,78	27763,87	0	22,89	91,43	-0,5	-4,62	-0,9	0	0,23	1,12	660,47
1427	0,26	0,36	0,59	0,86	3,7	3,7	820,73	294,58	218,34	0,02	0,27	0,38	1,38	3,11	27,44	1,96	323	3554,25	0	6,41	155,36	0,35	0,79	0,36	0,01	1,82	1,82	371,75	259,42	168,25	NA	0,55	1,23	2,23	14,68	55,21	0,81	672,74	27256	9,19	14,64	95,1	-4,27	-10,26	NA	0,15	1,72	1,72	187,19
1428	2,84	12,91	1,97	0,24	1,21	1,21	252,6	165,48	143,61	0,46	0,78	3,55	4,55	23,34	78,01	13,14	1,87	16241	10,64	14,19	56,34	22,95	77,26	24,29	0,38	1,22	1,4	385,28	214,89	255,9	46,23	0,7	2,37	3,37	33,39	70,29	37,75	5,51	24301,5	0	11,05	23,27	0,63	1,06	0,24	1,04	2,47	2,5	139,75
1429	9,82	25,87	6,28	0,3	1,32	1,32	233,27	106,98	104,82	NA	0,51	1,34	2,63	15,14	62,02	29,56	1,51	NA	5,3	3,39	22,68	6,68	21,39	5,25	-0,09	1,54	1,54	286,13	174,03	107,19	0,28	0,45	1,46	3,2	9,32	68,75	23,49	2,18	NA	7,59	2,07	17,44	1,2	3,35	1,14	0,08	1,5	1,5	345,25
1430	0,58	1,31	0,54	0,59	1,81	1,81	339,63	221,34	180,64	NA	0,56	1,26	2,26	73,51	55,8	1,04	NA	NA	0	67,86	111,87	1,44	3,91	NA	0,19	1,58	1,58	208,44	177,5	128,14	NA	0,63	1,71	2,71	50,27	63,13	2,29	NA	NA	0	20,07	73,42	4,16	9,93	NA	0,47	1,69	1,69	130,25
1431	13,86	59,95	3,29	0,8	0,87	0,97	86,63	4,18	54,95	5,28	0,77	3,33	4,33	28,42	76,88	18,03	0,98	34236	0	3,46	37,12	-114,67	169,71	-11,83	0,22	0,28	0,31	37,54	3,33	58,1	2,18	1,68	-2,48	-1,48	-82,92	167,57	-53,63	-1,14	-9531	0	3,27	-71,33	14,16	-64,8	NA	0,71	0,71	0,71	83,92
1432	3,22	7,49	1,17	1,06	1,9	1,9	132,28	57,88	68,69	NA	0,57	1,33	2,33	13,63	57,03	5,64	NA	13173,2	0	3,77	65,67	3,7	13,54	0,7	0,81	1,42	1,42	68,64	29,24	47,66	NA	0,73	2,66	3,66	9,24	72,67	5,09	NA	21601,25	0	1,04	48,42	5	12,1	NA	0,61	1,79	1,79	86,15
1433	11,74	24,86	3,69	0,9	1,83	1,83	114,58	46,21	49,44	0,2	0,53	1,12	2,12	70,1	52,79	44,79	3	NA	0	18,32	72,43	6,51	18,38	3,81	0,9	1,19	1,2	212,78	29,04	98,15	0,3	0,65	1,82	2,82	36,15	64,57	19,58	1,3	NA	0	17,33	74,59	1,36	5,62	NA	0,05	0,52	0,97	755,34
1434	-0,64	-49900	NA	0,19	1	1	NA	NA	NA	NA	1	78044,3	78045,3	-0,64	100	-0,64	NA	NA	0	NA	0	0,13	99,05	12,99	0,18	1	1	37696,3	30727,17	37225,85	NA	1	788,79	789,79	0,13	99,87	0,13	NA	NA	0	0	0	-0,63	123,84	NA	0,17	1	1	NA
1435	-0,32	-1,15	-0,07	0,32	0,45	0,45	86,12	7,9	60,18	NA	0,72	2,62	3,62	74,68	72,41	24,51	0,43	5534	0	17,69	64,21	0,68	4,08	0,13	0,34	0,89	0,89	70,28	31,37	57,09	NA	0,83	4,97	5,97	46,88	83,24	16,53	0,69	7845,75	0	8,92	59,85	-5,24	-30,41	-1,23	0,82	0,95	0,95	85,35
1436	-4,75	-4,75	-3,01	NA	NA	NA	231,31	NA	NA	NA	NA	NA	1	-4,75	0	NA	NA	NA	0	0	0	9,01	9,01	3,94	NA	NA	NA	159,22	NA	NA	NA	NA	NA	1	9,01	0	NA	NA	NA	0	0	0	14,91	15,58	53,86	23,11	23,28	23,28	1314,9
1437	1,71	11,52	1,63	0,1	1,17	1,17	346,76	313,55	291,15	NA	0,85	5,72	6,72	1,71	85,13	2,01	NA	NA	0	0	0	-8,16	-30,93	-54,46	0,08	1,36	1,36	2428,56	2252,46	1768,05	NA	0,74	2,79	3,79	-8,16	73,61	-11,09	NA	NA	0	0	0	-19,95	-37,11	NA	1,86	2,16	2,16	123,02
1438	2,17	3,7	3,17	0,09	1,35	1,35	532,04	143,18	198,12	0,03	0,41	0,7	1,7	5,64	41,2	6,26	1,27	67728,8	2,99	5,05	55,58	1,43	2,94	1,52	0,37	1,34	1,34	385,38	98,68	157,29	0,02	0,51	1,05	2,05	4,01	51,24	3,43	1,32	9965,1	1,7	2,73	46	1,69	3,28	NA	0,18	1,28	1,28	310,94
1439	4,02	4,14	4,26	35,45	36,11	36,11	386,44	6,97	10,54	0	0,03	0,03	1,03	4,02	2,77	145,36	NA	NA	0	0	0	-3,73	-4,25	-17,47	7	8,29	8,29	1702,55	261,84	203,04	NA	0,12	0,14	1,14	-3,73	12,06	-30,97	NA	NA	0	0	0	-14,37	-16,99	-19,55	5,48	6,49	6,49	495,1
1440	-1,84	-16,84	-4,54	0,05	0,94	1,12	898,66	702,97	789,36	142,53	0,89	8,14	9,14	-1,72	89,06	-2,07	NA	NA	0	0,29	251,85	1,11	8,77	1,11	0,29	1,1	1,14	362,04	251,44	312,61	15,81	0,87	6,88	7,88	1,17	87,31	1,28	NA	NA	0	0,06	1,68	-3,05	-26,18	-16,7	0,13	1,07	1,13	1994,51
1441	1,05	2,16	0,55	-0,14	0,8	0,87	191,61	36,69	38,95	2,65	0,5	1,04	2,06	33,2	51,43	15,06	0,91	18565,5	25,79	16,88	66,69	0,17	0,35	0,12	0,63	0,84	0,99	261,72	11,63	13,2	8,93	0,5	1	2,01	28,1	50,27	17,76	0,93	8250,13	39,77	20,08	63,89	-16,74	-43,61	-1,84	0,81	1,14	1,21	40,04
1442	-60,15	-100	-32,24	0,08	2,32	2,37	195,64	171,73	76,89	3,89	0,4	0,66	1,66	-60,15	39,85	-150,97	NA	NA	0	0	0	44,13	49,89	25,34	8,25	8,43	8,55	208,99	4,29	23,87	3,07	0,12	0,13	1,13	44,13	11,55	382,04	NA	NA	0	0	0	-25,94	-30,27	-5,05	6,44	6,86	6,99	70,92
1443	0	0	NA	NA	NA	NA	NA	NA	NA	NA	NA	NA	1	0	0	NA	NA	NA	0	NA	NA	0	0	NA	NA	NA	NA	NA	NA	NA	NA	NA	NA	1	0	0	NA	NA	NA	0	NA	NA	9,95	17,33	5,26	2,35	2,35	2,35	192,27
1444	-14,85	335,75	-254,53	0,04	0,45	0,45	6255,53	2617,52	6426,71	2,63	1,04	-23,61	-22,61	-8,4	104,42	-13,63	-0,1	-6730	0	110,57	-87,46	-2,36	40,79	-1,54	0,11	0,58	0,58	237,51	116,59	248,06	0,09	1,06	-18,28	-17,28	5,35	105,79	0,18	-0,19	13285	0	5,03	68,35	-4,85	59,05	-1,77	0,52	0,73	0,73	132,87
1445	6,23	32,78	1,94	0,22	0,67	0,85	113,34	40,86	81,41	16,25	0,81	4,26	5,26	7,88	80,99	21,22	0,61	NA	8,16	0,51	7,68	0,69	1,91	0,13	0,16	0,51	0,98	70,61	15,37	24,46	21,4	0,64	1,78	2,78	32,75	64,04	34,31	0,99	NA	28,8	6,22	53,79	-3,24	-10,81	-0,7	0,49	0,95	1,29	78,28
1446	36,1	45,67	24,59	2,69	4,37	4,5	248,63	80,19	47,74	6,32	0,21	0,26	1,26	64,21	20,95	191,05	6,57	NA	0	19,15	36,11	11,74	13,01	22,83	3,52	10,87	11,18	707,92	412,94	56,18	18,01	0,1	0,11	1,11	37,17	9,76	139,75	8,97	NA	0	49,45	59,63	11,07	12,34	NA	4,11	10,17	10,35	692,55
1447	29,67	30,87	21,24	13	18,31	18,8	261,27	53,18	10,02	4,95	0,04	0,04	1,04	29,67	3,89	1404,32	3,86	NA	0	0	0	6,54	7,03	4,29	11,85	13,69	13,83	238,78	30,74	16,71	2,38	0,07	0,08	1,08	6,54	7,07	408,99	NA	NA	0	0	0	21,7	24,35	15,86	4,82	9,14	9,18	266,12
1448	0	0	NA	NA	NA	NA	NA	NA	NA	NA	NA	NA	1	0	0	NA	NA	NA	0	NA	NA	0	0	NA	NA	NA	NA	NA	NA	NA	NA	NA	NA	1	0	0	NA	NA	NA	0	NA	NA	23,72	25,42	NA	14,94	14,94	14,94	562,92
1449	-28,93	-50,72	-26,71	1,59	2,33	2,33	337,01	105,16	142,79	NA	0,43	0,75	1,75	-28,93	42,96	-67,34	NA	NA	0	0	0	19,76	73,65	8,55	1,35	1,36	1,36	157,5	0,64	113,97	NA	0,73	2,73	3,73	19,76	73,16	27,01	NA	NA	0	0	0	38,84	58,69	NA	1,88	2,18	2,19	145,76
1450	-1,55	-12,13	-0,45	2,72	7,39	18,51	105,97	26,37	5,65	63,66	0,87	6,81	7,81	9,51	87,19	-1,78	NA	1001	0	3,21	51,95	0,19	4,44	0,26	0,36	1,07	1,32	501,64	266,93	376,35	95,13	0,96	22,66	23,66	46,34	95,77	0,2	NA	1145,5	0	63,61	300,83	17,24	89,25	15,26	0,93	1,25	1,41	322,27
1451	0,07	0,18	0,02	1,67	1,7	1,7	66,18	1,64	67,18	NA	0,59	1,44	2,44	0,07	58,93	0,13	NA	NA	0	0	0	2,56	3,15	0,33	5,21	5,35	5,35	46,85	1,28	8,66	NA	0,19	0,23	1,23	2,56	18,68	13,72	NA	NA	0	0	0	5,5	25,09	NA	0	1,28	1,28	259,07
1452	0	0	NA	NA	NA	NA	NA	NA	NA	NA	NA	NA	1	0	0	NA	NA	NA	0	NA	NA	0	0	NA	NA	NA	NA	NA	NA	NA	NA	NA	NA	1	0	0	NA	NA	NA	0	NA	NA	148,84	260,12	NA	2,34	2,34	2,34	169,18
1453	-3,75	-4,86	-0,98	6,94	6,94	6,94	95,14	0	13,51	0	0,23	0,29	1,29	126,43	22,71	-16,53	NA	6275,5	0	33,93	91,47	5,52	7,06	1,75	7,35	7,35	7,35	115,45	0	15,54	0	0,22	0,28	1,28	115,91	21,9	25,19	NA	6394,5	0	35,01	81,05	13,82	18,25	4,49	6,47	6,47	6,47	118,26
1454	-3,75	-4,86	-0,98	6,94	6,94	6,94	143,36	0	13,51	0	0,23	0,29	1,29	126,43	22,71	-16,53	NA	6275,5	0	33,93	91,47	5,52	7,06	1,75	7,35	7,35	7,35	115,45	0	15,54	0	0,22	0,28	1,28	115,91	21,9	25,19	NA	6394,5	0	35,01	81,05	13,82	18,25	4,49	6,47	6,47	6,47	118,26
1455	0,32	0,41	0,25	0,08	6,74	11,87	286,99	127,62	19,16	99,51	0,23	0,29	1,29	18,71	22,59	17,77	4,74	3030,9	15,6	14,46	70,04	0,04	1,68	0,02	0,56	0,77	1,09	157,73	27,9	134,4	43,34	0,98	43,87	44,87	16,82	97,77	1,48	2,22	6344,2	11,41	7,27	82,62	-0,26	-12,06	-0,31	0,3	0,54	0,97	430,29
1456	0,55	2,38	0,71	-3,68	6,31	6,31	287,47	123,13	12,33	NA	0,77	3,37	4,37	8,05	77,11	13,29	0,27	NA	0	9,76	39,01	225,46	110,68	-94,29	0,83	4,01	4,01	-152,23	46,9	102,74	0,06	-1,04	-0,51	0,49	213,37	-103,7	-188,48	0,54	NA	0	5,06	-6,74	-30,23	34,16	-48,6	0,02	0,43	0,43	585,11
1457	-53,28	-53,28	-4,4	NA	NA	NA	14,87	0	0	0	0	0	1	-53,28	0	NA	NA	NA	0	0	0	-32,84	-32,84	-4,66	NA	NA	NA	51,66	0	0	0	0	0	1	-32,84	0	NA	NA	NA	0	0	0	18,3	18,3	NA	NA	NA	NA	68,33
1458	1,24	-322,63	5,85	0,01	0,07	1	1716,6	88,9	1691,42	1600	1	-259,33	-259,42	1,24	100,39	1,24	NA	NA	0	0	0	0,26	-236,47	1,28	0,04	0,1	1	1789,85	103,7	1754,04	1600,69	0,99	-903,54	-911,43	0,26	100,11	0,26	NA	NA	0	0	0	0,54	125,85	2,5	0,06	0,09	1	1672,28
1459	7,01	27,19	2,13	0,04	1,37	1,37	111,12	78,49	41,95	NA	0,74	2,88	3,88	53,37	74,21	22,19	1,74	9027	15,61	14,11	62,71	4,87	19,15	2,12	0,73	1,57	1,57	157,96	68,45	41,24	NA	0,75	2,93	3,93	58,56	74,54	20,45	2,56	7127,6	36,78	23,3	67,11	8,25	21,92	2,25	1,23	1,62	1,62	99,29
1460	0,72	25,3	0,54	0,36	0,93	0,93	276,14	150,68	264,65	NA	0,97	34,31	35,31	5,56	97,17	2,05	0,29	NA	0	3,67	65,36	0,6	19,33	0,37	0,22	0,91	0,91	220,66	145,23	211,4	NA	0,97	31,02	32,02	3,26	96,88	5,07	0,27	NA	0	1,61	30,74	-0,31	-10,16	-0,17	0,45	0,9	0,9	198,46
1461	3,04	3,75	1,13	2,65	4,89	5,42	135,52	41,62	18,53	10,03	0,19	0,23	1,23	164,39	18,93	87,18	3,7	30255,35	0	59,91	87,41	4,61	28,54	4,01	0,6	1,19	1,19	316,92	153,77	258,61	NA	0,83	5,16	6,19	27,71	83,84	7,77	11,52	30977,35	0	20,11	72,96	2,78	3,6	1,28	4,89	6,7	6,74	167,36
1462	-1,82	-4,21	-1,4	0,1	1,34	1,34	280,71	194,25	127,49	NA	0,57	1,31	2,31	6,57	56,78	-0,4	5,71	6371,2	10,61	6,45	136,96	9,3	24,64	5,87	0,11	1,55	1,55	229,97	202,35	118,21	NA	0,62	1,65	2,65	17,92	62,26	15,54	8,58	42809,64	9,52	5,45	28,96	20,44	31,31	NA	0,53	2,8	2,8	215,3
1463	-13,78	-13,68	NA	-102,26	-123,79	-123,79	NA	NA	NA	NA	-0,01	-0,01	0,99	-11,99	-0,76	1407,62	32,31	NA	0	NA	-31,68	-10,19	-10,56	NA	28,63	28,73	28,73	NA	NA	NA	NA	0,03	0,04	1,04	-7,54	3,46	-230,57	87,91	-2830	0	NA	-52,16	-12,25	-12,63	NA	33,33	33,45	33,45	NA
1464	0,45	-0,92	0,4	0,05	0,11	0,53	324,16	31,28	465,47	196,65	1,47	-2,99	-2,03	25,14	149,22	0,31	-2,38	NA	0	21,93	88,88	-1,44	5,51	-4,56	0,01	0,06	0,38	1152,25	79,94	1413,21	455,3	1,25	-4,78	-3,83	9,64	126,14	-1,15	-0,49	NA	0	35,08	114,78	0,5	2,17	0,71	0,17	0,37	1,19	519,74
1465	27,38	139,5	6,44	2,94	3,07	3,07	85,86	3,18	24,84	NA	0,8	4,1	5,1	38,43	80,38	35,47	7,19	44995	0	2,6	24,13	7,83	31,06	2,2	4,22	5,5	5,5	102,21	20,29	15,91	NA	0,75	2,97	3,97	21,26	74,8	13,9	6,38	13869,83	0	3,77	53,73	19,81	56,78	6,98	2,3	2,79	2,79	128,32
1466	-0,27	-2,44	-127,41	0,05	0,25	0,25	174575,19	27842,89	135175,25	NA	0,89	8,16	9,16	-0,27	89,09	-0,03	0,27	NA	0	0	0	-0,5	-5,43	-533,13	0,06	0,27	0,27	384394,79	62569,69	303876,44	NA	0,91	9,76	10,76	-0,5	90,71	-0,35	0,26	NA	0	0	0	-0,16	-1,7	NA	0,06	0,26	0,26	753694,89
1467	12,74	77,95	3,06	0,21	1,14	1,14	87,53	65,67	70,17	NA	0,84	5,12	6,12	33,66	83,65	16,01	2,31	23399,5	0	5,02	55,25	-1,49	-11,65	-0,51	0,24	1,02	1,02	124,63	82,06	104,79	NA	0,87	6,79	7,79	25,63	87,17	1,11	1	13195	0	9,29	96,66	-77,21	171,51	-12,92	0,34	0,55	0,56	60,9
1468	17,31	84,97	15,34	0,21	1,02	1,11	323,52	201,93	247,53	21,73	0,79	3,89	4,91	41,88	79,63	36,28	1,5	20228,31	0	21,78	40,12	1,75	24,52	1,4	0,28	0,75	0,92	290,83	123,2	267,01	46,25	0,93	13,01	14,01	39,54	92,86	11,65	0,5	10589,21	0	30,19	76,52	14,69	78,5	NA	0,11	1,08	1,21	246,14
1469	-3,64	-4,48	-4,18	0,72	2,69	2,81	418,71	109,08	55,63	6,48	0,19	0,23	1,23	12,92	18,76	8,87	1,33	28338,33	0	19	71,51	1,44	1,75	1,54	0,33	2,52	2,62	388,3	112,4	51,99	5,41	0,17	0,21	1,21	16,64	17,33	34,7	1,3	28165,33	0	16,21	63,26	3,76	5,94	NA	0,3	1,45	1,48	435,5
1470	38,15	81,92	38,14	0,38	1,09	1,09	364,94	133,14	188,47	NA	0,53	1,13	2,15	45,79	53,44	78,42	1,1	47889,86	0,1	7,65	13,07	8,61	14,79	13,63	0,43	1,28	1,29	576,4	197,85	232,49	1,25	0,41	0,71	1,72	17,24	41,82	29,27	1,25	18868,71	0,03	13,68	35,18	15,04	22,99	19,85	1,4	1,64	1,65	480,32
1471	-9,94	-471,96	-8,9	0,19	0,64	0,64	326,64	139,71	315,02	0	0,98	46,46	47,46	6,65	97,89	8,79	0,06	7338	0	14,85	86,49	-16,99	119,72	-8,59	0,27	0,66	0,66	184,07	80,14	207,85	0	1,14	-8,05	-7,05	7,17	114,19	6,7	-0,58	11110	0	12,22	62,65	21,21	190,6	10,14	0,5	0,67	0,67	174,01
1472	0,88	1,92	0,21	1,85	1,85	1,85	84,92	NA	45,36	NA	0,54	1,18	2,18	0,88	54,16	1,63	NA	NA	0	0	0	10,1	30,46	4,64	1,5	1,5	1,5	167,03	NA	110,39	NA	0,67	2,01	3,01	10,1	66,83	15,12	NA	NA	0	0	0	7,19	18,03	4,74	1,47	1,66	1,66	239,7
1473	2,65	2,65	0,39	NA	NA	NA	54,02	44,88	NA	NA	NA	NA	1	2,65	0	NA	NA	NA	0	0	0	0,21	0,21	0,22	NA	NA	NA	392,52	70,2	NA	NA	NA	NA	1	0,21	0	NA	NA	NA	0	0	0	3,71	3,56	0,77	-22,88	-22,91	-22,91	75,01
1474	0	0	NA	NA	NA	NA	NA	NA	NA	NA	NA	NA	1	0	0	NA	NA	NA	0	NA	NA	-0,68	-1,36	-0,75	1,22	1,22	2,02	398,04	NA	195,24	158,15	0,5	0,98	1,98	1,88	49,6	-1,38	NA	184	0	2,8	136,41	-83,03	-1422,53	-56,14	0,72	0,72	1,06	246,11
1475	2,17	2,31	2,28	15,9	16,44	16,44	383,6	12,43	23,01	NA	0,06	0,06	1,06	92,67	6,08	35,71	NA	2738	0	95,11	95,11	2,6	3,08	2,69	5,97	6,32	6,32	377,8	20,7	46,35	NA	0,16	0,19	1,19	28,89	15,83	16,4	NA	1035,5	3,43	27,29	84,11	23,45	25,45	14,01	10,51	12,71	12,71	217,55
1476	-31,76	122,89	-69,88	0,03	0,03	0,14	803,12	NA	882,67	101,91	1,26	-4,87	-3,87	-28,64	125,84	-17,56	-0,14	23551,5	14,41	6,87	18,44	1,96	-7,59	3,17	0,01	0,03	0,04	588,59	21,23	702,06	0,73	1,26	-4,87	-3,87	7,12	125,84	11,22	-0,28	28311,5	5,24	8,34	23,49	0,23	0,24	0,37	2,52	2,54	2,54	586,23
1477	1,17	1,81	1,3	2,09	2,83	2,83	105,97	101,9	142,15	NA	0,35	0,55	1,55	22,11	35,4	3,3	NA	896	0	23,37	92,13	-2,18	-2,93	-0,65	3,82	4,01	4,01	108,61	4,85	26,82	NA	0,26	0,34	1,34	149,45	25,58	-8,52	NA	5228,5	0	45,24	96,41	14,66	24,01	3,27	0,09	2,71	2,71	81,12
1478	76	92,7	80,7	5,28	5,55	5,55	387,58	18,47	68,87	NA	0,18	0,22	1,22	76	18,02	421,84	NA	NA	0	0	0	2,48	7,55	73,22	272,99	624,01	624,01	10751,84	11,88	17,04	NA	0,67	2,05	3,05	2,48	67,16	3,69	NA	NA	0	0	0	-1,17	-13,56	-70,79	0,58	4,22	4,22	22097,39
1479	30,46	90,55	38,18	1,28	1,29	1,29	339,76	4,09	299,54	NA	0,66	1,97	2,97	57,26	66,37	48,66	2,4	34991,67	0	33,61	40,18	23,3	45,14	46,07	1,82	1,89	1,89	719,74	21,02	344,42	NA	0,48	0,94	1,94	28,33	48,38	54,67	5,95	72975	0	9,95	12,88	24,81	37,1	38,05	2,74	2,88	2,88	558,2
1480	6,64	20,94	2,43	1,37	1,46	1,46	133,44	8,13	89,89	0	0,68	2,15	3,15	6,64	68,3	9,72	NA	NA	0	0	0	1,55	4,74	3,98	1,48	1,48	1,48	936,61	NA	623,82	NA	0,67	2,06	3,06	1,55	67,34	2,3	NA	NA	0	0	0	-18,59	-98,7	-27,48	1,23	1,23	1,23	538,15
1481	7,54	7,86	5,47	17,12	17,12	17,14	264,64	NA	8,5	0,12	0,04	0,04	1,04	58,18	4,09	706,61	2,26	7686	0	36,71	58,46	11,01	14,89	8,33	1,71	1,71	1,71	275,57	NA	69,64	0,29	0,26	0,35	1,35	20,98	26,1	110,11	1,36	6261	0	7,55	21,56	0,07	0,08	NA	4,38	7,47	7,5	442,71
1482	10,08	46,4	1,68	0,16	0,79	0,79	55,54	29,69	46,59	NA	0,78	3,6	4,6	126,26	78,28	17,43	0,58	16506,82	0	19,32	27,49	6,71	34,44	1,68	0,08	0,98	0,98	91,1	65,19	72,54	NA	0,81	4,13	5,13	96,17	80,52	17,8	0,92	18119,58	0	22,39	30,69	7,42	24,71	1,69	0,41	1,15	1,21	82,99
1483	1,58	15,97	1,78	0	1,95	3,08	413,22	221,02	113,46	129,73	0,9	9,13	10,13	10,99	90,13	17,7	3,86	1900,64	10,26	10,66	30,13	0,57	7,61	0,77	0,02	1,67	3,59	487,23	209,58	127,06	246,71	0,92	12,27	13,27	11,07	92,46	17,55	9,43	1658	0	14,05	30,61	1,01	24,84	2,86	1,26	2,64	3,78	1032,64
1484	41,5	44,58	5,55	14,73	14,73	14,73	48,85	NA	3,27	NA	0,07	0,07	1,07	65,68	6,89	602,42	NA	4171	0	3,24	34,84	-33,19	-36,7	-49,93	10,36	10,36	10,76	547,69	NA	49,79	20,02	0,1	0,11	1,11	27,82	9,57	-346,88	NA	1347	0	91,79	204,97	13,46	17,93	NA	4,93	3,99	3,99	49,97
1485	5,56	69,44	4,23	0,44	1,16	1,16	277,81	148,61	206,08	0	0,76	9,44	12,5	5,56	92	8,06	1,1	NA	0	0	0	7,89	35,95	1,07	0,25	0,6	0,6	49,23	13,27	37,83	0,11	0,78	3,55	4,55	7,89	78,04	21,3	0,42	NA	0	0	0	2,72	15,79	0,43	0,14	0,84	0,84	57,63
1486	1,45	11,1	0,55	0,38	0,38	0,66	138,86	0	118,48	33,09	0,87	6,63	7,63	34,7	86,89	2,75	0,31	7835,25	0	12,65	90,92	0,31	2,35	0,34	0,36	0,36	0,67	403,58	0,37	345,12	109,83	0,87	6,68	7,68	34,06	86,97	3,93	0,32	8351	0	37,43	89,29	-0,44	-4,07	-0,62	0,34	0,53	0,71	507,37
1487	-3,43	-3,43	NA	NA	NA	NA	NA	NA	NA	NA	NA	NA	1	-3,43	0	NA	NA	NA	0	NA	0	0	0	NA	NA	NA	NA	NA	NA	NA	NA	NA	NA	1	0	0	NA	NA	NA	0	NA	NA	-53,14	58,22	-72,7	0,04	0,49	0,49	497,95
1488	1,31	3,9	0,87	0,15	0,78	0,79	241,79	96,19	152,92	2,3	0,66	1,98	2,98	41,05	66,49	9,38	0,7	12560,5	0	26,32	88,89	-1,94	-5,32	-1,15	0,23	0,76	0,77	215,3	61,9	117,59	2,1	0,64	1,74	2,74	45	63,51	6,77	0,76	13043,83	5,91	27,76	88,15	-2,01	-7,5	NA	0,44	0,84	0,85	220,66
1489	-8,56	71,29	-1,14	0,5	1,52	1,81	48,64	11,49	11,24	3,38	1,12	-9,33	-8,33	2,49	112,01	1,54	1,33	1327	0	1,47	161,81	5,7	77,76	1,72	0,49	0,92	1,05	110,06	37,61	86,44	10,98	0,93	12,63	13,63	10,91	92,67	14,16	1,22	16737	0	1,57	23,83	-0,11	-2,06	NA	0,26	0,77	0,89	105,79
1490	-35,21	3016,61	-172,2	0,15	0,3	0,3	1785,06	255,87	1741,76	NA	1,01	-86,67	-85,67	-2,4	101,17	-23,2	-0,02	-4313	0	160,48	-102,01	-29,99	94,17	-18,26	0,04	0,05	0,05	221,6	3,9	288,62	NA	1,32	-4,14	-3,14	6,12	131,84	-8,58	-0,36	-1127	0	21,98	-270,05	38,35	207,92	NA	0,65	0,65	0,65	96,56
1491	-8,79	-8,79	NA	NA	NA	NA	NA	NA	NA	NA	NA	NA	1	-8,79	0	NA	NA	NA	0	NA	0	0,04	0,04	NA	NA	NA	NA	NA	NA	NA	NA	NA	NA	1	0,04	0	NA	NA	NA	0	NA	NA	-12,39	-13,86	NA	9,41	9,41	9,41	NA
1492	1,97	3,27	0,73	4,79	4,79	4,79	135,35	NA	27,89	NA	0,4	0,66	1,66	255,74	39,65	4,98	NA	NA	0	94,1	98,85	2,01	4,2	0,72	2,99	3,77	3,77	130,04	26,56	34,13	NA	0,52	1,09	2,09	277,98	52,12	3,86	NA	7557,5	0	98,59	98,59	12,26	24,51	4,8	3,53	3,53	3,53	142,52
1493	-0,61	-83,62	-11,08	1561,95	1676,5	1676,5	6595,91	37,8	0,33	NA	0,99	135,23	136,39	-0,61	99,27	4,43	0,01	NA	0	0	0	1,62	69	23,41	44,22	46,13	46,13	5261,18	30	15,7	NA	0,98	41,56	42,61	1,62	97,65	6,49	0,03	NA	0	0	0	-1,19	-99,96	NA	35,63	61,79	61,79	5200,61
1494	-2,47	-17,36	-18,33	0,12	0,25	0,33	2705,5	290,45	2288,24	185,3	0,86	6,02	7,02	-2,47	85,75	6,49	0,2	NA	0	0	0	-2,27	-22,31	-19,54	0,06	0,16	0,24	3131,11	284,26	2781,09	212,96	0,9	8,82	9,82	-2,27	89,82	5,63	0,13	NA	0	0	0	1,04	6,22	3,33	0,44	0,66	0,66	1165,17
1495	NA	NA	NA	NA	NA	NA	NA	NA	NA	NA	NA	NA	NA	NA	NA	NA	NA	NA	NA	NA	NA	NA	NA	NA	NA	NA	NA	NA	NA	NA	NA	NA	NA	NA	NA	NA	NA	NA	NA	NA	NA	NA	NA	NA	NA	NA	NA	NA	NA
1496	-4,77	-10,92	-5,96	0,09	0,99	1	456,72	228,11	251,83	1,2	0,56	1,29	2,29	4,48	56,36	4,16	1,46	18393,58	0	11,56	77,73	-2,19	-5,36	-1,77	0,1	1,01	1,08	293,52	154,01	168,83	11,94	0,59	1,45	2,45	12,61	59,13	10,59	1,3	32702,46	0	11,94	65,52	-2,69	-4,47	-3,18	0,47	1,44	1,44	429,89
1497	8,89	21	7,61	0,03	1,62	1,62	312,57	236,78	153,85	NA	0,58	1,36	2,36	25,99	57,67	19,06	2,58	36767,32	4,67	14,65	51,47	2,23	4,5	2,26	0,25	1,74	1,74	368,75	233,49	163,86	NA	0,51	1,02	2,02	23,89	50,57	7,94	2,51	25466,1	3,83	21,94	79,5	3,72	7,06	NA	0	1,73	1,73	316,1
1498	-18,73	-79,32	-0,9	0,04	0,17	0,18	17,63	1,77	11,22	0,11	0,76	3,23	4,23	56,28	76,38	6,01	0,3	10555,33	11,34	3,62	42,34	4,24	14,42	0,46	0,02	0,18	0,2	39,25	4,51	4,32	0,38	0,71	2,4	3,4	24,78	70,57	29,34	0,36	15481	59,07	2,21	39,87	26,8	47,02	1,86	0,05	0,92	0,92	25,21
1499	26,12	63,26	13,09	0,08	0,12	0,35	182,98	4,33	83,05	24,27	0,59	1,42	2,42	43,59	58,72	52,3	0,52	14865,83	12,45	8,76	37,25	8,98	26,58	8,17	0,14	0,18	0,36	331,08	8,68	97,34	40,32	0,66	1,96	2,96	21,89	66,22	20,64	0,45	11642,43	36,32	11,74	50,17	1,76	5,09	1,92	0,17	0,19	0,34	398,73
1500	3,46	3,61	5,05	26,56	38,9	38,9	532,75	166,62	13,51	NA	0,03	0,03	1,04	48,46	4,05	134,62	NA	8115	0	65,68	89,72	-55,89	-62,76	-19,97	13,54	13,54	13,54	130,09	NA	9,5	NA	0,07	0,08	1,12	-10,78	10,95	-756,75	NA	4433	0	16,12	85,7	1,32	1,57	NA	7,59	7,59	7,59	116,45
1501	0,46	1,34	0,62	0,32	0,43	0,48	487,94	32,36	311,37	17,85	0,65	1,88	2,88	1,02	65,29	11,01	0,52	36886,5	0	0,74	5,82	-0,54	-1,54	-0,86	0,32	0,41	0,44	575,3	33,15	367,25	12,99	0,65	1,84	2,84	0,46	64,74	11,79	0,5	41496	0	1,58	9,09	0,34	1,07	0,39	0,42	0,67	0,73	420,81
1502	-562,1	102,58	NA	1,39	6,63	6,63	NA	NA	NA	NA	6,48	-1,18	-0,18	-562,1	647,95	-86,75	NA	NA	0	NA	0	-0,02	-0,37	NA	0,14	10,42	10,42	NA	NA	NA	NA	0,01	0,14	19,58	-0,02	94,89	-2,68	0,06	NA	0	NA	0	-3,11	-10,14	NA	0,6	6,09	6,09	2194,16
1503	-0,12	-1,4	-2,3	13,48	14,73	14,73	3378,71	600	480	0	0,92	10,95	11,95	-0,12	91,63	-0,13	NA	NA	0	0	0	0,22	2,59	1,18	12,37	12,37	12,37	1964,74	0	157,03	0	0,92	10,83	11,83	0,22	91,55	0,24	NA	NA	0	0	0	-5,63	247,59	-263,92	0,26	0,27	0,27	17049,98
1504	13,71	14,72	17,37	10,04	12,12	12,12	462,48	57,1	27,45	NA	0,07	0,07	1,07	13,71	6,91	271,83	3,5	NA	0	0	0	3,27	3,37	12,32	27,63	33,77	33,77	1371,52	179,58	29,23	NA	0,03	0,03	1,03	3,27	3,05	107,08	3,62	NA	0	0	0	1,99	2,12	NA	10,3	13,01	13,01	1208,45
1505	0,48	1,15	1,22	3,49	15,82	15,82	924,21	250	20,26	NA	0,58	1,39	2,39	0,48	58,08	11,7	1,43	NA	50,84	0	0	-7,94	-23,13	-9,67	16,17	21,5	21,5	443,67	35,02	6,57	NA	0,66	1,91	2,91	-7,94	65,69	24,48	1,45	NA	64,19	0	0	-4,6	-44,03	NA	0,77	1,29	1,29	434,34
1506	-1,08	-4,57	-0,4	1,55	2,19	2,19	135,46	30,5	47,75	0	0,71	3,02	4,23	80,74	76,38	5,97	2,75	5243,57	29,7	30,36	90,05	11,39	27,49	1,46	1,32	2,62	2,65	46,64	20,21	15,53	0,34	0,59	1,41	2,41	46,64	58,59	33,61	6,32	8252,67	24,85	4,52	45,25	-34,55	-173,65	-12,5	1,06	1,92	1,99	131,75
1507	0,38	1,86	0,26	0,25	1,26	1,26	247,07	194,49	142,17	0,61	0,79	3,86	4,86	19,68	79,43	3,62	84,35	9340	20,89	13,07	78,69	0,5	1,6	0,2	0,9	1,46	1,46	143,9	52,75	56,53	NA	0,68	2,17	3,17	29,7	68,5	4,44	7,97	NA	25,83	11,54	79,55	-5,72	-33,79	-3,27	0,37	1,18	1,18	208,18
1508	5,62	14,19	4,1	0,52	0,53	0,53	187,44	1,34	158,65	NA	0,6	1,53	2,53	5,62	60,43	31,77	0,58	NA	0	0	0	0,8	3,03	0,84	0,44	0,94	0,94	382,81	138,53	278,43	NA	0,74	2,78	3,78	0,8	73,54	19,05	0,86	NA	0	0	0	-4,76	-31,94	-4,06	0,25	0,86	0,86	310,78
1509	0,4	1,21	0,86	0,03	0,2	0,23	789,81	84,5	298,48	14,52	0,67	2,04	3,07	6,74	67,38	10,35	0,4	17765,09	26,54	13,73	32,81	1,48	4,34	2,87	0,03	0,21	0,25	704,92	80,4	334,83	17,32	0,66	1,92	2,92	8,19	65,77	12,59	0,42	17462,09	16,45	12,98	35,13	0,61	1,87	1,38	0,02	0,22	0,24	826,09
1510	-0,02	-1,56	-0,02	0,03	1,15	1,15	405,02	311	333,42	NA	0,99	82,09	83,09	-0,02	98,8	-0,02	4,14	NA	0	0	0	0,87	32,42	0,56	0,15	1,35	1,35	235,36	108,2	155,29	NA	0,97	36,14	37,14	0,87	97,31	1,54	3,43	NA	0	0	0	0,17	4,66	NA	0,14	1,55	1,55	164,74
1511	9,87	47,42	5,21	0,59	0,99	0,99	192,47	58,9	145,6	NA	0,79	3,8	4,8	20,72	79,18	24,02	0,88	8627,5	0	5,72	24,49	15,84	49,79	10,8	0,39	1,32	1,32	248,29	153,82	164,45	NA	0,68	2,14	3,14	35,28	68,19	33,52	2,87	12298,5	0	13,26	40,15	20,54	45,66	17,07	1,65	1,79	1,79	302,57
1512	-160,91	-552,77	-132,93	0,26	0,55	1,12	301,53	62,34	170,2	120,56	0,71	2,44	3,44	-160,91	70,89	-187,4	1,51	NA	13,07	0	0	57,19	67,87	37,87	4,01	4,65	6,16	241,03	22,8	35,61	54,57	0,16	0,19	1,19	57,19	15,73	437,07	12,57	NA	0	0	0	4,55	10,12	2,53	1,18	1,62	1,82	202,6
1513	-78,22	-230,28	-137,35	0,92	1,51	1,51	640,88	249,67	417,38	NA	0,66	1,94	2,94	-78,22	66,03	-118,46	NA	NA	0	0	0	52,08	78,78	20,29	2,51	2,95	2,95	141,8	20,98	47,52	NA	0,34	0,51	1,51	52,08	33,88	153,72	NA	NA	0	0	0	-1,45	-3,22	-1,66	1,76	1,94	1,94	417,9
1514	0,45	1,02	0,11	1,41	1,92	1,92	84,5	22,19	43,5	NA	0,56	1,25	2,25	0,45	55,55	0,82	NA	NA	0	0	0	0,55	0,72	0,05	0,62	5,63	5,63	30,57	26,93	5,37	NA	0,23	0,31	1,31	0,55	23,49	2,33	NA	NA	0	0	0	14,02	19,79	0,84	0,99	3,43	3,43	21,92
1515	3,32	94,88	1,58	0,14	0,97	0,98	173,58	130,99	156,71	1,44	0,96	27,54	28,54	11,41	96,5	6,26	0,8	NA	0	3,85	88,24	3,59	53,54	NA	0,24	1,05	1,05	128,38	93,55	108,34	0,84	93,3	1392,74	14,93	12,19	93,3	8,37	2,17	NA	5,51	2,2	34,45	-0,09	-1,23	-0,05	0	0,97	1,07	195,83
1516	0,12	0,27	0,36	-0,26	0,46	0,49	1125,03	207,17	585,14	17	0,56	1,28	2,28	4,99	56,09	3	1,08	NA	0	15,03	52,05	3,74	14,48	7,4	0,02	0,16	1,54	719,45	34,35	380,58	524,07	0,7	2,72	3,87	9,22	70,35	7,43	2,32	NA	11,07	8,08	19,43	6,39	31,75	18,76	0,14	0,74	3,98	1068,57
1517	NA	-127,68	-33,57	NA	0	NA	NA	NA	241,61	NA	NA	2,89	0	NA	NA	-34,85	NA	15119,25	NA	19,97	162,22	-5,16	-29,15	-5,52	0,38	0,88	0,91	389,23	155,31	307,39	10,42	0,82	4,65	5,65	11,96	82,3	-0,72	0,69	27992,2	0,87	18,31	69,15	24,09	58,36	11,08	1,06	1,26	1,3	167,43
1518	0,89	2,18	0,55	0	0,86	1,56	225,22	99	76,23	80,97	0,59	1,45	2,45	13,48	59,21	14,57	2,5	20509,88	24,38	7,77	57,39	0,14	0,53	0,16	0,08	0,69	1,01	417,32	163,23	214,82	86,51	0,74	2,79	3,79	5,17	73,64	5,92	1,02	26681	21,31	5,77	43,88	2,11	7,99	2	0,14	0,8	0,85	344,62
1519	0,22	3,26	1,27	22,91	193,2	193,2	2075,69	1369,59	8,04	NA	0,93	13,56	14,56	0,22	93,13	0,24	0,29	NA	0	0	0	0,01	0,17	0,14	0,8	7,64	7,64	4499,75	3089,35	451,68	NA	0,94	14,61	15,61	0,01	93,59	0,01	0,29	NA	0	0	0	0,51	8,61	8,86	0,81	5,51	5,51	6367,6
1520	-5,16	-6,52	-17,52	0,74	1,33	1,33	1238,42	148,27	252,13	1,23	0,21	0,26	1,26	2,88	20,81	45,21	1,09	7553,67	0	27,28	65,61	0,98	1,3	1,31	0,93	2,04	2,04	482,62	126	113,9	0,18	0,24	0,32	1,32	8,7	24,31	51,14	1,48	13599,67	0	10,23	37,08	13,32	14,19	16,99	10,26	11,29	11,3	464,05
1521	4,2	14,46	3,5	0,24	0,98	1,2	303,8	114,67	155,69	34,46	0,71	2,44	3,44	35,71	70,94	13,47	1	13626,83	0	26,22	73,03	1,27	5,41	1,34	0,06	0,93	1,52	381,98	157,56	180,89	109,15	0,76	3,24	4,24	30,47	76,43	5,22	1,61	18044,1	6,27	30,64	79,04	1,27	5,68	2,01	0,19	0,79	0,98	578,54
1522	-9,44	-10,64	-11,54	8,83	8,83	8,83	446,11	NA	49,59	NA	0,11	0,13	1,13	-9,44	11,27	-83,8	NA	NA	0	0	0	1,75	3,3	0,79	0,21	1,13	1,13	164,59	70,09	76,18	NA	0,47	0,88	1,88	2,98	46,8	3,75	1,15	NA	0	0,56	14,29	-32,9	476,55	-13,67	0,11	0,78	0,78	151,22
1523	-0,32	-3,51	-0,22	0,43	0,79	1,05	259,59	71,56	225,74	59,36	0,91	10,14	11,14	9,05	91,02	5,33	1,45	9056,88	0	6,66	59,82	0,24	2,83	0,07	0,47	0,99	1,09	109,42	37,72	97,08	10,14	0,92	10,78	11,78	9,86	91,51	5,45	4,14	9031,78	0	2,89	59,65	-4,3	-94,28	NA	0,36	0,99	1,03	122,86
1524	-0,58	-57,53	-10,58	0,42	4,24	4,24	6617,13	194,72	471,84	NA	0,99	97,57	98,57	0,93	98,99	-0,59	1,34	NA	0	27,36	-320,43	0,99	54,68	5,22	0,18	0,44	0,44	1922,89	64,21	483,69	NA	0,98	54,35	55,35	2,91	98,19	1,28	0,84	13151	0	10,14	49,37	0,51	28,79	2,54	0,08	1,73	1,73	1807,41
1525	9,32	10,33	2,25	6,43	10,2	10,2	88,22	32,21	8,53	NA	0,1	0,11	1,11	9,32	9,8	95,06	NA	NA	0	0	0	18,85	25,12	3,16	0,64	3,5	4	60,93	19,25	15,04	7,73	0,25	0,33	1,33	23,81	24,96	75,53	NA	NA	0	0,83	16,05	1,47	35,72	2,68	0,14	0,72	1,04	664,57
1526	-0,05	-0,52	-0,02	0,08	1,07	1,07	133,51	117,62	118,5	0	0,9	8,99	9,99	62,81	89,99	0,03	2,6	NA	0	22,99	94,66	-9,04	-146,08	NA	0,3	1,02	1,02	109,2	72,78	101,32	NA	0,94	15,17	16,17	100,22	93,81	-8,04	1,42	NA	0	23,48	67,99	-20,39	123,36	NA	0,2	0,84	0,84	122,12
1527	2,95	5,55	1,94	0,37	0,38	0,38	239,6	1,68	103,41	0	0,46	0,86	1,88	12,66	46,79	107,57	0,67	8742	0	6,37	15,58	-9,66	-40,5	-13,16	0,51	0,59	0,59	496,12	7,68	92,67	0	0,76	3,19	4,19	-9,66	76,16	43,25	0,92	NA	0	0	0	-6,4	138,35	-16,58	0	0,1	0,11	942,88
1528	10,91	152,62	5,48	0,25	0,96	0,96	183,28	75,64	107,65	NA	0,9	12,55	13,99	33,57	92,85	34,64	0,87	66245	0	11,38	34,92	-4,48	111,91	-4,46	0,01	0,8	0,8	361,69	194,1	247,8	NA	1,03	-25,71	-24,95	6,34	104,01	9,05	0,67	54551	0	10,76	39,32	-1,6	-17,15	-2,27	0	0,76	0,77	514,96
1529	4,83	12,77	3,2	0,51	1,66	1,78	241,76	108,97	109,93	13,4	0,61	1,62	2,64	26,18	62,19	11,58	2,98	19886,59	0,63	14,14	64,42	2,38	6,16	2,15	0,77	1,68	1,91	329,79	94	138	32,62	0,6	1,56	2,59	26,03	61,45	6,98	2,96	16523,07	0,45	21,43	80,34	2,47	4,86	1,77	0,25	2,22	2,89	261,08
1530	16,21	17,6	19,7	5,15	16,98	17,02	443,5	173,43	14,67	0,67	0,08	0,09	1,09	40,55	7,9	429,34	2,27	23190,82	0	29,57	38,13	18,56	24	12,39	2,49	3,99	3,99	243,11	74,79	49,72	NA	0,23	0,29	1,29	30,83	22,68	129,94	4,61	34154,93	0	8,2	25,55	16,16	19,51	9,39	1,72	5,68	5,68	211,51
1531	0,99	8,48	NA	0,45	0,45	1,13	NA	NA	NA	NA	0,88	7,57	8,57	5,16	88,33	1,12	NA	NA	0	NA	78,88	1,14	1,14	0,12	NA	NA	NA	38,49	NA	NA	NA	NA	NA	1	1,39	0	NA	NA	NA	0	0,03	6,22	-46,19	-46,19	NA	NA	NA	NA	NA
1532	1,12	8,44	1,64	0,32	0,36	0,36	535,75	15,69	458,32	2,45	0,87	6,54	7,54	1,12	86,74	7,45	0,24	NA	0	0	0	0,06	0,42	0,14	0,1	0,31	0,43	895,18	163,48	768,78	96,12	0,87	6,6	7,6	0,06	86,83	0,06	0,24	NA	0	0	0	0,14	0,87	0,41	0,09	0,18	0,29	1057,46
1533	-3,78	-12,99	-2,72	0,02	1,01	1,12	262,85	175,03	139,44	19,49	0,71	2,43	3,43	30,16	70,88	-0,46	1,41	11738,39	14,64	24,44	67,25	17,52	35,84	8,44	0,02	1,63	1,76	175,38	135,61	69,44	11,54	0,51	1,05	2,05	62,04	51,12	46,91	3,76	10796,49	8,51	21,45	64,08	39,56	53,37	15,68	0,83	3,61	3,81	144,28
1534	-5,23	-2121,6	-1,59	0,5	1	1	110,83	NA	109,04	NA	1	404,48	405,48	-5,23	99,75	-5,25	NA	NA	0	0	0	0,63	56,26	0,05	0,38	0,8	0,8	26,57	NA	25,99	NA	0,99	88,53	89,53	0,63	98,88	3,71	0,05	NA	0	0	0	23,52	85,99	0,92	0,66	0,66	0,66	14,27
1535	0,28	0,84	0,22	0	0,86	1,4	292,31	142,41	151,34	90,33	0,66	2	3,01	6,29	66,75	15,46	3,25	34102	10,95	4,81	29,41	0,61	2,13	0,35	0	1,06	1,37	207,26	148,48	125,73	43,93	0,71	2,46	3,46	5,2	71,13	7,78	5,12	24164,5	8,38	2,61	37,32	-1,52	-6,58	-1,99	0	0,96	1,55	477,55
1536	2,27	-25,63	0,86	0,2	0,99	0,99	138,17	90,81	115,62	NA	1,09	-12,3	-11,3	201,05	108,85	2,42	-14,5	37710,6	0	75,25	94,3	-10,92	55,24	-3,57	0,32	0,91	0,91	119,06	61,18	103,33	NA	1,17	-5,94	-5,06	260,33	119,76	-9	-121,62	52958,14	0	88,72	98,12	-35,64	-240,28	NA	0,73	1,51	1,51	165,18
1537	40,02	66,32	13,35	0,65	2,3	2,3	121,8	77,95	47,22	NA	0,4	0,66	1,66	92,24	39,66	124,81	6,37	15349,75	0	17,42	45,99	5,69	14,12	3,38	0,04	1,6	1,6	216,36	188,71	118,27	NA	0,6	1,48	2,48	37,28	59,69	23,86	4,59	12091,75	1,35	18,77	61,54	3,18	5,22	1,82	0,01	2,43	2,43	207,93
1538	17,1	39,49	9,87	0,29	1,26	1,76	210,74	78,68	83,73	42,39	0,57	1,31	2,31	30,95	56,7	34,51	1,54	37574,35	0	8	36,21	3,74	6,95	6,01	0,9	1,34	2,32	585,64	55,87	77,88	143,12	0,46	0,86	1,86	16,36	46,29	17,59	1,77	23317,92	11,23	20,31	59,76	0,16	0,26	0,33	0,07	0,67	0,78	754,79
1539	0,78	5,43	NA	0,31	0,31	1,17	NA	NA	NA	NA	0,86	6	7	6,06	85,71	0,91	NA	NA	0	NA	63,24	0,18	1,49	0,25	0,54	0,54	1,14	493,53	NA	427,7	262,47	0,88	7,08	8,08	0,22	87,62	0,21	NA	NA	0	0,04	5,76	31,17	31,17	NA	NA	NA	NA	74,69
1540	1,13	6,17	0,45	0,23	1,23	1,23	145,84	117,28	110,93	0	0,82	4,44	5,44	1,39	81,63	1,39	NA	NA	4,51	0,1	10,16	22,59	37,35	11,16	1,92	2,53	2,53	179,81	42,7	70,28	0	0,4	0,65	1,65	22,62	39,52	57,16	NA	NA	0	0,01	0,1	12,94	31,22	9,58	1,71	1,71	1,71	269,39
[truncated: 209 more rows]
[truncated: 14 more columns]
