# Supplementary material for: Bankruptcy prediction using ensemble of autoencoders optimized by genetic algorithm
Source: PeerJ Comput Sci. 2023 Jun 8;9:e1257. doi: 10.7717/peerj-cs.1257 (PMC10280414; doi:10.7717/peerj-cs.1257)
Supplement: Supplemental Information 1 [file peerj-cs-09-1257-s001.zip › nonbankrupt_construction_16_year_13_14_15.csv]

	V1	V2	V3	V4	V5	V6	V7	V8	V9	V10	V11	V12	V13	V14	V15	V16	V17	V18	V19	V20	V21	V22	V23	V24	V25	V26	V27	V28	V29	V30	V31	V32	V33	V34	V35	V36	V37	V38	V39	V40	V41	V42	V43	V44	V45	V46	V47	V48	V49
1	0,02	0,91	0,96	0,94	1,02	1,02	17959,52	1443,89	17376,62	0	0,98	45,88	46,88	1,77	97,87	0,02	NA	6624	0	86,55	97,99	1,45	20,71	21,08	1	1,08	1,08	5276,75	363,68	4846,37	NA	0,93	13,25	14,25	6,27	92,98	1,56	NA	NA	0	69,84	71,15	1,51	15,12	17,86	1,02	1,11	1,11	4314,06
2	0,89	0,91	1,75	41,89	41,89	41,89	205,78	NA	17,01	NA	0,03	0,03	1,03	6,03	2,85	31,08	NA	327	0	10,17	81,65	24,07	26,89	13,36	10,49	10,52	10,52	202,09	0,6	19	NA	0,11	0,12	1,12	37,36	10,5	229,14	NA	NA	0	7,38	29,36	17,4	19,41	14,87	9,92	10,77	10,77	311,19
3	2,2	44,3	0,87	0,21	1,09	1,09	143,47	109,64	123,62	NA	0,95	19,11	20,13	18,46	95,03	5,19	2,56	6902,64	5,93	6,41	82,81	2,28	21,57	NA	0,07	1,15	1,15	154,13	126,05	116,87	NA	0,89	8,47	9,47	31,67	89,44	7,31	1,83	NA	6,92	9,16	60,65	2,25	10,54	NA	0,07	1,44	1,44	156,75
4	1,13	1,66	2,35	1,97	2,79	2,79	760,59	194,65	239,55	0,28	0,32	0,48	1,48	8,59	32,33	15,78	6,16	49391,29	0	15,6	37,96	6,06	8,88	11,73	1,85	2,82	2,83	704,59	211,14	217,8	0,23	0,32	0,46	1,46	12,79	31,74	28,07	5,9	NA	0	9,34	26,89	9,76	13,44	15,29	2,35	3,34	3,34	570,1
5	5,61	5,73	4,74	47,17	47,17	47,17	307,7	NA	6,45	NA	0,02	0,02	1,02	5,61	2,12	264,57	NA	NA	0	0	0	21,63	23,06	5,05	6,62	16,18	16,18	84,95	49,66	5,19	NA	6,18	6,59	1,07	21,63	6,18	350	NA	NA	0	0	0	3,13	21,69	4,43	0,26	1,17	1,17	514,63
6	13,69	17,24	7,4	4,83	4,83	4,83	196,73	NA	40	NA	0,21	0,26	1,26	13,69	20,56	66,6	NA	NA	0	0	0	12,68	19,36	5,39	1,8	2,9	2,9	154,64	58,29	52,72	NA	0,34	0,53	1,53	12,68	34,47	36,8	NA	NA	0	0	0	6,84	10,42	3,16	2,46	2,91	2,91	168,13
7	-0,08	-1,88	-0,05	0,04	1	1	211,29	168,89	175,4	NA	0,96	21,24	22,24	36,31	95,5	1,73	1,02	NA	0	21,12	94,39	0,1	1,41	0,08	0	1,04	1,04	293,31	241,19	233,3	NA	0,93	13,55	14,55	33,58	93,13	7,86	1,18	NA	0	26,98	76,45	0,43	6,92	0,34	0,03	1,05	1,05	282,98
8	35,2	828,86	86,17	0,36	0,47	0,47	815,17	97,78	843,84	NA	95,75	2254,72	23,55	35,2	95,75	39,94	0,08	NA	0	0	0	19,54	85,78	68,66	0,69	0,78	0,78	1279,07	94,58	976,89	NA	77,22	339,04	4,39	19,54	77,22	28,31	0,58	NA	0	0	0	12,28	37,69	60,45	0,64	0,69	0,69	1791,26
9	-36,48	90,82	-14,27	-0,13	0,14	0,15	142,4	48,58	179,31	1,56	1,4	-3,49	-2,49	6,75	140,17	-14,8	-0,41	2567,11	9,22	16,91	218,99	0,46	0,87	NA	-0,23	0,89	0,92	167,26	65,99	59,03	1,69	0,47	0,89	1,89	45,79	47,07	28,28	0,96	NA	5,98	15,48	54,89	2,38	4,31	NA	0,05	0,97	0,97	136,08
10	-3,45	-5,42	-25,7	2,38	2,75	2,75	939,96	360	978,12	NA	0,36	0,57	1,57	-3,45	36,42	-9,46	NA	NA	0	0	0	8,96	21,58	2,74	0,92	0,95	1,82	111,5	1,73	60,49	52,62	0,58	1,41	2,41	8,96	58,48	15,32	NA	NA	0	0	0	12,6	15,03	2,95	4,37	6,69	7,64	85,1
11	18,57	21,68	15,76	2,29	7,12	7,12	308,95	207,41	42,91	NA	0,14	0,16	1,17	36,84	14,38	131,45	NA	29129	0	15,51	40,55	-1,95	-2,97	-5,81	1,36	2,92	2,92	1083,98	571,64	366,85	NA	0,34	0,52	1,52	3,03	34,32	-5,68	NA	NA	0,02	14,82	89,11	18,91	26,44	45,93	1,56	3,54	3,54	883,92
12	-5,8	-10,58	-1,74	0,72	1,97	1,97	109,25	48,16	10,16	0,23	0,45	0,82	1,82	2,26	45,12	45,98	2,26	35765	26,44	2,42	18,76	31,56	73,67	7,5	1,33	1,53	1,54	86,47	9,85	47,65	0,14	0,57	1,33	2,33	43,81	57,16	112,58	5,36	5144	0	2,14	11,63	15,89	125,55	7,53	0,97	1,1	1,1	172,47
13	0	0	NA	NA	NA	NA	NA	NA	NA	NA	NA	NA	1	0	0	NA	NA	NA	0	NA	NA	23,83	25,55	NA	14,88	14,88	14,88	1191,27	NA	79,2	NA	0,07	0,07	1,07	23,83	6,72	354,55	NA	NA	0	0	0	19,12	20,35	NA	16,47	16,47	16,47	1115,23
14	4,09	-11,69	3,94	0,04	0,23	0,75	350,24	92,29	464,32	240,62	1,35	-3,86	-2,86	18,13	134,98	3,03	NA	3039	0	13,51	65,71	17,93	-18,92	1,91	0,31	0,31	0,52	38,7	0,45	73,33	15,22	1,95	-2,06	-1,06	54,57	194,77	9,21	NA	NA	0	3,9	42,66	67,92	123,36	38,02	2,14	2,24	2,25	203,78
15	0,69	60,15	NA	0,02	0,02	0,02	6807,06	46,15	6654,46	NA	0,99	85,54	86,54	0,69	98,84	5,04	0,01	NA	0	0	0	0,37	23,55	NA	0,01	0,02	0,02	6505,38	46,15	6332,15	NA	0,98	62,23	63,23	0,37	98,42	4,93	0,02	NA	0	0	0	0,48	22,4	NA	0,01	0,02	0,02	6069,88
16	0,45	0,48	0,51	23,43	25,12	25,12	414,5	27,47	16,25	NA	0,07	0,07	1,07	0,45	6,65	6,73	NA	NA	0	0	0	2,99	3,38	3,39	2,29	2,7	2,7	412,86	11,29	27,58	NA	11,66	13,2	1,13	2,99	11,66	165,85	1,08	NA	0	0	0	18,96	24,87	23,38	1,8	4,21	4,21	448,8
17	0,06	0,1	0,3	0,06	0,33	0,33	1889,74	196,28	734,31	NA	0,43	0,75	1,75	5,51	42,97	12,16	0,7	10334,63	2,78	28,28	43,44	-0,08	-0,14	NA	0,02	0,33	0,33	989,27	123,33	390,17	NA	0,43	0,77	1,76	5,76	43,4	11,83	0,69	NA	2,53	11,77	34,57	1,79	3,28	3,98	0	0,5	0,56	807,71
18	3,8	10,03	29,95	23,03	23,03	23,03	2871,44	NA	115,89	NA	0,62	1,64	2,64	9,43	62,15	6,11	NA	540	0	44,43	86,39	16,37	36,75	20,51	8,17	9,19	9,19	456,16	50,35	49,08	NA	0,55	1,25	2,25	68,55	55,47	29,51	NA	NA	0	65,39	71,14	0,82	2,11	0,81	1,85	5,02	5,02	358,67
19	8,36	49,37	4,35	0,76	0,9	0,9	189,47	21,39	147,38	NA	0,83	4,9	5,9	37,25	83,06	20,17	0,71	13418,94	2,67	15,04	55,98	1,66	8,71	NA	0,59	1,03	1,03	188,22	60,17	96,78	NA	0,81	4,26	5,26	33,86	80,99	8,75	1,04	NA	27,07	11,57	49,93	1,28	5,54	NA	0,81	1,49	1,49	155
20	-14,83	-98,08	-30,41	0,29	0,94	0,94	746,29	351,07	537,86	NA	0,85	5,61	6,61	202,32	84,88	-17,47	NA	-1595	0	445,21	-449,96	-145,53	121,16	-306,45	0,04	0,45	0,45	766,5	686,24	1668,64	NA	2,2	-1,83	-0,83	220,55	220,11	-66,11	NA	NA	0	770,88	-280,75	-68,7	55,01	-144,45	0,1	0,48	0,48	765,35
21	6,61	8,27	3,05	0,22	8,08	8,98	167,9	111,85	15,31	13,97	0,2	0,25	1,25	76,27	20,08	65,77	5,27	26775,82	0	32,13	92,96	12,73	17,47	6,19	0,1	3,44	4,04	176,89	93,76	31,98	19,39	0,27	0,37	1,37	63,81	27,1	67,89	3,01	NA	0	17,93	48,69	16,17	24,87	7,42	0,06	5,56	5,78	166,98
22	66,53	99,51	88,23	2,69	2,69	2,69	482,76	0	158,23	0	33,15	49,58	1,5	67,18	33,15	200,7	6,22	NA	0	0,85	0,95	-172,41	102,45	-50,69	0,01	0,05	0,33	107,02	12,21	283,73	77,13	268,08	-159,3	-0,59	-168,5	268,08	-63,21	-13,53	NA	0	0,9	-1,88	12,08	112,09	8,52	0,15	0,84	1,09	256,86
23	90,43	112,24	48,29	5,12	5,6	5,6	194,4	16,44	34,32	NA	0,19	0,24	1,24	132,26	19,43	465,37	NA	12672	0	22,34	28,8	21,53	33,79	12,02	0,07	2,83	2,83	203,29	196,34	71,03	NA	0,36	0,57	1,57	44,44	36,29	59,32	NA	NA	0	12,79	42,88	1,42	2,13	1,72	3,04	3,05	3,05	440,51
24	11,37	18,36	6,2	7,05	10,03	10,76	198,6	46,45	16,25	12,03	0,38	0,62	1,62	15,66	38,1	29,84	8,37	34738,5	29,82	2,34	18,72	11,63	19,17	7,56	3,57	4,97	5,29	236,7	52,73	37,59	12,07	0,39	0,64	1,65	15,38	38,96	30,67	5,6	NA	22,91	1,8	13,25	11,7	18,37	9,28	3,58	4,9	5,18	288,76
25	-16,63	-105,51	-20,81	0,02	0,51	0,86	455,71	113,39	351,03	134,09	0,84	5,35	6,35	-14,59	84,24	-16,52	0,59	-33667	6,3	2,55	-18,27	0,74	1,46	0,81	0	0,8	1,42	398,78	90,92	145,34	115,69	49,14	96,61	1,97	1,44	49,14	5,55	2,08	NA	10,58	0,23	-10,38	-6,24	-12,16	-8,13	0	0,64	1,71	473,95
26	5,43	11,8	NA	0,16	0,2	0,5	248,46	5,03	130,3	39,31	0,54	1,17	2,17	118,64	54,01	10,05	0,64	NA	0	53,16	79,05	3,4	7,55	NA	0,6	0,63	0,64	241,01	4,35	128,89	1,41	0,55	1,22	2,22	114,92	54,96	6,19	0,7	NA	0	54,91	77,27	9,74	22,05	NA	1,51	1,62	1,68	382,6
27	5,32	29,48	0,71	0,38	0,94	0,94	48,35	22,3	39,19	NA	0,82	4,54	5,54	5,32	81,94	6,5	0,8	NA	0	0	0	2,91	27,11	0,68	0,76	1,04	1,04	84,55	20,73	74,63	NA	0,89	8,31	9,31	2,91	89,25	6,47	1,55	NA	0	0	0	4,95	25,33	1,04	0,68	0,85	0,85	76,09
28	27,61	146,86	29,46	0,07	0,98	2,84	388,4	123,59	135,3	254,71	0,81	4,32	5,32	35,22	81,2	34	NA	68813	44,63	8,11	12,12	3,41	14,87	NA	0,22	1,49	8,88	211,42	29,76	23,54	174,09	0,77	3,36	4,36	12,32	77,08	4,42	NA	NA	34,49	3,87	41,88	2,14	9,59	NA	0,06	0,34	2,96	260,18
29	-4,24	-245,06	-2,68	0,24	0,68	1	230,16	98,52	221,63	70,4	0,98	56,74	57,74	6,73	98,27	-3,7	0,99	4933,1	0	6,94	115,56	-3,69	197,15	-2,32	0,06	0,6	0,97	229,08	121,17	227,38	83,99	1,02	-54,46	-53,46	6,04	101,87	-2,96	-0,32	NA	0	4,51	79,68	-3,62	64,59	-2,14	0,18	0,54	0,93	215,21
30	-1,26	-1,26	NA	NA	NA	NA	414,47	360	NA	NA	NA	NA	1	-1,26	0	NA	NA	NA	0	0	0	-14,05	-16,35	NA	0,87	7,12	7,12	NA	NA	NA	NA	14,05	16,35	1,16	-14,05	14,05	-100	NA	NA	0	NA	NA	28,06	34,11	NA	2,52	5,64	5,64	49,29
31	NA	33,02	2,53	0,67	1,11	1,15	NA	52,51	118,72	4,84	NA	4,36	0	NA	NA	7,58	NA	NA	NA	8,62	69,42	-2,25	-8,02	NA	0,59	1,05	1,36	158,32	49,44	109,5	34,55	0,73	2,59	3,57	50,85	72,5	1,58	6,37	NA	0	16,95	61,49	16,33	51,12	8,09	1	1,67	1,67	180,22
32	22,02	28,7	5,45	2,45	4,98	4,98	90,12	45,28	17,89	NA	0,23	0,3	1,3	23,62	23,3	94,51	NA	NA	0	0,4	4,59	18,81	22,04	14,61	0,38	8,42	8,42	282,69	267,02	33,2	NA	0,15	0,17	1,17	20,08	14,67	128,21	NA	NA	0	0,99	5,9	13,4	13,62	15,27	6,56	61,75	61,75	414,75
33	6,15	44,5	5,91	-0,12	1,03	1,03	349,51	314,8	274,21	NA	0,86	6,24	7,24	6,15	86,18	12,16	1,13	NA	0	0	0	5,8	44,38	3,81	0,06	1,07	1,07	239,04	190,5	188,85	NA	0,87	6,65	7,65	5,86	86,93	9,95	1,41	NA	0	0,04	0,6	2,8	5,19	1,82	-0,24	1,63	1,63	236,92
34	-5,92	-7,08	-34,17	0,77	1,49	3,15	2100,11	214,98	296,24	497,57	0,16	0,2	1,2	10,61	16,39	-14,92	1,55	1478,98	0	95,38	630,29	1,75	2,28	NA	0,37	1,01	2,86	1938,31	228	358,16	663,08	0,23	0,3	1,3	17,13	23,21	20,96	1,69	6895,23	0	54,54	91,36	1,76	2,11	NA	0,86	1,68	3,08	1492,55
35	4,33	4,45	12,31	39,19	39,19	39,19	1033,81	NA	25,43	NA	0,03	0,03	1,03	4,33	2,55	169,85	NA	NA	0,06	0	0	-7,34	-7,85	NA	15,35	15,35	15,35	NA	NA	NA	NA	0,07	0,07	1,07	-7,34	6,51	-112,63	NA	NA	0	NA	NA	-6,81	-7,31	NA	14,68	14,68	14,68	NA
36	5,21	11,96	3,47	0,25	1,77	1,77	242,43	205,03	135,41	NA	0,56	1,3	2,3	88,87	56,47	9,22	NA	4529,4	0	55,72	84,67	46,43	54,17	24,07	1,5	7	7	188,74	146,67	26,67	NA	0,14	0,17	1,17	146,43	14,29	325	NA	NA	0	51,85	63,64	30,96	35,2	24,31	2,43	8,29	8,29	285,8
37	46,31	110,68	15,13	0,33	1,38	1,4	118,93	70,28	66,58	1,36	0,58	1,39	2,39	97,34	58,16	95,05	2,12	13521,75	0	16,67	44,84	75,33	86,3	NA	1,97	8,52	8,61	133,5	91,41	13,95	1,18	0,12	0,14	1,15	107,51	11,86	694,59	9,78	NA	0	9,16	20,95	2,85	3,2	NA	1,54	7,44	7,57	215,42
38	0,49	79,72	0,14	0,15	0,82	0,82	105,24	65,87	98,83	NA	0,99	161,22	162,54	6,75	99,38	4,3	0,22	24333	0	1,81	58,6	-0,83	-377,17	-0,3	0,07	0,48	0,48	132,04	53,02	129,47	NA	1	454,35	455,35	9,87	99,78	-0,83	0,02	NA	0	2,86	87,48	0,59	-16,64	0,33	0,26	0,85	0,85	203,31
39	-0,03	-0,14	-0,31	0,18	0,33	0,33	2289,67	360	2433,6	NA	0,75	3,05	4,05	-0,03	75,29	-0,05	0,33	NA	0	0	0	6,33	24,92	76,47	0,19	0,19	0,19	4394,2	NA	3241,16	NA	0,75	2,93	3,93	6,33	74,58	8,49	0,3	NA	0	0	0	-17,42	-149,91	-166,21	0,27	1,13	1,13	3473,47
40	9,39	10,79	4,5	9,88	12,91	16,24	174,44	32,09	10,55	35,71	0,13	0,15	1,15	9,61	12,98	72,37	NA	NA	0,02	0,1	1,28	2,83	3,25	0,83	6,78	6,78	7,92	107,19	NA	13,16	15,19	0,13	0,15	1,15	3,06	12,81	22,09	NA	NA	0,21	0,07	1,69	-1,71	-3,13	-0,86	1,41	1,58	2,2	182,16
41	NA	NA	NA	NA	NA	NA	NA	NA	NA	NA	NA	NA	NA	NA	NA	NA	NA	NA	NA	NA	NA	-214,27	123,37	-110,8	0,03	0,18	0,37	188,22	76,54	503,4	95,41	273,68	-157,58	-0,58	-70,34	273,68	-78,29	NA	NA	0	74,42	-230,51	-92,98	81,68	-108,42	0,03	0,04	0,24	424,46
42	-12,87	-416,79	-14,91	0,16	0,35	0,62	421,76	77,24	403,52	112,21	0,97	31,38	32,38	7,47	96,91	-11,41	0,08	NA	0	23,57	217,63	-0,12	-4,46	NA	0	0,3	0,68	656,7	181,42	592,07	232,5	0,97	35,04	36,04	13,66	97,23	1,32	0,08	NA	2,97	17,87	64,33	8,46	41,65	NA	0,53	1,08	1,24	121,17
43	43,83	188,95	14,48	0,88	1,44	1,49	120,25	44,35	78,63	3,6	0,76	3,28	4,31	88,89	76,8	58	23,6	16667,67	0	14,89	41,93	-125,93	220,82	-29,66	0,03	0,79	1,07	85,74	58,03	76,7	21,86	1,57	-2,75	-1,75	-18,22	157,03	-79,68	2,56	NA	0	25,37	330,09	-334,61	174,64	-33,97	-0,56	-0,05	0,07	36,95
44	0,54	10,33	NA	0,01	1,3	1,49	213,61	143,54	102,71	21,45	0,9	17,43	19,3	6,78	90,3	8,17	2,04	NA	4,11	2,68	34,43	10,93	70,7	7,22	-0,18	1,71	1,74	240,36	188,98	99,88	2,7	0,81	5,21	6,47	17,68	80,58	20,94	1,74	NA	0	3,33	16,42	8,9	44,01	NA	0,16	1,44	1,46	228,22
45	8,76	19,18	3,44	0,08	1,92	1,93	142,92	122,02	57,49	0,37	0,54	1,19	2,19	136,24	54,31	31,22	4,78	18700,42	6,14	50,05	85,32	11,67	22,99	NA	0,29	2,5	2,51	156,4	112,93	43,37	0,37	0,49	0,97	1,97	127,93	49,25	36,13	3,5	NA	13,61	36,49	60,48	0,14	0,42	0,07	0,03	1,27	1,4	180,43
46	5,11	5,56	2,9	10,66	12,99	12,99	206,59	33,94	14,55	NA	0,08	0,09	1,09	7,18	7,96	126,45	12,8	NA	0	1,17	31,58	15,12	17	13,94	1,4	9,35	9,35	335,63	277,27	34,86	NA	0,11	0,12	1,12	30,38	11,06	172,57	49,24	NA	0	14,07	36,28	-6,14	-11,19	-12,03	0,3	15,72	15,72	712,85
47	0,36	1,3	0,28	0,81	1,4	1,4	282,27	117,97	139,8	0	0,73	2,65	3,65	35,59	72,59	0,49	NA	14604,67	21,1	27,33	87,7	-1,61	-4,7	NA	0,76	1,6	1,6	192,58	99,74	85,18	NA	65,74	191,85	2,92	58,12	65,74	-2,45	NA	NA	17,63	23,45	62,37	4,25	9,73	NA	0,77	1,97	1,97	92,77
48	65,76	83,22	75,24	5,09	5,09	5,09	275,71	NA	80,9	NA	0,21	0,27	1,27	65,76	20,97	313,6	NA	NA	0	0	0	69,73	88,01	NA	4,82	5,7	5,7	272,4	36,09	41,32	NA	0,21	0,26	1,26	78,22	20,77	351,65	6,7	NA	0	4,33	5,56	33,32	35,74	NA	12,72	14,81	14,81	484,88
49	2	3,75	0,27	0,18	1,19	1,32	48,53	22,72	22,56	2,92	0,47	0,88	1,88	54,6	46,72	116,82	1,43	6407	0	7,01	82,94	6,85	31,56	2,42	0,42	0,6	0,61	128,59	18,45	79,29	1,08	0,78	3,6	4,6	23,03	78,28	26,3	0,42	NA	15,93	5,72	34,53	6,51	30,88	2,41	0,18	0,29	0,31	134,7
50	-2,27	-2,97	-0,51	12,23	12,23	12,23	82,45	NA	6,67	NA	0,24	0,31	1,31	41,11	23,52	-9,65	NA	2768	15,15	9,82	99,49	-63,64	-411,16	NA	0,59	1,19	1,19	36,28	18,13	30,25	NA	84,52	546,11	6,46	-9,79	84,52	-75,29	NA	NA	0	3,95	310,06	19,29	44,33	NA	0,36	1,78	1,78	46,98
51	-0,97	-7,32	-0,87	0,41	1,11	1,16	324,31	175,44	239,17	12,63	0,87	6,51	7,51	9,56	86,68	0,28	2,03	22450,31	8,98	9,39	79,42	8,41	42,51	6,91	0,31	0,9	1,18	299,45	114,32	222,77	64,82	80,24	405,82	5,06	16,83	80,24	11,03	2,83	NA	4,58	4,89	181,44	10,86	36,7	6,18	0,51	1,17	1,27	207
52	0,16	1,24	0,13	0,17	0,94	0,99	309,3	199,14	257,98	13,91	0,87	6,86	7,86	9,83	87,28	4,97	1,01	18897,5	0	8,22	63,26	0,13	1,02	0,12	0,07	0,89	0,9	325,07	202,92	227,9	1,07	86,94	665,42	7,65	11,57	86,94	6,42	0,81	NA	6,18	7,27	42,23	6,39	22,88	1,62	0,52	1,37	1,37	92,45
53	2,88	105,06	4,04	0,23	0,86	0,86	510,71	308,1	491,23	0,23	0,97	35,48	36,48	4,38	97,26	4,5	0,18	24699,67	0	2,1	21,18	-0,81	-141,26	-0,78	0,55	0,91	0,92	347,47	123,91	341,66	0,43	0,99	172,74	173,74	-0,02	99,42	0,2	0,06	NA	0	0,76	40,24	-5,93	79,67	-11,72	0,6	0,89	0,89	719,8
54	5,68	13,13	1,04	0,25	0,41	0,62	66,33	5,29	33,11	6,92	0,56	1,3	2,31	91,58	56,71	33,7	0,72	12995,27	0	15,65	91,86	4,74	10,06	1,31	0,03	0,38	0,65	100,62	16,06	41,73	12,72	0,53	1,12	2,12	75,04	52,88	21,32	0,77	NA	4,69	13,62	50,9	12,08	22,6	2,71	0,12	0,8	1,11	81,7
55	1,61	5,72	0,21	0,28	1,39	1,39	48,31	38,11	34,29	NA	0,72	2,54	3,54	1,61	71,76	2,25	NA	NA	0	0	0	NA	NA	NA	NA	NA	NA	NA	NA	NA	NA	NA	NA	NA	NA	NA	NA	NA	NA	NA	NA	NA	NA	NA	NA	NA	NA	NA	NA
56	7,51	-23,24	1,37	0,09	0,6	0,6	66,54	43,77	86,08	NA	1,32	-4,1	-3,1	7,99	132,31	8,17	-1,48	25231	0	0,09	3,76	12,31	-57,13	NA	0,1	0,69	0,69	112,19	77,87	133,67	0	1,22	-5,64	-4,64	12,71	121,55	14,14	-1,26	NA	0	0,09	1,45	38,91	190,63	NA	0,4	1,12	1,12	48,36
57	-0,65	-1,11	-0,74	2,13	2,41	2,41	414,44	NA	169,92	NA	0,41	0,71	1,71	-0,65	41,46	-1,57	NA	NA	0	0	0	32,33	49,78	11,12	2,57	2,85	2,85	125,17	NA	43,38	NA	0,35	0,54	1,54	32,33	35,04	92,27	NA	NA	0	0	0	7,16	12,19	3,03	1,7	1,94	2,42	154,02
58	3,43	23,54	1,69	0,03	1,26	1,26	179,34	173,2	140,05	NA	0,85	5,87	6,87	8,95	85,43	4,01	NA	NA	0	2,72	55,56	2,24	24,72	1,69	0,03	1,21	1,21	274,05	257,46	217,37	NA	0,91	10,04	11,04	8,75	90,94	3,31	6,03	NA	0	4,9	45,01	-10,11	-23,96	-5,47	4,37	5,47	5,47	197,08
59	NA	NA	NA	NA	NA	NA	NA	NA	NA	NA	NA	NA	NA	NA	NA	NA	NA	NA	NA	NA	NA	NA	NA	NA	NA	NA	NA	NA	NA	NA	NA	NA	NA	NA	NA	NA	NA	NA	NA	NA	NA	NA	5,67	5,21	1,09	0,64	1,06	1,06	64,14
60	-1,07	-1,71	-1,47	2,5	2,5	2,5	368,21	NA	78,72	NA	0,37	0,59	1,59	-1,07	37,22	-2,88	NA	NA	21,25	0	0	11,7	26,34	4,5	0,48	0,48	0,48	140,21	0,41	66,82	NA	0,56	1,25	2,25	17,05	55,61	21,03	0,61	NA	7,42	2,06	24,37	-6,16	-26,98	-2,38	0,44	0,79	0,82	140,7
61	-0,41	-1,29	-0,26	0,43	1,02	1,12	231,93	88,69	150,1	16,52	0,68	2,13	3,13	12,07	68,05	14,39	1,28	4048,6	0,19	7,95	50,76	-13,35	-54,98	-10,04	0,56	0,79	0,96	273,6	45,5	197,34	33,45	0,76	3,12	4,12	4,1	75,71	-17,64	0,81	NA	0	13,11	193,49	2,03	12,22	2,96	0,24	0,74	1,01	530,3
62	0	0	NA	NA	NA	NA	NA	NA	NA	NA	NA	NA	1	0	0	NA	NA	NA	0	NA	NA	48,26	56,84	72,59	NA	0	NA	547,57	91,29	75,1	NA	0,15	0,18	1,18	48,26	15,1	319,61	NA	NA	0	0	0	36,75	42,09	52,6	6,25	7,87	7,87	521,05
63	-0,82	-78,96	-0,81	0,95	2,45	2,45	358,92	143,63	95,96	NA	0,99	95,04	96,04	4,05	98,96	4,24	0,03	14741	0	4,8	44,49	-1,31	323,6	-1,67	1,12	1,16	1,16	464,6	6,86	173,19	0	1	-247,59	-246,59	5,1	100,41	7,86	-0,01	NA	0	8,18	54,25	-5,31	92,01	-9,76	1,7	1,86	1,86	669,25
64	0	0	NA	NA	NA	NA	NA	NA	NA	NA	NA	NA	1	0	0	NA	NA	NA	0	NA	NA	0	0	NA	NA	NA	NA	NA	NA	NA	NA	NA	NA	1	0	0	NA	NA	NA	0	NA	NA	7,85	8,03	12,63	18,98	39,92	45,2	585,64
65	12,14	15,1	3,51	4,34	4,34	5,12	105,3	NA	20,34	15,87	0,2	0,24	1,24	41,82	19,64	61,8	NA	NA	0	6,33	48,12	17,17	21,65	2,43	4,44	4,44	4,9	51,61	NA	10,42	4,73	0,21	0,26	1,26	76,88	20,72	82,84	NA	NA	0	8,47	158,67	26,02	28,16	15,67	12,49	12,55	13,15	219,18
66	1,55	89,07	17,29	0,12	1,38	1,38	4072,02	205,68	33,91	NA	0,97	55,8	57,62	1,55	98,26	3,48	1	NA	49,47	0	0	2,2	55,45	NA	0	0,18	0,18	3556,08	288,56	17,56	NA	96,03	2418,33	25,18	2,2	96,03	4,34	0,59	NA	45,72	0	0	0,95	19,52	NA	0,01	0,26	0,26	4216,21
67	-4,91	-4,91	NA	NA	NA	NA	NA	NA	NA	NA	NA	NA	1	-4,91	0	NA	NA	NA	0	NA	0	24,65	26,48	NA	14,42	14,42	14,42	1152,56	NA	79,04	NA	0,07	0,07	1,07	24,65	6,93	355,49	NA	NA	0	0	0	21,39	22,73	NA	15,15	16,92	16,92	1333,52
68	39,56	82,76	13,48	1,02	1,52	1,52	124,05	31,75	63,41	NA	0,52	1,09	2,09	153,9	52,2	112,48	2,52	10558	0	38,97	63,6	44,16	57,66	13,88	3,31	4,41	4,41	114,43	28,45	25,64	NA	0,23	0,31	1,31	144,02	23,41	244,18	NA	NA	0	31,39	57,07	25,22	29,9	14,86	5,29	6,56	6,71	214,49
69	0,77	22,82	1,05	0,05	0,56	0,56	493,77	241,56	471,61	NA	0,97	28,48	29,48	7,16	96,61	22,76	0,08	30148	0	8,67	20	11,77	79,74	NA	0,15	0,98	0,98	608,76	427,01	513,03	0	0,85	5,78	6,78	12,13	85,24	38,51	0,99	NA	0	0,4	1,82	0,77	9,38	NA	-0,02	0,69	0,69	245,57
70	1,8	7	1,92	0,02	0,51	1,67	388,24	63,66	153,05	192,36	0,74	2,88	3,88	10,04	74,25	6,91	1,93	2021,62	2,81	8,78	429,63	1,8	7,43	1,34	0	0,73	1,4	272,23	93,59	127,38	90,82	0,76	3,13	4,13	9,37	75,76	5,36	1,62	6092,64	3,49	3,95	42,6	1,3	4,69	0,58	0,36	1,19	1,48	162,69
71	0,04	0,08	0,02	0,84	1,57	1,69	195,2	69,41	94,89	11,51	0,51	1,04	2,05	51,82	51,31	10,78	3,17	6489,75	0	27,77	92,2	0,07	0,12	0,03	1,05	1,74	1,98	168,17	50,4	73,27	18,22	0,45	0,81	1,81	65,83	44,63	13,92	4,75	7887,5	0	30,38	84,84	14,26	26,26	7,3	1,8	2,08	2,12	186,26
72	9,83	22,79	4,78	1,34	1,76	1,76	177,05	41,32	54,77	NA	0,57	1,32	2,32	9,83	56,89	17,27	NA	NA	25,61	0	0	27,64	38,29	NA	2,65	3,59	3,59	143,23	37,09	15,96	NA	0,28	0,39	1,39	27,64	27,8	99,42	NA	NA	16,54	0	0	19,26	29,93	NA	1,58	2,1	2,1	207,61
73	-12,75	-19,05	-9,64	0,9	1,68	1,78	275,13	63,3	88,96	9,58	0,33	0,49	1,49	-5,9	33,06	4,65	1,66	6091	0	5,18	107,68	0,35	2,34	0,82	0,15	0,18	1,11	854,79	20,46	718,15	669,49	0,85	5,71	6,71	1,96	85,09	4,06	2,62	NA	0	3,77	27,53	26,87	31,24	4,96	6,14	6,63	6,65	67,23
74	53,39	64,92	44,02	3,02	4,5	4,5	279,49	78,01	52,72	NA	0,18	0,22	1,22	53,39	17,76	321,57	4,41	NA	0	0	0	17,65	18,64	28,28	12,14	15,5	15,5	583,09	102,67	30,54	NA	0,05	0,06	1,06	17,65	5,3	478,59	5,29	NA	0	0	0	31,51	34,84	16,35	4,84	10,48	10,48	188,88
75	11,58	31,6	3,75	0,01	1,56	1,56	117,94	102,32	65,52	NA	0,63	1,73	2,73	129,41	63,36	30,12	3,72	15071,67	0,18	38,18	73,97	-3,71	-7,54	NA	1,43	2,16	2,16	100,22	28,95	39,71	0	0,51	1,04	2,03	165,62	50,99	0,38	4,59	NA	0	34,16	67,4	52,34	72,5	15,12	0,89	3,88	3,88	105,17
76	34,75	230,46	9,25	0,3	1,03	1,03	96,85	59,11	76	NA	0,85	5,63	6,63	142,64	84,92	66,07	1,41	10140	5,07	28,71	57,1	-21,78	-137,41	-5,14	0,98	1,19	1,19	85,82	15,02	43,87	NA	0,84	5,31	6,31	98,74	84,15	5,76	NA	NA	32,45	28,41	72,63	21,36	61,72	4,88	0,23	1,53	1,53	83,21
77	1,24	1,57	0,8	0,45	4,67	4,67	236,8	210,84	50,19	NA	0,21	0,27	1,27	1,24	21,43	5,77	NA	NA	0	0	0	16,47	20,98	47,33	4,64	4,65	4,65	1046,21	NA	222,35	NA	0,21	0,27	1,27	16,47	21,49	76,64	NA	NA	0	0	0	19,88	20,91	37,54	19,35	20,28	20,28	687,39
78	4,19	19,75	2,72	0,8	2,59	2,69	236,44	115,36	64,28	6,28	0,76	3,57	4,71	23,08	78,77	11,14	2,3	6789,67	0	12,27	56,92	9,62	44,01	NA	0,95	2,06	2,64	169,94	48,26	50,58	29,43	0,76	3,47	4,57	34,26	75,95	18,03	2,76	NA	0	8,48	42,84	4,54	20,3	NA	1,62	2,19	2,26	134,58
79	-3,65	-3,65	NA	NA	NA	NA	NA	NA	NA	NA	NA	NA	1	-3,65	0	NA	NA	NA	0	NA	0	26,05	28,06	NA	13,95	13,95	13,95	1095,64	NA	77,7	NA	7,17	7,72	1,08	26,05	7,17	363,32	NA	NA	0	0	0	2,81	3,02	NA	14,05	14,05	14,05	3474,33
80	2,04	3,33	1,49	0,18	2,45	2,45	264,56	219,99	97,15	NA	0,39	0,63	1,63	27,31	38,67	16,21	6,95	28730	0	18,36	74,54	17,35	28,01	12,55	0,84	2,42	2,42	263,33	146,55	92,54	NA	0,38	0,61	1,61	38,12	38,07	58,09	4,52	13259,14	0	10,95	28,38	15,3	20,7	8,41	1,7	3,93	3,93	200,02
81	-3,48	44,48	-2,04	0,49	0,89	1,08	213,6	60,2	151,92	29,48	1,08	-13,77	-12,77	43,93	107,83	0,46	0,14	12083,5	0	27,82	102,5	-1,67	1395,65	-0,8	0,55	1,06	1,31	173,8	61,12	120,02	30,15	1	-837,13	-836,13	44,23	100,12	3,76	0,05	NA	0	21,92	85,38	1,95	106,23	0,94	0,29	1,01	1,39	175,89
82	-1,54	-1,58	-1,15	NA	NA	NA	229,33	11,68	NA	NA	NA	NA	1,03	-1,54	2,96	NA	NA	NA	0	0	0	28,56	30,7	7,41	7,8	12,65	12,65	94,51	31,55	6,51	NA	6,97	7,49	1,07	28,56	6,97	434,02	7,84	NA	0	0	0	-3,49	-7,15	-1,05	0,29	0,78	0,78	109,47
83	0	0,17	0	0,75	1,01	1,01	52,62	13,33	51,4	NA	98,77	8036,05	81,36	0	98,77	0	NA	NA	0	0	0	2,4	78,72	0,58	0,24	1,03	1,03	88,33	66,88	84,69	NA	96,95	3176,76	32,77	2,4	96,95	2,48	NA	NA	0	0	0	90,35	94,42	9,73	16,09	23,17	23,17	39,19
84	6,08	6,58	1,88	7,2	7,98	7,98	112,84	6,66	8,49	NA	0,08	0,08	1,08	10,48	7,67	203,51	2,38	58746	0	1,36	15,02	4,76	6,03	NA	2,59	3,79	3,82	130,87	32,81	27,23	0,88	0,21	0,27	1,27	8,05	21,04	72,4	4,14	NA	0	0,87	13,73	6,25	7,18	1,8	5,66	6,77	6,77	105,14
85	-17,44	56,17	-12,84	0,23	0,33	0,33	268,1	33,44	347,45	NA	1,31	-4,22	-3,22	-17,44	131,04	-1,63	-0,56	NA	0	0	0	0,48	9,14	0,37	0,25	0,26	0,26	279,89	2,48	262,28	0	0,95	18,05	19,05	0,48	94,75	12,85	0,07	NA	0	0	0	0,52	11,94	0,38	0,13	0,3	0,34	269,13
86	NA	NA	NA	NA	NA	NA	NA	NA	NA	NA	NA	NA	NA	NA	NA	NA	NA	NA	NA	NA	NA	-39,59	1287,87	NA	0,05	0,79	0,79	86,7	65,04	88,26	NA	1,03	-33,53	-32,53	-25,68	103,07	-38,41	-0,16	NA	0	2,49	-33,95	3,94	160,6	NA	0,05	0,64	0,64	164,86
87	17,35	43,68	12,82	0,66	1,46	1,46	268,97	128,22	82,99	NA	0,6	1,52	2,52	28,7	60,28	33,14	3,27	32680,25	28,86	8,39	29,67	6,74	16,71	4,82	0,86	1,45	1,45	260,09	90,36	86,64	0,39	0,6	1,48	2,48	18,23	59,65	17,29	2,98	NA	25,74	5,99	29,48	11,9	27,89	10,54	0,81	1,49	1,49	322,39
88	2,42	5,75	NA	0,39	2,38	2,38	84,31	90,64	45,62	NA	0,58	1,38	2,38	68,56	57,94	4,17	NA	NA	0	14,81	64,52	3,78	21,22	1,7	0,13	3,58	3,58	163,74	155,88	45,3	NA	0,82	4,61	5,61	55,38	82,18	4,6	NA	NA	0	23,21	89,25	11,03	19,93	3,37	0,71	1,57	1,57	111,11
89	0,89	0,9	2,9	49,55	52,12	52,12	1191,29	58,07	22,61	NA	0,02	0,02	1,02	0,89	1,92	46,25	NA	NA	0	0	0	-11,5	-13,06	NA	7,93	8,38	8,38	1142,33	61,33	134,76	NA	0,12	0,14	1,14	-11,5	11,93	-96,43	NA	NA	0	0	0	10,84	54,81	8,24	0,15	1,05	1,15	276,96
90	0,85	1	0,38	0,29	7,4	7,4	162,54	154,43	21,71	NA	0,15	0,18	1,18	0,85	15,08	5,63	NA	NA	0	0	0	27,21	38,22	NA	3,57	3,57	3,57	120,94	0,17	33,47	NA	0,29	0,4	1,4	27,21	28,79	94,51	NA	NA	0	0	0	13,25	41,35	NA	1,48	1,48	1,48	223,48
91	0,76	1,03	0,54	6,87	14,93	14,93	260,36	138,98	17,25	NA	0,26	0,36	1,36	101,15	26,38	2,87	NA	NA	0	71,81	98,23	14,01	19,92	15,49	3,25	9,32	9,32	402,38	259,25	42,7	NA	0,3	0,42	1,42	73,53	29,69	47,18	NA	NA	0	65,79	74,82	44,81	57,17	23	0,12	6,64	6,64	186,84
92	-4,27	-23,34	NA	0,35	0,41	0,41	277,24	13,43	223,26	NA	81,69	446,05	5,46	31,97	81,69	13,39	0,28	NA	0	20,45	54,66	-0,2	-0,92	NA	0,59	0,65	0,65	1746,54	81,01	1352,82	NA	78,57	366,63	4,67	-0,2	78,57	18,29	0,44	NA	0	0	0	3,58	13,87	NA	0,67	0,73	0,73	3151,15
93	4,93	5	NA	68,45	68,45	68,45	NA	NA	NA	NA	0,01	0,01	1,01	4,93	1,46	337,18	NA	NA	0	NA	0	5,47	24,68	3,73	0,47	1,28	1,28	248,07	155,15	191,01	NA	77,85	351,52	4,52	5,47	77,85	7,02	NA	NA	0	0	0	19	20,08	3,96	0,99	18,66	18,66	75,84
94	19,39	21,07	29,02	17,25	17,25	17,25	510,31	NA	31,23	NA	0,08	0,09	1,09	19,39	7,98	243,17	NA	NA	0	0	0	19,53	29,86	NA	1,77	3,01	3,01	115,87	47,4	38	NA	0,35	0,53	1,53	58,78	34,61	56,41	NA	NA	0,04	9,22	44,32	20,44	22,63	NA	10,29	10,6	10,6	108,88
95	-17,57	92,13	-21,1	0,13	0,16	0,16	437,13	14,89	510,67	NA	1,19	-6,24	-5,24	2,89	119,07	-7,98	-0,23	4472,56	0	24,57	184,55	3,58	-30,37	3,75	0,21	0,29	0,33	380,57	32,55	407,1	17,11	1,12	-9,48	-8,48	21,43	111,8	9,43	-0,14	NA	0	13,34	42,36	6,75	-186,94	7,26	0,29	0,39	0,44	391,15
96	-32,57	166,31	-232,63	0,43	0,57	0,57	2599,42	432	3074,4	NA	1,2	-6,11	-5,11	-32,57	119,59	-1,1	-0,63	NA	0	0	0	21,46	147,18	18,06	0,9	1,17	1,17	306,31	70,74	258,78	0,22	0,85	5,86	6,86	21,46	85,42	37,96	NA	NA	0	0	0	12,35	57,15	15,12	1,14	1,28	1,28	445,51
97	0	0	NA	NA	NA	NA	NA	NA	NA	NA	NA	NA	1	0	0	NA	NA	NA	0	NA	NA	3,08	3,44	6,66	9,83	9,83	9,83	786,33	0,27	79,12	NA	0,1	0,11	1,11	24,61	10,26	30,07	NA	NA	0	46,5	62,92	-3,72	-4,27	-1,18	7,78	7,91	7,91	115,88
98	-5,9	197,08	-59,71	0,04	0,05	0,05	3682,48	39,71	3655,65	0,27	1,03	-34,39	-33,39	-5,9	103	-1,99	0	NA	0	0	0	5,29	214,69	NA	0,06	0,07	0,07	1847,92	8,47	1782,15	2,85	0,98	39,58	40,58	5,29	97,54	7,5	0,03	NA	0	0	0	5,64	68,22	NA	0,03	0,03	0,03	1912,45
99	5,73	10,25	1,63	0,9	3,61	3,61	103,31	58,43	21,54	NA	0,27	0,48	1,79	94,15	44,08	21,34	NA	NA	0	25,1	90,75	17,49	26,4	14,61	2,69	3,05	3,05	304,11	35,34	98,62	NA	33,77	50,98	1,51	48,13	33,77	51,78	NA	NA	0	25,6	56,43	10,5	20,97	14,26	1,95	2,05	2,05	494,1
100	0,38	2,93	0,09	0,01	1,15	1,15	90,67	89,11	78,1	NA	0,87	6,74	7,74	2,36	87,09	0,43	NA	NA	0	0,49	64,53	7,99	18,3	NA	0,38	1,77	1,77	106,33	82,37	59,26	NA	0,56	1,29	2,29	9,78	56,35	14,18	NA	NA	0	0,35	6,78	32,26	37	NA	7,84	7,81	7,81	43,86
101	8,16	8,83	45,62	7,18	8,19	8,19	978,91	154,04	153,03	NA	0,08	0,08	1,08	11,24	7,6	126,83	2,73	956	0	17,25	19,14	29,49	39,97	15,94	2,34	3,39	3,39	196,75	52,77	50,52	NA	0,26	0,36	1,36	91,75	26,22	128,68	6,16	NA	0	33,65	57,06	6,85	19,77	5,15	1,39	1,51	1,51	273,66
102	-0,56	-31,65	-0,65	0,4	0,77	0,8	419,69	149,76	407,58	14,02	0,98	55,1	56,1	2,79	98,22	6,01	0,09	NA	0	3,87	32,61	-2,79	750,33	-1,93	0,34	0,78	0,81	251,88	111,7	249,91	6,64	100,37	-27013,29	-269,13	1,85	100,37	6,18	-0,02	NA	0	3,21	40,41	-4,9	97,78	-7,72	0,2	0,31	0,32	573,32
103	-10,34	-15,3	-1,88	1,25	3,08	3,08	66,37	39,09	21,3	NA	0,32	0,48	1,48	29,37	32,45	-31,86	NA	NA	0	7,24	55,65	14,74	23,06	5,4	1,92	2,77	2,77	133,36	40,48	47,61	NA	0,36	0,56	1,56	43,33	36,1	40,82	NA	NA	0	10,47	49,2	26,46	38,26	10,39	1,99	3,24	3,24	142,89
104	43,62	181,83	21,05	1,05	1,59	1,59	175,69	45,11	83,01	0,06	0,76	3,17	4,17	98,11	76,01	73,59	2,07	28571,33	0	26,3	80,46	11,55	23,53	4,66	2,64	3,61	3,62	146,65	31,88	32,78	0,09	0,51	1,04	2,04	85,69	50,89	60,14	4,01	NA	0	29,87	65,15	28,44	46,28	22,8	4,42	4,67	4,67	291,81
105	5,16	12,54	4,3	0,01	0,91	1,01	303,46	107,47	120,1	12,1	0,59	1,43	2,43	19,27	58,89	11,02	0,79	7023,67	4,48	11,76	55,38	4,75	11,68	5,45	0,35	0,86	0,93	418,03	105,07	145,08	14,35	0,59	1,46	2,46	18,6	59,37	15,25	0,77	NA	14,74	11,05	33,7	7,42	16,27	6,42	0,21	0,93	0,99	315,16
106	2,19	20,22	1,14	-0,3	0,29	1,3	188,97	68,26	108,9	119,23	0,89	8,22	9,22	31,54	89,16	8,09	0,6	10867,92	3,81	15,23	69,76	0,75	9,02	NA	-0,17	0,73	1,46	135,23	65,38	72,24	52,69	0,92	10,95	11,95	32,95	91,63	7,83	2,24	NA	36,91	8,84	53,59	13,56	53,74	NA	-0,41	0,87	0,87	85,1
107	0,44	1,17	0,38	0,45	0,46	1,96	316,27	1,84	110,54	168,05	0,62	1,66	2,66	0,44	62,38	3,83	1,23	NA	0	0	0	4,11	8,42	3,52	0,24	0,28	3,46	312,03	1,99	58,87	187,27	0,51	1,05	2,05	4,11	51,21	12,54	1,44	NA	0	0	0	3,79	7,6	4,68	0,73	0,82	3,57	449,99
108	0,15	0,42	0,06	0,91	1,21	1,33	138,1	30,77	102,44	12,68	0,63	1,73	2,73	15,9	63,33	0,24	NA	14816,2	0	5,97	51,83	-0,27	-1,76	-0,14	0,41	1,03	1,09	186,55	98,72	169,57	9,38	0,84	5,44	6,45	15,55	84,43	-0,32	NA	NA	0	5,93	64,24	6,72	51,36	3,72	0,98	1,5	1,53	201,55
109	-38,99	166,32	-27,95	-0,45	1,19	1,19	260,92	197,23	119,86	0	1,23	-5,27	-4,27	-6,71	123,44	-27,58	1,2	2013,63	22,32	23,13	568,45	-55,53	72,76	NA	0,17	0,71	0,71	143,45	66,42	126,1	NA	1,76	-2,31	-1,31	-21,56	176,32	-30,29	0,26	NA	0	9,34	-176,96	1,12	12,53	NA	0,6	0,75	0,99	329,56
110	15,14	35,24	8,87	1,29	2,04	2,07	213,31	62,62	82,67	2,36	0,57	1,33	2,33	73,95	57,05	30,59	3,02	18329,6	0	34,46	69,33	-6,66	-16,3	-4,72	1,27	1,48	1,48	258,11	28,56	140,16	1,1	0,59	1,45	2,45	71,18	59,14	5,15	2,2	NA	0	55,19	91,19	-23,95	-93,35	-18,1	0,66	1,21	1,22	275,1
111	2	8,66	0,3	0,12	1,3	1,3	43,65	48,95	41,55	NA	0,77	3,34	4,34	2	76,95	2,59	NA	NA	0	0	0	7,81	24,33	NA	0,71	1,47	1,47	127,99	65,52	38,74	NA	67,91	211,67	3,12	11,72	67,91	11,49	NA	NA	37,3	1,02	16,17	2,7	5,61	NA	1,8	1,94	1,94	139,74
112	19,59	50,69	15,42	0,05	1,44	1,44	286,57	236,97	170,46	NA	0,61	1,59	2,59	34,87	61,35	32,38	3,06	16281,29	0	12,03	36,21	3,79	20,67	2,1	0,54	1,01	1,01	201,87	76,75	162,2	NA	81,68	445,73	5,46	15,66	81,68	7,09	1,04	16712,5	0	6,59	54,53	8,53	46,27	3,77	0,38	1,11	1,11	160,91
113	3,79	15,32	3,97	0,02	0,76	1,02	380,66	120,81	251,85	68,94	0,75	3,04	4,04	16,47	75,24	8,5	1,02	30809,21	3,23	13,26	57,16	17,8	37,79	8,58	0,1	1,14	1,32	175,41	69,99	85,06	15,89	0,53	1,12	2,12	33,57	52,9	40,33	1,41	12675,9	0	5,48	25,63	6,46	10,42	2,24	0,2	1,62	1,94	126,19
114	20,47	109,53	4,05	2,61	3,43	3,6	72,04	14,97	18,22	3,11	0,81	4,35	5,35	41,33	81,31	25,17	9,74	NA	55,74	4,13	47,52	8,91	36,62	1,75	-0,06	1,2	1,25	71,59	67,48	32,19	2,52	75,66	310,9	4,11	38,07	75,66	12,47	4,21	NA	30,21	5,73	52,35	7,85	50,27	3,18	0,31	1,15	1,17	147,53
115	10,02	95,45	4,82	0,06	0,37	0,67	175,17	47,1	154,54	47,04	0,89	8,52	9,52	21,75	89,5	13,87	0,26	30978	0	5,64	43,48	5,3	36,59	2,67	0,16	0,5	0,79	183,68	51,83	154,39	45,53	0,86	5,9	6,9	16,51	85,52	9,45	0,45	NA	0	4,06	38,72	3,62	19,39	1,61	0,14	0,54	0,82	162,07
116	20,68	41,97	5,59	0,03	1,97	1,97	98,34	95,69	49,33	NA	0,51	1,03	2,03	27,23	50,72	40,78	NA	NA	0	1,77	16,72	-0,78	-1,3	-0,22	0,89	2,52	2,52	103,52	65,99	40,69	NA	0,4	0,66	1,66	11,29	39,75	-1,97	NA	NA	0	3,43	68,06	6,95	10,83	5,17	0,24	2,79	2,79	271,03
117	3,39	12,82	5,16	4	4,88	4,88	553,68	6,37	7,25	NA	0,74	2,78	3,78	3,39	73,53	29,69	0,29	NA	0	0	0	-66,67	236,72	NA	0	0,05	0,05	NA	NA	NA	NA	1,28	-4,55	-3,55	-66,67	128,16	-20,63	-0,3	NA	0	NA	0	-103,75	66,6	NA	0	0	0	NA
118	8,9	9,31	1,17	10,75	20,12	20,12	48	19,2	2,05	NA	0,04	0,05	1,05	8,9	4,41	321,69	8,81	NA	0	0	0	-87,96	222,31	-15,12	0,09	0,69	0,69	62,56	51,16	86,33	0	1,4	-3,53	-2,53	-87,96	139,57	-61,1	-14,01	NA	0	0	0	8,29	-74,32	4,87	5,53	199,09	199,09	213,78
119	0,22	0,55	0,28	0,78	0,86	1,29	468,12	22,96	275,07	119,72	0,6	1,51	2,52	4,96	60,33	4,31	1,73	8341,64	0	6,11	69,18	14,33	30,38	11,22	0,66	0,67	1,9	284,91	0,94	144,81	178,77	0,52	1,1	2,12	18,39	51,81	30,86	19,84	4405,73	0	2,35	11,77	22,21	37,85	23,31	1,23	1,23	2,24	381,98
120	0,9	3,32	0,44	0,66	1,01	1,01	176,64	44,36	126,08	NA	0,73	2,68	3,68	8,69	72,82	11,59	1,06	22212	0	3,78	41,76	25,9	71,78	NA	1,3	1,44	1,44	175,46	15,19	110,5	NA	0,64	1,77	2,77	28,58	63,92	45,79	4,45	NA	0	0,96	5,05	2,32	3,34	NA	1,62	3,05	3,05	175,2
121	-13,3	-13,3	NA	NA	NA	NA	NA	NA	NA	NA	NA	NA	1	-13,3	0	NA	NA	NA	0	NA	0	10,27	66,77	NA	0,9	0,99	1	108,41	7,42	81,84	0,82	0,85	5,5	6,5	15,74	84,63	12,13	0,64	NA	0	1,2	20,47	17,74	72,18	NA	0,91	1,14	1,14	81,32
122	-784,21	100	NA	0,11	0,11	0,11	NA	NA	NA	NA	8,84	-1,13	-0,13	-784,21	884,21	-88,69	NA	NA	0	NA	0	0,53	70,97	1,54	0,01	1,01	1,01	1052,76	1028,64	1033,36	0	0,99	131,87	132,87	0,53	99,25	0,54	NA	NA	0	0	0	8,65	85,33	0,88	0,04	1,11	1,11	37,03
123	-11,68	-11,68	NA	NA	NA	NA	NA	NA	NA	NA	NA	NA	1	-11,68	0	NA	NA	NA	0	NA	0	23,4	36,63	NA	2,34	2,77	2,77	383,34	58,29	136,9	NA	36,11	56,52	1,57	23,4	36,11	64,81	NA	NA	0	0	0	45,4	61,36	NA	2,23	3,85	3,85	189,16
124	16,52	17,38	76,97	20,23	20,23	20,23	1695,86	NA	82,9	NA	0,05	0,05	1,05	16,52	4,94	334,26	NA	NA	0	0	0	-1,08	-4,49	-5,4	0,01	0,04	0,04	1823,94	40,63	1371,66	NA	0,76	3,17	4,17	7,21	76,04	7,35	0,25	NA	0	41,53	42,48	-35,36	-113,28	-71,85	0,49	0,53	0,53	739,66
125	5,55	24,69	2,1	0,14	1,29	1,29	113,58	121,3	105,2	0,18	0,78	3,45	4,45	18,14	77,5	7,17	NA	NA	0	4,75	61,5	-8,01	-80,55	NA	0,02	0,79	0,79	240,94	164,61	214,49	NA	0,9	9,06	10,06	6,6	90,06	-0,45	0,35	NA	0	7,15	46,84	4,06	50,44	NA	0,25	1	1	284,44
126	1,97	12,06	1,61	0	0,5	0,62	297,88	89,15	136,13	21,59	0,84	5,11	6,11	21,36	83,64	8,08	0,62	NA	35,27	15,86	69,1	0,3	13,12	0,31	0	0,51	0,71	368,55	134,36	205,89	52,91	0,9	38,93	43,05	11,31	97,68	3,6	0,3	NA	28,14	11,14	81,89	1,73	8,62	1,49	0,01	0,61	0,63	314,82
127	21,02	557,47	7,77	0,92	1,01	1,01	134,46	11,42	62,44	NA	0,96	25,52	26,52	29,17	96,23	23,33	0,98	-54511	47,97	3,01	-4,13	7,72	81,65	1,58	0,01	0,6	0,6	74,56	53,46	77,14	NA	0,91	9,58	10,58	24,05	90,55	17,64	0,35	NA	18,07	3,35	77,54	3,3	29,15	1,5	0,55	0,93	0,95	164,84
128	44,9	75,36	9,22	1,43	3,71	3,71	74,77	45,34	19,92	NA	0,4	0,68	1,68	180,97	40,42	111,09	NA	8941	0	27,95	72,77	-14,36	-22,41	-1,65	2,92	3,98	5,25	41,79	8,28	7,87	10,04	0,36	0,56	1,56	108,61	35,94	-39,94	NA	NA	0	14,12	103,79	14,75	26,48	2,29	0,02	0,54	2,69	56,43
129	2,76	4,57	0,64	2,32	2,32	2,54	84,62	NA	32,97	7,36	0,39	0,65	1,65	50,15	39,48	7	NA	NA	0	11,02	85,92	2,36	3,84	0,53	2,11	2,17	2,85	81,45	0,77	13,65	9,35	0,39	0,63	1,63	70,54	38,7	32,82	1,61	NA	0	15,26	76,8	23,2	38,78	8,06	0,52	0,52	0,65	126,46
130	-3,72	29,95	-21,83	0,05	0,56	0,56	2133,12	749,29	1406,19	0,81	1,12	-9,04	-8,04	-2,7	112,44	-1,47	0,49	160	3,61	6	1833,13	1,42	14,94	1,21	0	0,62	0,69	310,58	160,1	254,91	18,91	0,85	8,9	10,51	1,46	84,72	1,96	0,23	NA	1,51	0,02	1,11	0,81	10,44	0,46	0,01	0,83	0,93	207,71
131	1,61	1,92	5,44	6,21	6,21	6,21	624,58	NA	195,8	NA	0,16	0,19	1,19	1,61	16,11	10,01	NA	NA	0	0	0	5,03	17,93	NA	0,41	0,41	0,41	1024,8	NA	729,02	NA	0,72	2,56	3,56	5,03	71,93	7	0,4	NA	0	0	0	-0,34	-10,18	NA	0,11	0,13	0,13	2740,99
132	7,24	20,39	5,9	0,16	1,5	1,5	296,75	240,66	178,66	NA	0,64	1,82	2,82	62,81	64,49	15,84	4,66	NA	0	45,31	79,89	3,37	12,4	3,7	0,41	1,35	1,37	399,97	260,68	278,46	5,54	0,73	2,68	3,68	36,09	72,84	7,39	8,39	NA	0	25,9	57,7	0,7	1,85	0,32	0,26	1,63	1,63	165,93
133	4,28	5,61	4,95	3,09	7,09	7,13	420,98	119,47	39,91	1,97	0,23	0,31	1,31	17,18	23,82	55,42	2,85	22398,06	0	14,92	48,88	4,3	6,66	NA	1,58	2,87	2,95	393,12	107,21	95,57	7,47	0,35	0,55	1,55	16,07	35,43	34,21	3,06	8514,68	0	9,33	32,33	21,16	24,7	NA	0,38	5,47	5,8	206,18
134	13,46	169,83	11,44	0,6	0,81	0,81	309,32	60,78	281,54	NA	0,92	11,62	12,62	41,37	92,08	23,43	0,33	30956,5	0	23,72	52,37	4,42	35,38	2,72	0,64	0,96	0,96	224,12	62,05	193,97	NA	0,87	7	8	30,75	87,49	15,02	0,79	NA	0	16,21	59,32	15,2	44,66	5,04	0,44	1,35	1,35	120,77
135	-5,33	-8,1	-5,13	0,4	2,04	3,13	350,34	162,04	98,82	108,73	0,34	0,52	1,52	2,38	34,24	-8,27	6,84	7842,93	0	7,42	120,47	-25,57	-36,56	-15,96	1,34	2,04	3,55	227,18	38,58	54,7	82,38	0,3	0,43	1,43	-13,25	30,07	-69,27	5,65	NA	0	5,42	53,33	19,36	32,12	9,26	0,51	2,1	2,31	174,09
136	-1,13	-3,42	-0,15	0,68	1,65	1,65	46,92	27,1	27,98	NA	0,67	2,03	3,03	72,87	66,95	-1,69	NA	8839	0	9,54	94,04	9,33	32,85	3,08	0,09	1,44	1,44	120,26	111,49	82,58	NA	71,6	252,15	3,52	75,55	71,6	13,03	NA	NA	0	21,88	77,12	19,97	38,9	3,92	1,27	2,09	2,09	71,4
137	1,06	1,61	0,72	0,36	1,89	1,89	249,08	113,89	51,01	NA	0,35	0,53	1,53	37,7	34,59	26,23	1,6	10502,93	9,58	25,08	76,26	1,45	2,19	NA	0,39	2,26	2,26	234,98	110,88	41,22	NA	0,34	0,52	1,52	43,12	34,07	30,72	1,73	NA	7,79	19,53	48,32	1,7	2,29	NA	1,36	2,65	2,65	236,35
138	7,48	59,67	5,65	0,06	1,13	1,14	275,01	255,15	236,45	0,21	0,87	6,97	7,97	21,08	87,46	9,9	10,94	33443,82	0	10,27	55,31	39,34	81,25	12,82	0,72	1,78	1,8	118,67	58,07	58,97	1,23	0,52	1,07	2,07	59,39	51,59	78,36	5,4	13851,15	0	4,8	20,43	6,51	18,82	4,46	0,11	1,44	1,47	249,21
139	-14065,09	120,15	-75,6	0,01	0,01	0,01	1,96	NA	228,47	NA	11806,6	-100,85	-0,01	-9246,23	11806,6	-66,05	NA	NA	0	25,9	-161,72	-66,99	132,48	-20,51	0,66	0,66	0,66	111,45	NA	165,96	NA	150,57	-297,75	-1,98	-23,9	150,57	-44,49	NA	NA	0	13,19	-180,25	64,94	72,09	NA	10,09	10,09	10,09	9,24
140	10,51	53,85	5,19	1,27	1,27	1,27	179,83	NA	139,78	NA	0,8	4,13	5,13	53,86	80,49	13,05	NA	3149,6	0	21,42	71,79	16,3	41,55	6,82	0,01	0,64	0,64	152,26	55,23	88,17	NA	0,61	1,55	2,55	69,05	60,78	26,81	0,66	NA	0	22,07	69,1	43,57	70,56	30,81	0,05	1,51	1,51	257,43
141	39,25	2926,44	21,42	0,25	0,75	0,75	198,68	97,67	193,48	NA	0,99	73,56	74,56	40,02	98,66	45,33	0,05	NA	0	0,42	1,62	18,98	92,35	8,32	0,67	1,01	1,01	159,54	42,44	125,18	NA	0,79	3,87	4,87	18,99	79,45	35,12	1,01	NA	0	0	0,01	9,08	48,4	4,36	0,43	1,17	1,17	174,71
142	0,23	0,95	0,33	0,02	1,92	2,11	517,01	433,77	206,04	43,79	0,75	3,08	4,08	2,43	75,47	6,05	11,93	23239,38	5	3,11	35,71	3,05	218,22	NA	0,13	2,33	2,37	696,87	600,92	273,31	11,75	0,99	70,46	71,46	3,32	98,6	8,83	11,01	NA	0	0,36	1,38	6,42	76,16	NA	1,06	12,17	12,46	1038,46
143	7,69	8,19	NA	16,29	16,29	16,56	450,46	NA	35,23	9,66	0,06	0,06	1,06	7,69	6,04	127,43	NA	NA	0	0	0	-2,05	-2,14	NA	15,47	15,47	25,57	NA	NA	NA	NA	0,04	0,04	1,04	-2,05	3,91	-52,53	NA	NA	0	NA	NA	1,38	31,39	NA	1,02	1,02	1,03	23827,29
144	14,23	23,37	5,03	1,81	2,18	2,25	128,69	17,69	47,98	3,47	0,39	0,64	1,64	47,21	39,11	69,57	4,42	16722,79	0	11,66	46,34	41,35	52,84	NA	2,8	4,58	4,58	126,34	44,73	26,1	0,04	0,22	0,28	1,28	63,39	21,74	224,02	22,13	NA	0	5,25	17,24	28,95	31,8	NA	11,14	12,15	12,16	206,6
145	7,67	8,7	13,47	7,02	10,62	10,62	638,74	213,94	59,48	NA	0,12	0,13	1,13	7,67	11,77	65,22	NA	NA	0	0	0	27,55	34,78	46,8	1,51	5,16	5,16	618,2	431,99	118,58	NA	0,21	0,26	1,26	27,55	20,77	132,65	NA	NA	0	0	0	-125,94	143,73	NA	0,09	0,25	0,25	NA
146	-15	120,42	-8,62	0,35	0,7	0,7	209,16	81,58	232,02	0,18	1,12	-9,03	-8,03	14,15	112,45	-3,29	-0,61	11299,38	0	16,75	98,82	-30,46	49,48	NA	0,24	0,36	0,36	165,82	31,74	263,95	0,35	1,62	-2,62	-1,62	43,11	161,57	-5,68	-1,58	NA	0	24,37	72,83	28,33	836,71	NA	0,18	1,04	1,04	194,45
147	11,3	53,67	6,02	0,1	1,14	1,14	193,73	149,33	147,51	0,05	0,79	3,75	4,75	55,63	78,94	16,23	2,38	13050,13	0	23,59	74,69	1,61	4,23	NA	0,34	1,78	1,79	116,53	74,08	52,12	0,93	0,49	1,28	2,63	78,87	48,74	9,56	2,05	NA	0	17,15	63,18	0,71	2,45	NA	0,06	1,8	1,8	118,93
148	-15,41	-16,07	NA	6,27	6,4	6,4	NA	NA	NA	NA	0,04	0,04	1,04	-10,88	4,12	-371,97	1,19	-12341	0	NA	-111,38	1,51	6,34	15,47	0,17	0,33	0,33	3733,87	104,57	649,34	1,19	0,76	3,2	4,2	1,88	76,2	6,16	0,87	NA	0	3,82	7,13	3,35	11,43	17,33	0,16	0,25	0,26	1883,93
149	26,95	178,17	5,88	0,83	0,89	0,9	79,44	3,36	54,58	0,4	0,84	5,54	6,61	51,52	84,88	46,37	0,81	18291,67	0	5,36	33,41	11,7	67,88	NA	0,15	0,28	0,28	123,03	12,18	93,94	0,22	0,83	4,8	5,8	21,6	82,65	26,37	0,29	NA	0	2,29	17,99	1,57	9,73	NA	0,19	0,26	0,54	126,39
150	6,61	12,28	6,7	0,53	1,84	1,84	368,75	212,02	162,95	0,86	0,46	0,86	1,86	20,49	46,17	16,25	3,23	46224,61	0	14,06	52,92	9,86	15,37	6,41	0,19	2,43	2,43	236,54	72,68	80,49	0,47	0,36	0,56	1,56	35,46	35,88	30,07	4,27	37848,87	0	14,19	42,9	8,34	10,84	7,34	0,8	3,57	3,61	320,29
151	18,89	19,31	5,99	29,45	45,97	45,97	115,48	41,04	2,48	NA	0,02	0,02	1,02	18,89	2,18	868,52	NA	NA	0	0	0	23,77	25,72	NA	11,73	13,19	13,19	316,77	34,8	23,73	NA	0,08	0,08	1,08	23,77	7,58	313,81	NA	NA	0	0	0	17,49	18,85	NA	13,08	13,83	13,83	182,76
152	-3,44	-30,62	-4,14	0,04	0,78	0,86	437,65	270,59	365,56	31,01	0,89	7,89	8,89	12,73	88,76	2,6	0,57	12380,93	0	19,45	74,7	-1,24	-12,67	-1,19	0,07	0,69	0,73	347,96	191,12	295,3	12,71	0,9	9,21	10,21	15,63	90,2	6,08	0,43	NA	3,65	11,45	48,31	-4,51	-180,99	-5,73	0	0,69	0,72	462,49
153	1,55	6,51	0,63	0,19	1,08	1,11	147,64	92,34	104,38	3,61	0,76	3,19	4,21	59,94	76,23	10	1,3	12119,8	0	23,69	82,8	2,46	8,47	NA	0,21	1,12	1,2	157,59	92,35	102,05	8,35	0,71	2,44	3,45	67,81	70,69	18,64	1,55	NA	0	21,05	59,72	10,8	45,76	NA	0,06	1,21	1,21	143,35
154	11,54	21,33	17,72	0,17	1,42	1,44	559,07	245,34	211,51	5,59	0,46	0,85	1,85	18,48	45,9	30,17	1,3	13561,96	0	10,67	166,26	7,85	17,75	9,93	0,14	1,26	1,27	460,43	187,08	227,97	3,7	55,75	125,97	2,26	10,29	NA	NA	NA	NA	NA	NA	NA	8,12	15,27	5,52	0,55	1,96	2	247,66
155	-3,84	-11,96	-3	0,81	1,01	1,05	284,25	34,91	176,83	7,82	0,67	2,1	3,12	13,35	67,9	-4	1,06	11913,87	0,01	13,42	113,49	-2,77	-10,22	NA	0,74	0,94	0,98	468,36	68,53	333,36	11,81	0,73	2,68	3,68	13,04	72,86	-2,43	0,92	NA	0	14,59	77,39	7,94	22,62	NA	0,84	1,05	1,09	261,68
156	0,31	3,33	0,16	0,08	0,63	0,88	190,85	13,11	66,36	32,93	0,91	9,62	10,62	33,03	90,59	7,27	2,81	13315,6	33,69	17,15	59,53	1,87	15,65	0,5	-0,9	1,66	2,08	97,28	32,65	16,03	18,13	0,88	7,38	8,38	36,82	88,06	7,61	4,7	NA	27,95	9,34	33,8	0,19	2,43	0,18	-0,75	2,57	2,9	352,7
157	3,43	15,76	NA	1,09	1,09	1,09	42,43	0,09	17,83	NA	0,78	3,59	4,59	45,43	78,24	19,46	1,06	NA	35,1	3,6	51,09	-4,31	-46,31	NA	0,11	0,85	0,85	209,59	32,67	43,92	NA	0,91	9,73	10,73	21,46	90,68	2,36	1,03	NA	18,58	10,92	59,63	-10,29	-18,65	NA	0,2	0,2	0,46	220,61
158	-5,3	-21,25	-1,95	0,04	1,21	1,23	133,66	110,95	59,36	2,16	0,75	3	4,01	86,86	75,07	-0,03	2,4	27996,52	26,92	33,84	93,91	0,47	2,64	0,17	0,04	1,14	1,16	131,43	114,49	61,34	1,99	81,96	459,3	5,6	66,85	81,96	2,86	2,81	NA	33,03	16,61	73,34	0,39	2,77	NA	0,06	1,11	1,13	123,6
159	1,12	1,13	5,68	NA	NA	NA	833,87	NA	NA	NA	NA	NA	1	1,12	0	NA	NA	NA	0	0	0	0,87	1,04	0,99	5,65	6,38	6,38	412,31	46,43	63,93	NA	0,16	0,19	1,19	65,26	15,68	5,58	NA	NA	0	72,93	94,48	-472,02	16689,29	NA	0,3	0,99	0,99	NA
160	7,42	19,71	2,9	0,67	1,44	1,55	142,04	61,89	76,45	8,83	0,62	1,66	2,66	39,02	62,35	19,85	4,28	15112,64	5,43	12,33	65,17	2,84	7,12	1,21	0,86	1,57	1,67	154,78	62,08	83,94	8,15	0,59	1,49	2,5	31,39	59,44	12,66	8,83	NA	2,25	8,41	51,16	1,85	4,4	1,12	0,86	1,45	1,74	219,59
161	0,01	0,11	0,02	0,01	0,9	0,91	507,38	319,13	384,09	5,79	0,86	6,28	7,28	3,06	86,26	2,35	0,62	21728,17	6,62	4,24	40,73	-0,38	-0,73	-0,46	0,04	1,48	1,51	437,43	249,13	178,34	6,61	47,31	89,8	1,9	4,17	47,31	7,51	1,77	6236	4,82	3,63	29,12	-0,39	-0,6	-0,54	0,11	2,12	2,14	500,16
162	2,54	2,94	1,38	7,35	7,35	7,35	198,33	NA	26,7	NA	0,14	0,16	1,16	2,54	13,61	18,64	NA	NA	0	0	0	11,92	12,87	19,35	13,53	13,53	13,53	590,9	NA	43,19	NA	0,07	0,08	1,08	11,92	7,39	161,25	NA	NA	0	0	0	-9,31	-10,12	NA	12,38	12,38	12,38	NA
163	31,72	64,19	2,89	2,01	2,01	2,01	33,2	NA	16,32	NA	0,51	1,02	2,02	45,63	50,59	62,69	NA	NA	0	1,27	24,88	26,59	64,17	NA	1	1,74	1,74	124,63	38,45	30,36	NA	0,59	1,41	2,41	35,68	58,56	54,42	2,17	NA	22,98	2,33	12,97	6,77	15,25	NA	1,98	2,13	2,13	301,2
164	38,47	44,24	51,85	7,66	7,66	7,66	490,7	NA	63,33	NA	0,13	0,15	1,15	55,9	13,05	294,77	NA	21104	0	23,51	25,53	47,21	55,62	41,63	6,61	6,61	6,61	321,02	NA	48,03	NA	15,13	17,83	1,18	68,74	15,13	312,05	NA	NA	0	18,99	26	41,89	47,5	46,28	8,46	8,46	8,46	402,17
165	11,42	61,77	7,56	0,02	0,92	1,26	240,9	72,58	130,29	64,99	0,82	4,41	5,41	50,9	81,52	14,01	NA	10345,6	24,16	26,13	107,07	2	26,8	1,5	0,17	0,88	1,1	272,71	97,21	244,86	53,51	0,93	12,41	13,41	32,74	92,54	2,16	NA	NA	0	16,74	71,33	1,49	14,86	0,91	0,01	0,9	1,15	221,73
166	1,61	2,99	0,59	0,37	2,16	2,16	117,43	109,71	61,03	NA	0,46	0,86	1,86	11,4	46,19	3,48	NA	NA	0	3,59	57,58	19,76	22,74	9,22	2,25	7,67	7,67	169,87	118,77	21,9	NA	0,13	0,15	1,15	44,37	13,13	150,5	NA	NA	0	11,49	43,93	NA	NA	NA	NA	NA	NA	NA
167	-23,99	-103,83	-39,11	0,07	0,25	0,26	593,37	66,14	357	4,12	0,77	3,33	4,33	-13,71	76,89	-7,09	0,47	1487,5	0	16,76	391,43	-20,87	-93,32	NA	0,2	0,26	0,26	838,36	35,2	625,63	NA	0,78	3,47	4,47	-12,57	77,63	11,52	0,31	5576	0	13,86	56,07	13,09	24,18	10,23	1,84	2,11	2,11	284,53
168	4,03	8,72	2,5	0,12	1,66	1,94	225,74	164,2	106,77	30,29	0,54	1,16	2,16	22,89	53,78	12,78	6,72	14915,73	0,01	11,7	68,76	2,38	3,8	1,34	0,65	2,72	3	204,84	127,12	61,4	16,79	0,37	0,6	1,6	28,45	37,36	14,56	7,13	6851,56	0	10,5	52,14	2,49	4,77	1,69	0,28	1,76	2,11	247,24
169	1,75	8,75	1,07	1,28	1,37	1,37	223,12	14,97	160,87	NA	0,8	4,01	5,01	1,75	80,03	2,18	NA	NA	0	0	0	30,01	43,2	NA	6,08	6,08	6,08	NA	NA	NA	NA	0,31	0,44	1,44	30,01	30,53	98,31	NA	NA	0	NA	0	-8,22	-8,6	NA	3,68	3,69	3,69	NA
170	-1,02	-3,81	-2,6	0,01	1,36	1,36	926,9	907,16	670,39	NA	0,73	2,74	3,74	2,52	73,26	-1,26	68,39	NA	0,01	9	97,04	-0,49	-2,88	NA	0,05	1,2	1,2	439,55	414,94	360,25	NA	82,96	486,88	5,87	4,48	82,96	-0,52	92,49	NA	0	3,09	-23,3	1,52	10,76	NA	0,01	1,21	1,21	350,51
171	1,04	11,38	0,5	0,02	0,73	1,14	174,22	89,63	90,55	51,61	0,91	9,97	10,97	1,04	90,89	7,51	1,62	NA	20,25	0	0	3,78	32,27	NA	0,21	0,54	1,03	216,55	59,06	78,37	89,9	0,88	7,53	8,53	3,78	88,28	10,99	1,25	NA	48,62	0	0	1,21	19,42	NA	0,43	0,64	0,94	221,37
172	7,91	37,56	10,5	0,44	0,71	0,71	267,99	100,11	376,91	NA	0,79	3,75	4,75	11,15	78,93	14,34	0,49	3577	0	4,29	17,19	13,95	54,54	NA	0,41	0,98	0,98	239,55	99	174,16	0,06	0,74	2,91	3,91	66,87	74,42	33,75	0,95	NA	0	24,77	45	-0,71	-3,7	-0,45	0,44	1,12	1,12	234,64
173	-0,01	-0,06	NA	0,21	0,21	0,21	NA	NA	NA	NA	0,83	4,8	5,8	-0,01	82,77	-0,01	0,21	NA	0	NA	0	4,97	25,64	NA	0,38	0,38	0,38	401,21	NA	319,92	NA	0,81	4,16	5,16	35,88	80,62	6,16	0,28	NA	0	25,2	40,54	10,96	17,79	NA	1,93	2,6	2,6	421,92
174	1,47	15,1	1,45	0,02	0,49	0,49	358,57	143,69	305,78	NA	0,9	9,27	10,27	8,36	90,26	7,57	0,24	15070,33	0	6,79	39,66	-85,84	155,62	NA	0,04	0,26	0,65	193,55	54,13	237,39	91,42	1,55	-2,81	-1,81	-60,25	155,16	-45,23	-1,3	NA	0	9,44	41,4	0,96	9,4	NA	0,02	1,36	1,4	302,69
175	-0,2	-0,3	-0,06	2,54	3,3	3,3	108,65	24,77	32,57	NA	0,34	0,52	1,52	4,02	34,27	-0,58	NA	-193,67	0	1,26	-55,08	12,52	25,69	7,56	0,11	1,98	1,98	219,74	205,3	109,53	NA	0,51	1,05	2,05	28,48	51,27	24,41	NA	NA	0	9,64	-203,52	10,83	18,33	4,07	0,78	2,45	2,45	136,67
176	1,55	4,08	1,85	0,58	1,45	1,5	433,65	217,25	248,32	11,81	0,61	1,59	2,63	9,56	61,94	4,95	2,97	24765,81	0	9,53	70,2	2,11	5,11	1,28	0,51	1,51	1,52	221,4	120,79	120,01	0,84	0,59	1,42	2,42	11,17	58,72	5,41	3,97	15240,38	0	3,96	43,2	2,46	5,32	1,96	0,76	1,7	1,71	290,65
177	-4,88	-11,82	-3,33	0,01	1,14	1,22	248,26	125,19	85,92	9,34	0,57	1,39	2,42	31,88	58,75	-2,72	1,15	12420,6	12,89	25,07	98,69	1,12	2,72	0,69	0,04	1,24	1,32	223,51	120,12	82,79	8,29	0,58	1,4	2,43	36,11	57,64	8,61	1,3	8694,37	10,2	14,87	63,99	2,04	4,94	0,86	0,29	1,27	1,37	153,54
178	-13,58	-33,73	-6,32	0,69	1,78	1,78	169,45	57,04	45,5	NA	0,6	1,48	2,48	-13,58	59,74	2,82	1,55	NA	4,05	0	0	-5,27	-15,58	-2,79	0,31	0,79	0,79	192,66	54	29,16	NA	0,66	1,96	2,96	-5,27	66,2	-4,95	0,77	NA	43,68	0	0	7,47	37,77	NA	0,08	1,05	1,05	469,08
179	4,55	28,56	4,86	0,01	0,99	1,08	388,25	281,81	109,4	26,72	0,84	5,27	6,27	9,19	84,06	9,33	1,31	21928,81	54,17	4,95	30,97	3,54	28,55	2,73	0,01	1,01	1,07	280,21	223,99	164,17	12,24	87,48	705,32	8,06	6,79	87,48	6,02	1,4	4087,16	24,48	1,68	21,9	10,57	56,53	3,42	0,03	1,09	1,13	117,8
180	2,74	55,56	1,86	0,43	0,44	0,44	247,61	3,3	232,73	0,21	0,95	19,31	20,31	64,53	95,08	5,07	0,1	4474,33	0	42,04	187,69	2,77	18,2	NA	-0,01	0,95	0,95	223,92	165,07	181,71	NA	0,85	5,57	6,57	50,76	84,78	9,18	0,82	NA	0	20,94	66,93	0,03	0,54	NA	0,23	0,9	0,9	173,12
181	6,86	21,51	0,95	0,81	1,32	1,32	50,25	17,31	33,85	NA	0,68	2,14	3,14	78,75	68,11	24,51	3,24	10521	0	9,93	78,18	5,23	21,75	NA	0,9	1,32	1,32	117,63	36,4	88,37	NA	0,76	3,16	4,16	49,64	75,96	14,52	NA	NA	0	10,62	55,4	3,87	13,12	NA	0,96	1,42	1,42	98,17
182	-4,55	105,32	-8,86	0,05	0,1	0,95	707,95	33,54	730,41	634,05	1,04	-24,12	-23,12	-4,53	104,32	-3,96	-10,11	NA	0	0,05	-0,71	-72,48	104,64	-27,43	0,4	0,4	0,52	137,74	0	224,65	26,66	1,69	-2,44	-1,44	-72,48	169,26	-40,17	-6,13	NA	4,33	0	0	-0,41	-12,03	-0,61	0,26	0,65	0,92	534,35
183	-6,25	30,64	-136,77	0	0,04	0,04	7961,2	373,27	7623,37	17,34	1,2	-5,9	-4,9	-6,25	120,41	-0,89	-0,18	NA	15,17	0,03	0,13	5,56	9,89	NA	0,09	0,22	0,22	641,12	29,53	242,74	1,4	0,44	0,78	1,78	6,58	43,79	24,58	0,62	NA	0	1,32	5,78	0,69	1,06	1,78	-0,01	0,5	0,5	935,45
184	10,96	30,14	14,76	0,23	0,26	0,5	490,16	8,27	306,46	75,97	0,64	1,75	2,75	18,37	63,63	29,93	0,54	30984,23	0	9,98	23,43	12,09	26,44	24,68	0,25	0,31	0,73	743,34	25,43	396,06	165,79	0,54	1,19	2,19	19,2	54,29	35,85	0,76	NA	0	10,2	17,29	20,55	22,71	13,55	4,4	4,61	4,9	239,96
185	0,14	0,19	0,14	4,21	4,5	4,5	340,19	16,87	57,56	NA	0,24	0,31	1,31	0,14	23,68	23,54	2,81	1734	0	0	0	4,18	5,6	1,54	3,55	5,49	5,49	133,98	46,89	24,15	NA	0,25	0,34	1,34	23,89	25,22	116,25	NA	NA	0	7,25	28,88	-27,02	-28,3	-14,65	13,39	22,13	22,13	197,4
186	-9,74	185,01	-7,58	0,07	0,77	0,77	283,23	190,39	273,58	NA	1,05	-19,99	-18,99	-5,85	105,27	-5,12	0,09	-714,5	0	3,03	-199,23	-12,95	69,54	-13,15	0,05	0,71	0,71	369,54	275,4	415,55	NA	1,19	-6,37	-5,37	-4,55	118,63	-4,26	-0,73	NA	0	6,59	-136,07	0,25	-71,23	0,2	0,01	0,99	0,99	296,6
187	-21,21	165,83	-580,82	0,09	0,09	0,09	9967,7	NA	11110,3	NA	1,13	-8,82	-7,82	-21,21	112,79	-0,43	-0,14	NA	0	0	0	-37	68,26	NA	0,11	0,11	0,11	6077,96	NA	9261,94	NA	1,54	-2,85	-1,85	-37	154,2	0,11	-0,65	NA	0	0	0	-0,83	0,4	NA	0,3	0,33	0,33	792,13
188	10,89	31,74	6,04	0,63	1,55	1,55	201,87	106,86	116,74	NA	0,66	1,91	2,91	37	65,68	21,71	4,42	16407,67	0	14,48	56,98	11,71	16,6	13,52	2,26	3,98	3,98	420,32	161,59	93,69	NA	0,29	0,42	1,42	48,92	29,49	56,34	7,44	NA	0	42,97	156,25	8,52	20,28	6,13	1,01	1,76	1,76	262,02
189	1,06	12,71	0,7	0,11	0,94	0,94	223,32	181,23	219,35	NA	0,92	11,01	12,01	13,29	91,67	1,48	0,6	NA	0	8,13	83,74	2,92	18,65	1,41	0	1	1	174,99	145,48	137,98	NA	0,84	5,38	6,38	24,55	84,32	9,94	0,99	NA	4,59	10,39	61,98	3,46	25,46	1,27	0,03	1,08	1,08	133,77
190	0,23	0,36	0,39	0,23	0,53	1,38	614,4	49,52	165,39	143,85	0,36	0,57	1,57	10,82	36,46	16,46	1,17	10110,55	6,77	17,87	59,94	0,25	0,38	0,23	0,11	0,23	1,61	323,36	9,52	67,25	113,77	0,32	0,48	1,48	7,41	32,46	24,91	1,26	NA	8,51	4,5	31,1	0,29	0,63	0,25	0,15	0,73	1,25	314,79
191	-33,53	-1129,61	-33,24	0,07	0,42	0,77	356,86	102,51	294,6	103,55	0,97	32,69	33,69	-30,12	97,03	-22,02	0,47	NA	0	3,38	-20,45	1,57	34,66	1,15	0,07	0,31	0,72	267,77	56,7	232,38	95,51	0,95	21,14	22,14	24,26	95,48	4,27	0,3	NA	0	13,27	67,27	-20,55	136,39	-18,4	0,08	0,23	0,51	325,92
192	8,35	8,95	41,16	14,82	14,91	14,91	1793,66	11,54	118,94	NA	0,07	0,07	1,07	8,35	6,7	124,58	NA	NA	0	0	0	26,34	29,63	NA	8,54	9,03	9,03	1028,72	55,09	112,71	NA	0,11	0,12	1,12	26,34	11,08	237,81	NA	NA	0	0	0	20,01	22,88	NA	7,92	7,98	7,98	1348,72
193	1,18	13,35	0,59	0,25	1,06	1,06	181,15	119,36	146,39	NA	0,91	10,29	11,29	3,99	91,14	8,91	1,26	14987,5	7,65	1,4	25,06	0,61	7,01	NA	0,03	0,98	0,98	224,33	187,68	161,03	0	0,91	10,48	11,48	1,81	91,29	3,74	0,7	NA	17,02	0,55	18,85	3,82	19,7	NA	0,05	1,04	1,04	240,35
194	31,26	30,99	24,24	-17,2	-21,94	-22,84	282,29	55,81	-11,77	10,72	-0,02	-0,02	0,99	61,14	-0,85	-1546,06	27,04	15678,73	0	23,18	42,65	27,5	28,36	29,76	87,32	103,51	105,64	393,94	58,19	3,59	7,65	0,02	0,02	1,03	49,08	2,17	1270,29	37,88	NA	0	16,26	26,94	18,96	21,08	26,15	10,56	11,82	12	502,14
195	-31,96	124,56	-15,83	0,01	0,28	0,3	180,27	61,66	145,74	3,24	1,26	-4,9	-3,9	-30,41	125,66	-10,27	-0,42	-14713,5	43,92	0,77	-4,35	11,44	97,55	NA	0,01	0,49	0,49	143,03	59,61	71,23	0,65	0,88	7,52	8,52	12,18	88,27	34,62	0,21	NA	37,91	0,18	1,74	10,08	45,43	NA	0,02	0,41	0,41	122,81
196	0	0	NA	NA	NA	NA	NA	NA	NA	NA	NA	NA	1	0	0	NA	NA	NA	0	NA	NA	0	0	NA	NA	NA	NA	NA	NA	NA	NA	0	0	1	0	0	NA	NA	NA	0	NA	NA	3,01	54,13	0,94	0,34	0,37	0,37	113,97
197	0	0	NA	NA	NA	NA	NA	NA	NA	NA	NA	NA	1	0	0	NA	NA	NA	0	NA	NA	26,43	35,06	38,56	0,81	3,61	4,08	531,05	360	128,62	60,63	0,25	0,33	1,33	54,68	24,61	107,4	NA	NA	0	28,5	31,35	21,93	26,15	NA	5,43	5,64	6,24	324,97
198	-1,41	-1,41	-138,38	2,47	2,47	2,47	35791,09	NA	136,92	NA	0	0	1	-1,41	0,44	57,63	1,02	NA	0	0	0	-1,34	-1,34	-118,15	0,88	1,56	1,56	32145,37	30,84	45,12	NA	0	0	1	-1,34	0,21	166,61	1	NA	0	0	0	-1,25	-1,25	-109,5	0,41	1	1	31860,8
199	1,79	1,9	4,44	0,62	2,59	3,15	900,08	47,82	24,34	14,02	0,06	0,06	1,06	8,14	5,68	141,45	1,04	NA	0	15,7	39,69	-9,12	-9,81	-33,36	0,13	0,73	0,78	1331,11	42,23	70,04	3,22	0,07	0,08	1,08	-1,1	7,06	-43,32	0,97	NA	0	29,35	128,82	5,52	6,12	11,65	0,04	2,07	2,07	768,19
200	-12,16	-12,71	NA	22,85	22,85	22,85	NA	NA	NA	NA	0,04	0,05	1,05	-3,41	4,38	-277,83	NA	NA	0	NA	-189,87	9,32	18,86	8,69	1,92	1,98	1,98	339,69	10,11	169,68	0	0,51	1,02	2,02	32,28	50,61	18,41	NA	NA	0	15,18	43,66	10,25	18,78	NA	2,21	2,21	2,21	348,65
201	25,83	30,11	13,74	13,63	13,63	13,63	193,56	NA	14,05	NA	0,14	0,17	1,17	108,95	14,22	181,68	NA	7776	0	44,2	75,53	13,82	16,24	NA	9,84	9,99	9,99	233,84	3,49	23,15	NA	0,15	0,18	1,18	85,31	14,91	92,67	NA	NA	0	31,94	56,08	9,03	11,04	NA	7,96	8,04	8,04	251,06
202	37,71	41,73	36,92	6,94	9,53	10,38	356,39	87,39	33,82	29,47	0,1	0,11	1,11	48,76	9,65	390,96	NA	70673	0	10,82	18,37	21,1	29,87	33,14	0,68	0,82	0,82	571,75	23,15	166,14	NA	29,38	41,61	1,42	27,56	29,38	72,99	0,93	NA	0	10,16	18,84	5,68	9,5	16,92	0,01	0,3	0,32	1084,15
203	-0,02	0,63	-968,47	0	0,75	0,85	17354552,19	13218291,95	17712432	1771037,54	1,03	-31,96	-30,96	0,36	103,23	0,16	-0,25	-24787,5	0	18221,88	-78,11	0,43	100	0,89	0,09	0,72	0,98	761,58	446,24	749,75	194,42	99,57	23399,12	234,99	0,62	99,57	3,35	0,2	NA	0	0,3	0,92	0,35	63,07	1,11	0,02	1,18	1,67	1165,98
204	1,92	2,04	2,4	30,39	31,52	31,52	453,62	16,08	14,18	NA	0,06	0,06	1,06	1,92	5,67	33,88	NA	NA	0	0	0	0,07	0,45	NA	0,23	0,24	0,24	3981,3	19,39	3261,05	NA	83,27	497,83	5,98	0,07	83,27	0,09	0,21	NA	0	0	0	10,36	17,31	NA	2,45	2,49	2,49	1332,54
205	-0,28	-0,28	NA	NA	NA	NA	NA	NA	NA	NA	NA	NA	1	-0,28	0	NA	NA	NA	0	NA	NA	24,06	25,81	NA	10,04	14,74	14,74	1141,06	360	76,54	NA	0,07	0,07	1,07	24,06	6,78	354,81	NA	NA	0	0	0	19,27	20,5	NA	16,68	16,68	16,68	962,78
206	6,89	42,43	6,28	1	1,19	1,19	331,99	51,96	275,04	0	0,84	5,16	6,16	6,89	83,77	8,22	NA	NA	0	0	0	8,45	27,92	5,81	1	1,43	1,43	250,34	74,18	172,69	NA	0,7	2,31	3,31	8,45	69,75	12,11	NA	NA	0	0	0	11,11	29,62	4,2	1,52	1,6	1,6	137,39
207	-8,48	-8,48	NA	NA	NA	NA	NA	NA	NA	NA	NA	NA	1	-8,48	0	NA	NA	NA	0	NA	0	23,15	57,67	NA	1,63	1,64	1,64	209,5	1,58	124,01	NA	0,6	1,49	2,49	23,15	59,85	130,15	NA	NA	0	0	0	42,32	49,87	NA	6,43	6,46	6,46	155,64
208	6,79	36,4	49,09	0,79	0,82	0,82	2630,18	13,19	408,38	0	0,81	4,36	5,36	6,79	81,34	13,07	0,95	NA	65,64	0	0	6,24	25,21	NA	1	1,03	1,03	2756	18,11	424,18	NA	0,75	3,04	4,04	6,24	75,26	13,34	1,01	NA	59,7	0	0	8,84	25,01	NA	1,56	1,6	1,6	2279,7
209	11,28	71,57	6,27	0,07	1,04	1,04	153,97	162,93	166,9	NA	0,84	5,34	6,34	37,45	84,24	13,72	1,24	5123,78	0	14,55	63,33	6,13	44,07	NA	0,63	1,05	1,05	110,44	36,43	86,27	NA	0,8	5,73	7,19	58,59	79,6	11,98	0,84	NA	0	11,72	59,01	10,53	55,02	2,9	0,1	0,54	0,54	100,13
210	0,09	0,22	0,02	0,05	0,31	0,31	41,84	9,77	37,79	NA	0,59	1,44	2,44	0,09	58,96	3,71	0,5	NA	0	0	0	1,8	10,69	0,21	0,08	0,72	0,72	42,98	22,84	35,33	NA	0,83	4,93	5,93	1,8	83,12	12,12	0,42	NA	0	0	0	2,01	22,77	0,43	0,15	0,97	0,97	76,89
211	0	0	NA	NA	NA	NA	NA	NA	NA	NA	NA	NA	1	0	0	NA	NA	NA	0	NA	NA	2,68	2,86	NA	15,56	15,56	15,56	503,6	NA	32	NA	0,06	0,07	1,07	2,68	6,42	41,67	NA	NA	0	0	0	5,02	22,57	NA	0,31	1,18	1,18	137,13
212	2,86	17,8	2,06	0,15	1,19	1,19	130,53	227,32	217,93	NA	0,84	5,23	6,23	2,86	83,94	3,41	NA	NA	0	0	0	19,65	43,19	4,67	0,34	0,57	0,57	86,4	10,42	46,57	0,04	0,54	1,2	2,2	19,65	54,49	73,79	0,66	NA	0	0	0	-16,8	-72,79	-10,89	0,2	0,77	0,77	236,02
213	-1,87	-2,21	-2,27	1,96	3,41	3,48	442,99	42,86	49,86	3,33	0,15	0,18	1,18	9,42	15,38	28,35	1,47	17982,68	0	13,74	65,29	2,6	2,86	5,78	2,51	5,5	5,57	809,22	13,62	42,06	2,93	0,09	0,1	1,1	14,07	8,76	94,73	1,35	NA	0	17,95	41,45	7,13	7,97	15,3	1,36	2,87	2,9	781,35
214	3,49	40,23	2,05	0,31	1,13	1,13	213,56	144,23	176,8	0,03	0,87	9,99	11,51	16,42	91,31	6,23	2,53	-11999,75	0	7,59	-197,2	0,25	3,36	NA	0,07	1,25	1,25	148,98	134,8	113,87	0,01	0,79	10,57	13,39	13,14	78,93	2,86	3,54	NA	0	3,8	60,43	-4,33	-79,22	NA	0,05	1,03	1,03	97,02
215	3,6	5,61	2,49	0,61	1,91	1,91	168,81	116,19	31,18	NA	0,36	0,56	1,56	4,94	35,92	17,15	2,29	NA	23,4	0,93	24,8	-13,52	-26,55	-8,89	0,26	1,25	1,53	239,46	115,24	77,01	32,04	0,49	0,96	1,96	18,91	49,08	-10,35	2,18	5620,67	16,47	21,34	135,11	11,29	40,03	NA	0,29	0,81	0,81	233,2
216	1,05	2,02	0,95	2	2,09	2,09	160,91	13,68	155	NA	0,48	0,92	1,92	1,05	47,9	2,2	NA	NA	0	0	0	5,16	20,61	2,58	0,6	0,62	0,62	182,2	2,98	128,03	NA	0,75	2,99	3,99	5,16	74,95	6,89	0,46	NA	0	0	0	0,13	1,06	0,05	0,75	0,75	0,77	146,87
217	0,2	1,11	0,34	0,47	0,77	0,88	597,46	29,11	96,47	10,22	0,81	4,4	5,42	7,54	81,57	15,13	0,97	14391,07	0	12,04	33,07	-0,61	-3,08	-0,87	0,32	0,61	0,77	521,69	24,61	83,19	13,47	0,8	4,06	5,06	7,88	80,23	14,41	0,96	NA	0	8,91	25,66	3,74	15,68	4,73	0,37	0,56	0,81	460,13
218	0,17	4,7	0,17	0,13	0,4	0,76	365,64	93,37	346,21	126,73	0,96	26,84	27,84	10,43	96,41	7,99	0,15	30056,82	0	10,3	44,08	4,51	64,25	NA	0,28	0,47	0,77	339,51	55,65	285,9	91,51	0,9	12,88	14,24	14,56	90,45	10,01	0,23	11848,42	4,78	6,52	34,94	17,28	72,04	NA	0,31	0,78	0,94	207,53
219	-2,5	-2,5	-6,27	NA	NA	NA	714,77	0	0	0	0	0	1	-2,5	0	NA	NA	NA	0	0	0	21,05	22,65	33,86	14,14	14,14	14,14	585,66	0	40,98	0	0,07	0,08	1,08	21,05	7,07	297,5	NA	NA	0	0	0	20,65	21,88	76,78	17,81	17,81	17,81	1353,29
220	17,55	17,93	60,34	75,58	99,07	99,07	1251,37	293,52	12,49	NA	0,02	0,02	1,02	17,55	2,13	822,54	NA	NA	0	0	0	38,91	52,59	48,48	2,13	3,94	3,97	453,48	204,92	112,93	3,03	0,26	0,35	1,35	42,31	26	149,66	NA	NA	0	4,23	6,11	27,98	40,16	30,65	1,87	2,84	3,32	398,71
221	0,93	6,3	0,42	0,07	0,46	1,06	165,63	50,11	109,42	80,7	0,85	5,81	6,81	39,36	85,32	4,46	1,36	NA	18	17,49	85,07	4,31	16,25	0,91	0,18	0,53	1,34	76,94	17,54	44,78	39,68	0,73	2,77	3,77	65,04	73,46	15,89	2,67	NA	7,11	9,32	57,67	3,93	18,76	0,92	0,8	1,01	1,15	84,78
222	-6,57	-72,81	-2,72	0,17	0,75	0,77	150,81	75,38	129,17	2,73	0,91	10,09	11,09	52,19	90,98	16,53	0,42	5422,56	0	24,35	71,39	1,61	19,66	0,72	0,12	1,01	1,01	162,79	126,79	142,69	NA	91,83	1123,64	12,24	39,46	91,83	14,88	1,06	NA	0	16,93	65,89	NA	NA	NA	NA	NA	NA	NA
223	-53,85	-58,93	NA	34,82	34,82	34,82	NA	NA	NA	NA	0,09	0,09	1,09	-51,09	8,63	-624,24	NA	NA	0	NA	-7,14	8,13	10,88	8,23	4,31	4,96	4,96	368,68	47,99	73,53	NA	0,25	0,34	1,34	55,31	25,31	32,11	NA	NA	0	47,79	69,73	-156,47	-441,56	-85,94	1,82	2,02	2,02	199,93
224	4,94	7,91	2,13	1,41	2,22	3,15	157,31	34,93	43	40,49	0,37	0,6	1,6	17,99	37,56	26,48	6,43	12885	0	5,64	47,74	22,04	30,05	12,16	3,36	4,18	5,27	200,88	27,28	33,22	36,01	0,27	0,36	1,36	38,24	26,68	101,34	8,66	NA	0	6,38	21,96	21,85	25,48	15,59	7,63	9,76	11,46	259,79
225	-9775	277,3	NA	0,03	0,03	0,03	NA	NA	NA	NA	36,25	-1,03	-0,03	-9775	3625	-269,66	NA	NA	0	NA	0	48,07	387,17	NA	0,52	0,58	0,58	212,76	23,36	362,53	NA	87,59	705,5	8,05	48,07	87,59	54,88	NA	NA	0	0	0	85,8	91,65	NA	0,18	0,3	0,3	101,11
226	1,84	3,97	15,03	1,5	1,65	1,65	2977,24	28,46	39,95	0	0,53	1,15	2,16	1,84	53,77	12,05	1,05	NA	46,31	0	0	2,45	4,88	18,74	1,77	1,91	1,91	2778,63	25,26	30,88	0	49,2	97,9	1,99	2,45	49,2	14,59	1,07	NA	42,36	0	0	3,82	6,98	27,61	2,18	2,24	2,24	2627,62
227	0,23	0,28	0,12	0,03	2,74	5,26	95,56	93,95	34,62	88,27	0,19	0,23	1,23	0,23	19,02	1,2	NA	NA	0	0	0	3,36	5,43	NA	1,87	2,28	2,28	252,66	38,77	95,32	0	0,38	0,62	1,62	3,53	38,15	11,7	4,84	NA	0	0,09	2,07	3,04	4,33	1,63	1,76	2,85	2,85	195,28
228	-0,05	-2,43	-0,64	0,02	0,11	0,85	4233,23	NA	4092,24	3057,06	0,98	43,32	44,32	0,02	97,74	-0,06	0,13	NA	0	0,9	62,09	1,91	55,01	11,41	0,06	0,07	0,48	2173,78	16,55	2075,19	850,04	96,53	2778,26	28,78	1,91	96,53	1,98	0,06	NA	0	0	0	11,93	73,43	25,99	0,28	0,28	0,96	792,92
229	-6,68	-6,84	NA	4792	4792	4792	NA	NA	NA	NA	0	0	1,02	-6,68	2,34	-32000	NA	NA	0	NA	0	34,27	41,05	69,34	3,06	6,06	6,06	736,44	360	120,26	0	0,17	0,2	1,2	34,27	16,51	207,58	NA	NA	0	0	0	20,73	25,86	47,74	5,34	5,34	5,34	838,27
230	1,6	3,46	19,31	0,63	1,62	1,62	4389,39	2297,31	2327,41	NA	0,54	1,16	2,16	1,6	53,66	5,31	3,46	NA	0	0	0	10,38	13,55	17,48	3,24	4,82	4,82	613,26	163,37	103,5	NA	23,43	30,6	1,31	10,38	23,43	50,1	4,31	NA	0	0	0	11,38	12,64	41,68	2,45	3,87	3,87	1332,91
231	1,03	3,9	0,91	0,15	0,45	0,49	320,99	70,23	232,51	9,26	0,73	2,77	3,77	14,86	73,5	10,96	0,42	18862,33	0	12,2	58,16	30,06	63,47	NA	0,33	1,15	1,17	375,84	160,16	194,86	4,1	0,53	1,11	2,11	38,05	52,63	66,79	1,23	NA	0	5,78	10,58	38,04	46,72	NA	2,62	3,66	3,71	359,42
232	-2,71	-3,49	-1,37	0,81	3,87	3,87	184,34	122,09	39,9	NA	0,22	0,29	1,29	16,92	22,19	39,27	5,12	6693	0	9,94	60,19	2,91	5,79	1,58	1,37	1,78	1,78	197,34	39,58	96,59	NA	0,5	0,99	1,99	16,96	49,73	13,31	4,2	NA	0	5,6	48,93	-0,56	-2,45	-0,48	0,05	1,23	1,23	312,54
233	51,34	84,83	9,71	0,21	1,82	1,82	68,81	43,27	26,81	NA	0,39	0,65	1,65	76,1	39,48	138,76	2,15	10932	0	4,68	29,67	-3,34	-12,21	NA	0,85	1,32	1,32	147,19	50,15	80,79	NA	0,73	2,66	3,66	10,16	72,66	-0,72	7,23	NA	17,06	4,02	45,04	2,07	24,78	NA	0,73	1,01	1,01	154,09
234	4,3	4,4	9,94	46,96	46,96	46,96	403,9	NA	17,57	NA	0,02	0,02	1,02	5,37	2,11	203,54	NA	NA	0	2,46	14,14	-6,03	-7,17	-7,29	6,29	6,31	6,31	440,02	1,43	68,95	NA	15,84	18,83	1,19	36,41	15,84	-38,08	NA	NA	0	51,31	83,88	-51,8	-66,13	-80,96	4,69	4,69	4,69	568,9
235	-0,05	-0,15	-0,02	0,02	0,56	1,12	113,81	39,17	71,99	40,76	0,64	1,78	2,78	55,2	64,01	7,8	1,29	NA	0	17,28	83,28	-27,97	1476,55	-23,62	0,05	0,46	0,78	307,33	128,91	309,56	97,94	1,02	-53,79	-52,79	-27,97	101,89	-22,58	-0,09	NA	0	0	0	-0,84	66,11	-1,3	0,3	0,44	0,95	561,18
236	41,3	54,31	4,15	3,75	4,29	4,29	36,6	4,6	8,43	NA	0,24	0,31	1,31	192,59	23,95	172,42	NA	NA	0	15,21	74,84	35,42	60,54	5,12	0,9	2,44	2,44	52,64	32,9	21,32	NA	0,41	0,71	1,71	129,01	41,49	85,39	NA	NA	0	13,54	66,23	14,58	38,84	2,22	1,08	1,28	1,28	55,5
237	3,56	4,49	20,09	0,47	0,65	0,65	2051,12	66,05	28,48	NA	0,19	0,24	1,26	7,09	20,64	29,39	0,91	48840,5	16,21	19,86	34,47	1,2	1,45	NA	0,78	1	1	2089,48	66,13	15,51	NA	0,16	0,19	1,21	4,44	15,63	45,95	0,98	10923,5	13,58	13,58	21,64	2,05	2,5	NA	3,58	4,09	4,09	2506,28
238	0,42	2,68	0,34	0,22	1,17	1,17	294,75	157,48	166,12	NA	0,84	5,41	6,41	15,36	84,39	6,89	0,51	14169,11	0	12,1	46,65	0,04	0,2	0,02	-0,07	1,28	1,28	207,05	187,96	139,48	NA	0,8	3,88	4,88	13,79	79,52	9,04	1,81	NA	0	7,82	50,88	-8,73	-57,04	-2,69	0,23	2,06	2,06	112,32
239	26,85	35,72	2,3	2,99	4,57	4,57	31,14	6,64	4,21	NA	0,25	0,33	1,33	62,4	24,83	132,78	2,33	12539	0	3,04	43,74	2,81	6,22	0,57	0,06	1,18	1,29	74,42	45,45	40,35	4,15	0,55	1,22	2,22	50,19	54,87	26,01	1,53	NA	0	9,69	82,19	-76,98	-7227,76	-26,47	0,04	0,46	0,91	125,15
240	10,46	74,79	5,01	0,28	1,38	1,38	174,42	102,24	122,58	0,01	0,86	6,15	7,15	10,59	86,02	12,59	22,66	767544	0,24	0,07	0,95	10,61	39,5	4,39	0,69	1,94	1,94	150,61	52,24	75,01	0	0,73	2,72	3,72	11,15	73,13	15,65	20,47	NA	0	0,15	2,27	1,3	5,06	NA	0,45	1,53	1,53	101,34
241	1,76	12,85	1,04	0,05	1,32	1,34	214,47	185,62	155,16	2,17	0,85	6,23	7,31	6,77	86,31	3,5	11,96	13247,94	0	2,95	68,87	-3,99	-34,33	-5,64	0	0,53	0,58	514,54	166,36	278,12	13,97	0,88	7,54	8,6	0,74	87,7	-3,68	0,56	NA	21,63	4,74	225,79	0,05	0,38	0,04	0,02	0,45	0,46	283,02
242	-2,02	-2,39	NA	6,49	6,49	6,49	NA	NA	NA	NA	0,15	0,18	1,18	-2,02	15,18	-13,33	NA	NA	0	NA	0	46,96	56,05	NA	6,17	6,17	6,17	994,59	NA	159,55	NA	0,16	0,19	1,19	46,96	16,22	289,53	NA	NA	0	0	0	32,45	41,23	NA	4,73	4,73	4,73	816,57
243	6,68	27,18	7,95	1,33	1,33	1,33	433,31	NA	323,23	NA	0,75	3,07	4,07	6,68	75,43	8,85	NA	NA	0	0	0	6,44	10,29	13,14	2,67	2,67	2,67	742,64	NA	275,09	NA	0,37	0,6	1,6	6,44	37,45	17,19	NA	NA	0	0	0	8,45	19,59	17,29	0,78	1,76	1,76	744,61
244	10,42	-23,6	5,24	0,01	0,6	0,6	183,12	153,43	261,05	NA	1,44	-3,27	-2,27	10,42	144,14	10,07	-3,6	NA	0	0	0	2,88	40,28	1,92	0,23	1,03	1,03	241,86	177,76	222,08	NA	92,84	1296,78	13,97	2,88	92,84	4,62	1,79	NA	0	0	0	-29,3	479,62	-23,46	-0,3	0,82	0,82	291,42
245	280,43	439,77	5,15	NA	NA	NA	6,68	4,19	NA	NA	0,36	0,57	1,57	280,43	36,23	774	NA	NA	0	0	0	15,2	78,8	5,52	1,26	1,26	1,26	132,11	0,79	103,43	0	0,81	4,18	5,18	15,2	80,71	18,83	NA	NA	0	0	0	1,68	27,19	NA	0,99	1,63	1,63	66,4
246	-107,1	-317,01	-29,37	0,45	1,61	1,61	74,31	70,79	61,19	NA	0,66	1,96	2,96	-107,1	66,22	-161,74	NA	NA	0	0	0	-11,49	-74,78	-1,24	0,42	0,84	0,85	39,42	13,21	31,68	0,29	0,85	5,51	6,51	-11,49	84,64	-2,65	0,49	NA	0	0	0	-20,89	143,86	-3,66	0,33	0,43	0,51	63,79
247	-16,2	-225,38	-17,3	0,33	0,96	1,11	388,73	37,29	58,9	9,13	0,93	12,91	13,91	-16,2	92,81	-7,15	1,27	NA	0	0	0	-50,27	122,01	-67,04	0,12	0,2	0,55	485,43	34,78	447,89	159,05	1,41	-3,43	-2,43	-50,27	141,2	-9,96	0,14	NA	0	0	0	-7,67	15,2	-2,6	0,25	0,31	0,5	123,46
248	-6,41	-12,98	-3,79	0,16	0,36	0,44	215,2	0,01	101,31	8,24	0,51	1,02	2,02	98,61	50,58	-12,68	0,63	9178,5	0	62,09	117,3	6,17	14,79	1,42	0,33	0,72	0,77	83,54	0	46,74	2,09	0,58	1,4	2,4	176,69	58,31	10,57	0,75	24224,5	0	39,14	100,37	4,56	8,31	3,91	0,16	0,84	0,9	312,22
249	0,58	0,58	0,84	NA	NA	NA	528,97	NA	NA	NA	NA	NA	1	0,58	0	NA	NA	NA	0	0	0	-20,69	-25,68	NA	5,15	5,15	5,15	NA	NA	NA	NA	0,19	0,24	1,24	-20,69	19,43	-106,46	NA	NA	0	NA	NA	-26,54	-35,19	NA	4,07	4,07	4,07	NA
250	-21,87	-24,49	NA	9,35	9,35	9,35	NA	NA	NA	NA	0,11	0,12	1,12	-21,87	10,7	-204,42	NA	NA	0	NA	0	66,79	69,25	11,22	25,39	28,15	28,15	61,17	5,93	2,15	NA	3,55	3,68	1,04	66,79	3,55	1879,92	NA	NA	0	0	0	-3,35	-5,36	-0,69	-4,75	-4,3	-4,3	75,16
251	77,64	100	1,73	4,47	4,47	4,47	6,07	NA	1,8	NA	0,22	0,29	1,29	315,43	22,36	347,18	NA	2077,25	0	5,31	18,17	4,43	18,25	4,09	1,25	1,25	1,25	335,59	NA	251,25	NA	75,7	311,53	4,12	8,34	75,7	7,45	4,66	NA	0	3,6	7,18	19,21	20,49	5,17	14,08	14,08	14,08	97,93
252	-87,47	-180,71	-18,36	1,07	2,64	2,64	76,42	43,68	27,84	NA	0,52	1,07	2,07	82,11	51,6	-169,53	NA	5956,25	0	35,6	199,37	10,63	36,54	4,77	0,33	1,43	1,57	163,44	113,34	103,16	14,28	0,71	2,44	3,44	77,89	70,9	15	NA	NA	0,01	30,2	80,86	-8,44	-25,28	-2,78	0,15	1,54	1,83	120,13
253	0,96	1,81	0,79	0,03	1,54	1,9	297,44	118,75	78,33	27,69	46,42	87,16	1,88	22,16	46,42	28,78	1,26	7322,24	0	12,48	52,79	1,38	2,02	1,42	0,12	0,93	0,98	375,07	68,07	82,85	4,05	31,13	45,47	1,46	31,2	31,13	64,1	0,99	4878,88	0,2	22,19	46,6	-0,79	-1,48	-0,54	0,14	0,86	0,88	246,08
254	13,75	14,73	2,75	14,03	14,93	14,93	50,37	4,35	4,82	NA	0,07	0,07	1,07	13,75	6,7	205,23	NA	NA	0	0	0	7,07	9,21	0,69	4,29	4,31	4,31	35,29	0,1	8,11	NA	0,23	0,3	1,3	7,07	23,23	30,45	NA	NA	0	0	0	21,68	24,55	14,21	2,05	2,12	8,54	238,6
255	0,36	10,61	7,21	23,26	23,26	23,26	7246,74	NA	308,01	NA	0,04	1,26	29,31	0,36	96,59	8,43	NA	NA	0	0	0	1,16	24,52	NA	27,21	27,21	27,21	6905,4	NA	250,95	NA	3,67	77,47	21,08	1,16	3,67	31,65	NA	NA	0	0	0	1,21	19,4	NA	44,4	44,4	44,4	6513,25
256	14,87	31,78	7,66	2,48	2,56	2,6	187,47	3,84	46,51	1,79	0,53	1,14	2,14	34,61	53,22	64,71	1,38	15335,86	0	10,17	33,54	1,96	7,44	0,94	1,28	1,47	1,48	174,14	19,75	101,28	0,19	0,74	2,79	3,79	15,75	73,63	12,32	2,05	NA	0	4,76	38,99	2,18	6,11	1,44	0,74	1,85	1,85	241,14
257	-15,28	149,77	-2,27	0,69	0,91	0,91	54,17	-1,65	59,05	NA	1,1	-10,8	-9,8	-15,28	110,2	29,4	NA	NA	0	0	0	42,91	112,44	42,99	1,45	1,62	1,62	364,64	-8,83	222,99	NA	61,83	162,01	2,62	42,91	61,83	69,4	NA	NA	0	0	0	23,42	50,89	31,83	1,84	2,02	2,02	494,67
258	13,66	90,12	2,66	0,16	1,17	1,17	70,91	60,26	59,33	NA	0,85	5,6	6,6	16,82	84,84	16,11	NA	NA	0	0,61	13,08	9,4	44,27	6,52	0,12	2,22	2,22	252,39	236,2	112,6	NA	78,77	370,96	4,71	9,4	78,77	11,93	NA	NA	0	0	0	9,47	53,24	3,87	0	2,75	2,75	148,66
259	4,27	4,58	7,32	7,79	9,88	10,15	624,2	71,89	34,36	9,42	0,07	0,07	1,07	26,6	6,92	138,92	2,16	17141,19	0	38,29	70,58	4,33	4,78	NA	3,73	5,49	5,6	650,94	91,68	52,14	6,16	0,1	0,11	1,11	28,24	9,57	81,04	1,67	8983,27	0	29,83	54,77	5,83	6,28	NA	5,69	8,53	8,75	554,73
260	0,07	0,39	0,05	0,15	1,52	1,53	254,49	184,91	155,8	0,15	0,83	4,89	5,89	13,12	83,01	1,59	10,02	14562,17	1	9,13	83,47	0,04	0,28	NA	0,24	1,4	1,41	234,98	168,15	158,15	0,44	0,85	5,58	6,58	18,72	84,8	1,66	8,19	9148,68	0	7,64	59,25	3,74	21,2	NA	0,12	1,35	1,42	152,54
261	-2,3	-6,43	-0,96	0,35	1,06	1,07	151,89	61,23	87,13	0,92	0,64	1,8	2,8	61,44	64,28	2,11	1,02	20321,6	0	26,6	112,57	2,06	5,08	NA	0,82	1,27	1,28	184,7	41,36	92,53	1,4	0,59	1,46	2,46	66,95	59,35	9,52	1,26	NA	0	25,28	85,8	1,93	5,58	NA	0,48	1,36	1,37	160,14
262	0,74	13,1	0,19	0,08	0,58	0,63	94,71	43,71	87,68	4,6	0,94	16,72	17,72	25,35	94,36	11,13	0,14	7615,38	0	6,4	60,89	11,19	64,18	NA	0,09	0,67	0,68	60,7	28,1	47,9	0,31	0,83	4,74	5,74	78,83	82,57	38,15	0,41	NA	0	8,28	47,24	13,3	61,99	NA	0,09	0,64	0,64	66,57
263	3,99	10,79	1,46	0,69	1,27	1,29	133,64	47,11	81,11	0,97	0,63	1,7	2,7	29,13	63,02	9,28	1,78	10268,44	0	9,23	84,2	0,03	0,11	0,01	0	1,12	1,16	194,21	165,41	122,22	5,31	0,78	3,53	4,53	16,5	77,91	0,65	2,01	NA	13,2	6,41	60,18	1,4	7,18	0,71	0,34	1,11	1,13	185,58
264	0,29	0,99	0,74	0	0,23	0,81	936,04	149,18	624,21	387,9	0,71	2,43	3,43	5,4	70,81	0,41	0,69	NA	3,37	13,13	-32,06	0,57	2,24	1,3	0,04	0,21	0,89	834,92	100,79	614,91	418,02	0,75	2,94	3,94	8,7	74,64	0,76	0,75	NA	0	18,64	112,67	0,58	2,39	1,28	-0,01	0,26	0,84	802,33
265	2,03	19,17	0,46	0,68	1,08	1,08	82,16	28,11	69,52	NA	0,89	8,43	9,43	86,65	89,4	7,71	1,72	11479,82	0	19,1	87,58	7,24	28,65	NA	0,91	1,35	1,35	57,15	17,04	38,34	NA	0,75	2,96	3,96	131,71	74,75	18,16	4,11	NA	0	13,91	60,07	0,02	0,73	NA	0,05	1	1,02	111,57
266	23,84	114,67	46,53	0,85	1,23	1,23	485,95	215,3	556,51	NA	0,79	3,81	4,81	23,84	79,21	32,4	11,42	NA	0	0	0	17,73	66,22	NA	0,34	1,36	1,36	1127,16	835,82	816,26	NA	73,22	273,44	3,73	17,73	73,22	25,3	NA	NA	0	0	0	47,3	73,45	NA	0,23	2,81	2,81	649,51
267	-58,8	-241,55	-40,26	0,75	1,25	1,31	249,21	92,58	185,26	12,06	0,76	3,11	4,11	-54,83	75,66	-72,24	19,85	-59050	0	2,72	-8,06	0,71	2,36	0,71	0,26	1,22	1,38	359,92	231,22	240,34	38,6	0,7	2,3	3,3	5,67	69,69	2,97	5,06	NA	0	3,63	-19,31	0,04	0,14	0,04	0,33	1,23	1,39	350,86
268	12,99	18,53	3,7	3,31	3,35	3,35	89,38	1,35	30,4	NA	0,3	0,43	1,43	68,26	29,9	43,43	NA	6981	0	15,73	69,32	13,25	24,12	3,99	0,61	1,62	1,62	109,72	46,97	46,45	NA	45,05	81,98	1,82	13,25	45,05	47,34	1,79	NA	0	0	0	12,26	12,93	5,26	11,99	13,16	13,16	156,24
269	1,17	2,55	0,37	1,13	1,32	1,32	114,71	11,33	61,27	0,08	0,54	1,18	2,18	6,02	54,19	13,04	2,67	3982	0	1,53	38,87	3,99	4,3	1,07	5,2	9,08	9,08	97,68	27,22	7,01	NA	0,07	0,08	1,08	14,53	7,25	181,97	2,72	NA	0	2,83	45,71	5,81	12,21	2,57	1,01	1,52	1,52	161,01
270	0,13	5,14	0,22	0,01	0,73	0,98	234,93	427,46	592,9	152,56	0,97	38,13	39,13	0,13	97,44	0,34	0,57	NA	0	0	0	3,09	41,01	4,1	-0,02	0,13	0,81	483,71	69,64	346,73	300,14	0,92	12,29	13,29	5,03	92,48	7,86	0,3	NA	20	1,91	10,9	0,05	1,25	0,04	0,22	0,39	0,87	273,84
271	-1,91	-1,94	NA	61,72	61,72	61,72	NA	NA	NA	NA	0,02	0,02	1,02	-1,91	1,62	-117,78	NA	NA	0	NA	NA	32,76	40,19	73,42	5,41	5,41	5,41	815,87	NA	149,18	NA	0,18	0,23	1,23	32,76	18,49	177,17	NA	NA	0	0	0	-12,66	-16,97	NA	3,94	3,94	3,94	NA
272	1,66	8,96	1,49	0,58	0,82	1,14	326,54	62,45	261,62	83,08	0,81	4,39	5,39	18,08	81,46	13,97	2,39	7285,8	0	14,73	56,39	3,14	15,38	2,94	0,27	0,49	0,69	340,67	57,03	266,14	54,31	0,8	3,9	4,9	23,38	79,58	8,27	0,46	NA	0	18,95	72,92	5,1	18,01	3,92	0,33	0,56	0,79	280,2
273	0,76	-1209,76	0,65	0,01	1	1	311,6	304,13	308,2	NA	1	-1584,89	-1583,89	0,76	100,06	0,76	NA	NA	0	0	0	1,1	114,42	0,9	0,02	0,96	0,98	297,56	274,92	283,15	5,36	99,04	10341,4	104,41	1,1	99,04	1,46	0,32	NA	2,83	0	0	11,6	65,51	2,2	0,16	0,16	1,34	69,05
274	1,29	3,35	0,46	0,54	1,61	1,71	128,03	59,98	56,11	5,31	0,61	1,59	2,59	29,42	61,37	15,42	2,34	9659	0	9,89	80,19	3,52	7,07	1,12	0,14	1,69	2,04	116,3	70,48	45,39	16	0,5	1,01	2,01	37,73	50,19	26,52	3,23	NA	0	8,05	44,6	0,98	3,44	0,37	0,73	1,11	1,34	137,12
275	-1,56	-7,79	-3,52	0,19	0,5	0,5	823,96	158,06	233,68	NA	0,8	4,01	5,01	-0,62	80,03	18,63	0,54	11278	51,35	2,13	4,35	8,92	25,77	NA	0,51	0,61	0,61	512,53	32,21	218,89	NA	0,65	1,89	2,89	13,11	65,4	56,74	0,59	NA	22,21	5,39	7,62	-17,1	-55,28	NA	0,56	0,79	0,79	733,06
276	-3,25	-4,32	-38,57	0,5	1,58	3,53	4325,98	1150,89	1064,87	2104,01	0,25	0,33	1,33	-3,25	24,89	-13,04	6,22	NA	0	0	0	-3,1	-4,39	NA	0,24	1,32	2,94	3861,62	1220,01	1122,42	1817,82	0,29	0,42	1,42	-3,1	29,39	-3,28	5,24	NA	0	0	0	3,95	4,23	9,41	6,28	12,03	12,02	867,87
277	-0,36	-2,99	-0,68	0,07	0,55	0,57	680,5	180,17	367,9	7,41	0,88	7,23	8,23	1,86	87,84	4,65	0,66	48178,5	0,38	4,15	27,89	-0,21	-2,03	-0,32	0,53	1,95	2,03	568,02	170,13	118,76	9,09	89,86	885,99	9,86	1,2	89,86	4,18	1,31	NA	0,2	1,56	42,22	-0,11	-0,99	-0,14	0,46	3,43	3,45	484,72
278	3,15	11,57	1,39	0,23	0,97	1,27	161,28	86,02	116,13	35,31	0,73	2,68	3,68	36,52	72,82	9,93	3,93	8004,75	0	14,79	89,8	8,76	22,99	3,68	0,37	1,22	1,56	152,77	79,87	93,53	31	0,62	1,63	2,63	50,16	61,91	20,83	11,47	NA	0	12,25	55,54	7,28	17,1	1,55	0,47	0,95	1,41	77,64
279	8,86	24,24	24,59	0,06	0,13	0,13	266,44	44	629,63	NA	0,63	1,74	2,74	9,8	63,45	17,04	0,4	NA	0	2,62	6,37	0,57	3,77	1,78	0,05	0,51	0,51	1139,01	429,75	949,71	NA	0,85	5,6	6,6	0,66	84,86	8,53	0,26	NA	0	0,27	0,44	25,18	49,26	33,91	0,49	0,6	0,6	490,17
280	-13,49	-15,56	-6,78	5,83	6,5	6,89	182,93	14,48	21,62	8,75	0,13	0,15	1,15	61,83	13,34	-31,73	5,26	5953,17	0	37,85	105,31	9,74	11,56	4,34	5,68	6,91	6,91	162,17	26,55	21,56	NA	0,16	0,19	1,19	83,58	15,69	117,73	11,82	NA	0	32,9	81,53	19,17	20,87	10,45	9,83	12,97	12,97	198,36
281	0,81	2,85	0,83	0,02	1,43	1,43	369,18	360	255,78	NA	0,71	2,5	3,5	97,64	71,44	1,14	NA	4716,67	0	98,2	98,24	6,57	22,84	8,59	0,26	1,43	1,43	476,09	383,65	329,36	NA	0,71	2,48	3,48	66,41	71,25	9,22	NA	NA	0	57,52	64,06	6,78	17,03	NA	0,36	1,71	1,71	478,78
282	10,25	10,57	20,99	21,97	32,59	32,59	467,01	240,21	22,63	0	0,03	0,03	1,03	10,25	3,07	333,9	NA	NA	0	0	0	-0,44	-9,48	-1,23	0,2	0,22	1,05	1029,05	17,22	970,95	808,4	0,95	20,75	21,75	-0,44	95,4	-0,46	NA	NA	0	0	0	-14,12	161,52	-2,7	0,2	0,92	0,92	69,7
283	2,04	8,36	1,51	0,2	0,99	1,04	269,15	151,25	164,16	10,11	0,76	3,09	4,09	41,41	75,57	8,83	1,02	17343,4	10,73	29,11	79,36	1,93	7,1	1,26	0,13	0,96	1,13	236,46	132,04	133,34	26,99	0,73	2,67	3,67	52,82	72,75	9,52	1,23	NA	11,45	24	60,28	1,81	4,99	0,76	0,19	1,03	1,16	153,79
284	35,65	41,59	2,68	7	7	7	27,31	NA	3,86	NA	0,14	0,17	1,17	41,1	14,28	249,72	NA	NA	0	0,41	10,88	13,3	14,34	1,06	13,68	13,68	13,68	29,09	NA	2,07	NA	0,07	0,08	1,08	17,83	7,31	181,89	NA	NA	0,11	0,36	17,17	12,17	12,75	1,07	21,91	21,98	21,98	31,95
285	-7,79	-25,84	-3,54	0,36	0,59	0,87	165,25	26,67	114,18	31,34	0,7	2,32	3,32	-7,79	69,86	10,05	0,79	NA	0	0	0	5,29	17,28	2,72	0,58	0,65	0,92	187,05	6,41	95,38	25,47	0,69	2,27	3,27	18	69,42	32,34	0,92	NA	0	6,54	29,33	4,48	21,02	3,01	0,71	0,74	0,91	244,76
286	-43,89	-915,49	-29,97	0,1	0,61	0,65	248,51	111,1	196,55	10,04	0,95	19,86	20,86	2,39	95,21	-42,97	0,15	3658,13	9,57	31,6	341,32	0,37	7,52	0,25	0,07	0,74	0,77	245,95	148,29	218,85	6,96	0,95	19,45	20,45	45,25	95,11	2,73	0,22	9027,13	0	22,01	66,43	2,22	26,63	0,67	0,13	0,64	0,69	110,23
287	34,71	43	36,8	3,97	4,17	4,17	385,91	14,54	73,42	NA	0,19	0,24	1,24	43,12	19,27	207,51	4,17	55140,5	0	8,91	14,2	-10,41	-23,47	-633,31	0,76	1,64	1,64	22147,65	10751,36	12191,76	NA	0,56	1,26	2,26	-9,02	55,66	-10,77	5,09	NA	0	84,21	-37,35	22,25	25,41	26,16	7,51	7,54	7,54	427,95
288	-0,77	100	-0,2	0,1	0,87	0,87	93,68	71,66	93,36	NA	1,01	-131,16	-130,16	-0,77	100,77	-0,76	-0,06	NA	0	0	0	6,56	34,57	NA	0,53	1,14	1,14	30,55	15	24,49	NA	81,03	427,09	5,27	6,56	81,03	8,09	2,55	NA	0	0	0	24,06	59,3	NA	1,05	1,68	1,68	9,4
289	16,68	42,4	3,12	0,41	0,68	1,63	68,06	7,63	28,18	27,11	0,61	1,54	2,54	49,4	60,66	51,67	1,63	NA	0	6,12	46,33	8,31	29,89	2,46	0,05	0,96	1,3	107,9	66,21	53,76	25,07	0,72	2,6	3,6	29,45	72,21	19,92	2,63	NA	17,99	4,46	38,44	10,22	22,63	2,46	0,12	1,14	1,82	87,54
290	-3,72	-69,72	-19,02	35,66	37,82	37,82	1861,34	10,22	4,73	NA	0,95	17,74	18,74	-3,72	94,66	13	1,11	NA	86,53	0	0	3,44	37,6	16,93	40,69	43,32	43,32	1791,5	11,93	4,53	NA	0,91	9,93	10,93	3,44	90,85	12,23	1,12	NA	85,56	0	0	5,45	35,81	22,76	17,07	17,8	18,23	1518,96
291	2,16	73,67	1,77	0,17	0,76	0,77	299,2	166,87	284,17	3,39	0,97	33,14	34,14	12,3	97,07	10,07	0,15	15430,88	0	8,33	75,29	0,57	19,45	0,49	0,12	0,69	0,7	310,19	168,17	296,98	3,59	0,97	32,83	33,83	16,22	97,04	8,25	0,09	7892,13	0	9,54	42,61	16,07	90,21	16,12	0,31	0,75	0,77	364,95
292	3,93	4,81	8,29	0,4	3,96	4,44	768,11	373,87	95,19	50,33	0,18	0,22	1,22	22,27	18,35	48,42	2,16	13770,03	1,31	38,71	57,68	1,03	1,32	2,06	0,24	2,44	2,7	729,5	279,15	128,17	34,38	0,22	0,29	1,29	15,45	22,21	25,67	1,53	5741,2	0	20,84	42,81	6,17	7,14	9,8	0,27	4,55	4,97	578,29
293	-2,1	-2,15	-4,06	74,63	74,63	74,63	622,34	0	9,32	NA	0,02	0,02	1,02	7,96	2,1	-100	NA	NA	0	19,44	110,79	10,79	12,29	NA	9,51	9,51	9,51	567,05	NA	58,94	NA	0,12	0,14	1,14	23,69	12,18	88,63	NA	NA	0	14,66	27,57	27,39	29,86	NA	12,08	12,08	12,08	296,46
294	0,98	10,07	2,89	0,05	0,14	1,1	1074,8	79,13	959,01	939,86	0,9	9,3	10,3	3,19	90,29	1,26	18,66	9675,22	0	6,53	78,13	-0,43	-9,01	-3,51	0,05	0,09	1,05	2957,42	93,31	2782,49	2675,45	0,95	19,84	20,84	0,64	95,2	-0,42	19,19	NA	0	6,07	66,42	5,86	53,28	9,75	0,14	0,14	1,09	605,6
295	-4,36	-4,36	-33,82	NA	NA	NA	2821,88	NA	0	NA	NA	NA	1	-4,36	0	NA	NA	NA	0	0	0	-13,02	-13,02	-16,83	NA	NA	NA	470,43	NA	NA	NA	NA	NA	1	-13,02	0	NA	NA	NA	0	0	0	5,84	5,86	2,58	77,43	77,43	215,43	160,63
296	1,05	3,31	0,76	0	0,52	0,58	264,63	50,89	63,47	6,09	0,68	2,16	3,16	61,62	68,37	4,91	0,41	7349,5	13,13	44,03	89,11	0,52	2,47	NA	0,01	0,3	0,39	295,47	42,92	37,52	12,25	0,79	3,72	4,72	38,48	78,8	6,47	0,48	NA	37,81	22,57	58,99	0,42	1,94	NA	0,07	0,31	0,44	169,15
297	-6,22	27,26	-2,2	0,12	0,71	0,71	128,69	48,8	151,82	0,5	1,23	-5,38	-4,38	95,73	122,83	-0,67	-1,59	10044,19	0	36,04	90,44	19,52	-34263,01	NA	0,26	0,93	0,93	180	54	169,22	0,34	1	-1756,01	-1755,01	84,88	100,06	24,2	0,29	NA	0	21,53	45,65	10,15	100,57	NA	0,49	1,05	1,08	148,13
298	4,91	16,15	3,4	0	0,97	1,3	251,99	145,92	150,71	53,05	0,7	2,29	3,29	11,21	69,59	15,02	2,19	13705,78	3,74	4,36	37,54	3,23	34,19	1,91	0,01	0,46	0,91	214,65	77,34	182,01	83,12	90,54	957,3	10,57	11,23	90,54	7,14	0,62	NA	2,44	3,27	35,31	0,88	14,37	0,58	0	0,54	0,97	239,1
299	-0,32	-0,32	-0,6	NA	NA	NA	674,08	234,14	NA	NA	NA	NA	1	-0,32	0	NA	NA	NA	0	0	0	11,47	22,17	15,43	4,76	8,36	8,36	489,9	85,94	23,92	NA	0,48	0,93	1,93	11,47	48,27	70,57	1,62	NA	0	0	0	5,57	9,84	5,56	0,97	1,34	1,34	363,62
300	0,68	3,63	0,32	0,04	0,85	0,86	171,54	95,47	90,82	1,88	0,81	4,37	5,37	5,33	81,38	29,64	0,77	50661,29	16,41	2,19	13,12	1,08	16,17	NA	0,09	0,87	0,87	223,3	145,33	149,33	1,31	0,93	13,93	14,93	5,84	93,3	13,27	0,51	NA	16,79	2,18	17,17	1,18	11,55	NA	0,01	0,84	0,88	123,45
301	1,34	5,47	0,61	0,25	0,42	0,82	165,96	14,05	81,11	32,95	0,76	3,09	4,09	12,42	75,54	9,63	0,59	7031,69	0	5,05	54,52	1,22	5,45	0,48	0,45	0,67	1,16	142,24	14,7	66,27	32,7	0,78	3,45	4,45	11,99	77,52	10,06	0,63	NA	0	3,1	39,09	0,79	4,48	0,71	0,24	0,39	2,24	329,54
302	4,69	5,71	2,96	6,18	6,18	6,18	224,55	NA	36,53	NA	0,18	0,22	1,22	28,63	17,9	26,21	NA	2006	0	15,1	77,07	15,09	19,32	8,46	4,54	4,56	4,56	204,18	0,91	44,27	NA	0,22	0,28	1,28	95,49	21,92	68,83	NA	NA	0	45,1	77,69	10,57	12,67	6,13	5,96	6,03	6,03	210,92
303	6,17	8,29	NA	0,14	3,86	3,89	551,43	453,26	136,02	3,91	0,26	0,34	1,34	26,25	25,54	35,5	25,14	NA	0	21,74	118,64	2,62	3,16	NA	0,83	6,14	6,14	1781,35	856,95	244,24	0	0,17	0,2	1,2	3,11	16,91	17,35	5,78	NA	0	0	0	3,68	3,79	NA	32,02	61	61	7509,87
304	0,74	0,81	0,82	12,01	12,01	12,01	257,54	NA	32,98	NA	0,09	0,09	1,09	59	8,56	8,69	NA	NA	0	64,11	88,85	7,7	9,17	NA	5,67	7,04	7,04	326,37	63,08	45,77	NA	16,07	19,15	1,19	82,7	16,07	47,88	NA	NA	0,02	49,05	59,93	54,74	70,44	NA	3,85	4,86	4,86	219,01
305	3,32	6,5	5,16	0,54	1,42	1,63	566,15	230,68	103,26	56,73	0,49	0,96	1,96	14,47	48,97	16,04	2,28	9875,85	28,64	17,35	51,51	3,81	6,34	6,61	0,34	2,07	2,5	632,64	299,82	105,6	72,95	0,4	0,67	1,67	14,82	39,95	20,03	2,33	NA	21,87	13,36	31,33	-1,27	-2,01	-2,18	0,13	2,15	2,6	625,46
306	4,8	12,36	2,54	0,47	1,56	1,56	192,46	125,44	115,04	0,06	0,61	1,57	2,57	15,96	61,16	7,95	7,45	15684,67	0	5,9	66,14	-58,22	-217,45	-33,97	0,56	1,2	1,2	212,38	95,64	150,71	0,04	0,73	2,73	3,73	-31,25	73,22	-78,02	1,97	NA	0	15,74	-99,63	7,1	25,56	3,29	0,68	1,26	1,26	168,98
307	37,05	89,83	20,2	0,46	1,43	1,43	198,47	92,88	95,36	NA	0,59	1,42	2,42	56,38	58,76	70,05	1,68	59972,32	0	10,54	26,58	28,08	92,78	NA	0,19	1,3	1,3	170,97	124,93	112,47	NA	0,7	2,3	3,3	41,93	69,73	47,22	2,53	14585,91	0	4,61	18,06	50,86	95,64	NA	1,09	1,92	1,92	193,07
308	7,64	8,98	14,94	5,68	6,98	7,14	711,74	126,88	81,45	16,49	0,14	0,17	1,18	21,9	14,91	54,46	146,44	25565	2,3	27,88	50,19	12,69	15,55	18,62	4,14	5,42	5,44	534,16	112,06	86,62	1,57	0,18	0,23	1,23	24,78	18,44	75,82	8,5	NA	0,19	17,75	38,48	18,15	37,06	21,99	1,17	1,71	1,71	441,05
309	117,01	117,01	NA	NA	NA	NA	NA	NA	NA	NA	NA	NA	1	117,01	0	NA	NA	NA	0	NA	0	-2767,16	145,07	-439,86	0,02	0,02	0,05	57,86	NA	1148,75	37,58	2007,46	-105,24	-0,05	-2767,16	2007,46	-137,84	NA	NA	0	0	0	1725	-50,93	44,22	0,03	0,03	0,03	9,33
310	0,07	0,39	0,27	0,74	1,08	1,08	1334,96	370,42	1067,94	NA	0,81	4,24	5,25	0,07	80,94	11,18	1,59	NA	0	0	0	3,43	19,71	12,05	0,65	0,97	0,97	1280,19	335,31	889,77	0	0,83	4,75	5,75	3,43	82,62	14,03	0,89	NA	12,34	0	0	1,25	6,73	7,93	0,77	1,07	1,07	2303,46
311	-12,09	-31,35	-8,41	0,06	1,02	1,84	253,17	100	75,13	92,12	0,6	1,54	2,59	41,99	61,42	0	2,82	12910,62	14,15	37,61	98,98	-3,33	-10,96	-3,05	0,03	0,92	1,27	333,08	190,26	133,9	75,05	0,7	2,29	3,29	39,18	69,62	8,41	2,02	NA	24,54	28,56	64,39	4,7	14,09	NA	0,44	0,98	1,56	202,42
312	0,93	0,94	4,03	77,89	80,18	80,18	1576,8	44,46	19,45	0	0,01	0,01	1,01	0,93	1,25	74,53	NA	NA	0	0	0	0,42	0,45	9,19	19,44	20,98	20,98	7894,69	573,68	372,19	NA	0,05	0,05	1,05	0,42	4,77	8,89	NA	NA	0	0	0	30,23	39,14	57,35	4,33	4,39	4,39	690,66
313	-0,62	-1,17	-0,95	0,71	2,96	4,04	552,92	155,83	60,54	82,11	0,46	0,87	1,87	12,5	46,48	8,32	1,92	21435,07	5,13	19,93	72,92	0,23	0,45	0,32	0,15	1,33	1,68	493,02	213,37	182,95	63,16	48,78	95,23	1,95	14,07	48,78	8,04	1,67	12504,77	2,45	13,55	54,8	0,16	0,31	0,12	0,36	1,51	1,69	268,53
314	2,55	2,67	1,38	7,39	25,63	25,63	196,27	138,17	7,57	0	0,05	0,05	1,05	2,55	4,51	56,5	NA	NA	0	0	0	-1,09	-2,27	NA	0	0,2	0,2	5770,73	587,79	833,1	0	0,52	1,09	2,09	-0,87	52,15	0,59	0,53	NA	37,55	2,57	10,03	1,42	2,65	17,67	0,14	0,15	0,15	4536,28
315	0,26	3,03	0,3	0,11	0,51	0,92	414,67	145,25	372,22	156,7	0,91	10,46	11,46	31,75	91,27	8,71	0,54	5090	0	35,87	74,49	-9,97	302,28	-15,66	0,1	0,41	0,41	571,81	180,15	579,88	4,27	1,03	-31,33	-30,33	15,59	103,3	-4,25	-0,04	NA	0	27,96	69,63	1,29	-71,13	NA	0,07	0,14	0,15	393,64
316	-0,78	-1,94	-0,64	0,16	0,41	0,41	214,63	43,89	174,56	NA	0,6	1,49	2,49	7,44	59,79	12,99	0,55	1137	0	6,73	44,06	9,69	16,5	3,97	0,82	0,82	0,89	149,13	NA	58,65	3,84	0,41	0,7	1,7	24,71	41,24	84,16	0,91	NA	0	6,15	25,01	31,14	57,3	7,18	1,45	3,03	3,09	83,95
317	11,56	13,91	3,83	5,58	5,94	5,99	120,71	5,14	14,06	0,73	0,17	0,2	1,2	77,95	16,89	105,48	3,14	14754,75	0	22,02	73,44	-3,13	-3,8	-0,82	5,09	6,09	6,13	95,22	12,1	12,12	0,45	0,17	0,21	1,21	75,15	17,49	18,92	3,97	NA	0	20,48	87,95	-0,75	-1,42	-0,32	0,38	1,16	1,17	155,9
318	15,07	28,58	11,24	0,68	1,31	1,4	271,44	80	126,91	10,69	0,47	0,9	1,9	15,07	47,27	46,87	1,66	NA	0	0	0	12,32	32,13	8,43	0,16	1,09	1,09	249,11	142,13	151,91	0	0,62	1,61	2,61	12,32	61,66	35,85	1,18	NA	0	0	0	5,71	13,09	3,13	1,14	1,4	1,4	199,26
319	1,96	8,09	1,03	0,19	0,38	0,38	190,1	27,05	142,36	NA	0,76	3,12	4,12	1,96	75,72	6,66	0,34	NA	0	0	0	-12,87	-76,36	-9,34	0,36	0,43	0,43	264,09	16,65	217,18	NA	0,83	4,93	5,93	-12,87	83,15	11,7	0,26	NA	0	0	0	12,52	48,32	3,73	0,87	0,91	0,91	108,5
320	19,07	25,03	12,15	1,5	4,48	4,51	231,88	150,09	50,5	1,83	0,24	0,31	1,31	98,81	23,79	98,8	NA	10559,65	0	50,79	104,67	19,05	22,2	11,13	4,58	7,36	7,43	212,62	78,6	28,22	1,84	0,14	0,17	1,17	68,81	14,18	134,38	NA	NA	0	20,58	39,54	24,14	28,31	14,68	4,88	7,57	7,61	221,34
321	12,06	42,55	7,31	0,23	1,22	1,23	220,76	153,37	152,99	1,31	0,72	2,53	3,53	22,34	71,66	24,8	2,24	29110,73	0,82	6,23	31,85	1,64	6,04	0,71	0,06	1,25	1,27	156,83	72,8	111,3	2,15	0,73	2,68	3,68	13,63	72,86	4,42	3,36	7341,23	0,34	3,61	26,62	19,13	52,5	5,14	0,19	1,46	1,48	97,87
322	4,58	22,11	1,84	0,36	1,17	1,17	146,53	92,09	113,18	0	0,79	3,83	4,83	14,91	79,19	14,27	2,77	NA	1,08	3,2	27,26	-82,07	214,14	-113,37	0,08	0,66	0,66	502,8	400,3	682,12	0	1,38	-3,61	-2,61	-54,71	138,33	-50,54	-4,73	NA	1,15	29,03	-135,87	1,93	2,93	1,09	1,72	2,89	2,89	205,59
323	0,13	0,17	0,47	0,1	1,6	1,6	1304,6	400,27	247,53	0,03	0,23	0,31	1,31	2,06	23,5	0,67	1,2	39749,46	2,63	6,9	75,76	0,34	0,48	0,53	0,01	1,4	1,4	567,37	194,68	152,93	0,01	0,3	0,42	1,42	2,16	29,79	1,19	1,18	22458,85	0,97	2,06	54,3	7,96	9,2	NA	0,11	2,45	2,45	893,73
324	18,2	163,78	6,41	0,08	1,1	1,1	128,24	109,59	108,01	NA	0,87	7,87	9	47,49	88,89	23,5	1,87	24608,5	0	10,32	55,19	12,86	75,68	NA	0,24	1,22	1,22	169,28	126,41	129,03	0,17	0,79	4,65	5,89	40,64	79,07	19,51	3,04	10525,07	0	9,4	42,77	7,38	61,4	NA	0,13	1,2	1,22	135,71
325	-99,77	804,13	-91,47	0,01	0,31	0,63	333,71	110,48	248,46	119,67	1,12	-9,06	-8,06	-91,51	112,41	-88,14	-0,41	NA	36,85	7,58	-22,73	0,8	-7,88	0,68	0,08	0,49	0,71	308,8	44,56	238,06	76,12	1,1	-10,9	-9,9	7,39	110,1	0,82	-0,46	NA	31,72	4,13	48,77	13,89	498,54	6,51	0,07	1,12	1,23	170,61
326	11,26	25,28	14,86	-0,26	1,72	2,27	480,34	412,14	207,62	115,29	0,55	1,25	2,25	23,15	55,46	25,46	112,06	8219,63	0	15,68	41,43	0,86	1,91	1,02	0,15	1,62	1,98	429,97	310,33	174,33	75,87	54,83	121,41	2,21	36,08	54,83	2,34	26,13	NA	8,51	41,6	90,17	3,95	8,71	3,11	0,16	1,43	1,86	286,98
327	17,21	74,77	5,24	0,23	0,71	0,79	110,89	40,17	74,41	7,35	0,77	3,35	4,35	22,5	76,99	36,93	0,58	49053	8,31	1,61	10,16	5,75	21,78	3,87	0,28	0,8	0,83	244,84	93,18	120,66	5,98	0,74	2,79	3,79	12,69	73,59	21,44	0,68	NA	23,57	4,66	25,53	6,21	18,89	5,71	0,6	1,31	1,32	334,26
328	26,19	27,13	39,41	18,15	30,96	30,96	547,69	223,69	17,46	NA	0,03	0,04	1,04	33,22	3,46	758,1	NA	54272	0	10,58	16,61	7,49	7,7	NA	33,67	39,62	39,62	743,57	110,27	18,54	NA	0,03	0,03	1,03	16,79	2,76	270,98	NA	NA	0	15,56	37,66	-10,74	-11,17	NA	29,66	34,31	34,31	1354,96
329	-17,41	-61,2	-7,37	0,01	0,89	0,95	154,1	90,58	51,77	5,96	0,72	2,51	3,51	33,84	71,55	-10,22	0,84	13170,16	33,98	21,7	109,43	5,8	18,06	NA	0,01	0,96	1	173,71	102,85	64,07	5,2	0,68	2,11	3,11	64,83	67,89	21,66	0,94	NA	26,01	20,72	57,08	2,68	6,96	0,58	0,02	1	1,07	78,78
330	-17,74	-34,75	NA	0,12	4,48	4,48	NA	NA	NA	NA	0,49	0,96	1,96	-17,74	48,94	-36,26	NA	NA	0	NA	0	-85,63	295,11	NA	0,03	0,43	0,43	330,6	170,46	421,84	NA	129,02	-444,63	-3,45	-83,96	129,02	-54,54	-0,66	NA	0	1,12	-5,05	-6,77	37,16	NA	0,14	0,33	0,33	519,54
331	3,9	38,85	2,08	0,1	1,11	1,11	194,56	165,02	162,84	NA	0,9	8,97	9,97	26,19	89,97	6,67	2,47	9386,33	0	11,91	73,03	0,05	0,18	NA	0,22	1,26	1,32	104,3	73,23	70,24	3,99	0,75	3,03	4,03	61,77	75,19	6,95	3,39	NA	0	13,01	63,97	5,65	29,3	NA	0,14	1,22	1,25	149,17
332	2,35	7,26	2,28	0,02	0,98	0,99	352,71	209,64	218,67	2,55	0,68	2,09	3,09	26,15	67,66	10,4	0,97	NA	0	23,06	70,62	-4,73	-12	-6,32	0,14	0,93	0,95	486,41	221,09	278,45	4,08	0,61	1,54	2,54	12,84	60,62	3,18	0,94	NA	0	17,12	57,89	-46,57	-11853,85	-27,49	0,24	0,93	0,94	214,84
333	20,94	25,82	6,73	2,35	4,69	4,69	117,01	47,26	20,18	0	0,19	0,23	1,23	43,73	18,91	128,15	5	18123,5	0	7,33	38,76	23,56	27,28	17,59	0,98	3,17	4,01	271,78	75,41	34,47	29,29	0,14	0,16	1,16	48,48	13,63	204,21	8,73	22315,5	0	18,61	39,85	20,86	24,25	NA	3,15	6,56	6,56	82,42
334	20,68	23,46	14,36	5,17	6,94	6,94	252,69	47,21	26,68	0	0,12	0,13	1,13	20,68	11,86	200,77	3,47	NA	0	0	0	1,04	1,16	NA	6,9	9,78	9,78	342,71	79,08	27,43	NA	0,1	0,11	1,11	2,25	10,19	40,25	4,45	NA	0	1,04	13,59	0,98	2,52	NA	1,87	2,13	2,13	425,29
335	-1,11	-1,58	-6,64	0,04	0,48	0,48	2169,71	133,79	221,95	NA	0,29	0,42	1,42	-0,87	29,49	16,73	0,92	64702	3,61	1,47	2,35	-0,65	-0,94	-3,9	0,25	0,69	0,69	2193,11	90,25	206,14	0	0,31	0,45	1,45	0,96	31,11	18,17	0,97	NA	0	6,77	12,96	-2,75	-4,03	-18,82	0,12	0,36	0,36	2490,44
336	6,06	9,55	1,26	2,74	2,74	2,74	74,84	NA	27,35	NA	0,37	0,58	1,58	6,06	36,55	16,58	NA	NA	0	0	0	21,42	23,82	NA	13,13	13,13	13,13	152,58	NA	11,5	NA	0,1	0,11	1,11	21,42	10,1	212,15	NA	NA	0	0	0	35,67	39,66	NA	5,48	9,94	9,94	811,36
337	-6,17	-8,5	-10,4	1,7	5,22	5,37	614,11	207,87	74,7	10,69	0,27	0,38	1,38	4,23	27,47	-1,46	2,6	10521,5	0	17,54	78,75	1,71	2,05	1,39	7,13	14,22	14,57	297,14	42,18	11,2	3,94	0,17	0,2	1,2	14,55	16,82	38,08	2,18	NA	0	7,57	41,26	10,15	13,25	5,65	0,2	3,79	3,94	202,55
338	2,63	2,76	7,1	21,03	21,03	21,03	489,06	NA	46,26	NA	0,05	0,05	1,05	25,43	4,85	54,2	NA	1449	0	61,6	85,02	21,15	23,47	12,97	4,85	10,47	10,47	223,23	118,44	21,08	NA	0,1	0,11	1,11	56,83	9,88	213,98	NA	NA	0	21,88	55,64	2,04	4,36	1,2	0,99	1,22	1,41	214,33
339	-9,17	-240,54	-2,05	0,2	1,25	1,25	81,32	47,14	44,73	0	0,96	25,24	26,24	94,16	96,19	-5,89	1,28	7232,71	0	23,09	98,52	-57,97	118,07	-46,97	0,02	0,62	0,62	294,91	207,59	348,27	0	1,49	-3,04	-2,04	23,28	149,1	-32,07	-0,89	NA	0	45,82	98,74	8,78	53,59	6,98	0,27	4,64	4,64	289,56
340	-8,75	-60,69	-4,2	0,36	0,77	0,98	174,79	60,85	147,74	31,17	0,86	5,93	6,93	30,23	85,58	-4,03	0,96	5828	0	18,72	101,64	-153,1	113,64	-44,13	0,2	0,38	0,39	104,91	42,27	242,98	3,74	2,35	-1,74	-0,74	-54,96	234,72	-61,91	-16,18	NA	0	28,29	-447,48	-9,89	7,58	-2,61	0,37	0,42	0,43	96,05
341	-6,45	-22,06	-6,15	0,97	1,19	1,24	347,12	48,57	222,84	12,23	0,71	2,42	3,42	22,21	70,78	0,49	1,83	10008,64	0	27,33	87,42	0,04	0,13	NA	0,71	1,09	1,15	147,36	34,97	93,75	5,86	70,5	239,02	3,39	66,4	70,5	5,2	1,37	NA	0	20,57	68,77	14,24	46,12	NA	0,98	1,28	1,28	156,92
342	1,3	15,75	0,73	0,11	1,05	1,05	203,71	173,42	184,84	0,07	0,92	11,11	12,11	1,3	91,74	3,35	2,15	NA	0	0	0	1,56	9,06	NA	0,22	1,15	1,15	469,81	356,72	384,71	NA	0,83	4,81	5,81	1,56	82,8	4,15	3,35	NA	0	0	0	4,89	18,48	NA	0,16	1,27	1,27	219,32
343	-7,67	-790,6	NA	0,02	0,02	0,02	NA	NA	NA	NA	0,99	102,06	103,06	-7,67	99,03	-7,75	0,01	NA	0	NA	0	42,45	97,46	19,64	1,78	1,79	1,79	168,39	0,88	93,23	NA	0,56	1,3	2,3	42,45	56,44	75,22	NA	NA	0	0	0	10,77	11,98	NA	5,04	9,9	9,9	263,51
344	-39,15	521,12	-26,05	0,61	0,83	0,83	242,2	56,61	254,04	NA	1,08	-14,31	-13,31	-39,15	107,51	-36,42	-0,65	NA	0	0	0	-3,84	29,12	NA	0,12	0,31	0,31	153,6	33,03	169,2	NA	1,13	-8,58	-7,58	-3,84	113,19	3,28	-0,2	NA	0	0	0	9,96	-259,11	NA	0,49	0,49	0,49	84,36
345	10,86	36,55	2,02	0,6	1,29	1,42	67,8	32,67	47,13	6,23	0,7	2,37	3,37	131,47	70,29	15,45	NA	4979,67	0	22,46	122,96	18,45	86,44	NA	1,02	1,42	1,42	47,08	13,15	32,78	NA	0,71	3,31	4,69	43,81	70,68	26,1	NA	NA	0	2,37	39,86	13,64	64,26	2,68	0,34	1	1	71,55
346	0,12	34,38	40,78	0	0	1	124019,84	383,45	122221,38	123773,88	1	286,24	287,24	0,12	99,65	0,12	NA	NA	0	0	0	0,07	17,59	5,95	0,04	0,05	1	32509,79	312,35	32026,53	30639,44	99,62	26301,52	264,02	1,29	99,62	0,07	NA	NA	0	109,62	78,99	30,03	50,52	0,38	0,92	1,72	1,72	4,66
347	0,43	0,69	0,37	0,36	0,84	2,01	316,48	38,71	20,74	97,26	0,38	0,62	1,62	11,98	38,31	30,84	1,56	18261	19,51	10,05	37,71	3,98	5,84	3,62	1,42	1,83	2,57	331,88	31,28	50,07	55,06	0,32	0,47	1,47	17,33	31,92	37,52	1,84	NA	7,57	12,18	38,88	1,84	2,79	3,36	1,23	2,54	3,22	662,96
348	-21,27	-23,52	-53,95	1,24	4,93	10,3	923,27	321,79	87,3	475,53	0,1	0,11	1,11	-21,27	9,56	-222,48	NA	NA	0	0	0	-4,03	-4,2	NA	2,62	10,41	24,05	NA	NA	NA	NA	0,04	0,04	1,04	-4,03	4,16	-96,81	NA	NA	0	NA	0	20,07	20,46	23,83	2,33	28,97	52,36	432,32
349	11,42	11,42	93,9	NA	NA	NA	2992,44	69,12	NA	NA	NA	NA	1	11,42	0	NA	NA	NA	0	0	0	21,28	22,76	63,4	15,1	15,36	15,36	1084,66	18,09	69,83	NA	0,07	0,07	1,07	21,28	6,51	326,86	NA	NA	0	0	0	-5,18	-5,43	NA	22,03	22,03	22,03	NA
350	-46,43	-197,37	-69,93	0,1	1,12	1,14	548,24	325,58	321,64	6,17	0,76	3,25	4,25	-36,65	76,48	-56,32	1,25	-42058,06	16,65	14,73	-39,6	-31,18	-781,76	-46,07	0,02	0,86	0,88	537,86	395,09	469,05	8,11	0,96	24,07	25,07	-23,58	96,01	-30	0,52	11666,78	6,96	8,06	-37,74	8,44	29,39	28,47	0,1	0,37	1,13	1228,47
351	4,77	4,77	NA	4,12	4,12	4,12	NA	NA	NA	NA	0	0	1	4,77	0,01	32635,17	1	NA	0	NA	0	4,45	4,45	NA	24,58	24,58	24,58	NA	NA	NA	NA	0	0	1	4,45	0,01	54643,98	1	NA	0	NA	0	4,26	4,26	NA	3,25	3,25	3,25	NA
352	3,24	62,96	1,22	0,13	1,36	1,37	137,07	113,01	71,83	0,85	0,95	18,43	19,43	22,28	94,85	9,5	4,68	24368,8	14,68	7,17	59,85	1,6	51,96	NA	0,07	0,93	1,23	118,65	75,93	79,27	25,87	0,97	31,45	32,45	15,66	96,92	4,88	3,26	NA	7,6	3,11	39,89	3,5	65,17	NA	0,24	0,98	1,01	97,19
353	0,19	19,21	0,22	0,11	1,03	1,03	431,47	378,55	414,78	NA	0,99	102,41	103,41	8,01	99,03	0,54	NA	3080,4	0	9,28	90,02	-8,85	113,16	-13,71	0,26	0,94	0,94	564,06	396,35	590,45	NA	107,82	-1379,25	-12,79	-1,6	107,82	-8,2	NA	NA	0	11,22	-1058,82	-0,6	7,41	-0,61	0,47	0,94	0,94	372,84
354	15,78	15,79	14,01	613,11	757,07	882,09	323,2	37,54	0,26	33,05	0	0	1	16,38	0,08	24911,36	3,64	6743	0	0,53	2,39	2,51	2,52	4,39	142,89	192,96	221,17	635,71	110,66	2,21	62,34	0	0	1	3,09	0,35	1970,77	4,48	NA	0	1,01	5,21	-17,87	-18,56	-29,74	18,45	19,43	21,53	605,53
355	1,48	-18,54	0,31	0,28	0,81	0,81	77,09	43,46	82,03	NA	1,08	-13,53	-12,53	1,48	107,98	4,01	-0,65	NA	0	0	0	-11,53	66,77	-4,78	0,02	0,78	0,78	150,95	132,73	174,68	NA	1,17	-6,79	-5,79	-11,53	117,27	-9,84	-1,95	NA	0	0	0	-42,62	82,16	-11,99	0,23	0,57	0,57	102,35
356	-8,04	-9,19	NA	NA	NA	NA	NA	NA	NA	NA	0,13	0,14	1,14	-8,04	12,6	-63,79	NA	NA	0	NA	0	4,84	18,93	2,91	0,72	1,42	1,42	219,02	106,4	152,38	NA	0,74	2,91	3,91	4,84	74,42	6,51	NA	NA	0	0	0	4,61	30,62	2,92	0,49	1,26	1,26	230,63
357	1,65	27,37	0,47	0,26	1,06	1,06	103,47	77,6	96,18	NA	0,94	15,63	16,63	73,81	93,99	1,75	NA	NA	0	20,51	96,82	21,21	24,4	14,77	6,41	7,65	7,65	253,48	40,47	32,79	NA	0,13	0,15	1,15	69,03	13,08	162,16	NA	NA	0	33,3	69,27	3,41	28,08	1,76	0,63	1,14	1,14	187,95
358	15,82	30,38	16,11	0,08	0,13	0,15	370,63	5,26	118,16	3,03	0,48	0,92	1,92	32,87	47,91	64,27	0,72	25976,11	12,46	17,36	32,16	13,27	28,55	NA	4,13	4,14	4,21	552,46	0,34	49,1	3,56	0,54	1,15	2,15	25,6	53,52	42,58	1,47	NA	44,26	13,41	21,55	9,86	18,35	NA	5,4	8,74	8,9	533,67
359	1,99	5,41	0,6	0,38	1,61	1,63	109,19	50,46	41,07	0,82	0,63	1,72	2,72	113,8	63,27	13,07	1,66	6115,19	0	33,54	91,05	0,1	0,28	NA	0,25	1,24	1,24	114,58	69,12	70,07	0,08	0,65	1,89	2,89	92,13	65,4	20,17	1,71	NA	0	21,27	61,22	1,67	2,9	NA	1,3	2,06	2,06	67,94
360	21,34	23,73	10,29	9,91	9,91	9,91	175,45	0	17,5	0	0,1	0,11	1,11	23,74	10,09	211,56	NA	3105	0	1,16	7,83	0,08	0,09	0,14	19,41	19,44	19,44	604,69	0,75	30,77	NA	0,05	0,05	1,05	0,08	5,14	1,62	NA	NA	0	0	0	14,82	15,5	68,2	22,8	22,82	22,82	1674,85
361	4,43	20,69	1,78	0,84	2,23	2,32	146,36	66,64	48,15	4,39	0,79	3,67	4,67	12,77	78,6	12,48	0,95	NA	0	3,35	39,26	1,24	55,09	0,61	0,29	5,35	5,55	178,28	135,27	26,7	5,21	0,98	43,45	44,45	7,61	97,75	5,51	0,15	NA	0	3,12	47,2	7,68	70,82	2,72	0,92	2,66	2,71	128,98
362	-26,59	-742,64	-69,03	0,05	1,14	1,14	944,81	590,25	540,96	NA	0,96	26,93	27,93	-19,22	96,42	-15,82	1,23	-2865,5	0	19,14	-195,97	-4,15	117,3	-3,74	0,06	0,92	0,92	328,13	284,19	329,65	NA	1,04	-29,27	-28,27	-2,98	103,54	-2,14	-0,25	NA	0	0,75	-154,59	0,01	-0,85	0,01	0	0,97	0,97	400,72
363	0,51	1,68	0,99	0,42	0,42	0,42	703,56	NA	483,2	NA	0,69	2,27	3,27	0,51	69,45	0,74	0,44	NA	0,01	0	0	10,37	36,57	NA	0,92	0,92	0,92	152,75	NA	108,23	NA	71,64	252,61	3,53	10,37	71,64	23,92	0,84	NA	0	0	0	11,24	32,4	3,1	0,26	0,36	0,36	100,51
364	-74,3	152,74	-176,31	0,04	0,12	0,12	863,69	96,16	1147,59	NA	1,49	-3,06	-2,06	-34,09	148,65	-45,29	-0,42	NA	2,26	95,41	-141,72	-3,67	9,71	-9,48	0,08	0,2	0,2	941,1	141,61	1141,24	0	1,38	-3,65	-2,65	14,26	137,73	2,87	-0,44	NA	8,84	34,07	108,61	8,25	40,47	9,16	0,07	0,38	0,38	404,04
365	13,6	13,6	4	NA	NA	NA	30,03	NA	NA	NA	NA	NA	1	13,6	0	NA	NA	NA	0	0	0	17,49	25,15	4,7	3,29	3,29	3,29	97,79	NA	29,44	NA	30,44	43,76	1,44	25,76	30,44	57,46	NA	NA	0	2,22	32,1	10,59	20,83	9,25	1,53	1,79	1,79	317,81
366	-2,07	-14,94	-2,28	0,24	0,49	0,49	401,73	87,39	340,99	NA	0,86	6,23	7,23	-1,68	86,17	4,91	0,25	6258	0	0,43	11,76	0,63	4,07	0,62	0,01	0,43	0,44	360,64	129,98	306,01	1,1	0,85	5,46	6,46	1,01	84,53	8,27	0,23	NA	0	0,37	16,84	5,32	31,88	4,01	0,04	0,31	0,32	274,29
367	-11,17	-38,54	-25,94	0,02	1,06	1,23	845,46	436,22	356,86	77,22	0,71	2,43	3,45	4,6	71,01	-9,16	1,06	8405,78	15,52	36,63	184,97	-15,42	-89,11	-40,18	0,01	0,93	1,06	948,3	516,09	505,35	78,09	0,83	4,77	5,78	-1,23	82,63	-13,28	1,06	NA	12,71	25,59	-1611,04	5,8	31,38	6,29	0,2	1,41	1,64	394,64
368	-7,48	-140,87	-1,93	0,27	1,25	1,25	94,18	54,92	71,77	NA	0,95	17,84	18,84	5,37	94,69	-6,57	1,59	3780,67	0	3,32	267,77	2,98	28,81	NA	0,02	1,29	1,29	148,55	106,07	108,85	NA	0,9	8,66	9,66	20,8	89,65	5,28	4,06	NA	0	5,36	54,53	7,08	49,78	NA	-0,18	1,48	1,48	90,34
369	-0,29	-0,53	-0,77	0,16	6,41	6,41	979,96	489,38	78,25	NA	0,46	0,85	1,85	0,34	45,96	1,96	1,91	12312,5	0	1,69	34,58	0,12	0,23	0,46	0,74	12,58	12,67	1463,65	720,59	60,85	5,49	0,5	1	2	0,51	49,98	1,2	2,05	NA	0	1,58	34,18	0,27	0,52	1,11	0,4	13,54	13,54	1513,2
370	84,82	85,77	69,32	72,08	90,25	90,25	297,47	59,05	3,25	NA	0,01	0,01	1,01	84,82	1,1	7679,32	NA	NA	0	0	0	39	39,33	73,18	60,72	120,13	120,13	683,05	334,11	5,62	NA	0,01	0,01	1,01	39	0,83	4684,95	NA	NA	0	0	0	20,25	20,27	73,52	352,69	905,81	905,81	1321,86
371	-1,32	-1,32	NA	NA	NA	NA	NA	NA	NA	NA	NA	NA	1	-1,32	0	NA	NA	NA	0	NA	NA	16,19	43,05	NA	1,48	1,6	1,6	197,51	14,78	121,89	NA	0,62	1,66	2,66	21,72	62,4	25,94	NA	NA	0	2,08	14,11	27,51	32,38	NA	6,19	6,75	6,75	122,59
372	0,79	14,5	0,17	0,01	0,86	0,86	77,16	47,59	56,27	0,11	0,95	17,33	18,33	40,88	94,54	9,04	0,7	23658,1	0,01	8,5	74,41	1,35	35,3	2,66	0,01	0,75	0,75	719,32	447,63	589,13	0,38	0,96	25,21	26,21	10,19	96,18	9,79	0,16	7343,83	1,89	12,65	-238,66	1,95	22,93	1,1	0,01	0,42	0,59	205,5
373	-17,36	-27,52	-6,79	0,52	0,71	1,01	142,26	9,69	51,78	16	0,37	0,58	1,58	11,86	36,91	14,06	1,01	6747	0	11,42	79,24	27,48	48,04	6,77	1,57	1,89	1,89	89,62	12,19	37,86	NA	0,43	0,75	1,75	53,5	42,8	104,09	3	NA	0	6,41	32,05	-46,28	634,44	-86	2,66	4,52	4,52	676,42
374	1,14	3,55	0,78	3,78	5,65	5,65	248,04	68,59	36,71	NA	0,68	2,11	3,11	1,14	67,82	1,68	5,89	NA	0	0	0	9,68	23,86	NA	3,47	4,2	4,2	200,3	31,55	43,05	NA	0,59	1,46	2,46	9,68	59,41	16,3	8,95	NA	0	0	0	5,28	16,9	NA	0,66	1,91	1,91	156,01
375	2,62	2,65	0,31	70,37	70,37	107,41	43,7	NA	0,4	15,11	0,01	0,01	1,01	2,62	0,93	281,48	NA	NA	0	0	0	6,42	7,41	0,85	5,38	7,46	7,46	48,12	13,28	6,38	NA	0,13	0,15	1,15	6,42	13,4	47,92	NA	NA	0	0	0	17,85	20,06	3,56	7	9,09	9,09	72,65
376	-1,33	-1,33	NA	NA	NA	NA	NA	NA	NA	NA	NA	NA	1	-1,33	0	NA	NA	NA	0	NA	NA	5,65	28,48	1,04	0,63	1,25	1,25	66,92	32,8	53,06	NA	80,16	404,03	5,04	5,65	80,16	7,05	NA	NA	0	0	0	-0,39	-2,06	-0,85	0,08	1,24	1,24	792,83
377	1,58	4,73	1,2	0,05	0,76	1,13	276,29	94,11	124,35	51,57	0,67	2	3	8,66	66,7	5,07	1,14	23830,33	20,02	5,38	54,12	2,78	9,05	NA	0,15	0,68	1,1	307,51	92,37	166,12	75,18	0,69	2,25	3,25	10,54	69,24	5,95	1,15	9583,27	13,13	4,67	37,37	1,62	5,79	NA	0,07	0,73	1,06	294,39
378	8,33	11,09	4,91	4,47	9,02	9,02	214,59	74,88	16,46	NA	0,25	0,33	1,33	86,03	24,92	74,28	3,33	9404,83	15,32	45,81	73,71	7,44	8,96	3,26	3,95	5	5,14	159,43	25,72	12	3,45	0,17	0,2	1,2	136,63	16,98	127,83	4,15	NA	7,89	56,58	80,7	25,22	34,34	14,7	0,7	3,65	3,66	212,09
379	10,12	58,48	8,89	0,11	-0,18	1,35	319,69	-65,79	227,38	351,74	0,83	4,78	5,78	10,12	82,69	15,78	9,59	NA	10,78	0	0	6,31	36,9	4,56	0,09	0,09	1,27	263,23	0,38	203,82	239,97	0,83	4,85	5,85	6,31	82,89	9,08	35,66	NA	4,6	0	0	2,89	20,9	3,5	0,67	0,67	1,32	440,81
380	15,64	50,11	5,19	1,42	1,45	1,45	88,3	2,55	82,22	0	0,69	2,2	3,2	15,64	68,8	22,73	NA	NA	0	0	0	18,51	40,82	3,65	1,8	1,83	1,83	71,78	1,3	38,81	NA	0,55	1,21	2,21	18,51	54,67	33,85	NA	NA	0	0	0	15,65	31,85	3,5	1,91	1,97	1,97	81,47
381	-52,37	-77,68	-9,18	2,78	3,07	3,07	34,89	5,9	20,57	NA	0,33	0,48	1,48	-52,37	32,58	-160,74	NA	966	0	0	0	14,11	36,39	NA	1,58	1,63	1,63	85,85	2,49	51,99	NA	0,61	1,58	2,58	14,11	61,23	23,04	NA	NA	0	0	0	27,8	36,77	5,19	3,64	4,1	4,1	68
382	0,44	4,7	0,3	0,02	0,57	0,96	249,73	124,01	193,97	87,27	0,91	9,58	10,58	14,35	90,55	24,24	0,75	NA	12,02	9,54	35,34	-5,14	-68,53	-3,83	0,09	0,53	0,85	271,36	109,81	222,3	78,66	0,92	12,33	13,33	16,07	92,5	-5,25	0,36	NA	9,66	11,67	96,64	0,85	14,89	0,62	0,1	0,67	0,92	265,57
383	-0,49	-0,89	-0,5	0,09	0,52	0,65	367,76	66,38	125,74	22,04	0,45	0,81	1,81	23,47	44,69	13,37	0,8	13782,71	8,38	24,21	75,14	0,12	0,22	NA	0,21	0,45	0,61	426,74	44,41	149,26	32,36	0,47	0,89	1,89	23,98	47,05	12,08	0,8	NA	10,33	20,37	55,16	0,09	0,15	0,08	0,16	0,52	0,78	327,5
384	48,38	50,2	67,2	1,1	1,1	1,1	505,62	0,04	17,83	NA	0,04	0,04	1,04	48,38	3,62	1505,65	1,01	NA	0	0	0	-5,82	-6,96	-146,9	0,11	0,11	0,11	9195,36	NA	1489,82	NA	0,16	0,2	1,2	-5,82	16,43	2,92	0,85	NA	0	0	0	-6,3	-7,59	-75,31	0,28	0,29	0,29	4354,03
385	59,95	87,43	10,24	1,44	1,49	1,49	62,18	1,03	19,32	0	0,31	0,46	1,46	64,88	31,43	221,21	1,3	78160	0	0,84	5,24	-17,57	-21,62	-14,19	0,07	1,13	1,13	293,93	57,53	54,39	NA	0,19	0,23	1,23	-17,57	18,72	-7,22	1,03	NA	0	0	0	24,78	51,12	26,82	0,14	1,09	1,09	394,04
386	128,24	-8,73	2,19	0,06	0,06	0,06	6,21	NA	96,32	NA	15,69	-1,07	-0,07	128,24	1568,7	8,18	NA	NA	0	0	0	8,6	-32,45	NA	0	0,66	0,79	183,61	151,13	229,72	29,64	1,27	-4,77	-3,77	8,6	126,5	6,8	NA	NA	0	0	0	-7,44	-533,98	-4,37	0,35	0,93	1,15	213,85
387	70,96	96,5	63,12	3,39	3,78	3,78	323,78	32,59	84,75	NA	0,26	0,36	1,36	70,96	26,47	268,14	NA	NA	0	0	0	-5,59	-5,61	-66,19	6,21	351,57	351,57	4307,88	3980,24	11,52	NA	0,27	0,27	1	-5,59	0,27	-1463,96	20,36	NA	0	0	0	33,04	33,21	68,42	20,3	188,26	188,26	753,78
388	0,19	1	0,1	-0,23	0,84	0,84	201,52	114,46	106,47	NA	0,81	4,26	5,26	19,31	81	2,9	0,87	10996,29	15,12	10,59	70,52	18,15	59,01	NA	-0,03	1,03	1,03	185,47	119,23	112,5	NA	0,69	2,25	3,25	31,79	69,25	39,42	1,06	NA	6,87	4,72	18,76	10,01	25,1	NA	0,12	1,15	1,15	188,82
389	0,07	0,97	NA	1,2	1,61	1,61	2390,25	58,39	144,18	0,02	0,93	12,88	13,88	0,31	92,79	7,15	1,04	NA	78,98	1,14	1,44	3,62	33,16	NA	0,45	1,77	1,77	2356,91	206,55	202,12	0,02	0,89	8,16	9,16	3,87	89,08	11,53	1,08	NA	72,33	1,12	1,3	12,95	51,85	NA	0,78	1,54	1,54	2219,36
390	3	10,39	1,3	0,8	1,41	1,41	157,02	66,86	110,41	NA	0,71	2,46	3,46	35,86	71,09	4,23	NA	NA	0	14,17	82,43	14,48	41,41	7,16	0,94	1,54	1,54	180,11	68,69	115,87	NA	0,65	1,86	2,86	38,74	65,05	22,25	NA	NA	0	12,01	56,18	-7,67	-11,93	-3,43	0,84	2,8	2,8	162,69
391	-18,37	-804,72	-18,85	0,13	0,24	0,51	373,61	20,1	163,66	47,94	0,98	42,81	43,81	-12,71	97,72	-4,41	0,7	3832	15,55	5,81	74,57	0,1	12,61	0,25	0,05	0,48	0,7	923,91	284,94	670,36	146,3	0,99	127,52	128,52	3,5	99,22	8,19	0,55	NA	25,82	8,63	22	5,56	26,98	6,5	0,33	0,83	0,93	424,95
392	1,21	1,32	NA	2,48	11,28	11,28	74,85	86,9	9,87	NA	0,09	0,1	1,1	12,45	8,87	13,59	NA	NA	0	2,93	21,95	41,17	47,06	19,69	2,58	6,19	6,19	174,11	77,9	21,55	NA	0,13	0,14	1,14	47,34	12,51	332,87	3,88	NA	0	2,95	10,65	3,87	4,55	3,95	2,98	5,77	5,77	371,42
393	-1,15	-8,75	-1,13	0,15	2,1	2,1	355,53	298,63	104,25	0,82	0,87	6,58	7,58	13,91	86,8	0,24	1,63	7155,17	14,01	14,71	75,77	5,69	25,36	3,87	0,01	1,59	1,6	247,52	219,1	137,72	2,17	0,78	3,46	4,46	21,4	77,58	9,11	2,52	NA	0,55	10,68	94,52	7,87	29,9	6,21	0,2	1,26	1,27	287,53
394	0	0	NA	NA	NA	NA	NA	NA	NA	NA	NA	NA	1	0	0	NA	NA	NA	0	NA	NA	0,86	25,04	NA	14,9	14,9	14,9	32870,05	NA	80,37	NA	0,97	28,11	29,11	0,86	96,56	0,89	1,04	NA	0	0	0	-0,76	174,27	NA	1,04	1,37	14,57	39269,22
395	-1,13	-1,65	-1,16	0,28	2,02	2,02	373,46	148,27	88,67	0,17	0,32	0,46	1,46	13,4	31,71	13,35	1,4	15502,07	0	14,9	73,71	-5,71	-9,17	NA	0,06	1,5	1,5	240,39	112,26	80,44	0,1	37,68	60,48	1,61	7,49	37,68	-1,21	1,33	NA	0	6,23	68,23	20,44	31,81	NA	0,44	2,26	2,27	184,21
396	3,21	-37,47	0,84	0,15	1,22	1,55	95,34	44,61	41,77	14,27	1,09	-12,66	-11,66	40,76	108,57	4,85	1,78	13456,25	0	9,83	80,51	3,22	-137,85	2,18	0,05	0,53	0,78	246,29	100,05	222,07	56	1,02	-43,88	-42,88	31,8	102,33	5,82	0,31	NA	0	13,99	52,87	10,65	115,82	3,62	0,04	0,8	0,91	123,77
397	0,38	1,28	1,13	0,04	0,84	2,3	1083,82	314,7	193,34	584,58	0,7	2,36	3,36	29,28	70,22	0,54	2,01	7719,34	18,75	86,04	89,26	21,78	75,29	13,13	0,14	1,66	2,96	219,44	90,05	42,01	77,27	71,08	245,74	3,46	55,01	71,08	38,77	1,6	NA	7,97	13,7	33,55	-7	-70,24	NA	0,01	0,54	1,78	855,12
398	19,05	22,03	4,1	8,39	8,39	8,39	78,29	NA	9,02	NA	0,14	0,16	1,16	19,05	13,52	140,87	NA	2653	0	0	0	10,15	11,05	NA	13	13,31	13,31	199,41	4,67	14,82	NA	0,08	0,09	1,09	10,15	8,1	125,29	NA	NA	0	0	0	13,19	14,04	NA	18,02	18,02	18,02	132,03
399	-1,56	-2,08	-1	0,63	4,01	4,01	227,27	194,1	57,44	NA	0,25	0,33	1,33	18,28	25,02	-6,24	NA	NA	0	12,7	101,33	23,36	25,77	18,74	2,6	10,92	10,92	292	219,97	26,43	NA	9,32	10,28	1,1	41,36	9,32	250,74	NA	NA	0	14,43	35,87	16,75	19,37	14,37	3,25	7,48	7,48	312,35
400	0,16	2,02	0,26	0,37	0,52	0,56	599,06	80,19	544,03	24,78	0,92	11,59	12,59	0,16	92,06	0,17	0,16	NA	0	0	0	-9,6	240,69	-16,82	0,21	0,48	0,63	637,5	181,12	654,61	98,84	1,04	-26,06	-25,06	-9,6	103,99	-9,24	-0,12	NA	0	0	0	3,81	453,51	NA	0,34	0,78	0,89	799,68
401	0,82	0,83	NA	69,14	69,14	69,14	87,67	NA	1,72	NA	0,01	0,01	1,01	0,82	1,45	56,76	NA	NA	0	0	0	0,25	0,32	NA	3,86	4,9	4,9	337,3	70,34	68,08	NA	0,2	0,26	1,26	0,25	20,41	1,23	NA	NA	0	0	0	-4,52	-8,49	NA	0,4	2,14	2,14	135
402	1,85	1,94	0,34	30,06	31,02	31,02	66,07	2,04	2,11	NA	0,05	0,05	1,05	121,31	4,71	39,23	NA	2268,67	0	21,69	96,93	7,72	7,96	7,21	62,9	64,79	64,79	339,96	9,81	5,19	NA	0,03	0,03	1,03	34,94	3,04	254,19	NA	NA	0	25,42	70,92	28,02	28,35	41,23	NA	NA	NA	535,47
403	-6,5	-46,56	-3,51	0,01	0,74	0,77	196,32	91,79	153,8	5	0,86	6,16	7,16	16,48	86,04	-2,4	0,54	9963,68	0	12,39	103,51	7,44	64,8	NA	0,01	1,1	1,12	280,21	227,95	182,89	4,16	88,51	771,15	8,71	22,15	88,51	9,63	1,14	6054,53	10,98	8,09	69,25	0,19	3,25	NA	0,28	1,53	1,57	189,21
404	5,99	9,91	5,14	1,17	1,37	1,4	312,2	23,38	117,14	3,88	0,4	0,65	1,65	33,85	39,52	29,65	1,3	22013,4	0	23,9	63,9	9,53	15,44	NA	1,52	1,61	1,65	277,26	9,76	100,37	3,64	0,38	0,62	1,62	37,01	38,3	37,32	1,58	NA	0	15,08	42,74	18	25,92	NA	1,78	2,24	2,27	256,89
405	-40,1	-42,82	NA	NA	NA	NA	NA	NA	NA	NA	0,06	0,07	1,07	-40,1	6,36	-630,5	NA	NA	0	NA	0	0,1	33,24	NA	0,08	0,93	0,93	5320,73	872,6	143,74	NA	1	329,31	330,31	0,1	99,7	3,01	0,98	NA	61,94	0	0	0,24	38,97	NA	0,17	0,17	0,17	3478,51
406	0	0	NA	0,15	0,43	1,08	1063,75	1039,02	3731,04	2468,98	0,93	12,44	13,44	0	92,56	0	NA	NA	0	0	NA	5,13	50,89	1,42	1,07	1,11	1,11	100,69	4,17	89,55	NA	0,9	8,93	9,93	5,13	89,93	5,7	NA	NA	0	0	0	3,55	25,28	77,39	1,13	1,16	1,16	7926,61
407	5,51	14,27	3,04	0,61	1,17	1,25	200,84	63,13	107,45	9,32	0,61	1,59	2,59	25,84	61,4	11,99	33,81	7327,5	3,33	11,22	69,81	4,24	10,15	1,87	0,4	1,45	1,51	160,83	94,09	89,76	5,12	0,58	1,39	2,39	26,18	58,23	11,46	7,21	NA	0	9,69	72,76	14,77	38,86	8,73	0,67	1,16	1,19	215,21
408	3,72	48,57	25,94	0,21	0,33	0,33	2536,97	100,94	678,06	NA	0,92	12,05	13,05	3,72	92,34	9,52	0,75	NA	65,12	0	0	2,89	26,54	19,42	0,28	0,4	0,4	2447,04	91,98	601,43	NA	89,12	818,83	9,19	2,89	89,12	9,18	0,79	NA	64,11	0	0	4,6	26,38	NA	0,4	0,58	0,58	2270,85
409	0,02	735,29	5,68	1,29	12,15	12,15	102734,45	16822,56	1548,23	NA	1	36557,06	36558,06	0,02	100	0,11	1,21	NA	0	0	0	0,05	98,85	NA	0,03	1,3	1,3	25086	12338,32	9710,92	NA	1	1862,29	1863,29	0,05	99,95	0,09	1,24	NA	0	0	0	-1,26	106,03	NA	0,03	0,28	0,28	991,59
410	4,66	4,76	8,69	40,76	47,06	47,06	679,26	89,58	14,21	NA	0,02	0,02	1,02	4,66	2,12	220,1	NA	NA	0	0	0	-14,18	-15,02	NA	17,85	17,89	17,89	NA	NA	NA	NA	0,06	0,06	1,06	-14,18	5,59	-253,7	NA	NA	0	NA	0	19,78	41,84	14,17	1,02	1,9	1,9	260,63
411	16,57	17,7	42,36	15,41	15,41	15,41	930,51	NA	58,55	NA	0,06	0,07	1,07	16,57	6,36	293,31	49,24	NA	0	0	0	9,44	9,84	NA	25,18	25,18	25,18	1387,41	NA	54,45	NA	0,04	0,04	1,04	9,44	3,97	282,3	NA	NA	0	0	0	10,17	10,73	NA	18,77	19,08	19,08	1978,1
412	-6,48	108,54	-24,45	0	0,17	0,17	1373,22	236,71	1439,21	NA	1,06	-17,75	-16,75	-6,48	105,97	10,29	-0,07	NA	0	0	0	-5,01	43,63	NA	0,01	0,22	0,22	1054,67	238,34	1162,86	NA	1,11	-9,71	-8,71	-5,01	111,48	14,11	-0,15	NA	0	0	0	3,17	-31,08	NA	0,2	0,25	0,25	750,09
413	-5,97	-26,39	-7,65	0,01	0,54	1,03	466,82	181,76	115,54	168,61	0,77	3,42	4,42	10,82	77,39	-3,43	1,05	10914,82	51,01	21,53	103,11	2,71	10,79	2,49	0,02	0,69	1,08	334,73	163,67	126,49	94,56	0,75	2,99	3,99	22,48	74,9	7,68	1,25	NA	35,43	12,96	49,02	2,76	11,13	2,59	0,15	0,86	1,23	340,56
414	NA	NA	NA	NA	NA	NA	NA	NA	NA	NA	NA	NA	NA	NA	NA	NA	NA	NA	NA	NA	NA	NA	NA	NA	NA	NA	NA	NA	NA	NA	NA	NA	NA	NA	NA	NA	NA	NA	NA	NA	NA	NA	2,34	2,5	2,05	15,95	19,56	19,59	318,11
415	0,24	0,81	0,64	0	0,78	0,82	958,81	513,18	494,1	31,12	0,7	2,35	3,35	8,97	70,18	2,17	0,7	5437,83	17,76	22,98	135,9	0,71	1,82	1,29	0	0,8	0,88	659,81	316,85	318,75	31,53	60,99	156,34	2,56	11,6	60,99	14,45	0,84	NA	12,15	19,74	74,81	0,8	2,08	1,47	0	0,89	0,93	668,01
416	0,3	0,33	0,36	0,83	2,4	2,4	434,86	62,39	39,86	NA	0,09	0,1	1,1	0,3	9,45	72,62	1,17	NA	0	0	0	0,1	0,11	0,21	1,53	3,89	3,89	769,23	127,42	54,1	0	0,07	0,08	1,08	0,1	7,3	99,77	1,28	NA	0	0	0	0,38	0,65	NA	1,18	1,61	1,71	496,11
417	2,18	6,3	3,88	0,08	0,14	0,14	261,37	27,39	418,62	NA	0,65	1,89	2,89	2,18	65,4	3,34	0,38	NA	0	0	0	1,06	2,75	12,35	0,02	0,02	0,02	4253,16	NA	2589,89	NA	0,62	1,6	2,6	1,06	61,57	1,72	0,39	NA	0	0	0	-0,32	-0,83	NA	0,01	0,01	0,01	NA
418	-1,54	-12,89	-1,04	1,8	3,21	3,21	246,93	98,55	69,89	NA	0,88	7,38	8,38	-1,54	88,06	6,99	9,29	NA	0	0	0	-33,14	345,24	-29,23	3,34	3,96	3,96	321,09	49,56	80,27	NA	109,6	-1141,89	-10,42	-33,14	109,6	-16,41	NA	NA	0	0	0	-2,12	25,48	-1,27	2,51	2,52	2,52	218,52
419	9,71	42,87	1,77	0,71	1,31	1,31	66,5	25,6	42,45	NA	0,77	3,41	4,41	28,21	77,34	12,56	NA	12654,5	0	3,38	55,77	20,47	32,86	3,32	2,49	2,69	2,69	59,02	4,47	21,66	NA	0,38	0,61	1,61	57,19	37,7	54,3	NA	NA	0	5,95	54,13	5,22	13,79	1,95	-0,06	1,61	1,61	136,13
420	28,71	52	11,32	2,05	2,43	2,43	143,57	22,46	58,41	NA	0,45	0,81	1,81	159,85	44,79	64,09	NA	6617	0	51,73	81,4	40,83	60,55	20,12	3,55	3,59	3,59	179,35	2,24	49,35	NA	0,33	0,48	1,48	112,31	32,57	125,33	NA	NA	0	35,22	57,34	6,89	10,68	5,11	3,35	3,48	3,48	269,66
421	14,77	41,76	5,27	0,16	1,55	1,55	129,78	115,07	82,89	NA	0,65	1,83	2,83	30,35	64,62	22,86	NA	10342	0	5,55	41,85	4	27,8	2,02	0,01	0,69	0,69	184,24	63,22	92,97	NA	85,62	595,29	6,95	21,58	85,62	4,67	0,76	NA	0	8,9	82,03	-34,41	-119,8	-10,17	0,29	1,59	1,59	107,59
422	34,4	65,89	21,7	0,7	1,55	1,87	229,6	92,6	108,3	34,91	0,48	0,92	1,92	41,06	47,79	77,53	4,94	71200	0	4,2	11,99	26,18	64,64	24,52	1,02	1,23	1,35	340,93	43,67	200,63	22,6	0,59	1,47	2,47	34,13	59,5	49,06	2,04	NA	0	7,44	22,56	23,37	62,65	24,02	0,8	1,12	1,19	374,15
423	5,2	61,65	4,52	0,21	1,09	1,09	316,02	241,54	271,92	0	0,92	10,84	11,85	12,61	91,56	6,51	2,74	2978,91	2,15	6,43	64,13	26,16	69,77	NA	0,96	1,56	1,56	258,72	92,99	154,73	NA	62,43	166,48	2,67	43,69	62,43	44,42	8,28	NA	0,63	9,23	23,75	15,73	23,9	NA	7,63	8,73	8,73	177,83
424	2,32	6,28	0,87	1,12	2,04	2,04	119,29	46,57	50,65	NA	0,63	1,71	2,71	25,74	63,09	16,01	1,58	5836	0	8,76	58	3,23	20,22	NA	2,31	6,08	6,08	161,62	2,27	24,87	0	0,84	5,26	6,26	66,3	84,03	7,04	2,97	NA	0	27,61	84,11	1,27	24,3	NA	0,09	1,06	1,06	364,4
425	2,76	6,8	28,53	0,13	1,01	1,17	3769,56	1398,52	1577,31	241,89	0,59	1,47	2,47	20,81	59,49	14,47	0,81	-12,86	0	187,01	-94007,78	-20,27	-79,12	-120,93	0,01	0,79	0,93	2171,66	890,57	1140,44	155,57	0,74	2,9	3,9	-0,44	74,38	-18,83	0,51	NA	0	118,28	356,94	-23,49	-502,92	-224,14	0,01	0,62	0,74	3473,22
426	4,94	9,83	4,14	0,69	2,06	2,06	304,98	128,26	93,75	0	0,5	0,99	1,99	5,24	49,77	22,64	1,91	NA	0	0,25	2,28	3,14	6,35	2,63	0,02	1,68	1,68	305,85	112,72	67,79	0,21	0,51	1,03	2,03	3,72	50,65	34,2	1,24	NA	0	0,49	2,48	-38,28	-86,47	-39,78	6,08	6,08	6,11	378,3
427	-10,84	324,07	-40,91	0	0,54	0,57	1373,49	385,6	373,46	24,7	1,03	-30,89	-29,89	-5,81	103,35	1,54	-0,05	6397,2	25,61	18,98	51,79	-9,48	77,7	NA	0,01	0,37	0,36	884,83	248,24	685,74	-5,2	111,88	-917,25	-8,2	-3,54	111,88	6,75	0,29	NA	0	10,53	26,51	-7,38	29,21	-17,74	0,1	0,36	0,35	875,52
428	2,33	3,87	0,83	0,65	1,83	1,86	130,34	58,55	49,38	1,26	0,39	0,65	1,66	42,34	39,8	39,4	2,11	12139,36	0	14,33	67,62	3,88	8,36	NA	0,42	0,68	1,44	221,32	30,02	115,74	87,63	0,54	1,16	2,16	35,06	53,6	21,52	1,94	NA	0	13,12	50,14	18,11	36,61	NA	0,61	0,74	1,72	226,54
429	42,3	57,22	14,68	3,54	4,86	4,86	126,32	33,56	25,39	NA	0,26	0,35	1,35	127,79	26,08	162,74	NA	12639	0	29,67	59,47	38,56	48,79	19,29	0,46	5,93	5,93	182,09	17,01	28,81	NA	0,21	0,27	1,27	90,8	20,97	184,66	15,25	NA	0	26,13	50,17	15,27	17,5	10,06	11,07	14,18	14,18	239,93
430	31,85	1037,65	20,52	0,18	0,83	0,89	234,52	145,65	201,51	14,09	0,97	31,58	32,58	31,94	96,93	43,47	0,24	47544	9,78	0,06	0,26	-30,55	119,13	-22,31	0,15	0,64	0,65	265,76	161,59	287,78	0,77	1,26	-4,9	-3,9	-29,3	125,65	-16,43	-1,32	NA	15,73	0,68	6,7	13,53	207,1	6	0,22	0,84	0,97	161,6
431	0,15	0,25	0,28	0	1,19	1,35	707,41	325,42	153,52	44,83	0,42	0,71	1,71	12,47	41,63	16,99	1,29	14246,2	17,49	23,94	52,23	0,02	0,05	0,02	0,01	1,05	1,1	424,77	268,6	226,95	12,69	64,83	185,48	2,86	13,79	64,83	4,68	1,17	9611,88	8,37	11,78	67,57	1,37	4,81	NA	0,17	1,03	1,05	202,92
432	1059,76	-33,89	5,51	0,03	0,03	0,03	1,89	0	60,43	0	32,27	-1,03	-0,03	1059,76	3227,22	32,84	NA	NA	0	0	0	13,3	582,83	NA	0,87	0,97	0,97	232,22	23,69	224,43	0	0,98	42,84	43,84	13,3	97,72	14,08	0,45	NA	0	0	0	3,73	68,43	NA	0,67	0,81	1	203,85
433	2	7,22	1,21	0,05	1,02	1,16	220,22	137,59	118,1	21,22	0,72	2,61	3,61	21,53	72,3	10,37	1,49	24866,92	13,43	11,81	67,77	2,51	11,52	2,85	0,23	1,25	1,52	412,82	230,46	157,92	63,62	0,64	2,93	4,59	13,01	63,88	8,28	1,77	NA	17,67	8,22	46,64	2,13	9,5	2,06	0,16	0,96	1,35	351,99
434	-0,81	-26,04	-0,28	0,93	0,93	0,94	127,97	0	116,87	0,27	0,97	31,13	32,13	41,64	96,89	11,3	0,57	15267	0	14,92	73,31	-9,98	150,23	-7,7	0,87	0,92	0,93	280,9	13,56	292,71	3,37	1,07	-16,05	-15,05	34,35	106,64	2	-3,01	NA	0	34,21	89,91	19,2	21,44	12,07	10,97	11,05	11,07	228,84
435	-1273,45	324,22	NA	0,23	0,26	0,26	NA	NA	NA	NA	4,93	-1,25	-0,25	-325,88	492,77	-258,42	NA	-1710	0	NA	-329,71	2,43	262,97	NA	0,02	2,51	2,51	351,7	344	138,26	NA	0,4	43,65	108,35	3,52	40,29	6,02	NA	NA	0	0,77	18,24	2,18	68,69	NA	0,25	0,77	0,95	91,6
436	10,57	31,57	6,49	0,29	1,28	1,3	223,69	130,36	138,16	3,03	0,66	1,98	2,99	24,34	66,53	19,49	1,96	39401,12	0	8,46	44,44	2,84	11,75	NA	0,03	1,11	1,15	326,17	230,03	209,57	6,91	0,76	3,13	4,13	14,33	75,73	6,32	1,43	13864,67	3,48	7,63	49,89	8,08	27,79	4,93	0,78	1,19	1,22	222,03
437	35,14	-99,08	15,45	0,74	0,76	0,76	160,01	4,62	207,62	NA	1,32	-3,73	-2,82	35,14	135,47	26,57	NA	NA	0	0	0	7,5	-35,54	NA	0,26	0,75	0,75	171,13	98,66	199,49	0,01	1,19	-5,61	-4,74	10,36	118,5	6,73	-1,93	NA	0	1,11	17,49	13,99	110,63	NA	0,35	1,13	1,13	140,72
438	31,37	34,67	NA	10,51	10,51	10,51	410,28	NA	39,74	NA	0,1	0,11	1,11	31,37	9,52	329,57	NA	NA	0,15	0	0	24,86	39,76	NA	0,82	2,67	2,67	130,57	89,39	48,38	NA	0,37	0,6	1,6	24,86	37,47	66,34	NA	NA	0,01	0	0	1,97	13,12	NA	0,16	0,6	1,07	301,78
439	65,62	116,49	58,36	2,29	2,29	2,29	323,71	NA	139,79	NA	0,44	0,78	1,78	65,62	43,66	150,3	NA	NA	0	0	0	-13,88	-15,57	NA	9,26	9,26	9,26	479,29	NA	51,16	NA	0,11	0,12	1,12	3,39	10,86	-127,84	NA	NA	0	16,81	91,59	-0,81	-1,28	NA	2,44	2,69	2,69	229,29
440	0,95	2,59	0,69	0,03	1,19	1,29	265,7	146,33	112,81	14,16	0,64	1,74	2,74	8,77	63,54	3,75	1,5	27600,98	10,73	5,71	73,77	0,57	2,11	0,49	0,1	1,11	1,2	313,87	193,07	171,96	17,94	0,73	2,72	3,72	6,19	73,12	2,29	1,61	13298,24	10,15	3,52	43,36	0,6	1,93	NA	0,1	1,16	1,28	215,17
441	-1,94	-20,51	-3,35	0,45	0,57	0,57	630,82	65,3	469,9	NA	0,91	9,6	10,6	-1,94	90,56	23,25	0,19	NA	15,24	0	0	NA	NA	NA	NA	NA	NA	NA	NA	NA	NA	NA	NA	NA	NA	NA	NA	NA	NA	NA	NA	NA	0,06	0,11	0,13	0,08	0,19	1,19	815,28
442	2	4,2	1,36	0,57	2,91	3,18	247,48	85,99	38,51	11,37	0,51	1,07	2,1	27,19	52,44	13,17	1,8	20592,38	4,34	17,13	75,02	-5,87	-15,69	-3,55	0,05	1,46	1,79	220,21	54,43	39,96	15,68	0,62	1,64	2,67	25,1	61,51	-0,64	1,26	10442,84	12,48	13,42	62,78	7,2	17,1	4,01	0,03	1,35	1,7	202,46
443	1,42	3,74	0,26	1,39	1,4	1,6	54,31	0,16	41,5	8,7	0,62	1,63	2,63	6,69	61,98	2,29	NA	1119	0	0,98	64,34	0,23	0,35	0,03	0,72	0,8	3,05	46,52	1,15	15,07	33,94	0,33	0,49	1,49	13,57	32,75	0,71	NA	NA	0	1,71	35,24	2,49	5,31	0,46	-0,23	0,3	1,89	67,85
444	23,35	23,35	67,03	NA	NA	NA	1045,06	NA	NA	NA	NA	NA	1	23,35	0	NA	NA	NA	0	0	0	17,6	18,77	NA	16,07	16,07	16,07	674,47	NA	41,5	NA	0,06	0,07	1,07	17,6	6,22	282,94	NA	NA	0	0	0	-8,06	-8,31	-50,64	10,07	10,58	14,55	2287,43
445	1,6	1,98	NA	1,74	4,39	5,23	258,76	103,62	39,03	32,85	0,19	0,24	1,24	58,2	19,38	38,37	4,44	NA	0	29,17	59,15	6,47	9,29	NA	1,42	3,28	3,6	206,66	93,64	50,45	16,14	0,3	0,44	1,44	54,81	30,32	37,24	7,07	NA	0	20,18	53,85	13,88	18,36	NA	2,58	4,12	4,77	238,67
446	14,13	34,31	271,56	1,19	1,26	1,26	6994,15	258,31	4067,8	NA	0,59	1,43	2,43	14,13	58,81	32,93	1,58	NA	0	0	0	-28,25	-28,25	NA	NA	NA	NA	NA	NA	NA	NA	NA	NA	1	-28,25	0	NA	1,39	NA	0	NA	NA	-2,37	-2,37	NA	NA	NA	NA	NA
447	1,14	3,77	0,28	0,35	1,06	1,31	88,45	42,39	60,11	15,53	0,7	2,3	3,3	36,42	69,69	6,99	5,35	NA	0	8,57	86,4	0,95	5,82	0,41	0,06	0,71	0,81	155,35	82,51	127,72	13,4	0,84	5,11	6,11	16,6	83,62	1,55	4,35	NA	0	4,54	60,44	-0,3	-0,82	-0,08	0,38	1,2	1,47	96,64
448	4,8	7,96	4,55	1	2,43	2,43	344,94	193,63	134,79	NA	0,4	0,66	1,66	12,93	39,69	19,56	17,01	42089	0	7,71	44,12	36,93	61,72	NA	0,8	2,44	2,44	326,05	209,89	128,12	NA	0,4	0,67	1,67	42,15	40,17	94,91	19,45	NA	0	3,45	10,33	22,66	28,92	NA	2,33	4,04	4,04	304,09
449	5,01	7,82	4,02	3,19	3,22	3,22	122,76	3,41	89,62	NA	0,36	0,56	1,56	5,01	35,89	13,96	NA	NA	0	0	0	1,57	2,07	0,33	3,02	3,78	4,1	76,73	14,12	18,5	5,9	0,24	0,32	1,32	1,57	24,38	6,43	NA	NA	0	0	0	-37,31	-53,38	-6,63	2,17	3,49	3,49	64,65
450	-0,51	-12,11	-0,59	0,08	0,47	0,47	426,2	160,41	173,47	NA	0,96	22,92	23,92	3,64	95,82	13	0,11	26235	54,63	4,86	16,06	4,53	35,3	3,02	0,98	3,14	3,14	243,06	67,72	31,41	NA	87,17	679,48	7,79	14,81	87,17	30,61	1,47	NA	0	6,86	27,74	-7,29	-16,99	-2,84	0,46	3,79	4,92	141,86
451	0,14	0,62	0,04	0,2	0,2	2,54	114,45	NA	44,24	104,92	0,77	3,35	4,35	0,14	77,02	0,19	62,04	NA	0	0	0	0,29	5,68	0,2	3,77	4,24	8,12	248,43	14,32	30,24	117,26	0,95	18,83	19,83	0,29	94,96	0,3	NA	NA	0	0	0	0,66	0,75	0,53	0,89	1,2	3,56	289,45
452	51,83	62,55	NA	5,92	5,92	5,92	NA	NA	NA	NA	0,17	0,21	1,21	109,89	17,13	302,65	NA	NA	0,05	NA	46,11	9,55	9,88	NA	31,81	31,81	31,81	2790,79	NA	86,4	NA	0,03	0,04	1,04	9,55	3,39	281,54	NA	NA	0,01	0	0	15,44	17,17	NA	9,94	9,94	9,94	1798,89
453	32,5	48,75	16,18	1,71	3	3	51,28	76,9	59,74	NA	0,33	0,5	1,5	32,5	33,33	97,52	NA	NA	0	0	0	8,38	10,87	NA	1,22	2,56	2,56	213,43	61,23	45,39	NA	0,23	0,3	1,3	29,51	22,95	87,7	1,73	NA	0,08	9,13	28,28	6,41	8,16	NA	2,7	3,55	3,55	288,56
454	-116,3	-341,04	-844,31	0,07	0,79	0,8	2642,66	1225,55	1716,49	26,58	0,66	1,93	2,93	-75,38	65,9	-131,91	0,73	-4079	0	297,05	-105,01	52,35	81,23	31,05	0,46	2,47	2,48	215,9	152,35	75,8	0,76	0,36	0,55	1,55	64,57	35,56	171,8	5,35	NA	0	4,97	9,21	27,16	34,78	NA	1,02	4,46	4,47	278,42
455	0,24	1,65	0,27	0,45	0,72	0,72	419,13	95,79	352,35	NA	0,86	5,98	6,98	26,03	85,68	17,83	0,39	16851,33	0	29,71	56,74	3,73	19,42	NA	0,48	0,7	0,7	378	65,84	299,37	NA	0,81	4,2	5,2	35,78	80,78	25,92	0,83	NA	0	23,48	42,5	1,49	9,61	1,76	0,61	1	1	432,2
456	1,72	3,99	1,23	1,46	1,48	1,48	259,15	2,08	132,74	NA	0,57	1,31	2,31	94,26	56,79	41,53	2	4189	0	65,88	76,25	22,66	28,24	NA	5,16	5,19	5,19	381,07	1,53	72,68	NA	0,2	0,25	1,25	22,43	19,75	237,63	NA	NA	0	0,73	2,08	29,92	32,41	NA	13,55	13,59	13,59	692,74
457	8,23	8,43	12,87	41,61	41,61	41,65	569,52	NA	13,52	0,47	0,02	0,02	1,02	8,23	2,4	342,66	NA	NA	0	0	0	12,96	13,72	25,86	18,1	18,1	18,11	726,13	0	39,65	0,4	0,06	0,06	1,06	12,96	5,52	234,8	NA	NA	0	0	0	10,99	11,46	17,75	24,17	24,17	24,19	587,84
458	2,97	7,79	1,17	0,02	1,17	1,43	142,94	99,12	86,14	22,65	0,62	1,62	2,62	41,56	61,86	14,34	3,22	19147,1	0	15,16	74,79	4,08	14,74	NA	0,02	0,6	1,32	164,52	68,22	116,32	82,95	0,72	2,62	3,62	36,06	72,35	10,25	5,01	NA	0	10,45	55,69	5,27	18,28	NA	0,39	1,2	1,37	52,63
459	1,11	1,49	2,13	0,14	0,5	0,52	700,08	23,55	35,94	0,98	0,25	0,34	1,34	1,62	25,37	18,68	0,95	207106,33	19,5	0,98	9,54	-1,47	-2,11	-12,92	0,02	0,18	0,2	3201,7	68,15	270,74	8,86	0,3	0,43	1,43	-0,44	30,22	13,17	0,89	19247,2	21,22	6,59	10,62	0,64	0,94	5,28	0,03	0,07	0,1	3007,96
460	-14,45	73,43	-6,76	0,01	0,38	0,67	170,27	74,25	201,53	59,51	1,2	-6,08	-5,08	-12,44	119,68	-7,47	-0,97	NA	0	0,94	-35,66	14,26	253,89	7,59	0,11	0,74	0,76	193,68	98,26	155,9	3,55	0,94	16,8	17,8	14,93	94,38	20,5	0,52	NA	0	0,26	1,98	16,69	68,76	6,12	0,03	0,89	0,91	133,4
461	-0,06	-9,91	-0,9	0,06	0,36	1,98	5210,24	768,23	2571,99	4209,3	0,99	156,29	157,29	-0,06	99,36	0,32	33,66	NA	44,56	0	0	-3,42	-24,79	-5,33	0,04	0,33	1,23	567,33	133,49	316,94	406,61	0,86	6,25	7,25	-3,42	86,21	-3,44	15,58	NA	23,96	0	0	-0,34	-4,1	-599,64	0,3	0,26	1,14	633573,77
462	5,98	10,24	2,24	2,4	2,4	2,4	136,2	NA	56,1	NA	0,42	0,71	1,71	5,98	41,65	14,35	NA	NA	0	0	0	16,71	25,12	NA	2,99	2,99	2,99	94,52	NA	31,28	NA	0,33	0,5	1,5	16,71	33,47	49,94	NA	NA	0	0	0	15,69	33,63	NA	1,26	1,87	1,87	78,79
463	6,32	15,01	1,89	0,96	2,16	2,16	108,77	59,51	49,87	NA	0,58	1,37	2,37	6,32	57,86	49,9	NA	NA	0	0	0	1,09	3,62	0,43	0,55	2,27	2,27	145,77	109,22	26,41	NA	0,7	2,33	3,33	7,62	70,01	1,55	NA	NA	25,7	2,61	41,94	-21,34	-117,41	-6,67	0,43	1,22	1,22	113,81
464	0,89	0,96	0,06	14,88	14,95	14,95	26,17	0,12	1,73	NA	0,08	0,08	1,08	1,78	7,78	11,42	NA	NA	0	0,06	5,89	60,89	86,78	NA	2,71	2,79	2,79	59,86	1,32	17,64	NA	0,3	0,43	1,43	72,28	29,84	211,85	4,32	NA	0	1,31	8,58	21,83	27,8	NA	2,26	4,2	4,2	514,87
465	16,53	48,17	11,91	0,83	1,58	1,58	262,29	121,2	161,47	0,22	0,66	1,91	2,91	66,08	65,69	35,52	5,4	17305,5	0	35,7	58,8	15,73	55,47	NA	0,92	1,26	1,26	303,93	49,12	118,6	-0,59	0,72	2,53	3,53	65,81	71,65	33,36	1,41	NA	31,6	30,97	46,79	17,26	41,99	NA	0,99	1,92	1,92	341
466	0,65	1,28	0,61	0,12	1,5	1,79	345,79	228,72	166,29	50,16	0,5	0,98	1,98	17,58	49,6	15,92	4,33	13005,2	0	16,09	57,9	0,8	1,58	0,73	0,31	1,55	1,79	331,13	193,82	156,03	37,88	0,49	0,97	1,97	22,49	49,19	13,3	3,78	NA	0	13,71	45,13	5,5	16,67	3,48	0,35	1,37	1,38	230,26
467	12,99	17,19	0,88	0,64	25,8	25,8	24,54	23,67	0,94	NA	0,24	0,32	1,32	12,99	24,46	53,11	NA	NA	0	0	0	-2,16	-4,59	NA	5,91	16,6	16,6	25,53	7,94	0,74	NA	0,53	1,12	2,12	-2,16	52,81	2,33	1,9	NA	0	0	0	-0,78	-3,58	NA	4,49	45,6	45,6	50,18
468	1,77	7	0,45	0,85	1,23	1,23	92,72	25,79	68,52	NA	0,75	2,96	3,96	4,43	74,72	7,19	3,12	1843	0	0,68	24,53	9,2	41,88	5,83	0,15	1,28	1,28	230,41	200,79	177,8	NA	0,78	3,55	4,55	11,78	78,02	17,04	NA	NA	0	1,63	13,5	25,57	32,91	10,55	4,28	4,49	4,49	150,16
469	8,73	8,96	3,58	21,18	38,38	38,38	149,17	6,34	3,84	NA	0,03	0,03	1,03	8,73	2,65	342,1	NA	NA	0	0	0	-2,34	-2,83	NA	3,48	5,7	5,7	NA	NA	NA	NA	17,54	21,27	1,21	-2,34	17,54	-13,31	NA	NA	16,38	NA	0	-50,05	-63,93	NA	1,81	4,61	4,61	NA
470	1,39	1,59	1,55	7,06	8,96	8,96	403,93	84,59	44,57	NA	0,12	0,14	1,14	99,26	12,04	11,58	NA	NA	0	108,6	175,31	13,97	17,34	NA	3,94	5,52	5,52	121,14	34,18	21,72	NA	0,19	0,24	1,24	174,6	19,43	71,92	NA	NA	0	38,53	68,22	26,59	31,94	NA	5,36	6,48	6,48	170,35
471	5,17	13,93	0,91	1,31	3,29	3,29	63,7	19,71	9,96	NA	0,63	1,69	2,69	151,94	62,87	23,48	1,76	NA	0	25,68	85,54	2,12	6,3	0,5	1,01	1,75	1,75	86,35	28,67	38,79	NA	0,66	1,97	2,97	114,83	66,33	33,9	2,68	NA	0	26,74	78,82	21,91	33,58	4,33	1,18	2,61	2,61	71,97
472	10,67	55,84	2,45	1,1	1,24	1,24	83,73	9,21	66,83	0	0,81	4,24	5,24	36,4	80,9	13,18	NA	3412,3	0	5,92	59,36	1,01	2,63	0,57	1,18	1,52	1,52	205,3	41,73	125,14	NA	61,69	161,03	2,61	12	61,69	4,38	5,97	NA	0	6,2	62,17	6,71	13,29	4,22	1,21	1,54	1,54	229,1
473	0,46	0,46	2,1	718,57	718,57	718,57	482,77	NA	2,3	NA	0	0	1	0,46	0,14	328,57	NA	NA	0	0	0	14,46	100	NA	0,56	1,17	1,17	231,43	7,15	195,79	0,43	0,86	5,92	6,92	14,46	85,54	16,9	NA	NA	0	0	0	NA	NA	NA	NA	NA	NA	NA
474	2,56	11,96	1,62	0,01	1,27	1,27	231,11	227,08	179,17	NA	0,79	3,67	4,67	2,56	78,61	3,25	NA	NA	0,22	0	0	23,7	26,58	NA	3,32	9,21	9,21	67,72	42,84	6,82	NA	10,86	12,18	1,12	23,7	10,86	218,27	NA	NA	0,67	0	0	14,58	19,29	NA	1,62	4,09	4,09	106,13
475	1,09	1,09	1,15	NA	NA	NA	384,06	NA	NA	26,44	NA	NA	1	1,09	0	NA	NA	NA	0	0	0	-175,77	-248,62	-103,47	3,41	3,41	3,41	214,28	NA	59,93	NA	0,29	0,41	1,41	-29,84	29,3	-599,83	NA	NA	1,02	85,91	-16627,78	1,57	29,78	0,23	0,61	1,12	1,12	54,15
476	9	36,04	3,53	0,07	0,54	1,34	142,66	41,63	67,66	70,2	0,75	3,01	4,01	24,52	75,04	17,18	1,74	22709,4	13,89	6,08	38,52	10,17	44,93	3,66	0,06	0,52	1,2	131,03	42,55	69,19	63,83	0,77	3,42	4,42	28,06	77,37	18,94	1,8	NA	17,79	6,44	48,14	11,15	43,48	3,64	0,12	0,65	1,24	118,79
477	4,2	54,39	2,72	0,02	1,03	1,03	202,7	211,98	210,28	NA	0,92	11,96	12,96	54,23	92,29	4,71	1,14	2830,31	0	32,4	86,62	17,73	79,49	NA	0,03	1,3	1,3	165,62	154,97	122,1	NA	0,78	3,48	4,48	97,4	77,7	24,17	7,41	NA	0	26,26	56,81	4,98	23,3	NA	0,55	1,3	1,3	207,3
478	-8,08	-8,98	-11,03	10,26	10,26	10,26	262	NA	47,89	NA	0,1	0,11	1,11	50,69	10	-80,78	NA	1378,5	0	80,19	108,67	22,92	26,81	10,59	6,1	7,14	7,14	168,17	24,26	23,29	NA	0,15	0,17	1,17	127,32	14,53	157,69	NA	NA	0	48,24	77,71	20,74	22,6	34,13	12,94	12,94	12,94	599,09
479	9,38	75,45	NA	1,14	1,14	1,14	43,27	NA	37,47	NA	0,88	7,04	8,04	9,38	87,57	10,71	NA	NA	0	0	0	47,41	58,58	NA	2,03	5,54	5,54	15,04	9,43	2,68	NA	0,18	0,22	1,24	47,41	18,03	262,87	NA	NA	0	0	0	55,21	68,5	NA	4,08	4,51	4,51	46,58
480	8,76	16,05	11,02	1,05	2,02	2,02	458,2	163,8	165,06	0,19	0,45	0,83	1,83	15,43	45,46	29,38	2,59	33540,4	0,95	8,41	25,89	6,09	11,3	NA	0,97	2,11	2,11	418,88	168,75	135,96	0,12	46,1	85,55	1,86	10,66	46,1	24,21	2,62	NA	2,93	3,88	16,76	7,69	9,26	NA	5,73	9,78	9,78	252,53
481	4,08	9,65	5,02	0,94	1,02	1,07	447,45	20,71	254,9	11,67	0,58	1,36	2,36	4,08	57,7	13,37	1,1	NA	0	0	0	35,94	59,63	39,92	0,81	1,76	2,01	404,32	150,98	158,87	39,39	0,4	0,66	1,66	35,94	39,73	95,7	3,01	NA	0	0	0	48,03	54,87	49,38	3,26	5,52	5,69	374,26
482	29,15	340,76	6,07	0,19	0,83	0,83	75,8	43,76	68,39	0,07	0,91	10,69	11,69	40,17	91,45	42,82	0,37	19920	0	2,29	27,65	6,55	44,29	1,5	0,22	0,75	1,04	83,52	37,22	70,38	20,61	0,85	5,76	6,76	17,6	85,21	21,06	1,3	NA	0	2,54	31,92	-2,72	-41,01	-1	0,08	0,25	0,41	133,57
483	11,59	25,26	8,56	0,48	1,43	1,49	268,76	124,48	132,32	7,53	0,54	1,18	2,18	21,8	54,13	27,76	1,96	39907,75	0	7,54	38,76	10,47	26,44	7,6	0,14	1,13	1,32	264,26	118,24	120,29	22,33	60,4	152,51	2,53	17,54	60,4	21,42	1,39	12312,3	0	3,7	21,66	14,29	23,03	10,88	0,1	2,32	2,58	277,21
484	3,87	16,14	2,47	0,39	1,05	1,15	232,75	112,22	171,35	17,89	0,76	3,17	4,17	29,72	76,04	9,11	1,75	15714,89	0	16,53	70,85	23,3	55,61	17,01	0,21	1,45	1,47	265,76	166,61	134,41	3,88	0,58	1,39	2,39	44,06	58,09	46,4	1,98	NA	0	10,9	27,38	55,45	77,13	NA	0,57	1,87	1,88	270,93
485	19,04	49,89	6,87	0,05	0,08	0,75	131,3	1,79	79,63	54,17	0,62	1,62	2,62	45,7	61,83	33,98	0,7	17958	0	9,62	49,2	17,13	28,31	3,07	0,21	0,37	0,75	65,15	3,86	24,17	9,07	39,47	65,22	1,65	69,6	39,47	58,18	0,84	NA	0	9,39	82,58	-13,89	-30,85	-3,11	0,1	0,11	0,34	81,63
486	-9,1	113,25	NA	0,04	0,15	0,15	NA	NA	NA	NA	1,08	-13,44	-12,44	-3,29	108,04	-8,43	-0,08	-2818	1,14	NA	-202,06	-3,22	52,05	-11,78	0,14	0,15	0,16	1332,23	13,37	1399	20,32	1,06	-17,17	-16,17	-0,74	106,18	-1,23	-0,07	NA	0	6,28	33,26	21,42	137,05	4,2	1,24	1,74	1,74	71,44
487	-14,72	-62,61	-6,73	2	2	2	166,48	NA	37,9	NA	0,23	0,98	4,25	13,73	76,49	47,22	0,44	1477,5	0	13,01	178,44	7,8	21,39	8,63	0,91	1,04	1,04	403,14	33,33	253,42	NA	0,64	1,74	2,74	35,95	63,56	61,31	1,07	NA	0	31,18	66,96	11,1	48,1	15,26	0,69	1,43	1,43	500,28
488	1,29	10,95	0,56	0,25	1,13	1,13	158,06	121,76	137,89	NA	0,88	7,48	8,48	18,08	88,21	1,46	NA	10743	0	7,29	78,99	3,41	21,69	0,88	0,14	1,19	1,19	93,51	81,45	77,68	NA	84,27	535,77	6,36	66,8	84,27	4,05	NA	NA	0	16,28	87,08	4,53	23,57	3,02	0,52	1,24	1,24	242,13
489	6,66	60,01	3,06	0,21	1,09	1,09	167,03	130,11	130,22	NA	0,89	8,01	9,01	10,94	88,9	7,74	3,84	15461,67	10,06	1,96	27,63	13,15	59,07	NA	0,71	1,2	1,21	156,71	58,12	120,41	1,89	0,78	3,49	4,49	28,75	77,75	17,96	3,88	NA	0	4,97	32,58	14,4	35,04	5,47	1,44	1,57	1,57	138,32
490	0,15	13,52	0,16	0,1	0,19	0,86	378,09	30,87	346,79	236,85	0,99	86,53	87,56	0,15	98,86	3,08	0,38	NA	0	0	0	4	68,3	1,55	0,15	0,2	0,97	141,02	5,51	115,61	89,09	0,94	16,05	17,05	4	94,14	10,05	0,86	NA	0	0	0	-3,42	1810,57	-3,54	0,1	0,13	0,87	376,21
491	-10,9	-12,69	NA	7,09	7,1	7,1	NA	NA	NA	NA	0,14	0,16	1,16	-10,9	14,08	-77,44	NA	NA	0	NA	0	32,28	35,69	NA	9,22	10,48	10,48	253,1	29,96	23,89	NA	0,1	0,11	1,11	43,7	9,55	338,19	NA	NA	0	7,02	19,01	7,6	24,91	NA	0,25	0,33	0,33	602,83
492	2,71	5,38	3,58	0,07	0,71	2,07	481,78	108,15	168,68	233,7	0,5	0,99	1,99	31,62	49,71	15,07	1,93	20055,47	0	38,27	71,36	1,32	3,97	1,33	0,41	1,61	1,87	366,79	193,56	161,66	42,39	0,67	2,01	3,01	21,86	66,72	6,1	2,12	NA	0	14,79	51,43	22,76	38,22	NA	0,81	1,64	2,55	235,6
493	0,71	7,21	2,81	0,08	2,41	2,48	1438,9	202,41	310,89	24,79	0,9	9,15	10,16	8,55	90,15	3,1	1,7	17513,7	1,62	31,01	59,4	0,15	1,3	0,5	0,16	4,19	4,41	1231,7	117,37	121,21	28,45	0,89	7,74	8,74	9,21	88,51	3,01	1,71	NA	0,93	22,14	52,8	7,05	38,28	9,52	1,85	13,86	14,81	491,74
494	12,21	97,7	3,93	0,11	1,14	1,14	117,22	104,31	101,45	NA	0,88	7	8	25,79	87,51	13,95	NA	1747,83	0	4,38	49,16	-50,44	90,59	-36,92	0,04	0,65	0,65	266,41	248,67	404,85	NA	1,56	-2,8	-1,8	-50,44	155,68	-32,4	NA	NA	0,2	0	0	-88,56	123,08	-259,69	0,23	4,45	4,45	1067,43
495	-8,54	-13,1	-3,68	3,34	3,72	3,83	156,81	14,35	37,49	4,02	0,35	0,53	1,53	83,74	34,8	-6,71	10,55	NA	0	39,75	93,1	15,84	26,93	NA	2,59	2,95	3	148,46	17,37	47,71	1,94	0,41	0,7	1,7	89,29	41,17	43,66	22,12	NA	0	21,99	54,42	17,18	22,2	NA	2,99	4,28	4,46	119,09
496	2,11	2,12	6	196,65	196,65	196,65	1033,96	NA	5,2	NA	0,01	0,01	1,01	2,11	0,51	415,38	NA	NA	0	0	0	10,26	25,65	14,37	1,67	1,67	1,67	509,47	NA	302,21	NA	59,98	149,9	2,5	10,26	59,98	17,11	NA	NA	0,01	0	0	18,02	19,05	73,28	18,57	18,57	18,57	1480,02
497	21,33	108,22	11,01	0,33	0,58	0,58	187,82	33,07	134,26	NA	0,8	4,07	5,07	51,19	80,29	29,62	0,49	12126	0	15,41	94,99	6,26	15,99	10,03	0,61	0,77	0,77	583,89	28,64	170,92	0	0,61	1,56	2,56	6,26	60,89	52,02	0,91	NA	0	0	0	34,25	57,31	45,51	0,62	2,11	2,11	483,64
498	9,53	10,94	2,05	6,22	7,74	7,74	19,55	15,13	9,96	NA	0,13	0,15	1,15	34,67	12,88	73,97	NA	2155	0	5,4	67,84	13	18,96	6,88	1,8	3,18	3,18	192,81	82,88	59,98	NA	31,45	45,89	1,46	63,11	31,45	41,32	NA	NA	0	26,54	65,7	-0,79	-1,17	-0,33	1,32	3,11	3,11	151,56
499	0,71	-22,78	1,56	0,12	0,84	0,84	796,89	483,53	674,11	0,44	0,93	-29,85	-32,06	8,28	103,12	4,72	0,12	12825,9	0	16,56	91,56	2,2	-213,1	NA	0,01	0,93	0,93	435,92	310,02	336,42	0,23	0,83	-80,52	-96,8	7,08	83,18	6,52	0,12	NA	0	4,21	28,94	0,79	-56,67	1,49	0,02	0,55	0,55	683,75
500	-3,51	-10,07	-11,71	0,96	1,06	1,06	1216,13	75,89	784,09	NA	0,65	1,87	2,87	-2,97	65,19	0,05	1,14	1734,25	0	1,8	54,14	5,24	15,95	NA	0,6	0,65	1,1	1008,93	32,78	650,1	304,91	0,67	2,05	3,05	5,69	67,17	11,99	1,27	NA	2,02	0,92	3,18	4,03	13,34	NA	0,6	1,27	1,27	403,11
501	0,06	0,14	NA	0,6	1,55	1,55	318,81	171,23	180,69	0,16	0,58	1,37	2,37	11,94	57,8	2,46	3,88	NA	0	7,35	55,74	3,26	5,54	NA	0,87	1,39	2,13	315	65,95	126,74	94,55	0,41	0,7	1,7	18,76	41,18	11,87	4,51	NA	0	9,52	50,68	2,57	9,85	3,16	0,43	0,92	1,32	446,05
502	41,6	47,51	NA	8,05	8,05	8,05	NA	NA	NA	NA	0,12	0,14	1,14	41,6	12,43	334,69	NA	NA	0	NA	0	-3,07	-3,23	NA	20,22	20,22	20,22	806,33	NA	39,43	NA	0,05	0,05	1,05	-3,07	4,94	-62,08	NA	NA	0	0	0	40,57	68,83	NA	1,85	2,44	2,44	167,09
503	-3,62	-10	-2,23	0,39	1,3	1,33	224,07	116,53	96,56	3,95	0,64	1,76	2,76	51,99	63,79	5,55	2,25	5487,88	17,75	34,23	83,42	0,8	3,78	0,76	0,42	0,73	1,34	345,47	74,03	201,35	146,81	0,79	3,73	4,73	36,24	78,88	6,41	4,9	NA	18,29	33,64	76,84	24,06	57,25	12,41	1,12	1,22	1,72	187,73
504	11,47	11,88	2,43	29,23	29,23	29,23	77,19	NA	2,61	NA	0,03	0,04	1,04	11,47	3,42	335,32	NA	NA	0	0	0	-2,65	-2,9	-1,83	12,49	12,49	12,49	251,78	NA	19,94	NA	8,57	9,38	1,09	-2,65	8,57	-30,93	NA	NA	0	0	0	13,46	14,25	1,36	20,44	20,44	20,44	36,8
505	-116,76	87,57	-132,65	0,01	0,43	0,43	413,56	402,53	954,36	NA	2,33	-1,75	-0,75	-116,76	233,33	-50,04	NA	NA	0	0	0	-16,24	10,98	NA	-0,15	0,28	0,28	1013,04	820,78	1945,84	NA	2,48	-1,68	-0,68	-13,5	247,87	-5,5	-2,04	NA	35,61	5,65	-1,3	8,03	99,07	2,16	-0,23	1,16	1,16	97,89
506	0	0	NA	NA	NA	NA	NA	NA	NA	NA	NA	NA	1	0	0	NA	NA	NA	0	NA	NA	-9,6	-10,62	NA	10,42	10,42	10,42	NA	NA	NA	NA	0,1	0,11	1,11	-9,6	9,6	-100	NA	NA	0	NA	NA	24,45	26,36	3,64	13,79	13,79	13,79	54,26
507	26,43	92,79	9,01	0,58	0,94	1,13	124,17	24,38	54,36	12,72	0,72	2,51	3,51	44,53	71,52	43,97	1,13	22072,18	10,72	6,18	31,9	12,17	29,16	5,02	0,38	0,81	1,32	150,18	28,92	31,78	34,69	0,58	1,4	2,4	35,4	58,29	32,24	1,33	NA	23,82	6,77	-19,01	1,74	5,98	1,72	0,12	0,31	0,48	360,45
508	0,25	0,8	0,72	0,52	0,75	0,75	1056,81	165,57	693,63	NA	0,69	2,21	3,21	6,04	68,86	9,08	0,65	13899	2,5	16,81	39,75	-12,76	-61,49	NA	0,38	0,58	0,58	1102,31	165,5	863,73	NA	0,79	3,82	4,82	-5,35	79,25	-9,4	0,39	NA	0	16,52	-186,69	-7,91	-66,82	NA	0,45	0,56	0,56	1111,7
509	-2,22	-647,91	-8,3	0,08	0,97	0,98	1362,19	804,4	910,85	8,21	1	291,17	292,17	0,27	99,66	-1,59	0,01	21004,07	0	9,31	38,04	-0,4	-562,16	NA	0,1	0,97	0,98	1325,52	782,09	896,81	13,44	1	1408,79	1409,79	2,18	99,93	0,21	0,01	NA	0,21	6,57	44,9	-0,06	-656,09	NA	0,07	0,78	0,87	6171,68
510	-24,36	-27,42	-163,41	2,81	2,81	2,81	697,75	NA	858,16	NA	NA	NA	1,13	-24,36	0	NA	NA	NA	0	0	0	-23,6	-148,05	-5,05	0,95	1,25	1,25	77,87	18,79	61,38	NA	NA	NA	6,27	-19,12	0	NA	NA	NA	0	0,96	51,83	8,92	38,28	4,85	1,07	1,3	1,3	197,72
511	-112,09	-131,95	-263,53	7,22	7,22	7,34	855,79	NA	112,92	14,44	0,15	0,18	1,18	-12,39	15,06	-744,51	NA	-45	0	234,39	-7240	-1092,81	485,02	NA	0,34	0,34	0,35	83,8	NA	235,42	2,33	3,25	-1,44	-0,44	-53,44	325,31	-335,93	NA	NA	0	176,55	400,33	49,01	134,7	NA	1,51	1,51	1,59	131,9
512	-8,8	-8,8	-0,76	NA	NA	NA	31,5	NA	NA	NA	NA	NA	1	-8,8	0	NA	NA	NA	0	0	0	29,14	29,14	3,22	NA	NA	NA	40,25	NA	NA	NA	NA	NA	1	29,14	0	NA	NA	NA	0	0	0	5,38	5,87	0,64	11,9	11,9	11,9	43,06
513	-35,8	-350,27	-30,08	0,16	1,15	1,17	305,9	184,18	194,29	3,46	0,9	8,79	9,79	-4,66	89,78	-36,48	0,66	14152,51	3,6	26,17	186,57	22,26	64,3	16,3	0,33	1,7	1,73	266,51	134,55	107,66	3,89	0,65	1,89	2,89	51,56	65,38	39,32	1,69	NA	3,35	15,8	141,74	2,68	9,32	1,52	0,49	1,6	1,61	206,3
514	-0,11	18,22	-3,83	0,7	0,95	1,04	12610,14	1911,6	7562,66	651,95	1,01	-165,73	-164,73	-0,11	100,61	2,52	-0,02	NA	0	0	0	0,1	-159,89	0,09	0,13	0,99	1,01	337,8	206,1	238,85	4,62	1	-1598,11	-1597,11	1,24	100,06	0,73	0	NA	0	0,75	50,66	0,15	1085,25	0,07	0,22	1,02	1,02	159,2
515	-8,25	-1045,69	-11,7	0,01	0,2	0,23	516,36	78,66	408,83	13,51	0,99	125,12	126,82	-5,72	99,21	6,96	0,21	23390	2,42	3,58	22,24	1,61	66,39	1,42	0,29	0,31	0,31	321,89	4,36	310,36	2,28	0,98	40,34	41,34	5,76	97,58	18,66	0,04	NA	0	2,67	10,17	1,81	-44,26	2,26	0	0,06	0,07	456,38
516	-31,84	-56,47	-36,88	2,06	2,06	2,06	421,69	NA	20,7	NA	0,44	0,77	1,77	-31,84	43,62	56,02	0,63	NA	0	0	0	-149,45	731,92	NA	0,73	0,73	0,73	NA	NA	NA	NA	120,42	-589,74	-4,9	-149,45	120,42	-17,18	-0,27	NA	0	NA	NA	-17,33	45,91	NA	0,47	0,47	0,47	NA
517	0,77	0,85	0,58	7,54	10,29	10,29	273,97	71,39	26	NA	0,1	0,11	1,11	2,11	9,59	8,03	NA	NA	0	0,75	24,39	23,83	35,54	NA	1,9	3,01	3,02	197,29	71,77	64,28	0,7	0,33	0,49	1,49	32,51	32,95	72,33	NA	NA	0	3,48	16,38	21,44	25,03	NA	6,96	6,96	6,96	766,27
518	28,82	79,15	26,11	0,63	1,57	1,57	250,99	195,89	207,44	NA	0,64	1,75	2,75	28,82	63,59	45,31	NA	NA	0	0	0	54,78	54,65	NA	-367,19	-388,13	-388,13	76,84	4,1	-0,2	NA	0	0	1	57,73	-0,24	-22551,52	NA	NA	0	0,47	2,85	35,42	84,5	NA	1,43	1,49	1,49	154,65
519	5,97	14,39	9,92	1,42	1,44	1,44	604,63	2,84	349,84	NA	0,59	1,41	2,41	5,97	58,5	23,52	2,67	NA	0	0	0	-48,03	-62,34	-95,95	3,21	3,33	3,33	727,17	20,45	165,11	NA	22,96	29,8	1,3	-48,03	22,96	-106,94	3,28	NA	0	0	0	-91,92	-164,32	NA	1,12	1,25	1,25	NA
520	0,71	71,25	5,34	0,02	0,4	0,85	2728,14	1027,15	2669,72	1206,3	0,99	98,97	99,97	4,19	99	2,03	0,06	-4764,5	0	26,07	-944,71	0,49	62,89	2,72	0,02	0,45	0,94	2037,51	860,71	1998,99	989,93	0,99	128,26	129,26	3,97	99,23	1,25	0,12	NA	0	14,75	322,84	0,03	2,84	0,15	0,14	0,2	0,99	2059,18
521	11,18	57,8	2,48	0,06	0,64	0,7	78,9	37,22	64,26	3,43	0,81	4,17	5,17	42,52	80,65	21,88	0,45	8314,25	0	6,95	57,71	12,78	35,13	1,55	0,1	0,67	0,81	44,18	15,91	27,79	3,9	0,64	1,75	2,75	55,27	63,6	45,63	0,75	NA	0	5,16	56,41	5,68	18,24	1,45	0,09	0,98	1,07	92,7
522	35,14	64,26	22,02	1,24	1,38	1,38	228,12	9,35	69,38	NA	0,45	0,83	1,83	35,14	45,32	104,71	1,45	NA	0	0	0	20,49	38,74	9,88	1,1	1,55	1,55	175,56	32,87	73,32	NA	0,47	0,89	1,89	20,49	47,11	65,46	2,53	NA	0	0	0	15,92	21,65	NA	1,98	2,97	2,97	111,68
523	8,68	8,74	6,53	132,41	132,41	132,41	274,09	NA	2,05	NA	0,01	0,01	1,01	8,68	0,76	1148,78	NA	NA	0	0	0	3,35	28,78	5,76	5,9	6,29	6,29	625,19	8,68	22,64	NA	0,88	7,58	8,58	5,58	88,35	21,22	1,25	NA	0	3,82	10,16	2,64	17,74	4,7	3,1	5,2	8,31	647,79
524	159,58	246,24	25,02	2,35	2,58	2,95	57,07	4,3	19,11	7,11	0,34	0,52	1,54	237,3	35,2	471,25	NA	NA	0	12,19	31,53	50,7	83,03	NA	3,5	3,8	3,8	186,9	10,64	35,36	NA	0,39	0,64	1,64	77,06	38,93	145,83	2,94	NA	0	9,97	21,39	17,85	39,62	NA	15,78	15,92	17	766,23
525	0,11	4,47	0,06	0,28	0,76	0,76	223,42	103,53	167,64	NA	0,98	41,38	42,38	0,83	97,64	5,85	0,09	13308,67	21,8	0,44	7,79	1,4	45,83	0,99	0,36	0,81	0,81	257,85	111,61	184,6	NA	0,97	31,7	32,7	2,35	96,94	4,09	0,14	NA	24,57	0,5	14,05	5,43	31,85	NA	0,16	0,77	0,77	222,94
526	1,09	1,56	3,63	0,8	2,95	2,96	1212,11	409,92	207,07	1,28	0,3	0,43	1,43	8,17	30,24	6,07	1,76	26139,11	0	23,59	110,12	4,95	6,8	NA	0,39	3,06	3,06	946,14	315,8	146,86	0,56	0,27	0,37	1,37	12,17	27,22	19,68	1,88	22026,42	0	13,71	89,05	0,48	0,65	NA	0,76	3,54	3,75	605,95
527	-0,59	-0,97	-0,08	1,04	2,52	2,52	49,24	28,59	19,32	NA	0,4	0,66	1,66	-0,59	39,68	-1,48	NA	NA	0	0	0	-5,16	-5,16	NA	NA	NA	NA	NA	NA	NA	NA	NA	NA	1	-5,16	0	NA	NA	NA	0	NA	0	23,04	26,64	NA	NA	NA	NA	397,2
528	-8,7	-8,7	NA	NA	NA	NA	NA	NA	NA	NA	NA	NA	1	-8,7	0	NA	NA	NA	0	NA	0	0	0	NA	NA	NA	NA	NA	NA	NA	NA	NA	NA	1	0	0	NA	NA	NA	0	NA	NA	21,08	22,95	NA	12,26	12,26	12,26	1245,26
529	7,26	14,73	15,83	0,1	1,1	1,43	793,5	376,71	376,85	123,26	0,51	1,03	2,03	19,89	50,69	18,79	1,66	NA	0	27,53	52,73	-5,43	-12,38	-19,21	0,13	1,04	1,29	1286,92	621,93	677,88	168,42	0,56	1,28	2,28	5,5	56,1	-9,69	1,48	NA	0	28,7	79,96	-3,17	-7,77	-6,7	0,23	1,03	1,23	768,44
530	2,2	6,72	1,86	1,14	1,51	1,51	307,68	74,16	201,87	NA	0,67	2,05	3,05	2,2	67,21	3,28	NA	NA	0	0	0	4,84	16	3,72	5,23	5,23	5,23	279,68	NA	19,19	NA	0,7	2,3	3,3	4,84	69,74	28,03	1,44	NA	0	0	0	5,69	19,37	3,06	1,51	2,02	2,02	196,14
531	0,49	11,93	0,37	0,45	1,13	1,13	277,98	157,16	233,99	NA	0,96	23,34	24,34	9,42	95,89	1,95	0,99	5740,75	0	6,82	77,57	-0,22	-4,88	NA	0,21	1,06	1,06	167,71	116,68	137,97	NA	95,53	2136,9	22,37	19,57	95,53	2,02	0,37	NA	0,05	6,77	59,11	-0,02	-0,54	NA	0,09	2,35	2,35	246,99
532	26,66	97,32	9,14	0,22	1,28	1,3	124,75	93,08	87,87	1,35	0,73	2,65	3,65	47,93	72,61	40,15	4,09	17291,67	0	7,29	35,89	53,11	63,74	21,84	2,3	5,27	5,34	149,68	69,87	23,52	1,54	0,17	0,2	1,2	75,15	16,68	344,37	5,77	NA	0	6,4	17,99	60,26	95,55	NA	0,33	2,17	2,19	108,08
533	0,82	9,19	0,66	-0,25	0,94	0,94	293,82	313,03	264,56	NA	0,91	10,16	11,16	14,82	91,04	0,9	0,6	NA	0	11,3	137,55	21,5	78,51	NA	0,11	1,1	1,14	218,26	154,88	156,55	6,42	0,73	2,65	3,65	34,68	72,62	30,45	1,67	9523	0	5,74	24,06	18,24	41,87	NA	0,64	1,44	1,49	260,02
534	1,13	7,3	0,87	0,61	1,05	1,06	278,36	98,92	225,54	1,46	0,84	5,44	6,44	63,29	84,46	3,94	1,2	21868,68	0	47,53	81,13	2,33	14,96	NA	0,5	1,02	1,03	208	89,99	171,68	0,99	84,4	540,98	6,41	76,33	84,4	4,91	1,22	16668,13	0	30,74	59,6	33,96	81,7	NA	0,99	1,55	1,55	139,24
535	11,61	14,86	8,31	0,03	7,34	7,34	260,55	206,5	30,38	NA	0,22	0,28	1,28	33,13	21,88	99,78	5,87	58120,79	0	15,4	43,2	10,27	15,36	6,6	0,02	3,97	3,97	233,82	195,85	53,78	NA	0,33	0,5	1,5	25,64	33,15	52,77	8,68	17895,14	0	7,14	25,53	13,06	24,23	7,18	0,01	4,85	4,85	200,2
536	-25,16	-33	-1413,16	3,97	5,22	5,22	20444,23	1550,87	1239,57	NA	0,24	0,31	1,31	-25,16	23,76	-2,57	1,38	NA	16,9	0	0	-33,09	-37,61	NA	1,23	1,28	1,28	8003,44	41,26	858,4	NA	0,12	0,14	1,14	-33,09	12,01	-94,8	1,04	NA	0	0	0	-1557,16	-6049,22	NA	1,35	1,35	1,35	313,79
537	6,37	12,12	1,24	1,09	1,76	1,76	70,86	22,3	33,27	NA	0,47	0,9	1,9	6,37	47,47	28,19	3,21	NA	0	0	0	-51,99	179,38	-30,85	0,22	0,23	0,23	215,97	3,27	123,35	NA	1,29	-4,45	-3,45	-51,99	128,98	-22,19	-0,41	NA	71,23	0	0	18,67	250,41	10,65	0,36	0,78	0,78	207,52
538	0,81	2,87	0,36	3,19	5,28	5,47	164,23	55,08	26,37	5,11	0,72	2,55	3,55	69,85	71,8	3,34	2,73	4992,3	0	31,15	89,65	0,07	0,23	0,03	0,85	5,05	6,57	179,42	102,74	24,44	37,07	0,71	2,42	3,42	65,71	70,78	12,66	3,07	NA	0	32,36	65,98	1,53	8,14	0,6	1,52	4,83	5,09	143,99
539	0,56	19,81	11,85	0,09	0,65	9,58	7699,93	357,71	642,11	5814,41	0,97	34,37	35,37	0,56	97,17	0,58	4,77	NA	0	0	0	0,12	3,4	11,6	0,75	1,38	8,14	35314,31	2085,32	3300,53	22308	0,96	27,45	28,45	0,12	96,49	0,12	3,93	NA	0	0	0	-1,61	-73,96	-15,4	0,84	1,38	6,25	3477,13
540	-7,46	21,08	-5,43	0,35	0,7	1,03	265,2	0,85	98,69	32,75	1,35	-3,83	-2,83	18,53	135,37	5,37	1	23430,25	0	18,93	79,11	4	-17,87	3,38	0,03	1,23	1,23	307,16	179,62	150,53	NA	1,22	-5,46	-4,46	21,66	122,38	12,29	1,41	NA	0	11,63	42,59	-5,04	23,07	-7,33	0,05	1,17	1,17	530,1
541	14,89	56,04	2,72	NA	NA	NA	55,61	1,39	NA	NA	NA	NA	3,76	14,89	0	NA	NA	NA	0	0	0	-7,58	-122,37	NA	0,3	1,08	1,08	NA	NA	NA	NA	0,94	15,13	16,13	-7,58	93,8	-8,09	NA	NA	0	NA	0	25,05	92,24	11,04	0,29	1,39	1,39	160,48
542	0	0	NA	NA	NA	NA	NA	NA	NA	NA	NA	NA	1	0	0	NA	NA	NA	0	NA	NA	23,83	25,55	NA	14,88	14,88	14,88	95,17	NA	6,33	NA	0,07	0,07	1,07	23,83	6,72	354,55	NA	NA	0	0	0	17,66	20,38	NA	7,49	7,49	7,49	365,31
543	11,63	12,13	69	17,14	24,61	24,61	2158,88	648	84,96	0	0,04	0,04	1,04	11,63	4,06	286,31	NA	NA	0,08	0	0	-20,65	-25,01	NA	3,87	5,74	5,74	NA	NA	NA	NA	17,42	21,09	1,21	-20,65	17,42	-118,54	NA	NA	0	NA	0	-6,18	-261,19	NA	0,04	0,1	1,02	NA
544	5,21	51,68	10,28	0,18	1,07	1,07	718,4	80,26	89,48	NA	0,9	8,92	9,92	5,78	89,92	6,71	1,01	NA	51,87	1,12	5,88	5,42	43,22	9,02	0,32	0,99	0,99	604,95	116,23	173,65	NA	0,87	6,97	7,97	5,8	87,45	8,95	0,99	NA	41,37	0,51	2,1	8,27	39,42	9,3	0,29	0,89	0,89	409,46
545	28,66	83,41	7,7	11,21	12,32	12,32	97,76	0,44	6,94	NA	0,66	1,91	2,91	28,66	65,63	59,51	8,93	NA	58,45	0	0	7,01	37,06	6,21	1,12	1,23	1,23	322,42	28,57	216,84	NA	0,81	4,29	5,29	7,01	81,09	13,08	-28112	NA	13,09	0	0	8,07	23,61	9,44	1,01	1,51	1,51	426,11
546	24,79	43,42	6,66	0,95	1,25	2,35	97,75	7,16	19,64	31,04	0,43	0,75	1,75	32,12	42,91	77,91	2,19	35330,5	8,34	1,97	14,51	24,96	32,1	8,8	1,5	1,65	3,4	128,39	4,17	22,48	49,44	22,25	28,61	1,29	32,93	22,25	153,43	3,18	NA	4,55	2,81	14,91	11,01	12,59	4,69	3,4	4,02	6,73	155,19
547	0,01	0,29	0,01	0,06	0,37	0,43	381,42	109,72	327,5	19,48	0,96	22,78	23,78	8,92	95,79	4,26	0,07	13706,05	8,36	9,33	63,36	0,06	1,74	0,05	0,03	0,56	0,56	293,36	145,13	224,13	0,26	0,97	27,97	28,97	6,87	96,55	3,41	0,08	NA	18,01	3,9	38,64	-0,23	-5,06	NA	0,06	0,37	0,37	208,46
548	0	0	NA	NA	NA	NA	NA	NA	NA	NA	NA	NA	1	0	0	NA	NA	NA	0	NA	NA	23,34	25,03	22,16	10,64	14,86	14,86	345,63	97,05	23	NA	6,73	7,21	1,07	23,34	6,73	346,99	NA	NA	0	0	0	19,92	27,56	14,1	2,69	3,61	3,61	257,6
549	7,21	24,86	2,76	0,86	1,03	1,03	139,02	9,25	40,7	NA	0,71	2,45	3,45	37,47	70,98	32,53	1,03	20323	10,69	11,55	51,29	34,27	67,29	12,1	0,96	1,98	1,98	128,57	46,11	45,39	0	0,49	0,96	1,96	67,59	49,07	91,78	2,19	NA	0	11,77	36,49	24,7	58,64	21,56	0,49	1,89	1,89	317,77
550	-0,54	-4,47	NA	0,01	1,47	1,47	1988,06	1956,33	1113,08	NA	0,88	7,25	8,25	-0,54	87,88	-0,62	NA	NA	11,41	0	0	-2,5	-32,7	NA	0,05	0,95	0,95	NA	NA	NA	NA	0,92	12,1	13,1	-2,5	92,37	-2,7	0,27	NA	0	NA	0	1,69	10,3	NA	0,45	0,71	0,71	107,02
551	24,47	38,29	14,92	1,56	2,68	2,69	221,87	75,6	73,23	0,82	0,36	0,56	1,56	36,53	36,09	74,5	7,13	30042,55	0	7,35	28,37	19,89	27,9	18,14	1,68	3,7	3,72	331,95	147,64	76,33	0,97	0,29	0,4	1,4	30,61	28,73	75,18	6,24	NA	0	7,17	21,97	16,47	18,59	15,85	6,44	12,11	12,14	350,28
552	20,23	66,72	17,97	0,67	1,23	1,23	323,33	83,28	147,93	NA	0,7	2,3	3,3	20,23	69,67	40,96	1,29	NA	0	0	0	22,64	46,01	NA	1,28	1,74	1,74	266,61	46,86	101,78	NA	0,51	1,03	2,03	26,12	50,79	66,06	1,93	NA	0	1,88	5,56	8,54	14,41	NA	0,1	0,4	0,4	302,35
553	2,74	9,34	1,58	0,97	0,97	1,2	210,18	NA	146,9	33,55	0,71	2,41	3,41	2,74	70,67	19,54	1,99	NA	0	0	0	7,23	22,09	4,86	1,36	1,36	1,44	244,77	NA	162,8	11,93	0,67	2,05	3,05	7,23	67,25	25,92	9,64	NA	0	0	0	1,42	4,12	1,77	1,17	1,17	1,47	454,54
554	11,17	10,96	11,34	-44,34	-44,46	-44,46	369,57	0,9	-7,57	NA	-0,02	-0,02	0,98	18,95	-1,9	-1056,76	12,94	7968,4	0	7,9	22,93	16,85	23,56	NA	4,59	4,67	4,67	402,02	6,33	4,06	NA	28,49	39,83	1,4	24,02	28,49	67,17	6,35	NA	17,64	5,81	18,22	16,59	25,69	NA	4,37	4,38	4,38	398,64
555	16,87	30,73	13,19	0,61	2,22	2,22	284,53	204,75	126,57	NA	0,45	0,82	1,82	28,75	45,11	37,4	NA	27343	0	9,29	41,01	69,38	63,3	NA	-7,87	-10,15	-10,15	181,55	40,38	-17,69	NA	-0,1	-0,09	0,91	69,38	-9,6	-722,99	NA	NA	0	0	0	42,52	49,07	NA	3,95	5,95	5,95	334,85
556	3,72	11,35	2,26	2,35	6,35	6,35	214,44	NA	7,33	NA	0,67	2,05	3,05	3,72	67,19	25,55	1,21	NA	0	0	0	3,65	15,24	2,16	0,07	0,27	0,43	215	32,64	157,19	25,27	0,76	3,17	4,17	27,82	76,05	31,08	0,35	NA	0	14,28	-589,55	2,07	8,81	1,07	1,27	1,31	1,31	187,89
557	-7,16	-7,53	-13,04	0,15	20,79	20,79	312,93	650,28	31,51	NA	0,05	0,05	1,05	2,25	4,81	-148,94	NA	NA	0	17,13	418,18	-3,94	-4,45	-2,95	0,31	8,77	8,77	272,19	259,82	30,7	NA	0,11	0,13	1,13	29,41	11,4	-34,55	NA	NA	0	24,94	113,4	4,78	27,86	1,3	0,56	1,21	1,21	98,71
558	1,31	8,31	1,35	0,01	0,95	1,03	376,9	228,03	241,03	18,32	0,84	5,36	6,36	2,94	84,27	10,5	1,05	NA	0	1,69	16,05	3,85	15,92	3,42	0,84	1,12	1,13	323,2	54,14	194,1	2,32	0,76	3,14	4,14	7,28	75,83	20,68	1,25	NA	0	3,04	20,88	0,71	3,24	0,73	0,67	0,81	2,49	374,61
559	31,8	2530,31	44,09	0,34	0,36	0,36	504,65	10,29	492,27	NA	0,99	78,57	79,57	44,99	98,74	45,95	0,03	58896	0	18,28	21,63	19,92	93,88	31,01	0,77	0,86	0,86	566,71	43,51	440,61	NA	0,79	3,71	4,71	33,55	78,78	45,1	0,67	NA	0	21,22	24,6	9,98	27,68	15,08	1	1,25	1,25	549,84
560	2,48	47,98	0,98	0,82	0,92	1,05	144,64	13,24	136,11	18,2	0,95	18,44	19,38	93,34	95,16	2,6	NA	NA	0	26,43	63,51	16,94	80,27	8,87	1	1,14	1,23	190,49	20,11	147,28	13,42	0,79	3,74	4,74	63,52	78,89	21,47	NA	NA	0	17,39	41,59	-1,25	-3,41	-1,41	0,54	0,65	0,74	410,57
561	-20,89	219,17	-4,82	0,28	0,81	0,81	83,93	48,22	90,92	NA	1,1	-11,49	-10,49	-20,89	109,53	-9,19	-0,88	NA	0	0	0	4,23	-60,07	1,19	0,09	0,93	0,93	102,15	91,23	108,13	NA	1,07	-15,21	-14,21	4,23	107,04	15,89	NA	NA	0	0	0	16,97	125,4	9,94	0,6	1,16	1,16	213,21
562	-8,3	-389,11	-10,45	0,04	0,23	0,23	458,05	82,48	440,77	0,09	0,98	45,87	46,87	-5,05	97,87	-5,56	0,38	11506	0	4,09	32,92	2,51	55,6	NA	0,16	0,87	0,87	1612,05	1068,42	1513,63	0,35	0,95	21,13	22,13	14,94	95,48	5,39	0,32	NA	0	40,54	48,11	1,45	25,54	NA	0,62	0,98	0,98	1294,36
563	17,14	48,71	10,21	0,23	1,49	1,53	216,92	156,36	136,18	6,2	0,65	1,84	2,84	28,95	64,81	28,69	15,41	77195	0	7,04	32,85	39,36	67,63	21,9	1,62	2,37	2,37	202,54	54,13	82,03	0,03	0,42	0,72	1,72	46,03	41,8	96,63	22,04	NA	0	2,69	8,23	1,46	2,28	NA	0,97	2,77	2,78	199,96
564	-35,37	119,19	-19,81	0,07	0,36	0,36	203,91	59,94	155,21	NA	1,3	-4,37	-3,37	-13,22	129,67	-24,68	-0,15	-477,71	36,17	12,41	-699,56	21,38	-186,82	8,72	0,01	0,33	0,33	148,48	45,04	108,17	NA	111,44	-973,89	-8,74	45,79	111,44	28,02	-0,14	NA	25,91	7,31	29,11	2,72	34,48	NA	0,01	0,55	0,55	282,85
565	0,34	1,35	0,25	0,16	0,54	0,54	126,63	74,55	195,08	NA	0,75	2,98	3,98	0,79	74,89	3,9	0,42	612,5	0	0,32	7,51	6,31	38,78	NA	0,08	0,7	0,7	158,73	57,78	94,29	NA	0,84	5,15	6,15	27,45	83,73	17,68	0,75	NA	0	6,89	40,62	11,15	36,34	2,56	0,07	0,12	0,12	83,51
566	8,79	97,7	NA	0,36	0,81	1,03	170,9	66,27	151,32	34,15	0,91	10,12	11,12	46,58	91	12,57	2,25	NA	0	12,93	52,36	3,97	26,62	NA	0,32	0,9	1,12	117,08	53,27	96,26	21,61	0,85	5,7	6,7	47,29	85,07	8,46	8,29	NA	0	10,19	52,96	0,64	3,56	NA	0,61	1	1,23	117,7
567	26,26	60,84	14,62	0,93	1,83	1,83	202,68	69,06	106,63	0,01	0,57	1,32	2,32	40,96	56,83	47,42	17,95	49709,8	0	8,18	34,5	3,55	7,38	NA	0,2	1,85	1,89	261,43	162,2	129,82	4,82	0,52	1,08	2,08	21,82	51,94	10,25	9,88	13395,44	0	9,17	46,65	0,76	1,8	NA	0	1,55	1,6	408,98
568	-2,27	164,24	-988,32	0,02	0,02	0,02	158551,12	362,02	153609,12	NA	1,01	-73,38	-72,38	-2,27	101,38	-2,24	0,02	NA	0	0	0	-1,31	89,62	NA	0	0,13	0,13	NA	NA	NA	NA	101,45	-6949,2	-68,5	-1,31	101,45	-1,29	0,69	NA	0	NA	0	-2,02	-12,99	NA	0,04	0,29	0,3	28891,74
569	6,64	8,84	5,13	5,1	5,1	5,1	280,81	NA	26,74	NA	0,25	0,33	1,33	16,04	24,82	95,94	1,48	2660	0	7,25	25,56	31,15	36,95	19,43	4,81	4,96	4,96	227,1	5,5	35,3	NA	0,16	0,19	1,19	49,52	15,71	287,08	3,83	NA	0	11,46	25,06	-61,23	-77,57	-443,76	4,53	4,55	4,55	2637,93
570	0	0	NA	NA	NA	NA	NA	NA	NA	NA	NA	NA	1	0	0	NA	NA	NA	0	NA	NA	24,9	26,74	NA	14,58	14,58	14,58	1146,03	NA	77,76	NA	0,07	0,07	1,07	24,9	6,86	362,96	NA	NA	0	0	0	19,7	20,87	NA	17,84	17,84	17,84	959,76
571	-0,25	-5,39	-0,12	0,39	0,9	0,9	168,74	80,16	155,87	NA	0,95	20,5	21,5	46,94	95,35	0,83	0,34	5153,93	0	21,88	87,45	-12,05	-1336,72	-5,86	0,01	0,69	0,69	177,05	117,07	172,45	NA	0,99	109,97	110,97	17,75	99,1	-0,47	0,03	NA	0	14,49	61,04	12,23	93,73	2,13	-0,05	0,95	0,95	63,35
572	-1,28	-7,74	-0,4	0,46	1,02	1,02	113,09	51,83	66,9	NA	0,83	5,04	6,04	-1,28	83,45	0,88	1,08	NA	23,63	0	0	10,08	28,23	2,22	0,6	1,14	1,16	80,04	27,72	10,06	0,76	0,64	1,8	2,8	10,53	64,27	25,06	1,39	NA	51,57	0,1	1,52	6	22,89	1,01	0,56	1,16	1,16	61,31
573	5,2	6,69	3,82	3,63	4,47	4,47	267,58	50,01	59,15	NA	0,22	0,29	1,29	5,2	22,35	23,25	NA	1512	0	0	0	4,98	5,74	14,67	3,48	7,54	7,54	1071,94	570,9	140,64	NA	0,13	0,15	1,15	12,76	13,27	37,55	NA	NA	0	22,91	49,97	2,8	6,67	4,08	0,43	1,73	1,73	530,27
574	2,54	4,21	1,83	0,09	0,82	1,12	261,79	68,12	82,59	28,5	0,4	0,66	1,66	32,17	39,63	21,7	1,07	17887,43	4,21	21,31	73,62	5,15	7,06	4,61	0,58	1,34	1,59	326,13	56,39	74,72	18,45	0,27	0,37	1,37	30,14	27,03	38,99	1,21	8999,23	0	16,26	47,27	2,93	4,14	3,74	0,54	1,27	1,61	464,3
575	17,39	18,59	NA	NA	NA	NA	NA	NA	NA	NA	NA	NA	1,07	34,69	0	NA	NA	530,2	0	NA	42,85	5,8	6,84	2,58	1,64	6,56	6,56	162,27	160,49	24,45	NA	15,24	17,97	1,18	44,03	15,24	38,06	NA	NA	0	17,05	NA	15,08	17,84	7,69	3,28	6,44	6,44	185,74
576	0,31	1,15	0,3	0,25	2,96	2,96	351,61	316,62	116,74	NA	0,73	2,67	3,67	37,49	72,73	0,43	NA	8368,67	39,13	35,91	86,72	-61,37	216,39	-85,74	0,07	1,07	1,07	508,49	470,2	472,11	NA	1,28	-4,53	-3,53	-8,49	128,36	-47,81	NA	NA	34,45	73,87	-3592,7	-239,17	80,91	-95,87	0,18	0,28	0,28	145,92
577	3,72	16,91	1,17	0,02	0,55	1,13	114,22	36,75	64,04	40,4	0,78	3,55	4,55	29,6	78,01	8,83	1,17	11971	4,44	8,12	72,48	11,89	30,45	4,3	1,07	1,16	1,45	131,56	5,08	48,15	18,34	0,61	1,56	2,56	38,58	60,96	32,33	1,65	NA	11,09	9,65	48,49	10,23	18,05	6,43	1,88	1,89	2,12	228,85
578	4,4	10,08	1,23	0,4	0,86	0,97	101,58	24,65	52,89	5,7	0,56	1,29	2,29	85,49	56,35	22,98	0,94	12941,6	0	22,63	83,82	5,39	10,36	NA	0,52	1,5	1,57	84,05	36,7	37,39	2,34	0,48	0,92	1,92	84,41	48,02	17,56	1,87	NA	0	12,58	61,26	6,3	10,72	NA	0,47	1,96	1,96	103,76
579	0	0	NA	NA	NA	NA	NA	NA	NA	NA	NA	NA	1	0	0	NA	NA	NA	0	NA	NA	24,02	32,14	NA	3,96	3,96	3,96	81,68	NA	20,4	NA	0,25	0,34	1,34	52,73	25,27	95,02	NA	NA	0	4,13	34,6	13,72	14,67	NA	14,13	15,47	15,47	221,73
580	0,08	0,3	0,1	0,23	0,35	0,35	487,91	43,63	358,94	NA	0,74	2,9	3,9	0,08	74,39	24,65	0,35	NA	0	0	0	8,88	21,58	6,74	0,51	0,69	0,69	276,22	28	160,72	NA	58,83	142,9	2,43	8,88	58,83	70,55	0,69	NA	0	0	0	-144,72	-5411,54	-153,03	0	0,03	0,03	384,9
581	0,26	0,38	NA	3,26	3,26	3,26	688,65	NA	416,1	NA	0,31	0,44	1,44	0,26	30,72	0,85	NA	NA	0	0	0	12,55	13,58	6,92	13,1	13,1	13,1	200,88	NA	15,17	NA	0,08	0,08	1,08	12,55	7,63	164,38	NA	NA	0	0	0	-8,81	-11,31	NA	4,53	4,53	4,53	NA
582	0,33	3,88	0,24	0,05	0,33	0,34	259,04	63,61	222,11	0,98	0,91	10,74	11,74	10,39	91,49	3,51	0,19	4755	4,52	7,16	57,58	1,04	12,56	0,8	0,11	0,34	0,4	279,42	59,17	244,95	15,85	0,92	11,06	12,06	9,69	91,71	4,68	0,13	NA	3,07	6,64	60,78	0,67	7,32	0,49	0,09	0,37	0,45	267,42
583	3,05	18,04	0,89	0,81	1,11	1,11	106,22	26,86	61,5	NA	0,83	4,91	5,91	3,05	83,09	3,67	2,3	NA	24,55	0	0	9,33	38,63	NA	-0,01	1,29	1,29	144,52	140,72	86,8	NA	0,76	3,14	4,14	21,39	75,85	17,92	11,07	NA	15,06	3,86	30,27	4,68	23,21	NA	0,03	1,3	1,3	296,24
584	-9,09	-9,09	-1,96	NA	NA	NA	78,4	75,91	NA	NA	NA	NA	1	-9,09	0	NA	NA	NA	0	0	0	10,91	25,76	NA	1,77	1,82	1,82	122,41	2,94	66,68	NA	57,64	136,1	2,36	10,91	57,64	18,93	NA	NA	0	0	0	8,24	15,1	5,9	13,12	13,94	13,94	260,54
585	0	0	NA	NA	NA	NA	NA	NA	NA	NA	NA	NA	1	0	0	NA	NA	NA	0	NA	NA	-3,18	-29,1	-1,45	1,13	1,13	1,13	165,6	0,68	144,63	NA	0,89	8,14	9,14	6,72	89,06	-3,58	NA	NA	0	4,51	92,29	3,46	44,27	3,16	0,2	1,03	1,03	331,97
586	-0,08	-1,32	NA	0	0	0	NA	NA	NA	NA	0,94	14,58	15,58	-0,08	93,58	-0,09	0,06	NA	0	NA	NA	-0,56	-9,65	NA	0	0	0	NA	NA	NA	NA	0,94	16,08	17,08	-0,56	94,15	-0,6	0,06	NA	0	NA	NA	5	37,12	NA	0,49	1,16	1,16	4569,46
587	-82,11	748,51	-34,44	0,31	0,9	0,9	128,75	99,1	167,26	NA	1,11	-10,12	-9,12	-36,11	110,97	-74	NA	124,5	0	19,29	1298,39	17,31	109,61	2,86	0,48	1,19	1,19	60,06	35,28	49,8	NA	0,84	5,33	6,33	102,63	84,21	20,55	NA	NA	0	14,08	78,96	14,27	52,35	5,17	0,65	1,39	1,39	131,8
588	4,32	4,99	16,35	0,35	0,69	7,36	1376,68	61,18	52,19	1220,64	0,13	0,15	1,15	4,32	13,39	39,59	37,98	NA	9,44	0	0	-8,6	-9,53	-24,16	0,44	1,62	11,75	1022,69	99,44	84,82	859,39	0,1	0,11	1,11	-8,6	9,73	-76,88	60,7	NA	0	0	0	-6,43	-12,07	-2632200	0,28	0,58	3,91	149034704
589	-24,85	121,53	-34,99	0,03	0,27	0,27	301,39	147,21	610,66	NA	1,2	-5,89	-4,89	-24,85	120,44	-2,2	-0,3	NA	0	0	0	3,23	4,68	NA	0,23	0,97	0,97	369,29	84,37	113,36	0	31,05	45,04	1,45	8,59	31,05	20,25	0,99	NA	0	3,99	31,81	4,4	8,98	NA	0,27	0,65	0,65	297,64
590	0,34	1,2	1,59	0,09	0,12	0,12	1718,44	26,64	791,35	NA	0,72	2,58	3,58	0,34	72,08	0,47	0,57	NA	0	0	0	0,17	0,89	0,84	0,06	0,38	0,38	1798,71	212,46	664,11	NA	0,81	4,24	5,24	0,17	80,9	0,21	0,73	NA	0	0	0	0,37	0,79	NA	0,26	0,34	0,34	1680,44
591	0,56	2,63	0,4	0,51	0,51	1,27	122,12	NA	202,73	154,91	0,79	3,73	4,73	0,56	78,85	0,71	NA	NA	0	0	0	14,04	38,77	5,49	1,57	1,57	1,57	142,46	0,16	89,89	NA	0,64	1,76	2,76	14,04	63,8	22	NA	NA	0	0	0	3,37	29,68	4,32	0,45	0,45	1,13	466,8
592	16,73	30,73	5,02	2,2	2,39	2,39	109,15	6,17	32,04	NA	0,33	0,6	1,84	44,24	45,57	57,25	NA	9059,5	0	8,25	64,73	15,95	26,27	NA	2,96	2,97	2,97	147,68	0,19	35,42	NA	0,27	0,45	1,65	33,7	27,2	63,74	NA	NA	0	4,94	30,83	14,01	19,13	NA	15,76	16,13	16,13	152,29
593	4,9	6,02	3,05	1,34	3,42	4,66	226,51	86,9	41,7	52,58	0,19	0,23	1,23	4,9	18,61	59,08	6,16	NA	0	0	0	16,86	23,89	8,69	1,33	2,04	2,22	187,49	38,84	54,54	10,19	0,29	0,42	1,42	16,86	29,41	77,1	2,04	NA	0	0	0	23,15	27,72	12,54	1,87	3,3	4,24	197,2
594	-23,58	-19,16	-7,07	-4,34	-4,34	-4,34	109,12	NA	-24,88	NA	-0,23	-0,19	0,81	-23,58	-23,05	102,27	NA	NA	0	0	0	-4,2	-4,8	-1,12	2,12	7,97	7,97	97,2	1,52	12,06	NA	0,13	0,14	1,14	-4,2	12,54	-33,5	NA	NA	0	0	0	3,91	4,33	1,01	2,99	10,29	10,29	93,81
595	-4,37	-8,91	NA	1,08	2,5	2,5	118,17	73,89	52,06	NA	0,51	1,04	2,04	47,84	50,99	-8,56	NA	NA	0	12,03	67,41	2,48	7,35	NA	0,37	1,73	1,73	149,98	116,03	85,14	NA	0,66	1,96	2,96	45,58	66,18	3,75	NA	NA	0	13,11	61,68	3,91	9,61	NA	1,8	2,23	2,23	149,16
596	34,37	34,89	37,3	60,99	66,91	66,91	395,05	34,59	5,84	NA	0,01	0,02	1,02	34,37	1,49	2299,79	NA	NA	0	0	0	25,98	28,76	53,69	6,1	8,99	8,99	752,23	207,97	72,04	NA	0,1	0,11	1,11	25,98	9,68	280,48	6,96	NA	0	0	0	17,61	22,72	42,66	3,99	4,2	4,2	882,05
597	6,8	6,94	49,47	49,41	49,41	49,41	2080,14	NA	53	NA	0,02	0,02	1,02	6,8	2,02	336,04	NA	NA	0	0	0	15,1	16,23	47,08	14,36	14,36	14,36	1134,97	NA	78,15	NA	6,96	7,48	1,07	15,1	6,96	216,88	NA	NA	0	0	0	27,15	28,84	47,07	16,51	17,12	17,12	630,97
598	8,29	52,18	4,05	0,17	0,97	0,97	71,28	118,74	147,48	NA	0,84	5,3	6,3	13,73	84,12	12,16	2,26	12963	0	2,66	27,66	2,71	36,46	0,92	0,01	0,97	1,05	124,11	89,62	79,97	7,4	0,93	12,46	13,46	23,28	92,57	6,08	1,13	NA	10,97	7,01	75,83	2,87	48,74	1,26	0,01	1,02	1,03	160,44
599	19,51	21,21	3,92	17,16	17,16	17,16	71,13	NA	4,22	NA	0,08	0,09	1,09	19,51	8	243,84	NA	891,5	0	0	0	20,68	31,34	NA	2,94	2,94	2,94	129,08	NA	43,43	NA	0,34	0,52	1,52	20,68	34,02	60,78	NA	NA	0	0	0	15,96	16,71	NA	22,22	22,22	22,22	112,2
600	0	0	NA	0	0,02	0,02	NA	NA	NA	NA	1,84	-2,2	-1,2	0	183,56	0	-0,86	NA	0	NA	NA	-88,56	197,53	NA	0,69	0,69	0,69	NA	NA	NA	NA	1,45	-3,23	-2,23	-88,56	144,83	-61,15	NA	NA	0	NA	NA	3,8	100	3,63	0,7	1,04	1,04	348,45
601	-1,62	-68,12	-1,56	0,11	1,01	1,01	351,68	304,46	338,63	NA	0,97	41,04	42,11	2,61	97,63	-1,66	1,66	-2864,09	0	4,08	-403,13	-1,83	-147,62	-1,18	0,05	1	1	233,34	215,01	227,61	NA	98,7	7945,23	80,5	2,53	98,7	-1,61	0,73	NA	0	1,79	47,84	-1,18	-198,32	-1,08	0,01	0,98	0,98	333,27
602	67,21	90,54	46,01	2,3	2,82	2,82	249,17	32,62	62,92	NA	0,26	0,35	1,35	91,97	25,77	296,73	2,67	87122	0	16,95	18,83	56,65	63,54	45,87	4,67	5,7	5,7	294,72	31,96	31,03	NA	0,11	0,12	1,12	78,33	10,83	598,99	2,27	NA	0	17,55	19,66	30,66	84,53	26,77	0,71	1,06	1,06	317,86
603	-302,14	175,85	-37,38	0,05	0,38	0,38	45,03	NA	118,47	NA	2,72	-1,58	-0,58	698,81	271,81	-111,16	NA	2967,33	0	123,82	142,01	178,07	-1450	13,53	0,04	0,95	0,95	27,66	NA	28,87	NA	1,12	-9,14	-8,14	400,88	112,28	158,59	NA	NA	0	16,93	49,37	-84,14	86,83	NA	NA	0,53	0,53	NA
604	5,03	79,82	NA	0,3	0,64	0,64	126,26	40,67	116,94	NA	93,7	1486,22	15,86	19,92	93,7	13,85	0,17	NA	0	3,33	29,92	6,84	76,37	NA	0,09	0,75	0,75	189,5	106,03	160,62	NA	91,04	1016,07	11,16	24,76	91,04	13,82	0,45	NA	0,7	6,25	34,1	1,3	33,22	NA	0,04	0,9	0,9	203,85
605	1,18	22,09	0,93	0,02	0,96	1	286,78	238,9	232,7	12,71	0,95	17,79	18,79	2,84	94,68	2,15	1,06	32145	7,59	1,31	13,3	-3,25	-69,54	NA	0	0,61	1	198,76	107,86	166,48	71,03	0,95	20,38	21,38	0,98	95,32	-1,99	1,05	NA	6,41	1,61	32,01	8,9	61,23	3,12	0,64	1,27	1,36	127,65
606	0,53	1,9	0,89	0,06	0,83	1,04	614,84	319,76	374,72	92,01	0,72	2,59	3,59	14,06	72,14	3,54	1,03	8585,07	7,07	22,86	137,52	0,29	1,12	0,68	0,24	0,79	0,79	854,42	338,9	501,81	2,26	0,74	2,86	3,86	14,67	74,06	2,41	0,64	NA	13,49	25,26	95,04	-0,16	-0,44	-0,31	0,01	0,84	0,85	724,92
607	-1,96	-12,96	-0,81	0,62	0,69	0,99	149,94	8,2	125,86	37,58	0,85	5,61	6,61	6,7	84,88	10,48	0,93	NA	0	3,57	46,81	-0,23	-1,98	-0,13	0,07	0,36	0,76	203,78	50,85	177,61	71,67	0,88	7,42	8,42	11,11	88,13	9,97	0,36	NA	0	6,35	48,1	-0,35	-1,08	-0,26	0,64	1,13	1,77	274,22
608	-1,04	-1,04	-2,32	NA	NA	NA	815,98	NA	NA	0	NA	NA	1	-1,04	0	NA	NA	NA	0	0	0	-12,14	-13,48	NA	10,04	10,04	10,04	NA	NA	NA	NA	0,1	0,11	1,11	-12,14	9,96	-121,88	NA	NA	0	NA	NA	-13,25	-14,94	NA	8,87	8,87	8,87	NA
609	10,57	71,57	139,75	0	0,21	0,21	4812,74	732,8	3576,89	NA	0,75	5,09	6,77	10,57	85,23	16,12	0,18	NA	0	0	0	-31,51	165,14	NA	0	0,05	0,05	8420,24	478,17	9246,99	0	1,11	-5,82	-5,24	-31,51	111,05	-26,64	-0,2	NA	0	0	0	3,19	-27,07	30,74	0,01	0,28	0,28	3504,63
610	-7,56	59,21	-10,49	0,41	0,7	0,76	504,88	161,53	563,08	34,1	1,13	-8,83	-7,83	-7,56	112,77	5,49	-1,01	NA	0	0	0	113,78	15408,4	67,52	0,33	0,44	0,51	216	24,12	114,79	15,12	0,99	134,43	135,43	113,78	99,26	126,03	0,02	NA	45,53	0	0	60,16	237,56	72,44	0,41	1,36	1,4	438,34
611	-2,9	-3,07	-15,49	18,39	18,39	18,39	730,57	NA	104,41	NA	0,05	0,06	1,06	-2,9	5,44	-53,41	NA	NA	0	0	0	25,31	27,21	19,9	9,05	14,33	14,33	286,21	104,27	19,76	NA	0,07	0,08	1,08	25,31	6,98	362,6	NA	NA	0	0	0	10,49	11,16	17,29	16,63	16,63	16,63	600,15
612	0,4	2,68	0,76	0,02	0,58	0,58	687,48	320,46	577,38	NA	0,85	5,63	6,63	0,4	84,92	19,5	0,3	NA	0	0	0	-4,76	-54,45	-10,48	0	0,6	0,6	800,67	429,58	722,6	NA	0,91	10,43	11,43	-4,7	91,25	-5,22	0,19	NA	0	0,15	-1,1	-8,52	-3146,6	-45,93	0,05	0,67	0,67	1962,84
613	4,31	10,76	5,5	1,37	1,67	1,67	464,4	82,12	275,26	NA	0,6	1,5	2,5	4,31	59,93	7,2	NA	790	0	0	0	15,3	34,64	7,19	1,56	1,79	1,79	171,16	21,8	94,52	NA	0,56	1,26	2,26	15,3	55,84	27,39	NA	NA	0	0	0	14,62	16,73	NA	7,42	7,93	7,93	1211,48
614	-1,12	78,66	-0,99	0,03	0,68	0,98	322,83	207,8	264,08	95,96	1,01	-71,41	-70,41	18,72	101,42	0,08	-0,44	11748	16,08	17,59	85,23	5,65	146,65	1,28	0,04	0,91	1,11	82,64	62,29	60,35	14,98	0,96	24,93	25,93	10,58	96,14	7,2	2,05	NA	14,08	1,12	23,24	-13,35	126,7	-5,3	0,11	1,88	1,53	144,59
615	NA	NA	NA	NA	NA	NA	NA	NA	NA	NA	NA	NA	NA	NA	NA	NA	NA	NA	NA	NA	NA	9,96	9,96	NA	NA	NA	NA	596,29	NA	NA	NA	NA	NA	1	9,96	0	NA	NA	NA	0	0	0	52,03	52,25	9,31	76,89	238,6	238,6	65,15
616	-11,8	-24,33	-6,44	0,43	1,21	1,21	198,69	25,4	101,21	0	0,52	1,06	2,06	-11,8	51,5	-8,22	1,28	NA	0	0	0	23,64	37,36	NA	1,49	1,92	1,92	176,2	NA	63,97	NA	0,37	0,58	1,58	23,64	36,71	98,85	2,15	NA	0	0	0	15,02	22,38	NA	1,87	2,61	2,61	228,33
617	27,86	98,29	15,13	0,12	1,4	1,4	193,3	178,18	140,01	NA	0,72	2,53	3,53	27,86	71,66	38,87	NA	NA	0	0	0	-0,03	-0,04	-0,66	0,12	6,34	7,98	7517,38	5796,78	931,32	1526,93	12,59	14,4	1,14	-0,03	12,59	-0,25	NA	NA	0	0	0	-1,48	233,56	-13,5	0,01	0,44	0,44	3326,04
618	0,45	5,02	9,96	0,69	2,12	2,12	4687,52	169,81	118,6	NA	0,91	10,24	11,24	0,7	91,1	2,71	1,02	3611	0	5,72	8,39	0,45	8,47	5,25	0,39	10,46	10,52	4250,33	104,51	199,05	11,52	0,95	17,85	18,85	0,88	94,69	3,28	1,9	NA	0	5,06	12,87	0,41	6,64	5,06	1,71	12,33	12,35	4509,7
619	8,85	21,79	5,1	0,36	1,08	1,13	209,76	88,63	103,95	5,83	0,59	1,46	2,46	20,72	59,4	37,89	1,25	15942,33	9,29	6,84	30,25	9,01	14,98	5,77	0,88	1,91	1,95	233,02	94,72	78,47	3,85	0,4	0,66	1,66	23,71	39,83	63,27	2,71	NA	5,78	9,41	31,59	6,35	8,49	3,63	2,71	3,63	3,66	208,01
620	-1,85	-1,85	NA	NA	NA	NA	NA	NA	NA	NA	NA	NA	1	-1,85	0	NA	NA	NA	0	NA	NA	32,05	45,82	NA	0,97	3,33	3,33	427,87	299,64	127,22	NA	30,06	42,99	1,43	32,05	30,06	106,6	NA	NA	0	0	0	6,79	27,21	NA	0,14	1,33	1,33	77,21
621	4,1	59,29	1,35	0,08	1,01	1,01	119,58	102,9	110,08	NA	0,93	13,46	14,46	4,1	93,08	6,09	1,16	NA	0	0	0	3,04	41,98	1,45	0,17	0,35	0,37	174,12	28,22	159,74	3,9	0,93	12,82	13,82	3,04	92,76	5,03	0,11	NA	0	0	0	2,38	37,02	2,47	0,02	0,29	0,29	377,11
622	2,87	9,62	1,12	0,28	1,03	1,12	141,37	69,66	91,29	9,1	0,7	2,35	3,35	22,75	70,11	10,28	1,35	27055,3	3,47	7,72	48,55	1,22	4,21	0,96	0,14	0,98	1,13	288,03	118,12	119,49	22,55	0,71	2,46	3,46	21,16	71,08	7,61	1,16	NA	28,09	11,51	53,62	4,26	13,38	NA	0,16	0,98	1,12	268,88
623	-3	-37,16	-3,57	0,22	3,59	4,03	434,03	173,11	50,48	23,44	0,92	11,4	12,4	9,14	91,94	7,57	1,73	12280,77	8,82	14,47	51,35	7,48	52,43	7,38	0,26	4,56	5,11	358,98	137,82	32,07	17,8	85,73	600,55	7,01	18,9	85,73	20,68	1,73	NA	13,17	7,97	22,18	11,88	52,78	11,03	0,28	1,35	1,44	337,75
624	7,37	49,02	4,68	0,35	0,53	1,19	231,07	34,03	187,1	125,28	0,85	5,65	6,65	7,57	84,97	9,43	6,49	34387	0	0,13	1,89	19,43	49,69	8,13	1,03	1,09	1,62	152,33	4,78	91,57	48,87	0,61	1,56	2,56	23,26	60,9	33,05	24,68	NA	0	1,61	12,99	0,56	1,83	0,37	0,7	0,78	1,43	243,07
625	1,7	61,06	1,68	0,16	0,77	0,77	357,72	205,78	337,97	NA	0,97	34,81	35,81	5,73	97,21	4,12	0,15	11575,25	0	3,96	40,9	6,37	64,73	3,05	0,46	0,89	1,05	174,53	64,61	152,7	24,44	0,9	9,17	10,17	18,7	90,16	10,55	1,5	NA	0	4,5	32,73	-42,86	128,54	-13,46	0,17	0,55	0,7	114,33
626	0,97	3,57	0,56	0,01	0,56	0,58	210,85	59,49	66,12	1,82	0,73	2,7	3,7	25,94	72,94	7,42	0,68	4697,77	40,61	14,46	71,64	0,95	3,03	NA	0,07	0,55	0,64	163,43	32,98	39,73	5,78	68,6	218,44	3,18	33,62	68,6	8,44	0,79	4009,94	43,64	10,73	64,61	0,81	5,52	NA	0,02	0,93	0,94	168,94
627	16,09	86,46	8,15	0,62	1,16	1,26	184,43	26,02	47,96	4,74	0,81	4,37	5,37	35,3	81,38	35,73	0,37	31233	0	9,73	35,89	4,05	21,96	1,14	0,28	0,99	1,24	102,14	29,83	42,57	11,05	81,57	442,8	5,43	39,77	81,57	16,84	0,39	NA	0	8,28	59,69	4,53	19,5	1,92	0,61	1,07	1,64	154,29
628	0	0	NA	NA	NA	NA	NA	NA	NA	NA	NA	NA	1	0	0	NA	NA	NA	0	NA	NA	23,83	25,55	NA	14,88	14,88	14,88	888,41	NA	59,06	NA	0,07	0,07	1,07	23,83	6,72	354,55	NA	NA	0	0	0	-7,15	-7,7	NA	13,99	13,99	13,99	NA
629	0,37	9,67	0,39	0,3	1,04	1,04	382,49	267,65	363,84	NA	0,96	25,17	26,17	14,88	96,18	0,38	NA	NA	0	15,24	95,41	2,9	43,86	7,67	0,33	1,07	1,07	962,7	654,83	889,14	NA	93,38	1411,65	15,12	17,32	93,38	3,11	NA	NA	0	38,14	83,25	3,5	41,81	2,32	0,33	1,09	1,09	241,26
630	0,87	-5,35	1,22	-0,14	0,05	0,57	513,37	115,89	589,09	310,91	1,16	-7,16	-6,16	11,25	116,22	4,44	-0,48	4999,8	0	14,64	53,86	-0,43	2,46	NA	-0,08	0,02	0,59	998,66	119,86	1158,84	660,71	117,56	-669,64	-5,7	4,82	117,56	3,49	-0,56	NA	0	9,7	29,57	-0,34	2,35	NA	0,15	0,18	0,68	640,95
631	-6,04	-6,04	NA	NA	NA	NA	NA	NA	NA	NA	NA	NA	1	-6,04	0	NA	NA	NA	0	NA	NA	-9,6	-10,62	NA	10,42	10,42	10,42	NA	NA	NA	NA	9,6	10,62	1,11	-9,6	9,6	-100	NA	NA	0	NA	NA	26,96	43,6	7,12	2,62	2,62	2,62	96,1
632	0,29	0,5	0,24	3,29	4,63	4,63	303,99	36,6	27,15	NA	0,42	0,72	1,73	4,92	42,14	83,58	1,57	NA	0	3,87	10,86	6,58	8,64	NA	2,43	3,02	3,02	253,02	34,67	59,45	NA	0,24	0,31	1,31	9,07	23,84	201,89	2,75	NA	0	1,38	3,5	18,81	23,84	NA	3,99	4,75	4,75	262,13
633	6,31	21,94	1,68	0,32	2,17	2,17	97,09	42,28	25,06	NA	0,71	2,48	3,48	15,61	71,25	28,75	0,78	53030,33	0	2,48	26,3	6,75	23,36	NA	0,16	1,4	1,4	93,35	45,17	40,61	NA	0,71	2,46	3,46	16,49	71,13	27,44	0,89	NA	0	1,8	19,96	5,02	21,71	NA	0,44	1,48	1,48	111,25
634	1,15	17,53	10,87	0,08	1,07	1,07	2908,17	3167,05	3187,01	NA	0,93	14,28	15,28	1,15	93,45	1,23	NA	NA	0	0	0	7,38	74,6	8,64	0,03	0,61	0,61	426,38	218,8	379,89	NA	0,9	9,11	10,11	11,12	90,11	11,66	0,22	NA	0	4,38	25,26	6,24	46,71	9,59	0,35	0,56	0,56	559,74
635	-1,11	-5,3	-2,12	0,04	0,13	0,13	697,16	52,24	545,2	NA	0,79	3,78	4,78	-1,11	79,07	16,76	0,23	NA	0	0	0	4,08	14,51	3,69	0,65	1,37	1,37	328,8	30,07	41,62	NA	0,72	2,55	3,55	4,08	71,84	49,69	1,06	NA	0	0	0	19,14	26,2	5,09	1,01	3	3	96,87
636	0,68	2,38	0,14	0,54	0,63	1,4	76,83	5,06	7,08	42,44	0,71	2,47	3,47	15,48	71,21	0,96	NA	5006	61,9	3,12	66,52	3,13	35,61	2,24	0,92	0,95	1,1	260,09	7,81	208,31	33,75	0,91	10,36	11,36	8,58	91,2	3,44	NA	NA	10,22	3,89	47,03	7,95	66,91	6,08	0,48	0,83	0,89	278,43
637	-24,69	-346,73	-11,51	0,29	1,36	1,48	169,68	88,59	69,42	9,86	0,93	13,04	14,04	3,73	92,88	-16,43	1,84	16163,26	8,92	13,25	57,92	-8,31	-835,56	NA	0,33	1,6	1,65	212,71	118,21	87	4,58	0,99	99,55	100,55	21,51	99	4,42	2,07	NA	4,02	12,53	46,54	13,72	94,28	9,36	0,47	2,1	2,1	248,48
638	2,89	70,78	6,44	0,04	0,17	0,18	812,35	47,59	394,2	3,65	0,96	23,51	24,51	7,48	95,92	3,87	0,6	-57189	14,09	10,25	-24,93	6,67	84,63	4,82	0,09	1,86	1,88	262,91	190,99	108,91	2,91	0,92	11,68	12,68	13,79	92,11	9,61	2,8	NA	13,26	3,84	42,05	2,73	190,54	5,94	0,01	0,08	0,09	792,49
639	0	0	NA	NA	NA	NA	NA	NA	NA	NA	NA	NA	1	0	0	NA	NA	NA	0	NA	NA	-9,6	-10,62	NA	10,42	10,42	10,42	NA	NA	NA	NA	0,1	0,11	1,11	-9,6	9,6	-100	NA	NA	0	NA	NA	0,8	15,95	NA	0,14	1,05	1,05	181,38
640	2,41	14,81	1,54	1,02	1,19	1,19	233,25	33,19	142,82	NA	0,84	5,15	6,15	7,95	83,73	2,88	NA	3617	21,82	3,55	55,27	0,07	0,46	NA	1,05	1,18	1,18	302,11	32,38	200,25	0	84,63	550,7	6,51	8,97	84,63	0,08	NA	NA	17,61	5,29	42,46	5,03	26,31	NA	1,06	1,24	1,24	138,14
641	31,44	355,34	3,63	1,07	1,08	1,08	42,02	0,44	37,8	NA	0,91	10,3	11,3	77,68	91,15	34,49	NA	6702	0	5,34	56,22	34,11	70,57	NA	1,86	1,86	1,86	22,34	NA	11,24	NA	0,52	1,07	2,07	151,75	51,67	66,02	NA	NA	0	5,32	44,52	35,35	64,26	NA	1,7	2,27	2,27	84,13
642	-0,24	-0,98	-0,26	0,17	0,68	0,75	409,35	154,78	302,99	21,38	0,76	3,19	4,19	20,18	76,11	4,2	0,55	NA	0	22,96	68,6	0,46	1,66	0,46	0,21	0,7	0,75	358,59	122,13	249,28	13,26	0,72	2,57	3,57	29,35	72,02	6,14	0,61	NA	0	28,46	92,7	-0,76	-2,58	-0,64	0,42	0,71	0,75	304,12
643	-5,92	-22,12	-9,75	0,07	0,19	0,19	599,59	50,14	351,59	NA	0,73	2,74	3,74	-0,28	73,25	1,98	0,31	8934	13,94	9,29	68,01	1,56	5,12	1,09	0,15	0,18	0,18	253,54	4,63	149,56	NA	0,69	2,26	3,28	9,77	69,06	10,58	0,35	NA	9,39	4,16	34,16	1,37	4,68	NA	0,07	0,28	0,28	471,36
644	21,61	22,76	19,02	17,52	19,78	19,78	320,35	35,89	15,92	NA	0,05	0,05	1,05	31,13	5,07	425,84	NA	10930	0	8,38	23,46	10,23	11,87	12,9	3,86	4,76	4,76	459,13	56,11	62,74	NA	0,14	0,16	1,16	22,52	13,86	90,65	2,51	NA	0	15,5	40,16	38,37	40,95	44,42	12,9	13,37	13,37	421,38
645	0	0	NA	NA	NA	NA	NA	NA	NA	NA	NA	NA	1	0	0	NA	NA	NA	0	NA	NA	-9,62	-10,65	NA	10,39	10,39	10,39	NA	NA	NA	NA	0,1	0,11	1,11	-9,62	9,62	-100	NA	NA	0	NA	NA	-0,26	-3,18	NA	0,37	0,48	0,49	420,82
646	-8,81	-147,15	-13,08	0,45	1,05	1,05	540,51	213,31	357,8	NA	0,94	15,7	16,7	-8,81	94,01	19,43	1,22	NA	0	0	0	-40,5	122,87	-39,38	0,04	0,84	0,84	353,98	333,5	418,62	NA	1,33	-4,03	-3,03	-40,5	132,96	-4,84	NA	NA	0	0	0	-10,91	22,09	-13,66	0,18	0,67	0,67	455,64
647	20,23	933,07	10,15	0,01	0,6	1,02	182,72	102,76	173,11	73,96	0,98	45,12	46,12	48,58	97,83	21,51	1,08	12785,86	0	14,23	61,71	-11,13	118,07	-8,49	0,02	0,42	0,67	277,52	116,67	295,67	73,63	1,09	-11,61	-10,61	13,63	109,43	-2,74	-0,33	NA	0	13,07	54,67	-5,7	-10,88	-3,22	0,24	1,47	1,8	205,36
648	0,16	0,62	0,16	1,34	1,34	1,34	376,61	NA	277,66	NA	0,75	2,93	3,93	0,16	74,55	0,21	NA	NA	0	0	0	-5,86	-8,65	NA	2,9	3,11	3,11	5497,27	360	1748,57	NA	0,32	0,47	1,47	-5,86	32,16	-18,24	NA	NA	0	0	0	0,99	0,99	NA	NA	NA	NA	2931,41
649	-4,57	-7,58	-3,19	2,29	2,29	2,29	253,91	NA	69,84	NA	0,4	0,66	1,66	-4,57	39,7	-0,46	6,87	NA	11,89	0	0	44,08	65,2	NA	2,82	3,03	3,03	365,71	24,91	117,18	NA	0,32	0,48	1,48	44,08	32,4	141,33	39,47	NA	0	0	0	-1,22	-2,04	-2,36	2,62	3	3	702,46
650	2,19	7,84	2,49	0,22	1	1,01	414,05	146,4	279,52	1,32	0,72	2,58	3,58	19,77	72,08	11,08	1	24700,27	0	19,99	62,82	4,17	14,9	3,59	0,18	1	1	313,51	119,08	215,56	0,73	0,72	2,57	3,57	18,39	72	12,25	1	10025,14	0	8,64	36,69	12,45	44,88	7,52	0,28	1,15	1,15	219,95
651	0,1	2,28	0,06	0,23	0,97	1,02	232,56	163,56	220,05	10,32	0,96	22,47	23,47	23,4	95,74	1,03	1,67	9238,45	0	14,89	93,61	3,21	29,79	1,46	0,1	1,02	1,08	165,21	134,33	145,49	7,58	0,89	8,29	9,29	40,32	89,23	5,63	2,59	NA	0	16,85	83,44	2,37	16,86	0,9	0,06	1,16	1,16	137,93
652	22,79	46,04	2,81	0,65	4,27	4,28	44,9	30,84	8,5	0,09	0,5	1,02	2,02	221,58	50,49	58,33	4,72	18442,91	0	24,52	83,21	-0,7	-1,77	-0,12	0,42	2,67	2,68	59,92	35,97	16,01	0,12	0,61	1,54	2,54	214,17	60,57	18,86	2,73	NA	0	25,7	66,91	4,04	9,4	NA	0,78	1,72	1,72	56,1
653	-8,09	-23,64	-8,41	0	1,48	1,5	378,22	354,71	111,07	6,1	0,66	1,92	2,92	10,91	65,78	-11,11	12,85	18132,57	35	19,74	132,73	0,19	0,49	NA	0	1,1	1,15	342,78	217,49	94,21	9,9	0,62	1,66	2,66	27,68	62,42	2,15	1,23	14575,21	31,37	17,93	58,93	1,42	4,53	NA	0	1,4	1,43	354,08
654	0,13	0,53	0,17	1,28	1,32	1,32	177,36	12,85	350,36	NA	0,76	3,12	4,12	0,13	75,72	0,17	NA	NA	0	0	0	-6,48	-41,82	-7,95	0,28	0,52	0,52	447,1	88,05	364,14	NA	0,85	5,46	6,46	40,26	84,51	2,96	0,28	NA	0	42,93	58,32	1,11	6,75	NA	0,94	1,04	1,04	262,14
655	0,45	-6,01	0,06	0,08	0,78	0,92	51,14	34,6	49,8	7,3	1,07	-14,4	-13,4	21,43	107,46	2,86	0,17	7465	0	2,95	79,01	12,18	187,38	6,38	0,2	0,66	1,05	190,74	78,15	170,76	66,79	0,93	14,38	15,38	31,12	93,5	15,59	2,05	NA	0	9,92	54,99	-21,28	107	-14,48	0,1	0,35	0,83	247,77
656	0,35	0,9	0,44	1,33	1,89	1,89	457,71	NA	190,53	NA	0,61	1,6	2,6	41,39	61,48	13,73	2,85	11825,33	17,07	51,6	81,82	1,2	4,36	1,33	0,23	1,26	1,26	404,6	285,21	249,29	NA	0,73	2,65	3,65	25,73	72,58	3,48	2,46	NA	7	27,27	82,6	8,59	17,47	4,88	1,06	1,7	1,7	206,77
657	-2,33	-2,33	NA	1613	1613	1613	NA	NA	NA	NA	0	0	1	-2,33	0,06	-3760	NA	NA	0,06	NA	0	-8,3	-8,3	NA	NA	NA	NA	NA	NA	NA	NA	NA	NA	1	-8,3	0	NA	NA	NA	0	NA	0	7,22	38,53	NA	1,02	1,03	1,03	334,8
658	-12,92	-14,41	NA	9,65	9,65	9,65	NA	NA	NA	NA	0,1	0,12	1,12	-12,92	10,36	-124,68	NA	NA	0	NA	0	2,27	86,3	NA	0,21	0,9	0,9	133,23	88,31	127,28	NA	97,36	3694,78	37,95	31,04	97,36	5,4	0,21	NA	0	6,05	47,37	5,17	70,76	NA	0,35	1,02	1,02	126,99
659	60,21	2083,99	34,8	0,89	0,96	0,96	210,39	13,97	202,06	0	0,97	33,61	34,61	60,21	97,11	65,61	0,44	NA	0	0	0	6,44	49,81	7,11	0,1	1,02	1,02	401,37	319,38	345,61	NA	87,06	672,94	7,73	6,44	87,06	11,53	1,16	NA	0	0	0	5,6	38,45	4,82	0,68	1,08	1,08	313,11
660	25,01	39,4	9,24	0,38	2,11	2,11	134,44	82,96	47,97	NA	0,37	0,58	1,58	71,17	36,52	106,62	2,69	10512,44	0	17,05	47,2	4,91	5,41	2,2	7,81	9,27	9,27	163,23	19,48	13,26	NA	0,09	0,1	1,1	80,61	9,14	145,46	3,86	NA	0	33,94	77,91	-9,99	-12,25	-5,67	0,81	4,41	4,41	206,75
661	-1,14	-3,35	-0,77	0,82	1,24	1,5	179,02	68,19	161,08	43,49	0,66	1,94	2,94	1,51	65,98	-1,73	NA	283	0	1,8	133,22	-31,5	100	-17,12	0,77	0,79	0,76	197,79	5,48	232,04	-5,61	1,32	-4,17	-3,17	-28,93	131,5	-23,96	NA	NA	12,88	1,04	-7,57	45,28	118,39	22,66	0,93	1,62	1,62	182,13
662	0,34	0,34	0,49	4,17	25,25	69,62	528,79	149,02	7,07	318,08	0,01	0,01	1,01	0,57	1,35	257,54	16,77	NA	0	0,35	5,21	-487,1	-12177,5	NA	1,04	1,04	1,04	NA	NA	NA	NA	0,96	24	25	-487,1	96	-507,4	NA	NA	0	NA	NA	-100	NA	NA	1	1	1	NA
663	-34,82	-421,24	-21,97	0,03	0,81	0,88	229,67	121,08	124,97	12,4	0,92	11,09	12,1	42,63	91,73	-28,25	0,66	10642,77	31,14	48,87	136,71	1,68	34,55	NA	0	0,95	0,96	260,84	214,84	215,41	2,57	0,95	19,56	20,57	26,86	95,07	5,93	0,61	NA	10,11	12,92	50,32	35,98	88,49	NA	0,32	1,66	1,66	134,24
664	7,58	60,96	6,28	0,59	0,92	0,92	301,73	87,65	261,14	NA	0,88	7,04	8,04	25,84	87,56	15,59	0,67	11585,75	0	15,13	51,98	4,02	24,07	2,93	0,23	1,06	1,06	265,68	181,71	218,93	0	0,83	4,99	5,99	38,75	83,32	13,24	1,4	NA	0	25,35	72,47	7,38	19,83	3,15	0,44	1,51	1,51	155,27
665	0,29	0,3	1,69	584,63	1357,63	1357,63	2160,33	1216,52	1,57	NA	0,04	0,04	1,04	2,13	4,05	7,05	NA	NA	0	10,93	11,57	-4,04	-4,41	-23,38	13,1	22,7	22,7	2107,02	880,68	91,82	NA	0,08	0,09	1,09	-4,04	8,38	-48,19	NA	NA	0	0	0	12,72	36,06	1,37	1,6	1,6	1,6	39,07
666	21,91	30,7	15,21	2,24	3,49	3,49	252,62	NA	71,49	NA	0,29	0,4	1,4	44,49	28,61	76,58	NA	NA	0	15,67	43,05	3,64	9,46	4,97	0,44	1,62	1,62	497,43	NA	302,83	NA	0,62	1,6	2,6	5,47	61,56	5,91	NA	NA	0	2,5	20,06	1,34	4,03	1,73	1,5	1,5	1,5	468,88
667	28,72	31,42	NA	11,66	11,66	11,66	975,76	NA	82,8	NA	0,09	0,09	1,09	28,72	8,58	334,78	NA	NA	0	0	0	27,13	29,63	77,23	11,87	11,87	11,87	1036,05	NA	86,33	NA	8,43	9,2	1,09	27,27	8,43	322,06	NA	NA	0	0,38	0,38	22,29	22,78	77,35	27,01	46,83	46,83	1262,92
668	6,36	15,18	3,66	0,01	1,72	1,72	111,68	206,22	120,39	NA	0,58	1,39	2,39	9,38	58,1	10,95	NA	NA	0	1,74	26,51	8,69	16,44	5,56	0,12	1,8	1,8	232,87	183,09	108,52	NA	0,47	0,89	1,89	13,79	47,15	23,01	3,51	NA	0	3,26	24,43	11,87	16,95	2,93	1,09	2,97	2,94	89,88
669	4,07	4,48	0,25	1,87	8,32	10,83	22,54	13,28	2,06	5,24	0,09	0,1	1,1	45,79	9,23	44,09	NA	986	0	2,58	85,23	9,63	29,08	2,29	2,87	2,87	4,95	86,76	NA	7,25	15,06	0,67	2,02	3,02	18,34	66,89	32,34	1,57	NA	0	2,08	21,83	-6,73	-24,32	-1,98	0,11	0,11	1,99	107,3
670	NA	NA	NA	NA	NA	NA	NA	NA	NA	NA	NA	NA	NA	NA	NA	NA	NA	NA	NA	NA	NA	NA	NA	NA	NA	NA	NA	NA	NA	NA	NA	NA	NA	NA	NA	NA	NA	NA	NA	NA	NA	NA	NA	NA	NA	NA	NA	NA	NA
671	1,35	5,49	1,29	0,09	1,53	1,63	349,91	238,88	192,11	20,07	0,74	3,03	4,08	10,83	75,47	3	4,49	16827,06	0	9,12	149,01	-0,36	-2,23	-0,28	0,16	1,17	1,24	289,41	184,52	196,96	13,91	83,95	523,09	6,23	0,46	NA	NA	NA	NA	NA	NA	NA	5,2	30,17	2,85	0,25	1,01	1,07	199,21
672	21,49	53,67	10,88	0,77	1,12	1,12	184,26	37,57	109,27	NA	0,6	1,5	2,5	21,49	59,96	57,36	1,23	NA	0	0	0	-12,82	-36,55	-21,62	0,76	1,18	1,18	614,18	164,23	394,45	NA	0,65	1,85	2,85	-12,82	64,94	4,04	1,48	NA	0	0	0	-17,41	-74,35	-54,2	0,93	1,15	1,15	1133,12
673	2,21	2,21	NA	78,48	1643,69	1643,69	NA	NA	NA	NA	0	0	1	2,21	0,06	3634,43	NA	NA	0	NA	0	2,54	2,56	NA	4,72	139,78	139,78	NA	NA	NA	NA	0,01	0,01	1,01	2,54	0,72	354,66	NA	NA	0	NA	0	2,75	2,77	NA	1,83	128,89	128,89	NA
674	-14,02	397,6	-0,77	-0,5	0,01	0,01	14,47	10,55	20,5	NA	1,04	-29,36	-28,36	22,64	103,53	-1	-0,04	1047,5	0	2,02	82,86	3,1	3,36	0,18	14,05	14,31	14,31	20,87	0,26	0,98	NA	0,05	0,05	1,09	49,35	4,77	519,03	2,9	368,67	0	1,34	29,41	11,81	37,18	2,33	20,95	27,44	27,44	71,92
675	13,01	13,9	8,18	15,45	15,45	15,45	228,88	NA	14,56	NA	0,06	0,07	1,07	13,7	6,43	202,32	NA	NA	0	0,43	3,2	47,12	55,56	41,44	6,55	6,58	6,58	320,07	1,41	48,09	NA	0,15	0,18	1,18	47,12	15,19	310,21	NA	NA	0	0	0	39,95	46,59	45,14	6,1	7,02	7,02	411,27
676	-3,25	-3,25	-0,35	NA	NA	NA	39,18	NA	NA	NA	NA	NA	1	-3,25	0	NA	NA	NA	0	0	0	-60	-60	NA	NA	NA	NA	4,59	0	NA	0	0	0	1	-60	0	NA	NA	NA	0	0	0	50,23	50,23	NA	NA	NA	NA	21,2
677	11,21	12,82	2,62	8	8	8	74,18	NA	10,49	NA	0,12	0,14	1,14	11,21	12,5	89,74	NA	NA	0	0	0	12,71	22,15	6,31	2,21	2,35	2,35	180,58	10,02	76,12	NA	0,43	0,74	1,74	12,71	42,62	29,82	NA	NA	0	0	0	17,64	18,58	26,13	17,1	19,85	19,85	539,13
678	-4,83	-9,61	-1,46	0,86	0,96	1,27	109,55	4,17	43,42	13,84	0,5	0,99	1,99	33,25	49,72	13,83	4,44	3245,81	7,86	11,46	82,95	3,42	7,72	0,91	0,99	1,69	1,79	96,41	35,5	50,35	4,85	0,56	1,26	2,26	64,24	55,68	17,85	8,18	NA	0,03	11,47	69,39	0,55	8,14	0,76	0,17	1,1	1,16	508,35
679	11,86	55,67	8,42	0,91	1,26	1,26	258,44	70,3	201,13	NA	0,79	3,69	4,69	11,86	78,69	16,24	19,15	NA	0	0	0	14,22	51,65	NA	1,04	1,33	1,33	598,69	123,14	429,14	NA	72,48	263,33	3,63	14,22	72,48	20,33	7,71	NA	0	0	0	-2,62	-11,21	NA	1,03	1,14	1,14	2198,34
680	-4,7	-5,2	NA	10,51	10,51	10,51	NA	NA	NA	NA	0,1	0,11	1,11	-4,7	9,52	-49,4	NA	NA	0	NA	0	6,43	14,97	NA	1,38	1,48	1,48	456,28	7,67	79,92	NA	0,57	1,33	2,33	29,49	57,03	54,41	1,12	NA	39,22	21,29	24,16	36,58	56,17	NA	2,24	3,16	3,16	198,64
681	5,15	12,96	2,77	0,08	1,28	1,33	195,75	123,75	86,52	5,61	0,6	1,52	2,52	50,09	60,27	21,73	1,47	9574,65	8,43	24,17	150,86	9,68	23,18	3,69	0,18	1,4	1,43	138,67	92,27	68,35	2,06	58,26	139,55	2,4	37,72	58,26	25,87	2,09	6482,97	5,21	8,35	10,21	-7,09	-26,17	NA	0,27	1,03	1,05	131,49
682	8,47	8,69	8,95	31,12	39,65	39,65	384,72	81,86	9,6	NA	0,03	0,03	1,03	8,47	2,52	335,88	NA	NA	0	0	0	1,47	5,03	NA	0,02	0,02	0,02	618,67	NA	432,48	NA	0,71	2,41	3,41	1,47	70,68	2,09	0,3	NA	0	0	0	0,08	0,3	NA	0,38	0,38	0,38	283,24
683	0,18	0,25	0,43	0,27	0,39	0,39	874,61	29,34	241,23	NA	0,28	0,39	1,39	5,88	28	34,03	0,81	15000,5	0	13,7	35,3	0,65	0,94	NA	0,23	0,38	0,38	291,2	13,26	88,43	NA	0,31	0,44	1,44	5,38	30,73	37,29	0,78	NA	0	2,82	20,16	1,43	3,16	NA	0,32	0,9	0,9	310,21
684	0,38	1,52	0,39	0,05	1,33	1,33	100,39	359,98	279,5	NA	0,75	3	4	0,38	75,01	0,51	NA	NA	0	0	0	15,48	76,89	NA	0	1,24	1,24	158,9	155,67	125,51	0,2	0,8	3,97	4,97	21,28	79,87	19,38	NA	NA	0	1,86	15,83	3,05	8,71	2,12	1,01	1,56	1,56	252,65
685	26,4	47,22	4,51	4,67	5,05	5,05	62,12	4,43	11,62	0,01	0,22	0,4	1,79	33,17	44,09	131,99	13,35	56146	0	1,15	13,69	31,98	60,22	10,66	1,65	1,9	2,05	121,29	14	56,13	8,55	0,47	0,88	1,88	37,36	46,89	70,45	15,19	NA	0	1,34	8,18	31,43	44,73	9,95	1,86	3,16	3,29	115,2
686	5,22	15,37	8,28	0,52	1,12	1,12	577,51	219,47	365,15	NA	0,66	1,95	2,95	41,83	66,05	15,26	1,24	4192	0	58,09	76	22,14	33,76	11,16	2,01	2,38	2,38	183,46	21,03	56,55	NA	0,34	0,53	1,53	100,29	34,43	95,26	2,62	NA	0	39,39	64,68	4,52	15,82	2,9	0,34	0,94	0,94	233,72
687	32,24	879,21	8,28	0,01	1,04	1,04	93,54	70,54	87,63	0,1	0,96	26,27	27,27	41,28	96,33	34,01	2,71	122252,67	0	2,32	22,13	8,76	73,97	NA	0,01	1,13	1,13	305,51	241,31	264,77	0,08	88,16	744,73	8,45	16,67	88,16	10,48	11,83	10362,83	0	4,89	28,63	2,95	40,65	1,08	0	1,08	1,08	133,9
688	-6,56	-6,56	NA	NA	NA	NA	NA	NA	NA	NA	NA	NA	1	-6,56	0	NA	NA	NA	0	NA	0	16,7	61,81	NA	0	0,66	0,66	549,07	261,94	396,34	NA	0,73	2,7	3,7	16,7	72,99	24,38	0,52	NA	0	0	0	2,81	9,15	NA	0,62	0,88	0,88	285,07
689	-20,78	-49,17	-18,48	0,79	1,76	1,76	323,77	175,88	181,72	NA	0,58	1,37	2,37	-0,34	57,74	-35,69	256,59	NA	0	18,18	1652,68	2,87	12,49	1,35	0,69	1,11	1,15	171,58	54,89	130,14	4,15	0,77	3,35	4,35	20,17	77,03	5,34	1,9	NA	0	8,16	79,41	-1,1	-5,12	-0,44	0,6	1,17	1,17	144,06
690	12,87	36,39	27,97	0,88	0,88	0,88	791,01	NA	505,57	NA	0,65	1,83	2,83	12,87	64,62	31,9	0,82	NA	0	0	0	-0,76	-2,1	-1,71	0,45	1	1	815,66	286,71	514,72	0	0,64	1,76	2,76	10,11	63,81	12,63	1,01	NA	0	17,06	38,32	21,13	45,5	NA	0,01	1,51	1,51	595,8
691	0,06	14,63	NA	0	0,08	1,08	NA	NA	NA	NA	1	262,11	263,11	0,06	99,62	0,06	NA	1242	0	NA	0	-0,03	-7,9	-13,46	0,01	0,12	2,3	172274,68	8404,14	74193,89	161319,31	99,64	27688,32	277,88	-0,03	99,64	-0,03	NA	NA	0	0	0	0,1	22,28	0,13	0,13	15,19	15,19	465,27
692	-0,15	-0,18	-0,22	0,75	1,71	1,71	519,37	71,65	74,32	NA	0,15	0,17	1,17	16,66	14,7	67,66	1,14	11018,67	0	23,99	59,28	-0,02	-0,03	NA	0,7	1,85	1,85	503,54	73,95	64,11	NA	0,13	0,15	1,15	19,3	13,1	31,17	1,14	NA	0	19,01	61,86	3,15	3,35	NA	1,25	5,01	5,01	383,85
693	-241,65	122,85	-61,03	0,15	0,34	0,34	91,92	50	268,81	NA	2,97	-1,51	-0,51	-154,91	296,71	-81,44	NA	-6224	0	21,9	-56,91	12,73	-87,53	9,82	0,08	0,83	0,83	280,91	229,48	298,57	NA	1,15	-7,88	-6,88	38,83	114,54	12,69	-1,06	NA	7	13,37	42,2	25,83	259,87	NA	0,08	0,87	0,87	120,29
694	22,08	95,7	22,88	0,04	1,19	1,19	377,05	329,51	260,15	NA	0,77	3,33	4,33	23,99	76,92	28,71	2,75	73009	7,14	1,97	7,74	-23,07	74,62	-34,66	0,01	0,71	0,71	546,99	493,39	677,94	NA	1,31	-4,23	-3,23	-20,07	130,91	-17,62	-4,3	NA	5,6	4,5	-15,7	-8,24	28,46	-15,46	0,01	0,73	0,73	682,64
695	0,56	0,56	0,26	425	426,67	426,67	171,67	0,48	0,29	NA	0	0	1	0,56	0,17	333,33	3,52	NA	0	0	0	-6,46	-6,93	-10,11	10,64	10,68	10,68	569,58	1,65	37,81	NA	0,07	0,07	1,07	-4,75	6,71	-96,25	3,29	NA	0	2,67	24,02	-28,16	-28,56	-127,87	69,86	72,08	72,08	1652,6
696	-0,37	-2,7	-0,33	0,33	0,94	0,94	320,55	65,27	107,82	NA	0,86	6,31	7,31	18,55	86,32	15,28	0,64	21599	0	16,66	49,82	0,71	4,26	0,49	0,52	0,93	0,93	251,23	46,99	114,79	NA	0,83	4,96	5,96	22,91	83,23	28,35	0,46	NA	0	11,31	30,03	15,09	37,68	NA	0,68	1,31	1,31	190,85
697	6,85	50,95	3,44	0,11	1,13	1,13	182,92	158,4	156,44	NA	0,87	6,44	7,44	6,85	86,56	9,32	5,09	NA	0	0	0	10,5	42,72	2,6	0,24	1,34	1,34	90,18	70,65	64,08	0	0,75	3,07	4,07	14,31	75,42	16,5	10,86	NA	0	0,05	0,89	7,36	33,04	2,25	0,02	1,27	1,27	111,11
698	-8,96	-7,57	-9,74	0,02	-0,07	0,15	395,47	-8,81	96,56	20,85	-0,18	-0,16	0,84	26,32	-18,37	48,78	1,31	4232,67	0	38,34	115,21	4,64	14,26	6,05	0,75	1,91	2,57	474,19	39,35	33,74	22,18	67,45	207,18	3,07	30,39	67,45	6,88	0,4	NA	0	33,54	75,7	17,27	36,1	18,52	0,1	0,73	0,73	390,32
699	6,49	6,59	7,57	65,26	66,84	66,84	323,18	9,9	6,28	NA	0,01	0,02	1,02	6,49	1,5	433,75	NA	NA	0	0	0	17,26	18,56	13,09	12,89	14,33	14,33	275,99	27,48	19,04	NA	0,07	0,07	1,07	17,26	6,98	247,42	NA	NA	0	0	0	-0,24	153,02	-1428,08	0	0	0	2175890,63
700	0,45	20,03	0,21	0,02	0,78	0,94	168,62	123,51	162,39	26,57	0,98	43,46	44,46	0,45	97,75	1,81	0,27	NA	0	0	0	3,45	21,28	0,97	0,51	2,12	2,88	102,84	51,86	32,21	24,64	0,84	5,17	6,17	7,32	83,8	5,9	7,85	NA	0	1,09	9,88	6,64	43,56	3,54	0,41	0,75	1	194,08
701	-64,29	131,69	-784,21	0	0,74	0,74	4440,15	1480,97	2017,57	NA	1,49	-3,05	-2,05	-60,92	148,82	-43,15	0,82	33459,24	0	41,15	67,93	-1,8	3,25	NA	0	3,61	3,61	11140,92	257,96	1061,08	NA	155,32	-280,78	-1,81	0,42	155,32	-1,12	1,39	NA	0	49,32	162,64	11,39	-26,84	NA	0,01	3,72	3,72	2145,65
702	35,66	35,66	5,07	NA	NA	NA	30,83	NA	NA	NA	NA	NA	1	35,66	0	NA	NA	NA	0	0	0	12,48	13,96	4,53	5,62	9,44	9,44	132,07	52,84	13,84	NA	0,11	0,12	1,12	12,48	10,59	117,84	NA	NA	0	0	0	9,85	16,89	2,36	2,4	2,4	2,4	87,32
703	3,63	18,57	2,95	0,07	1,26	1,33	296,03	145,67	52,14	8,54	0,8	4,11	5,11	11,25	80,44	14,38	1,33	22134,09	57,62	6,19	32,84	2,31	13,39	1,45	0,07	1,07	1,23	228,13	128,23	70,11	20,76	0,83	4,79	5,79	10,25	82,72	11,02	1,48	NA	49,46	3,52	22,44	1,9	10,79	1,43	0,18	1,38	1,45	274,18
704	-3,12	-112,37	-11,61	0,04	0,78	0,78	1353,12	393,7	533,85	NA	0,97	34,97	35,97	-3,12	97,22	4,65	0,91	NA	0	0	0	13,54	82,83	20,04	0,05	0,95	0,95	538,72	262,92	292,91	NA	0,84	5,12	6,12	15,4	83,65	38,35	0,94	NA	0	2,75	4,56	-28,62	-659,88	-27,14	0,09	0,65	0,65	345,19
705	1,44	40,48	2,94	0,01	0,75	2,06	743,08	237,58	321,47	428,66	0,96	27,14	28,14	1,44	96,45	1,66	1,2	NA	0	0	0	-2,5	-109,12	-6,6	0,05	3,92	8,64	962,32	397,88	102,92	485,8	0,98	42,71	43,71	-2,5	97,71	-2,56	2,01	NA	0	0	0	25,39	79,88	16,49	0,05	34,22	37,54	236,42
706	2,81	13,18	0,47	1,16	1,16	1,16	61,54	NA	47,56	NA	0,79	3,69	4,69	17,31	78,7	8,79	2,31	NA	0,01	2,45	59,25	0,67	8,33	NA	0,59	0,78	0,78	132,26	22,98	112,04	NA	0,92	11,53	12,53	22,01	92,02	0,72	0,28	NA	6,1	5,61	60,36	0,7	5,19	NA	0,66	0,96	0,99	101,65
707	-221,64	169,81	-37,8	0,01	0,01	0,44	62,08	NA	141,03	60,66	2,31	-1,77	-0,77	-67,56	230,53	-96,15	NA	-3005	0	26,28	-200,9	5,05	-6,19	NA	0,28	0,37	0,55	55,86	8,99	99,83	18,31	1,82	-2,22	-1,22	133,38	181,64	2,78	NA	NA	0	14,52	67,35	72,95	-59,26	NA	0,44	0,46	0,46	21,85
708	11,25	15,09	6,4	3,41	3,93	3,93	207,07	26,84	52,18	NA	0,25	0,34	1,34	50,54	25,48	44,14	NA	10170	0	22,35	39,88	16,77	17,53	6,14	6,54	23,21	23,21	133,28	94,7	5,68	NA	4,31	4,5	1,05	38,55	4,31	389,29	NA	NA	0	7,97	-7,28	15,58	34,58	8,14	1,82	1,82	1,82	190,28
709	9,47	9,75	8,86	28,43	35,2	35,2	154,36	64,74	9,57	NA	0,03	0,03	1,03	9,47	2,84	333,33	NA	NA	0	0	0	4,36	17,97	NA	0,67	1,32	1,32	161,54	79,04	121,05	NA	0,76	3,13	4,13	4,36	75,77	5,75	NA	NA	0	0	0	-1,69	-10,14	NA	0,33	1,2	1,2	168,75
710	0,43	12,82	0,21	0,12	0,76	1,03	175,83	99,43	155,57	41,65	0,97	28,86	29,86	16,08	96,65	3,17	1,41	NA	8,34	7,56	63,57	0,11	3,06	0,06	0,12	0,68	1	204,21	103,7	186,42	59,09	0,97	27,96	28,96	15,75	96,55	0,59	1,09	NA	5,35	6,54	64,77	-1,85	-120,07	-1,12	0,2	0,67	0,96	220,9
711	-1,96	-7,55	-0,92	0,74	1,15	1,15	146,93	51,68	125,61	NA	0,74	2,86	3,86	-0,86	74,09	0,65	1,81	532	0	0,51	36,84	-3,62	-40,16	-1,35	0,63	0,74	0,74	135,35	7,27	67,97	NA	0,91	10,09	11,09	2	90,98	7,25	0,79	NA	0	2,09	38,9	-2,21	-34,86	-2,21	0,47	0,78	0,78	364,14
712	-1,12	-1,16	-0,68	31,4	31,42	31,42	219,51	0,08	4,82	0	0,03	0,03	1,03	13,47	2,82	606,49	3,37	NA	0	8,8	42,07	0,9	0,94	NA	18,35	18,36	18,36	352,75	0,12	16,22	0	0,05	0,06	1,06	10,09	5,24	297,85	7,17	NA	0	6,53	22,48	-10,92	-11,59	NA	18,66	18,66	18,66	367,69
713	8,29	21,46	2,34	0,49	1,63	1,63	102,65	61,7	54,43	NA	0,61	1,59	2,59	37,78	61,34	33,81	4,14	NA	0	8,32	50,29	-4,86	-11,34	-6,53	1,13	1,75	1,75	489,02	171,42	276,34	NA	0,57	1,33	2,33	0,43	57,14	16,13	NA	NA	0	7,1	19,23	25,11	42,65	12,08	1,74	2,43	2,43	175,11
714	-6,77	-109,7	-1240,59	0	0,04	1,11	66739,09	2021,1	49524,1	54361,25	0,94	15,21	16,21	-4,18	93,83	-5,23	1,54	-832,8	18,78	473,85	-453,03	7,29	55,56	2,9	0,27	0,28	1,4	144,87	0,91	70,94	79,4	0,81	6,18	7,63	10,4	80,99	11,21	19,65	NA	31,28	0,92	12,81	2,78	-104,66	2,85	1,26	1,32	2,68	372,83
715	-12,14	-32,35	-4,67	0,81	1,18	1,19	140,04	28,15	76,29	1,19	0,62	1,67	2,67	112,88	62,48	-1,32	1,11	10370,83	0	48,1	99,19	6,51	20,61	1,82	0,94	1,01	1,01	102,02	4,82	62,86	NA	0,68	2,17	3,17	144,17	68,41	27,68	0,88	NA	0	28,29	63,91	2,62	17,4	1,05	0,08	1,05	1,08	146,24
716	NA	NA	NA	NA	NA	NA	NA	NA	NA	NA	NA	NA	NA	NA	NA	NA	NA	0	NA	NA	NA	2,06	41,49	NA	1,08	2,56	2,56	447,03	108,85	73,53	NA	0,95	19,16	20,16	21,1	95,04	11,29	1,42	NA	0	16,67	44,83	6,03	52,36	NA	8,07	12,02	12,02	483,61
717	3,46	21,59	NA	0,12	0,93	0,93	325,27	139,45	198,62	NA	83,99	524,76	6,25	11,53	83,99	17,54	0,97	5266	0	5,26	21,07	22,66	68,41	NA	0,24	1,45	1,46	259,68	167,91	141,26	1,21	66,88	201,93	3,02	29,28	66,88	46	2,15	6041,88	0	3,43	11,71	21,61	69,77	NA	0,24	1,42	1,42	330,91
718	-7,49	-22,02	-3,54	0,07	1,4	1,4	172,07	134,1	79,32	NA	0,66	1,94	2,94	48,4	65,99	-2,11	2,68	15361,08	17,53	26,42	101,93	5,04	12,62	NA	0,11	1,5	1,5	172,66	140,02	84,37	0,26	0,6	1,5	2,5	60,53	60,04	18,94	4,35	NA	9,88	18,73	54,92	24,71	88,88	NA	0,24	1,28	1,28	111,88
719	18,15	27,61	25,51	2,22	2,92	2,92	230,57	121,61	173,47	NA	0,34	0,52	1,52	18,15	34,28	52,94	NA	NA	0	0	0	55,99	63,76	28,81	6,65	8,21	8,21	187,26	35,05	22,56	NA	0,12	0,14	1,14	55,99	12,18	459,61	NA	NA	0	0	0	61,52	62,41	61,92	60,52	70,64	70,64	366,37
720	2,08	4,8	3,45	0,15	1,71	1,71	603,33	288,32	176,02	0,38	0,57	1,31	2,31	13,35	56,7	7,81	1,79	26774,93	14,74	18,68	87,16	10,04	18,9	NA	0,47	2,03	2,1	299,72	127,69	90,03	6,83	0,47	0,88	1,88	22,03	46,62	26,17	2,07	17875,17	5,35	6,55	27,07	3,13	8,92	NA	0,2	1,48	1,48	260,34
721	10,55	14,15	10,31	0,4	3,03	3,35	355,86	162,77	57,47	22,36	0,25	0,34	1,34	37,39	25,42	70,31	2,3	NA	5,25	18,71	42,23	4,23	5,62	3,74	0,88	3,43	3,67	321,56	134,92	57,71	14,56	0,25	0,33	1,33	34,26	24,64	35,51	2,62	NA	2,1	19,05	54,23	6,38	7,82	5,67	2,02	4,59	5,11	323,3
722	14,98	15,68	10,2	20,32	21,94	21,94	109,58	17,76	10,97	NA	0,04	0,05	1,05	14,98	4,48	334,53	NA	NA	0	0	0	25,88	36,9	7,61	0,23	1,35	1,35	106,98	35,51	31,6	NA	0,3	0,43	1,43	25,88	29,87	86,64	1,17	NA	0	0	0	8,72	30,8	8,77	0,04	0,15	0,15	365,85
723	-6,5	-18,88	-1,71	0,6	0,89	0,89	96,01	18,33	62,28	NA	0,66	1,91	2,91	6,63	65,59	12,79	0,84	2481	0	3,46	55,46	24,96	61,06	6,56	1,03	1,49	1,49	95,6	25,38	55,88	NA	0,59	1,45	2,45	29,7	59,12	53,86	3,4	NA	0	1,24	12,61	8,76	31,08	3,09	1,19	1,3	1,3	128,29
724	-3,32	-3,41	-127	66	66,03	66,03	13941,2	7,2	208,8	NA	0,03	0,03	1,03	-3,32	2,82	-117,59	NA	NA	0	0	0	-30,64	-41,84	-2196	3,73	3,73	3,73	26091,52	50,4	6912	NA	0,27	0,37	1,37	-30,64	26,79	-114,38	NA	NA	0	0	0	44,81	73,96	30,94	1,41	2,03	2,03	251,36
725	22,92	143,02	14,07	0,14	0,7	0,7	223,49	101,12	180,4	NA	0,84	5,24	6,24	48,82	83,97	29,51	0,38	19551	0	15,9	49,41	-6,07	-73,25	-10,38	0,04	0,49	0,49	622,64	245,76	552,94	NA	0,92	11,07	12,07	9,18	91,71	6,88	0,15	NA	0	26,09	66,18	14,74	74,07	13,31	0,35	0,93	0,93	328,78
726	4,08	15,16	13,33	0	0,43	0,44	1190,69	202,65	372,88	7,02	0,73	2,72	3,72	12,41	73,12	9,45	0,73	14364,5	40,52	27,27	45,22	0,75	4,1	1,29	0,05	0,89	0,9	625,87	327,49	209,31	0,94	0,82	4,47	5,47	7,84	81,72	3,06	0,85	NA	46,32	8,57	43,56	-10,32	-62,28	-8,69	1,11	1,43	1,43	306,42
727	1,32	1,4	2,13	6,71	13,61	14,88	588,35	202,88	29,41	37,67	0,06	0,07	1,07	26,69	6,17	58,27	3,84	16716,51	0	41	82,18	1,52	1,63	NA	3,95	11,37	14,35	631,99	255,81	34,51	102,98	0,07	0,07	1,07	28,61	6,82	52,56	4,57	NA	0	33,54	62,12	2,63	3,15	NA	2,14	4,95	4,96	378,67
728	10,65	51,1	10,3	0,44	1,81	1,81	351,94	262,62	192,29	NA	0,79	3,8	4,8	10,65	79,16	13,46	NA	NA	0	0	0	0,85	5,71	0,7	0,05	1,36	1,43	300,22	272,85	208,34	14,21	0,85	5,73	6,73	10,61	85,14	1	NA	NA	0	8,05	86,35	0,23	2,97	0,2	0,01	1,38	1,38	314,52
729	2,89	16,14	4,33	2,81	2,81	2,85	185,5	NA	37,06	1,4	0,82	4,58	5,58	2,89	82,07	12,43	0,22	NA	0	0	0	0,62	3,71	NA	2,75	3,54	3,54	225,14	28,5	36,21	0,15	0,83	5,01	6,01	0,62	83,37	35,95	0,39	NA	0	0	0	3,92	25,25	NA	1,63	2,23	2,24	187,13
730	26,93	81,86	65,55	4,4	4,41	4,41	885,86	0,23	80,37	NA	0,67	2,04	3,04	31,28	67,1	48,02	0,56	17449	0	10,58	11,39	-7,13	-24,77	-74,73	3,92	5,17	5,17	3812,63	373,95	296,1	NA	0,71	2,47	3,47	-2,42	71,2	-1,92	0,49	NA	0,1	49,33	77,22	0,04	1,77	1,4	0,01	0,88	0,88	11732,39
731	13,59	18,12	4,93	1,05	2,57	2,62	132,1	46,28	26,63	1,65	0,25	0,33	1,33	82,53	25,01	81	1,95	NA	2,91	18,26	53,98	0,37	0,54	0,19	0,74	1,91	1,97	185,06	64,48	44,14	3,41	0,31	0,46	1,46	71,78	31,33	27,77	1,7	NA	5,89	26,45	62,48	-9,48	-35,85	-12,45	0,18	0,8	1,34	477,82
732	4,52	40,02	3,41	0	0,25	0,25	274,78	24,72	79,15	0,11	0,88	7,83	8,85	12,6	88,7	12,13	0,69	15535,05	59,28	6,1	38,79	3,37	23,78	2,32	0	0,49	0,49	250,71	49,66	67,36	0,04	85,17	600,2	7,05	11,76	85,17	11,17	0,73	NA	57,96	4,12	30,75	4,96	28,18	2,1	0,07	0,81	0,81	153,99
733	-806,96	51,45	-1039,43	0,02	0,03	0,03	468,87	52,95	6649,59	NA	16,68	-1,06	-0,06	-660,2	1668,39	-24,11	-35,87	-7977	228,85	189,04	-62,68	-834,43	17,23	NA	0	0,01	0,01	174,79	71,33	8048	NA	49,43	-1,02	-0,02	-404,13	4943,06	-16,6	NA	NA	278,84	152,16	-115,85	8,59	-69,41	NA	0,01	0,89	0,89	163,18
734	0	0	NA	NA	NA	NA	NA	NA	NA	NA	NA	NA	1	0	0	NA	NA	NA	0	NA	NA	23,83	25,55	NA	14,88	14,88	14,88	1191,27	NA	79,2	NA	0,07	0,07	1,07	23,83	6,72	354,55	NA	NA	0	0	0	19,77	21,33	NA	13,59	13,69	13,69	1094,14
735	4,59	15,34	3,16	0,17	1,58	1,58	250,35	108,25	155,31	0,03	0,7	2,34	3,34	54,96	70,07	6,65	82,82	8866,81	0	34,64	82,08	13,59	33,26	NA	0,37	1,94	1,94	105,68	64,26	53,13	0,02	59,15	144,82	2,45	111,3	59,15	23,61	50,03	NA	0	20,49	38,09	2,04	4,37	NA	0,21	2,24	2,24	172,72
736	0,95	3,88	1,85	0	0,79	0,83	712,11	287,83	284,58	14,62	0,76	3,1	4,1	7,85	75,6	2,59	0,84	8190	21,53	13,5	67,15	0,3	1,25	0,78	0	0,61	0,79	946,07	320,61	374,35	96,96	0,76	3,19	4,19	3,5	76,13	2,5	0,79	NA	22,04	5,87	32,76	0,38	1,71	0,89	0	0,52	0,79	840,96
737	3,67	4,63	1,07	3,56	3,56	3,56	106,14	NA	21,61	NA	0,21	0,26	1,26	3,67	20,58	17,85	2,97	NA	0	0	0	1,97	2,48	1,03	3,16	3,16	3,16	189,25	NA	38,14	NA	0,2	0,26	1,26	1,97	20,38	9,68	2,23	NA	0	0	0	-10,99	-13,96	NA	2,82	2,82	2,82	NA
738	2,57	7,22	0,76	0,35	1,55	1,55	107,8	82,84	68,68	NA	0,64	1,81	2,81	2,57	64,41	3,99	NA	NA	0	0	0	-1,48	-2,57	NA	0,88	2,35	2,35	53,22	32,99	22,36	NA	0,42	0,74	1,74	-1,48	42,48	-3,47	NA	NA	0	0	0	12,54	32,83	NA	0,55	2,12	2,12	111,28
739	2,7	3,65	NA	4,6	6,43	6,43	NA	NA	NA	NA	0,26	0,35	1,35	154,94	26,01	10,37	NA	5490	0	NA	97,14	-3,56	-4,71	NA	3,6	4,33	4,33	176,72	29,33	40,35	NA	24,46	32,38	1,32	192,98	24,46	-14,54	NA	NA	0	66,91	68,38	13,23	17,08	NA	3,71	4,78	4,78	177,31
740	-1,83	0,85	NA	0,32	0,32	0,32	NA	NA	NA	NA	3,15	-1,47	-0,47	-1,83	314,84	-0,58	NA	NA	0	NA	0	17,54	-12,56	NA	0,42	0,42	0,42	60,21	NA	142,71	NA	239,66	-171,6	-0,72	17,54	239,66	7,32	NA	NA	0	0	0	13,97	16,52	NA	6,48	6,48	6,48	83,99
741	0	0,01	0	0,01	0,6	0,75	217,52	70,26	60,62	18,49	0,65	1,84	2,85	53,36	64,9	17,97	0,72	16829,04	32,23	31,88	77,9	-40,52	-1413,01	-34,16	0,02	0,21	0,3	306,87	43,42	131,68	19,83	0,97	33,81	34,87	23,91	96,95	-29,85	0,36	10687,11	47,83	38,56	106,59	0,64	12,91	0,48	0,05	0,31	0,37	270,61
742	6,97	8,39	2,35	5,11	5,91	5,91	65,17	16,56	20,56	NA	0,17	0,2	1,2	28,24	16,91	41,22	NA	NA	0	7,18	69,23	17,08	24,02	7,6	2,17	3,46	3,46	161,97	59,97	46,23	NA	28,86	40,57	1,41	39,27	28,86	59,2	NA	NA	0	9,87	48,47	-2,53	-11,52	-1,94	0,47	1,2	1,56	280,1
743	-1,46	-42,8	-1,8	0,1	0,59	0,88	448,97	207,62	427,28	127,22	0,97	28,31	29,31	3,43	96,59	-0,08	0,22	7311	0	6,03	98,06	-50,72	109,3	-60,9	0,09	0,39	0,59	437,1	186,8	629,16	126,76	145,87	-314,38	-2,16	-32,5	145,87	-31,31	-3,23	NA	0	16,07	-52,24	-224,68	45,42	-96,02	0,33	-0,81	0,07	155,56
744	23,85	38,89	6,35	1,59	1,83	1,96	96,96	8,74	37,08	4,97	0,39	0,63	1,63	23,85	38,67	63,44	2,58	NA	0	0	0	10,98	14,93	2,91	1,99	2,48	2,83	96,34	7,54	25,21	8,85	0,26	0,36	1,36	10,98	26,46	51,43	2,95	NA	0	0	0	7,1	10,44	3,17	1,21	1,65	1,89	162,58
745	-0,05	-5,97	-0,07	0	0,19	0,94	478,42	85,7	449,48	357,85	0,99	110,82	111,82	-0,05	99,11	-0,05	0,13	NA	4,11	0	0	-0,06	-7,74	-0,05	0,02	0,19	0,94	292,79	47,9	279,24	215,64	0,99	129,14	130,14	-0,06	99,23	0,05	0,11	NA	2,8	0	0	0,36	0,77	0,3	0	0,86	1,86	297,12
746	-3,75	12,43	-1,24	0,02	0,54	0,54	120,09	5,38	154,19	NA	1,3	-4,32	-3,32	13,74	130,14	-2,38	-0,99	3181	0	5,77	166,96	-3,88	15	-1,34	0,25	1,21	1,21	125,31	NA	88,16	NA	1,26	-4,87	-3,87	19,88	125,86	3,62	2,13	NA	-0,02	6,08	56,55	-54,64	132,5	NA	0,12	0,59	0,59	68,79
747	0,78	32,03	0,96	0,08	1,46	1,46	446,09	395,33	287,47	NA	0,98	39,83	40,83	8,79	97,55	0,8	1,44	14379,67	0	9,81	86,75	5,02	32,93	2,39	0,11	1,17	1,17	173,63	132,13	125,24	NA	0,85	5,56	6,56	77,42	84,76	11,72	1,61	NA	0	34,54	84,83	6,92	45,53	2,41	0,4	1,09	1,09	126,67
748	28,55	80,46	64,27	1,42	1,51	1,51	243,14	46,14	520,14	NA	0,65	1,82	2,82	32,53	64,52	44,25	10,75	30809	0	8,97	9,79	-1,52	-10,62	-4,65	0,5	0,66	0,66	1115,64	152,66	920,89	NA	0,86	6	7	17,01	85,71	8	0,32	NA	0	56,78	71,01	-24,08	245,92	-100,67	0,1	0,34	0,34	1522,05
749	1,55	12,98	1,43	0,17	0,5	0,5	331,31	96,91	294,32	NA	0,88	7,4	8,4	1,55	88,09	4,41	0,22	NA	0	0	0	7,4	31,94	9,35	0,17	0,4	0,4	460,08	80,5	349,63	NA	0,77	3,32	4,32	10,25	76,84	35,8	0,33	1041	0	3,61	7,68	-16,04	-79,33	-6,71	0,16	0,35	0,35	152,26
750	7,02	40,79	3,96	0,32	1,21	1,21	205,06	109,25	109,71	NA	0,83	4,81	5,81	25,89	82,79	9,42	1,47	7953,29	28,03	10,63	62,43	1,92	10,04	1,52	0,3	0,91	0,91	288,85	140,57	131,69	0,02	0,81	4,24	5,24	22,1	80,91	4,36	0,71	NA	34,37	16,02	79,47	1,64	6,59	1,05	0,27	0,84	0,84	231,59
751	0,8	6,13	0,39	0,6	0,76	0,76	179,14	25,27	154,18	NA	0,87	6,71	7,71	0,8	87,02	15,25	0,39	NA	0	0	0	0,47	3,75	0,19	0,52	0,74	0,74	144,66	27,26	125,23	NA	0,88	7,02	8,02	0,47	87,53	18,44	0,35	NA	0	0	0	-11,25	-248,53	-3,64	0,27	0,51	0,51	117,63
752	-13,87	131,73	-8,41	0	0,82	0,82	220,89	193,91	199,55	NA	1,11	-10,5	-9,5	-13,87	110,53	-12,55	-0,76	-24581	17,2	0	0	7,81	-128,54	1,76	0,29	0,72	0,72	82,02	31,67	74,02	NA	1,06	-17,45	-16,45	7,81	106,08	17,99	0,25	NA	0	0	0	11,13	82,76	2,73	0,37	1,01	1,04	89,26
753	-1,01	107,1	-2,23	4,12	24,44	24,44	806,97	290,59	14,3	NA	1,01	-107,29	-106,29	-1,01	100,94	-0,94	35,62	NA	0	0	0	-1,39	41,54	-5,83	0	0,67	0,67	1523,88	989,37	1487,08	NA	1	-29,86	-29,82	-1,39	100,15	-1,19	-0,1	NA	0	0	0	0,07	1,7	NA	0,06	0,34	0,34	3989,35
754	19,66	92,31	7,66	0,29	1,16	1,16	141,84	96,47	101,76	NA	0,79	3,69	4,69	24,42	78,7	26,57	2,48	39578,33	6,16	1,85	14,88	2,99	15,05	NA	0,17	1,24	1,24	137,29	96,37	78,01	NA	0,8	4,03	5,03	18,95	80,12	8,03	1,12	NA	8,74	4,38	49,42	4,88	31,41	NA	0,28	1,43	1,43	141,94
755	1,59	6,61	4,01	0,16	1,2	1,2	920,21	666,99	641,27	NA	0,7	2,93	4,16	1,59	75,99	3,06	2,32	NA	0	0	0	3,17	6,55	NA	0,5	1,68	1,68	441,54	228,7	194,47	NA	0,45	0,92	2,06	3,17	44,53	9,57	2,58	NA	0	0	0	5,87	20,12	NA	0,69	0,95	0,95	231,7
756	0,52	7,41	0,48	0,17	0,91	0,95	333,43	107,48	145,64	5,94	0,61	8,66	14,23	16,28	92,97	10,25	0,35	32553,98	0,03	14,43	45,16	7,27	53,46	5,55	0,24	1,14	1,16	277,75	106,01	119,33	2,28	0,59	4,37	7,35	24,44	59,37	27,58	0,47	11598,71	1,08	9,23	31,34	4,31	38,84	2,44	0,44	1,03	1,04	206,36
757	3,79	27,09	3,37	0,1	0,45	0,45	323,92	81,87	234,74	0,59	0,86	6,15	7,15	14,5	86,01	14,43	0,4	14859,14	10,13	9,53	41,66	1,48	8,94	NA	0,15	0,28	0,28	441,94	44,34	352,1	0,86	0,83	5,02	6,02	12,76	83,39	14,22	0,25	NA	0	10,13	36,52	1,81	6,07	NA	0,09	0,87	0,88	342,82
758	0,12	0,22	0,15	0,01	0,33	0,35	454,47	60,19	134,16	3,25	0,47	0,88	1,88	11,6	46,7	11,31	0,68	18102,18	11,23	14,33	62,64	-0,34	-1,41	-0,55	0,02	0,44	0,45	581,53	74,16	129,59	1,77	0,76	3,1	4,1	5,48	75,61	4,11	0,79	NA	48,58	6,56	42,71	0,53	2,04	0,71	0,03	0,31	0,31	485,58
759	-2,93	-479,92	-6,56	0,05	0,05	0,53	815,77	0,1	801,85	396,74	0,99	163,07	164,07	-2,33	99,39	2,41	0,01	2074	0	1,33	11,76	3,45	89,29	5,02	0,16	0,21	0,95	529,23	9,48	187	138,23	0,96	24,87	25,87	3,91	96,13	7,94	0,97	NA	0	0,66	4,32	-0,77	-27,84	-1,26	0,46	0,49	0,98	598,73
760	-8,39	-9,36	-11,44	9,68	9,79	9,79	130,88	5,58	50,15	NA	0,1	0,12	1,12	19,38	10,34	-81,21	NA	1223	0	37,86	115,78	25,89	27,9	21,49	13,63	14,23	14,23	302,13	12,77	20,99	NA	0,07	0,08	1,08	47,58	7,19	360,29	NA	NA	0	18,01	39,72	20,92	22,18	78,57	18	18	18	1367,22
761	13,45	24,62	3,6	0,7	1,83	1,84	97,44	42,41	37,55	0,51	0,45	0,83	1,83	30,37	45,38	39,19	2,19	40711,2	3,54	4,53	25,66	0,48	1,51	NA	0,3	1,21	1,22	222,54	131,11	143,35	1	0,68	2,14	3,14	12,34	68,19	5,54	1,73	7260,85	0,4	5,36	43,25	0,55	1,34	NA	0,11	0,94	0,96	316,98
762	2,6	38,71	1,79	0,22	1,41	1,41	250,63	209,53	175,1	NA	0,93	13,9	14,9	2,6	93,29	2,78	NA	NA	0	0	0	-316,95	151,88	-229,91	0,33	0,34	0,34	264,04	8,75	771,19	NA	3,09	-1,48	-0,48	-315,17	308,68	-102,68	NA	NA	0	1,29	-2,76	-78,28	17,63	NA	0,19	0,19	0,19	NA
763	33,39	67,42	24,13	1,03	1,39	1,39	263,05	44,32	123,27	NA	0,5	1,02	2,02	69,84	50,47	96,72	1,49	16187	0	26,34	39,04	7,86	16,36	4,7	1,32	1,77	1,77	217,76	40,76	89,6	NA	0,52	1,08	2,08	37,24	51,96	40,2	2,2	NA	0	17,58	53,85	3,37	6,87	4,31	1,66	2,14	2,14	465,7
764	-4,94	-256,72	-12,09	0,09	0,32	0,36	748,4	172,13	758,11	33,73	0,98	50,95	51,95	3,7	98,08	1,14	0,2	NA	0	21,14	164,91	0,78	33,06	1,66	0,11	0,18	0,2	771,51	49,17	693,35	12,02	0,98	41,17	42,17	7,37	97,63	0,8	0,11	NA	0	13,97	77,08	1,99	50,56	2,35	0,21	0,26	0,3	430,1
765	-23,84	-38,39	-41,14	1,38	17,45	17,46	628,02	371,73	28,27	0,34	0,38	0,61	1,61	-23,84	37,89	-58,32	3,11	NA	0	0	0	3,45	5,28	0,83	5,87	61,46	61,49	87,08	63,41	1,14	0,04	0,35	0,53	1,53	3,45	34,58	15,03	3,6	NA	0	0	0	8,31	14,12	3,52	1,94	9,28	9,28	154,16
766	3,73	35,15	2,1	0	0,57	0,76	205,12	67,42	172,41	33,47	0,89	8,42	9,42	80,89	89,39	14,36	0,38	8248,71	0	43,48	159,27	0,05	0,9	0,03	0,25	0,71	0,95	260,03	40,37	96,9	29,99	0,95	18,18	19,19	33	94,73	4,41	0,69	7620,13	12,03	16,86	51,82	7,41	50,45	3,42	0,01	0,76	0,81	167,71
767	3,33	22,49	0,64	0,01	0,88	0,88	70	51,39	58,97	NA	0,85	5,75	6,75	3,33	85,18	6,56	0,6	NA	0	0	0	18,11	58,9	NA	1,22	1,22	1,22	444,16	0	304,23	0	0,69	2,25	3,25	18,11	69,26	34,47	2	NA	0	0	0	6,22	35,29	NA	0,51	1,26	1,29	190,41
768	0,02	2,34	0,01	0,15	0,74	0,88	124,04	68,18	116,99	16,91	0,99	97,07	98,07	114,77	98,98	4,57	0,2	16217,53	0	39,1	112,05	8,05	88,82	2,18	0,16	0,68	0,88	98,45	41,97	83,25	16,78	90,94	1003,6	11,04	130,87	90,94	15,76	0,53	NA	0	29,07	67,38	-5,05	-113,4	-1,21	0,06	0,71	0,87	87,07
769	1,54	9,1	3,06	0,02	0,17	0,17	722,56	66,96	460,5	0	0,83	4,91	5,91	5,09	83,07	5,1	0,4	22074,5	18,55	7,05	33,77	1,67	8,97	1,99	0,06	0,11	0,15	432,51	17,58	282,82	15,24	0,81	4,36	5,36	5,37	81,34	12,02	0,26	NA	11,35	3,18	12,76	1,1	5,06	1,59	0,03	0,11	0,11	523,68
770	5,61	12,34	3,31	0,33	0,74	1,26	118,43	47,5	115,62	61,8	0,55	1,2	2,2	5,61	54,51	11,47	1,53	NA	0	0	0	6,99	29,44	2,13	0,16	0,24	0,42	110,96	6,6	83,6	15,51	0,76	3,21	4,21	27,6	76,25	16,11	0,36	NA	0	4,31	36,91	-19,76	-194,61	-6,18	0,18	0,21	0,41	113,74
771	-1,93	-70,18	-0,53	0,15	0,16	0,16	99,56	0,22	95,67	NA	0,97	35,37	36,37	30,82	97,25	4,23	0,03	461,75	0	8,96	72,6	-93,38	104,04	-13,12	0,06	0,25	0,36	51,16	18,03	95,96	11,27	1,9	-2,11	-1,11	-36,37	189,75	-46,42	-2,9	NA	0	8,01	60,73	-6,11	9,5	-1,1	0,09	0,22	0,46	65,67
772	16,23	33,22	15,92	1,53	1,96	1,96	356,97	76,45	180,52	NA	0,51	1,05	2,05	16,23	51,13	31,75	NA	NA	0	0	0	11,43	20,96	NA	2,2	2,2	2,2	236,25	NA	106,27	NA	0,45	0,83	1,83	11,43	45,48	25,13	NA	NA	0	0	0	-3,19	-5,95	NA	2,16	2,16	2,16	NA
773	1,39	6,75	0,62	0,38	1,2	1,27	162,29	100,51	121,94	8,66	0,79	3,87	4,87	14,42	79,46	4,37	6,14	9871,44	0	5,81	71,07	4,57	14,47	NA	0,14	1,49	1,49	145,23	122,86	77,05	0,37	0,68	2,17	3,17	23,86	68,39	10,32	7,99	NA	10,46	5,6	51,6	0,19	0,77	NA	0,69	1,34	1,34	223,29
774	4,59	19,29	4,19	0,1	0,64	0,65	332,93	133,67	246,57	3,29	0,76	3,21	4,21	30,04	76,23	17,2	0,47	NA	0	23,29	56,39	3,93	20,6	3,92	0,06	0,78	0,79	362,72	205,7	286,61	3,1	0,81	4,24	5,24	21,62	80,92	12,6	0,52	NA	0	12,63	36,51	18,4	48,46	18,05	0,5	1,02	1,03	356,99
775	-11,46	-25,47	-1,54	0,85	1,77	1,77	48,8	24,52	26,55	NA	0,55	1,22	2,22	-11,46	55,01	-20,83	NA	NA	0	0	0	30,96	92,57	NA	0,9	1,49	1,49	156,86	58,53	98,46	0,22	0,67	1,99	2,99	34,36	66,56	47,57	7,39	NA	0	1,09	5,56	5,71	42,81	NA	0,02	1,03	1,11	234,25
776	1,4	4,77	0,52	0,32	1,34	1,34	136,24	86,44	85,21	NA	0,71	2,41	3,41	91,67	70,64	18,2	2,34	10443,69	0	33,79	84,39	2,51	6,48	0,66	1,03	1,7	1,7	95,63	32,15	48,53	NA	0,61	1,58	2,58	101,91	61,24	20,02	3,44	NA	0	26,11	84,33	5,24	9,18	0,98	2,18	2,56	2,56	67,87
777	-19,71	-357,84	-18,48	0,42	0,71	0,8	341,33	89,25	311,21	26,98	0,94	17,16	18,16	-9,74	94,49	-12,82	0,29	-996	0	9,34	-972,8	5,73	45,02	NA	0,08	0,43	0,46	636,65	170,41	526,67	17,93	0,87	6,85	7,85	14,42	87,26	17,43	0,27	NA	0	10,73	24,17	-0,16	-1,61	NA	0,09	0,77	0,8	522,23
778	-6,62	-6,62	NA	4157	4157	4157	NA	NA	NA	NA	0	0	1	-6,62	0,02	-27500	NA	NA	0,02	NA	0	-5,97	-5,97	NA	NA	NA	NA	NA	NA	NA	NA	NA	NA	1	-5,97	0	NA	NA	NA	0	NA	0	26,41	28,72	NA	12,46	12,46	12,46	212,23
779	13,8	-320	12,8	0,28	0,32	0,35	337,53	11,66	337,23	10,89	1,01	-23,45	-23,18	23,35	104,31	55,47	-0,06	NA	0	8,85	52,56	-72,95	90,97	-43,81	0,08	0,1	0,12	218,61	7,61	388,66	10,14	1,8	-2,25	-1,25	-29,57	180,19	-23,73	-1,03	NA	0	26,06	1163,52	1,68	5,02	0,57	0,46	0,48	0,76	124,88
780	0,61	18,32	0,23	0,18	1,77	1,97	136,72	73,57	46,29	9,31	96,65	2899,47	30	35,69	96,67	4,76	0,76	NA	10,37	13,17	84,86	1,61	32,46	NA	0,16	1,43	1,94	106,96	58,7	44,74	23,52	0,95	19,22	20,22	37,48	95,05	7,4	0,7	NA	5,76	7,65	56,78	3,13	19,96	NA	0,72	2,97	2,98	74,32
781	-10,99	-10,99	NA	NA	NA	NA	NA	NA	NA	NA	NA	NA	1	-10,99	0	NA	NA	NA	0	NA	0	24,21	26,11	4,81	13,65	13,7	13,7	72,35	0,27	5,22	NA	7,3	7,87	1,08	24,21	7,3	331,67	NA	NA	0	0	0	5,37	21,91	NA	1,32	1,32	1,32	393,56
782	0,14	0,36	0,04	3,02	5,75	5,77	110,58	48,6	17,8	0,35	0,62	1,6	2,6	47,38	61,57	12,52	13,63	18813,86	0	14,35	77,35	4,43	9,67	1,42	1,24	2,99	2,99	116,22	67,21	38,35	0,13	0,54	1,18	2,18	63,85	54,15	8,66	290,73	NA	0	13,23	66,76	14,5	36	4,73	0,15	2,25	2,25	118,64
783	16,56	-85,68	3,01	0,24	0,58	0,58	66,24	21,33	64	NA	1,19	-6,17	-5,17	48,01	119,33	26,64	0,05	6414	21,28	5,72	83,4	-311,79	85,21	-93,78	0,02	0,09	0,09	109,48	32,55	455,43	NA	4,66	-1,27	-0,27	-225,98	465,91	-59,7	-5,23	NA	44,02	25,81	-44,48	24	-7,31	4,46	0,11	0,16	0,16	67,69
784	13,25	24,32	1,87	3,58	3,66	3,66	51,47	0,9	10,54	NA	0,21	0,39	1,84	153,24	45,52	62,09	2,28	6304	0	19,79	88,77	43,95	49,53	9,27	7,25	7,73	7,73	76,74	3,78	7,87	NA	0,11	0,13	1,13	135,8	11,27	389,79	4,51	NA	0	19,37	74,09	10,58	13,22	3,14	4,33	4,45	4,45	108,11
785	9,72	13,02	4,62	3,01	3,01	4,12	172,91	NA	41,29	46,87	0,25	0,34	1,34	60,79	25,36	38,32	NA	8773,5	0	24,26	78,44	10,82	13,51	5,46	3,38	4,04	5,39	183,67	22,33	33,67	45,52	0,2	0,25	1,25	76,55	19,93	54,28	NA	NA	0	33,17	81,05	20,39	26,79	12,23	3,45	3,65	4,42	218,31
786	0	-1,15	-0,4	0,05	0,06	0,06	23346,79	360	39335,78	NA	1	318,29	319,29	0	99,69	0	0	NA	0	0	0	-10,81	102,25	NA	0,12	0,23	0,37	NA	NA	NA	NA	1,11	-10,45	-9,45	-10,81	110,58	-9,78	-0,18	NA	0	NA	0	1,23	-30,24	NA	0,02	0,13	0,96	NA
787	-1,18	-8,55	NA	0,18	0,6	1,16	NA	NA	NA	NA	0,86	6,24	7,24	-1,18	86,18	-1,37	NA	NA	0	NA	0	5,61	42,47	7,22	0,15	0,21	1,15	468,04	22,07	401,72	379,51	0,87	6,57	7,57	5,61	86,79	6,47	NA	NA	0	0	0	8,72	46,3	3,79	0,2	0,2	1,23	158,06
788	-2,38	-3,52	NA	2,17	3,1	3,1	316,81	360	387,28	NA	0,32	0,48	1,48	-2,38	32,26	-7,39	NA	NA	0	0	0	23,04	25,46	7,33	5,1	6,19	6,2	115,89	11,87	10,93	0,21	0,1	0,11	1,11	23,04	9,54	384,33	2,22	NA	0	0	0	-50,62	-58,19	-15,54	4,44	4,44	4,5	111,78
789	7,33	37,41	3,83	0,47	0,63	1,25	190,16	23,61	148,54	92,72	0,8	4,11	5,11	11,39	80,41	10,81	15,06	10931,5	0	2,12	22,18	13,51	48,69	9,73	0,81	0,84	1,39	262,11	5,12	143,96	102,77	0,72	2,6	3,6	21,08	72,26	20,06	NA	NA	16,33	4,02	19,32	11,22	31,04	9,15	0,87	0,9	1,52	296,87
790	5,59	36,09	2,07	0,32	1,19	1,19	134,65	97,4	111,85	NA	0,84	5,42	6,45	5,59	84,5	6,66	NA	NA	0	0	0	8,58	28,73	2,88	0,06	1,43	1,43	122,04	115,7	84,66	NA	70,14	234,92	3,35	10,02	70,14	12,23	NA	NA	0	0,48	5,46	6,17	44,5	3,78	0,08	1,16	1,16	222,98
791	3,01	60,39	0,93	0,01	1,05	1,05	112,25	109,5	105,49	0	0,95	19,08	20,08	9,24	95,02	3,16	NA	NA	0	1,92	61,21	6,46	58,63	2,1	0,06	1,12	1,12	118,5	110,45	104,29	NA	0,89	8,08	9,08	12,16	88,98	7,26	NA	NA	0	0	0	1,55	15,05	1,71	0,14	1,11	1,11	402,5
792	21,7	21,7	4,41	NA	NA	NA	33,96	NA	NA	NA	NA	NA	1	21,7	0	NA	NA	NA	0	0	0	4,85	5,41	0,68	2,66	9,69	9,69	50,9	36,55	5,2	NA	0,1	0,12	1,12	4,85	10,32	46,98	NA	NA	0	0	0	13,51	41,52	3,18	-4,68	-4,4	-4,4	85,73
793	3,13	9,19	2,68	1,36	1,52	1,52	131,59	32,4	202,68	0	0,66	1,93	2,93	3,13	65,89	4,76	NA	NA	0	0	0	9,44	23,88	7,25	1,65	1,65	1,65	279,54	0	167,21	NA	0,6	1,53	2,53	9,44	60,48	15,6	NA	NA	0	0	0	19,29	20,48	10,43	10,59	14,76	14,76	196,86
794	0,37	8,92	0,09	0,16	1	1,01	89,84	71,7	85,17	0,02	0,96	23,12	24,12	0,84	95,85	0,91	1,14	8209	0	0,12	34,94	1,29	9,01	4,08	0,3	1,11	1,11	1152,85	791,6	977,14	NA	0,86	5,99	6,99	1,65	85,7	4,45	2,97	NA	0	1,13	3,75	-0,26	-5,35	-0,51	0,09	4,94	9,31	722,88
795	1,01	5,96	0,81	0,85	1,21	1,21	289,81	59,68	164,92	NA	0,83	4,88	5,88	1,01	82,99	6,33	1,43	NA	25,46	0	0	-74,72	201,37	-829,6	0,02	0,07	0,69	4041,23	146,05	423,82	1616,32	1,37	-3,69	-2,69	-46,82	137,11	-54,5	-0,68	NA	54,9	309,77	-77,34	54,89	70,3	62,49	0,66	0,68	1,82	414,4
796	-0,64	-1,02	-0,6	0,5	2,68	2,69	341,41	273,17	45,67	0,81	0,37	0,59	1,59	30,07	37,22	-1,72	NA	-485,33	23,68	28,8	-896,5	8,17	30,2	3,67	0	1,37	1,37	163,42	161,58	70,44	NA	0,73	2,7	3,7	54,53	72,96	11,2	NA	NA	29,37	20,82	72,18	21,59	36,73	23,28	0,94	2,66	2,66	392,65
797	-93,23	138,26	-25,48	0,04	0,11	0,12	99,46	11,9	164,7	1,18	1,67	-2,48	-1,48	-93,23	167,43	-38,8	-0,85	NA	0	0	0	NA	NA	NA	NA	NA	NA	NA	NA	NA	NA	NA	NA	NA	NA	NA	NA	NA	NA	NA	NA	NA	NA	NA	NA	NA	NA	NA	NA
798	1,71	4,87	1,11	0,23	1,51	1,59	237,21	168,51	107,63	10,91	0,65	1,85	2,85	15,14	64,91	8,17	3,7	24157,62	10,26	8,75	64,54	1,88	4,24	1,62	0,85	2,35	2,54	314,13	164,86	109,62	20,29	0,56	1,26	2,26	16,78	55,76	11,01	5,38	NA	0	9,25	42,12	1,48	3,49	1,22	0,56	1,64	1,94	300,26
799	0,26	37,45	0,36	0,03	0,13	0,4	512,22	44,59	437,06	118,58	0,99	144,56	145,56	13,58	99,31	2,37	0,21	19130,22	12,95	18,75	84,51	1,3	66,07	1,82	0,01	0,14	0,29	510,03	52,82	414,8	65,26	0,98	49,91	50,91	12,93	98,04	5,49	0,21	NA	15,7	11,79	44,36	1,65	51,97	2,09	0,01	0,33	0,52	461,29
800	-21,76	-32,73	-4,86	0,74	0,74	0,74	81,21	NA	26,92	NA	0,34	0,5	1,5	41,64	33,51	34,95	0,88	4465	0	14,14	79,53	31,68	26,55	4,47	-2,32	-2,32	-2,32	51,41	NA	-9,82	NA	-0,19	-0,16	0,84	246,62	-19,32	-392,33	2,16	NA	0	30,36	71,44	32,27	18,15	2,25	-1,11	-1,11	-1,11	25,42
801	13,95	27,3	1,34	0,14	1,5	1,5	34,95	22,97	16,9	0	0,49	0,96	1,96	13,95	48,91	47,48	2,07	NA	0	0	0	6,58	31,43	4,05	0,26	1,21	1,21	224,02	166,68	175,17	NA	0,79	3,78	4,78	6,58	79,06	11,62	4,82	NA	0	0	0	-13,94	-17,07	-1,48	1,93	5,02	5,02	38,7
802	-10,06	-10,06	-6,23	NA	NA	NA	105,79	NA	NA	NA	NA	NA	1	-10,06	0	NA	NA	NA	0	0	0	16,05	17,48	NA	12,26	12,26	12,26	128,32	NA	10,36	NA	0,08	0,09	1,09	16,05	8,16	196,73	NA	NA	0	0	0	46,27	56,45	NA	3,35	3,35	3,35	214,5
803	4,78	10,94	1,56	1,82	1,82	1,82	93,67	NA	63,97	NA	0,56	1,29	2,29	67,16	56,26	8,5	NA	4541,5	0	20,36	88,13	7,17	9,74	2,29	4,7	5,46	5,46	116,28	16,07	21,05	NA	26,4	35,88	1,36	130,56	26,4	27,15	NA	NA	0	39,42	89,81	16,29	52,58	9,23	1,29	1,51	1,51	206,25
804	19,11	20,84	18,39	9,98	12,08	12,08	175,11	60,36	28,67	NA	0,08	0,09	1,09	19,11	8,28	230,88	NA	NA	0	0	0	29,88	32,67	48,56	10,26	11,74	11,74	591,46	74,17	49,81	NA	0,09	0,09	1,09	29,88	8,51	350,97	NA	NA	0	0	0	-4,01	-4,22	-211,11	19,75	19,75	19,75	19168,64
805	-2,94	-7,49	-3,09	0,11	0,81	0,81	381,68	159,55	135,03	NA	0,61	1,54	2,54	-2,94	60,69	10,94	0,77	NA	24,92	0	0	-4,76	-22,23	NA	0,1	0,91	0,91	317,39	199,22	208,12	NA	0,79	3,67	4,67	-4,76	78,58	5,51	0,75	NA	12,28	0	0	0,33	1,31	NA	0,04	0,75	0,75	234,05
806	12,63	14,06	34,88	9,34	9,83	9,83	364,59	49,28	101,17	NA	0,1	0,11	1,11	12,63	10,17	124,13	NA	NA	0	0	0	27,44	33,09	69,33	3,08	5,86	5,86	919,65	432	155,28	NA	0,17	0,21	1,21	27,44	17,07	160,73	NA	NA	0	0	0	19,53	22,46	69,94	5,1	7,67	7,67	1303,63
807	69,62	89,93	27,66	3,54	3,6	3,6	97,34	2,16	32,3	0,09	0,23	0,29	1,29	69,62	22,58	324,55	4,24	NA	0	0	0	2,93	14,18	NA	0	1,14	1,14	97,63	86,59	76,3	0,01	0,79	3,85	4,85	12,19	79,37	7,6	2,07	NA	0	1,79	37,39	3,39	8,4	NA	0,22	2,06	2,06	248,16
808	-0,7	-71,7	-1,65	0,26	0,96	0,96	854,51	542,24	829,77	0,44	0,99	100,84	101,84	8,58	99,02	1,15	0,2	16614,08	0	21,8	88,26	-0,76	590,46	NA	0,06	0,96	0,96	398,7	308,96	390,25	1,53	1	-780	-779	5,11	100,13	0,58	0,13	7744,19	0	4,59	63,75	9,89	101,6	NA	0,32	1,06	1,07	185,76
809	70,39	70,39	26,18	NA	NA	NA	135,4	NA	NA	10,24	NA	NA	1	70,39	0	NA	1,76	NA	0	0	0	4,95	32,55	15,8	0,67	0,78	0,8	1160,81	109,02	973,32	20,34	0,85	5,57	6,57	4,95	84,78	21,94	0,47	NA	0	0	0	0,5	3,19	0,56	0,85	0,95	0,98	411,81
810	4,67	-17,63	2,04	0,24	0,98	0,98	159,21	115,13	155,75	NA	1,26	-4,77	-3,77	30,39	126,5	10,4	-11,03	12227,25	0	11,25	58,29	36,07	127,86	30,59	0,06	1,42	1,42	308,75	293,54	214,4	NA	0,72	2,55	3,55	45,43	71,79	51,4	NA	NA	0	7,94	17,29	25,37	51,94	26,7	0,34	2,01	2,01	383,17
811	0	0	NA	NA	NA	NA	NA	NA	NA	NA	NA	NA	1	0	0	NA	NA	NA	0	NA	NA	6,81	21,47	11,22	0,49	0,78	0,78	599,59	119,11	64,39	NA	0,68	2,15	3,15	6,95	68,27	14,54	0,68	NA	57,41	0,23	0,51	9,42	22,03	4,56	0,69	1,12	1,12	176,26
812	19,35	26,94	13,6	1,47	3,67	3,67	255,71	151,49	68,82	NA	0,28	0,39	1,39	19,35	28,16	68,72	NA	NA	0	0	0	31,59	43,56	NA	1,17	3,64	3,64	172,29	115,63	46,82	0	0,27	0,38	1,38	31,59	27,48	114,99	NA	NA	0	0	0	8,42	11,53	NA	0,86	3,71	3,71	1322,35
813	18,8	66,7	4,69	0,45	0,89	0,89	90,75	27,08	61,5	NA	0,72	2,55	3,55	34,51	71,82	50,57	0,82	61928	3,06	3,92	22,6	1,18	2,32	0,4	0,21	1,27	1,41	123,03	63,27	59,43	7,91	0,49	0,96	1,96	27,7	49,02	57,3	1,63	NA	0	8,96	43,02	-1,22	-3,14	-0,34	0,01	2,07	2,07	100,37
814	-0,71	-5,09	-2,18	0,5	0,98	1,22	798,95	304,71	631,86	148,6	0,86	6,2	7,2	-0,71	86,11	6,33	1,4	NA	29,21	0	0	8,36	41,07	NA	0,23	0,56	1,4	138,4	22,15	67,16	56,96	0,8	3,91	4,91	11,92	79,64	29,34	1,66	NA	30,55	0,92	7,01	7,05	23,11	NA	0,88	2,07	2,07	207,13
815	-6,35	-14,7	-3	1,53	1,8	1,8	171,7	25,74	94,45	NA	0,57	1,31	2,31	-6,35	56,79	-11,18	NA	NA	0	0	0	10,57	19,48	NA	2,23	2,25	2,25	135,39	1,42	59,43	NA	0,46	0,84	1,84	10,57	45,74	23,11	NA	NA	0	0	0	8,9	15,66	NA	2,37	2,36	2,36	290,86
816	-2,36	-25,28	NA	1,43	1,43	11,18	NA	NA	NA	NA	0,91	9,73	10,73	-2,36	90,68	-2,6	NA	NA	0	NA	0	-2,27	132,51	NA	0,01	0,01	1,77	NA	NA	NA	NA	1,02	-59,4	-58,4	-2,27	101,71	-2,23	NA	NA	55,79	NA	NA	813,52	-685,48	NA	0,46	0,46	0,46	0,59
817	16,32	29,59	39,72	0,52	0,69	0,9	885,71	63,3	379,65	81,69	0,43	0,79	1,81	17,03	44,84	46,04	1	37839,67	0	1,72	6,6	0,84	1,45	4,8	0,25	1,03	1,09	2082,7	679,9	871,36	50,92	0,42	0,73	1,73	2,54	42,36	11,46	1,07	NA	0	9,75	21,59	6,37	15,82	9,97	0,17	1,22	1,23	569,93
818	46,22	-1156,68	15,47	0,18	0,22	0,23	121,85	4,11	98,84	0,09	1,04	-26,03	-25,03	52,08	104	69,82	0,22	70842	0	1,96	9,24	13,76	183,83	3,69	0,13	0,28	0,28	97,52	9,96	67,55	0,29	0,93	12,36	13,36	22,97	92,52	66	0,37	NA	0	2,47	12,68	-101,19	118,17	-27,4	0,03	0,51	0,51	98,56
819	NA	NA	NA	NA	NA	NA	NA	NA	NA	NA	NA	NA	NA	NA	NA	NA	NA	NA	NA	NA	NA	4,73	9,88	NA	0,41	0,4	0,4	1597,77	-103,79	544,06	NA	0,52	1,09	2,09	4,73	52,12	17,49	0,56	NA	0	0	0	10,11	17,56	NA	0,53	0,76	0,76	1418,86
820	0,11	0,3	0,07	0,23	1,73	1,74	243,32	208,12	138,7	0,74	0,63	1,68	2,68	84,77	62,67	0,18	NA	NA	0	56,59	99,18	-38,23	-93,29	-14,42	0,19	2,11	2,13	137,27	122,46	63,61	1,27	0,59	1,44	2,44	84,08	59,02	-64,78	NA	NA	0	46,13	125,09	36,48	61,24	10,34	0,57	3,13	3,14	103,22
821	-0,3	-1203,08	-3,79	0,29	0,31	0,31	4606,46	12,12	725,15	NA	1	4012,39	4013,39	0,54	99,98	4,97	0,88	39319	0	10,62	16,71	-1,19	-228,65	NA	0,05	0,17	0,17	5214,96	101,88	701,53	NA	99,48	19144,12	192,44	-0,46	99,48	3,18	0,86	NA	13,7	7,72	11,76	-1,21	-86,4	-20,31	0,45	0,47	0,47	6086,61
822	11,51	21,85	4,89	0,77	2,68	2,68	154,64	103,89	55,88	0,09	0,47	0,9	1,9	32,64	47,34	26,16	34,56	61043	0	8,98	54,86	16,37	29,41	NA	2,09	2,98	2,98	139,1	39,86	45,19	0,01	0,44	0,8	1,8	32,91	44,33	38,36	29,85	NA	0	4,66	30,55	12,12	30,18	NA	1,24	1,88	1,88	210,08
823	1,53	8,56	0,69	0,02	0,71	0,74	164,85	90,75	80,55	4,42	0,82	4,6	5,6	22,45	82,15	5,05	0,46	20234,93	31,05	9,47	70,03	6,23	26,7	2,41	0,01	0,16	0,88	140,81	15,75	52,83	71,38	0,77	3,29	4,29	26,54	76,67	11,72	0,73	11098,93	37	5,67	43,28	1,8	6,57	0,5	0,01	0,56	0,6	100,68
824	15,35	18078,7	139,27	0,2	2,06	2,06	3302,14	613,5	212,13	NA	0,99	1169,63	1177,61	15,35	99,92	17,27	1,13	NA	54,36	0	0	4,43	108,16	NA	0,2	0,37	0,37	2707,79	72,68	307,26	NA	0,95	23,25	24,42	4,43	95,22	6,94	0,89	NA	61,59	0	0	4,6	51,33	NA	0,74	0,92	0,92	2630,48
825	-17,63	-61,63	-67,07	0,81	0,99	0,99	1384,61	47,3	254,23	0,03	0,69	2,4	3,5	-16,43	71,39	-14,02	0,98	79754,33	19,64	4,57	10,01	-13,04	-64,45	-61,28	0,5	1	1	1710,36	158,82	315,06	0,04	0,77	3,79	4,94	-11,74	76,8	-5,52	0,98	NA	23,04	4,47	8,05	0,05	0,24	NA	0,8	1,65	1,65	2068,28
826	1,88	2,88	2,35	1,18	1,79	1,81	453,67	84,03	137,86	2,93	0,35	0,53	1,53	37,76	34,54	19,46	1,53	22146,9	0	44,72	81,27	11,94	21,45	12,51	1,06	1,51	1,52	381,27	68,75	152,33	1,53	0,44	0,8	1,8	43,4	44,35	37,39	1,5	NA	0	24,09	46,48	2,84	5,67	2,24	0,82	1,22	1,25	287,08
827	26,61	40,55	6	2,48	3,02	3,03	82,01	14,49	26,59	0,25	0,34	0,51	1,52	26,61	34,38	150,14	NA	NA	0	0	0	13	18,16	2,66	2,97	2,97	3,52	74,37	0,14	20,91	11,4	28,42	39,71	1,4	13	28,42	74,79	NA	NA	0	0	0	10,89	16	2,98	2,91	2,91	3,13	99,61
828	88,16	106,02	27,96	5,78	6,1	6,1	115,46	5,04	15,78	NA	0,17	0,2	1,2	101,02	16,85	564,72	5,49	123683	0	4,08	11,2	3,11	8,22	2,11	1,35	1,81	1,81	246,11	58,98	128,24	NA	0,62	1,64	2,64	65,56	62,09	11,02	8,67	NA	0	42,22	88,18	5,9	8,11	2,6	2,56	3,32	3,32	160,06
829	0	0	NA	NA	NA	NA	NA	NA	NA	NA	NA	NA	1	0	0	NA	NA	NA	0	NA	NA	0	0	NA	NA	NA	NA	NA	NA	NA	NA	NA	NA	1	0	0	NA	NA	NA	0	NA	NA	-16,64	274,74	-14,84	0,15	0,94	0,94	324,61
830	3,32	14,6	1,76	0,54	1,29	1,29	192,92	111,53	147,43	NA	0,77	3,4	4,4	3,32	77,27	4,3	NA	NA	0	0	0	17,3	32,74	29,31	0,5	2,12	2,12	616,63	466,11	287,58	NA	0,47	0,89	1,89	17,3	47,16	36,69	NA	NA	0	0	0	17,17	32,66	44,84	1,59	2,11	2,11	950,64
831	-12,36	-23,91	NA	1,23	2,07	2,07	NA	NA	NA	NA	0,48	0,94	1,94	58,42	48,33	-25,57	NA	626,5	0	NA	447,57	16,55	25,89	3,4	0,98	2,77	2,77	74,66	47,84	26,62	NA	36,06	56,39	1,56	100,91	36,06	45,91	NA	NA	0	13,15	59,64	-2,4	-2,81	NA	6,86	6,86	6,86	226,24
832	2,99	-11,75	3,53	0,16	0,78	0,87	429,27	17,05	485,81	46,79	1,25	-4,92	-3,92	2,99	125,48	2,5	-77,24	NA	0	0	0	13,32	-608,14	NA	0,3	1,09	1,05	204,79	3,02	193,34	-9,14	1,02	-46,64	-45,64	13,32	102,19	13,08	-13,43	NA	0	0	0	15,17	130,99	NA	0,6	1,09	1,2	486,06
833	18,27	20,26	9,12	7,36	10,2	10,2	181,63	49,95	17,61	0	0,1	0,11	1,11	28,38	9,8	186,38	NA	2428	0	5,04	29	18,69	20,05	4,6	5,85	14,67	14,67	89,52	53,22	6,04	NA	6,82	7,32	1,07	35,75	6,82	274,09	NA	NA	0	3,08	29,78	17,82	18,76	17,1	11,38	19,89	19,89	349,32
834	9,9	16,09	7,41	1,09	2,6	2,6	225,41	156,67	103,82	NA	0,39	0,63	1,63	12,22	38,51	25,7	NA	1524	0	1,74	14,76	0,24	0,43	0,11	1,55	2,21	2,21	172,06	50,78	77,02	NA	0,45	0,83	1,83	15,88	45,26	0,53	NA	NA	0	7,39	72,24	12,39	31,54	9,93	1,51	1,65	1,65	291,76
835	0,53	1,31	0,55	0,05	0,92	1,35	374,83	188,41	91,11	95,98	0,59	1,47	2,47	9,74	59,49	4,34	2,03	18857,78	34,14	9,48	71,04	0,19	0,56	0,23	0,01	1,08	1,53	458,52	266,07	120,9	111,56	0,67	2	3	8,5	66,63	1,98	3,02	10333,46	33,02	7,77	47,27	-7,08	-15,76	-3	0,13	1,13	1,68	154,15
836	7,27	13,42	1,46	0,02	0,49	0,49	73	11,88	15,31	NA	0,46	0,85	1,85	27,23	45,82	34,27	0,79	11005	13,9	4	50,09	0,26	17,76	0,21	0	0,9	0,9	295,1	257,76	272,57	NA	98,52	6658,86	67,59	3,05	98,52	1,23	0,13	NA	5,06	1,66	46,17	1,36	11,31	0,6	0,01	1,14	1,14	160,78
837	6,82	40,97	1,63	0,29	1,2	1,2	87,11	65,11	71,81	NA	0,83	5	6	6,82	83,34	8,19	NA	NA	0	0	0	-79,71	-107,52	-2,48	3,56	3,87	3,87	11,33	0,88	2,9	NA	0,26	0,35	1,35	-79,71	25,86	-308,22	NA	NA	0	0	0	0,63	5,82	0,08	0,15	0,79	0,79	49,21
838	-3,06	-3,16	NA	NA	NA	NA	NA	NA	NA	NA	0,03	0,03	1,03	-3,06	3	-102	NA	NA	0	NA	0	24,68	26,48	83,18	14,71	14,71	14,71	1226,74	NA	82,5	NA	0,07	0,07	1,07	24,68	6,8	362,99	NA	NA	0	0	0	19,51	20,63	80,09	18,31	18,31	18,31	1494,61
839	11,39	11,54	2,22	76,75	76,83	76,83	71,01	0,07	0,91	NA	0,01	0,01	1,01	47,8	1,3	875,36	NA	NA	0	7,1	71,27	-4,2	-22,42	-4,4	0,01	1,23	1,23	381,23	374,04	306,35	NA	0,81	4,33	5,33	4,8	81,25	-5,17	NA	NA	0	9,43	123,6	9,19	10,07	2,25	11,43	11,43	11,43	88,94
840	-2,58	-57,42	NA	0,04	0,04	0,04	NA	NA	NA	NA	0,96	21,23	22,23	-2,58	95,5	-0,58	0,05	NA	0	NA	0	2,77	49,8	1,95	0,2	0,84	0,84	255,87	107,13	169,2	NA	0,67	12,03	17,99	2,77	94,44	26,76	0,13	NA	0	0	0	2,44	30,86	1,51	0,11	0,77	0,77	224,4
841	8,79	87,1	14,61	0,28	0,29	1,02	605,11	6,43	536,41	396,92	0,9	8,91	9,91	14,91	89,91	11,54	1,25	26759,9	0	10,18	31,87	6,57	32,04	8,06	0,38	0,47	1,14	446,74	30,55	350,63	240,62	0,79	3,88	4,88	7,53	79,49	10,81	2,24	15032	0	1,18	8,04	1,05	2,69	2,41	0,33	0,9	1,39	833,43
842	0,37	1,27	0,17	0,46	0,94	1,03	165,19	49,82	105,72	10,17	0,71	2,46	3,46	68,31	71,09	3,14	1,04	6734,6	0	30,84	87,91	5,4	18,88	2,25	0,93	1,14	1,44	151,64	20	97,14	28,6	0,71	2,5	3,5	79,08	71,4	15	5,28	3695,1	0	21,81	55,35	0,25	1,11	0,12	0,96	1,15	1,31	183,87
843	0,44	0,69	0,48	0,6	0,65	2,36	404,81	7,2	145,53	252,25	0,37	0,58	1,58	14,99	36,65	4,36	4,44	7131	0	16,19	76,99	-0,56	-0,92	-1,42	0,2	0,32	2,25	916,31	40,16	350,75	678,94	0,39	0,64	1,64	12,81	38,94	0,01	4,75	NA	0	33,66	100,49	0,06	0,09	0,06	1,18	1,32	2,48	385,35
844	0,85	4,9	0,21	0,05	1,27	1,27	90,94	65,04	47,83	NA	0,83	4,73	5,73	189,56	82,55	4,42	1,55	11561,07	6,3	47,15	92,24	NA	NA	NA	NA	NA	NA	NA	NA	NA	NA	NA	NA	NA	NA	NA	NA	NA	NA	NA	NA	NA	2,26	10,14	NA	0,72	1,19	1,19	111,37
845	15	39,22	6,11	0,51	1,41	1,41	148,32	81,09	90,86	NA	0,62	1,61	2,61	34,8	61,74	36,53	3	12653,4	-0,38	8,07	43,28	9,09	16,26	NA	0,16	2,14	2,14	147,33	126,05	64	NA	0,44	0,79	1,79	35,55	44,09	42,44	9,3	NA	-0,12	7,76	38,51	28,76	46,15	NA	1,42	2,34	2,34	138,7
846	0,94	0,97	3,45	21,1	35,3	35,3	1329,23	528,83	37,24	NA	0,03	0,03	1,03	25,7	2,91	32,47	NA	724,5	0	90,41	90,48	19,81	21,92	NA	2,79	10,65	10,65	292,07	213,27	27,12	NA	9,61	10,63	1,11	116,85	9,61	206,14	NA	NA	0	54,79	54,89	18,5	20,11	NA	12,43	12,78	12,78	446,77
847	0,96	2,99	0,4	0,84	1,37	1,37	149,77	51,14	97,44	NA	0,68	2,1	3,1	109,02	67,76	5,89	3,75	11214,47	0	44,46	93,88	5,53	14,25	NA	0,05	1,48	1,48	92,71	60,13	54,48	NA	0,61	1,58	2,58	109,43	61,21	12,42	3,42	NA	0	18,87	61,4	1,79	5,02	NA	0,02	1,23	1,23	177,72
848	1,18	23,53	0,96	0,11	0,95	0,96	297,45	158,9	189,59	2,82	0,95	18,99	19,99	25,37	95	5,97	0,89	36649,87	0	19,77	75,85	2,85	34,08	NA	0,07	0,94	0,94	255,84	157,6	182,9	1,37	0,92	10,97	11,97	27,63	91,64	6,94	0,82	NA	0	12,52	49,72	1,59	24,81	NA	0,05	0,87	0,91	251,24
849	-0,42	-0,89	-0,24	1,87	1,87	1,87	210,65	NA	111,22	NA	0,53	1,15	2,15	-0,42	53,38	-0,78	NA	NA	0	0	0	13,04	25,14	NA	2,08	2,08	2,08	129,27	NA	61,54	NA	0,48	0,93	1,93	13,04	48,14	27,08	NA	NA	0	0	0	0,61	2,76	NA	0,15	0,2	0,2	296,06
850	2,88	47,72	3,87	0,1	0,64	0,67	487,97	24,98	174,79	5,08	0,68	11,28	16,54	34,2	93,96	18,63	0,49	18894,19	0	41,98	71,68	12,49	80,38	NA	0,58	1,07	1,09	503,5	33,19	153,71	4,38	0,62	3,96	6,44	42,7	61,6	30,73	0,67	10711,92	0	30,69	44,2	3,21	50,78	NA	0,31	0,85	0,87	613,36
851	-5,09	-29,94	NA	0,24	1,21	1,21	NA	NA	NA	NA	0,83	4,88	5,88	-5,09	82,98	-6,14	NA	NA	0	NA	0	-4,56	-35,49	NA	0,21	1,15	1,15	NA	NA	NA	NA	0,87	6,78	7,78	-4,56	87,14	-5,24	NA	NA	0	NA	0	0,78	2,77	NA	1,38	1,39	1,39	201,53
852	-3,62	-4,04	NA	9,72	9,72	9,72	NA	NA	NA	NA	0,1	0,11	1,11	-3,62	10,29	-35,23	NA	NA	1,45	NA	0	-2,36	-38,7	NA	0,09	0,25	0,25	NA	NA	NA	NA	93,9	1538,59	16,39	-2,36	93,9	-0,79	0,08	NA	0	NA	0	6,57	23,89	4,89	0,01	1,45	1,45	271,12
853	-0,26	-1,61	-0,13	0,87	1,1	1,1	175,42	32,39	142,89	NA	0,84	5,16	6,16	41,19	83,78	12,72	2,09	10935,8	0	19,97	75,68	20,33	55,72	4,65	0,98	1,53	1,53	83,35	27,92	51,03	NA	0,64	1,74	2,74	73,35	63,52	41,98	6,54	NA	0	12,14	60,82	53,31	61,89	16,22	2,47	5,06	5,06	110,73
854	3,49	16,73	1,98	0,23	0,43	0,52	206,26	28,44	146,24	13,4	0,79	3,8	4,8	9,42	79,16	10,35	0,45	22832	7,46	3,36	32,89	-0,98	-4,92	-0,68	0,05	0,36	0,44	253,72	60,12	190,01	15,62	0,8	4,04	5,04	8,3	80,15	6,68	0,37	NA	4,4	6,46	39,86	1,55	9,08	1,12	0,4	0,6	0,67	264
855	-17,9	133,74	-6,66	0,24	0,62	0,68	135,53	56,57	148,06	9,17	1,13	-8,47	-7,47	54,47	113,38	-5,49	-0,47	11016,86	0	26,94	95,9	-1,1	7,56	-0,47	0,28	0,61	0,73	156,78	56,83	172,23	19,82	1,15	-7,87	-6,87	72,8	114,55	4,31	-0,67	NA	0	23,72	63,83	10,9	-258,03	3,72	0,61	0,78	0,84	124,19
856	2,56	5,18	1,18	0,42	1,29	1,75	167,78	68,72	78,6	36,53	0,51	1,03	2,03	48,88	50,7	13,78	3,02	22815,77	0	21,35	79,23	16,07	25,4	5,03	0,7	1,81	2,45	113,97	42,41	36,2	24,57	0,37	0,58	1,58	66,48	36,73	54,55	3,92	12024,39	2,06	11,32	46,23	1,68	2,35	0,44	0,82	2,34	3,27	96,49
857	-9,73	-92,43	-10,24	0,33	0,61	0,8	382,92	54,72	187,68	38,65	0,89	8,49	9,49	1,9	89,47	-6,08	0,2	20465,8	3,47	12,24	35,48	6,91	42,99	6,93	0,77	1	1,02	364,89	43,7	188,02	3,88	0,84	5,22	6,22	17,69	83,93	12,73	0,37	NA	0,23	8,07	30,75	17,13	62,25	NA	0,59	2,04	2,05	218,44
858	8,68	13,32	12,75	0,17	1,4	3,02	534,96	214,72	173,09	284,03	0,35	0,53	1,53	28,31	34,83	30,59	74,99	9309,05	0,07	28,86	103,48	6,27	9,37	4,75	0,04	1,68	3,12	275,86	139,66	76,74	121,63	33,04	49,36	1,49	25,48	33,04	19,78	28,26	6784,13	2,99	10,28	50,06	2,24	6,08	2,79	0,22	1,38	2,17	454,2
859	0,04	0,06	0,09	0,03	0,23	0,34	837,89	57,64	123,55	32,77	0,36	0,56	1,56	3,68	35,94	16,38	0,85	27950,75	20,44	8,37	31,79	-1,52	-3,11	-2,54	0,09	0,72	0,91	607,4	131,99	165,11	38,25	51,08	104,46	2,04	1,11	51,08	3,31	1,11	NA	23,16	3,12	26,2	17,37	42,96	15,88	0,95	1,28	1,28	332,78
860	0	0	NA	NA	NA	NA	NA	NA	NA	NA	NA	NA	1	0	0	NA	NA	NA	0	NA	NA	31,15	39,4	49,42	1,42	4,77	4,77	577,54	401,83	119,66	NA	0,21	0,27	1,27	31,15	20,95	148,68	NA	NA	0	0	0	0,56	0,6	8,23	17,72	17,72	17,72	5310,15
861	3,97	9,48	3,97	0	0,8	1,24	363,4	146,43	91,61	82,56	0,58	1,39	2,39	13,05	58,1	9,37	1,4	26855,49	29,13	9,06	52,76	2,66	7,24	2,68	0,01	0,81	1,28	366,94	124,71	100,12	89,68	0,63	1,72	2,72	10,93	63,25	7,13	1,25	9833,56	27,51	5,87	39,53	3,06	9,11	1,76	0,15	1,02	1,25	209,8
862	0,61	1,93	0,44	0,14	1,18	1,26	262,3	176,45	116,62	14,06	0,68	2,15	3,15	14,97	68,27	4,66	1,93	11738,25	21,15	10,35	74,01	0,01	0,02	0	0,14	1,24	1,29	248,99	168,3	101,69	7,27	0,65	1,88	2,89	16,39	65,21	3,88	1,82	6707,26	21,13	8,15	58,65	0,64	1,86	0,48	0,33	1,28	1,28	274,52
863	-19,94	-95,41	NA	1,14	1,26	1,26	NA	NA	NA	NA	0,79	3,78	4,78	-19,94	79,1	-25,21	NA	NA	0	NA	0	-31,36	598,47	NA	0,95	0,95	0,95	NA	NA	NA	NA	105,24	-2008,4	-19,08	-31,36	105,24	-29,8	NA	NA	0	NA	0	48,62	56,69	16,36	7,02	7,02	7,02	122,49
864	-0,88	-2,81	-31,69	0,07	0,11	1,27	13084,06	377,73	8798,79	10269,11	0,69	2,19	3,19	-0,47	68,66	-1	2,41	NA	0,36	10,79	26,69	0,3	0,61	0,2	0,01	0,03	1,65	245,15	2,2	122,5	199,47	0,51	1,04	2,04	1,33	50,95	1,6	3,07	NA	0,37	0,5	24,42	0,16	0,61	0,17	0,01	0,05	1,17	402,43
865	-33,62	-33,62	-56,85	NA	NA	NA	277,31	NA	NA	NA	NA	NA	1	-33,62	0	NA	NA	NA	0	0	0	-1,79	-1,79	NA	NA	NA	NA	NA	NA	NA	NA	NA	NA	1	-1,79	0	NA	NA	NA	0	NA	0	34,74	34,74	20,12	NA	NA	NA	210,82
866	-6,96	-7,11	NA	NA	NA	NA	NA	NA	NA	NA	0,02	0,02	1,02	-6,96	2,1	-332	NA	NA	0	NA	0	-170,33	948,91	NA	0,42	0,42	0,42	NA	NA	NA	NA	1,18	-6,57	-5,57	-142	117,95	-140,32	-0,34	NA	0	NA	-24,05	34,26	152,53	NA	1,02	1,02	1,02	278,74
867	2,75	22,09	2,61	0,09	0,81	0,97	315,65	217,05	298,74	47,26	0,88	7,03	8,03	2,75	87,54	11,67	0,83	NA	0	0	0	1,5	12,44	1,34	0,03	0,78	0,99	326,47	214,51	250,7	59,47	0,88	7,31	8,31	1,5	87,96	8,88	0,95	NA	10,32	0	0	0,65	18,68	0,81	0	0,94	0,99	455,73
868	16,44	24,99	1,15	0,03	0,03	0,39	25,3	NA	8,64	3,11	0,34	0,52	1,52	21,42	34,23	64,92	0,76	NA	0	0,35	14,44	15,25	38,83	2,61	0,61	0,61	0,71	62,4	NA	20,8	2,14	60,74	154,68	2,55	17,41	60,74	39,1	0,52	NA	0	0,37	7,19	4,36	35,26	1,42	0,1	0,99	1	118,79
869	1,91	12,58	1,8	0,15	0,78	1,12	343,38	180,6	286,8	98,72	0,85	5,58	6,58	17,8	84,79	6,47	2,87	4110,33	0	14,99	77,65	-0,38	-2,36	-0,32	0,11	0,71	1,09	305,63	150,94	252,88	96,31	0,84	5,18	6,18	15	83,83	3,94	1,9	NA	0	9,84	59,25	0,42	1,72	0,35	0,24	0,5	1,21	298,05
870	7,16	16,18	2,32	3,34	5,83	5,83	117,81	44,27	17,78	NA	0,55	1,25	2,26	68,79	55,77	16,12	4,08	14921,6	0	19,95	77,32	4,39	13,29	2,49	0,57	1,08	1,35	206,23	53,32	104,36	28,13	0,67	2,02	3,03	41,78	66,74	6,58	1,55	NA	13,84	14,6	62,03	31,76	52,88	13,83	2,69	3,63	3,63	158,45
871	24,64	27,96	12,98	2,83	12,35	12,35	191,84	146,24	15,36	NA	0,12	0,14	1,14	24,64	11,91	206,93	NA	NA	0	0	0	-14,83	-19,59	-1,01	3,88	4,01	5,24	24,76	0,63	4,67	5,75	24,29	32,08	1,32	-14,83	24,29	-61,06	NA	NA	0	0	0	2,05	3,62	0,51	1,8	1,85	2,3	89,92
872	51,41	100	2,91	2,06	2,06	2,06	20,61	NA	9,9	NA	0,49	0,95	1,95	182,81	48,59	105,79	NA	NA	0	7,44	50,57	298,61	100	NA	-0,53	-0,5	-0,5	-14,25	0,67	21,7	NA	-198,61	-66,51	0,33	126,83	-198,61	-150,35	NA	NA	-44,65	5,47	35,28	86,59	100	NA	7,51	7,46	7,46	78,04
873	1,02	37,75	0,58	0,37	1,5	1,5	206,48	143,05	126,25	NA	0,97	36,15	37,15	26,9	97,31	4,58	0,78	7927,09	0	14,68	81,59	1,11	24,65	0,78	0,67	1,99	1,99	254,63	156,5	99,27	NA	0,95	21,14	22,14	26,66	95,48	5,46	3,31	NA	7,48	17,87	68,9	1,25	35,14	0,93	0,6	0,96	0,95	270,92
874	-0,6	-0,6	-3,76	693,29	693,29	693,29	779,61	NA	3,16	NA	0	0	1	-0,6	0,14	-428,57	NA	NA	0	0	0	5,97	7,15	5,46	6,2	6,2	6,2	332,95	NA	53,15	NA	16,53	19,8	1,2	99,03	16,53	36,13	NA	NA	0	62,72	62,72	27,14	29,21	NA	15,33	15,33	15,33	385,61
875	7,01	32,65	0,84	0,01	1,55	1,55	43,79	43,05	28	NA	0,79	3,66	4,66	7,01	78,52	8,93	NA	NA	0	0	0	2,99	15,97	0,29	0,05	1,23	1,23	34,87	32,95	27,99	NA	81,31	434,98	5,35	3,15	81,31	3,67	NA	NA	0	0,02	3,21	4,73	20,38	0,49	0,1	1,3	1,3	37,99
876	226,08	-20,02	NA	0,04	0,08	0,08	NA	NA	NA	NA	12,29	-1,09	-0,09	228,86	1229,3	18,39	NA	0	0	NA	NA	46,14	121,4	NA	0,53	1,56	1,56	140,99	81,55	82,95	NA	0,62	1,63	2,63	148,33	61,95	74,48	NA	17263,08	0	26,82	42,9	59,26	98,45	NA	1,3	2,63	2,63	94,98
877	2,72	22,75	0,55	0,13	1,09	1,09	73,93	36,28	25,46	NA	0,88	7,35	8,35	90,98	88,03	14,16	1,11	11543,19	17,11	17,92	43,06	0,66	5,56	NA	0,37	0,91	0,91	147,16	61,52	76,3	NA	0,88	7,4	8,4	81,05	88,09	15,12	0,76	NA	26,25	23,54	53,98	2,04	25,98	NA	0,08	1	1,03	151,12
878	5,7	20,74	35,46	0,62	8,66	9,08	2262,7	748,77	93,11	39,32	0,71	2,6	3,64	6,45	72,5	14,02	1,53	94932	67,32	4,63	6,81	1,3	4,19	NA	0,24	9,19	9,68	2615,35	897,72	100,27	48,31	0,68	2,2	3,24	2,54	68	8,45	1,52	NA	64,13	6,61	8,26	3,29	8,92	NA	0,59	19,2	20,54	2273,79
879	-80,57	273,41	-47,04	0	0,78	0,78	212,5	171,6	134,82	NA	1,29	-4,39	-3,39	-25,66	129,47	-22,61	-0,77	995	41,49	32,06	249,57	18,81	-2395,51	4,27	0,1	0,93	0,93	82,63	54,41	59,98	0,4	1,01	-128,34	-127,34	67,76	100,79	23	0,61	NA	7,5	8,18	43,22	0,68	205,12	0,53	0,16	0,87	0,87	281,89
880	-7,88	-7172,44	-5,96	0,38	0,45	0,56	275,22	20,34	271,89	29,57	1	908,78	909,78	-7,76	99,89	-7,89	0	NA	0	0,09	7,27	2,86	96,36	5,97	0,23	0,29	0,64	759,38	47,05	728,72	250,02	0,97	32,67	33,67	2,86	97,03	7,73	0,08	NA	0	0	0	0,01	0,28	0,01	0,08	0,16	1,21	400,37
881	-1,53	66,79	-683,11	0,22	0,23	1,39	162965,81	1378,58	43590,49	136317,35	1,02	-44,77	-43,77	-1,53	102,28	-1,49	NA	NA	45,08	0	0	NA	NA	NA	NA	NA	NA	NA	NA	NA	NA	NA	NA	NA	NA	NA	NA	NA	NA	NA	NA	NA	-50,02	295,46	-75,02	1,87	6,01	6,01	545,95
882	1,16	1,37	0,66	3,89	4,2	4,2	207,35	7,16	22,95	NA	0,15	0,18	1,18	91,28	15,29	7,58	1,77	NA	0	51,34	89,75	9,2	11,25	5,88	3,35	3,94	3,94	232,56	19,69	33,25	NA	0,18	0,22	1,22	78,67	18,27	50,33	1,9	NA	0	44,39	78,46	0,37	0,44	0,26	5,16	5,48	5,48	249,88
883	4,13	8,21	2,99	0,1	1,92	1,99	263,31	214,85	84,75	7,85	0,5	0,99	1,99	36,41	49,69	18,77	5,56	9484	12,81	23,35	72,73	2,12	5,31	1,75	0,72	1,66	1,71	299,91	156,82	137,63	7,73	0,6	1,5	2,5	31,55	60,05	12,1	9,91	NA	9,45	17,51	51,87	6	12,87	3,21	0,37	2,02	2,08	195,02
884	8,56	37,99	24,39	0,35	0,39	1,07	1037,57	27,22	115,44	528,06	77,47	343,95	4,44	17,09	77,47	15,52	1,21	NA	64,35	24,31	31,96	-34,79	-183,57	-17,08	1,24	1,32	1,32	178,73	10,24	127,17	0,29	81,05	427,68	5,28	-13,08	81,05	-31,97	4,23	NA	0	10,66	52,31	4,22	22,01	6,94	0,75	1,27	1,27	599,02
885	54,05	85,28	14,65	0,97	4,29	4,29	86,2	52,3	15,76	NA	0,37	0,58	1,58	54,05	36,62	149,36	2,79	NA	20,47	0	0	49,09	54,91	11,92	4,26	8	8	88,42	34,68	3,22	NA	0,11	0,12	1,12	49,09	10,61	511,57	5,9	NA	6,92	0	0	34,15	35,23	10,98	20,51	30,41	30,41	116,99
886	-13,61	-20,53	-12,75	0,02	1,2	1,2	341,15	132,69	112,31	NA	0,34	0,51	1,51	-6,05	33,74	27,47	1,12	2427	0	7,08	29,56	-4,56	-13,73	-3,43	0,56	0,78	0,78	273,55	38,8	179,89	NA	0,67	2,01	3,01	-3,21	66,74	17,46	0,7	NA	0	1,02	7,38	7,07	19,91	11,36	0,55	1,17	1,17	584,72
887	0	0	NA	NA	NA	NA	NA	NA	NA	NA	0	0	1	0	0	NA	NA	NA	0	NA	NA	7,99	89,77	5,61	0,01	0,02	1,79	255,36	1,1	141,4	249,48	0,91	10,23	11,23	7,99	91,09	8,78	NA	NA	0	0	0	9,35	50,46	6,7	0,07	1	4,24	260,63
888	3,44	21,09	1,85	0,08	1,2	1,2	73,35	181,73	162,26	NA	0,84	5,13	6,13	33,71	83,7	4,11	NA	NA	0	16,33	84,54	6,51	34,28	2,07	0,39	1,24	1,24	115,61	78,11	91,85	NA	81,01	426,56	5,27	82,56	81,01	8,04	NA	NA	0	24,15	88,65	2,02	18,07	0,92	0,55	1,14	1,14	164,89
889	10,75	65,37	4,54	1,2	1,2	1,2	153,84	NA	127,13	NA	0,84	5,08	6,08	10,75	83,56	12,86	NA	NA	0	0	0	-5,07	-12,13	-2,8	1,71	1,72	1,72	200,82	0,54	115,56	NA	0,58	1,39	2,39	-5,07	58,19	-8,72	NA	NA	0	0	0	9,77	62,88	10,36	0,54	1,18	1,18	385,92
890	1,88	13,62	0,79	0,3	0,64	0,64	153,54	43,61	130,4	0,15	0,86	6,26	7,26	11,63	86,23	11,69	0,33	15555	0	4,11	44,99	14,08	60,55	2,89	0,91	1,03	1,03	74,78	6,67	56,76	0,05	0,77	3,3	4,3	21,04	76,74	27,22	1,11	NA	0	1,43	21,08	47,14	75,46	13,1	2,2	2,41	2,41	101,18
891	1,05	1,06	66	381,19	424,61	424,61	22797,32	2305,8	53,1	NA	0	0	1	1,05	0,24	447,46	NA	NA	0	0	0	6,37	6,5	48,68	43,84	49,69	49,69	2781,49	323,9	55,36	NA	0,02	0,02	1,02	6,37	2,01	316,58	NA	NA	0	0	0	10,27	9,41	72,64	-9,7	-10,94	-10,94	2575,92
892	0,84	23,62	0,74	0,28	0,94	0,95	321,97	173,04	293,52	3,27	0,96	27,25	28,25	7,43	96,46	4,94	0,64	130,38	0,01	5,83	6012,85	0,22	4,19	0,16	0,25	0,94	0,96	266,77	124,67	233,11	5,3	0,95	17,91	18,91	8,81	94,71	6,12	0,78	NA	0	4,52	31,03	0,35	7,14	NA	0,23	0,96	0,97	194,67
893	7,35	9,4	6,39	3,89	4,61	4,61	316,7	48,77	67,97	NA	0,22	0,28	1,28	50,85	21,87	33,59	NA	1900,5	0	37,85	80,85	-8	-9,46	-1,05	2,39	6,48	6,48	47,73	29,81	7,28	NA	0,15	0,18	1,18	150,75	15,43	-51,85	NA	NA	0	20,82	99,11	13,12	22,94	3,01	0,14	2,34	2,34	83,47
894	-11,61	-72,7	-26,87	0,73	0,75	0,75	842,38	19,41	700,07	NA	0,84	5,26	6,26	-11,61	84,03	13,58	0,43	NA	0	0	0	0,73	4,69	1,81	0,32	0,43	0,43	899,34	88,29	750,17	0	0,84	5,39	6,39	0,73	84,34	16,71	0,25	NA	0	0	0	-1,54	-23,13	-5,08	0,13	0,16	0,16	1197,41
895	10,9	32,78	16,06	0,01	1,27	1,31	536,57	435,22	323,16	14,73	0,67	2,01	3,01	16,62	66,76	21,04	2,41	47155,33	5,6	8,43	26,37	-2,82	-6,28	-4,39	0,53	1,23	1,33	566,67	212,01	304,9	32,29	0,55	1,23	2,23	4,8	55,14	1,41	1,69	8390,5	0	8,43	32,24	1,39	7,01	2,31	0,87	1,02	1,11	606,62
896	27,73	29,12	NA	20,9	20,9	20,9	NA	NA	NA	NA	0,05	0,05	1,05	27,73	4,78	579,67	NA	NA	0,16	NA	0	20,93	22,9	29,55	11,64	11,64	11,64	513,97	NA	43,38	NA	0,09	0,09	1,09	23,56	8,59	243,54	NA	NA	0,06	3,72	8,56	18,11	23,81	6,87	3,87	4,22	4,22	138,08
897	12,7	186,6	6,54	0,3	0,6	0,61	187,33	44,84	152,88	2,6	0,93	13,69	14,69	24,94	93,19	17,15	0,21	17695,27	0	6,3	48,39	3,75	40,94	3,02	-0,07	0,6	0,68	293,26	153,28	229,18	17,75	0,91	9,93	10,93	12,12	90,85	10,77	0,42	NA	9,84	4,65	32,21	2,35	16,88	1,65	-0,1	0,4	0,43	255,36
898	11,36	82,89	4,99	0,04	1,35	1,39	160,08	144,9	110,11	4,36	0,86	6,3	7,3	22,47	86,3	14,18	10,08	35076,25	0	4,89	31,48	0,15	1,06	NA	0,33	1,57	1,59	152,52	97,56	87,93	1,62	0,86	6,17	7,17	21,68	86,04	2,79	6,26	11674,14	0	6,5	54,68	5,87	26,35	1,94	0,98	2,12	2,13	120,63
899	-0,48	-1,59	-0,28	2,26	3,07	3,07	214,97	56,19	69,18	NA	0,7	2,34	3,34	-0,48	70,03	-0,68	NA	NA	0	0	0	-11,92	-11,92	-30,94	NA	NA	NA	944,83	NA	NA	NA	NA	NA	1	-11,92	0	NA	NA	NA	0	0	0	17,29	17,29	NA	NA	NA	NA	747,69
900	2,54	17,15	0,57	0,29	0,4	0,4	82,16	3,77	33,93	NA	0,85	5,74	6,74	25,42	85,17	18,14	0,69	NA	0	5,16	46,21	4,93	28,86	1,07	0,49	0,64	0,64	78,92	7,42	12,76	NA	0,83	4,86	5,86	41,12	82,92	14,43	0,63	9517,67	44,1	7,85	63,43	0,02	0,14	0,02	0,42	0,49	0,49	524,04
901	2,94	11,05	3,47	1,27	4,47	4,47	428,94	282,85	88,17	NA	0,73	2,75	3,75	2,94	73,35	5,49	4,19	NA	0	0	0	6,32	20,55	1,42	1,89	4,55	4,55	82,11	45,55	17,12	NA	69,26	225,33	3,25	6,32	69,26	11,58	7,45	NA	0	0	0	2,11	15,82	1,3	0,14	1,44	1,44	224,58
902	0,01	0,01	0,05	19,64	27,92	27,92	1228,23	360	43,51	NA	0,04	0,04	1,04	7,45	3,61	0,38	NA	541	0	25,1	99,82	17,68	19,72	58,8	7,56	9,71	9,71	1210,72	265,01	123,33	NA	10,35	11,55	1,12	25,13	10,35	170,78	NA	NA	0	24,78	24,78	12,47	14,63	54,29	5,58	6,8	6,8	1585,05
903	1,77	4,18	1,07	1,65	1,76	1,76	220,12	13,79	68,22	NA	0,58	1,36	2,36	94,31	57,62	3,07	NA	4809,67	25,35	55,96	115,94	2,05	2,98	NA	2,93	3,48	3,48	119,48	18,59	13,83	NA	0,31	0,45	1,45	182,76	30,99	6,63	NA	NA	17,06	43,11	74,74	21,59	27,78	NA	2,82	5	5	106,33
904	6,78	20	2,59	0,32	0,96	1,11	139,05	57,27	79,47	12,84	0,66	1,95	2,95	21,81	66,11	18,53	1,25	29305,21	7,07	5,74	44,76	5,09	15,88	3,1	0,01	0,83	1,04	221,63	121,91	125,71	31,25	67,97	212,17	3,12	22,5	67,97	16,38	1,11	NA	10,36	7,6	39,14	4,3	10,25	NA	0,01	1,02	1,25	93,43
905	2,3	2,35	1,49	5,42	50,61	50,61	235,56	208	4,6	NA	0,02	0,02	1,02	2,3	1,98	116,34	NA	NA	0	0	0	-1,59	-1,72	-0,96	1,95	13,87	13,87	218,75	185,97	15,6	NA	7,21	7,77	1,08	-1,59	7,21	-22,07	NA	NA	0	0	0	-7,1	-8,19	NA	0,98	7,51	7,51	NA
906	NA	NA	26,86	NA	NA	NA	NA	NA	NA	NA	NA	NA	NA	NA	NA	NA	NA	37503,98	NA	2,46	8,31	8,19	93,55	1,84	0,06	1,1	1,1	81,94	76,61	73,94	NA	91,25	1042,71	11,43	61,09	91,25	8,97	NA	NA	0	8,81	55,68	30,12	57,41	NA	0,22	1,99	1,99	51,78
907	-25,98	-401,79	NA	0,28	0,61	0,61	118,86	35,82	109,9	NA	0,94	14,47	15,47	-13,52	93,53	-27,77	0,15	4081	0	2,75	-78,88	0,38	11,8	0,09	-0,05	0,38	0,38	87,79	43,36	102,97	NA	0,97	30,43	31,44	8,47	96,78	0,39	-0,34	1241,2	0	1,34	32,05	2,34	61,01	0,76	0,23	0,28	0,28	118,12
908	17,93	32,71	15,02	1,71	1,72	1,72	151,57	2	136,24	NA	0,45	0,82	1,82	17,93	45,19	39,68	2,48	NA	0	0	0	-9,32	-71,18	-15,09	0,02	0,02	0,02	589,16	NA	131,34	0,53	86,9	663,35	7,63	-2,46	86,9	1,42	0,13	NA	64,36	11,11	46,24	13,32	60,05	13,82	0,03	0,56	0,57	377,86
909	0,69	1,87	0,38	0,06	0,78	2,09	201,68	39,92	42,64	73,71	0,5	1,36	2,72	39	63,18	13,58	1,43	14317,4	6,41	21,22	84,28	0,05	0,16	0,05	0,02	0,8	1,45	355,08	106,97	112	90,53	0,58	1,86	3,18	27,23	58,42	7,31	1,17	9061,89	7,58	19,27	60,22	2,6	9,3	3,27	0,08	0,37	0,41	457,83
910	-3,97	-3,97	-0,4	NA	NA	NA	18,45	13,61	NA	NA	NA	NA	1	-3,97	0	NA	NA	NA	0	0	0	18,6	27,09	NA	2,33	3,19	3,19	97,74	26,2	30,3	NA	0,31	0,46	1,46	18,6	31,35	59,33	NA	NA	0	0	0	-2,37	-2,63	NA	10,18	10,18	10,18	122,8
911	-0,59	-1,27	-0,89	0	0,86	0,96	547,73	147,44	113,47	17,97	0,53	1,14	2,14	9,92	53,34	6,05	0,97	14351,79	16,91	15,82	73,58	-3,14	-4,82	-5,6	0,27	0,88	1,16	650,4	52,69	91,57	25,34	35	53,84	1,54	10,25	35	3,78	1,02	NA	5,01	16,61	136,76	1,03	1,53	0,84	0,08	0,67	0,88	297,02
912	0	0	NA	NA	NA	NA	NA	NA	NA	NA	NA	NA	1	0	0	NA	NA	NA	0	NA	NA	-9,6	-10,62	NA	10,42	10,42	10,42	NA	NA	NA	NA	0,1	0,11	1,11	-9,6	9,6	-100	NA	NA	0	NA	NA	46,01	49,21	NA	7,29	15,35	15,35	693,06
913	4,3	10,16	5,28	0,17	1,42	1,43	446,26	301,06	240,95	3	0,58	1,36	2,36	36,38	57,63	11,58	2,06	13255,57	0	39,32	80,64	1,48	2,18	NA	0,18	3,4	3,44	238,9	217,74	67,58	2,52	0,32	0,47	1,47	56,27	31,81	9,21	64,78	8623,05	0	26,01	69,54	0,16	0,34	NA	1,02	2,49	2,57	184,95
914	10,47	12,13	5,48	0,15	0,15	0,15	190,51	NA	25,01	NA	0,14	0,16	1,16	10,47	13,69	76,46	0,88	NA	0	0	0	NA	NA	NA	NA	NA	NA	NA	NA	NA	NA	NA	NA	NA	NA	NA	NA	NA	NA	NA	NA	NA	NA	NA	NA	NA	NA	NA	NA
915	5,06	49,73	2,16	0,62	1,09	1,14	155,71	62,55	119,53	7,31	0,9	8,83	9,83	31,2	89,83	7,68	77,16	10524,16	9,69	11,18	73,02	6,4	29,11	NA	6,53	15,66	16,13	44,85	23,94	2,62	1,24	0,78	3,55	4,55	54,8	78,03	9,71	21,46	NA	0	4,36	52,32	5,64	25,39	0,88	0,41	1,23	1,26	56,65
916	-2,4	33,83	-35,42	0,04	0,16	0,18	5366,28	161,93	4398,33	107,59	1,07	-15,08	-14,08	1,62	107,1	-4,13	-0,02	NA	0	59,28	-16,12	2,01	14,38	NA	0,01	0,13	0,14	1587,26	100,05	807,22	9,53	0,86	6,17	7,17	5,77	86,05	0,83	0,15	NA	0,15	12,05	-65,47	-7,51	-160,57	-25,44	0	0,04	0,05	1233,38
917	0	NA	NA	0,32	0,82	0,83	285,7	142	279,2	1,49	0,99	NA	NA	34,59	100	10,17	0,04	16308	0	27,15	50,74	0	NA	NA	0,48	0,94	0,94	147,49	66,74	145,61	0,64	1	NA	NA	33,41	100	8,57	0,03	NA	0	13,54	33,86	0	NA	NA	0,53	0,99	1	197,9
918	0,04	0,04	0,01	0,05	13,42	13,42	76,47	75,3	5,63	NA	0,07	0,08	1,08	0,04	7,45	0,51	NA	NA	0	0	0	1,56	13,18	0,67	0,13	1,13	1,13	154,75	136,16	134,88	NA	0,88	7,42	8,42	1,56	88,13	1,78	NA	NA	0	0	0	5,22	6,19	1,98	0,01	6,39	6,39	138,13
919	5,74	5,74	24,02	NA	NA	NA	1523,01	483,51	NA	NA	NA	NA	1	5,74	0	NA	3,69	NA	0	0	0	NA	NA	NA	NA	NA	NA	NA	NA	NA	NA	NA	NA	NA	NA	NA	NA	NA	NA	NA	NA	NA	NA	NA	NA	NA	NA	NA	NA
920	0,12	1,06	0,13	0,32	0,88	0,91	409,46	197,32	353,79	13,33	0,89	7,86	8,87	6,52	88,73	3,77	0,61	5774,39	0	7,2	64,7	0,09	1,13	NA	0,2	0,52	0,55	632,73	185,51	574,89	17,64	0,92	12,06	13,06	5,94	92,34	2,99	0,16	NA	0	7,58	45,52	0,08	1,02	0,13	0,3	0,48	0,52	590,04
921	6,65	6,92	0,23	5,81	25,88	25,88	12,72	9,72	0,48	NA	0,04	0,04	1,04	6,65	3,85	172,79	NA	NA	0	0	0	2,82	3,12	NA	0,32	10,04	10,04	21,43	20,19	2,08	NA	0,1	0,11	1,11	2,82	9,8	28,74	NA	NA	0	0	0	13,14	22,78	NA	0,71	11,08	11,08	41,76
922	0,43	0,5	0,2	12,26	12,26	12,26	87,44	NA	13,59	NA	0,13	0,15	1,15	0,43	13,33	3,23	NA	NA	0	0	0	17,17	21,9	4,54	2,54	4,63	4,63	96,22	43,01	20,54	NA	0,22	0,28	1,28	48,48	21,58	79,56	NA	NA	0	8,28	56,59	3,68	25,7	1,32	0,07	1,17	1,17	130,73
923	10,46	11,51	5,49	11,13	12,5	12,5	191,1	20,1	14,68	NA	0,09	0,1	1,1	40,78	9,13	158,87	31,61	16704	0	15,92	38,75	82,93	79,9	NA	-5,96	-12,1	-12,1	96,71	40,3	-6,56	NA	-0,04	-0,04	0,96	148,46	-3,8	-2451,86	6,29	NA	0	12,85	26,01	24,46	28,07	NA	0,21	6,55	6,55	179,01
924	1,07	1,07	5,03	316,81	316,88	316,88	552,83	0,34	5,37	NA	0	0	1	1,07	0,32	337,5	NA	NA	0	0	0	5,92	8,48	3,75	3,31	3,31	3,31	230,88	NA	68,98	NA	30,21	43,28	1,43	70,44	30,21	19,58	NA	NA	0	40,93	82,86	-14,14	-22,67	-22,78	2,67	2,67	2,67	586,48
925	-0,02	-1,95	-0,03	0,88	2,67	10,72	431,22	71,19	39,77	324,31	0,99	80,12	81,12	-0,02	98,77	-0,02	NA	625,5	0	0	0	1,39	40,26	0,68	14,84	15,63	32,43	178,69	2,62	5,45	91,49	0,97	27,97	28,97	1,39	96,55	1,44	NA	NA	0	0	0	1,35	40,72	1,85	29,01	29,32	108,18	497,46
926	20,64	27,13	3,67	4,85	4,96	5,42	64,76	1,41	11,81	5,48	0,24	0,31	1,31	27,86	23,93	86,23	NA	2751	0	1,29	21,52	16,04	19,73	3,19	3,67	3,83	4,36	72,3	1,48	9,63	5,18	0,19	0,23	1,23	25,25	18,7	136,73	1,97	NA	0	1,83	21,23	9,69	11,97	2,52	3,57	3,62	3,96	94,75
927	5,14	-39,89	4,6	0,73	0,74	0,74	326,2	3,66	362,35	NA	1,12	-8,74	-7,77	16,33	112,88	9,54	-0,76	7109	0	10,03	58,05	-0,39	2,44	-0,43	0,07	0,75	0,75	402,42	309,36	461,06	NA	1,16	-7,2	-6,2	14,22	116,12	5,55	-1,16	NA	0	16,16	60,16	3,28	-112,4	2,56	0,26	0,95	0,95	284,53
928	7,43	44,29	3,87	0,41	1,13	1,13	189,4	45,81	63,96	NA	0,83	4,96	5,96	9,34	83,22	31,82	1,07	23425,5	0	0,99	6,08	10,56	42,34	NA	0,5	1,06	1,06	52,1	0	21,97	NA	0,75	3,01	4,01	12,52	75,05	66,85	0,68	NA	0	0,21	2,58	7,43	44,29	NA	0,41	1,13	1,13	42,33
929	-0,55	69,14	-0,64	0,37	0,37	0,89	422,34	0,13	179,04	221,56	1,01	-126,92	-125,92	-0,55	100,79	-0,15	-0,08	NA	57,93	0	0	4,42	135,17	8,37	0,01	0,09	0,96	690,29	52,74	559,11	571,33	0,97	29,61	30,61	4,42	96,73	4,82	0,44	NA	14,84	0	0	1,1	20,03	0,51	0,04	0,12	0,99	168,48
930	-0,84	-1,63	-0,57	1,73	2,04	2,14	181,18	35,7	115	11,47	0,48	0,93	1,93	-0,84	48,3	-1,74	NA	NA	0	0	0	11,54	19,2	8,19	2,43	2,62	2,62	258,11	18,5	97,38	NA	0,4	0,66	1,66	11,54	39,87	28,95	NA	NA	0	0	0	7,56	14,43	20,91	1,67	2,15	2,15	1006,55
931	5,21	8,75	9,19	0,58	2,99	2,99	642,32	200,1	158,48	0	0,41	0,68	1,68	31,26	40,54	22,06	2,92	16740,2	0	45,98	82,78	0,26	0,38	0,5	1,27	4,6	4,6	689,38	167,8	109,04	0	0,31	0,45	1,45	31,4	31,13	10,37	3,14	NA	0	43,21	73,05	1,99	2,57	4,48	1,18	5,23	5,23	818,3
932	-1,91	-2,5	-0,69	1,67	1,84	4,53	131,31	4,88	27,95	76,1	0,23	0,31	1,31	50,32	23,79	19,14	43,86	8806,4	0	18,84	82,41	-8,42	-11,59	-3,38	1,43	1,5	3,28	145,96	2,6	12,13	64,31	0,27	0,37	1,38	50,3	27,07	-16,37	4,36	NA	16,69	16,46	69,11	0,68	0,9	0,34	1,23	1,5	8,43	182,38
933	0,08	0,93	0,02	0,31	0,7	0,71	56,24	28,92	73,03	0,5	0,92	11,18	12,18	24,58	91,79	5,22	0,24	6660,67	0	5,47	75,4	-37,88	-4028,65	-5,64	0,25	0,67	0,74	54,17	22,03	52,74	3,41	0,99	105,34	106,34	47,43	99,06	-25,92	0,04	NA	0	8,95	91,04	11,6	96,03	3,01	0,31	1	1,05	94,51
934	0	0	NA	NA	NA	NA	NA	NA	NA	NA	NA	NA	1	0	0	NA	NA	NA	0	NA	NA	2,75	22,68	NA	0,49	1,14	1,14	341,66	191,99	296,95	NA	0,88	7,25	8,25	2,75	87,88	3,13	NA	NA	0	0	0	32,3	69,41	4,22	0,32	1,55	1,55	47,5
935	-0,37	-1,9	-0,52	173,16	241,16	241,16	147,81	34,08	0,5	NA	0,81	4,15	5,15	-0,37	80,59	3,64	1,3	NA	0	0	0	8,5	24,38	NA	3,1	5,84	5,84	250,35	26,62	9,74	NA	0,65	1,87	2,87	8,5	65,11	54,42	1,23	NA	0	0	0	-22,99	-109,26	NA	6,97	8,55	8,55	383,08
936	9,09	22,83	2,91	1,48	1,49	1,54	45,86	0,34	40,03	2,06	0,6	1,51	2,51	9,86	60,19	28,06	1,52	NA	0	0,25	3,26	2,1	21,48	0,67	0,18	1,06	1,06	116,4	73,24	83,52	NA	0,9	9,22	10,22	26,58	90,22	8,27	1,17	NA	0	7,83	63,28	0,66	8,86	0,47	0,52	1,07	1,07	255,71
937	5,59	11,68	2,92	2,92	3,18	3,18	109,13	15,4	59,16	NA	0,32	0,68	2,09	5,59	52,15	17,23	NA	NA	0	0	0	-16,91	-181,47	-10,75	0,44	1,1	1,1	231,44	138,32	207,57	NA	0,91	9,73	10,73	-16,4	90,68	-18,65	NA	NA	0	0,33	-5,31	-46,1	-935,27	-4,93	0,51	1,13	1,05	38,9
938	0,89	-21,3	0,19	0,19	0,83	0,84	78,66	52,39	81,03	0,15	1,04	-24,99	-23,99	4,51	104,17	4,47	-0,35	2062	0	0,78	40,98	8,15	147,32	1,84	0,17	0,89	0,89	82,03	55,51	76,57	NA	0,94	17,08	18,08	11,73	94,47	15,03	0,35	NA	0	0,81	16,93	3,48	40,44	1,34	0,08	0,99	1	140,76
939	1,39	15,97	0,74	0,17	1,17	1,18	192,7	157,85	157,47	1,74	0,91	10,48	11,48	12,48	91,29	2,86	4,35	17573,7	0	5,87	82,97	1,24	10,77	0,4	0,03	1,22	1,22	116,77	109,38	92,22	0,39	0,89	7,72	8,72	15,85	88,53	2,94	6,64	11421,16	0	3,41	63,61	0,3	3,5	0,17	0,04	1,19	1,21	209,13
940	-8,35	-98,72	-103,2	0,41	0,75	0,87	4500,57	234,06	2530,31	326,63	0,57	6,72	11,83	-8,35	91,55	28,38	0,17	NA	0	0	0	-3,47	-114,16	-7,73	0,32	0,56	0,56	811,7	73,68	739,85	NA	96,96	3192,23	32,92	-3,47	96,96	25,4	0,16	NA	0	0	0	3,51	65,3	8,32	0,48	0,8	0,8	863,54
941	7	7,37	1,09	19,17	19,83	19,83	56,93	1,88	2,84	NA	0,05	0,05	1,05	14,32	5,04	146,7	NA	7847	0	1,15	32,76	1,89	2,09	0,73	8,49	8,49	12,34	140,92	NA	11,3	43,42	0,1	0,11	1,11	23,45	9,7	24,93	NA	NA	0	6,1	53,18	10,04	19,45	2,6	1,13	1,13	2,1	94,46
942	28,87	97,44	4,33	0,83	1,41	1,47	54,53	21,14	36,45	2,07	0,7	2,37	3,37	89,91	70,37	41,03	NA	14426,67	0	9,14	66,51	-3,24	-12,73	-0,76	0,68	0,69	0,81	84,98	0,7	39,81	4,47	0,75	2,93	3,93	68,04	74,57	18,16	0,79	NA	0	16,64	74,05	-0,84	-2,33	-0,2	0,37	0,89	0,91	86,84
943	-6,11	-14,68	-10,11	0,96	1,56	1,71	602,33	196,95	328,92	48,74	0,58	1,4	2,4	1,35	58,38	-3,24	8,34	18101	0	12,35	55,62	0,46	1,05	0,54	1,38	1,64	1,78	427,22	58,86	233,82	33,01	0,56	1,28	2,28	11,73	56,06	8,6	36,12	NA	0	9,34	41,26	1,48	5,6	2,8	0,74	1,27	1,35	688,36
944	-7,46	-7,46	NA	NA	NA	NA	NA	NA	NA	NA	NA	NA	1	-7,46	0	NA	NA	NA	0	NA	0	17,22	20,49	NA	6,17	6,27	6,27	905,06	14,01	142,71	0	0,16	0,19	1,19	17,22	15,94	108,02	NA	NA	0	0	0	-1,24	-9,49	-0,21	0,16	0,84	0,84	62,92
945	0,85	7,24	27,95	0,1	0,13	0,14	10033,82	359,86	10491,74	5,67	0,88	7,55	8,55	0,85	88,3	0,96	0,13	NA	0	0	0	3,17	23,88	NA	0,01	0,27	0,27	486,21	108,02	414,12	0,79	0,87	6,54	7,54	9,9	86,74	3,65	0,17	NA	0	6,57	47,8	2,66	16,28	NA	0,01	0,11	0,12	356,66
946	0,18	0,6	0,07	0,39	1,11	1,29	129,75	55,24	73,33	14,07	0,69	2,26	3,26	41,44	69,3	3,43	1,83	13229,2	2,85	14,71	89,95	21,06	67,81	NA	0,45	1,4	1,4	192,65	116,95	123,08	0,05	0,69	2,22	3,22	34,24	68,94	34,03	4	NA	0	5,04	22,15	25,67	33,68	NA	2,63	4,62	4,62	120,56
947	5,59	99,42	5,89	0,23	2,19	2,21	383,95	314,59	160,61	3,58	0,94	16,8	17,8	11,02	94,38	7,08	8,17	24948,53	0	5,73	59,86	1,38	17,8	1,07	0,51	2,1	2,1	283,84	171,3	107,86	NA	0,92	11,91	12,91	7,79	92,26	3,96	3,22	10286,9	0	3,48	37,88	0,06	0,93	NA	0,33	1,53	1,53	152,51
948	29,08	66,83	18,89	0,43	1,08	1,12	236,49	83,96	129,08	5,13	0,56	1,3	2,3	59,63	56,49	56,59	1,17	NA	0	14,61	30,85	22,19	47,07	11,59	0,85	1,48	1,53	190,04	62,33	98,65	4,93	0,53	1,12	2,12	58,42	52,85	53,65	2,51	NA	0	13,83	35,81	20,01	42,04	10,89	0,49	1,5	1,55	198,06
949	0,73	1,05	1,39	1,64	4,13	4,13	697,03	190,78	166,26	NA	0,31	0,44	1,44	7,86	30,78	3,21	416,66	11975,92	0	13,67	136,88	4,56	6,1	NA	1,75	4,71	4,71	292,47	171,16	61,22	NA	25,24	33,77	1,34	12,24	25,24	18,27	591,2	17720,88	0	4,21	24,47	5,22	6,99	NA	1,78	4,42	4,42	624,31
950	-41	152,83	-101,88	0,18	0,6	0,66	904,63	470,37	1134,35	71,05	1,27	-4,73	-3,73	-26,19	126,82	-30,96	-1,67	-4719,65	0	36,8	-38,57	-23,75	45,56	-28,86	0,06	0,26	0,39	442,39	134,79	665,57	83,66	1,52	-2,92	-1,92	-9,45	152,12	-13,13	-1,26	NA	0	17,38	-131,98	-13,94	29,74	-25,4	0	0,15	0,24	663,37
951	58,05	65,37	58,34	8,51	8,93	8,93	365,76	16,99	40,47	0	0,11	0,13	1,13	58,05	11,19	518,88	NA	NA	0	0	0	60,47	69,62	71,37	7,3	7,6	7,6	429,61	17,02	55,86	0	0,13	0,15	1,15	60,47	13,15	459,9	NA	NA	0	0	0	61,29	73,18	74,69	5,5	6,16	6,16	443,58
952	23,68	90,74	9,27	0,17	1,16	1,16	142,49	102,74	103,91	NA	0,74	2,83	3,83	23,74	73,91	36,06	NA	NA	0	0,02	0,31	10,29	14,07	NA	2,7	3,39	3,76	180,93	0,75	47,46	17,64	0,27	0,36	1,37	10,3	26,57	38,74	NA	NA	0	0	0	15,94	26,01	NA	0,95	1,99	1,99	23,46
953	-1,52	-1,63	-1,68	14,2	14,2	14,2	119,15	NA	25,2	NA	0,06	0,07	1,07	-1,52	6,35	-24	NA	NA	0	0	0	-2,06	-18,41	-1,08	19,89	25,17	25,17	190,79	39,53	7,5	NA	0,89	7,92	8,92	-2,06	88,79	-2,32	NA	NA	0	0	0	-1,34	-13,42	-0,69	2,6	2,71	2,71	188,11
954	8,05	9,39	12,28	5,28	6,38	6,49	555,34	68,71	61,94	6,72	0,14	0,17	1,17	19,09	14,22	77,26	3,27	15735,88	0	16,84	43,21	8,17	9,03	NA	8,02	9,63	9,87	685,26	82,39	50,95	12,14	0,09	0,1	1,1	20,52	9,46	120,02	3,56	NA	0	16,6	34,93	5,95	6,23	NA	25,15	29,04	30,29	730,73
955	0,47	0,53	0,57	4,02	7,98	8,62	439,57	179,1	45,27	29,32	0,11	0,12	1,12	8,25	10,67	33,98	9,07	12081	0	9,38	61,46	-17,95	138,22	-46,68	0,54	0,68	0,77	946,61	146,8	1053,93	99,78	1,13	-8,7	-7,7	-8,18	112,99	-13,65	-1,08	NA	0	16,56	-154,07	-2,01	12,75	-4,93	0,26	0,37	0,69	891,97
956	-26,88	-27,29	-13,88	62,98	66,47	66,47	130,08	9,74	2,8	NA	0,02	0,02	1,02	-26,88	1,5	-1786,67	NA	NA	0	0	0	40,75	47,97	5,61	6,66	6,69	6,69	50,15	0,27	7,41	NA	0,15	0,18	1,18	71,83	15,06	270,5	NA	NA	0	4,28	36,68	-38,32	-49,56	-17,47	4,47	4,48	4,48	165,93
957	0	0,01	0	0,21	2,04	3,59	382,11	94,36	28,68	80,76	0,31	0,46	1,48	15,54	32,22	30,12	1,79	10231	5,99	16,31	66,52	0,15	0,23	0,2	0,12	1,21	2,52	476,88	124,78	52,14	150,94	0,34	0,53	1,54	12,06	34,4	20,93	1,95	NA	13,32	11	42,45	0,38	0,48	0,26	0,19	2,41	2,86	251,62
958	0,24	3,73	0,92	0,65	0,65	0,66	1403,52	9,21	1298,91	9,16	0,94	14,56	15,56	0,36	93,57	11,08	0,17	NA	0	0,48	1,01	-6,28	-2323,45	-79,65	0,66	0,67	0,67	4613,42	27,32	4550,38	NA	1	368,74	369,74	-6,22	99,73	-0,78	0,01	NA	0	0,78	6,53	-9,64	102,96	NA	0,6	0,6	0,6	NA
959	-4,02	-5,75	-6,48	3,3	3,32	3,32	144,99	3,09	174,69	NA	0,3	0,43	1,43	56	30,12	-13,35	NA	NA	0	96,69	97,11	10,45	50,27	1,52	-0,34	1,18	1,18	52,93	62,92	41,46	NA	79,2	380,86	4,81	189,29	79,2	15,39	3,14	NA	0	26,01	86,55	7,26	42,3	8,35	0,01	1,83	1,83	418,97
960	1,02	2	0,59	0,18	1,99	1,99	212,03	186,04	102,83	0,84	0,49	0,97	1,97	5,71	49,15	14,86	26,8	16881	0	2,73	34,96	1,19	1,78	0,65	1,41	3,02	3,02	197,85	103,49	64,32	0,19	32,99	49,23	1,49	7,77	32,99	9,28	113,93	NA	0	3,57	44,19	9,46	12,74	4,02	2,97	3,83	3,92	154,75
961	-5,6	-57,7	-12,95	0,11	0,98	0,98	842,01	658,39	751,54	NA	0,9	9,3	10,3	-0,08	90,3	-6,2	0,86	96	0	12,77	1171,61	-7,59	-309,68	-151,88	0,06	0,91	0,91	7284,84	5968,21	7021,81	NA	0,98	39,81	40,81	-1,4	97,55	-7,78	0,22	NA	0	92,04	731,54	3,63	29,18	16,22	0,09	0,95	0,95	1626,05
962	0	0	NA	NA	NA	NA	NA	NA	NA	NA	NA	NA	1	0	0	NA	NA	NA	0	NA	NA	-37,03	100	NA	0,01	0,73	0,73	65,09	63,76	88,21	NA	1,37	-3,7	-2,7	-37,03	137,03	-27,03	NA	NA	0	0	0	49,14	217,11	0,8	0,37	1,29	1,29	5,92
963	0,25	0,25	0,02	318,29	743,57	743,57	32,59	18,43	0,02	NA	0	0	1	0,25	0,13	185,71	NA	NA	0,06	0	0	24,92	28,97	15,58	5,44	7,16	7,16	227,51	53,99	31,43	NA	0,14	0,16	1,16	24,92	13,97	178,45	NA	NA	0	0	0	11,45	12,11	1,39	8,72	18,34	18,34	44,28
964	0,33	0,58	0,4	0,39	1,68	1,94	441,48	94,65	157,34	41,9	0,43	0,75	1,75	20,67	42,77	14,21	2,15	7608,43	0	24,67	106,65	0,76	1,75	0,7	0,36	1,41	1,47	334,52	131,61	173,53	10,79	0,57	1,31	2,31	15,57	56,69	6,83	2,1	NA	0	9,22	39,53	7,11	10,72	2,43	1,41	2,85	2,85	124,54
965	2,9	-84,03	NA	0,03	0,78	1,05	193,01	115,2	154,29	41,61	0,82	-23,66	-28,98	32,57	81,65	7,81	NA	NA	0	10,92	47,94	2,85	22,28	1,32	0,27	1,16	1,16	168,55	127,48	143,74	NA	87,21	681,99	7,82	35,43	87,21	3,27	NA	NA	0	15,09	160,76	1,37	7,55	0,86	0,02	1,24	1,24	227,93
966	0,55	-614,06	0,22	0,09	0,96	0,96	145,51	125,98	144,04	NA	1	-1127,16	-1126,16	4,35	100,09	4,42	-0,03	12753	0	1,52	42,95	0,33	144,91	NA	0,08	0,98	0,98	175,63	155,76	173,3	NA	1	432,14	433,14	5,09	99,77	2,4	0,11	NA	0	1,7	37,19	2,31	90,73	NA	0,46	0,95	0,95	190,54
967	10,13	23,54	NA	0,2	1,18	1,18	91,75	49,81	51,09	0	0,57	1,32	2,32	33,96	56,98	24,17	1,39	NA	0	4,43	42,26	10,05	20,27	NA	1,31	1,47	1,47	60,96	4,83	29,97	0	0,5	1,02	2,02	37,44	50,42	39,63	1,96	NA	0	3,48	39,45	-33,91	-88,5	-4,8	0,99	1,16	1,21	51,5
968	2,2	15,05	1,07	0,97	1,19	1,19	80,05	32,53	146,22	0	0,84	5,73	6,84	2,2	85,39	2,63	NA	NA	0	0	0	51,83	93,09	8,51	0,84	2,26	2,26	59,74	37,02	26,19	0	44,33	79,62	1,8	53,19	44,33	116,93	NA	NA	0	0,22	1,88	-7,63	-28,94	-1,21	0,3	1,19	1,19	57,82
969	-7,73	-31,03	-6,89	0,16	0,81	0,81	324,83	150	231,82	NA	0,75	3,02	4,02	45,75	75,1	25,83	0,62	7355,22	0	47,72	77,32	-9,05	-24,1	-3,82	0,55	1,33	1,38	153,54	69,14	88,76	5,06	0,62	1,66	2,66	96,1	62,46	46,74	2	NA	0	44,35	73,61	22,45	36,64	17,43	0,77	2,06	2,06	282,63
970	18,55	95,79	20	0,36	0,53	0,55	392,64	47,13	311,37	5,53	0,81	4,17	5,17	26,43	80,64	24,51	0,35	56815,63	0	8,51	22,84	17,4	96,23	23,04	0,31	0,6	0,6	481,91	109,11	390,15	1,99	0,82	4,53	5,53	22,12	81,92	22,26	0,36	NA	0	4,47	11,36	5,93	91,98	8,54	0,4	0,5	0,52	524,06
971	-46,31	-735,91	-33,52	0,16	0,76	0,79	263,43	115,73	118,41	4,86	0,85	13,57	15,89	-30,2	93,71	-46,3	0,25	-22103	27,88	11,66	-43,93	5,2	51,07	3,53	0,22	1,25	1,27	247,2	143,74	139,69	3,02	0,83	8,15	9,81	12,02	83,04	10,94	1,09	NA	17,42	3,33	23,9	2,13	32,64	1,3	0,11	1,2	1,22	222,5
972	-7,61	-49,8	-3,62	0,58	1,21	1,21	173,43	89,84	141,34	NA	0,85	5,55	6,55	81,32	84,72	-8,98	NA	NA	0	42,37	106,83	17,42	43,44	3,94	1,11	1,4	1,71	82,34	13,91	47,59	14,86	59,9	149,36	2,49	78,91	59,9	29,09	NA	NA	0	10,05	54,26	1,37	39,12	10,15	0,04	0,05	0,09	2706,58
973	27,29	89,12	29,9	0,09	0,43	0,43	398,84	90,87	273,3	0,6	0,69	2,27	3,27	27,29	69,38	51,02	0,44	NA	0	0	0	1,65	44,85	1,77	0,13	0,78	0,97	392,11	235,58	361,79	71,42	0,96	26,23	27,23	1,65	96,33	4,43	0,41	NA	0	0	0	3,05	37,41	1,42	0,27	0,97	0,99	169,49
974	3,41	11,57	0,44	0,47	0,5	0,5	46,83	0,9	32,68	NA	0,71	2,4	3,4	3,41	70,56	29,73	0,45	NA	0	0	0	18,3	36,44	NA	0,01	0,05	0,05	46,51	0,77	22,67	NA	0,5	0,99	1,99	18,3	49,78	90,38	0,51	NA	0,5	0	0	10,5	48,49	NA	1,12	1,13	1,13	72,15
975	0,64	2,32	0,76	0,38	0,44	0,44	433,91	18,39	308,51	NA	0,73	2,65	3,65	8,12	72,58	6,24	0,41	22974,13	0	8,92	50,51	6,24	14,28	5,54	0,39	0,64	0,64	322,98	43,59	178,23	0	0,56	1,29	2,29	11,93	56,28	20,76	0,69	NA	0	3,58	17,13	1,57	3,5	1,22	0,54	0,65	0,65	282,05
976	64,21	76,95	22,28	3,5	3,52	3,52	126,29	0,44	20,67	NA	0,17	0,2	1,2	64,21	16,55	387,94	2	NA	0	0	0	14,64	32,43	8,29	1,32	1,5	1,5	206,24	19,76	111,69	NA	0,55	1,22	2,22	58	54,86	26,78	2,51	NA	0	24,57	70,23	14,24	28,15	32,22	1,32	1,73	1,73	823,29
977	5,67	28,81	9,8	0,54	3,89	3,89	628,65	130,95	39,15	0,33	0,8	4,08	5,08	29,07	80,3	19,7	1,26	24469,58	0	40,4	55,2	7,8	29,93	NA	0,07	3,83	3,83	742,96	258,94	68,92	0,29	0,74	2,84	3,84	17,62	73,94	28,74	1,43	NA	0	14,54	20,94	1,02	3,58	NA	2,04	5,07	5,08	642,92
978	16,53	27,22	11,83	2,17	2,55	2,55	138,12	37,58	101,19	NA	0,39	0,65	1,65	26,28	39,28	42,09	NA	1915,5	0	6,98	28,79	33,56	45,62	NA	3,4	3,78	3,78	291,45	29,22	76,16	NA	26,42	35,91	1,36	61,71	26,42	127,03	NA	NA	0	21,67	37,78	5,16	12,19	NA	1,81	1,95	1,95	540,55
979	0,07	0,22	0,07	0,16	3,65	3,65	339,73	153,12	21	NA	0,67	2,05	3,05	9,57	67,2	12,84	1,87	6939,25	42,57	8,86	56,8	2,02	5,56	NA	1,24	4,02	4,02	192,5	21,82	28,32	NA	63,6	174,7	2,75	15,38	63,6	14,81	2,12	NA	34,5	5,22	25,67	-1,71	-3,98	NA	1,04	5,58	5,58	158,34
980	2,14	4,29	0,62	1,89	2,06	2,06	57,65	8,54	50,63	NA	0,5	1	2	2,14	49,99	4,29	NA	NA	0	0	0	-6,7	-15,07	-3,06	1,24	1,8	1,8	166,22	51,54	91,3	NA	0,56	1,25	2,25	-6,7	55,53	-12,06	NA	NA	0	0	0	-13,58	-20,3	-68,64	0,64	3,29	3,29	1839,9
981	35,44	41,12	0,72	6,98	7,13	7,13	7,42	0,16	1,01	NA	0,14	0,16	1,16	35,44	13,8	256,83	NA	NA	0	0	0	0,96	2,69	NA	0,34	0,49	0,49	560,73	51,34	355,23	0	0,64	1,79	2,79	32,81	64,2	36,95	0,53	NA	0	37,22	59,05	0,71	1,52	NA	0,37	0,6	0,6	1518,88
982	0	0	NA	NA	NA	NA	NA	NA	NA	NA	NA	NA	1	0	0	NA	NA	NA	0	NA	NA	49,89	58,51	NA	2,67	2,67	6,79	123,81	0	18,04	74,39	0,15	0,17	1,17	49,89	14,73	338,75	NA	NA	0	0	0	29,83	35	NA	4,1	4,1	6,77	74,22
983	2,2	2,01	NA	-5,41	-6,78	-6,78	394,64	78,79	-57,58	NA	-0,09	-0,09	0,91	80,14	-9,44	-23,36	NA	NA	0	61,89	67,57	-106,77	-164,7	NA	3,72	3,72	3,72	141,96	NA	37,77	NA	0,35	0,54	1,54	71,64	35,18	-303,53	NA	NA	0	51,26	152,3	4,19	7,95	NA	2,56	2,56	2,56	119,61
984	30,89	62,9	6,68	0,49	0,49	0,76	78,71	0	39,61	10,88	0,51	1,04	2,04	30,89	50,89	86,52	0,8	NA	0	0	0	21,48	22,38	11,4	24,99	24,99	24,99	193,08	0	7,64	0	0,04	0,04	1,04	21,48	4	993,46	NA	NA	0	0	0	-22,42	-24,57	NA	11,43	11,43	11,43	NA
985	-0,96	-1,3	-0,68	2,23	3,94	4,04	258,58	86,15	50,25	4,78	0,27	0,36	1,36	42,41	26,58	33,3	4,05	NA	0	30,81	76,51	0,22	0,34	NA	1	3,63	3,92	280,4	157,96	60,1	17,71	0,27	0,42	1,56	42,88	26,91	23,95	4,77	NA	0	26,77	63,71	2,27	5,58	NA	0,39	2,2	2,2	269,59
986	0,37	1,4	0,16	0,03	1,01	1,1	155,66	109,82	98,65	10,01	0,73	2,74	3,74	4,3	73,27	8,67	1,39	64969	8,87	1,68	27,74	-41,35	-374,96	-12,97	0,24	0,81	0,82	114,18	56,07	99,36	1,48	0,89	8,07	9,07	-30,11	88,97	-43,76	0,41	NA	0	2,61	213,58	2,24	6,09	0,72	1,11	1,56	1,59	117,44
987	34,1	185,92	20,26	0,29	0,56	0,62	216,27	45,51	172,57	10,91	0,82	4,45	5,45	48,88	81,66	42,01	0,38	25452,2	0	8,78	29,56	-6,02	-41,31	-6,98	0,24	0,48	0,52	422,5	84,19	354,71	15,24	0,85	5,87	6,87	10,14	85,43	-6,77	0,27	NA	0	18,76	132,4	0,15	1,08	0,21	0,1	0,48	0,51	491,48
988	-19,41	31,42	-13,34	0,13	0,22	0,35	250,07	4,12	400,1	51,52	1,62	-2,62	-1,62	-18,85	161,77	0,83	-1,44	3851	0	0,38	17,37	-33,31	24,31	-19,24	0,09	0,09	0,25	210,29	1,92	492,27	78,47	2,37	-1,73	-0,73	-32,36	237,03	-0,6	-3,45	NA	0	0,41	17,79	9,85	11,29	5,13	3,44	3,68	7,15	189,48
989	-9,66	6302,7	-3,91	0,02	0,85	0,85	147,46	119,92	145,95	NA	1	-653,32	-652,32	9,62	100,15	-7,21	-0,01	6902	0	7,81	134,89	23,82	100,54	NA	0,27	0,96	0,96	149,17	51,3	74,02	NA	0,76	3,22	4,22	56,95	76,3	37,01	0,93	NA	0	9,75	35,57	-22,88	-2130,83	NA	0,29	0,65	0,78	396,26
990	-1,01	-1,01	NA	NA	NA	NA	NA	NA	NA	NA	NA	NA	1	-1,01	0	NA	NA	NA	0	NA	NA	-13,15	-15,13	NA	7,61	7,61	7,61	NA	NA	NA	NA	0,13	0,15	1,15	-13,15	13,15	-100	NA	NA	0	NA	NA	3,18	10,49	2,49	0,45	1,43	1,43	285,91
991	18,39	20,02	12,64	8,7	12,02	12,25	250,29	67,18	20,21	4,66	0,08	0,09	1,09	18,39	8,16	225,2	NA	NA	0	0	0	15,57	16,88	7,94	12	12,88	12,88	185,52	12,46	14,25	NA	0,08	0,08	1,08	15,57	7,77	200,51	NA	NA	0	0	0	16,32	17,11	NA	21,6	21,6	21,6	1262,19
992	-3,26	-8,24	-5,28	0,49	1,4	1,48	588,92	229,51	303,65	23,8	0,6	1,53	2,53	12,71	60,42	-1,37	2,04	11856,82	0	25,85	105,41	0,71	1,34	0,62	0,18	1,68	1,78	317,97	159,21	111,72	11,78	0,47	0,9	1,9	25,19	47,25	7,37	1,86	10866,79	3,39	14,62	54,66	0,44	1,11	0,28	0,03	1,39	1,44	233,85
993	-4,39	145,06	-2,42	0,34	0,42	0,6	201,15	16,28	190,59	36,49	1,03	-34,07	-33,07	-4,39	103,02	2	-0,08	NA	7,22	0	0	-1,97	16,11	-0,65	0,04	0,16	0,16	120,26	15,77	101,09	0	1,12	-9,16	-8,16	-1,97	112,26	25,07	-0,15	NA	27,27	0	0	2,77	-19,88	3,99	0,02	0,26	0,26	524,53
994	1,25	26,98	0,74	0,21	0,75	0,75	215,56	108,01	201	0,11	0,95	20,59	21,59	10,58	95,37	9,25	0,19	15766,8	0,55	5,53	36,5	2,99	47,66	2,47	0,1	0,8	0,8	300,86	182,89	262,59	0,04	0,94	14,97	15,97	10	93,74	9,5	0,39	NA	0,15	5,8	28,76	3,22	32,6	1,73	0,31	0,88	0,88	196,3
995	-0,68	-0,72	-0,49	18,97	30,65	30,65	264,21	70,54	8,33	NA	0,05	0,06	1,06	47,63	5,48	2,86	45,94	9238,72	0	35,07	89,5	4,27	5,21	NA	1,35	6,59	6,59	365,67	229,34	53,68	NA	17,97	21,94	1,22	40,17	17,97	29,09	58,03	NA	0	25,76	57,79	12,03	15,93	NA	3,02	5,2	5,2	163,51
996	-17,26	251,35	-5,89	0,09	0,77	0,77	124,1	87,37	103,75	NA	1,07	-15,56	-14,56	-12,98	106,87	-10,52	-0,38	-1793	21,13	1,46	-76,55	0,67	-7,37	0,28	0,42	0,71	0,71	148,83	30,6	81,1	NA	1,09	-11,95	-10,95	6,86	109,13	14,9	0,54	NA	17,56	1,85	14,31	8,81	200,32	NA	0,42	0,87	0,87	166,52
997	-55,26	87,55	-385,89	0,62	0,62	0,62	2541,79	NA	4069,4	NA	1,63	-2,58	-1,58	-18,41	163,12	-33,88	NA	NA	0	257,36	-259,38	36,73	11945,83	NA	1,01	1,01	1,01	204,82	0	200,28	NA	1	324,21	325,21	58,86	99,69	36,85	NA	NA	0	9,16	24,12	35,13	99,43	NA	1,56	1,56	1,56	290,38
998	12,4	17,51	2,66	1,73	3,43	3,43	67,26	38,17	22,48	NA	29,15	41,15	1,41	12,4	29,15	42,54	NA	NA	0	0	0	-46,74	167,94	-78,19	0,18	0,3	0,3	608,96	96,11	769,89	NA	127,83	-459,31	-3,59	-46,74	127,83	-33,37	-0,45	NA	0	0	0	-10,7	20,89	-7,55	0,19	0,23	0,23	256,77
999	0,81	1,83	NA	0,03	1,31	1,56	405,16	144,63	100,68	28,26	0,53	1,2	2,24	28,59	53,38	9,9	1,04	16480,94	15,79	22,6	55,4	0,1	0,24	NA	0,04	1,3	1,58	351,69	134,96	96,96	29,48	0,53	1,31	2,45	33,86	53,41	7,8	1,01	NA	11,4	23,87	61,65	2,01	4,7	0,61	0,05	0,88	1,12	110,22
1000	3,13	4,84	8,87	0,02	3,09	3,41	1030,79	854,51	294,23	94,71	0,35	0,55	1,55	9,08	35,32	10,37	55,32	11444,89	0	16,85	129,72	-2,59	-4,86	NA	0,01	2,47	3,06	1279,09	977,11	396,86	239,68	0,47	0,87	1,87	2,39	46,64	-4,77	89,8	NA	0,99	12,6	418,53	3,86	7,8	NA	0,1	0,84	1,36	513,5
1001	1,38	2,6	4,09	0,04	1,26	1,67	1080,53	492,87	312,76	164,94	0,47	0,89	1,89	3,82	47,12	9,1	1,69	7832,5	17,76	7,27	150,6	1,38	2,96	2,27	0,06	1,01	1,26	599,42	281,68	262,59	81,89	0,53	1,14	2,14	3,11	53,35	6,92	1,43	NA	9,05	2,85	23,67	1,24	2,69	1,9	0,17	0,85	1,38	556,31
1002	2,51	74,54	4,04	0,11	1,87	1,98	585,28	461,3	67,7	29,82	0,96	28,63	29,69	13,02	96,63	3	17,66	12365,1	36,74	16,9	69,16	0,58	15,97	1,31	0,04	1,84	1,94	815,91	717,11	77,81	37,81	0,96	26,39	27,39	9,29	96,35	0,8	19,62	NA	42,91	13,45	36,4	6,31	52,2	7,9	1,58	7,13	7,76	455,68
1003	1,14	1,48	3,99	3,7	4,32	4,32	333,76	181,91	292,79	NA	0,23	0,3	1,3	5,12	23,16	4,9	NA	NA	0	13,99	72,65	34,96	37,36	NA	15,57	15,57	15,57	70,04	NA	4,45	NA	6,43	6,87	1,07	139,81	6,43	543,45	NA	NA	0	14,93	50,49	21,14	32,91	7,08	0,71	1,37	1,37	121,86
1004	2,08	33,82	1,5	0,66	0,95	0,95	262,06	70,88	242,85	0	0,94	15,22	16,22	7,43	93,84	8,85	0,6	14537,5	0	3,85	32,23	12,09	54,25	6,73	0,41	1,08	1,08	202,49	104,25	155,56	NA	0,78	3,49	4,49	20,59	77,71	28,68	1,36	NA	0	4,73	46,55	11,85	30,95	3,95	0,1	1,55	1,55	121,2
1005	6,41	92,96	4,18	0,35	0,43	0,46	237,27	15,86	142,51	5,85	0,9	13,06	14,5	12,19	93,1	12,43	0,12	29176,8	21,78	3,77	27,04	23,65	85,94	18,82	0,35	1,14	1,14	289,66	120,8	152,56	NA	72,47	263,3	3,63	26,46	72,47	36,13	0,98	NA	10,13	1,64	5,25	-0,48	-1,8	NA	0,27	0,8	0,84	280,18
1006	15,13	53,06	3,82	0,61	1,21	1,21	91,89	38,57	64,96	NA	0,71	2,51	3,51	28,34	71,48	26,99	2,65	7452,5	0	3,34	33	24,59	40,15	7,54	1	2,36	2,36	111,53	58,14	42,73	NA	0,39	0,63	1,63	24,95	38,74	77,31	7,23	NA	0	0,11	0,84	10,56	17,03	1,4	1,95	2,29	2,29	48,13
1007	-0,16	-0,99	-0,3	NA	NA	NA	202,24	161,53	NA	NA	NA	NA	6,06	-0,16	0	NA	0,26	NA	0	0	0	9,11	36,3	11,23	0,38	0,63	0,65	449	81,86	332,67	8,18	0,75	2,99	3,99	9,11	74,91	34,31	0,49	NA	0	0	0	-6,39	-20,03	-4,97	0,45	0,71	0,71	283,49
1008	-2,22	-2,27	NA	64,47	64,47	64,47	NA	NA	NA	NA	0,02	0,02	1,02	-2,22	2,22	-100	NA	NA	0	NA	0	1,17	22,29	NA	0,22	1,06	1,06	379,43	297,69	355,08	NA	0,95	18,09	19,09	1,17	94,76	1,23	NA	NA	0	0	0	1,77	28,97	NA	0,63	1,2	1,2	2297,13
1009	6,04	9,34	5,39	0,11	2,71	2,71	324,9	284,61	109,33	NA	0,35	0,55	1,55	34,12	35,36	26,8	8,82	13886,75	0	25,06	67,07	19,97	52,08	NA	0,51	1,37	1,37	241,66	125,82	145,44	NA	0,62	1,61	2,61	91,2	61,66	33,97	2,54	NA	0	34,77	53,16	28,81	50,8	NA	0,94	2,19	2,2	147,08
1010	56,18	59,59	5,93	15,4	15,42	15,42	38,45	0,03	2,15	NA	0,06	0,06	1,06	70,36	5,72	982,81	7,28	4210	0	1,5	18,86	18,74	25,31	3,21	3,04	3,64	3,64	62,39	9,53	15,97	NA	0,26	0,35	1,35	25,86	25,96	134,76	12,85	NA	0	1,22	13,02	-30,48	707,57	-10,58	0,56	0,95	0,95	126,35
1011	0,47	0,58	0,09	4,97	4,97	4,97	65,74	NA	10,72	NA	0,18	0,23	1,23	167,99	18,4	96,43	4,83	8397	0	30,25	86,62	3,11	3,81	0,76	4,11	6,19	6,19	88,55	29,45	14,14	NA	0,19	0,23	1,23	146,34	18,54	106,2	NA	NA	0	34,84	84,05	4,67	20,67	3,21	0,37	0,62	0,62	249,75
1012	2,91	6,55	2,88	3,2	3,2	3,2	359,93	NA	25,1	NA	0,32	0,71	2,25	5,33	55,56	9,18	NA	876,5	24,23	2,39	34,68	6,77	13,11	NA	0,67	3,38	3,38	395,58	313,41	18,43	NA	0,3	0,58	1,94	10,92	29,99	22,56	NA	NA	24,83	3,34	18,41	8,27	12,47	NA	0,3	3,01	3,01	315,94
1013	3,14	4,25	0,33	3,2	3,88	3,88	38,45	6,55	9,6	0	0,26	0,35	1,35	129,38	26,03	12,08	NA	5212,5	0	13,33	85,11	-1,82	-9,45	-0,48	0,43	1,13	1,13	95,78	26,94	38,51	0	0,81	4,2	5,2	48,39	80,78	7,31	0,36	NA	0	13,21	72,6	21,51	54,19	4,74	0,87	1,55	1,55	80,19
1014	-4,19	112,03	-4,44	0,04	0,08	0,82	385,83	16,91	372,73	279,88	1,04	-27,72	-26,72	-4,18	103,74	0,79	0,11	NA	0	0,02	0,6	-32,84	84,93	-18,22	0,29	0,57	0,6	201,97	72,51	263,26	9,5	1,39	-3,59	-2,59	-32,79	138,67	-16,47	-1,53	NA	0	0,03	-0,27	-0,47	1,92	-174,88	0,03	0,1	0,79	135849,88
1015	4,03	4,71	1,01	5,42	15,89	15,89	57,32	59,36	5,67	0	0,14	0,17	1,17	27,93	14,45	27,88	NA	NA	0	5,98	80,59	8,3	14,68	2,83	8,57	11,72	11,72	124,24	32,99	10,49	NA	0,43	0,77	1,77	43,79	43,5	19,07	NA	NA	0	12,11	69,44	6,32	15,66	8,43	4,63	7,29	7,29	485,61
1016	12,23	240,78	8,49	0,49	0,75	0,93	252,53	59,14	235,51	43,5	0,95	18,68	19,68	29,33	94,92	16,25	0,46	7444	0	11,86	-859,58	-29,37	132,52	-10,38	0,6	0,68	0,73	128,64	12,33	154,06	6,81	1,22	-5,51	-4,51	35,65	122,16	-19,59	-1,81	NA	0	22,98	-712,83	-57,34	62,07	-46,86	0,25	0,26	0,47	297,47
1017	-0,26	-676,05	-1,03	0,04	1,81	2	1430,27	1156,25	653,45	129,32	1	2579,79	2580,79	1,32	99,96	1,11	7,26	16461,5	0	6,22	55,93	1,68	94,09	3,24	0,01	1,75	1,8	702,88	667,93	383,51	20,95	0,98	55,13	56,13	2,93	98,22	2,06	97,34	NA	0	2,42	81,83	3,11	62,06	15,22	0,05	1,45	1,45	1784,44
1018	60,61	78,05	36,06	3,58	4,48	4,48	216,59	42,84	47,86	NA	0,22	0,29	1,29	60,61	22,34	271,27	NA	NA	0	0	0	2,97	12,74	2,17	0,81	1,15	1,15	265,62	67,98	201,43	NA	0,77	3,29	4,29	3,88	76,68	3,88	1,91	NA	0	0,66	9,5	33,77	64,95	17,54	1,92	2,74	2,74	189,1
1019	3,17	18,36	0,65	0,01	0,08	1,13	74,6	4,03	60,65	64,71	0,83	4,78	5,78	14,75	82,71	19,5	2,55	19171,25	0	2,37	39,41	2,1	15,24	NA	0,36	0,38	0,87	93,72	1,56	79,58	38,83	0,86	6,26	7,26	10,49	86,23	12,79	0,56	NA	0	1,6	34,99	-1,16	-10,42	NA	0,17	0,25	0,82	149,45
1020	-0,79	-0,85	-0,7	15,25	15,25	15,25	284,28	NA	20,85	NA	0,07	0,07	1,07	-0,79	6,56	-12,07	NA	NA	0	0	0	10,99	13,7	NA	8,52	8,76	8,76	189,5	5,23	21,29	NA	19,81	24,7	1,25	10,99	19,81	55,46	NA	NA	0	0	0	23,77	27,89	NA	9,42	9,42	9,42	432,19
1021	6,03	19,03	1,49	0,11	1,46	1,46	90,13	82,48	60,91	NA	68,33	215,77	3,16	6,03	68,33	8,82	NA	NA	0	0	0	1,32	1,65	0,31	2,08	5,02	5,02	85,54	49,56	16,84	NA	19,91	24,86	1,25	3,69	19,91	6,65	NA	NA	0	0,56	-8,04	3,06	4,14	0,45	1,62	3,83	3,83	53,1
1022	8,75	14,56	1,46	2,51	2,51	2,51	60,9	NA	24,04	NA	0,4	0,66	1,66	8,75	39,91	21,92	NA	NA	0	0	0	7,23	11,63	NA	2,37	2,64	2,64	3443,44	360	1287,72	NA	0,38	0,61	1,61	7,23	37,81	19,12	NA	NA	0	0	0	-3,34	-13,62	NA	1,32	1,32	1,32	121,62
1023	9,8	67,54	5,27	0,91	0,98	1,09	195,76	10,34	165,1	19,39	0,85	5,89	6,89	9,8	85,49	14,71	2,09	NA	0	0	0	5,03	41,34	6,47	0,29	0,53	1,06	468,34	97,73	406,31	214,77	0,88	7,21	8,21	5,03	87,83	9,28	1,67	NA	0	0	0	4,61	26,08	5,06	0	0,42	1,16	399,88
1024	-5,94	502,68	-17,88	0,17	0,3	0,3	333,91	139,03	1095,31	4,36	1,01	-85,57	-84,57	5,61	101,18	-4,57	-0,02	969	0	34,75	166,91	5,31	122,09	2,08	0,09	0,17	0,18	142,5	10,82	134,71	0,45	0,96	21,99	22,99	71,48	95,65	14,53	0,05	NA	0	25,9	103,49	-4,33	237,21	-3,87	0,22	0,44	0,44	325,23
1025	-10	152,73	-12,67	0,36	0,94	0,94	460,96	279,01	485,75	NA	1,07	-16,27	-15,27	-1,62	106,55	0,82	NA	5862	0	10,62	84,12	5,36	-99,9	NA	0,16	0,95	0,95	417,67	343,91	433,12	NA	1,05	-19,62	-18,62	19,92	105,37	5,09	NA	NA	0	12,18	46,84	74,04	-2250	NA	0,92	0,92	0,92	62,56
1026	2,71	3,81	4,22	3,01	3,47	3,47	163,35	73,98	161,16	NA	0,29	0,4	1,4	2,71	28,78	9,43	NA	NA	0	0	0	-19,9	-141,5	-14,6	0,33	0,77	1,05	267,1	100,37	227,02	63,1	0,86	6,11	7,11	-19,9	85,94	-22,9	1,39	NA	0	0	0	2,06	15,63	1,42	0,2	0,75	1,08	251,03
1027	4,04	27,93	1,75	0,01	1,05	1,05	157,29	96,05	118,98	NA	0,86	5,91	6,91	22,83	85,53	10,9	1,23	11454,25	2,8	8,12	61,11	3,76	21,52	NA	0,45	1,04	1,15	170,38	28,52	129,41	14,89	0,83	4,73	5,73	14,26	82,54	12,19	2,02	NA	0	3,44	35,32	1,24	8,99	NA	0,56	1,07	1,15	224,29
1028	4,66	29,34	4,5	0,06	0,57	0,64	351,58	146,81	287,37	21,34	0,84	5,3	6,3	19,98	84,12	10,72	0,35	24341,42	0	14,8	52,11	3,45	24,23	4,81	0,05	0,91	0,95	507,56	261,66	304,54	12,01	0,61	4,32	7,02	14,74	61,44	10,41	0,34	NA	0	11,33	35,55	2,54	22,08	5,04	0,02	0,36	0,55	722,57
1029	7,27	29,35	0,73	0,74	1,38	1,38	36,71	16,83	26,23	NA	0,75	3,04	4,04	483,32	75,22	9,67	NA	6859,5	0	48,01	97,33	5,97	32,15	NA	0,17	1,23	1,23	304,47	260,16	244,53	NA	0,81	4,39	5,39	26,12	81,44	7,33	NA	NA	0	12,41	53,04	8,23	24,29	NA	1,59	3,39	3,39	296,28
1030	16,89	54,64	3,99	0,41	1,49	1,55	86,1	51,67	48,03	3,17	0,69	2,24	3,24	27,61	69,1	28,75	2,59	19367,29	0	2,54	29,11	7,06	11,41	1,58	0,93	3,1	3,1	81,21	46,14	21,3	0,01	0,38	0,62	1,62	23,22	38,11	38,08	3,71	NA	0	2,56	36,04	0,94	1,58	0,72	0,28	2,97	2,97	278,79
1031	0,38	7,05	2,45	0,18	0,35	0,35	2343,95	378,61	2193,09	0	0,95	17,53	18,53	0,38	94,6	0,4	0,08	NA	0	0	0	0,63	15,13	22,97	0,21	0,26	0,26	13227,27	671,71	12535,32	NA	0,96	22,93	23,93	0,63	95,82	1,67	0,06	NA	0	0	0	-0,25	-6,18	-3,13	0	0	0	4645,45
1032	0,87	20,58	1,05	0,08	0,88	0,88	441,61	333,43	418,25	NA	0,96	22,74	23,74	2,35	95,79	2,1	0,27	51379	0	1,81	35,8	8,93	39,21	19,79	0,17	0,75	0,75	806,96	311,11	536,69	NA	0,77	3,39	4,39	8,95	77,23	16,09	0,46	NA	0	0,04	0,13	14,81	38,28	36,03	0,03	1	1	885,7
1033	0	0	NA	NA	NA	NA	NA	NA	NA	NA	NA	NA	1	0	0	NA	NA	NA	0	NA	NA	23,77	25,75	6,02	7,03	7,03	13	92,15	NA	7,01	41,86	0,08	0,08	1,08	40,44	7,69	309,09	NA	NA	0	4,22	34,23	20,29	22,29	3,95	6,82	6,82	11,15	70,78
1034	32,86	41,75	12,27	4,52	5,15	5,15	135,92	16,32	26,09	NA	0,2	0,25	1,27	32,86	21,28	164,65	NA	NA	0	0	0	19,06	27,84	11,11	2,61	3,17	3,17	212,12	36,92	66,2	NA	0,32	0,46	1,46	19,06	31,56	60,39	NA	NA	0	0	0	21,76	50,15	14,65	0,93	1,07	1,07	245,04
1035	-10,87	-561,53	-18,01	0,05	0,66	1,02	603,05	354,09	582,63	212,08	0,98	50,63	51,66	-3,64	98,06	-11,09	NA	-10746	0	11,98	-103,42	3,05	57,96	NA	0,12	0,64	1,06	465,11	225,45	432,57	182,48	0,95	18,01	19,02	11,36	94,68	3,22	NA	NA	0	7,83	51,95	1,1	6,92	NA	0,14	0,72	1,19	473,84
1036	1,27	10,31	65	0,47	2,32	2,32	18655,61	14718	7968	NA	0,88	7,13	8,13	1,27	87,7	1,45	NA	NA	0	0	0	24,41	26,68	64	11,75	11,75	11,75	954,53	NA	80,37	NA	0,09	0,09	1,09	24,41	8,51	286,67	NA	NA	0	0	0	23,1	24,72	74,63	15,28	15,28	15,28	1175,7
1037	3,95	8,19	2,42	0,02	2,18	2,34	222,79	117,47	47,62	8,56	0,52	1,07	2,07	12,52	51,77	11,86	1,74	87506	27,79	5,25	48,14	-7,87	-16,75	-5,05	0,43	1,99	2,39	233,51	83,74	53,57	21,24	0,53	1,13	2,13	4,1	53,04	-7,97	1,7	NA	28,28	5,49	38,82	3,57	7,13	1,94	0,06	1,74	2,08	197,89
1038	0,14	0,38	0,2	0	0,96	2	524,57	240,92	236,09	267,67	0,63	1,67	2,67	16,41	62,6	0,7	20,43	7837,65	3,27	23,45	93,83	-7,14	-17,74	NA	0,07	1,35	1,64	196,49	145,19	106,47	32,33	0,6	1,49	2,49	16,84	59,76	-10,73	8,6	NA	3,35	9,1	74,41	6	24,52	NA	0,05	1,3	1,3	364,77
1039	5,01	5,54	1,26	10,62	10,62	10,62	91,57	NA	8,53	NA	0,09	0,1	1,1	51,61	9,42	53,25	NA	NA	0	11,72	85,1	31,1	38,06	5,38	5,29	5,47	5,47	62,95	2,09	11,38	NA	0,18	0,22	1,22	80,92	18,28	170,16	NA	NA	0	8,62	54,24	-14,57	-27,49	-6,55	3,39	3,39	3,39	163,76
1040	5,53	100	NA	0,17	0,24	0,24	842,89	89,59	1225,1	NA	0,94	17,1	18,1	12,49	94,47	12,8	0,07	NA	0	18,23	24,41	NA	NA	NA	NA	NA	NA	NA	NA	NA	NA	NA	NA	NA	NA	NA	NA	NA	NA	NA	NA	NA	2,73	18,85	6,9	0,23	0,45	0,45	921,62
1041	1,64	1,83	2,39	9,65	9,65	9,65	279,82	NA	54,4	NA	0,1	0,12	1,12	1,64	10,37	15,79	NA	NA	0	0	0	20,15	21,36	48,87	17,6	17,6	17,6	882,99	NA	49,61	NA	0,06	0,06	1,06	20,15	5,68	354,62	NA	NA	0	0	0	19,48	20,61	29,51	18,21	18,21	18,21	551,5
1042	5,29	8,98	2,68	0,48	2,43	2,43	87,57	146,66	74,83	NA	0,41	0,7	1,7	5,29	41,07	12,88	NA	661	0	0	0	16,21	25,93	5,25	0,83	2,67	2,67	117,92	80,19	43,74	NA	37,51	60,01	1,6	26,68	37,51	43,21	NA	NA	0	3,39	31,94	24,41	26,21	6,37	2,4	14,52	14,52	94,99
1043	2,89	28,51	19,49	3,35	3,48	3,48	2457,18	9,53	73,05	0	0,9	8,87	9,87	2,89	89,87	8,93	1,08	NA	71,39	0	0	3,01	27,41	18,02	30,42	35,21	35,21	2180,82	21,17	4,42	NA	0,89	8,11	9,11	3,01	89,03	9,73	1,08	NA	72,38	0	0	4,27	33,76	23,06	27,4	31,02	31,02	1967,76
1044	9,42	789,4	7,44	0,19	1,96	2,32	287,5	195,73	110,8	39,6	0,99	82,77	83,77	14,28	98,81	10,6	0,12	6343,33	0	3,83	30,53	-1,49	-79,84	-0,91	0,08	0,41	0,92	222,91	71,13	216,27	110,5	0,98	52,56	53,56	13,07	98,13	5,57	0,19	5027	0	8,91	50,66	-11,14	129,29	-4,41	0,04	0,3	0,86	144,08
1045	3,37	11,66	1,08	1,06	1,85	1,85	116,43	49,11	62,21	NA	0,71	2,46	3,46	8,32	71,09	4,74	NA	NA	17,07	1,58	40,69	2,84	16,69	1,34	0,8	1,58	1,58	172,31	66,67	86,01	NA	0,83	4,88	5,88	13,88	83,01	6,26	2,44	NA	5,94	5,23	47,12	2,17	22,71	1,37	0,76	1,13	1,13	229,52
1046	0,85	3,5	11,26	1,22	1,32	1,32	4827,6	360	3614,71	NA	0,76	3,12	4,12	0,85	75,71	1,12	NA	588	0	0	0	0,1	0,42	NA	1,17	1,29	1,29	4014,94	365,73	3070,54	NA	0,77	3,41	4,41	0,1	77,33	0,12	NA	NA	0	0	0	20,69	21,4	NA	14,12	30,04	30,04	687,01
1047	3,76	3,21	1,39	-4,96	-4,96	-4,96	134,39	NA	-22,61	NA	-0,17	-0,15	0,85	10,16	-17,01	-22,11	NA	1386	0	2,36	22,04	7,09	16,31	NA	1,54	1,68	1,68	244,77	20,08	136,85	NA	0,57	1,3	2,3	8,37	56,53	12,54	NA	NA	0	0,66	6,36	18,1	23,21	NA	3,05	4,28	4,28	114,46
1048	-2,85	-3,46	-4,7	5,11	5,7	5,7	295,58	60,85	104,35	NA	0,18	0,21	1,21	4,01	17,55	-16,23	NA	441	0	11,32	91,16	-4,34	-5,43	NA	3,81	4,99	4,99	124,76	29,05	24,73	NA	0,2	0,25	1,25	-4,34	20,04	-21,67	NA	NA	0	0	0	-19,41	-25,62	NA	2,58	4,13	4,13	63,13
1049	7,71	110,97	3,7	0	0,69	0,69	174,69	109,39	157,99	NA	0,93	13,38	14,38	12,07	93,05	17,45	0,22	65105,6	0	2,09	15,76	0,53	9,73	NA	-0,08	0,51	0,53	420,99	195,78	333,52	5,2	0,95	17,21	18,21	4,91	94,51	6,23	0,37	NA	12,81	3,57	22,69	0,45	8,43	0,35	0	0,59	0,6	283,04
1050	4,87	31,75	1,75	-1,34	0,84	0,84	130,5	239,81	109,95	NA	0,85	5,52	6,52	4,87	84,66	14,62	0,45	NA	0,09	0	0	-20,69	100	-13,22	-0,15	1,32	1,32	232,52	407,9	277,54	NA	120,69	-583,32	-4,83	-20,69	120,69	32,4	0,35	NA	0	0	0	17,76	100	3,37	0,2	0,37	0,37	69
1051	1,43	4	0,74	0,42	1,27	1,56	189,29	25,06	118,32	34,11	0,64	1,8	2,8	33,65	64,23	2,67	65,57	6852,33	0	16,75	83,77	2,58	6,11	1,04	0,87	1,65	1,77	146,61	63,7	81,86	9,66	0,58	1,37	2,37	41,59	57,72	5,02	140,77	NA	0	15,71	90,07	4,7	7,14	2,03	0,08	2,88	3,09	157,43
1052	-4,62	-4,84	NA	21,65	21,65	21,65	NA	NA	NA	NA	4,62	4,84	1,05	-4,62	4,62	-100	NA	NA	0	NA	0	16,36	16,36	NA	NA	NA	NA	31,78	0	0	0	0	0	1	16,36	0	NA	NA	NA	0	0	0	0,98	9,92	0,94	0,04	0,11	0,27	349,84
1053	-7,31	21,9	-22,38	0,04	0,23	0,27	1114,88	276,14	1468,38	64,62	1,33	-4	-3	-7,31	133,37	3,16	-0,56	NA	0	0	0	2,15	-6,22	2,51	0,02	0,04	0,04	424,55	12,99	564,14	NA	1,35	-3,89	-2,89	2,15	134,57	11,02	-0,38	NA	0	0	0	16,87	-165,75	24,58	0,02	0,1	0,1	530,29
1054	3,21	5,59	4,83	2,3	2,35	2,35	547,2	13,51	229,83	NA	0,42	0,74	1,74	3,21	42,47	7,57	NA	NA	0	0	0	1,09	1,35	1,12	3,97	5,18	5,18	341,97	86,16	71,37	NA	0,19	0,24	1,24	25,97	19,3	5,63	NA	NA	0	25,55	85,33	-20,03	-25,78	-13,14	3,78	4,48	4,48	218,38
1055	35,79	38,15	58,61	16,67	17,45	17,45	596,09	26,6	33,78	NA	0,06	0,07	1,07	48,79	6,18	579,26	NA	30184	0	21,28	21,63	21,7	22,45	53,39	102,84	105,14	105,14	895,5	19,35	8,42	NA	0,03	0,03	1,03	32,35	3,35	647,25	NA	NA	0	26,2	27,39	28,27	30,84	64,42	14,9	14,9	14,9	829,4
1056	20,15	23,89	31,3	4,64	6,61	6,61	565,34	166,04	56,62	NA	0,15	0,18	1,19	32,86	15,64	141,16	NA	26128	4,95	19,73	26,32	12,45	14,51	26,45	5,5	6,71	6,71	773,68	130,86	97,47	NA	0,14	0,17	1,17	28,04	14,24	102,73	15,44	NA	1,33	33,16	44,26	10,76	11,7	24,56	11,05	12,32	12,32	830,62
1057	1,06	2,73	0,35	0,26	0,51	0,93	119,78	18,1	70,59	30	0,61	1,58	2,58	53,19	61,19	18,21	0,92	6906,4	0	17,15	84,78	0,6	1,92	0,2	0,73	0,92	1,05	121,42	14,99	80,93	11,26	0,69	2,21	3,21	47,51	68,83	14,5	1,1	NA	0	15,65	92,07	13,07	22,45	3,04	1,69	2,16	2,28	84,82
1058	51,32	83,52	26,63	2,06	2,47	2,48	188,85	29,78	71,91	0,05	0,39	0,63	1,63	51,32	38,55	133,36	13,48	NA	0	0	0	6,18	10,43	12,13	0,31	2,16	2,26	714,12	530,77	287,35	30,49	0,41	0,69	1,69	6,18	40,7	19,43	7,46	NA	0	0	0	-14,48	-35,47	-1067,56	0,17	1,22	1,3	26834,08
1059	-1,29	-4,98	-0,6	1,08	1,34	1,34	88,89	32,7	125,58	NA	0,74	2,87	3,87	9,52	74,17	-1,73	NA	NA	0	5,08	85,17	4,64	25,13	1,66	0,43	1,23	1,23	130,33	83,66	99,38	NA	0,82	4,42	5,42	38,87	81,54	5,69	NA	NA	4,44	12,26	70,44	8,66	36,07	4,52	0,58	1,13	1,13	189,84
1060	0,37	0,68	0,43	0,19	1,18	1,19	415,92	114,89	102,15	1,61	0,45	0,82	1,82	8,77	45,17	7,96	1,44	18067,44	15,54	9,59	52,53	0,47	0,71	0,39	0,72	1,58	1,61	303,61	52,3	78,31	2,4	0,34	0,52	1,52	10,61	34,32	12,56	1,47	NA	3,06	6,22	28,68	1,24	2,15	NA	0,49	1,62	1,64	270,74
1061	1,87	40,18	7,71	0,02	0,06	0,06	1501,26	56,81	1412,81	NA	0,95	20,44	21,48	1,87	95,34	1,97	0,05	NA	0	0	0	3,28	41,68	NA	0,02	0,07	0,07	1348,92	63,64	1225,47	NA	0,92	11,67	12,71	3,28	91,86	3,57	0,08	NA	0	0	0	7,87	52,11	NA	0,11	0,17	0,17	1074,66
1062	3,3	28,44	2,72	0,27	0,65	0,65	189,88	99,13	261,54	NA	0,88	7,61	8,61	5,82	88,38	8,29	0,27	NA	0	2,06	22,68	4,87	41,68	3,17	0,59	0,91	0,91	237,16	65,66	206,94	NA	0,88	7,57	8,57	7,89	88,33	11,32	0,59	NA	0	1,97	16,01	4,91	32,23	3,72	0,51	0,71	0,71	275,86
1063	3,14	43,66	2,09	1,05	1,08	1,08	242,38	5,72	222,46	NA	0,93	12,92	13,92	3,14	92,82	3,38	NA	NA	0	0	0	-1,76	-5,2	-0,77	0,27	1,08	1,57	158,79	73,15	99,2	48,51	0,64	1,89	2,96	-1,76	63,81	-2,76	NA	NA	0	0	0	20,97	49,95	5,04	0,9	1,52	1,72	87,56
1064	-2,25	-3,23	-1,46	1,44	3,39	3,39	236,54	132,79	67,72	NA	0,31	0,44	1,44	117,17	30,51	-7,36	NA	NA	0,15	77,6	128,17	15,72	42,93	10,78	1,41	1,81	1,81	249,68	55,23	91,49	NA	0,63	1,73	2,73	102,31	63,38	24,8	NA	NA	18,05	59,4	77,08	19,07	43,25	15,88	1,53	2,33	2,33	303,1
1065	5,46	86,55	4,37	0	0,47	0,68	291,18	93,11	163,62	43,35	0,94	14,86	15,86	16,38	93,69	9,08	0,58	14162,23	20,83	8,74	50,03	2,31	27,98	3,3	0,1	0,37	0,71	518,44	72,34	218,8	91,03	0,92	11,09	12,09	13,76	91,73	10,23	0,75	NA	44,42	11,82	38,17	1,75	22,83	1,34	0,02	0,87	0,91	279,9
1066	4,36	11,76	3,4	0,09	1,34	1,66	283,86	100,55	54,49	26,11	0,63	1,7	2,7	38,26	62,97	14,17	1,18	18660,17	32,45	26,44	74,15	2,07	6,99	2,07	0,04	1,14	1,28	363,18	195,52	83,73	23,35	0,7	2,37	3,37	32,17	70,23	7,7	1,19	9936,8	39,38	21,82	61,42	0,49	1,14	0,36	0,11	1,19	1,48	271,97
1067	-34,17	133,33	-24,19	0,23	0,71	1,06	257,74	113,16	239,62	86,7	1,26	-4,9	-3,9	-34,17	125,63	-27,2	NA	NA	0	0	0	20,85	1498,65	5,5	0,88	1,14	1,14	95,94	12,11	83,29	NA	0,99	70,88	71,88	20,85	98,61	21,14	NA	NA	0	0	0	12,87	90,2	4,91	0,35	1,19	1,19	138,97
1068	-15,7	40,28	-9,75	0,26	0,3	0,39	226,03	11,74	294,85	27,91	1,39	-3,57	-2,57	48,82	138,97	-10,11	-0,68	7523,38	0	40,06	129,95	-49,38	59,56	-24,01	0,11	0,18	0,27	176,96	19,78	293,7	27,64	1,83	-2,21	-1,21	60,71	182,92	-25,72	-1,32	NA	0	39,22	112,59	20,31	-46,47	10,07	0,17	0,28	0,4	180,51
1069	-36,63	134,34	-29,35	0	0,21	0,43	291,66	68,88	291,77	76,96	1,27	-4,67	-3,67	22,33	127,27	-22,93	-1,61	4237,78	22,07	47,24	176,8	11,28	-34,21	2,44	0,01	0,24	0,43	78,63	21,52	86,42	18,84	1,33	-4,03	-3,03	101,94	132,96	14,92	-2,01	NA	17,96	14,03	56,02	0,42	1,15	NA	0	0,34	0,52	264,16
1070	0,83	14,76	0,33	0,02	0,79	0,8	144,63	95,23	101,24	0,82	0,94	16,8	17,8	25,4	94,38	8,29	0,41	14814,26	18,82	9,76	66,84	3,84	46	NA	0,25	0,71	0,72	109,79	44,37	88,75	1,09	0,9	10,74	11,99	29,5	89,61	10,44	0,23	9479,25	6,53	5,39	47,06	9,39	56,4	2,19	0,06	0,92	0,92	84,75
1071	-0,11	-0,23	-0,22	0,13	1,08	1,08	709,31	345,6	363,26	NA	0,52	1,07	2,07	-0,11	51,78	90,39	1,1	NA	0	0	0	-52,73	-102,79	-164,23	0,98	1,27	1,28	1133,76	160,39	546,12	3,72	0,49	0,95	1,95	-52,73	48,7	7,77	1,36	NA	0	0	0	2,22	12,79	4,52	0,12	0,54	0,54	741,43
1072	5,05	12,33	1,47	0,1	1,68	1,68	105,85	97,69	61,79	NA	0,59	1,44	2,44	5,05	59,02	8,56	NA	NA	0	0	0	3,4	39,4	2,22	0,02	1,09	1,09	238,04	230,65	215,1	NA	0,91	10,58	11,58	3,4	91,37	3,72	16,9	NA	0	0	0	2,07	54,81	6,42	0	1,04	1,04	1126,83
1073	9,99	40,17	2,45	0,51	0,97	0,97	89,41	27,37	43,19	NA	0,75	3,02	4,02	86,51	75,14	41,17	0,99	8832,22	17,89	18,8	68,19	4,39	11,69	0,92	0,03	0,31	0,31	76,13	12,56	45,56	NA	0,62	1,66	2,66	86,22	62,42	45,13	0,5	NA	0	12,31	49,91	-9,97	-44,51	NA	0,14	0,59	0,59	137,53
1074	-1,25	-4,59	-0,47	0,79	1,05	1,05	137,66	26	98,77	NA	0,73	2,66	3,66	15,33	72,69	5,82	1,16	-4548	0	6,27	-39,97	2,46	4,31	0,43	0,69	0,91	1,54	63,34	5,86	26,49	16,8	0,43	0,75	1,75	21,59	42,98	35,23	1,66	NA	0	3,33	-19,23	39,88	49,91	13,8	0,51	2,11	4,44	125,91
1075	-36,99	23,16	-19,14	1,1	4,66	6,97	188,33	81,34	22,87	53,03	2,6	-1,63	-0,63	-16,72	259,67	-10,09	-11,12	NA	0	10,49	-959,35	-0,16	0,13	-0,06	6,3	9,38	11,48	144,25	36,18	11,75	24,68	2,22	-1,82	-0,82	16,15	222,3	2,4	-22,26	NA	0	6,46	63,01	-42,89	-53,64	-21,09	4,23	11,61	14,59	178,98
1076	-4,73	-4,73	NA	NA	NA	NA	NA	NA	NA	NA	NA	NA	1	-4,73	0	NA	NA	NA	0	NA	0	0	0	NA	NA	NA	NA	NA	NA	NA	NA	NA	NA	1	0	0	NA	NA	NA	0	NA	NA	45,1	47,74	NA	18,12	18,12	18,12	639,59
1077	0,7	28,18	0,39	0,39	0,78	0,89	205,44	75,45	197,6	22,98	0,98	39,46	40,46	14,33	97,53	3,34	0,19	7989,25	0	7,69	77,42	0,09	3,29	NA	0,67	0,75	0,91	230,5	17,5	220,45	34,58	0,97	36,68	37,68	17,99	97,35	3,88	0,23	NA	0	7,55	44,74	0,57	15,76	NA	0,32	0,8	0,94	319,78
1078	0,17	3,5	0,07	0,41	1,13	1,13	152,93	2,16	125,63	NA	0,95	19,69	20,69	49,24	95,17	3,02	2,05	5596,05	6,35	20,62	83,67	5,59	48,72	NA	0,02	1,24	1,24	88,98	1,38	66,53	NA	0,89	7,71	8,71	94,05	88,52	10,23	2,6	NA	4,38	15,87	63,08	6,02	25,88	NA	0,51	1,24	1,24	82,18
1079	-21,1	66,84	-15,17	0,08	0,32	0,32	261,7	75,84	311,72	NA	1,32	-4,17	-3,17	-21,1	131,58	4,53	-0,33	3555	0	0	0	8,92	-39,9	7,19	0,06	0,53	0,53	293,31	161,03	339,07	NA	122,36	-547,24	-4,47	20,5	122,36	27,79	-0,47	NA	0	6,88	16,24	10,15	-854,31	11,85	0,11	0,59	0,61	425,32
1080	7,22	35,23	5,48	0,54	1,73	1,73	276,59	187,81	157,8	NA	0,8	3,88	4,88	7,22	79,51	9,08	NA	NA	0	0	0	NA	NA	NA	NA	NA	NA	NA	NA	NA	NA	NA	NA	NA	NA	NA	NA	NA	NA	NA	NA	NA	NA	NA	NA	NA	NA	NA	NA
1081	24,09	342,76	12,12	0,04	1,05	1,08	183,1	169,78	167,76	4,88	0,93	13,23	14,23	29,58	92,97	25,91	NA	24831	0	2,76	17,33	7,64	62,7	5,66	0,13	1,11	1,11	269,56	182,48	186,45	0	0,88	7,21	8,21	10,73	87,82	18,09	1,33	NA	0	1,67	10,69	5,1	29,17	2,5	0,32	1,01	1,02	178,23
1082	19,51	159,1	18,92	0,02	1,14	1,14	353,1	341,72	306,4	NA	0,88	7,16	8,16	19,51	87,74	22,23	NA	NA	0	0	0	68,17	102,61	NA	1,1	2,1	2,1	208,71	69,26	69,12	NA	33,56	50,52	1,51	68,17	33,56	203,12	2,24	NA	0	0	0	22,37	34,93	NA	2,41	7,16	7,16	249,39
1083	3,86	4,3	3,91	8,04	12,59	13,02	368,59	82,98	24,14	10,47	0,1	0,12	1,12	23,34	10,33	90,64	6,73	37784,8	0	19,72	66,88	-7,96	-8,79	-8,81	13,55	16,47	17,24	403,14	29,46	19,95	15,42	0,09	0,1	1,1	12,27	8,63	-64,63	6,8	24366,27	0	17,13	43,13	0,99	1,08	1,33	11	14,05	14,48	489,65
1084	-7,41	-7,41	NA	NA	NA	NA	NA	NA	NA	NA	NA	NA	1	-7,41	0	NA	NA	NA	0	NA	0	0	0	NA	NA	NA	NA	NA	NA	NA	NA	NA	NA	1	0	0	NA	NA	NA	0	NA	NA	43,04	47,22	NA	11,46	11,46	11,46	441,74
1085	0,25	0,5	0,63	0,02	0,93	0,95	904,73	163,3	107,5	3,86	0,49	0,97	1,97	19,17	49,26	10,07	0,99	19059,92	34,87	47,02	68,96	1,09	2,85	1,6	0,03	0,75	0,77	534,22	107,66	104,62	3,87	0,62	1,61	2,61	24,78	61,7	10,26	0,9	NA	33,76	34,76	78,79	1,36	3,28	1,05	0,22	1,4	2,2	279,47
1086	23,86	33,37	10,39	0,19	2,44	2,44	158,5	100,64	44,68	NA	0,29	0,4	1,4	23,86	28,5	83,71	NA	NA	0	0	0	21,2	23,13	NA	3	11,15	11,15	123,04	82,89	10,17	NA	0,08	0,09	1,09	21,2	8,36	253,55	NA	NA	0	0	0	4,67	8,39	NA	2,1	2,26	2,26	134,96
1087	2,11	13,6	0,44	0,16	1,18	1,18	75,73	65,05	63,28	NA	0,84	5,45	6,45	2,11	84,49	2,49	NA	NA	0	0	0	18,8	57,49	4,47	0,14	0,83	0,83	86,46	39,68	57,54	0,04	0,67	2,06	3,06	18,8	67,3	29,33	0,74	NA	0	0	0	20,33	41,1	8,44	1,22	1,4	1,4	151,18
1088	0	0	NA	NA	NA	NA	NA	NA	NA	NA	NA	NA	1	0	0	NA	NA	NA	0	NA	NA	0,21	0,21	NA	1728,69	1728,69	1728,69	8689,55	NA	4,97	NA	0,06	0,06	1	0,21	0,06	355,17	NA	NA	0	0	0	5,85	5,91	NA	110,94	110,94	110,94	5384,07
1089	1,1	8,04	0,47	0,66	1,03	1,14	156,48	48,84	41,44	15,14	0,86	6,32	7,32	17,92	86,34	3	9,42	8066	59,29	7,23	104,84	-16,34	236,87	-15,3	0,48	0,88	0,94	340,78	141,22	311,61	22,48	1,07	-15,49	-14,49	0,9	106,9	-14,33	NA	NA	14,19	16,15	182,7	5,42	-161,82	8,06	0,63	0,67	0,76	541,06
1090	0,34	0,65	0,25	0,46	1	1,95	265,95	66,42	116,67	117,83	0,47	0,89	1,89	10,07	47,09	8,38	6,1	2875,05	2,53	7,11	81	0,22	0,55	NA	0,67	0,95	1,45	265,86	44,62	130,16	77,56	0,59	1,46	2,46	9,23	59,28	3,82	2,91	NA	9,59	4,84	53,64	0,36	0,67	NA	0,6	1,26	2,27	237,98
1091	0,3	3,42	0,08	0,11	1,22	1,22	70,68	52,6	47,44	NA	0,91	10,25	11,25	34,08	91,11	13,09	0,26	840,6	0	8,35	66,86	5,27	34,72	0,7	0,26	1,13	1,13	48,19	26,76	30,97	NA	0,85	5,58	6,58	95,73	84,81	22,04	0,57	NA	0	11,98	80,18	4,09	32,86	0,77	0,09	0,53	0,53	68,53
1092	1,61	1,62	0,76	202,07	202,07	202,07	172,66	NA	0,85	NA	0	0	1	1,61	0,49	325	NA	NA	0	0	0	21,41	22,82	17,17	16,2	16,2	16,2	291,85	NA	17,82	NA	0,06	0,07	1,07	21,41	6,17	346,88	NA	NA	0	0	0	17,95	18,91	19,46	17,92	19,74	19,74	394,61
1093	2,02	5,04	0,77	2,41	3,05	3,07	139	26,39	41,03	0,83	0,6	1,5	2,5	19,72	60,01	13,47	10,22	12354,5	28,37	6,76	58,03	0,47	2,18	0,22	0,55	1,4	1,45	166,53	96,68	112,13	5,18	0,78	3,6	4,6	12,65	78,24	4,73	55,73	NA	9,17	5,57	58,09	1,68	3,7	0,97	0,46	1,6	2,03	210,4
1094	3,72	4,86	0,61	2,09	4,28	4,28	59,36	29,99	13,71	NA	0,23	0,3	1,3	3,72	23,36	15,93	NA	NA	0	0	0	15,73	34,65	5,91	0,45	2,68	2,68	136,84	112,54	23,36	NA	0,55	1,2	2,2	15,73	54,6	28,81	NA	NA	37,34	0	0	9,43	13,38	3,09	2,15	4,77	4,77	119,13
1095	2,03	2,11	3,07	29,23	30,9	31,28	550,61	22,79	13,65	5,34	0,04	0,04	1,04	18,41	3,82	147,15	4,54	13178,47	0	24,78	71,5	-8,58	-9,57	-16,12	6,49	7,86	7,96	683,93	90,05	65,27	6,4	0,1	0,11	1,12	7,94	10,28	-75,25	3,93	NA	0	21,89	108,64	1,08	1,15	3,42	10,67	11,97	12,13	1156,23
1096	17,05	27,29	10,38	1,22	2,66	3,19	221,71	53,86	37,37	20,26	0,38	0,6	1,6	30,14	37,53	54,21	1,83	17607,43	19,94	7,97	31,18	0,49	0,85	NA	0,29	0,76	1	214,66	41,05	88,02	21,01	0,42	0,72	1,72	23,18	41,91	22	1	NA	0	9,4	43,57	9,15	13,47	NA	0,5	1,36	1,45	301,92
1097	17,46	27,87	16,18	1,32	2,67	2,67	337,39	169,28	124,64	NA	0,37	0,6	1,6	17,46	37,35	46,81	753,71	NA	0	0	0	8,18	8,26	5,22	15,27	96,82	96,82	232,3	102,7	2,37	NA	0,01	0,01	1,01	8,18	1,03	796,4	1235,38	NA	0	0	0	8,64	18,08	3,79	0,82	1,89	1,89	159,76
1098	8,17	11,14	3,69	0,75	3,14	3,14	164,32	103,55	43,32	0	0,27	0,36	1,36	15,13	26,68	45,75	4,59	11779,5	0	3,14	30,26	15,34	21,45	8,16	2,21	3,21	3,21	193,54	54,18	54,44	0	0,28	0,4	1,4	20,81	28,48	66,21	8,19	NA	0	2,91	13,98	9,49	12,34	5,05	3,07	4,27	4,27	193,7
1099	24,97	1347,79	36,53	0,27	0,56	0,56	532,41	149,63	515,84	0,19	0,98	52,97	53,97	36,3	98,15	27,02	0,04	22248,25	0	16,57	30,48	2,18	54,15	2,22	0,22	0,68	0,68	370,36	158,61	350,95	0,13	0,96	23,8	24,8	18,38	95,97	12,71	0,12	NA	0	16,48	52,99	6,31	-1419,03	11,08	0,09	0,59	0,67	639,38
1100	25,92	39,94	5,47	2,86	4,99	6,01	76,75	18,48	8,82	9,17	0,35	0,54	1,54	29,07	35,09	83,79	2,52	9940	0,02	0,66	6,64	-80,4	260,06	-26,67	1,01	1,3	1,3	120,73	20,53	71,13	NA	130,92	-423,46	-3,23	-76,71	130,92	-61,41	1,6	NA	59,54	1,22	-5,08	-22,38	38	-17,34	0,71	0,98	0,98	281,97
1101	0,87	1,74	0,4	0,76	1,92	1,93	165,52	89,86	77,08	0,71	0,48	0,97	2	72,9	50,02	5,76	6,49	11111,14	0	32,75	91,87	25,2	69,4	NA	0,61	1,44	1,46	54,73	25,16	30,6	0,75	0,61	1,67	2,75	194,17	60,81	48,33	2,55	NA	0	17,71	55,03	9,93	57,94	NA	0,2	1,27	1,34	59,22
1102	-0,04	-0,42	NA	0,01	0,01	0,01	NA	NA	NA	NA	0,9	9,44	10,44	-0,04	90,42	-0,04	0,1	NA	0	NA	NA	3,37	40,66	NA	0,16	0,95	0,95	293,76	210,31	266,43	NA	91,7	1105,53	12,06	3,37	91,7	4,2	1,58	NA	0	0	0	1,71	31,34	NA	0,33	1,04	1,04	301,69
1103	4,7	11,64	1,25	0,94	2,81	4,09	97	43,96	4,92	30,46	0,6	1,48	2,48	4,7	59,6	7,89	NA	782,5	54,47	0	0	16,15	33,57	3,65	1,02	2,39	2,8	82,36	39,85	23,33	12,03	0,52	1,08	2,08	16,15	51,89	31,12	NA	4770	23,24	0	0	22,66	32,53	3,37	1,3	3,3	3,3	54,13
1104	-4,04	-64,74	-20,93	128,98	138,04	138,04	1883,74	10,36	1,14	NA	0,94	15,01	16,01	-4,04	93,75	13,01	1,09	NA	86,16	0	0	3,13	32,04	15,7	8,94	9,56	9,56	1825,61	12,15	19,78	NA	0,9	9,24	10,24	3,13	90,23	12,03	1,11	NA	84,43	0	0	5,86	36,26	25,24	13,74	15,15	15,5	1568,79
1105	0,2	0,2	2	NA	NA	NA	1523,04	NA	NA	NA	NA	NA	1	0,2	0	NA	NA	NA	0	0	0	21,61	23,19	NA	14,65	14,65	14,65	1280,19	NA	86,4	NA	6,82	7,32	1,07	21,61	6,82	316,67	NA	NA	0	0	0	17,1	18,06	NA	18,94	18,94	18,94	1626,28
1106	-4,5	-4,65	-5,17	4,25	32,85	32,85	207,87	359,92	12,58	NA	0,03	0,03	1,03	-4,5	3,04	-148	NA	NA	0	0	0	23,89	49,35	8,32	0,81	1,94	1,94	126,81	73,33	64,69	NA	0,52	1,07	2,07	23,89	51,58	46,33	NA	NA	0	0	0	14,01	25,46	2,66	0,54	1,76	1,76	69,09
1107	29,16	87,57	31,73	0,3	0,74	0,74	396,01	109,18	251,22	NA	0,67	2	3	51,19	66,7	58,81	0,67	36610,5	0	23,96	30,93	16,25	71,6	21,8	0,23	0,38	0,38	488,37	52,72	357,18	0	0,77	3,41	4,41	36,63	77,3	31,95	0,35	NA	0	19,02	26,86	-2,44	-11,44	-10,82	0,27	0,39	0,39	1611,37
1108	1,4	-128,78	0,91	0,07	0,18	0,4	235,38	26,01	235,08	53,85	1,01	-92,75	-91,75	5,01	101,09	2,87	-0,02	14453,33	0	2,33	42,32	1,36	240,9	0,83	1,5	6,02	12,19	222,84	35,06	7,79	48,16	0,99	175,97	176,97	12	99,43	3,13	1,7	NA	3,58	4,49	48,28	1,34	75,18	0,95	4,59	7,92	12,14	258,14
1109	-0,08	-0,08	NA	NA	NA	NA	NA	NA	NA	NA	NA	NA	1	-0,08	0	NA	NA	NA	0	NA	0	20,01	23,33	NA	6,4	9,74	9,74	1063,3	360	108	NA	0,14	0,17	1,17	20,01	14,22	140,74	NA	NA	0	0	0	16,56	18,21	NA	17,73	17,73	17,73	1417,17
1110	0,02	0,09	0,08	0	1,08	3,91	1423,33	284,38	263,48	755,55	0,77	3,35	4,35	11,42	77,02	0,03	1,43	4971,32	12,99	44,55	95,81	0,29	1,9	0,25	0,13	1,48	1,54	308,83	220,22	136,92	9,63	0,84	5,47	6,47	19,79	84,48	0,35	0,94	5704,87	8,41	12,06	68,36	-2,53	-13,29	NA	0,01	1,43	1,43	373,17
1111	9,13	17,66	2,63	0,42	2,01	2,01	104,67	79,43	49,83	NA	0,48	0,93	1,93	60,39	48,28	20,08	16,18	NA	0	14,74	80,09	8,95	17,19	2,25	0,31	2,05	2,05	91,34	74,93	43,07	NA	0,48	0,92	1,92	34,63	47,94	19,98	25,58	NA	0	4,68	48,56	12,84	17,99	NA	1,86	3,48	3,48	67,98
1112	-0,5	-2,66	-0,28	0,57	0,73	0,73	204,94	26,54	161,38	0,32	0,81	4,32	5,32	32,07	81,22	9,37	0,48	26603,54	0	18,34	69,58	1,79	8,95	NA	0,53	0,76	0,76	208,19	37,2	161,7	0,61	0,8	4	5	38,83	80,02	9,54	0,52	10852,53	0	15,46	54,61	8,55	33,63	NA	0,34	0,63	0,63	251,69
1113	-2,73	702,22	-1,61	0,06	1,01	1,01	215	191,66	204,64	0,03	0,98	-251,03	-256,89	30,56	100,39	-2,33	-0,13	5243,76	0	19,67	87,44	1,43	144,66	NA	0,06	1,05	0,99	149,37	135,81	144,9	-9,33	99,01	10043,51	101,44	47,37	99,01	2,26	0,46	3853,93	0	11,68	46,21	10,98	91,71	NA	0,23	1,07	1,07	149,74
1114	-1,72	-35,91	NA	0,02	0,02	1,05	NA	NA	NA	NA	0,95	19,92	20,92	-1,72	95,22	-1,8	NA	NA	0	NA	0	9,75	52,67	1,84	0,04	0,04	1,23	68,76	NA	55,41	65,71	81,49	440,2	5,4	18,11	81,49	11,97	NA	NA	0	1,17	33,6	1,13	15,7	0,87	0,04	0,38	1,08	277,67
1115	1,29	2,32	9,11	0,62	0,88	0,88	2560,4	254,02	434,64	NA	0,44	0,79	1,79	1,8	44,14	13,01	0,93	30296	21,16	3,53	7,83	-1,99	-33,26	NA	0,47	0,85	0,85	3555,08	331,29	28,17	NA	0,94	15,75	16,75	0,07	94,03	3,24	0,95	NA	23,61	8,74	12,43	1,2	16,51	NA	0,82	1,06	1,06	3333,54
1116	1,62	18,6	0,8	0,27	0,29	0,78	180,49	2,47	161,46	80,11	91,29	1047,49	11,47	5,87	91,29	9,89	0,3	NA	0	2,11	31,77	-17,99	754,42	-6,13	0,02	0,05	0,62	124,04	2,93	125,51	72,35	1,02	-42,94	-41,94	-10	102,38	-1,49	-0,06	NA	0	2,72	89,74	7,76	139,28	2,26	0,43	0,52	0,67	106,21
1117	-3	-453	-20,99	0,05	0,09	0,09	2546,24	62,83	1525,84	0	0,99	149,41	150,94	-3	99,34	2,92	0,4	NA	0	0	0	0,52	41,97	3,25	0,02	0,05	0,05	2292,06	44,67	1550,04	NA	0,99	80,28	81,28	0,52	98,77	5,59	0,31	NA	0	0	0	2,59	67,59	17,67	0,08	0,11	0,11	2479,38
1118	1,16	2,25	1,76	0,02	1,33	1,54	550,65	336,35	62,54	53,62	0,48	0,93	1,93	17,42	48,24	16,79	1,89	29312,96	35,54	24,59	59,27	-0,08	-0,11	NA	0,35	2,07	2,17	504,22	225,65	25,1	13,16	0,28	0,39	1,39	17,11	27,82	-0,28	1,7	31949,33	21,29	16,97	54,97	-0,2	-0,26	-0,35	0,03	1,24	1,71	634,67
1119	-6,91	-36,58	-7,7	0,12	0,93	0,93	405,31	228,66	282,53	NA	0,81	4,29	5,29	7,88	81,1	5,38	0,86	5481,77	9,53	16,47	75,73	10,33	37,23	NA	0,69	1,17	1,17	209,62	60,36	126,03	NA	0,72	2,6	3,6	22,66	72,25	31,24	1,35	NA	11,13	4,91	15,54	15,67	58,72	NA	0,5	1,29	1,29	182,8
1120	3,04	66,73	NA	0,42	1,01	1,01	134,56	89,13	151,07	NA	95,44	2094,77	21,95	5,48	95,44	3,49	1,15	NA	0	1,02	3,99	9,82	77,54	NA	0,27	1,1	1,1	145,67	103,95	125,81	NA	87,34	689,96	7,9	10,84	87,34	12,05	3,17	NA	0	0,3	4,82	11,56	58,77	NA	0,09	1,13	1,13	112,43
1121	3,15	3,34	0,06	11,24	18,13	18,13	4,67	2,65	0,38	NA	0,06	0,06	1,06	3,15	5,52	57,14	NA	NA	0	0	0	-30,72	-39,86	-0,91	4,09	4,36	4,36	10,77	0,66	2,44	0	0,23	0,3	1,3	-30,72	22,92	-134,02	NA	NA	0	0	0	0,97	20,55	0,97	0,33	1,32	1,32	362,66
1122	5,53	6,16	3,23	2,58	9,13	9,91	68,2	138,62	21,17	16,84	0,1	0,11	1,11	5,53	10,09	54,85	NA	NA	0	0	0	22,8	26,53	4,32	7,13	7,15	7,15	69,05	0,24	9,55	NA	0,14	0,16	1,16	69,68	14,08	161,95	NA	NA	0	8,89	60,45	15,76	19,73	6,24	4,96	5,07	5,11	144,21
1123	2,28	2,32	2,99	26,76	36,32	36,32	128,11	75,99	7,95	NA	0,02	0,02	1,02	2,28	1,69	235,23	2,54	NA	0	0	0	2,68	3,99	0,74	0,2	2,46	2,46	100,44	74,22	32,79	NA	0,33	0,49	1,49	2,68	33,01	28,08	3,59	NA	0	0	0	-44,97	-253,51	-11,21	2,48	3,52	3,52	90,74
1124	-11,81	-33,58	-4,61	1,26	1,54	1,54	106,1	25,29	91,05	NA	64,83	184,37	2,84	-11,81	64,83	-18,21	NA	NA	0	0	0	23,87	49,32	4,13	1,07	1,94	1,94	62,91	27,93	32,11	NA	51,6	106,61	2,07	26,81	51,6	46,26	NA	NA	0	0,51	8,51	-3,34	-19,4	-1,05	0,96	1,12	1,12	114,19
1125	NA	NA	NA	NA	NA	NA	NA	NA	NA	NA	NA	NA	NA	NA	NA	NA	NA	NA	NA	NA	NA	10,67	24,82	NA	0	1,75	1,75	113,34	111,99	63,91	NA	57,01	132,63	2,33	10,67	57,01	18,71	NA	NA	0	0	0	21,72	21,72	NA	NA	NA	NA	124,79
1126	0,08	7,17	4,98	1,22	2,04	2,04	22202,39	214,04	263,14	NA	0,99	86,81	87,81	0,08	98,86	0,08	1,01	NA	0	0	0	0,08	6,31	11,78	1,27	2,02	2,02	55985,98	538,78	717,46	NA	0,99	81,41	82,41	0,08	98,79	0,08	1,01	NA	0	0	0	0,88	42,05	52,15	2,13	3,22	3,22	21653,29
1127	3,47	3,89	1,66	3,99	22,67	22,67	173,67	141,51	7,57	NA	0,11	0,12	1,12	3,47	10,71	32,4	NA	NA	0	0	0	19,48	23,92	14,22	1,67	5,39	5,39	265,73	181,4	48,76	NA	18,55	22,78	1,23	19,48	18,55	105,01	NA	NA	0	0	0	10,41	11,01	9,83	3,82	18,49	18,49	343,52
1128	23,41	35,01	21,1	1,54	1,7	1,7	328,05	17,67	107,18	NA	0,33	0,5	1,5	43,05	33,12	72,41	1,67	10438	0	17,7	38,09	39,86	59,17	48,33	1,41	1,71	1,71	441,32	42,43	142,36	0	0,33	0,48	1,48	47,64	32,63	154,08	1,52	NA	0	9,44	10,58	36,01	38,76	47,8	8,84	10,47	10,47	483,16
1129	47,37	55,32	51,65	6,98	7,04	7,04	396,9	3,53	55,75	NA	0,14	0,17	1,17	76,75	14,37	329,77	NA	NA	0	32,04	32,16	-361,84	122,82	-556,88	0,33	0,71	0,71	560,2	36,18	93,6	NA	3,95	-1,34	-0,34	-288,97	394,61	-91,7	-3,35	NA	0	112,15	-25,5	-212,89	69,29	-1091,2	74,04	297,38	297,38	1865,72
1130	4,79	40,39	2,57	0,28	1,13	1,13	195,67	146	170,59	NA	0,88	7,44	8,44	4,79	88,15	5,43	NA	NA	0	0	0	0,87	4,57	0,41	0,27	1,23	1,23	172,78	133,64	138,39	NA	80,99	425,91	5,26	0,87	80,99	1,07	NA	NA	0	0	0	-40,45	239,08	-10,92	0,14	1,32	1,32	98,23
1131	-5,17	-5,45	-40,17	13,42	18,24	18,24	2830,88	713,62	148,11	NA	0,05	0,06	1,06	-5,17	5,29	-97,64	NA	NA	0	0	0	-22,84	-24,79	NA	12,34	12,34	12,34	NA	NA	NA	NA	0,08	0,09	1,09	-22,84	7,88	-289,96	NA	NA	0	NA	0	38,24	39,42	NA	12,36	33,35	33,35	598,3
1132	0,14	0,34	0,13	0,36	0,43	0,43	359,06	14,17	212,3	NA	0,6	1,49	2,49	0,14	59,78	35,85	0,54	NA	0	0	0	-0,77	-1,59	-0,64	0,87	0,94	0,94	303,15	9,4	154,21	0	0,51	1,06	2,06	-0,77	51,47	74,13	0,94	NA	0,04	0	0	12,82	17,88	8,65	2,25	2,56	2,56	245,56
1133	-30,94	-33,58	NA	12,7	12,7	12,7	NA	NA	NA	NA	0,08	0,09	1,09	-30,94	7,88	-392,81	NA	NA	0	NA	0	0,71	1,11	0,31	1,87	2,84	2,84	156,81	53,33	54,52	NA	35,66	55,43	1,55	119,94	35,66	2	NA	NA	0	51,36	88,4	-173,2	-419,34	NA	1,7	1,7	1,7	NA
1134	-0,03	-0,03	-0,02	76,94	104,58	104,58	227,58	48,69	2,15	NA	0,01	0,01	1,01	-0,03	0,96	-3,13	NA	NA	0	0	0	31,07	34,88	NA	6,31	6,76	6,76	97,56	NA	10,2	NA	0,11	0,12	1,12	31,07	10,57	330,62	3,28	NA	0	0	0	45,53	46,61	NA	26,06	35,31	35,15	115,9
1135	7,72	11,92	4,23	3,33	3,42	3,42	199,44	1,87	21,02	NA	0,35	0,54	1,54	45,84	35,22	94,05	1,42	14560	0	20,89	46,62	3,36	6,16	NA	3,43	3,43	3,43	213,29	NA	10,58	NA	0,45	0,83	1,83	35,52	45,49	46,5	1,14	NA	0	13,92	35	-25,01	-179,26	NA	1,5	1,55	1,55	214,91
1136	0,63	7,03	0,37	0,66	1,1	1,1	217,26	85,93	195,07	NA	0,91	10,24	11,24	84,23	91,1	0,69	NA	NA	0,01	49,9	98,37	-29,12	305,97	-28,06	0,07	0,87	0,91	350,78	303,02	376,34	18,02	1,1	-11,51	-10,51	-19,24	109,52	-26,59	NA	NA	1,04	9,51	252,23	18,99	138,2	1,71	0,56	0,99	0,99	32,82
1137	-33,26	-17389,66	-16,03	0,95	1	1	175,44	8,92	173,18	NA	1	521,83	522,83	-33,26	99,81	-33,32	NA	NA	0	0	0	7,23	94,99	NA	0,18	0,24	1,07	3024,98	171,93	2763,93	2309,51	0,92	12,13	13,13	7,23	92,39	7,83	NA	NA	0	0	0	1,28	5,79	NA	0,21	0,79	0,79	308,56
1138	-6,23	37,25	-3,51	0	0,36	0,87	205,37	76,75	217,93	112,73	1,17	-6,98	-5,98	-1,45	116,72	0,57	-1,06	4202,33	9,4	2,7	90,62	3,44	-25,44	2,4	0,06	0,42	0,87	254,61	98,13	280,25	127,12	1,14	-8,4	-7,4	7,77	113,51	8,91	-3,41	NA	2,16	2,24	173,51	12,51	26,74	8,49	0,12	0,8	1,89	246,89
1139	-0,5	-0,5	-0,68	70,88	89,63	89,63	495,04	102,16	5,45	NA	0,01	0,01	1,01	-0,5	1,11	189,29	NA	NA	0	0	0	19,3	23,47	NA	5,55	5,62	5,62	139,73	1,61	24,57	NA	17,78	21,62	1,22	20,66	17,78	108,53	NA	NA	0	0,39	3,69	15,56	19,39	NA	5,06	5,06	5,06	501,64
1140	-0,88	-1,13	-2,46	2,21	4,37	4,37	1018,11	466,07	215,73	NA	0,22	0,28	1,28	24,28	22,11	11,34	12,45	14995,71	0	70,36	79,99	18,75	28,19	NA	1,76	2,94	2,94	300,4	115,28	98,12	NA	33,49	50,36	1,5	35,07	33,49	62,29	22,51	NA	0	9,92	26,08	2,23	5,15	NA	0,59	1,69	1,69	215,51
1141	0,03	-0,1	NA	0,38	0,51	0,51	2777,48	432	3494,09	NA	1,27	-4,68	-3,68	0,03	127,2	9,35	-0,76	NA	0	0	0	-18,64	-59,53	NA	0,8	1,06	1,06	NA	NA	NA	NA	0,69	2,19	3,19	-18,64	68,69	-7,53	1,16	NA	0	NA	NA	3,86	40,4	6,13	0,72	0,88	1,06	578,87
1142	2,1	24,63	2,02	0,15	0,75	0,83	349,84	177,9	296,5	24,29	0,91	10,72	11,72	56,33	91,47	2,3	0,5	5302,2	5,29	52,12	100,61	-2,16	-15,52	-1,58	0,73	1,02	1,02	265,74	66,1	224,08	NA	0,86	6,18	7,18	65,14	86,08	24,58	1,14	NA	0	49,14	87,95	38,84	56,11	11,39	2,62	3,64	3,64	106,72
1143	12,72	52,33	6,26	0,53	0,55	1,31	179,12	3,16	134,08	103,49	0,76	3,11	4,11	12,72	75,69	16,81	NA	NA	0	0	0	19,87	36,61	3,92	1,78	2,04	3,8	71,83	4,95	18,67	32,94	0,46	0,84	1,84	19,87	45,72	43,46	NA	NA	0	0	0	-5,58	-12,35	-1,08	0,94	1,32	2,74	70,39
1144	0,79	0,85	6,88	13,51	14,61	14,61	3165,34	235,58	214,27	NA	0,07	0,07	1,07	0,79	6,84	11,56	NA	NA	0	0	0	25,62	26,99	76,78	12,72	19,64	19,64	1090,95	380,38	54,93	NA	0,05	0,05	1,05	27,29	5,09	503,23	NA	NA	0	5	6,09	-14,76	-14,76	-9,71	NA	NA	NA	239,54
1145	-4,01	-4,81	-5,25	0,32	3,03	5,91	476,72	213,15	78,6	229,49	0,17	0,2	1,2	-4,01	16,68	-17,66	59,33	NA	0	0	0	-22,86	-30,32	NA	1,52	2,59	4,05	629,96	163,94	153,22	223,9	24,6	32,63	1,33	-22,86	24,6	-87,84	184,44	NA	0	0	0	3,05	3,98	NA	1,82	2,92	4,28	514,14
1146	0	-0,03	0	0,82	0,84	0,97	98,28	1,78	66,46	8,51	0,88	7,48	8,48	0,1	88,21	23,37	0,99	NA	0	0,03	0,31	10,4	47,53	2,8	1,06	1,15	1,15	98,01	7,05	75,73	0,15	78,12	357,09	4,57	10,42	78,12	39,02	2,23	NA	0	0,01	0,06	15,59	44,89	4,42	1,47	1,56	1,57	103,22
1147	24,1	73,91	18,15	0,59	1,22	1,22	262,09	112,16	178,44	NA	0,67	2,06	3,07	39,64	67,39	40,1	1,66	15069,5	0	11,7	30,3	30,14	78,77	NA	0,58	1,21	1,21	94,72	35,05	55,44	NA	0,61	1,6	2,61	66,53	61,24	64,07	1,36	NA	0	6,72	30,69	-11,58	-52,58	NA	0,48	1,23	1,23	79,54
1148	0,44	2,96	0,03	0,06	0,38	0,38	28,23	7,45	23,79	NA	0,85	5,77	6,77	0,64	85,23	5,58	0,22	NA	0	0,02	1,42	43,25	66,85	6,26	1,26	1,26	1,26	52,67	NA	18,39	NA	0,35	0,55	1,55	43,25	35,31	236,69	1,16	NA	0	0	0	30,44	37,33	3,22	2,44	3,04	3,04	38,46
1149	12,05	16,09	3,55	2,71	2,76	2,76	107,28	0,89	18,92	NA	0,24	0,32	1,34	12,05	25,12	123,86	1,63	NA	6,24	0	0	32,88	43	NA	3,12	3,5	3,5	64,43	5,5	14,59	NA	0,23	0,3	1,31	32,88	23,01	186,97	3,95	NA	0	0	0	37,17	48,18	NA	3,99	4,06	4,07	113,76
1150	3,42	18,73	6,26	0,84	1,18	1,19	665,63	162,99	467,45	1,81	0,81	4,45	5,47	6,94	81,72	4,77	1,83	23913,74	0	6,42	51,73	3,46	16,99	NA	0,51	1,28	1,29	640,65	70,64	403,99	1,06	79,37	389,15	4,9	6,58	79,37	4,94	2,21	NA	0	3,87	40,59	4,49	14,12	NA	0,59	2,02	2,02	700,91
1151	3,45	-2,71	0,96	0,14	0,44	0,44	101,29	5,48	227,61	0	2,27	-1,79	-0,79	3,45	227,21	1,52	NA	NA	0	0	0	16,63	-127,76	7,43	0,3	0,88	0,88	162,57	105,42	181,71	NA	1,13	-8,68	-7,68	26,36	113,01	14,71	NA	NA	0	4,35	30,55	-30,04	74,3	-8,11	0,01	0,35	0,35	98,28
1152	6,83	8,52	10,42	5,05	5,05	5,05	555,18	NA	108,74	NA	0,2	0,25	1,25	6,83	19,8	34,51	NA	NA	0	0	0	7,4	7,66	NA	30,3	30,3	30,3	2384,32	NA	77,83	NA	0,03	0,03	1,03	7,4	3,3	224,32	NA	NA	0	0	0	24,17	29,34	NA	4,82	5,8	5,8	337,06
1153	4,87	7,77	6,14	0,62	2,59	2,6	458,6	297,21	110,25	1,54	0,37	0,6	1,6	16,22	37,32	20,99	12,03	38311,7	11,33	14,3	51,33	-20,59	-67,68	-37,26	0,27	1,37	1,37	658,74	298,78	413,22	3,64	0,7	2,29	3,29	-7,86	69,58	-24,46	6,8	NA	5,48	16,76	448,54	3,46	13,17	4,73	0,44	1,29	1,34	498,32
1154	-14,3	-18,77	-33,54	0,31	1,13	2,76	853,81	158,51	192,9	318,36	0,24	0,31	1,31	6,94	23,82	-47,36	2,07	6134,04	0	49,82	173,16	0,04	0,07	0,04	0,07	0,87	2,09	352,1	92,6	98,69	141,84	34,33	52,27	1,52	20,21	34,33	6,58	2,18	NA	5,1	13,29	56,9	0,04	0,06	0,05	0,08	0,94	2,1	471,84
1155	-0,51	-1,02	-1,43	0,21	0,53	0,76	1028,37	88,77	141,63	63,42	0,5	1,02	2,02	2,57	50,44	2,93	0,94	3315,29	18,1	8,69	170,65	1,69	3,25	NA	0,26	0,64	0,77	849,81	133,21	231,77	47,16	47,96	92,15	1,92	5,29	47,96	6,85	0,89	NA	16,34	5,89	62,63	0,25	0,64	NA	0,22	0,74	0,82	450,01
1156	52,1	-718,87	23,26	0,2	0,59	0,89	162,5	65,44	169	51,36	1,07	-14,8	-13,8	87,81	107,25	59,74	-0,92	28131,5	0	15,94	39,53	15,55	188,6	9,24	0,19	0,44	0,9	216,3	48,73	194,33	89,29	0,92	11,13	12,13	61,95	91,76	22,1	0,51	NA	0	27,57	239,39	-81,36	117,82	-37,59	0,12	0,14	0,47	168,18
1157	-0,48	-0,48	NA	208,33	208,33	208,33	NA	NA	NA	NA	0	0	1	0	0,48	-100	NA	0	0	NA	NA	29,13	46,32	NA	0,45	2,69	2,69	75,36	62,16	27,67	NA	0,37	0,59	1,59	91,28	37,12	78,46	NA	NA	0	9,63	45,89	8,18	26,53	NA	1,22	1,45	1,45	223,94
1158	3,15	7,37	1,36	1,92	2,64	2,68	157,29	28,47	39,23	1,31	0,57	1,34	2,34	34,43	57,27	27,31	2,25	10607	29,97	13,52	61,4	3,51	13,29	1,75	0,48	1,91	1,94	182,04	118,82	83,04	2,27	0,74	2,79	3,79	19,82	73,61	13,84	5,01	NA	26,66	8,16	51,22	9,94	25,43	6,69	0,23	1,77	1,78	245,12
1159	4,56	10,35	1,75	0,12	1,12	1,95	139,91	51,77	35,78	44,06	0,56	1,27	2,27	19,11	55,93	24,71	3,53	12476,17	11,57	5,59	55,03	18,85	45,28	NA	0,24	0,66	1,84	180,37	38,75	81,58	107,55	0,58	1,4	2,4	28,36	58,37	42,07	8,58	NA	5,42	3,47	15,79	16,7	41,29	9,17	0,22	0,84	1,8	199,99
1160	-1,07	11,37	-2,22	0,02	4,24	4,24	756,43	494,71	117,44	NA	1,09	-11,57	-10,64	1,24	109,4	-0,98	2,51	213148,12	28,49	4,81	25,39	2,08	-22,95	4,48	0,02	3,13	3,13	715,58	452,62	129,87	NA	1,05	-11,53	-11,02	4,29	109,08	2	1,98	212840,44	32,49	4,75	20,82	2,16	-25,81	NA	0,08	2,62	2,62	371,69
1161	0,7	29,1	0,31	0,01	0,17	0,95	159,07	22,44	139,67	111,11	0,98	40,34	41,34	35,94	97,58	7,82	0,73	9009,17	0	15,4	79,63	0,77	27,4	0,64	0,21	0,31	0,92	300,57	29,12	275,36	166,41	0,97	34,39	35,39	31,16	97,17	2,28	0,63	NA	0	17,1	61,91	0,08	2,06	0,06	0,01	0,11	0,93	293,57
1162	63,47	63,47	18,09	NA	NA	NA	103,74	3,89	NA	NA	NA	NA	1	173,68	0	NA	NA	10031	0	31,41	60	48,84	55,87	18,2	7,87	7,95	7,95	135,63	1,34	16,87	NA	0,13	0,14	1,14	123,29	12,58	388,41	NA	NA	0	27,74	51,35	46,84	49,69	27,69	9,58	9,92	9,92	215,14
1163	4,52	31,52	3,09	0	1	1,11	249,35	208,2	84,7	23,98	0,86	5,98	6,98	14,48	85,66	9,34	2,7	5463,4	50,87	4,76	31,28	2,75	15,96	1,85	0,02	1,02	1,16	245,28	199,31	40,73	27	0,83	4,81	5,81	16,01	82,79	6,49	3,54	NA	65,43	6,17	38,98	6,14	29,9	3,68	0	1,28	1,4	217,91
1164	0	0	NA	NA	NA	NA	NA	NA	NA	NA	NA	NA	1	0	0	NA	NA	NA	0	NA	NA	28,94	31,52	NA	12,25	12,25	12,25	980,95	NA	79,2	NA	0,08	0,09	1,09	28,94	8,16	354,55	NA	NA	0	0	0	17,35	18,45	NA	19,51	19,51	19,51	1506,8
1165	1,43	3,81	0,97	0,28	1,57	1,59	246,67	32,87	89,47	2,49	0,62	1,66	2,66	19,56	62,38	9,01	1,89	8716,86	23,88	12,28	67,03	3,28	10,53	NA	0,43	1,49	1,49	242,96	39,24	122,65	0,94	0,69	2,21	3,21	18,17	68,82	9,89	2,13	NA	12,02	6,89	41,99	3,86	9,58	NA	1,49	1,87	1,92	151,84
1166	-1,52	-1,56	-0,57	43,69	43,69	43,69	134,5	NA	3,11	NA	0,03	0,03	1,03	14,11	2,86	-53,1	NA	NA	0	5,9	106,02	16,41	22,93	7,29	3,24	3,51	3,51	161,68	12,53	45,5	NA	0,28	0,4	1,4	24,41	28,45	57,65	NA	NA	0	3,56	25,97	12,26	16,14	2,91	3,95	3,95	4,16	86,29
1167	-9,45	-86,48	-19,56	0,35	0,38	0,38	753,39	19,72	663,36	NA	0,89	8,15	9,15	-9,45	89,07	-10,45	0,17	NA	0	0	0	-4,81	-157,45	-4,76	0,35	0,35	0,37	359,96	0,4	278,59	5,18	0,97	31,73	32,73	0,21	96,94	-0,02	0,31	NA	0	3,69	38,1	8,07	71,6	5,11	0,34	0,35	0,37	230,39
1168	0,91	4,81	1,6	0	1,05	1,06	639,06	534,84	510,41	5,82	0,81	4,28	5,28	3,91	81,05	2,86	1,34	23482,35	0	5,27	42,63	0,03	0,17	0,04	0	1,01	1,08	488,47	402,49	384,62	25,34	0,83	4,87	5,87	3,71	82,96	3,11	1,54	7382,65	3,05	3,6	28,75	1,61	9,93	0,9	0,63	1,08	1,09	203,88
1169	8,84	11,02	2,58	0,69	5,06	5,06	49,09	90,77	20,8	NA	0,2	0,25	1,25	8,84	19,77	44,69	NA	NA	0	0	0	17,13	24,75	1,84	3,25	3,25	3,25	39,18	NA	11,93	NA	0,31	0,44	1,44	17,13	30,78	55,65	NA	NA	0	0	0	7,15	17,19	1,27	0,84	1,52	1,52	64,83
1170	6,95	83,22	NA	0,05	0,86	0,86	169,78	122,51	151,76	NA	0,92	10,98	11,98	39,26	91,65	10,33	0,38	NA	0	10,79	53,35	-0,62	-69,3	-0,63	0,01	0,71	0,71	367,31	242,96	344,02	NA	0,96	107,57	111,47	29,62	96,5	3,17	0,04	NA	0	22,01	66,88	14,21	93,25	6,53	0,1	0,89	0,9	167,17
1171	9,76	61,53	5,26	0,22	1,46	1,46	196,06	148,16	119,42	0,1	0,84	5,3	6,3	150,47	84,14	14,24	3,77	22746,8	0	75,79	89,73	3,46	14,53	1,82	1,3	2,76	2,77	191,17	90,54	61,92	0,12	0,76	3,2	4,2	138,19	76,19	9,31	7,01	NA	0	70,76	94,76	2,66	14,39	1,74	0,27	1,88	1,88	237,48
1172	0,09	17,63	0,43	11	19,95	19,95	1836,1	41,72	4,66	NA	1	205,17	206,17	0,09	99,51	10,45	1,05	NA	0,95	0	0	0,45	45,92	2,05	3,44	12,5	12,51	1669,81	103,67	11,44	0,19	0,99	101,87	102,87	0,45	99,03	11,75	1,08	NA	0,53	0	0	-18,36	106,88	-775,52	0,42	1,17	1,18	15378,95
1173	-33,92	125100	-25,45	0,25	1,56	1,56	219,1	226,72	173,4	NA	1	-3688,75	-3687,75	-9,97	100,03	-33,91	NA	NA	0	17,97	-450,06	26,62	100,03	19,12	1,39	2,02	2,02	261,5	67,34	111,69	NA	0,73	2,76	3,76	40,21	73,39	37,03	2,07	NA	0	9,77	25	-2,8	-4,55	-1,87	0,25	2,6	2,6	242,46
1174	-9,74	-15,64	-2,26	-8,14	-3,5	-3,62	84,57	65,02	14,01	-1,71	0,3	0,49	1,61	82,88	37,73	60,23	0,47	8328	0	21,52	72,61	13,98	42,68	7,46	-0,64	-0,31	-0,32	194,17	42,18	128,99	-0,86	67,24	205,29	3,05	61,65	67,24	40,22	0,27	NA	0	25,43	69,57	8,8	25,44	4,81	-0,55	-0,06	0,21	199,14
1175	-0,1	-0,79	-0,11	0,14	0,75	0,96	379,12	192,17	315,84	67,32	0,87	6,54	7,54	54,72	86,74	6,86	0,73	NA	0	57,11	99,1	1,1	6,68	NA	0,09	0,71	1,05	211,88	105,16	168,72	56,3	0,84	5,09	6,09	58,12	83,59	9,68	1,15	NA	0	24,24	61,61	0,2	1,14	NA	0,1	0,38	1,16	268,53
1176	33,78	38,66	72,15	7,82	7,93	7,93	777,48	10,56	96,97	NA	0,13	0,14	1,14	33,78	12,61	267,87	NA	NA	0	0	0	5,8	6,02	43,45	27,39	27,39	27,39	2725,44	0	98,41	0	0,04	0,04	1,04	5,8	3,65	158,96	NA	NA	0	0	0	9,85	10,19	71,85	30,39	30,39	30,39	2654,47
1177	8,62	-80,58	4,57	0,35	0,84	1,01	193,07	64,89	133,78	23,63	1,11	-10,35	-9,35	42,54	110,69	18,85	0,13	10633,14	0	17,99	61,07	-122,04	84,47	NA	-0,01	0,24	0,28	136,72	70,54	275,61	9,43	2,44	-1,69	-0,69	-8,67	244,47	-37,4	-2,74	NA	0	30,34	467,38	-2	1,8	NA	0,13	0,4	0,42	137,96
1178	-8,08	-133,86	-78,41	0,05	0,22	0,22	2541,83	575,7	2023,69	NA	0,94	15,56	16,56	-7,33	93,96	-2,46	0,08	NA	36,02	7,26	-26,08	-26,83	152,74	-21,72	0,08	0,12	0,13	294,72	10,03	235,13	0,3	1,18	-6,69	-5,69	-8,95	117,56	4,11	0,22	NA	36,9	14,48	47,84	0,81	-18,85	0,54	0,22	0,25	0,31	241
1179	-0,24	104,03	-0,15	0,28	0,79	0,88	219,94	109,43	216,71	19,23	1	-432,47	-431,47	18,03	100,23	5,02	0,03	8106,08	0	11,04	70,36	-0,51	75,31	NA	0,51	0,94	0,94	228,97	91,4	209,59	NA	1,01	-149,52	-148,52	12,99	100,67	3,97	0,64	NA	7,62	6,21	47,69	0,63	1667,41	NA	0,54	0,95	0,97	336,95
1180	80,91	80,92	NA	26201	26201	26201	NA	NA	NA	NA	0	0	1	80,91	0	2120000	NA	NA	0	NA	0	26,82	33,57	20,81	4,79	4,97	4,97	282,46	10,48	56,17	NA	0,2	0,25	1,25	26,82	20,11	133,39	NA	NA	0	0	0	-104,2	486,69	-91,32	0,35	0,55	0,55	318,99
1181	NA	NA	NA	NA	NA	NA	NA	NA	NA	NA	NA	NA	NA	NA	NA	NA	NA	NA	NA	NA	NA	10,69	11,6	NA	12,78	12,78	12,78	646,83	NA	50,04	NA	0,08	0,08	1,08	10,69	7,82	136,67	NA	NA	0	0	0	4,79	5,18	NA	13,43	13,43	13,43	493,97
1182	11,6	13,51	23,47	7,12	7,12	7,12	240,75	NA	102,33	NA	0,14	0,16	1,16	31,77	14,14	82,04	NA	2395	0	40,81	56,7	20,99	23,94	NA	8,49	8,49	8,49	254,7	NA	29,66	NA	12,34	14,08	1,14	88,78	12,34	170,09	NA	NA	0	34,83	52	17,29	19,46	NA	9,61	9,61	9,61	231,57
1183	-17,32	36,67	-59,29	0,24	0,26	0,26	1246,31	37,99	1814,31	NA	1,47	-3,12	-2,12	-0,65	147,22	2,17	-0,77	NA	0	57,07	80,43	17,09	19,19	NA	2,88	3,42	3,42	342,75	17,28	32,1	NA	0,11	0,12	1,12	43,46	10,91	466,73	1,32	NA	0	18,36	20,22	15,38	16,13	NA	7,45	8,43	8,43	752,11
1184	4,04	4,28	2,92	18,46	19,81	19,81	262,59	15,81	11,72	NA	0,06	0,06	1,06	20,48	5,65	136,06	9,01	11114	0	11,86	62,2	5,18	5,48	NA	16,93	18,63	18,63	374,95	29,91	17,68	NA	0,06	0,06	1,06	21,33	5,62	167,93	8,54	NA	0	12,26	41,29	3,57	6,44	NA	0,99	1,86	1,86	316,35
1185	4,15	15,33	2,05	0,53	0,71	0,71	179,97	23,22	129,82	NA	0,73	2,7	3,7	4,15	72,94	5,69	0,57	NA	0	0	0	8,42	27,56	NA	0,05	0,42	0,42	235,6	60,34	161,77	NA	0,69	2,27	3,27	8,42	69,43	12,13	0,44	NA	0	0	0	0,38	1,96	NA	0,3	0,43	0,43	271,68
1186	22,64	63,31	5,48	0,53	1,43	1,51	88,17	47,13	40,66	4,28	0,64	1,8	2,8	27,41	64,24	37,05	7,85	96233,5	16,43	1,16	6,62	46,18	98,6	NA	0,37	1,2	1,69	100,17	42,38	52,54	26,03	0,53	1,14	2,14	52,05	53,17	90,41	4,82	NA	0	1,1	3,89	57,18	71,95	NA	1,59	2,75	4,14	71,98
1187	-2,06	-2,18	-4,49	6,81	13,89	14,55	792,91	117	38,02	25,24	0,06	0,06	1,06	10,77	5,63	15,68	3,22	13628,26	0	27,96	109,96	1,49	1,61	3,61	1,82	9,22	10,44	880,76	168,82	56,01	68,41	0,07	0,08	1,08	13,3	7,45	59,43	2,84	10613,67	0	20,34	54,14	3,29	3,53	6,01	2,34	11,5	12,37	665,77
1188	0,91	4,1	0,85	0,68	0,89	0,89	339,88	54,45	192,45	0,44	0,78	3,53	4,53	26,85	77,91	12,33	0,7	10008,67	17,62	24,22	62,73	-0,39	-1,69	NA	0,57	0,97	0,97	214,94	63,65	121,55	0,29	0,77	3,28	4,28	36,28	76,62	11,35	0,93	NA	18,16	15,92	52,23	10,75	16,72	NA	1,03	1,42	1,42	105,82
1189	6,03	57,17	1,13	0,39	1,12	1,12	68,52	43,9	60,62	NA	0,89	8,49	9,49	18,29	89,46	6,74	NA	NA	0	2,31	60,34	13,28	53,78	1,62	0,72	1,33	1,33	44,4	20,04	33,07	NA	0,75	3,05	4,05	36,77	75,3	17,64	NA	NA	0	2,87	57,06	48,32	78,13	9,09	1,44	2,16	2,19	68,48
1190	3,76	11,77	NA	1,47	1,47	1,47	NA	NA	NA	NA	0,68	2,13	3,13	3,76	68,08	5,52	NA	NA	0	NA	0	12,08	23,77	NA	2,03	2,03	2,03	205,45	NA	99,96	NA	0,49	0,97	1,97	12,08	49,19	24,55	NA	NA	0	0	0	8,78	15,93	NA	2,35	2,35	2,35	261,9
1191	0,72	1,64	0,92	0,13	0,23	2,47	469,49	18,12	187,67	426,76	0,56	1,29	2,29	0,75	56,27	1,27	NA	NA	0	0,04	1,46	0,24	0,61	1	0,22	0,37	2,18	1504,17	100,4	456,95	1218,4	0,6	1,52	2,52	0,24	60,28	0,41	45,46	NA	14,58	0	0	0,86	1,04	0,49	1,64	4,68	9,77	209,33
1192	0,23	0,4	0,17	0,05	1,08	1,09	272,29	112,6	109,91	1,06	0,43	0,74	1,74	37,24	42,53	70,09	1,07	17981,7	0	27,69	52,18	2,41	3,96	1,71	0,02	1,59	1,6	258,52	150,74	95,67	0,58	0,39	0,64	1,64	51,87	39,2	78,73	1,59	NA	0	25,06	41,38	0,54	1,08	NA	0,03	1,1	1,11	383,66
1193	0,71	0,79	0,21	9,56	11,33	11,33	95,64	16,28	9,24	NA	0,1	0,11	1,11	5,51	10,1	7,07	NA	NA	0	1,39	50,47	0	0	NA	9,58	11,35	11,35	NA	NA	NA	NA	10,08	11,21	1,11	0	10,08	0	NA	NA	0	NA	NA	NA	100	NA	NA	0	NA	NA
1194	-0,71	-0,75	-7,35	12,18	13,84	15,41	3777,49	376,15	227,23	363,03	0,06	0,06	1,07	0,64	6,14	1,56	15,86	7633	0	14,04	56,56	0,03	0,03	0,11	14,42	16,01	17,61	1570,37	133,69	83,95	134,23	0,08	0,08	1,09	1,5	7,83	16,5	20,59	NA	0	4,45	24,74	-1,31	-1,37	-25,1	19,45	20,97	23,14	6971,77
1195	10,55	-231,66	2,07	0,4	0,69	0,81	71,29	21,02	71,17	8,12	1,05	-22,96	-21,96	61,15	104,55	10,09	-0,19	8872,33	0	9,91	77,77	7,63	178,42	NA	0,11	0,89	0,92	68,21	49,06	62,84	1,31	0,96	22,38	23,38	51,15	95,72	15,92	0,36	NA	0	5,73	44,57	6,99	79,56	NA	0,42	0,94	0,94	88,82
1196	-27,79	-311,86	-175,12	0,02	0,11	0,11	1480,65	166,51	1893,25	NA	0,88	9,86	11,22	-27,79	91,09	-20,03	0,1	NA	0	0	0	-10,75	106,16	NA	0,09	0,66	0,71	189,73	117,67	205,62	10,41	1,1	-10,84	-9,87	-2,81	109,83	-7,27	-0,47	NA	0	2,95	202,77	-1,51	-18,56	NA	0,07	0,75	0,75	51,77
1197	0,27	2,25	0,21	0	1,36	1,36	284,05	242,17	105,47	0,26	0,88	7,3	8,3	9,48	87,95	5,91	2,87	12566,71	27,1	7,19	57,62	4,62	23,8	NA	0	1,46	1,53	243,96	197,37	102,82	10,32	0,81	4,15	5,15	27,66	80,58	12,74	3,48	5446,31	14,76	10,76	38,64	17,63	50,4	NA	0,06	1,86	1,9	150,6
1198	13,93	25,27	9,72	1,26	1,91	1,91	254,08	70,43	108,97	0,64	0,45	0,81	1,81	70,81	44,87	51,88	3,44	38222,5	0	39,7	64,59	28,09	34,25	NA	3,34	5,03	5,04	239,68	67,22	39,93	0,59	0,18	0,22	1,22	61,38	17,84	204,72	5,93	7145,5	0	14,14	27,25	51,6	64,4	NA	3,09	4,83	4,83	244,65
1199	-5,16	-7,65	-4,72	0,01	1,15	2,25	333,05	105,62	51,78	103,07	0,33	0,48	1,48	13,14	32,57	2,9	1,95	8857,33	12,4	16,74	100,99	-11,68	-15,6	-9,21	0,07	1,8	3,42	287,08	88,56	40,49	83,33	0,25	0,34	1,34	7,47	25,16	-25,92	2,14	NA	3,85	10,74	107,84	-10,65	-14,09	-10,13	0,06	1,45	3,26	346,22
1200	-2,74	-3,64	-4,75	0,14	0,14	0,14	630,81	0	154,71	0	0,25	0,33	1,33	-2,74	24,8	110,65	0,8	NA	0	0	0	15,67	24,68	28,71	0,54	0,54	0,54	666,88	NA	240,81	NA	0,37	0,58	1,58	15,67	36,51	105,85	0,79	NA	0	0	0	17,62	19,99	25,58	3,08	3,08	3,08	528,39
1201	52,02	88,13	7,54	2,55	2,61	2,61	52,77	1,29	18,9	NA	0,41	0,69	1,69	92,88	40,98	148,45	13,84	17565,57	0	5,92	34,65	32,96	60,23	NA	0,29	3,39	3,39	79,91	48,48	15,67	NA	0,45	0,83	1,83	69,32	45,28	89,49	2,43	NA	0	5,83	31,97	16,67	34,85	NA	0,07	0,95	2,09	339,5
1202	1,25	2,48	1,21	0,94	1,77	1,99	354,68	123,51	148,21	32,72	0,5	0,99	1,99	4,2	49,77	12,88	3,64	16742,5	5	2,87	26,57	0,84	1,53	0,85	0,99	2,08	2,15	370,98	167,12	153,24	9,77	0,45	0,83	1,83	3,55	45,32	16,65	5,65	NA	3,46	2,03	17,43	12,27	16	NA	3,24	4,38	4,38	341,69
1203	2,03	2,67	0,74	3,04	3,06	3,63	132,16	0,64	31,47	18,36	0,24	0,32	1,32	2,03	24,07	16,72	6,13	NA	0	0	0	3,96	5,99	1,86	1,23	1,3	1,39	170,72	3,95	57,27	5,34	0,34	0,51	1,51	4,31	33,92	26	1,28	NA	0	0	0	13	14,3	8,86	4,6	4,76	5,91	248,13
1204	11,27	27,59	27,14	0,92	1,33	1,33	876,7	209,72	512,73	NA	0,59	1,45	2,45	21,04	59,16	33,97	1,97	17387	0	23,55	28,17	9,03	19,87	NA	0,97	1,61	1,61	911,3	231,21	485,48	NA	0,55	1,2	2,2	23,39	54,51	28,04	3,68	NA	0	27,02	32,87	10,97	23,01	NA	0,87	1,44	1,44	1072,53
1205	1,48	3,34	0,33	0,68	1,65	1,69	81,3	40,92	41,16	1,48	0,55	1,23	2,25	138,11	55,62	14,79	10,96	10981,67	1,25	30,52	82,52	6,44	24,02	NA	0,72	1,29	1,3	129,93	53,12	90,29	0,66	0,73	2,72	3,73	59,46	72,84	18,1	4,85	NA	1,44	13,98	52,17	15,2	24,53	NA	1,39	2,55	2,57	168,5
1206	1,2	3,54	0,6	0,62	1,5	1,5	183,5	105,82	119,51	NA	0,66	1,95	2,95	63,46	66,13	1,81	NA	5141,5	0	31,39	94,87	6,89	37,77	3,39	1,13	1,16	1,22	179,06	4,43	144,64	8,89	0,82	4,48	5,48	7,29	81,77	8,42	NA	NA	0	0,14	6,91	3,01	35,91	1,15	0,87	1,08	1,08	139,37
1207	2,1	2,55	0,22	5,68	5,68	5,68	37,24	NA	6,63	NA	0,18	0,21	1,21	2,1	17,61	11,94	NA	NA	0	0	0	0,1	2,4	NA	1,05	1,05	1,05	489,7	NA	463,28	NA	0,96	22,02	23,02	0,1	95,66	0,11	NA	NA	0	0	0	1,95	3,1	0,27	2,7	2,7	2,7	50,05
1208	-128,51	125,66	-235,21	0,05	0,07	0,07	666,19	30,18	1566,42	NA	2,02	-1,98	-0,98	-115,72	202,27	-36,33	-1,67	NA	0	23,42	-29,37	-26,24	41,84	-40,04	0,06	0,24	0,24	555,46	NA	572,64	NA	1,63	-2,59	-1,59	-25,39	162,71	-0,05	-0,06	NA	0	0,96	4,92	13,26	699,75	NA	0,21	0,29	0,36	364,35
1209	3,53	17,72	1,33	0,35	1,31	1,31	136,82	87,45	90,98	NA	0,8	4,02	5,02	10,32	80,08	9,49	2,88	18134,5	12,55	2,55	37,19	0,91	4,55	0,4	0,32	1,11	1,11	160,86	100,23	75,27	NA	80,04	401,05	5,01	21,96	80,04	5,99	1,75	NA	32,44	9,3	86,26	-42,83	333,87	-12,53	0,51	0,73	0,73	106,48
1210	1,93	1,94	6,34	145,44	168,97	168,97	1193,6	164,38	6,99	NA	0,01	0,01	1,01	1,93	0,59	326,47	NA	NA	0	0	0	25,39	27,38	38,76	11,23	13,75	13,75	555,83	100,53	39,41	NA	7,28	7,85	1,08	25,39	7,28	348,95	NA	NA	0,11	0	0	36,11	40,77	NA	5,83	8,76	8,76	689,41
1211	6,21	8,08	1,57	1,3	4,34	4,34	91,87	63,67	19,88	NA	0,23	0,3	1,3	6,21	23,05	26,96	NA	NA	1,17	0	0	23,06	37,06	6,51	2,17	2,17	2,65	102,81	NA	37,82	18,2	0,38	0,61	1,61	23,06	37,79	61,01	NA	NA	0,6	0	0	-5,23	-11,84	-5,3	0,45	0,71	0,99	368,89
1212	-1,29	-1,29	NA	NA	NA	NA	NA	NA	NA	NA	NA	NA	1	-1,29	0	NA	NA	NA	0	NA	NA	8,65	9,39	49,03	10,53	12,78	12,78	2062,33	360	159,56	NA	0,08	0,08	1,08	8,65	7,82	110,63	NA	NA	0	0	0	-9,1	-10,82	NA	6,32	6,32	6,32	NA
1213	19,61	50,04	16,92	0,3	1,28	1,28	313,94	184,99	188,78	NA	0,61	1,55	2,55	20,35	60,8	39,76	1,78	NA	0	0,63	2,34	18,61	34,11	14,88	0,54	1,74	1,76	291,2	156,75	130,9	3,27	0,45	0,83	1,83	19,59	45,45	44,16	2,76	NA	0	0,59	2,76	19,5	27,54	15,43	1,07	2,49	2,54	288,02
1214	19,61	-2017,96	10,55	0,48	0,91	1	195,78	82,95	192,51	18,53	1,01	-103,9	-102,9	58,88	100,97	19,42	NA	8928	0	21,12	64,28	37,37	102,89	16,49	1,01	1,46	1,62	160,59	44,15	98,21	15,65	0,64	1,75	2,75	79,54	63,68	58,68	NA	NA	0	18,61	46,75	12,57	54,36	10,08	0,61	0,87	0,89	291,8
1215	9,27	27,45	11,19	0,04	1,08	1,19	439,36	299,84	286,75	32,02	0,66	1,96	2,96	24,76	66,24	13,99	1,6	8698,5	0	18,7	54,15	12,41	26,04	NA	0,06	1,35	1,5	860,72	569,35	442,72	64,6	0,52	1,1	2,1	24,44	52,34	23,71	2,16	NA	0	20,78	28,72	11,95	21,39	NA	0,42	1,66	1,82	358,08
1216	9,61	100	0,59	0,5	0,88	0,88	22,22	7,26	19,3	NA	0,9	9,41	10,41	705,8	90,39	36,1	0,53	6240,24	0	42,5	94,41	2,19	100	NA	0,6	1,71	1,71	42,71	27,45	24,66	NA	0,98	44,61	45,61	426,96	97,81	2,24	NA	NA	0	36,69	70,09	7,6	45,37	NA	1,19	1,26	1,26	60,05
1217	1,3	1,57	0,34	5,36	5,78	5,78	94,04	6,76	4,73	NA	0,17	0,21	1,21	1,3	17,3	7,5	NA	NA	12,22	0	0	29,4	36,23	15,32	5,01	5,3	5,3	189,64	10,34	21,08	NA	18,85	23,23	1,23	29,4	18,85	155,96	NA	NA	7,62	0	0	6,19	7,81	40,55	4,59	4,83	4,83	2385,2
1218	-9,57	161,14	-678,24	7,3	7,6	7,6	25796,41	60,93	202,04	NA	1,06	-17,84	-16,84	-5,61	105,94	-6,91	1,06	-75447	16,28	280,51	-86,7	0,97	-15,19	NA	14,48	14,65	14,65	20916,42	33,43	194,6	NA	1,06	-16,69	-15,69	4,16	106,37	2,64	1,15	NA	0	62,34	-23,88	3,93	-35,8	NA	2,81	2,83	2,83	3780,08
1219	5,36	16,26	1,77	0,34	1,16	1,49	120	58,03	66,6	23,72	0,67	2,03	3,03	21,82	67,04	10,67	3,71	6858	10,6	5,43	61,1	1,93	7,64	0,62	0,27	1,12	1,21	116,38	63,43	72,24	6,57	0,75	2,96	3,96	14,36	74,72	8	1,65	NA	5,07	2,86	40	0,04	0,13	0,01	0,85	1,42	1,53	76,35
1220	-3,65	-3,65	NA	NA	NA	NA	NA	NA	NA	NA	NA	NA	1	-3,65	0	NA	NA	NA	0	NA	0	0,38	0,41	4	11,09	11,09	11,09	3875,87	NA	345,6	NA	0,09	0,1	1,1	0,38	9,02	4,17	NA	NA	0	0	0	31,13	33,2	29,26	16,11	16,11	16,11	342,1
1221	3,53	11,7	0,44	0,3	1,3	1,33	45,55	30,73	30,8	0,92	0,7	2,32	3,32	19,04	69,85	7,04	3,88	50441,2	0	1,94	57,48	4,82	33,12	NA	0,61	1,15	1,16	209,55	95,16	174,41	0,72	85,44	586,8	6,87	11,83	85,44	6,61	6,77	NA	0	2,92	46,75	6,67	26,03	0,87	0,28	1,28	1,28	47,31
1222	0,88	0,89	1,93	150,66	159,97	163,34	798,42	45,02	4,83	16,54	0,01	0,01	1,01	0,88	0,61	143,75	NA	NA	0	0	0	2,36	2,46	1,76	19,37	23,6	24,15	271,73	47,18	11,13	6,05	0,04	0,04	1,04	2,36	4,14	56,96	NA	NA	0	0	0	23,97	40,23	11,49	3,86	3,98	4	174,48
1223	-16,06	290,62	-44,06	0	0,81	0,99	998,79	700,81	861,87	158,33	1,06	-19,1	-18,1	-4,51	105,53	-8,06	0,87	4495,5	0,2	31,7	224,71	1,89	-686,89	0,86	0,08	0,63	0,89	165,21	90,36	163,18	41,98	1	-365,33	-364,33	8,08	100,27	3,16	-0,02	NA	0	2,81	57,37	0,06	1123,33	0,04	0,51	0,86	0,96	273,73
1224	37,41	50,61	11,24	1,51	4,71	4,71	109,35	73,51	22,97	0	0,26	0,35	1,35	39,19	26,07	143,54	NA	9559	0	0,53	3,45	5,24	26,57	2,63	0,22	0,82	1,13	182,66	83,57	138,79	43,37	80,27	406,83	5,07	7,46	80,27	10,83	1,74	NA	0	0,81	10,82	6,81	26,06	NA	0,25	0,93	1,1	93,6
1225	6,43	27,16	12,35	0,38	0,54	0,54	699,57	85,69	528,11	NA	0,76	3,22	4,22	6,43	76,33	15,4	0,4	NA	0	0	0	-3,33	-38,86	-13,71	0,39	0,54	0,54	1500,43	195,73	1354,04	NA	0,91	10,68	11,68	-3,33	91,44	5,13	0,17	NA	0	0	0	-6,42	-245,33	-16,67	0,1	0,27	0,27	945,09
1226	12,43	25,7	17,5	1,1	1,81	1,81	512,4	185,05	261,72	NA	0,52	1,07	2,07	12,68	51,65	27,32	7,27	NA	0	0,35	1,36	16,66	34,95	NA	1,12	1,85	1,85	388,24	145,97	200,91	NA	0,52	1,1	2,1	16,86	52,33	33,64	14,33	NA	0	0,16	0,65	31,62	46,44	NA	1,1	3,07	3,07	245,84
1227	12,79	54,63	5,24	0,32	1,3	1,3	149,17	110,45	112,99	0	0,77	3,27	4,27	19,97	76,59	16,7	87,52	NA	0	2,94	28,53	4,47	16	1,84	0,6	1,39	1,39	149,77	84,2	106,77	NA	0,72	2,58	3,58	5,2	72,09	6,2	NA	NA	0	0,3	13,59	18,6	34,34	5,71	0,86	2,18	2,18	111,72
1228	1,68	4,52	3,37	0,02	0,35	1,58	731,48	100,49	245,22	371,48	0,62	1,67	2,7	8,15	62,94	11,37	1,67	19496,72	23,72	13	44,2	-1,7	-5,61	-2,37	0,03	0,57	1,3	507,54	126,05	185,96	173,49	0,64	2,11	3,3	4,61	63,96	4,57	1,23	NA	22,72	5,86	44,98	1,6	5,44	1,53	0,11	0,39	0,78	347,84
1229	1,08	1,08	5,82	NA	NA	NA	1964,38	NA	NA	NA	NA	NA	1	1,08	0	NA	NA	NA	0	0	0	11,98	12,4	75,16	29,59	29,59	29,59	2282,61	NA	76,29	NA	3,38	3,5	1,03	11,98	3,38	354,66	NA	NA	0	0	0	6,81	6,95	45,26	51,13	51,13	51,13	2418,13
1230	0,38	2,83	0,14	0,01	0,92	0,93	131,06	99,65	96,53	1,13	0,87	6,44	7,44	8,81	86,56	3,59	0,7	46283,17	10,67	3,03	30,08	3,97	19,8	NA	0,01	0,78	0,82	103,8	39,88	72,21	3,16	0,8	3,99	4,99	17,53	79,97	10	0,79	14220,17	5,03	2,83	36,49	3,62	21,02	NA	0,13	0,97	0,98	84,56
1231	16,47	56,01	12,98	0,36	1,46	1,48	286,97	163,18	149,21	2,88	0,7	2,39	3,4	20,31	70,61	23,45	1,94	NA	0	3,03	22,38	-36,09	-104,67	NA	0,87	-4,07	-4,12	146,07	73,46	-22,23	1,15	65,01	188,55	2,9	8,26	65,01	-48,16	1,05	NA	0	13,25	109,11	111,18	294,58	NA	-0,01	0,26	0,28	66,39
1232	3,45	26,9	3,02	0,1	1,5	1,5	318,78	256,66	184,36	0,85	0,87	6,8	7,8	11,18	87,18	7,15	1,07	NA	0	6,77	49,81	0,58	3,25	NA	0,02	3,03	3,12	766,3	666,87	221,84	19,51	0,82	4,56	5,56	7,38	82,01	3,98	1,71	NA	0	9,72	51,98	2,42	19,3	NA	1	4,88	5,11	455,94
1233	7,07	40,31	19,09	0,09	0,39	0,39	983,3	241,09	802,05	NA	0,82	4,71	5,71	7,07	82,47	26,27	0,27	NA	0	0	0	-3,77	-10,64	-4,75	0,54	0,68	0,68	458,72	40	293	NA	0,65	1,82	2,82	5,73	64,58	41,48	0,63	NA	0	11,96	21,76	22,95	29,42	23,74	2,03	2,07	2,07	376,48
1234	2,27	12,03	0,63	0,88	1,23	1,23	101,3	28,55	81,3	NA	0,81	4,3	5,3	4,38	81,15	2,8	NA	NA	0	0,59	27,13	-0,15	-1,21	-0,05	0,26	1,14	1,14	125,51	96,04	108,55	NA	0,87	6,97	7,97	17,25	87,45	-0,17	NA	NA	0	6	63,72	3,04	30,94	0,9	0,22	1,1	1,1	108,01
1235	5,16	11,45	17,63	0,33	1,85	1,85	1242,82	236,28	662,88	NA	0,55	1,22	2,22	5,16	54,91	9,41	NA	NA	0	0	0	16,78	33,32	NA	0,12	1,79	2,01	229,11	39,2	112,43	24,73	0,5	0,99	1,99	16,78	49,66	33,78	NA	NA	0,04	0	0	4,67	14,19	NA	0	1,42	1,49	458,7
1236	26,5	541,71	16,46	0,52	1,05	1,05	226,16	109,39	208,74	NA	0,95	19,44	20,44	40,13	95,11	29,46	6,47	NA	0	8,47	29,92	16,73	84,1	14,69	0,44	0,84	0,84	319,68	100,24	249,56	NA	80,11	402,81	5,03	22,07	80,11	29,99	0,64	NA	0	3,48	11,77	-5,95	-22,57	-2,41	0,37	0,87	0,87	147,31
1237	-38,75	-39,78	-1581,11	40,35	40,35	40,35	9955,2	NA	364	NA	0,03	0,03	1,03	-36,96	2,59	-1497,89	NA	-674,5	0	73,33	-4,89	-28,57	-37	NA	5,78	5,78	5,78	872,83	NA	149,36	NA	0,23	0,29	1,29	-17,13	22,77	-125,45	NA	NA	0	20,21	296,88	-11,92	-16,41	NA	4,21	4,27	4,27	748,87
1238	-16,35	-16,9	-16,32	30,5	30,5	30,5	349,37	NA	11,78	NA	3,28	3,39	1,03	-16,35	3,28	-498,62	NA	NA	0	0	0	-65,5	-83,17	NA	4,71	4,71	4,71	NA	NA	NA	NA	21,25	26,98	1,27	-65,5	21,25	-308,25	NA	NA	0	NA	0	60,78	66,14	57,03	12,33	12,33	12,33	341,52
1239	0	0	NA	NA	NA	NA	NA	NA	NA	NA	NA	NA	1	0	0	NA	NA	NA	0	NA	NA	3,59	36,16	1,3	0,15	0,34	1,11	131,87	21,85	117,47	90,96	0,9	9,07	10,07	3,59	90,07	3,99	NA	NA	0	0	0	8,09	65,65	2,64	0,64	1,11	1,14	118,79
1240	2,13	8,87	2,47	0,01	0,81	0,81	421,69	230,6	249,09	NA	0,76	3,16	4,16	5,58	75,99	7,79	0,7	NA	12,97	4	30,93	1,01	5,44	NA	0,04	1	1	429,77	245,6	225,67	NA	0,81	4,37	5,37	4,66	81,39	5,04	0,99	NA	26,74	2,98	28,87	7,63	35,43	NA	0	1,3	1,3	354,92
1241	8,09	16,96	2,47	0,1	1,17	1,17	110,98	56,5	17,96	0,07	0,52	1,1	2,1	34,8	52,3	50,3	1,17	18816,46	31,76	8,14	42,56	5,15	24,8	NA	0,14	1,18	1,18	390,98	251,4	160,78	0,15	0,69	3,31	4,82	21,6	68,68	22,84	1,01	NA	20,74	12,89	35,11	5,61	21,56	NA	0,08	1,16	1,16	242,26
1242	0,81	6,46	0,95	0,16	1,23	1,23	424,37	201,73	187,5	NA	0,87	6,94	7,94	7,04	87,41	0,93	1,22	NA	41,79	7,25	107,03	NA	NA	NA	NA	NA	NA	NA	NA	NA	NA	NA	NA	NA	NA	NA	NA	NA	NA	NA	NA	NA	0,03	0,17	NA	0,08	0,48	1,16	386,95
1243	7,63	11,84	5,5	1,33	2,24	2,24	262,74	82,2	60,81	NA	0,36	0,55	1,55	21,1	35,6	79,42	2,95	30451,67	11,34	9,73	30,88	16,22	89,65	NA	0,61	1,14	1,14	311,22	130,51	201,39	NA	81,91	452,81	5,53	27,76	81,91	24,65	2,36	NA	15,51	7,21	22,85	19,69	92,63	NA	0,89	1,06	1,06	352,91
1244	-2,59	-66,98	-11,68	0,05	0,06	0,06	1641,36	10,1	1327,93	0	0,96	24,87	25,87	-2,59	96,13	15,99	0,19	NA	0	0	0	-2,93	-146,06	NA	0,01	0,02	0,02	1327,13	12,05	1045,7	0	0,98	48,79	49,79	-2,93	97,99	20,44	0,21	NA	0	0	0	2,89	52,65	NA	0	0,02	0,02	926,15
1245	-7,68	-58,47	-6,85	0,11	0,94	0,96	324,64	231,27	278,37	5,28	0,87	6,61	7,62	-1,35	86,87	2,2	0,82	8324,33	0	5,64	72,24	6,65	33,84	NA	0,46	0,97	1	187,94	76,71	149,09	3,67	80,36	409,24	5,09	13,98	80,36	13,43	1,04	NA	0	2,82	33,96	11,21	42,83	NA	0,02	0,8	1,03	207,05
1246	-0,11	-0,12	NA	15,89	15,89	18,58	NA	NA	NA	NA	0,05	0,06	1,06	29,9	5,38	-2,08	NA	892	0	NA	90,02	19,79	21,46	28,24	6,91	10,76	12,79	519,63	154,73	40,19	81,55	7,82	8,48	1,08	44,16	7,82	253,02	NA	NA	0	34,8	46,39	16,43	17,68	13,86	4,76	4,76	14,08	307,23
1247	1,02	5,41	0,2	0,24	1,3	1,33	70,35	55,46	52,24	1,28	0,81	4,32	5,32	13,62	81,19	1,25	NA	7413	5,53	2,44	74,27	3,61	28,23	1,59	0,03	0,93	0,94	159,91	122,79	137,43	1,63	0,87	6,82	7,82	10,36	87,21	9,72	0,71	NA	0	2,96	39,65	2,6	21	1,23	0,05	0,76	0,77	172,36
1248	4,61	34,68	3,87	0,09	1,03	1,05	305,54	197,38	154,18	2,95	0,87	6,52	7,52	12,08	86,7	5,32	1,11	11257,13	30,93	6,27	47,27	7,5	28,53	4,22	0,05	1,43	1,43	205,11	155,5	40,95	0,5	0,74	2,81	3,81	17,9	73,72	24,5	2,18	NA	51,04	4,07	21,25	2,94	18,96	NA	0,02	1,06	1,11	301,52
1249	0,17	0,18	NA	10,35	10,35	10,35	5236,69	NA	500,31	NA	0,1	0,11	1,11	2,05	9,66	1,71	NA	NA	0	20	48,34	5,61	6,27	57,98	8,55	9,49	9,49	3761,58	367,08	392,22	NA	0,11	0,12	1,12	16,08	10,54	53,22	NA	NA	0	108,17	108,17	-6,47	-6,53	NA	109,48	109,48	109,48	NA
1250	6,64	10,44	4,16	1,57	2,86	2,87	227,99	89,3	71,27	0,92	0,36	0,57	1,57	6,64	36,42	23,23	7,47	NA	0	0	0	2,39	5,25	NA	1,01	1,8	1,8	275,24	105,22	138,59	0,63	0,54	1,19	2,19	2,39	54,42	10,63	5,99	NA	0	0	0	3,59	7,85	NA	0,92	1,7	1,7	166,21
1251	0,22	0,29	0,29	0,09	3,26	3,26	481,01	389,63	122,66	NA	0,26	0,35	1,35	0,22	25,78	28,96	4,69	NA	0	0	0	5,18	6,47	1,99	1,37	3,11	3,11	140,08	48,43	27,71	NA	0,2	0,25	1,25	5,18	20	109,24	2,12	NA	0	0	0	2,89	5,37	1,23	0,44	1,66	1,66	155,2
1252	2,46	27,82	2,78	0,04	0,75	0,75	411,35	124,19	108,49	0,91	0,68	7,71	11,32	9,57	91,16	13,31	0,49	14353,77	16,29	8,03	43,3	-0,02	-0,08	-0,03	0,01	0,56	0,6	574,58	97,11	163,17	6,89	0,54	2,31	4,28	10,49	53,99	15,54	0,56	NA	2,33	11,38	38,71	3,81	11,91	4,76	0,26	0,38	0,4	455,13
1253	104,88	263,3	39,32	1,46	1,46	1,66	136,47	NA	81,21	16,92	0,6	1,51	2,51	104,88	60,17	174,33	NA	NA	0	0	0	23,05	49,7	28,29	1,87	1,87	1,87	446,66	NA	236,83	NA	0,54	1,16	2,16	23,05	53,61	43	NA	NA	0	0	0	4,71	20,58	78	1,3	1,3	1,3	6030,98
1254	-48,73	-279,35	-14,86	0,25	0,69	0,71	111,03	37,16	84,12	2,04	0,83	4,73	5,73	101,76	82,56	-34,65	0,44	NA	0	45,9	118,81	14,17	72,04	7,71	0,14	1,17	1,18	198,11	158,83	153,77	0,08	0,8	4,09	5,09	64,54	80,34	25,76	2,61	NA	0	27,42	66,3	28,52	49,4	9,47	1,39	1,59	1,59	120,9
1255	0,1	1,44	0,1	0,01	0,25	0,98	368,73	82,97	278,34	251,21	0,93	13,55	14,55	4,24	93,13	3,72	0,81	11234,67	16,75	4,2	46,56	1,12	6	NA	0,3	0,46	0,77	74,16	10	56,22	18,17	0,81	4,36	5,36	15,71	81,34	13,41	0,51	NA	4,49	2,19	30,09	0,25	1,42	NA	0,21	0,64	0,72	170,72
1256	-1,12	-1,12	NA	NA	NA	NA	NA	NA	NA	NA	NA	NA	1	-1,12	0	NA	NA	NA	0	NA	NA	8,81	37,97	NA	0,21	2,31	2,31	1160,36	655,25	495,87	NA	0,77	3,31	4,31	8,81	76,8	11,47	NA	NA	0	0	0	2,99	15,53	NA	0,61	1,33	1,33	194,93
1257	-3,94	-10,01	-15,17	23,59	36,5	36,5	905,14	480	37,2	NA	0,61	1,54	2,54	-3,94	60,67	-6,49	NA	NA	0	0	0	12,29	27,25	5,68	10,91	15,34	15,34	168,11	48,02	10,84	NA	0,55	1,22	2,22	12,29	54,9	22,39	NA	NA	0	0	0	10,92	21,24	59,12	14,24	19,22	19,22	1971,35
1258	0,25	0,82	0,2	0,42	1,43	1,43	298,29	208,09	206,08	NA	0,7	2,32	3,32	0,25	69,85	0,35	NA	NA	0	0	0	-1,84	-7,71	-16,46	0,33	1,16	1,16	3250,96	2010,27	2446,35	NA	76,09	318,17	4,18	-1,84	76,09	-2,42	1,98	NA	0	0	0	-7,25	-28,06	-2,13	0,08	1,16	1,16	107,24
1259	19,84	26,78	8,01	1,99	3,11	3,11	147	37,46	33,48	0,08	0,26	0,35	1,35	66,21	25,91	89,25	2,74	15254,33	0	18,73	58,48	10,7	43,42	NA	0,03	1	1,16	272,44	172,35	112,46	30,94	0,75	3,06	4,06	51,64	75,36	17,46	1,62	NA	29,93	22,08	49,94	3,34	21,68	NA	0,13	0,8	0,81	192,52
1260	1,36	18,99	1,06	0,52	1,08	1,08	118,45	146,41	260,43	NA	0,93	12,94	13,94	1,62	92,83	1,47	NA	1637	0	0,2	14,66	-0,82	-16,59	-0,46	0,32	1,05	1,05	205,09	141,12	192,86	NA	95,08	1934,05	20,34	-0,09	95,08	-0,86	NA	NA	0	0,3	34,76	7,11	61,06	NA	0,4	1,09	1,09	606,53
1261	0,83	9,91	0,7	0,39	1,09	1,09	228,31	195,73	279,03	NA	0,92	11	12	0,83	91,66	0,9	NA	NA	0	0	0	6,73	38,15	7,24	0,54	1,14	1,14	391,62	160,77	248,98	NA	0,82	4,67	5,67	6,73	82,36	13,26	1,47	NA	18,08	0	0	3,05	22,27	NA	0,54	1,08	1,08	191,65
1262	70,52	95,98	57,68	2,63	3,77	3,77	297,71	89,08	78,1	NA	0,27	0,36	1,36	87,83	26,53	265,85	NA	NA	0	14,16	15,71	17,18	20,64	8,88	3,56	5,96	5,96	188,18	75,17	31,21	NA	0,17	0,2	1,2	36,19	16,77	102,44	NA	NA	0	9,83	37,43	12,01	12,86	4,09	3,36	15,1	15,1	124
1263	-8,13	-8,13	NA	NA	NA	NA	NA	NA	NA	NA	NA	NA	1	-8,13	0	NA	NA	NA	0	NA	0	4,61	5,19	6,56	9,05	9,05	9,05	517,72	NA	56,59	NA	0,11	0,12	1,12	4,61	11,05	41,75	NA	NA	0	0	0	47,37	53,45	18,81	5,86	5,86	8,79	144,55
1264	2,49	4,23	1,49	0,15	0,31	0,31	217,56	13,56	84,28	NA	0,41	0,7	1,7	49,15	41,08	45,12	0,7	7157,9	0	27,89	70,38	30,12	42,08	10,61	0,83	1,01	1,01	128,15	5,89	34,02	NA	0,28	0,4	1,4	68,87	28,41	166,59	1	NA	0	13,64	41,47	6,52	12,54	2,5	0,38	1,36	1,36	139,52
1265	-4,37	-12,14	-59,37	0,05	0,27	0,32	4950,59	563,3	2570,99	117,91	0,53	1,46	2,78	-3,62	64,04	0,91	0,43	22159,75	0	10,08	66,04	-0,09	-0,25	NA	0,06	0,38	0,45	5149,16	846,88	2662,8	180,51	0,55	1,53	2,79	0,4	54,75	-0,16	0,5	NA	0	5,04	9,83	1,24	2,81	NA	0,22	0,64	0,64	4412,17
1266	9,27	33,1	3,45	0,36	0,39	1,37	135,53	3,18	96,08	95,23	0,72	2,57	3,57	14,41	72	14,16	15,39	7570	0	1,91	24,52	13,54	39,52	5,3	0,33	0,41	1,53	142,49	7,33	92,06	103,38	0,66	1,92	2,92	25,83	65,74	20,6	NA	NA	0,14	3,81	30,43	9,8	21,73	3,6	0,12	0,27	1,54	133,77
1267	0,29	NA	0,2	NA	NA	NA	257,16	188,46	NA	2,06	NA	NA	NA	16,47	0	NA	0	21190,2	0	11,43	79,15	3,98	12,82	NA	0,1	1,29	1,3	280,4	218,25	158,62	1,98	0,68	2,21	3,22	17,25	68,45	8,84	4,5	12114,5	10,35	7,4	48,06	1,82	7,2	NA	0,07	1,18	1,2	442,59
1268	-5,02	-11,76	NA	0,75	0,75	1,75	NA	NA	NA	NA	0,57	1,34	2,34	-5,02	57,28	-8,77	NA	NA	0	NA	0	-4,78	-40,6	NA	0,7	1,17	4,61	NA	NA	NA	NA	0,88	7,5	8,5	-4,78	88,23	-5,41	NA	NA	0	NA	0	6,17	71,14	6,2	0,22	6,76	12,78	365,43
1269	7,74	25,92	20,44	0,31	0,33	1,36	961,18	13,34	664,93	692,76	0,7	2,35	3,35	14,25	70,12	11,04	6,35	1328,5	0	17,18	227,78	-3,57	-10,21	-5,73	0,18	0,68	1,45	583,73	187,53	373,75	287,69	0,65	1,86	2,86	5,48	65,01	-5,5	5,77	NA	0	14,52	-18,19	6,69	16,29	5,97	0,46	0,79	1,6	324,83
1270	-3,81	-292,72	-2,27	0,11	0,73	0,99	216,45	128,35	206,19	53,15	0,99	75,84	76,84	11,89	98,7	-3,42	0,37	29762,5	0	9,34	100,17	-0,36	-30,9	-0,19	0,12	0,81	0,98	186,57	118,26	172,69	30,52	0,99	84,06	85,06	27,39	98,82	-0,37	0,21	NA	0	10,87	69,79	2,64	68,83	1,29	0,19	0,9	1,01	178,25
1271	2,72	11,38	1,1	2,34	2,69	2,69	146,81	10,51	29,46	0	0,76	3,18	4,18	123,57	76,06	28,12	1,76	NA	0	48,74	83,75	9,85	35,24	2,74	1,01	1,49	1,49	101,17	23,87	50,62	0	0,72	2,58	3,58	97,1	72,04	37,74	1,99	NA	0	24,25	73,27	9,11	25,94	3,39	1,94	2,05	2,05	135,37
1272	68,68	89,66	22,01	2,43	4,3	4,3	73,69	50,16	26,83	0	0,23	0,3	1,31	73,82	23,39	295,32	NA	19869,67	0	1,65	5,44	51,46	56,13	32,56	8,23	12,01	12,01	230,32	71,77	18,96	NA	0,08	0,09	1,09	55,86	8,33	618,08	NA	NA	0	2,78	6,18	18,99	22,74	19,63	4,21	5,47	5,47	376,18
1273	2,84	21,94	1,63	0,69	0,99	1,07	208,44	46,89	155,35	12,47	0,87	6,73	7,73	13,47	87,06	9,74	1,25	NA	0	6,09	45,31	4,31	22,7	2,32	0,53	1,12	1,16	196,01	82,1	138,79	5,33	0,81	4,27	5,27	19,8	81,02	14,78	1,68	NA	0	6,16	37,72	14,24	44,87	4,24	0,31	1,43	1,44	108,35
1274	12,05	63,46	20,58	0,68	1,1	1,1	621,58	126,27	297,9	NA	0,81	4,26	5,26	23,29	81,01	25,7	1,09	26790,67	0	19,18	41,32	-3,67	-228,89	NA	0,98	1,31	1,31	986,92	59,29	77,16	0	0,98	61,41	62,41	5,22	98,4	1,31	1,07	NA	75,67	17,34	82,77	1,11	30,81	1,93	1,42	0,39	0,39	632,7
1275	-125,23	-125,23	NA	NA	NA	NA	NA	NA	NA	NA	NA	NA	1	-125,23	0	NA	NA	NA	0	NA	0	-20,22	-90,07	-1,06	0,04	1,31	1,31	19,08	18,33	14,45	NA	0,78	3,46	4,46	232,36	77,56	-26,07	NA	NA	0	9,76	78,86	73,76	87,85	13,99	1,64	6,57	6,57	69,03
1276	1,73	12,52	8,13	0,41	0,56	0,56	1709,86	21,81	149,43	NA	0,86	6,23	7,23	1,78	86,17	8,73	0,97	NA	0	0,22	0,33	1,93	11,81	NA	1,84	1,99	1,99	1726,37	8,58	57,04	NA	0,84	5,13	6,13	1,93	83,68	9,56	1,05	NA	0	0	0	1,52	8,44	6,67	0,09	0,24	0,24	1600,75
1277	NA	NA	NA	NA	NA	NA	NA	NA	NA	NA	NA	NA	NA	NA	NA	NA	NA	NA	NA	NA	NA	NA	NA	NA	NA	NA	NA	NA	NA	NA	NA	NA	NA	NA	NA	NA	NA	NA	NA	NA	NA	NA	NA	NA	NA	NA	NA	NA	NA
1278	5,1	15,57	36,15	1,51	1,56	1,56	2578,28	74,77	1636,62	NA	0,67	2,05	3,05	5,1	67,22	7,59	NA	NA	0	0	0	-13,98	-21,54	-35,37	3,13	3,59	3,59	921,28	117,82	253,49	NA	0,35	0,54	1,54	-13,98	35,12	-39,8	NA	NA	0	0	0	14,95	46,68	19,05	0,31	1,51	1,51	463,87
1279	-2,99	-52,48	-1,93	0,48	0,74	0,91	235,28	55,47	218,43	38,03	0,94	16,53	17,53	25,24	94,3	-3,17	0,42	7592,9	0	18,25	92,79	2,87	38,26	1,41	0,33	0,82	0,92	179,31	79,82	163,26	15,95	0,93	12,35	13,35	23,43	92,51	7,05	0,53	NA	0	7,44	51,95	3,55	36,05	3,21	0,2	0,61	0,94	329,29
1280	43,15	94,9	19,55	0,36	1,47	1,75	164,88	95,97	86,24	24,73	0,54	1,2	2,2	72,23	54,53	91,3	7,11	44988,2	0	13,17	30,67	56,1	96,13	NA	0,4	2,07	2,41	141,3	93,07	55,72	19,21	0,42	0,71	1,71	83,13	41,58	144,47	25,34	NA	0	7,53	18,44	52,46	94,95	16,88	0,33	1,96	2,27	117,12
1281	0,4	0,4	0,57	5006	5006	5006	522,71	NA	0,1	NA	0	0	1	0,4	0,02	2000	NA	NA	0	0	0	9,92	10,77	131,3	12,64	12,64	12,64	4819,83	NA	377,22	NA	7,91	8,59	1,09	9,92	7,91	125,31	NA	NA	0	0	0	22,29	23,74	14	16,33	16,33	16,33	228,64
1282	25,64	32,57	15,06	3,12	4,34	4,41	213,79	50,15	41,22	3,01	0,21	0,27	1,27	50,82	21,3	145,39	5,8	25226,27	0	14,79	36,88	18,23	24,72	11,82	2	3,08	3,12	235,98	61,92	57,44	2,3	0,26	0,35	1,36	41,18	26,1	80,21	3,2	NA	0	10,66	32,35	11,62	18,32	7,39	0,61	1,95	1,98	231,42
1283	1,06	4,12	0,14	0,05	1,34	1,35	47,92	46,14	35,63	0,04	0,74	2,9	3,9	15,58	74,35	1,42	NA	1791	0	1,93	82,41	7,26	29,79	4,11	0,38	1,32	1,32	206,03	145,44	154,09	0,19	75,62	310,2	4,1	7,35	75,62	9,6	NA	NA	0	0,05	3,17	1,2	5,26	0,45	0,22	1,3	1,3	136,46
1284	6,14	31,62	33,78	332,43	623,74	623,74	2003,29	163,3	0,56	NA	0,81	4,15	5,15	6,21	80,59	15,97	1,21	1091900	67,72	0,4	0,43	6,33	30,77	NA	24,29	40,57	40,57	1950,89	159,85	2,31	NA	0,79	3,84	4,86	6,41	79,01	16,95	1,25	3464	65,42	0,3	0,33	7,6	34,36	NA	100,24	159,09	159,09	1839,33
1285	35,41	90,52	9,95	0,95	1,25	1,25	102,24	17,29	58,7	NA	0,59	1,51	2,56	63,63	60,88	123,87	NA	21903	0	7,93	24,72	13,61	46,22	NA	0,9	1,03	1,03	134,43	6,18	48,56	NA	0,7	2,39	3,4	26,33	70,22	38,1	1,1	NA	0	3,33	17,48	8,58	23,3	NA	1,05	1,24	1,24	57,85
1286	-18,56	139,3	-9,17	0,13	0,54	1,29	179,81	55,43	137,49	105,55	1,13	-8,51	-7,51	32,68	113,32	-16,38	NA	3373,89	0	25,31	153,04	9,91	-142,23	2,34	8,92	13,66	13,66	86	19,11	4,03	NA	1,07	-15,35	-14,35	100,07	106,97	11,46	-0,2	NA	0	21,3	86,14	1,72	-36,48	0,67	5,4	9,26	9,68	141,42
1287	0	0	NA	NA	NA	NA	NA	NA	NA	NA	NA	NA	1	0	0	NA	NA	NA	0	NA	NA	-7,03	-72,47	NA	0,01	0,01	0,01	NA	NA	NA	NA	0,9	9,31	10,31	-7,03	90,3	-4,66	0,1	NA	0	NA	0	6,77	42,81	NA	0,28	0,28	0,28	857,78
1288	1,12	100	0,83	0,3	1,01	1,01	271,6	188,32	265,62	NA	0,99	88,66	89,66	1,12	98,88	1,13	NA	NA	0	0	0	9,41	89,02	1,87	0,35	0,58	0,58	72,32	14,62	63,96	NA	0,89	8,46	9,46	54,32	89,42	10,53	0,22	NA	0	8,92	75,43	78	25,39	NA	NA	NA	NA	12,77
1289	26,91	88,85	5,72	0,88	1,52	1,52	77,4	32,3	50,33	NA	0,7	2,3	3,3	49,63	69,71	38,61	NA	5309	0	4,83	44,49	24,31	46,83	NA	0,42	1,06	2,08	97,56	29,98	46,3	47,22	0,48	0,93	1,93	26,39	48,08	50,56	NA	NA	0	0,27	3,24	14,33	31,73	4,64	0,04	0,56	1,83	117,91
1290	2,05	21,06	4,93	0,98	1,18	1,18	875,71	124,79	714,95	1,85	0,9	9,29	10,29	19,02	90,28	3,34	5,05	21377,38	0	40,83	88,32	16,07	71,48	NA	0,84	1,37	1,37	477,39	170,09	339,02	0,93	0,78	3,45	4,45	32,2	77,52	21,85	15	NA	0	15,47	31	26,73	79,14	26,07	0,48	1,54	1,55	355,08
1291	0	0	NA	NA	NA	NA	NA	NA	NA	NA	NA	NA	1	0	0	NA	NA	NA	0	NA	NA	-9,6	-10,62	NA	10,42	10,42	10,42	NA	NA	NA	NA	9,6	10,62	1,11	-9,6	9,6	-100	NA	NA	0	NA	NA	28,51	31	40,27	12,43	12,43	12,43	514,1
1292	-2,77	-8,29	-0,79	0,34	1,35	1,37	104,04	68,63	68,01	1,03	0,67	1,99	2,99	27,94	66,6	0,66	3,46	1583,85	0	8,78	90,83	8,94	25,33	3,27	0,52	1,51	1,55	133,26	82,26	83,29	3,54	0,65	1,83	2,83	48,94	64,72	16,33	39,75	NA	0	10,22	52,23	3,39	11,21	1,37	0,47	1,44	1,46	146,57
1293	2,07	18,6	1,1	0,04	0,95	0,96	193,54	142,54	156,27	0,82	0,89	8	9	2,13	88,89	8,15	0,84	NA	0	0,03	0,49	-0,98	-11,39	-0,67	0,23	0,83	0,84	249,63	130,65	157,09	2,06	0,91	10,58	11,61	-0,97	91,17	7,51	0,43	NA	25,15	0	0	-0,4	-4,24	-0,33	0,43	0,9	0,9	303,06
1294	2,54	69,69	2,28	0,21	0,48	0,48	326,53	32,99	142,47	0,06	0,96	26,38	27,38	9,83	96,35	5,11	0,78	20774	27,49	6,53	54,97	-19,28	132,61	-98,81	0,07	0,15	0,15	1865,22	51	977,82	0,89	1,15	-7,88	-6,88	-10,81	114,54	-9,92	0,47	NA	28,09	30,75	209,11	-2,03	11,61	-6,62	0,05	0,18	0,18	1184,49
1295	-3,71	-4,62	-1,33	2,31	3,01	3,01	130,27	17,61	25,33	0,18	0,2	0,25	1,25	5,38	19,75	43,31	2	20715,5	0	3,25	44,08	-0,47	-0,62	NA	1,85	3,21	3,39	117,14	25,6	18,82	3,44	0,24	0,32	1,32	9,14	24,35	44,2	1,88	NA	0	2,21	26,78	-4,23	-10,24	NA	0,39	1,17	1,31	176,4
1296	-0,91	-1,72	-5,46	0,3	2,13	2,13	2179,43	1854,92	1000,23	NA	0,47	0,88	1,88	5,92	46,85	-1,95	NA	NA	0,45	40,93	87,87	8,12	14,78	NA	0,89	2,22	2,22	1103,41	655,1	491,83	NA	0,45	0,82	1,82	14,35	45,07	18,01	NA	NA	0	0	0	11,62	14,62	NA	1,81	4,87	4,87	510
1297	5,89	9,43	4,14	2,83	2,83	2,83	255,7	NA	88,15	NA	0,38	0,6	1,6	12,4	37,57	15,67	NA	2069	0	4,58	41,76	9,47	13,76	3,93	3,21	3,5	3,5	151,02	12,2	42,68	NA	0,31	0,45	1,45	16,35	31,16	30,4	NA	NA	0	2,85	30,33	33,43	46,41	21,91	1,27	3,02	3,11	238,54
1298	0,48	196,48	0,89	0,04	0,9	0,9	682,86	36,25	476,15	0,01	1	412,56	413,56	0,59	99,76	0,78	0,04	NA	29,09	0,22	6,01	-2,75	167,34	-3,45	0,28	0,36	0,48	456,79	36,13	439,07	53,9	101,64	-6189,17	-60,89	-1,3	101,64	0,17	0,05	NA	0	1,45	5,44	46,84	104,2	55,72	0,34	0,47	0,47	432,95
1299	2	4,08	0,75	2	2	2	136,74	NA	67,65	NA	0,5	1,02	2,04	2	51,07	3,99	NA	NA	0	0	0	5,73	6,5	1,22	8,43	8,43	8,43	77,65	NA	9,11	NA	11,86	13,46	1,13	12,86	11,86	48,27	NA	NA	0	1,52	29,98	19,96	21,48	9,12	14,06	14,06	14,06	166,4
1300	0,75	1,74	1,15	0,61	1,76	1,76	558,54	360	313,75	NA	0,57	1,31	2,31	0,75	56,8	1,32	NA	NA	0	0	0	10,81	81,05	3,01	0,1	1,11	1,15	101,45	87,98	86,93	3,54	0,87	6,5	7,5	76,48	86,64	12,48	NA	NA	0	12,7	55,91	3,51	27,95	1,04	0,73	1,11	1,14	107,76
1301	39,16	66,75	743,56	1,33	2,42	2,42	3588,76	3076,27	2825,6	0	0,41	0,7	1,7	39,16	41,34	94,73	NA	NA	0	0	0	0,13	0,22	0,07	0,41	1,35	2,55	201,26	73,01	77,94	93,82	0,4	0,66	1,66	6,97	39,82	0,33	NA	NA	0	2,84	38,75	-0,38	-1,2	-0,23	0,01	0,34	0,68	219,49
1302	-5,71	-5,71	-19,31	NA	NA	NA	1231,81	206,31	NA	NA	NA	NA	1	-5,71	0	NA	NA	NA	0	0	0	-38,51	100	NA	0,59	0,59	0,59	NA	NA	NA	NA	138,51	-359,67	-2,6	-38,51	138,51	-27,8	-2,06	NA	0	NA	0	-9,26	-11,3	NA	4,74	5,28	5,28	NA
1303	16,2	54,88	4,29	0	1,42	1,42	96,42	95,19	47,59	0	0,7	2,39	3,39	46,18	70,47	23	NA	13585	20,32	7,94	39,64	11,51	34,01	2,25	0,15	1,38	1,38	71,07	56,93	40,71	NA	0,66	1,95	2,95	43,68	66,15	21,45	3,76	NA	8,19	6,28	53,08	0,22	0,82	0,08	0,5	1,41	1,41	131,08
1304	11,9	29,64	11,32	0,8	0,88	0,88	346,53	15,51	103,17	NA	0,6	1,49	2,49	21,15	59,87	66,65	0,86	NA	29,76	8,81	16,33	-40,23	-135,24	-30,12	0,81	0,84	0,84	272,56	7,31	189,37	NA	0,7	2,36	3,36	-30,27	70,25	29,6	0,73	NA	0	7,46	17,68	-212,88	184,96	-106,94	0,43	0,46	0,46	182,86
1305	-15,09	-17,62	-5,38	5,89	6,04	6,9	129,81	2,65	18,15	15,91	0,14	0,17	1,17	48,24	14,33	-105,34	NA	3995	0	22,59	107,66	7,96	9,59	2,42	5,02	5,37	6,01	110,59	6,29	18,2	11,71	0,17	0,2	1,2	90,51	17	46,81	NA	NA	0	25,08	80,18	6,76	9,16	2,15	2,24	3,58	3,92	115,6
1306	65,02	71,69	NA	0,53	17,22	17,22	NA	NA	NA	NA	0,09	0,1	1,1	69,33	9,31	698,68	NA	NA	0	NA	-31,22	6,03	24,72	NA	0,01	1,34	1,34	56,04	55,04	41,34	NA	75,58	309,58	4,1	6,23	75,58	7,98	NA	NA	0	0,02	1,67	9,1	27,95	NA	0,11	1,51	1,51	52,49
1307	12,43	12,96	21,25	20,11	24,52	24,52	622,43	110,82	25,1	NA	0,04	0,04	1,04	18,55	4,08	304,77	NA	NA	0	10,47	15,64	15,71	16,33	34,3	26,51	26,51	26,51	794,47	NA	29,64	NA	0,04	0,04	1,04	18,31	3,77	416,52	NA	NA	0	5,66	11,33	13,5	14,7	42,67	9,5	12,23	12,23	1150,34
1308	68,96	-55,95	5,63	0,15	0,72	0,76	29,74	16,9	27,34	1,36	2,23	-1,81	-0,81	143,55	223,26	55,99	-4,58	19784	24,58	6,09	36,36	14,68	-482,17	6,22	0,01	0,98	0,99	154,1	145,23	147,72	1,7	1,03	-33,84	-32,84	39,43	103,04	15,1	-0,65	NA	2,41	10,48	70,42	24,22	134,31	4,76	1,02	1,62	1,67	71,54
1309	-51,49	265,76	-68,38	0,11	0,17	0,18	483,39	34,84	509,15	1,5	1,19	-6,16	-5,16	-37,79	119,38	-30,15	-0,14	NA	0	18,2	564,5	-48,45	72,32	NA	0,09	0,12	0,12	102,3	5,45	168,95	0,19	1,67	-2,49	-1,49	-28,77	166,99	-18,28	-1,01	NA	0	4,09	57,29	1,82	-20,2	NA	0,04	0,85	0,85	466,18
1310	4,28	14,4	1,97	0,08	0,9	1,2	167,7	50,45	116,06	35,57	0,7	2,36	3,36	12,92	70,26	21,55	2,1	21469	0	3,98	29,93	-15,9	-116,03	-14,9	0,18	0,81	1,08	341,02	131,71	290,64	79,13	0,86	6,3	7,3	-7,3	86,3	-8,22	2,56	NA	0	5,58	100,41	7,33	32,39	2,95	0,31	0,92	1,23	146,67
1311	-23,98	-1129,49	-13,61	0,59	1,03	1,03	206,62	88,05	198,73	NA	0,98	46,1	47,1	104,58	97,88	-24,5	NA	NA	0	72,98	160,13	-107,68	99,71	-31,21	0,4	0,48	0,48	105,51	19,06	215,55	NA	2,08	-1,93	-0,93	116,66	208	-51,77	NA	NA	0	65,03	207,44	18,06	-52,93	5,89	0,31	0,75	0,75	118,8
1312	-1,11	-1,22	-0,54	15,69	19,56	19,56	179,13	35,02	9,06	NA	0,09	0,1	1,1	55,15	9,13	-12,12	NA	4460	0	27,68	95,72	-21,69	-27,37	-27,44	4,17	4,55	4,92	460,59	35,13	92,53	34,53	0,21	0,26	1,26	51,82	20,77	-104,44	NA	NA	0	93,02	120,83	32,09	37,61	26,04	6,45	6,81	6,81	295,36
1313	7,97	8,73	5,88	0,2	22,49	23,8	268,54	207,8	9,77	12,97	0,09	0,09	1,09	26,88	8,66	141,22	7,37	39840,93	0	13,95	60,07	12,28	13,2	8,07	0,17	23,93	25,25	239,24	187,95	8,36	11	0,07	0,08	1,08	34,62	6,98	236,36	8,64	18263,67	0	10,81	39,25	26,52	33,33	19,25	0,03	6,27	6,4	264,26
1314	63,85	63,85	98,33	NA	NA	NA	560,51	NA	NA	NA	NA	NA	1	63,85	0	NA	NA	NA	0	0	0	64,73	65,91	NA	56,09	56,09	56,09	547,23	NA	9,65	NA	1,78	1,82	1,02	65,11	1,78	3627,89	NA	NA	0	0,42	0,42	31,8	31,97	NA	191,98	191,98	191,98	1126,2
1315	21,15	39,73	16,56	3,08	4,69	5,02	284,98	70,3	43,83	14,92	0,47	0,88	1,88	36,4	46,76	54,01	3,8	71176	23,1	11,94	30,4	12,21	25,03	NA	0,93	2,06	2,08	520,71	250,51	159,99	5,7	0,51	1,05	2,05	21,92	51,08	33,08	5,54	NA	19,21	9,88	20,42	30,28	47,48	NA	1,57	2,76	2,78	363,15
1316	13,03	90,53	8,56	0,25	1,04	1,1	239,13	70,86	90,45	6,1	0,86	5,95	6,95	65,8	85,6	32,21	0,79	5530	0	34,66	85,59	2,62	25,8	3,01	0,41	1,42	1,45	418,99	104,37	103,49	3,08	0,9	8,85	9,85	23,67	89,85	18,11	0,32	NA	0	24,24	49,2	5,29	33,76	3,11	0,51	1,57	1,61	213,98
1317	12,17	15,77	7,04	0,91	4,1	4,15	210,44	129,55	41,13	2,15	0,23	0,3	1,3	70,1	22,82	65,29	4,48	18144	0	33,49	73,67	8,66	11,53	NA	2,31	3,77	3,79	174,73	52,2	36,64	0,88	0,25	0,33	1,33	68,81	24,88	45,71	3,99	NA	0	20,85	57,03	17,93	24,15	9,35	1,99	3,57	3,63	189,81
1318	6,22	8,62	1,07	3,19	3,58	3,58	62,77	6,89	17,33	NA	0,28	0,39	1,39	6,22	27,91	22,28	NA	NA	0	0	0	-1,24	-3,1	-0,42	0,28	0,94	1,67	121,59	47,43	72,05	52,79	0,6	1,49	2,49	-1,24	59,91	-2,07	NA	NA	0	0	0	-0,26	-1,7	-0,19	0,06	0,62	1,18	271,21
1319	0,45	4,94	0,22	0,16	1,1	1,1	181,6	154,13	163,26	0	0,91	9,99	10,99	0,45	90,9	0,49	NA	NA	0	0	0	17,99	20,72	NA	0,25	7,57	7,57	6,05	NA	0,79	NA	13,21	15,22	1,15	17,99	13,21	136,15	NA	NA	0	0	0	0,21	22,54	0,05	NA	NA	NA	86,34
1320	3,43	7,38	5,1	1,05	1,29	1,29	414,05	68,02	285,74	NA	0,53	1,15	2,15	3,43	53,48	7,27	1,51	NA	0	0	0	4,07	6,17	7,49	0,41	1,01	1,01	670,3	134,39	226,43	NA	0,34	0,52	1,52	4,07	34,16	19,44	1	NA	0	0	0	-0,08	-0,1	-1,21	0,23	2,29	2,29	5407,53
1321	19,73	71,45	17,72	0,46	1,11	1,11	326,85	150,38	232,3	NA	0,72	2,62	3,62	40,24	72,39	40,67	1,43	22940	0	18,42	34,91	32,33	60,05	29,96	1,19	1,92	2,05	337,31	112,12	152,02	19,53	0,46	0,86	1,86	48,6	46,17	89,69	9	NA	0	11,13	14,99	17,71	30,34	NA	1,15	1,81	1,94	423,35
1322	6,71	9,76	0,95	0,63	1,34	2,01	51,32	13,36	14,4	12,53	0,31	0,45	1,45	50,97	31,21	109,91	2,62	NA	8,33	6,24	50,82	0,73	2,84	0,14	0	0,86	1,14	71,11	44,36	40,82	14,75	0,74	2,88	3,88	23,88	74,23	10	1,67	NA	16	4,52	59,8	7,28	14,84	2,58	0,28	1,11	1,61	129,17
1323	0,09	0,18	0,14	0,04	0,33	1,7	564,24	46,35	226,69	331,41	0,48	0,91	1,91	7,48	47,64	3,65	2,14	12610,83	2,24	11,46	77,67	0,44	0,88	0,35	0,21	0,81	1,72	288,19	52,45	126,47	114,69	0,5	1	2	8,02	50,08	5,54	2,4	7622,09	0	4,31	49,49	0,44	0,86	0,48	0,08	0,46	1,66	398,88
1324	0,57	1,16	0,5	0,14	1,27	1,46	320,23	144,79	119,7	24,85	0,51	1,03	2,04	26,72	50,93	10,13	1,28	12276,6	2,68	23,01	79,16	2,93	4,93	1,83	0,34	1,38	1,59	227,07	81,51	79,03	17,1	0,4	0,68	1,68	32,25	40,16	17,89	1,44	NA	0	13,16	57,96	9,13	18,09	5,57	0,88	1,43	1,57	221,82
1325	8,5	72,99	7,93	0,45	0,9	0,97	339,48	132,05	264,97	22,66	0,88	7,59	8,59	9,72	88,36	9,62	0,83	NA	9,35	1,14	9,04	5,5	41,5	7,23	0,75	1,06	1,07	479,14	128,34	393,6	3,08	86,76	655,17	7,55	7,83	86,76	9,02	1,9	NA	3,67	2,25	13,43	1,65	16,52	3,14	0,68	0,9	0,96	690,8
1326	-0,92	-5	-0,74	0,02	0,97	0,97	291,79	221,79	213,19	1,01	0,82	4,44	5,44	13,52	81,63	15,61	0,9	NA	7,29	11,58	69,07	3,66	15,69	1,3	0,22	1,11	1,11	129,77	87	97,83	0,19	0,77	3,29	4,29	18,51	76,7	14,28	1,57	NA	0	5,3	46,82	4,11	19,47	1,72	0,31	1,03	1,03	151,96
1327	1,19	5,69	1,25	0,05	0,71	0,8	383,71	157,62	155,52	23,48	0,79	3,78	4,78	12,89	79,1	8,61	0,69	25073	26,95	12,34	48,24	1,27	5,25	1,05	0,21	0,69	0,94	301,05	65,11	120,51	44,55	0,76	3,13	4,13	16,8	75,72	9,3	0,84	NA	22,43	9,1	31,52	18,28	46,27	12,42	0,58	1,03	1,13	247,31
1328	4,77	66,57	4,1	0,58	1,07	1,07	312,3	139,85	286,09	NA	0,93	12,94	13,94	7,97	92,83	5,84	8,41	NA	0	2,74	30,93	-5,67	-1197,85	NA	0,66	1	1	370,57	125,08	364,76	NA	1	210,13	211,13	1,09	99,53	-5,14	2,69	NA	0	5,18	230,13	0,74	62,75	NA	0,83	0,99	0,99	368,01
1329	3,99	21,64	1,38	0,51	0,85	0,87	125,72	33,69	98,26	2,43	0,79	4,29	5,42	120,37	81,56	24,04	0,63	NA	0	40,2	83,75	2,39	14,3	NA	0,21	0,68	0,69	157,86	59,82	127,57	0,83	81,71	487,86	5,97	83,54	81,71	15,6	0,41	NA	0	26,31	62,18	2,36	10,3	NA	0,21	0,69	0,69	174,77
1330	0,08	2,13	0,05	0,82	1,47	1,57	205,19	75,05	101,05	12,07	0,96	25,15	26,15	4,75	96,18	10,05	4,18	23598,33	46,2	2,63	23,45	2,87	43,94	NA	1,18	1,48	1,49	204,14	36,76	110,26	1,2	0,93	14,33	15,33	7,68	93,48	6,83	4,45	NA	38,66	1,99	20,54	0,2	4,05	NA	1,17	1,63	1,63	254,21
1331	13,15	14,65	8,11	7,31	9,73	9,73	99,27	55,11	22,69	NA	0,1	0,11	1,11	13,15	10,22	128,64	NA	NA	0	0	0	6,75	22,13	6,35	0,18	1,44	1,44	342,72	296,35	235,62	NA	69,51	228,01	3,28	6,75	69,51	9,71	NA	NA	0	0	0	5,57	17,28	7,18	0,24	1,48	1,48	469,18
1332	2,35	-2146,83	0,77	0,14	1	1	119,28	101,36	118,1	NA	1	-913,79	-912,77	2,38	100,11	2,35	NA	NA	0	0,01	0,81	2,35	-2146,83	0,77	0,14	1	1	119,28	101,36	118,1	NA	1	-913,79	-912,77	2,38	100,11	2,35	NA	NA	0	0,01	0,81	1,85	102,96	1,02	0,35	0,8	0,85	201,04
1333	-20,43	-29,95	-18,73	2,06	3,39	3,43	333,76	114,33	85,98	3,42	0,32	0,46	1,47	15,57	31,79	-52,4	6,86	13552,73	0	33,01	172,64	-47,93	-101,19	NA	0,55	1,91	1,94	548,28	338,75	250,14	7,78	0,53	1,11	2,11	-5,3	52,63	-82,88	5,01	NA	0	48,6	2673,96	-30,5	-357,77	NA	0,18	0,43	1,16	1241,15
1334	1,89	4,4	1,09	0,35	1,58	1,62	210,47	117,17	112,4	3,93	0,57	1,33	2,33	18,72	57,06	5,71	3,94	24345,03	0	9,73	77,2	3,1	12,2	1,86	0,32	1,33	1,38	217,83	120,43	142,58	7,73	0,74	2,9	3,93	13,28	73,84	5,29	4,02	13059,25	0	4,3	46,54	4,43	16,99	2,24	0,75	1,24	1,28	183,97
1335	3,9	8,95	1,84	1,28	1,77	1,77	171,8	47,48	95,92	NA	0,56	1,3	2,3	3,9	56,45	6,9	NA	NA	0	0	0	-79,96	1715,45	-25,96	0,63	0,96	0,96	118,19	39,66	122,34	NA	1,05	-22,45	-21,45	-79,96	104,66	-76,4	NA	NA	0	0	0	40,16	107,15	30,03	1,6	1,6	1,6	272,19
1336	1,83	11,15	0,61	0,29	1,73	1,73	120,73	96,42	66,86	NA	0,84	5,1	6,1	15,11	83,61	4,88	5,97	12530,43	0,09	4,4	69,88	4,73	33,55	NA	0,2	1,35	1,35	175,65	139,94	121,81	0	0,86	6,09	7,09	11,86	85,9	7,12	3	NA	0,11	2,42	30,93	2,77	9,02	NA	0,06	1,92	1,92	102,05
1337	0,02	0,36	0	0,35	0,78	0,86	38,12	10,73	48,37	3,94	0,95	19,72	20,72	11,99	95,17	2,53	0,28	2357,83	0	1,69	87,99	-0,49	-45,45	NA	0,04	0,69	0,96	72,9	45,19	69,47	18,64	0,99	92,56	93,56	11,35	98,93	1,24	0,5	NA	0	1,76	59,85	0,6	44,85	NA	0,17	0,92	1,04	93,84
1338	15,47	23,34	11,51	0,19	1	1	270,87	71,99	89,24	NA	0,34	0,51	1,51	21,81	33,73	51,68	1	47761	0	4,72	36,45	26,33	33,25	28,81	0	1,03	1,03	398,27	72,44	70,63	NA	20,81	26,28	1,26	32,94	20,81	143,06	1	NA	0	7,23	15,6	3,8	-998,39	2,65	0,04	0,94	0,94	253,85
1339	4,99	9,21	3,57	1,54	2,5	2,5	260,31	99,65	102,79	NA	0,46	0,85	1,85	31,83	45,82	12,26	NA	29958	0	19,2	76,58	23,66	63,76	9,42	0,51	1,48	1,48	144,85	87,08	90,09	NA	0,63	1,69	2,69	43,04	62,89	41,03	5,15	3926,75	0	7,71	36,22	0,93	0,89	0,24	-19,51	-24,74	-24,74	94,99
1340	-0,84	-2,17	-0,24	0,77	1,56	1,56	105,17	41,5	52,38	NA	0,61	1,58	2,58	113,69	61,25	34,41	2,12	13501	0	33,09	81,82	47,02	68,62	NA	3,92	4,63	4,63	94,53	14,21	20,09	NA	0,31	0,46	1,46	141,74	31,48	185,51	NA	NA	0	17,71	41,17	34,55	54,65	NA	3,56	4,12	4,12	100,18
1341	59,88	75,15	26	4,86	4,86	4,86	158,03	NA	31,74	NA	0,2	0,25	1,25	59,88	20,31	294,88	NA	NA	0	0	0	15,4	15,71	12,99	29,69	76,42	76,42	306,88	80,41	3,97	NA	0,02	0,02	1,02	18,31	1,96	784,75	NA	NA	0	2,45	12,36	-3,28	-3,67	-6,36	6,4	9,88	9,9	705,15
1342	1,1	3,36	2,17	1,26	1,49	1,49	716,13	111	475,03	NA	0,67	2,05	3,05	41,09	67,22	1,64	NA	3581	0	78,67	92,26	9,39	21,75	NA	1,78	1,78	1,78	341,8	NA	190,37	NA	0,57	1,32	2,32	95,27	56,85	16,51	NA	NA	0	59,4	69,79	0,33	0,77	NA	1,63	1,78	1,78	339,52
1343	0,53	0,74	0,28	1,77	3,62	3,65	195,24	87,59	38,64	1,42	0,28	0,39	1,39	10,85	28,15	27,02	7,45	5958,14	4,48	5,54	54,74	-0,31	-0,44	-0,18	1,5	2,94	3,07	205,34	80,26	45,22	7,28	0,28	0,39	1,39	8,32	27,97	19,69	4,76	NA	5,1	3,6	53,18	-4,79	-6,45	-2,32	1,14	3,49	3,67	176,31
1344	25,44	25,44	32,79	NA	NA	NA	469,26	401,19	NA	NA	NA	NA	1	25,44	0	NA	21,28	NA	0	0	0	13,78	13,78	71,13	NA	NA	NA	1878,6	1466,42	NA	52,84	NA	NA	1	13,78	0	NA	NA	NA	0	0	0	-5,89	-5,89	NA	NA	NA	NA	NA
1345	40,65	52,86	NA	6,31	6,94	6,94	209,45	22,35	35,61	NA	0,23	0,3	1,3	40,79	23,1	175,93	NA	NA	0	0	0	8,69	9,72	12,79	18,72	18,72	18,78	536,09	NA	28,23	1,9	10,65	11,92	1,12	8,69	10,65	81,57	NA	NA	0	0	0	0,52	0,57	1,12	19,15	19,15	19,21	781,81
1346	40,02	45,47	41,69	8,35	8,35	8,35	305,22	NA	44,93	NA	0,12	0,14	1,14	40,02	11,98	334,05	NA	NA	0	0	0	-6,26	-8,51	-6,61	0,65	3,79	3,79	384,32	315,3	100,33	NA	0,26	0,36	1,36	-6,26	26,4	-23,73	NA	NA	0	0	0	-5,4	-7,48	NA	0,62	3,59	3,59	NA
1347	1,65	1,66	5,13	43,89	201,73	201,73	1132,04	876	5,55	NA	0	0	1	1,65	0,5	332,43	NA	NA	0	0	0	0,18	7,81	0,09	0,01	1,2	1,2	185,59	182,36	153,17	NA	0,98	41,92	42,92	25,04	97,67	0,19	NA	NA	0	12,67	95,56	2,81	54,54	1,32	0,1	1,23	1,23	171,72
1348	-20,19	151,35	-5,09	0,08	0,69	0,98	91,71	49,1	80,22	23,32	1,13	-8,5	-7,5	37,41	113,34	-9,74	-0,85	15899,8	0	14,51	112,68	0,22	-1,03	0,03	0,2	0,73	0,79	47,51	28,37	52,97	2,87	1,22	-5,59	-4,59	107,91	121,78	8,74	-2,15	NA	0	10,05	54	-2,45	10,51	-0,36	0,22	0,23	0,33	53,13
1349	17,97	20,75	15,92	1,71	11,05	11,05	322,61	269,55	28,86	NA	0,13	0,15	1,15	60,75	13,42	133,89	NA	10734	0	37,92	64,15	20,14	22,38	NA	1,74	10,43	10,43	374,03	308,4	35,45	NA	10,01	11,12	1,11	57,75	10,01	201,15	NA	NA	0	26,78	40,24	15,91	16,15	NA	6,54	67,96	67,96	312,74
1350	2,74	13,76	1,84	0,16	1,25	1,25	245,09	210,76	194,15	NA	0,8	4,02	5,02	2,74	80,1	3,42	NA	NA	0	0	0	5,41	6,39	NA	4,42	6,52	6,52	58,78	18,79	8,41	NA	15,33	18,1	1,18	5,41	15,33	35,28	NA	NA	0,86	0	0	22,57	28,09	NA	4,46	5,09	5,09	86,45
1351	0,97	1,14	NA	6,56	6,56	6,94	163,56	NA	23,3	8,79	0,15	0,18	1,18	77,63	14,9	6,48	NA	NA	0	24,89	65,93	13,57	43,71	NA	0,03	1,47	1,47	251,84	244,44	169,69	NA	0,69	2,22	3,22	25,63	68,96	19,67	NA	NA	0	6,08	28,71	12,1	13,61	NA	10,9	11	11	107,03
1352	261,55	261,55	8,54	NA	NA	NA	11,89	4,42	NA	0	NA	NA	1	261,55	0	NA	NA	NA	0	0	0	31,65	35,95	2,17	6,21	8,36	8,36	25	6,37	2,96	NA	11,96	13,58	1,14	31,65	11,96	264,75	NA	NA	0	0	0	37,66	40,62	3,27	11,08	13,73	13,73	31,59
1353	0,53	3,82	0,65	0,19	1,19	1,19	442,39	157,35	157,52	NA	0,86	6,18	7,18	15,15	86,07	4,46	1,13	8514	49,88	17,76	67,79	-45,12	212,91	NA	0	0,03	0,03	NA	NA	NA	NA	1,21	-5,72	-4,72	-19,78	121,19	-37,23	-0,21	NA	57,11	NA	-273,44	6,09	-37,34	15,16	0,01	0,02	0,02	906,62
1354	4,44	31,21	1,98	0,01	0,67	1,02	162,46	72,28	109,72	39,15	0,86	6,04	7,04	23,27	85,79	11,87	1,06	4714,83	0	8,41	57,75	-15,17	-29,98	-8,78	0,03	0,82	1,64	210,5	81,83	95,13	83,2	0,49	0,98	1,98	7,78	49,38	-11,88	2,66	NA	3,5	9,69	85,45	0,13	0,49	0,1	0,15	0,85	1,27	262,45
1355	10,05	74,29	4,36	0,28	1,14	1,14	157,86	67,63	132,44	0,65	0,86	6,39	7,39	26,71	86,47	13,46	4,74	42085,89	0	7,22	55,3	10,1	52,58	2,49	0,06	1,14	1,2	89,82	34,9	67,59	3,96	0,81	4,21	5,21	59,79	80,79	17,84	2,55	NA	0	8,95	42,59	1,35	11,18	0,39	0,03	1,1	1,12	104,17
1356	2,58	3,1	1,05	2,44	6,06	6,06	148,2	87,47	24,19	NA	0,17	0,2	1,2	195,7	16,51	15,66	NA	NA	0	78,63	97,39	21,5	23,41	29,71	12,27	12,27	12,27	502,94	NA	40,55	NA	0,08	0,09	1,09	65,29	8,15	263,73	NA	NA	0	60,5	60,72	16,9	18,69	7,95	6,31	10,56	10,56	171,26
1357	11,7	15,91	22,26	0,83	3	3	692,53	328,6	151,88	NA	0,26	0,36	1,36	11,7	26,45	99,66	2,36	NA	0	0	0	-10,99	-11,93	NA	3,8	9,39	9,39	575,62	249,63	44,63	NA	0,08	0,09	1,09	-10,99	7,84	122,08	3,59	NA	0	0	0	12,6	14,71	NA	4,37	10,49	10,49	848,43
1358	-0,7	-0,7	NA	NA	NA	NA	NA	NA	NA	NA	NA	NA	1	-0,7	0	NA	NA	NA	0	NA	NA	-5,7	-5,99	NA	20,66	20,66	20,66	NA	NA	NA	NA	0,05	0,05	1,05	-5,7	4,84	-117,71	NA	NA	0	NA	NA	1,33	16,08	12,07	0,08	0,08	0,1	3299,33
1359	0	0	NA	NA	NA	NA	NA	NA	NA	NA	NA	NA	1	0	0	NA	NA	NA	0	NA	NA	-3,36	-39,39	NA	0,14	0,18	0,18	34811,64	1337,73	31494,27	NA	0,91	10,73	11,73	-3,36	91,48	-3,67	0,1	NA	0	0	0	2,29	26,33	NA	0,13	0,39	0,39	990,37
1360	2,28	6,74	0,58	0,61	1,37	1,37	93,12	41,15	49,8	0,16	0,66	1,95	2,95	69,48	66,14	8,15	3,41	97719,75	6,7	17,19	89,96	2,48	5,31	NA	0,38	1,48	1,48	175,87	93,44	82,72	0	53,27	113,98	2,14	73,62	53,27	10,85	5,59	93600,55	1,33	31,36	89,89	4,35	9,42	0,76	0,45	1,9	1,9	63,76
1361	-19,1	-20,6	NA	NA	NA	NA	NA	NA	NA	NA	0,07	0,08	1,08	-5,97	7,29	-261,96	NA	-94	0	NA	-624,47	26,46	29,72	NA	9,14	9,14	9,14	344,55	NA	37,29	NA	0,11	0,12	1,12	26,46	10,97	241,13	NA	NA	0	0	0	20,6	22,16	NA	14,22	14,3	14,3	741,74
1362	1,17	-61,07	0,6	0,2	0,86	0,94	185,44	118,82	181,49	14,16	1,02	-53,18	-52,18	26,34	101,92	4,75	-0,12	8489,67	0	12,82	81,97	0,51	-38,52	0,32	0,12	0,78	0,83	226,08	149,68	226,24	11,39	1,01	-75,84	-74,84	26,58	101,34	0,73	-0,09	NA	0	16,19	96,31	1,07	1183,68	0,72	0,15	0,85	0,86	244,72
1363	0	0	NA	NA	NA	NA	NA	NA	NA	NA	0,24	0,31	1,31	0	23,53	0	NA	NA	0	NA	NA	-12,1	-18,27	NA	7,04	9,13	9,13	NA	NA	NA	NA	33,79	51,03	1,51	-12,1	33,79	-35,81	NA	NA	0	NA	0	12,7	56,64	NA	0,28	1,29	1,29	128,8
1364	0	0	NA	NA	NA	NA	NA	NA	NA	NA	0,01	0,01	1,01	0	0,6	0	NA	NA	0	NA	NA	51,01	56,93	44,27	9,83	9,83	9,83	315,93	NA	31,78	NA	10,4	11,61	1,12	51,01	10,4	490,22	NA	NA	0	0	0	23,22	25,23	NA	12,8	12,8	12,8	163,44
1365	-23,3	-246,51	-47,08	0,23	0,26	0,45	735,55	17,03	657,72	125,59	0,91	9,58	10,58	-23,3	90,55	7,92	0,17	NA	0	0	0	9,81	17,9	244	1,33	1,53	1,76	9050,36	815,56	4027,42	916,36	0,45	0,82	1,82	9,81	45,18	79,03	2,63	NA	0	0	0	1,5	19,62	1	0,02	1,08	1,08	243,5
1366	1,12	24,82	7,35	0,27	1,04	1,04	2388,24	1715,11	2240,65	0,14	0,95	21,17	22,17	9,74	95,49	1,74	3,14	10681,67	0	56,55	149,4	-2,15	-173,12	-16,43	0,14	1,01	1,01	2780,19	2344,62	2700,91	0,26	0,99	79,48	80,48	5,63	98,76	-1,77	1,87	NA	0	59,41	106,41	-0,42	-21,2	-0,67	0,08	1,02	1,02	583,59
1367	-5,87	-46,77	-8,66	0,11	0,73	1,04	537,05	287,96	464,24	145,29	87,45	696,64	7,97	1,37	87,45	-6,39	1,42	1756,5	0	10,68	177,54	-2,78	-91,26	-1,37	0,06	0,92	1,03	179,14	138,66	164,84	18,45	96,95	3177,45	32,77	1,29	96,95	-2,47	1,86	NA	0	1,47	75,78	1,36	14,04	1,4	0,28	0,89	1,29	377,18
1368	-1,4	-8,67	NA	0,21	0,21	0,21	NA	NA	NA	NA	0,84	5,19	6,19	-1,4	83,86	0	0,2	NA	0	NA	NA	-27,69	190,18	NA	0,08	0,08	0,08	NA	NA	NA	NA	1,15	-7,87	-6,87	-27,69	114,56	-13,47	0,04	NA	0	NA	0	0,5	-3,41	NA	0,04	0,04	0,04	2246,15
1369	-1,96	101,6	-15,22	0,12	0,2	0,2	2826,79	54,91	751,98	0	1,02	-52,83	-51,85	-1,95	101,93	5,34	0,74	NA	0	0,04	0,06	-6,32	78,33	NA	0,11	0,14	0,14	2651,76	92,71	2635,91	NA	1,08	-13,39	-12,4	-5,78	107,98	74,42	-0,04	NA	0,93	2,9	5,4	-1,37	13,19	NA	0,05	0,08	0,08	2202,76
1370	4,91	19,84	7,48	0	0,54	0,6	554,7	167,81	229,51	19,76	0,75	3,04	4,04	16,64	75,28	9,18	0,65	39882	32,3	17,88	51,22	6,19	21,33	8,56	0	0,64	0,71	503,1	147,9	207,55	20,32	70,94	244,45	3,45	17,55	70,94	11,33	0,72	15656,7	26,85	11,19	29,45	7,56	28,19	8,88	0	0,9	0,93	427,4
1371	0,49	0,95	0,43	1,31	2,07	2,07	190,7	115,08	150,69	NA	0,48	0,93	1,93	0,49	48,29	1,02	NA	NA	0	0	0	13,82	29,96	8,02	1,35	1,86	1,86	211,29	56,85	112,57	NA	0,54	1,17	2,17	13,82	53,87	25,65	NA	NA	0	0	0	9,97	18,42	5,63	0,75	0,96	0,96	205,67
1372	-3,83	-4,01	-13,45	20,92	21,9	21,9	565,13	56,45	57,7	NA	0,05	0,05	1,05	18,98	4,57	-83,91	NA	NA	0	80,07	120,19	22,26	26,27	24,61	6,56	6,56	6,56	402,39	NA	60,67	NA	0,15	0,18	1,18	59,37	15,25	146,04	NA	NA	0	41,02	55,69	19,43	21,18	19,02	12,32	12,32	12,32	356,45
1373	-0,04	-2,19	-5,22	0,02	0,19	0,19	13929,91	7415,86	42370,66	NA	0,98	49,26	50,26	-0,04	98,01	0,28	0,02	NA	0	0	0	-1,48	-354,74	NA	0,03	0,07	0,07	3166,35	130,71	1905,44	NA	1	238,92	239,92	-1,48	99,58	0,57	0	NA	38,74	0	0	-0,4	-10660	NA	0,02	0,13	0,13	2862,73
1374	10,49	12,78	3,03	5,57	5,57	5,59	105,23	NA	18,62	0,37	0,18	0,22	1,22	12,53	17,9	58,61	NA	NA	0	0,59	5,99	-5,9	-6,98	-9,12	2,29	3,5	3,52	563	104,96	86,57	2,17	0,16	0,18	1,18	-4,59	15,55	-37,92	1,87	NA	0	2,02	29,37	17,53	19,97	NA	5,06	5,06	5,1	98,94
1375	15,55	61,84	9,01	0	0,7	1,05	211,07	106,21	150,95	52,72	0,75	2,97	3,98	55,73	74,86	20,8	1,09	19750,69	0	23,3	70,42	8,29	23,88	NA	0,01	0,94	1,22	230,22	132,81	141,86	39,67	0,65	1,88	2,88	47,95	65,11	15,26	1,52	NA	0	18,41	56,81	8,72	27,23	NA	0,04	1,17	1,25	240,16
1376	1,03	-85,98	0,63	0,14	0,63	0,63	222,67	98,9	178,72	NA	1,01	-84,31	-83,31	5,85	101,2	14,35	-0,03	NA	10,64	2,95	22,86	2,22	200,92	NA	0,08	0,59	0,59	207,06	94,86	186,54	NA	0,99	89,38	90,38	7,94	98,89	14,43	0,03	NA	-0,88	2,38	17,27	4,29	78,72	NA	0,23	0,64	0,64	268,81
1377	8,11	39,24	4,3	0,19	1,28	1,4	192,91	133,1	118,95	14,72	0,79	3,84	4,84	28,55	79,33	12,54	2,16	38637,2	2,24	10,84	60,31	9,48	35,5	3,53	0,25	1,26	1,28	135,34	86,18	87,43	1,28	0,73	2,74	3,74	36,45	73,29	16,14	2,17	13913,83	0,77	7,37	47,38	9,41	41,71	3,71	0,36	1,19	1,21	143,53
1378	10,04	14,79	5,3	1,54	2,83	2,83	192,15	75,43	58,33	0,08	0,32	0,47	1,47	43,19	32,09	65,78	6,75	18847,33	0	17,5	52,37	51,6	67,1	30,5	3,44	4,27	4,32	215,16	39,62	47,99	2,4	0,23	0,3	1,3	66,77	23,09	233,75	29,82	NA	0	8,97	17,86	15	74,09	21,2	0,84	1,14	1,15	514,45
1379	30,2	39,92	7,08	3,99	4,56	4,56	78,03	10,35	18,31	NA	0,24	0,32	1,32	75,3	24,34	124,09	NA	NA	0	10,57	48,18	8,22	23,23	5,94	0,65	0,81	0,81	263,23	27,27	164,31	NA	0,65	1,83	2,83	32,58	64,62	32,51	0,73	NA	0	17,62	48,21	-6,25	-20,8	-5,08	0,52	0,89	0,96	295,44
1380	-0,03	-0,35	-0,05	0,04	0,88	0,99	662,6	467,51	559,05	66,43	0,92	10,94	11,94	-0,03	91,63	4,49	0,98	NA	0	0	0	-1,37	-22,41	NA	0,15	1	1	280,78	220,98	260,75	NA	93,9	1538,46	16,38	-1,37	93,9	2,48	1,04	NA	0	0	0	3,82	28,23	NA	0,05	1,07	1,11	232,95
1381	-18,67	77,07	-11,42	-0,13	0,8	0,8	222,77	255,5	272,33	NA	1,24	-5,13	-4,13	70,24	124,22	-15,03	NA	23742,67	0	54,41	125,79	19,81	49,85	NA	0,2	1,08	1,08	330,84	263,77	299,64	NA	0,6	1,52	2,52	35,51	60,26	32,88	NA	NA	0	10,9	23,82	20,96	27,01	NA	5,64	6,69	6,69	317,99
1382	0,07	0,57	0,07	0,05	0,14	0,86	346,78	19,51	213,8	180,85	0,87	6,65	7,65	30,56	86,93	5,87	0,7	12495,5	17,22	29,05	77,96	0,04	0,31	0,05	0,01	0,26	0,83	423,58	73,43	262	178,76	0,87	6,85	7,85	28,4	87,26	5,67	0,62	NA	15,94	23,66	54,16	1,33	8,05	1,11	0,05	0,23	0,82	303,55
1383	5,66	10,2	7,36	0,57	1,69	1,8	473,44	73,27	179,82	19,57	0,39	0,7	1,8	15,73	44,49	15,3	1,82	31097,84	0	13,1	52,88	3,59	10,75	NA	0,17	1,2	1,27	268,21	79,31	164,3	11,43	0,67	1,99	3	23,02	66,57	5,88	1,58	NA	0	10,39	59,47	1,02	3,16	NA	0,85	1,48	1,48	282,76
1384	2,71	4,17	1,28	1,54	4,18	5,09	171,51	73,6	27,9	25,61	0,34	0,53	1,54	38,15	35	29,61	5,32	14405	12,9	16,7	68,8	2,18	3,85	1,02	1,25	2,28	2,77	170,08	56,81	55,3	27,11	0,43	0,76	1,76	33,7	43,25	16,81	7,83	8250,9	7,75	10,51	52,51	3,97	5,29	1,52	4,51	5,07	6,83	139,04
1385	0,19	0,35	0,11	1,18	1,61	1,63	209,4	37,67	82,4	1,39	0,46	0,84	1,84	53,3	45,68	11,48	1,82	NA	2,63	22,01	58,61	22,48	38,57	11,06	1,52	1,73	1,74	179,07	14,34	69	0,69	0,42	0,72	1,72	68,4	41,73	68,79	1,91	NA	0,6	16,27	44,14	-11,98	-24,37	-10,22	0,42	1,07	1,1	310,42
1386	-3,37	-4,14	-15,13	27,23	130,24	130,24	1632,18	980,18	12,39	NA	0,19	0,23	1,23	-3,37	18,57	-18,17	NA	NA	0	0	0	14,03	14,12	NA	NA	NA	NA	1880,88	1657,55	NA	NA	0,01	0,01	1,01	14,03	0,69	2030,92	NA	NA	0	0	0	15,09	15,37	NA	20,39	80,14	80,14	2021,53
1387	-16,73	-18,09	-278,55	13,35	13,35	13,35	1831,6	NA	449,02	NA	0,08	0,08	1,08	-4,11	7,53	-222,03	NA	NA	0	210,18	-307,45	25,19	41,95	6,31	1,36	2,51	2,51	91,19	41,28	35,94	NA	39,96	66,56	1,67	49,82	39,96	63,04	NA	NA	0	4,55	36,69	4,49	18,05	NA	0,48	1,33	1,33	263,25
1388	43,49	52,75	32,07	1,07	2,66	2,66	268,39	32,43	43,33	0,05	0,17	0,21	1,21	71,5	17,55	285,81	1,47	30207,27	0	20,65	35,91	32,5	35,84	NA	1,21	4,82	4,82	276,85	30,05	22,03	0,05	0,09	0,1	1,1	61,95	9,11	455,24	1,49	7174,27	0	14,7	26,52	16,86	19,21	NA	1,7	3,21	3,21	434,21
1389	-11,47	258,04	-11,43	0,25	0,45	0,96	89,68	75,48	374,13	193,05	1,04	-23,5	-22,5	-2,79	104,45	-10,98	NA	NA	0	8,65	-343,83	8,01	147,33	1,53	0,1	0,39	0,93	69,49	2,29	64,11	34,68	0,95	17,39	18,39	42,15	94,56	9,69	0,41	NA	0	4,67	51,41	-5,22	2165,43	-1,27	0,09	0,37	0,91	88,5
1390	3,03	97,87	1,98	0,25	0,85	1,07	238,68	120,55	139,2	44,27	0,97	31,35	32,35	7,05	96,91	5,21	0,33	21887,67	24,91	2,64	32,29	-2,78	-315,71	-1,55	0,18	1,23	2,03	202,3	93,65	89,08	71,66	0,99	112,48	113,48	2,73	99,12	1,47	6,09	7524,33	0	2,19	-2419,4	0,38	31,18	0,33	0,02	0,82	1,66	239,46
1391	5,02	8,25	1,9	0,51	1,77	1,77	137,81	61,37	37,57	NA	0,39	0,64	1,64	104,89	39,09	27,4	1,76	5436,43	8,14	37,81	86,56	7,09	8,61	3,04	1,28	3,67	3,67	155,95	65,03	27,25	NA	0,18	0,21	1,21	97,84	17,67	85,95	2,34	NA	0	38,88	81,63	4,78	5,29	1,76	0,35	6,83	6,84	133,96
1392	2,87	4,1	0,81	4,04	4,04	4,04	103,16	NA	25,27	NA	0,3	0,43	1,43	134,85	29,96	9,59	NA	10937	0	37,4	95,78	10,61	34,43	5,73	0,9	1,01	1,01	196,61	13,6	132,8	NA	0,69	2,24	3,24	38,65	69,18	30,44	0,99	NA	0	15,15	50,85	1,69	3,8	1,57	1,22	1,26	1,26	339,57
1393	5,88	36,85	1,83	0,52	0,54	0,54	113,13	1,85	94,05	NA	0,84	5,27	6,27	5,88	84,06	10,67	0,29	NA	0	0	0	9,31	40,54	NA	0,26	0,69	0,69	255,8	83,27	194,9	0	77,04	335,47	4,35	9,31	77,04	45,46	0,49	NA	0	0	0	25,98	65,71	NA	0,69	1,39	1,39	247,58
1394	3,51	8,11	9,62	8,82	11,11	11,11	452,56	202,93	88,9	0	0,57	1,31	2,31	3,51	56,72	6,18	NA	NA	0	0	0	14,96	38,42	3,93	0,34	1,5	1,64	95,63	66,79	57,73	8,02	0,61	1,57	2,57	14,96	61,04	24,51	NA	NA	0	0	0	6,67	38,88	5,14	0,82	1,21	1,21	280,43
1395	-4,65	-9,24	-14,56	1,33	2,01	2,01	548,31	380,94	560,76	NA	0,5	0,99	1,99	-4,65	49,71	-9,35	NA	NA	0	0	0	-230,13	107,12	-62,34	0,23	0,29	0,29	98,61	17,37	307,04	NA	314,82	-146,55	-0,47	-215,94	314,82	-72,3	-22,65	NA	0	2,86	-5,3	-13,38	29,98	NA	-0,08	0,62	0,62	179,34
1396	-21,3	-48,81	NA	0,86	1,77	1,77	19,11	25,68	28,29	NA	0,56	1,29	2,29	-21,3	56,35	-37,81	NA	NA	0	0	0	-377,56	142,46	NA	0,23	0,27	0,27	16,56	2,58	59,77	NA	3,65	-1,38	-0,38	-377,56	365,04	-103,43	NA	NA	0	0	0	30,09	-12,18	NA	0,29	0,29	0,29	14,51
1397	0,1	0,92	0,11	0,4	1,06	1,1	387,51	207,59	312,67	10,7	0,89	8,04	9,04	1,9	88,94	5,63	1,79	21952	0	1,91	23,18	0,32	6,61	NA	0,2	1,13	1,16	210,33	163,16	175,17	5,11	0,95	19,99	20,99	1,12	95,24	2,35	7,22	NA	0	0,31	15,93	16,42	92,91	4,12	0,78	1,23	1,23	91,33
1398	3,46	7,22	6,24	0,85	1,92	1,92	655,63	360	337,54	NA	0,52	1,09	2,09	3,46	52,06	6,65	NA	NA	0	0	0	-44,05	-51,17	-225,33	7,19	7,19	7,19	1861,86	NA	256,2	NA	0,14	0,16	1,16	9,19	13,91	-316,63	NA	NA	0	272,33	275,32	14,65	17,33	18,28	6,47	6,47	6,47	454,16
1399	1,65	41,06	1,13	0,13	0,98	1,26	250,79	145,55	170,26	47,85	0,96	23,92	24,93	17,1	95,99	3,8	2,35	15655,67	6,41	10,64	65,8	8,63	80,33	3,02	0,03	1,09	1,12	127,15	103,49	97,85	2,92	0,89	8,3	9,3	26,89	89,25	12,05	1,65	NA	1,91	4,54	39,71	2,29	39,34	0,38	0,16	0,87	0,91	60,89
1400	23,17	25,97	19,75	10,18	10,18	10,18	310,32	NA	30,15	NA	0,11	0,12	1,12	60,03	10,8	214,48	NA	NA	0	31,43	53,62	3,28	3,5	NA	14,17	16,14	16,14	282,98	34,11	17,34	NA	0,06	0,07	1,07	42,18	6,37	51,43	NA	NA	0	22,27	62,11	10,68	11,16	NA	29,49	33,18	33,18	328,79
1401	0,02	0,1	0,02	0,01	0,04	0,15	311,81	NA	187,25	25,58	0,76	3,19	4,19	30,39	76,11	5,88	0,36	5184,5	12,73	26,01	72,68	3,92	27,16	NA	0,13	0,26	0,41	218,24	24,61	139,83	25,7	85,56	592,3	6,92	27,05	85,56	34,15	0,67	NA	18,38	9,89	26,33	12,52	22,44	NA	0,92	0,96	1,14	167,33
1402	4,1	24,91	2,83	0,46	0,56	0,56	251,11	19,86	206,87	NA	0,83	5,07	6,08	9,19	83,55	9,27	0,44	NA	0	3,51	35,01	3,57	20,54	4,71	0,05	0,83	0,83	479,9	305,27	391,44	NA	0,83	4,75	5,75	8,34	82,61	7,16	0,55	NA	0	6,28	39,28	2,42	18,74	4,33	0,11	0,94	0,94	651,22
1403	1,31	4,16	0,71	0,42	1,48	1,48	196,57	139,45	62,96	NA	0,69	2,18	3,18	6,13	68,57	1,91	NA	796	35,27	2,6	54,4	10,48	20,75	7,28	0,1	2,03	2,07	253	232,93	32,08	5,44	0,5	0,98	1,98	13,93	49,5	21,17	NA	NA	35,43	2,4	10,81	26,74	57,01	12,41	1,11	1,64	1,66	168,96
1404	-9,29	-12,71	-8,47	1,89	3,45	3,75	332,07	123,97	79,64	24,61	0,27	0,37	1,37	19,06	26,95	6,63	8,44	7958,83	0	25,86	92,64	-0,44	-0,66	-0,42	1,26	2,9	2,9	350,65	163,96	99,94	0	0,34	0,52	1,52	30,66	34,04	13,59	4,06	NA	0	29,95	93,22	4,93	5,96	6,13	3,28	4,94	5,51	452,78
1405	31,46	86,64	8,49	1,74	1,79	1,79	98,29	2,62	54,29	NA	0,64	1,75	2,75	62,09	63,7	49,38	NA	12967,17	0	8,27	42,42	41,24	58,97	NA	2,92	4,27	4,27	123,98	38,8	28,21	NA	0,3	0,43	1,43	63,43	30,06	137,18	NA	NA	0,41	5,48	21,35	9,74	15,68	NA	2,24	3,52	3,98	296,07
1406	1,38	1,81	NA	3,5	4,21	4,21	2175,83	360	511,62	NA	0,24	0,31	1,31	1,38	23,77	5,82	NA	NA	0	0	0	13,86	19,88	NA	2,08	3,31	3,31	984,93	360	294,7	NA	0,3	0,43	1,43	13,86	30,25	45,82	NA	NA	0	0	0	9,01	15,41	NA	1,62	2,41	2,41	1111,6
1407	0,09	0,23	0,06	0,39	1,15	1,31	255,93	99,79	130,61	20,96	0,61	1,56	2,56	21,38	60,92	10,61	1,49	11462,08	0	14,97	68,8	2,53	5,59	NA	0,54	1,37	1,5	203,98	80,72	97,21	12,46	0,55	1,21	2,21	30,49	54,76	18,89	1,87	NA	0	11,2	43,79	-0,63	-1,28	NA	0,65	1,47	1,63	213,67
1408	-171,42	1148,22	-271,27	0,48	0,48	0,87	227,88	NA	654,74	256,89	1,15	-7,7	-6,7	-171,42	114,93	-139,3	NA	NA	0	0	0	39,93	129,92	NA	0,28	1,11	1,44	25,13	14,15	17,22	5,82	0,69	2,25	3,25	39,93	69,26	57,66	NA	NA	0	0	0	1,89	20,02	0,49	0,06	0,82	0,89	93,83
1409	36,23	40,86	3,81	9,57	10,02	10,02	38,3	1,72	3,78	NA	0,11	0,13	1,13	45,29	11,33	319,62	NA	4444	0	0,95	16,22	18,7	30,71	NA	1,07	2,21	2,21	51,84	22,93	20,01	0	0,39	0,64	1,64	32,65	39,09	52,76	4,54	NA	0	1,19	11,66	-2,91	-16,09	NA	0,17	0,31	0,95	442,24
1410	-1,79	59,73	NA	0	0,1	1,87	NA	NA	NA	NA	1,03	-34,4	-33,4	-1,79	102,99	-1,74	NA	NA	0	NA	0	1,31	16,52	30,9	0,04	0,1	4,31	8580,28	126,49	1819,22	8284,63	92,06	1160,06	12,6	1,31	92,06	1,42	NA	NA	23,17	0	0	0,08	1,13	0,43	0,05	0,12	13,77	1985,36
1411	-10,42	1689,57	-5,87	0	1	1	205,19	202,19	203,81	NA	1,01	-163,22	-162,22	25,89	100,62	-10,35	NA	20039,09	0	20,47	139,67	68,5	97,51	NA	0,7	3,81	3,81	535,44	431,99	138,82	NA	0,3	0,42	1,42	68,5	29,75	230,26	NA	NA	0	0	0	37,34	44,72	NA	2,42	7,05	7,05	531,24
1412	-1,47	-9,79	-1,54	0,74	0,93	0,93	382,42	60,88	319,89	NA	0,85	5,64	6,67	-1,47	85,01	20,92	0,7	NA	0	0	0	-3,25	-25,46	NA	0,89	1,04	1,04	394,63	52,77	338,63	0	0,87	6,79	7,83	-3,25	86,76	11,98	1,4	NA	0	0	0	10,5	46,22	NA	1	1,29	1,29	422,07
1413	1,46	1,71	0,48	6,04	10,13	10,13	101,66	48,18	11,77	NA	0,14	0,17	1,17	53,9	14,45	10,13	NA	NA	0	17,36	90,75	18,96	24,45	5,67	5,51	7,45	7,45	108,85	28,04	14,46	NA	0,22	0,29	1,29	91,99	22,46	84,41	NA	NA	0	21,84	71,54	14,93	20,63	3,77	3,3	4,5	4,5	91,95
1414	31,89	56,06	18,81	0,73	1,08	1,08	214,66	27,04	76,94	0	0,43	0,76	1,76	57,48	43,12	98,1	0,98	44829,67	0,44	15,09	34,67	13,71	23,76	7,89	1,14	1,58	1,58	209,56	35,71	80,03	0	0,42	0,73	1,73	44,33	42,31	54,06	1,54	NA	0	12,76	38,94	0,19	0,3	0,1	0,15	1,68	1,68	204,57
1415	-4,31	-21,1	-2,39	0,03	0,52	0,52	157,04	75,37	154,03	NA	0,77	3,78	4,9	-4,31	79,58	3,24	0,35	NA	0	0	0	-33,32	201,26	-12,74	0,01	0,35	0,35	139,13	55,3	135,21	NA	1,17	-7,04	-6,04	-33,32	116,55	-3,53	-0,28	NA	18,29	0	0	3,73	91,15	1,16	0,12	0,5	0,5	113,59
1416	0,39	0,95	0,09	0,46	1,74	1,76	87,95	59,15	46,2	0,85	0,59	1,44	2,44	8,41	59,06	3,25	6,48	15468,75	0	1,94	70,25	0,24	0,54	0,09	0,05	1,47	2,06	136,57	86,02	60,17	36,23	0,56	1,27	2,27	6,19	55,93	3,96	6,57	NA	0,32	1,5	63,38	0,11	0,17	0,02	0,14	2,23	3,09	79,58
1417	3,53	32,86	1,48	0,22	1,14	1,15	152,42	111,04	123,52	0,81	0,82	7,63	9,31	3,53	89,26	5,18	1,79	NA	0	0	0	3,55	8,03	1,49	0,16	1,53	1,53	152,33	104,58	46,19	NA	0,56	1,26	2,26	5,52	55,8	20,32	2,97	NA	25,14	0,82	10,26	14,26	32,73	2,91	0,33	1,74	1,74	74,27
1418	11,9	38,11	4,48	0,93	1,35	1,35	136,85	39,05	93,07	NA	0,69	2,2	3,2	13,32	68,76	17,31	4,36	13890,5	0	0,53	7,41	26,7	41,43	8,45	1,62	2,57	2,57	115,27	38,47	40,53	NA	35,55	55,16	1,55	28,91	35,55	75,1	7,44	NA	0	0	0	21,02	33,34	5,47	1,08	2,26	2,26	94,7
1419	-1,08	-2,19	-0,26	0,54	0,72	0,72	53,8	4,82	26,21	NA	0,51	1,02	2,02	150,53	50,54	23,82	0,64	5416,67	0	36,41	92,29	-5,34	-10,9	-1,01	0,52	1,03	1,03	68,91	17,85	34,75	0	0,51	1,04	2,04	319,13	50,98	62,26	1,03	NA	0	61,43	89,28	19,34	53,48	5,62	0,34	0,94	1,44	105,83
1420	16,42	17,17	5,46	22,58	22,58	22,58	121,04	NA	5,26	NA	0,04	0,05	1,05	25,22	4,39	373,75	NA	NA	0	2,93	28,98	17,07	22,04	12,47	1,06	1,09	4,43	266,01	1,89	59,33	198,37	0,23	0,29	1,29	25,24	22,55	75,69	NA	NA	0	5,97	25,73	6,95	7,72	5,91	0,29	2,46	10,07	309,26
1421	0	0	NA	1,47	2,01	2,01	NA	NA	NA	NA	1	-1003,43	-1002,43	0	100,1	0	1,06	NA	0	NA	NA	-2,77	96,28	-17,42	0,93	1,1	1,1	2289,39	47,54	278,27	NA	1,03	-35,76	-34,76	-2,77	102,88	6,9	1,01	NA	0	0	0	-1,24	28,81	-7,03	2,96	3,16	3,16	2068,55
1422	-9,29	316,63	-21,5	0,21	0,23	0,23	842,59	16,01	857,77	NA	1,03	-35,09	-34,09	-9,29	102,93	-1,93	-0,04	NA	0	0	0	0,94	115,72	38,24	0,14	0,22	0,23	14779,49	53,84	614,39	3,81	0,99	121,87	122,87	0,94	99,19	1,23	0,97	NA	0	0	0	-0,53	-367,77	-171,13	0,02	0,02	0,02	117738,71
1423	-4,15	-4,5	-6,45	10,27	11,48	11,48	565,83	51,71	9,92	NA	0,08	0,08	1,08	3,36	7,63	19,89	7,85	5852,5	5,86	11,68	48,75	13,39	14	16,77	19,24	21,57	21,57	456,08	45,97	4,98	NA	0,04	0,05	1,05	22,15	4,37	400,7	16,55	NA	3,26	10,98	33,21	2,38	2,49	4,33	18,2	22,06	22,06	661,33
1424	0,24	0,88	0,11	0	1,25	1,25	158,62	140	103,5	0	0,72	2,59	3,59	14,59	72,17	1,75	2,7	9766,84	5,54	6,25	103,56	-7,54	-27,52	-3,55	0	1,22	1,25	171,11	148,04	105,08	3,52	0,73	2,65	3,65	7,9	72,6	-8,12	2,72	7057,14	9,62	5,08	97,75	0,99	5,75	0,6	0	1,15	1,15	220,35
1425	2,6	22,51	1,33	0,34	0,87	0,87	186,55	75,2	98,79	NA	0,88	7,67	8,67	7,62	88,47	9,09	0,78	26026,67	34,28	2,57	25,07	2,21	14,28	NA	0,18	0,88	0,88	111,23	60,57	60,44	NA	0,85	5,47	6,47	8,19	84,55	8,45	0,73	NA	28,89	1,15	18,15	3,44	15,82	NA	0,41	0,89	0,89	82,58
1426	0,21	1,13	0,07	0,08	1,52	1,59	116,17	65,87	61,73	4,17	0,81	4,4	5,4	0,21	81,48	2,51	2,42	NA	0	0	0	3,6	15,64	1,12	0,17	1,63	1,78	113,6	50,7	48,47	7,09	76,98	334,73	4,35	5,62	76,98	7,32	1,96	NA	0	0,46	13,5	8,75	36,19	2,58	0,24	1,44	1,58	107,3
1427	3,49	-5,33	0,75	0,74	0,92	0,96	77,89	13,53	73,15	2,8	1,65	-2,53	-1,53	3,49	165,46	4,28	0,58	NA	0	0	0	53,71	2530,04	15,9	0,12	1,51	1,51	107,75	94,42	67,81	NA	0,98	46,11	47,11	53,71	97,88	57,76	9,07	NA	0	0	0	2,33	73,71	1,38	0,2	1	1,03	214,41
1428	57,35	70,08	12,07	1,04	5,51	5,51	76,59	61,47	13,76	NA	0,18	0,22	1,22	57,35	18,16	315,74	NA	NA	0	0	0	-0,24	-0,29	NA	0,33	5,49	5,49	NA	NA	NA	NA	0,18	0,22	1,22	-0,24	18,21	-1,32	NA	NA	0	NA	NA	-2,33	-2,38	NA	2,25	42,99	42,99	NA
1429	32,7	64,97	14,25	0,85	1,65	2,02	158,61	61,8	77,54	29,14	0,5	0,99	1,99	36,72	49,67	65,82	NA	111548,25	0	1,75	8,31	2,48	6,07	2,4	0,4	1,41	1,68	352,48	208,04	206,19	54,45	0,59	1,45	2,45	5,68	59,19	4,35	54,08	NA	0	2,36	34,16	16,68	42,51	8,31	0,72	1,45	1,55	181,32
1430	-2,53	-16,77	-1,7	0,25	0,79	1,17	177,33	110,92	206,16	80,52	0,85	5,64	6,64	-2,49	84,93	-2,98	NA	NA	0	0,02	-2,25	NA	NA	NA	NA	NA	NA	NA	NA	NA	NA	NA	NA	NA	NA	NA	NA	NA	NA	NA	NA	NA	NA	NA	NA	NA	NA	NA	NA
1431	-1,8	-6,77	-0,37	1,47	1,47	1,47	54	NA	50,22	NA	0,73	2,76	3,76	54,19	73,4	-2,45	NA	5105,5	0	11,5	96,53	6,33	19,3	NA	1,61	1,61	1,61	51,2	NA	31,36	NA	0,67	2,05	3,05	121,73	67,22	9,41	NA	NA	0	11,88	67,21	13,1	47,65	NA	1,31	1,31	1,31	46,57
1432	53,73	57,66	31,39	12,98	15	15,01	212,64	21,71	10,76	0,1	0,07	0,07	1,07	85,82	6,81	864,98	4,16	48635,43	0	18,75	28,57	60,19	65,29	32,5	9,31	9,63	9,64	196,57	4,86	15,14	0,09	0,08	0,08	1,08	91,14	7,81	848,84	3,85	NA	0	11,83	18,38	63,42	66,58	NA	7,72	10,5	10,51	170,11
1433	38,9	71,41	17,06	22,29	22,29	22,29	159,65	NA	3,6	NA	0,46	0,84	1,84	38,9	45,53	149,06	2,04	NA	0	0	0	-70,9	-171,84	-236,8	3,07	3,19	3,19	1215,76	26,64	229,32	NA	0,59	1,42	2,42	-70,9	58,74	-19,16	2,07	NA	0	0	0	70,52	77,63	95,58	4,47	10,91	10,91	493,37
1434	0,94	24,46	0,91	0,42	0,67	1,04	335,87	84,13	333,09	125,57	0,96	24,92	25,92	0,94	96,14	0,98	NA	NA	0	0	0	-3,22	260,06	-2,44	0,06	0,76	1,05	276,08	182,09	260,08	74,38	1,01	-81,82	-80,82	-3,22	101,24	-3,18	NA	NA	0	0	0	0,46	-96,67	NA	0,04	0,8	1,09	842,66
1435	1,57	6,43	0,99	0,02	0,77	0,9	228,45	114,59	116,53	22,7	0,76	3,09	4,09	60,81	75,55	9,16	0,73	10068,45	20,92	37,18	91,56	1,67	7,08	1,15	0,04	0,52	0,98	250,1	86,86	136,31	85,56	0,76	3,24	4,24	53,44	76,42	8,45	0,9	7261,84	18,74	25,35	54,94	0,96	6,71	1,21	0,03	0,27	1,03	458,1
1436	20,23	84,75	8,18	0,2	1,17	1,17	147,22	103,29	106,62	0,1	0,76	3,19	4,19	64,17	76,13	30,57	1,74	20898,31	0,08	17,77	58,69	0,71	12,95	NA	0	0,92	0,92	271,81	228,82	199,46	0,16	0,95	17,2	18,2	42,04	94,51	5,27	0,39	NA	18,22	21,9	60,61	2,22	39,28	NA	0,03	0,86	0,87	301,45
1437	16,87	30,44	NA	2,16	2,24	2,24	303,46	19,63	233,03	NA	0,45	0,8	1,8	16,87	44,58	37,85	NA	NA	0	0	0	10,42	22,15	NA	0,37	1,61	1,61	612,09	364,31	293,75	NA	0,49	1,03	2,13	10,42	48,52	33,39	2,14	NA	0	0	0	15	24,93	NA	1,83	2,5	2,5	465,82
1438	31,13	-695,72	18,97	0,1	1,02	1,03	221,81	192,73	209,7	2,37	1,04	-23,35	-22,35	33,18	104,47	35,85	4,87	86483,33	6,88	1,25	4,46	5,02	-4056,27	NA	0,49	0,94	0,96	247,45	68,87	126,23	2,38	1	-809,1	-808,1	6,83	100,12	5,94	0,94	NA	48,5	0,92	5,94	3,22	103,76	NA	0,07	0,8	0,81	272,86
1439	1,89	10,57	5,19	0,6	0,6	0,6	435,66	4,89	628,98	NA	0,65	3,63	5,58	2,37	82,08	3,44	0,29	16183	0	1,31	15,02	23,31	49,86	28,3	0,27	0,28	0,49	442,06	3,12	184,33	39,13	0,53	1,14	2,14	37,13	53,26	48,82	0,59	NA	0	12,12	21,5	19,75	37	16,13	0,02	0,12	0,38	297,28
1440	2,4	39,26	2,56	0	0,59	0,72	387,31	121,75	231,38	33,32	0,94	15,34	16,34	10,86	93,88	23,33	0,38	NA	6,39	9	25,59	2,07	19,74	1,66	0,01	0,69	0,69	291,1	109,38	155,48	0,31	0,89	8,52	9,52	20,42	89,49	19,98	0,41	NA	9,61	10,88	33,48	4,8	29,08	2,8	0,01	0,62	0,62	212,59
1441	-10,87	194,92	-12,1	0,5	0,9	0,9	405,14	81,05	202,06	NA	1,06	-18,93	-17,93	-10,63	105,58	15,56	0,91	NA	0	0,27	1,36	10,73	-306,51	NA	0,03	1,23	1,23	236,07	112,4	94,36	NA	1,04	-29,56	-28,56	10,94	103,5	31,75	1,18	NA	0	0,14	0,62	31,5	90,33	NA	0,27	1,14	1,14	271,54
1442	2,41	18,16	1,1	0,23	1,23	1,23	166,03	2,16	119,92	NA	0,87	6,54	7,54	54,91	86,73	5,94	2,28	6176,81	7,73	23,95	83,56	6,95	25,69	NA	0,31	1,58	1,58	110,82	1,33	59,5	0,23	0,73	2,69	3,7	86,25	72,75	16,5	2,94	NA	11,55	17,63	59,63	5,03	18,37	NA	0,35	1,59	1,59	117,64
1443	-42,89	-90,14	NA	1,78	1,91	1,91	NA	NA	NA	NA	0,52	1,1	2,1	-42,89	52,42	-81,82	NA	NA	0	NA	0	14,51	67,34	9,97	0,43	0,43	0,43	250,03	0,31	193,99	NA	0,78	3,64	4,64	18,68	78,45	18,5	0,33	NA	0	2,86	18,6	22,93	81,08	13,06	0,05	0,61	0,61	207,35
1444	3,43	24,86	1,86	0,17	0,48	0,48	197,26	52,09	168,18	NA	0,86	6,25	7,25	66,95	86,21	9,83	0,24	3330,06	0	34,42	84,43	-0,64	-6,06	NA	0,07	0,34	0,34	306,02	72,01	270,75	NA	0,89	8,48	9,48	61,96	89,45	11,88	0,16	NA	-0,01	39,02	57,35	3,42	29,15	NA	0,13	0,4	0,4	299,52
1445	9,47	9,75	23,2	20,95	35,41	35,41	651,4	360	24,9	NA	0,03	0,03	1,03	9,47	2,82	335,4	NA	NA	0	0	0	21,27	22,69	NA	15,93	15,93	15,93	562,25	NA	34,91	NA	0,06	0,07	1,07	21,27	6,28	338,75	NA	NA	0	0	0	15,2	19,1	NA	4,9	4,9	4,9	1022,36
1446	-0,25	-0,48	-0,28	1,35	2,31	2,5	406,16	58,5	70,62	13,45	0,49	0,95	1,95	16,7	48,84	13,99	1,47	10811	27,81	18,92	69,49	6,3	13,38	NA	0,05	1,29	1,58	242,49	95,52	80,8	23,33	0,53	1,12	2,12	24,61	52,89	23,81	1,41	NA	18,43	8,39	40,82	1,91	4,44	NA	0,19	1,17	1,39	290,61
1447	7,48	7,66	30,7	42,02	42,02	42,02	377,46	NA	35,15	NA	0,02	0,02	1,02	7,48	2,38	314,39	NA	NA	0	0	0	5,53	5,99	36,43	11,75	13	13	2398,48	227,71	182,47	NA	7,69	8,33	1,08	5,53	7,69	71,88	NA	NA	0	0	0	31,06	34,77	NA	7,55	9,38	9,38	347,18
1448	3,57	4,61	2,48	0,96	3,42	3,78	252,76	139,52	56,72	20,94	0,23	0,29	1,29	3,57	22,69	19,92	7,84	NA	0	0	0	-104,39	-137	-18,5	0,36	2,05	3,25	64,5	25,74	15,18	18,24	0,24	0,31	1,31	-104,39	23,8	-436,57	3,38	NA	0	0	0	40,78	62,66	6,24	1,42	2,24	2,59	55,68
1449	6,11	21,52	5,03	0,93	1,39	1,39	299,55	98,64	212,01	NA	0,72	2,52	3,52	9,79	71,62	8,53	NA	28333	0	3,03	27,47	19,3	41,81	17,53	0,23	1,69	1,69	330,67	255,49	175,9	NA	0,54	1,17	2,17	22,72	53,85	38,64	4,99	NA	0	3,11	10,5	28,98	27,64	14,62	-3,43	-13,6	-13,6	183,57
1450	9,23	9,43	2,82	35,73	35,73	45,83	111,41	NA	2,4	24,63	0,02	0,02	1,02	9,23	2,18	422,91	NA	NA	0	0	0	12,93	13,35	4,52	29,4	29,4	31,73	127,34	NA	3,97	9,25	0,03	0,03	1,03	12,93	3,15	410,37	NA	NA	0	0	0	10,93	11,23	4,74	35,53	35,53	37,85	157,72
1451	0,55	8,61	0,08	0,23	0,81	0,81	52,47	28,39	48,51	NA	0,94	14,72	15,72	32,1	93,64	6,55	0,27	12501	0	4,55	81,44	-13,46	-27,39	-4,75	0,45	1,21	1,21	128,3	48,65	64,12	NA	0,51	1,03	2,03	11,86	50,85	-26,48	1,27	NA	0	8,92	167,07	3,71	11,1	1,19	0,81	1,35	1,35	116,52
1452	18,75	21,52	44,93	2,82	7,65	7,66	872,02	516,07	106,94	1,22	0,13	0,15	1,15	25,41	12,85	181,33	17,56	64017,14	0	15,96	18,11	14,14	19,17	17,01	2,27	3,69	3,7	437,91	159,37	111,91	0,47	0,26	0,36	1,36	19,23	26,27	65,21	16,82	NA	0	4,48	14,14	21,05	22,76	29,25	12,24	13,28	13,3	505,92
1453	0,92	0,99	0,31	14,63	14,91	14,91	78,44	2,23	8,09	0,02	0,07	0,07	1,07	8,42	6,71	13,77	NA	NA	0	2,51	75,32	-21,77	-32,82	-5,34	2,94	2,95	2,97	89,28	0,29	29,73	0,48	0,34	0,51	1,51	4	33,67	-64,66	NA	NA	0	6,32	106,64	21,69	35,11	11,68	2,43	2,48	2,62	196,07
1454	0	0	NA	NA	NA	NA	NA	NA	NA	NA	0	0	1	0	0	NA	NA	NA	0	NA	NA	-8,2	-30,35	-7,54	0,07	0,51	0,51	334,84	105,86	241,7	NA	0,73	2,7	3,7	-1,75	72,99	-11,23	0,43	NA	0	4,38	35,58	5,35	24,35	NA	0,6	0,6	0,6	662,91
1455	11,79	30,28	10,29	0,34	1,54	1,54	317,53	229,33	191,74	1,44	0,61	1,57	2,57	11,79	61,06	23,88	6,98	NA	0	0	0	15,55	21,62	9,62	1,73	3,2	3,22	225,27	91,66	44,11	1,46	28,09	39,06	1,39	15,55	28,09	76,19	7,59	NA	8,29	0	0	19,29	23,74	10,61	3,58	4,8	5,16	200,34
1456	12,18	14,71	7,97	2,98	4,54	4,54	238,17	62,92	40,29	NA	0,17	0,21	1,21	16,39	17,21	118,39	3,87	31777	0	2,76	12,68	8,14	12,37	13,35	0,4	1,59	1,59	596,96	85,52	72,11	NA	0,34	0,52	1,52	21,72	34,16	23,84	0,82	NA	0	22,26	56,73	1,47	4,97	5,36	0,13	0,44	0,44	1326,79
1457	0,07	0,94	0,04	0,01	0,89	0,89	228,5	170,99	180,37	0	0,93	12,35	13,35	30,29	92,51	6,86	0,58	7105,31	11,67	18,97	78,66	1,78	21,93	NA	0,04	0,96	0,96	163,46	130,27	141,13	0	0,92	11,28	12,28	29,8	91,86	8,21	0,75	NA	3,33	8,94	56,24	9,39	53,42	NA	0,11	1,07	1,07	57,96
1458	-4,96	-5,55	NA	9,41	9,41	9,41	NA	NA	NA	NA	0,11	0,12	1,12	-4,96	10,62	-46,71	NA	NA	0	NA	0	-9,6	-10,62	NA	10,42	10,42	10,42	NA	NA	NA	NA	9,6	10,62	1,11	-9,6	9,6	-100	NA	NA	0	NA	NA	-6,26	-7,7	NA	5,21	5,37	5,37	11956,36
1459	2,33	2,34	1,63	143,22	143,22	143,22	145,81	NA	1,76	NA	0,01	0,01	1,01	2,33	0,7	333,33	NA	NA	0	0	0	38,5	43,36	38,51	8,92	8,92	8,92	364,11	NA	40,36	NA	0,11	0,13	1,13	38,5	11,21	343,47	NA	NA	0	0	0	7,43	7,87	6,58	14,98	18	18	322,33
1460	28,66	28,92	4,14	61,98	69,1	69,1	52,59	3,28	0,46	NA	0,01	0,01	1,01	28,66	0,88	3634,02	2,59	NA	0	0	0	9,24	19,85	NA	1,87	2,35	2,35	117,86	17,56	36,46	NA	0,53	1,15	2,15	9,24	53,48	26,71	2,59	NA	0	0	0	9,74	14,37	2,57	5,52	5,53	5,53	95,97
1461	-8,63	-39,98	-14,97	0,19	0,87	0,91	631,85	214,24	312,52	9,9	0,78	3,63	4,63	-4,36	78,42	0,8	0,92	8606,2	0	7,41	79,47	-6,36	-40,47	-8,99	0,17	0,78	0,78	514,66	163,04	270,68	2,1	0,84	5,37	6,37	-0,88	84,29	3,41	0,8	NA	0	7,75	61,56	-6,11	-47,62	-8,02	0,29	0,75	0,75	477,82
1462	26,96	34,96	30,92	2,49	4,38	4,38	325,68	177,81	94,24	NA	0,23	0,3	1,3	43,54	22,89	117,79	NA	5462	0	19,01	30,26	29,32	37,06	NA	1,26	5,33	5,33	144,06	89,35	26,47	NA	0,21	0,26	1,26	80,05	20,89	140,33	NA	NA	0	13,77	28,63	10,62	29,17	NA	0,16	1,5	1,5	388,02
1463	2,11	2,67	2,08	0,44	3,91	4,2	358,05	196,25	71,16	21,08	0,21	0,26	1,26	10,49	20,83	20,11	5,18	22560,88	0	8,24	63,52	16,34	21,26	13,79	0,69	3,75	3,97	307,08	175,05	68,39	15,04	0,23	0,3	1,3	21,88	23,14	77,27	7,43	NA	0	3,36	13,84	9,23	10,79	7,37	1,49	6,01	6,4	290,94
1464	-0,04	-0,17	-0,02	0,41	0,91	0,91	189,72	70,4	142,21	0,35	0,76	3,15	4,15	21,49	75,89	19,37	0,78	4201,5	0	11,22	55,73	11,02	36,77	10,88	0,66	1,1	1,11	359,17	110,82	248,66	0,91	70,02	233,54	3,34	14,77	70,02	37,11	1,32	NA	0	3,69	10,36	-31,95	-381,42	-27,79	0,56	0,98	0,98	316,67
1465	0,51	1,66	0,57	0,46	1,29	1,85	406,86	140,15	167,34	96,9	0,69	2,25	3,25	25,12	69,28	18,41	2,91	13741	26,12	27,51	85,25	0,75	2,2	0,63	0,28	0,74	1,14	304,22	91,53	122,84	78,56	0,66	1,95	2,95	35,15	66,08	6,69	2,04	NA	24,27	20,4	73,37	0,49	2,12	0,77	0,25	1,01	1,17	573,9
1466	0,77	3,85	0,58	0,03	0,64	0,71	273,1	129,46	212,36	14,46	0,8	3,97	4,97	10,88	79,87	20,7	0,49	12683,4	0	7,58	72,28	9,3	29,09	NA	0,18	0,75	0,77	188,43	52,34	92,19	1,28	0,68	2,13	3,13	24,9	68,04	33,78	0,82	5889,52	0	5,8	36,44	27,68	63	12,87	0,08	1,37	1,41	169,26
1467	4,34	4,54	3,96	NA	NA	NA	87,59	NA	NA	NA	NA	NA	1,05	4,34	0	NA	NA	NA	0	0	0	17,16	39,52	3,52	0,7	0,7	0,7	74,66	0,06	41,78	NA	0,57	1,3	2,3	33,1	56,58	32,6	0,72	NA	0	3,27	40,05	1,66	17,75	0,85	0,04	0,82	0,82	186,12
1468	-8,15	-8,15	NA	NA	NA	NA	NA	NA	NA	NA	NA	NA	1	-8,15	0	NA	NA	NA	0	NA	0	25,15	27,07	NA	14,1	14,1	14,1	1129,06	NA	79,2	NA	0,07	0,08	1,08	25,15	7,09	354,55	NA	NA	0	0	0	2,06	2,78	NA	3,89	3,89	3,89	652,97
1469	-4,01	-5,49	-1	1,16	4,56	5	91,17	46,71	13,73	6,17	0,27	0,37	1,37	116,7	26,87	57,41	3,91	14030,75	0	30,23	84,22	-56,42	-140,39	-13,18	0,2	2,2	2,2	85,02	73,14	36,57	NA	0,6	1,49	2,49	108,51	59,81	-57,92	10,56	NA	0	38,52	106,88	-20,02	-52,26	-2,48	1,33	2,56	2,56	45,16
1470	4,19	9,66	1,31	0,94	1,46	1,46	113,54	27,16	52,8	NA	0,57	1,3	2,3	92,62	56,61	48,47	1,79	5541,33	0	27,58	75,68	-4,46	-9,37	-1,46	1,22	1,86	1,86	119,38	38,23	59,48	NA	0,52	1,1	2,1	97,46	52,38	39,63	7,44	NA	0	33,43	85,51	-8,82	-18,66	-5,11	0,75	1,78	1,78	211,04
1471	-3,98	-4,07	-114,64	4,43	4,43	4,43	10480,8	NA	123,02	NA	0,02	0,02	1,02	-3,98	2,2	79,65	1,04	NA	0	0	0	-3,95	-4,02	-106,5	4,01	4,02	4,02	9816,94	0,62	166,25	NA	0,02	0,02	1,02	-3,95	1,75	110,14	1,06	NA	0	0	0	-0,43	-0,43	-9,9	9,36	9,46	9,46	8462,32
1472	68,75	71,28	14,81	28,15	28,15	28,15	78,39	NA	2,75	NA	0,04	0,04	1,04	72,11	3,55	1935,12	NA	NA	0	0,72	4,61	2,79	5,92	0,53	0,1	1,67	1,67	69,72	57,27	36,43	NA	52,82	111,97	2,12	10,15	52,82	10,45	3,99	NA	0	1,41	46,03	-175,28	176,87	-59,24	0,13	0,44	0,44	123,03
1473	-0,64	-0,72	-2,72	3,02	5,52	7,35	1542,3	293,8	117,61	218,48	0,1	0,12	1,12	2,29	10,38	43,89	2,13	8756	0	12,42	46,47	-0,3	-0,32	-0,73	6,07	8,64	9,01	886,29	177,6	69,14	25,38	0,08	0,09	1,09	2,76	8,14	60,03	3,52	NA	0	5,28	21,31	-2,01	-3,47	-11,86	0,27	0,55	0,59	2148,34
1474	4,25	4,73	1,59	9,99	9,99	9,99	51,88	NA	13,46	NA	0,1	0,11	1,11	10,68	10,01	42,47	NA	NA	0	2,4	51,87	17,5	19,21	31,2	6,8	11,2	11,2	649,1	252	57,33	NA	0,09	0,1	1,1	17,5	8,93	195,92	NA	NA	0	0	0	14,1	16,66	9,7	6,5	6,5	6,5	250,5
1475	0,18	0,6	0,73	0,61	1,03	1,18	1441,84	412,7	984,22	144,03	0,69	2,25	3,25	7,64	69,22	10,58	1,65	17214,17	0	29,53	51,76	-1,21	-3,92	-2,87	0,46	1,02	1,23	866,01	325,54	590,88	125	0,69	2,25	3,25	5,3	69,18	7,99	2,01	NA	0	15,47	42,18	-2,04	-7,51	-1,86	0,69	1,09	1,13	331,36
1476	29,77	41,15	25,09	2,16	2,88	2,88	306,88	60,88	21,07	NA	0,28	0,38	1,38	36,27	27,67	167,2	3,57	22681,5	20,64	5,48	9,69	25,86	32,45	22	4,87	5,67	5,67	309,58	26,39	32,9	NA	0,2	0,25	1,25	42,56	20,3	152,95	2,29	NA	9,41	14,2	29,64	5,58	8,1	6,07	55,13	79,01	79,01	396,52
1477	10,21	34,88	8,23	0,02	1,07	1,07	293,57	204,93	185,12	NA	0,71	2,42	3,42	23,4	70,74	18,43	1,17	35719,41	5,04	10,64	41,02	20,36	46,75	NA	0,01	0,87	0,87	234,55	103,68	101,63	NA	0,56	1,3	2,3	45,71	56,44	47,09	0,87	NA	8,94	11,78	19,58	29,16	49,02	NA	0,84	1,28	1,28	287,2
1478	20,16	49,62	8,94	0,48	0,91	0,92	161,39	40,07	94,78	1,34	0,59	1,46	2,46	20,6	59,38	57,18	0,94	NA	0	0,2	0,93	-16,86	-45,27	-9,31	0,49	0,76	0,76	200,91	33,65	124,69	NA	0,63	1,68	2,68	-16,67	62,75	10,04	0,71	NA	0	0,1	0,99	28,15	41,53	10,75	1,1	2,09	2,13	139,07
1479	17,42	62,94	16,41	0,89	2,06	2,06	342,84	171,83	140,11	0,3	0,72	2,61	3,61	32,34	72,32	28,18	4,75	4151,83	3,52	14,06	303,88	-1,22	-4,1	-0,97	1,24	1,91	1,91	287,68	94,3	118,67	0,28	0,7	2,35	3,35	14,72	70,19	2,94	6,89	NA	8,11	12,6	132,31	-6,91	-142,62	-3,91	0,38	1,11	1,11	205,92
1480	47,83	92,26	18,68	1,4	2,16	2,18	142,16	44,44	58,91	1,74	0,48	0,93	1,93	70,63	48,16	105,07	6,7	55628,25	0	8,91	25,84	14,01	19,68	NA	2,79	3,58	3,73	434,87	85,5	108,44	16,17	0,29	0,4	1,4	26,43	28,8	59,84	12,54	NA	0	11,01	28,51	6,83	7,99	NA	6,37	6,74	6,74	2677,12
1481	0,96	6,87	0,52	0,14	0,81	0,81	199,57	111,48	165,6	NA	0,86	6,19	7,19	0,96	86,1	14,87	0,46	NA	0	0	0	1,34	21,26	NA	0,54	1,05	1,05	137,16	64,67	126,78	NA	0,94	14,92	15,92	1,34	93,72	5,69	3,91	NA	0	0	0	-4,32	-31,87	NA	0,08	0,65	0,65	30,38
1482	7,56	8,47	13,81	8,88	9,99	9,99	664,73	72,86	65,66	NA	0,1	0,11	1,12	7,56	10,77	75,72	NA	NA	0	0	0	0,15	0,18	NA	6,22	6,94	6,94	1088,13	112,29	154,57	NA	0,14	0,17	1,19	0,15	14,36	1,03	NA	NA	0	0	0	38,33	45,2	NA	6,42	6,63	6,63	298,76
1483	0,62	0,96	0,71	0,35	2,8	2,8	415,49	360	146,78	NA	0,36	0,56	1,56	0,62	35,72	1,73	NA	NA	0	0	0	0,62	0,96	0,71	0,35	2,8	2,8	415,49	360	146,78	NA	35,72	55,57	1,56	0,62	35,72	1,73	NA	NA	0	0	0	-5,61	-9,56	NA	0,3	2,42	2,42	NA
1484	5,8	29,09	9,42	0,71	0,76	1,03	590,77	21,97	467,71	127,04	0,8	4,01	5,01	5,8	80,05	7,25	1,13	NA	0	0	0	4,15	17,11	4,39	0,38	0,73	0,97	384,98	122,1	340,64	80,74	89,47	369,11	4,13	4,15	89,47	9,52	1,85	NA	0	0	0	-5,01	-112,8	-7,25	0,55	0,79	0,96	526,86
1485	-2,54	-4,58	-7,01	0,13	0,41	0,46	1002,39	123,78	430,86	21,37	0,44	0,8	1,8	5,94	44,48	20,7	0,71	25703,8	0	23,36	40,97	-0,08	-0,14	-0,18	0,3	0,53	0,57	776,46	68	304,8	12,16	0,4	0,67	1,67	8,58	40,13	19,69	0,78	NA	0	13,39	37,5	-0,59	-0,83	-1,28	0,22	0,5	0,56	795,63
1486	23,29	25,41	1,47	14,37	14,37	14,37	22,93	NA	1,58	NA	0,08	0,09	1,09	23,29	8,33	279,64	NA	NA	0	0	0	1,91	2,2	NA	13,06	13,39	13,39	63,32	1,53	4,68	NA	0,13	0,15	1,15	45,53	13,24	14,44	NA	NA	0	5,81	68,8	9,73	11,26	NA	17,22	17,89	17,89	56,28
1487	-71,84	-315,4	-3004,29	2,48	8,07	8,07	15223,12	1912,88	344,91	NA	0,77	3,39	4,39	-68,53	77,22	-76,44	1,2	-63194,89	0	138,28	-6,2	2,22	7,03	5,09	0,62	1,99	1,99	833,38	370,74	270	0	51,76	163,8	3,16	3,17	51,76	19,19	1,46	2426,71	0	1,57	5,3	6,06	23,78	49,02	0,23	15,11	15,11	2944,92
1488	0,05	0,14	0,12	0,11	1,34	1,68	773,5	302,4	155,78	100,2	0,6	1,51	2,51	3,87	60,11	7,1	1,7	27100,69	17,36	8,11	67,62	0,51	1,31	0,55	0,12	1,51	2,07	391,6	139,81	106,43	68,01	0,61	1,57	2,57	5,69	61,1	7,52	1,92	13498,21	3,9	4,03	19,59	1,75	5,48	2,19	0,05	1,12	1,53	456,5
1489	14,61	15,01	8,23	33,31	40,06	40,06	205,01	34,15	5,02	NA	0,03	0,03	1,03	37,79	2,67	547,15	NA	1828	0,02	13,06	58,42	22,31	24,59	20,35	9,42	10,81	10,81	331,98	42,14	30,37	NA	0,09	0,1	1,1	35,07	9,25	241,25	NA	NA	0	11,64	29,34	5,61	6,33	3,56	10,63	11,7	11,7	230,9
1490	0,41	2,53	0,34	0,01	0,48	1,22	302,14	80,31	147,67	128,25	0,84	5,16	6,16	34,81	83,76	2,15	1,43	NA	26,07	28,56	89,26	2,06	12,07	NA	0,01	0,6	1,48	290,13	81,8	111,26	120,07	0,83	4,87	5,87	40,84	82,95	5,88	1,75	NA	24,11	22,09	58,28	1,5	4,27	NA	0,04	1,07	1,66	203,77
1491	70,3	89,56	60,08	2,06	4,65	4,65	311,08	171,05	66,17	NA	0,22	0,27	1,27	70,3	21,51	326,83	NA	NA	0	0	0	43,78	59,03	39,81	3,01	3,87	3,87	331,03	72,92	84,59	NA	0,26	0,35	1,35	43,78	25,84	169,44	NA	NA	0	0	0	38,32	44,32	42,28	4,53	7,39	7,39	401,57
1492	0,07	0,63	0,19	0,02	0,54	0,54	907,94	410,81	789,71	NA	0,88	7,35	8,35	0,07	88,02	20,72	0,25	NA	0	0	0	-3,59	-24,48	-6,94	0,49	0,57	0,57	703,38	44,98	592,66	NA	0,85	5,81	6,81	-3,59	85,32	28,28	0,33	NA	0	0	0	-8,93	-118,1	NA	0,83	0,83	0,83	568,35
1493	4,81	16,32	5,85	1,11	4,72	4,72	264	121,76	33,81	NA	0,71	2,4	3,4	23,34	70,55	10,74	1,16	2076	0	22,54	60,36	34,53	56,25	NA	1,9	3,69	3,69	172,63	47,19	26,32	NA	0,39	0,63	1,63	97,39	38,61	128,64	1,91	NA	0	22,56	37,52	21,82	26,78	11,39	3,63	5,16	5,16	190,05
1494	0,31	0,83	0,25	0,29	0,62	1,81	298,7	43,49	119,85	160,65	0,63	1,69	2,69	14,71	62,8	6,82	2,95	9339,83	21,94	11,82	71,21	-4,91	-14,12	-3,46	0,75	0,96	1,61	256,41	27,06	126,73	81,9	0,65	1,87	2,87	12,46	65,19	0,58	2,54	NA	14,77	12,24	87,51	2,78	4,62	0,94	-0,86	1,21	3,16	123,22
1495	11,31	23,32	13,86	0	0,76	2,53	445,96	123,77	151,03	292,64	0,51	1,06	2,06	14,61	51,48	25,9	9,91	44190,8	2,68	4,04	20,11	0,51	0,86	4,38	0,92	5,6	34,28	3146,67	402,7	86,13	2469,92	0,41	0,69	1,69	3,97	40,86	7,65	19,18	5614,4	0	21,76	35,61	0,42	0,65	NA	1,84	4,47	38,83	1892,98
1496	0,4	2,06	0,09	0,53	0,84	0,84	81,99	20,49	65,19	0	0,8	4,1	5,1	0,4	80,39	3,04	0,64	NA	0	0	0	6,93	31,96	1,46	0,23	1,06	1,06	76,71	49,54	59,42	NA	0,78	3,61	4,61	23,26	78,33	16,68	1,28	NA	0	3,44	45,79	-11,41	-201,33	-4,1	0,2	0,73	0,73	130,95
1497	-10,02	-193,58	-9,32	0,61	1,1	1,1	338,6	132,27	296,36	0,12	0,95	18,31	19,31	-1,67	94,82	-9,5	3,58	-2920,3	0	7,78	-817,49	-3,26	-92,7	NA	0,16	1,05	1,06	210,96	136,94	189,56	2,75	0,96	27,41	28,41	10,09	96,49	-1,96	4,43	15292,07	0	5,33	97,76	0,03	0,74	NA	0,16	1,15	1,15	195,54
1498	-27,48	-48,68	-4,63	2,03	2,3	2,3	50,74	7,06	26,42	NA	0,44	0,77	1,77	163,36	43,54	-63,13	NA	NA	0	32,17	115,78	9,34	44,77	NA	0,13	0,35	0,35	150	22,5	100,69	NA	79,14	379,48	4,79	86,57	79,14	11,8	0,27	NA	0	23,49	64,97	-1,82	-13,53	NA	0,22	0,29	0,29	133,98
1499	8,8	31,09	4,21	0,27	1,39	1,39	173,97	139,24	123,37	NA	0,72	2,53	3,53	8,8	71,7	12,27	NA	NA	0	0	0	11,83	20,14	34,48	1,56	2,42	2,42	1061,2	372,36	433,21	NA	0,41	0,7	1,7	11,83	41,28	28,66	NA	NA	0	0	0	-31,47	-86,63	-62,47	0,93	1,57	1,57	722,67
1500	0,57	4,25	0,58	0,56	1,68	1,68	371,93	208,38	186,34	0,23	0,87	6,49	7,49	2,56	86,64	14,78	1,03	39937	0	2,04	13,73	-7,87	-1118,28	NA	0,1	1,26	1,26	595,43	525,72	453,02	0,16	0,99	141,04	142,04	-5,4	99,3	-0,4	0,3	NA	0,03	2,98	50,95	8,09	90,4	NA	0,09	1,53	1,53	480,42
1501	1,11	3,14	0,59	0,09	0,78	0,86	192,76	80,77	108,42	8,39	0,64	1,82	2,83	39,84	64,64	7,55	0,75	15278,9	4,34	20,51	84,69	0,53	1,73	NA	0,04	0,32	0,89	167,33	30,56	109,18	63,35	0,69	2,24	3,24	36,96	69,15	5,74	0,77	NA	1,25	12,05	61,51	0,21	0,62	0,06	0,11	0,83	0,85	108,57
1502	1,42	29,3	0,6	0,01	0,51	0,51	153,77	68,07	50,03	NA	0,95	19,59	20,59	61,74	95,14	5,23	0,14	24658,5	57,38	25,48	79,73	8,39	65,32	4,29	0,01	0,53	0,53	185,98	78,29	126,62	0	0,87	6,79	7,79	86,69	87,16	25,22	0,27	NA	13,1	28,97	54,32	8,15	37,98	4,26	0,14	0,63	0,63	189,95
1503	5,71	6,62	10,3	12,16	15,2	15,24	656,62	95,75	31,51	1,18	0,14	0,16	1,16	23,82	13,81	104,51	3,7	NA	0	32,66	58,92	-2,72	-3,29	-3,74	6,01	7,55	7,56	501,4	86,25	56,09	0,89	0,17	0,21	1,21	11,16	17,3	47,92	6,13	NA	0	19,12	48,19	7,43	8,33	9,58	12,1	13,51	13,53	469,57
1504	3,68	12,88	4,08	0,33	1,4	1,4	200,43	304,2	284,61	NA	0,71	2,5	3,5	3,68	71,39	5,16	NA	NA	0	0	0	2,38	9,55	0,91	0,31	1,2	1,2	138,32	91,34	102,69	NA	0,75	3,01	4,01	2,38	75,07	4,38	2,51	NA	0	0	0	0,42	2,54	0,23	0,15	1,14	1,14	197,72
1505	4,75	4,88	0,64	23,31	38,89	38,89	48,76	19,32	1,24	NA	0,03	0,03	1,03	4,75	2,57	184,73	NA	NA	0	0	0	25,58	25,93	42,9	54,74	74,66	74,66	610,47	161,12	8,09	NA	0,01	0,01	1,01	25,58	1,34	1909,89	NA	NA	0	0	0	19,91	22,79	27,79	5,25	7,9	7,9	508,15
1506	14,22	28,12	1,3	1,76	2,02	2,02	17,13	4,07	16,22	0,13	0,49	0,98	1,98	14,22	49,43	28,77	NA	NA	0	0	0	-148,28	-409,23	-26,46	0,1	0,46	1,54	64,96	14,69	40,91	43,93	0,64	1,76	2,76	-124,32	63,77	-232,48	16,75	NA	0	4,28	-19,53	-9,6	-194,86	-3,49	0,14	0,47	0,76	132,42
1507	0,56	3,42	0,13	0,06	0,67	0,82	83,27	32,18	52,6	7,93	0,83	5,07	6,12	12,87	83,65	7,17	3,73	35037	0	2,82	58,43	2,69	21,38	1,1	0,32	1,01	1,03	149,14	75,58	109,98	1,93	0,87	6,93	7,94	8,26	87,38	11,65	1,11	NA	0	1,62	19,08	1,94	26,77	1,82	0,97	1,04	1,04	342,07
1508	2,22	5,56	1,75	0,88	2,39	2,39	287,39	107,51	102,76	0,45	0,6	1,5	2,5	19,39	60,03	6,35	4,63	33123,84	0	13,55	70,99	1,87	5,75	NA	0,31	1,78	1,79	273,08	157,76	132,93	1,62	0,67	2,07	3,07	16,34	67,38	4,76	4,28	16594,14	0	7,92	55,77	11,25	47,14	NA	0,89	1,47	1,47	217,97
1509	-9,14	-13,28	-3,83	2,5	2,5	3,2	81,7	NA	46,87	33,41	0,31	0,45	1,45	3,56	31,12	-29,39	NA	267	0	5,32	304,87	23,97	30	3,92	4,97	5,01	5,01	59,58	0,43	11,77	NA	0,2	0,25	1,25	44,59	20,1	119,29	NA	NA	0	3,37	39,59	-46,51	-69,24	-9,9	0,32	0,37	0,37	77,45
1510	6,77	9,87	6,91	1,32	3,4	3,4	371,45	209,2	107,59	0,02	0,31	0,45	1,46	9,14	31,42	22,49	377,75	37621	0	2,42	21,71	17,97	21,66	16,88	5,1	6,45	6,45	341,86	68,12	52,33	0,03	0,16	0,2	1,21	21,33	16,46	110,2	5751,03	NA	0	2,31	9,5	12,2	15,6	NA	4,58	5,05	5,33	331,08
1511	2,48	7,48	0,84	0,01	1,5	1,5	120,98	121,1	81,28	NA	0,67	2,01	3,01	20,42	66,83	3,72	NA	1835	0,02	6,08	79,65	-4,19	-4,59	NA	6,59	11,8	11,8	721,5	315,02	60,48	NA	0,09	0,1	1,1	15,57	8,76	-47,78	NA	NA	0	29,86	56,42	32,51	34,55	NA	12,27	17,48	17,48	609,4
1512	-2,68	-3,54	NA	3,3	4,13	4,13	NA	NA	NA	NA	0,24	0,32	1,32	-0,42	24,19	-11,1	NA	1488	0	NA	9,68	15,92	26,63	4,76	1,71	2,49	2,49	108,8	33,4	43,3	NA	40,24	67,34	1,67	20,34	40,24	39,55	NA	NA	0	1,32	6,23	13,94	21,34	4,21	2,11	2,88	2,88	109,9
1513	10,75	11,16	56,8	16,32	17,57	19,53	1922,5	86,62	69,53	138,32	0,04	0,04	1,04	10,75	3,66	294,09	3,45	NA	0	0	0	12,54	15,78	15,99	3,04	4,29	4,29	464,29	41,21	94,35	NA	0,21	0,26	1,26	12,95	20,56	60,99	6,7	NA	0	0,53	-3,2	6,27	15,91	6,37	1,71	2,19	2,19	370,07
1514	-22,76	2941,14	-16,06	0,56	0,8	0,96	256,8	12,24	51,56	8,18	1,01	-130,21	-129,21	-22,76	100,77	0,27	0,99	NA	0	0	0	-79,97	98,43	-20,01	0,15	0,21	0,21	91,08	6,33	103,68	0,24	1,81	-2,23	-1,23	-79,97	181,24	-12,79	-0,2	NA	0	0	0	-10,51	-69,03	-5,02	1,15	1,15	1,25	173,75
1515	6,46	14,32	6,57	0,04	0,66	0,76	370,29	124,2	164,74	20,69	0,55	1,22	2,22	14,22	54,87	18,37	0,78	11739,83	9,36	7,89	46,94	1,51	3,2	0,81	0,07	0,29	0,55	194,59	20,72	71,43	25,07	0,53	1,12	2,12	9,91	52,88	12,33	0,69	NA	15,1	3,13	33,33	4,96	9,69	5,96	0,15	0,35	0,55	437,17
1516	4,49	11,86	1,42	0,36	0,92	1,1	115	24,41	43,62	8,3	0,62	1,64	2,64	55,02	62,1	18,86	1,1	NA	0	15,96	70,79	6,95	22,44	2,08	0,02	0,65	0,73	109,05	46,25	60,37	5,92	0,69	2,23	3,23	68,3	69,04	10,06	0,64	NA	12,09	13,72	61,1	4,39	20,21	1,72	0,02	0,73	0,8	142,46
1517	2,31	21,87	1,24	0,19	1,05	1,05	195,79	142,42	135,18	NA	0,89	8,48	9,48	21,39	89,45	5,13	1,14	23804,08	15,85	10,26	73,06	25,81	64,11	NA	0,13	1,24	1,24	92,9	54,79	49,28	NA	0,6	1,48	2,48	88,04	59,74	48,36	1,31	NA	0	11,58	47,01	8,31	69,78	NA	0,26	1,07	1,07	166,33
1518	0,58	-37,5	0,53	-0,09	0,98	0,98	332,96	360	327,39	NA	1,02	-65,82	-64,81	0,58	101,56	0,57	NA	NA	2,14	0	0	14,99	100	NA	1,14	1,18	1,18	157,5	5,05	132,43	NA	85,01	567,21	6,67	14,99	85,01	17,63	NA	NA	0	0	0	20,53	21,79	NA	6,84	17,2	17,2	566,13
1519	4,61	5,02	15,45	7,7	11,82	12,01	1221,14	379,25	94,29	18,69	0,08	0,09	1,09	6,41	8,17	64,86	15,59	70076,65	0	6,05	17,83	14,68	15,34	32,42	17,3	21,79	21,92	803,98	127,74	31,38	4,27	0,04	0,05	1,05	17,04	4,34	356,04	7,11	9938,16	0	3,8	7,72	19,08	22,3	28,2	3,67	5,93	6,34	538,18
1520	18,97	61,24	7,12	0,54	1,31	1,31	84,06	72,08	93,25	NA	0,69	2,23	3,23	21,15	69,03	29,08	3,44	NA	0	0,82	7,54	19,34	30,46	NA	1,64	2,07	2,07	120,29	18,8	43,4	NA	0,36	0,57	1,57	25,67	36,5	68,69	2,64	NA	0	1,45	11,15	17,43	30,67	NA	0,31	2,06	2,06	139,74
1521	0,03	0,36	0,31	0,19	2,54	4,29	3402,53	238,4	101,64	180,28	0,56	6,16	10,93	1,23	90,85	13,2	0,72	36954,77	3,6	11,19	20,76	0	0,08	0,02	0,02	0,92	1,39	2617,31	89,18	99,02	46,36	0,59	15,95	27,11	1,88	58,84	3,16	0,62	NA	0	9,6	39,1	0,03	21,3	0,17	2,28	3,66	4,09	2086,42
1522	9,39	40,03	5,93	0,07	1,47	1,5	230,01	187,02	149,32	4,53	0,77	3,26	4,26	16,82	76,54	12,55	23,6	43447,03	0	4,69	39,2	13,86	40,11	NA	0,05	1,78	1,85	183,09	140,53	96,84	6,75	0,65	1,89	2,89	25,46	65,44	21,43	35,64	NA	0	4,33	28,95	5,94	33,15	NA	0	1,36	1,36	178,99
1523	-3,22	-6,07	-3,87	2,13	2,13	2,13	326,27	NA	202,43	NA	0,47	0,88	1,88	1,05	46,88	-6,88	NA	2662	0	5,12	7,12	8	23,31	8,81	0,87	1,52	1,52	400,65	170,37	260,23	NA	0,66	1,91	2,91	11,35	65,67	12,18	NA	NA	0	3,68	4,6	-279,62	-2706,85	-692,52	1,12	1,12	1,12	901,5
1524	NA	NA	NA	NA	NA	NA	NA	NA	NA	NA	NA	NA	NA	NA	NA	NA	NA	NA	NA	NA	NA	18,53	19,95	22,94	13,99	13,99	13,99	450,79	NA	31,82	NA	7,14	7,68	1,08	18,53	7,14	259,58	NA	NA	0	0	0	35,97	39,41	44,51	11,43	11,43	11,43	450,5
1525	16,44	80,57	8,95	0,06	0,79	0,79	198,06	113,47	155,4	NA	79,59	389,98	4,9	19,24	79,59	20,66	NA	42467	0	1,52	11,58	8,93	9,83	1,54	2,28	12,85	12,85	62,92	51,19	4,84	NA	0,09	0,1	1,1	36,83	9,13	97,87	NA	NA	0	4,82	64,53	-4,32	-11,21	-1,6	0,12	1,63	1,63	134,94
1526	0,76	22,99	0,65	0,57	0,96	0,97	311,9	115,22	297,94	3,49	0,97	29,33	30,33	2,1	96,7	2,93	0,54	6864	0	1,15	36,6	0,09	5,63	NA	0,5	1,02	1,02	436,21	168,55	399,14	0,92	98,32	5843,09	59,43	3,67	98,32	2,26	1,09	NA	4,18	3,12	61,4	0,17	15,01	0,2	0,75	0,97	0,99	444,61
1527	3,26	9,32	2,52	0,33	1,54	1,79	281	52,37	43,54	11,19	0,65	1,86	2,86	6,75	65	25,47	1,17	7003	49,33	2,69	11,58	7,81	23,74	7,29	0,72	0,95	0,95	339,53	52,02	146,1	0,54	0,67	2,04	3,04	10,31	67,09	34,75	0,91	NA	23,58	2,33	7,7	17,46	38,22	12,82	0,41	0,78	0,78	267,24
1528	7,14	7,37	51,34	19,22	31,96	31,96	2618,8	1032,5	81,05	NA	0,03	0,03	1,03	7,14	3,13	228,06	NA	NA	0	0	0	21,92	23,52	58,25	9,93	14,67	14,67	967,51	309,39	65,23	NA	0,07	0,07	1,07	21,92	6,82	321,48	NA	NA	0	0	0	18,8	20,01	53,17	11,06	16,57	16,57	1029,49
1529	-10,74	-13,52	-22,9	0,16	3,64	3,73	775,99	192,76	85,02	11,51	0,2	0,26	1,26	8,21	20,52	-46,43	2,04	6798,69	4,98	40,41	282,71	-250,39	-1743,23	-330,34	0,01	1,03	1,07	480,24	256,61	249,14	12,67	85,57	595,72	6,96	-195,16	85,57	-288,56	0,95	NA	21,29	51,44	266,9	21,81	74,71	26,33	0,1	1,47	1,52	439,47
1530	13,62	18,41	4,72	1,33	2,34	2,34	83,57	32,96	32,49	NA	0,26	0,35	1,35	13,62	26,03	58,68	1,95	NA	0	0	0	7,48	12,9	NA	1,61	2,15	2,2	114,09	25,19	47,42	2,32	0,42	0,72	1,72	8,71	42,02	24,01	7,84	NA	0	0,29	6,57	3,31	5,4	NA	1,32	1,89	1,89	146,48
1531	-0,62	-0,31	NA	0,01	0,96	0,96	NA	NA	NA	NA	-0,99	-0,5	0,5	-0,62	-99,48	0,62	NA	NA	0	NA	0	0,49	3,42	1,38	0,01	0,66	1,2	1016,98	545,67	837,02	452,57	0,86	5,94	6,94	0,49	85,6	0,58	NA	NA	0	0	0	0,1	0,7	0,06	0,26	1,03	1,2	207,09
1532	0,25	0,46	0,32	0,23	0,55	0,81	456,35	57,35	106,53	46,41	0,46	0,85	1,85	11,32	45,9	2,16	0,89	13066	15,83	13,88	82,88	1,13	2,07	0,94	0,41	1,47	2,12	302,32	62,67	59,44	39,02	0,45	0,82	1,82	12,76	45,14	24,27	1,33	NA	21,66	7,1	29,79	-3,65	-9,48	-1,61	0,52	0,88	1,56	160,63
1533	0,49	1,01	NA	NA	NA	NA	NA	NA	NA	NA	NA	NA	2,07	0,49	0	NA	NA	NA	0	NA	NA	17,33	28,5	NA	1,6	2,57	2,57	171,65	64,04	66,04	NA	0,39	0,64	1,64	21,18	39,18	44,24	NA	NA	0	1,34	12,26	7,08	30,67	2,82	0,28	1,3	1,3	144,83
1534	19,49	-204,61	4,21	0,44	0,66	0,66	78,53	19,09	84,2	NA	1,1	-11,52	-10,5	67,97	109,53	31,78	-0,38	9077	0	10,46	55,19	19,16	372,41	NA	0,51	0,79	0,79	47,24	11,91	43,23	NA	0,95	18,43	19,44	116,25	94,84	35,17	0,23	NA	0	9,32	51,3	15,04	80,25	NA	0,47	0,79	0,79	63,34
1535	-6,26	-6,93	-3,14	0,44	12,94	12,94	60,78	174,67	13,97	NA	0,1	0,11	1,11	-6,26	9,66	-64,8	NA	NA	0	0	0	23,25	26,47	NA	8,23	8,23	8,23	44,86	NA	5,39	NA	0,12	0,14	1,14	23,25	12,16	191,25	NA	NA	0	0	0	11,37	31,29	NA	0,86	1,37	1,59	100,73
1536	1,16	1,68	1,84	1,71	2,54	2,72	578,61	31,79	168,17	30,75	0,31	0,45	1,45	28,94	31,24	15,82	3,54	19073,92	0	44,16	80,63	3,95	6,34	2,91	1,4	2,21	2,24	267,79	35,12	94,42	3,15	0,38	0,6	1,6	82,98	37,61	18,13	3,2	NA	0	50,76	78,19	7,6	12,42	6,96	1,23	2,05	2,09	333,01
1537	2,07	2,74	10,72	1,01	4,06	4,06	1442,01	35,86	459,92	NA	0,25	0,33	1,33	2,07	24,63	8,39	NA	NA	0	0	0	1,53	2,15	9,42	1,12	3,48	3,48	2236,17	1500	635,4	NA	0,29	0,4	1,4	1,53	28,73	5,34	NA	NA	0	0	0	22,74	24,31	63,66	2,6	15,46	15,46	1019,2
1538	9,5	83,48	4,15	0,22	1,07	1,09	159,12	102,17	124,57	2	0,89	7,79	8,79	30,85	88,62	17,31	1,76	13383,1	4	9,34	51,44	0,79	3,53	0,3	0,2	1,07	1,23	136,75	88,53	102,42	16,97	0,78	3,47	4,47	37,42	77,65	15,5	3,43	NA	0	13,76	68,36	-0,41	-2,48	-0,27	0,04	1,22	1,22	240,69
1539	7,1	19,47	5,89	5,67	5,67	5,67	301,85	NA	20,27	NA	0,64	1,74	2,74	38,34	63,55	30,52	1,52	9852	0	25,91	55,61	16,64	19,31	9,27	1,6	1,72	1,72	202,8	2,44	20,86	NA	0,14	0,16	1,16	79,45	13,8	375,49	1,09	NA	0	34,99	115,57	-4,52	-13,48	-5,94	4,09	4,63	4,63	478,09
1540	-19,07	-27,57	-29,06	0,39	1,71	1,81	554,72	212,78	153,22	17,76	0,31	0,44	1,45	-3,21	30,85	-39,25	1,51	2758,95	1,56	24,17	300,56	3,6	9,05	NA	0,14	0,93	0,97	324,54	149,64	187,44	7,48	0,6	1,51	2,51	18,4	60,22	17,62	0,94	NA	0,94	9,72	41,18	4,99	10,96	NA	-0,01	1,03	1,08	379,95
1541	0,72	5,41	0,46	1,15	1,15	1,15	194	NA	201,15	0,18	0,87	6,52	7,52	0,72	86,7	0,83	NA	NA	0,01	0	0	-61,59	-98,8	-16,83	1,34	2,55	2,66	99,47	44,91	36,58	3,9	0,38	0,6	1,6	-61,59	37,66	-163,57	NA	NA	0,47	0	0	-5,31	-58,94	-6,82	0,09	0,2	0,98	466,85
1542	5,1	30,59	2,46	0,01	0,48	0,79	175,9	49,03	70,35	32,25	0,83	5	6	44,69	83,34	12,57	0,76	NA	41,23	19,14	73,1	6,15	28,8	NA	0,06	0,54	0,72	185,36	68,38	89,55	25,76	78,63	368,45	4,69	37	78,63	14,02	0,52	NA	28,93	11,21	47,86	2,29	14,66	3,74	0,02	0,26	0,93	596,16
1543	5,23	10,49	2,11	0	2,22	2,23	147,32	103,47	48,54	0,42	0,5	1,01	2,01	61,62	50,21	12,95	1,98	35717,79	0	22,82	80,93	0,86	1,11	NA	0	4,81	4,82	452,5	395,77	88,57	0,57	23,07	29,99	1,3	16,68	23,07	6,69	16,6	16593,58	0	12,01	52,33	6,51	29,71	NA	0	1,3	1,31	480,21
1544	51,39	92,28	62,81	0,4	1,44	1,44	273,76	201,92	194	NA	0,44	0,8	1,8	52,48	44,31	117,74	1,53	NA	0	1,33	1,58	1,2	8,88	0,35	0,14	0,39	0,39	107,3	22,99	91,27	NA	0,87	6,42	7,42	5,86	86,52	25,7	0,2	NA	0	1,38	1,67	-1,2	-13,92	-0,3	0,68	0,71	0,71	90,32
1545	-0,96	-0,97	NA	100,04	100,04	100,04	NA	NA	NA	NA	0,01	0,01	1,01	-0,96	1	-96	NA	NA	0	NA	NA	-5,08	-5,77	-2,5	8,35	8,35	8,35	179,6	NA	21,27	NA	0,12	0,14	1,14	-5,08	11,98	-42,39	NA	NA	0	0	0	-17,4	-21,07	-8,45	5,75	5,75	5,75	176,7
1546	8,93	10,68	6,13	6,08	6,08	6,08	76,26	NA	40,65	NA	0,16	0,2	1,2	8,93	16,44	54,31	NA	NA	0	0	0	18,92	20,34	7,12	14,41	14,41	14,41	136,94	NA	9,4	NA	0,07	0,07	1,07	18,92	6,94	272,71	NA	NA	0	0	0	20,27	21,36	7,86	19,61	19,61	19,61	141,16
1547	1,79	4,91	1,03	0,39	1,35	1,35	209,32	126,11	131,41	NA	0,63	1,74	2,74	11,9	63,48	12,35	2,61	11136	0	5,82	50,13	1,41	3,69	NA	0,09	1,49	1,49	150,68	128,29	92,16	NA	0,62	1,62	2,62	20,82	61,84	12,08	4,78	NA	0	5,9	47,23	2,05	5,01	NA	1,43	1,66	1,66	272,19
1548	27,26	32,23	NA	11,39	11,32	11,32	41,96	-0,57	7,42	NA	0,15	0,18	1,18	27,26	15,44	176,54	NA	NA	0	0	0	33,17	53,01	4,6	0,82	0,51	0,51	50,44	-5,51	-2,94	NA	0,37	0,6	1,6	37,98	37,43	98,17	0,76	NA	41,13	0,67	8,3	-19,77	-36,71	-13,06	1,44	0,64	0,64	240,32
1549	11,3	16,11	7,54	0,61	2,46	2,46	242,79	107,45	58,4	0,27	0,3	0,43	1,43	35,29	29,87	49,53	2,27	33157,21	3,41	16	52,23	1,5	2,5	1,33	0,15	1,99	1,99	323,79	216,24	120,62	0,27	40,08	66,89	1,67	20,09	40,08	11,83	2,45	NA	0	12,17	51,92	13,19	37,88	5,91	1,21	1,37	1,41	162,99
1550	0	0	NA	NA	NA	NA	NA	NA	NA	NA	0	0	1	0	0	NA	NA	NA	0	NA	NA	0	0	NA	NA	NA	NA	NA	NA	NA	NA	0	0	1	0	0	NA	NA	NA	0	NA	NA	17,33	21,17	NA	5,51	5,51	5,51	185,13
1551	1,56	13,34	13,43	0,13	0,18	0,18	3143,74	144,68	2731,6	NA	0,88	7,58	8,58	1,56	88,34	1,76	0,14	NA	0	0	0	1,86	41,33	1,35	0,03	1,05	1,05	263,88	254,05	249,21	0	0,95	21,18	22,18	1,86	95,49	1,95	NA	NA	0	0	0	3,61	54,18	2,41	0,25	0,98	0,98	243,05
1552	-7,32	58,43	-3,15	0,39	1,05	1,06	156,56	63,57	96,32	0,99	1,13	-8,98	-7,98	64,75	112,53	6,66	0,39	10287	0	31	73,65	63,12	109,66	16,36	3,51	3,69	3,7	94,35	3,56	19,62	0,2	0,42	0,74	1,74	88,77	42,44	166,76	3,09	NA	0	6,65	21,68	6,57	14,85	2,87	0,94	1,89	1,89	159,15
1553	0,19	0,68	0,52	0,82	0,82	0,82	974,42	NA	457,78	NA	0,71	2,48	3,48	0,19	71,22	0,27	0,47	NA	0	0	0	1,18	23,73	1,02	0,14	0,22	0,22	314,62	23,11	284,86	NA	0,95	19,17	20,17	1,18	95,04	1,24	0,06	NA	0	0	0	4,67	77,8	6,46	0,1	0,77	0,77	503,61
1554	0	0	NA	NA	NA	NA	NA	NA	NA	NA	NA	NA	1	0	0	NA	NA	NA	0	NA	NA	26,14	28,22	78,02	9,03	13,57	13,57	1086,22	360	79,14	NA	0,07	0,08	1,08	26,14	7,37	354,87	NA	NA	0	0	0	18,41	19,43	77,78	9,26	19,01	19,01	1537,9
1555	-6,19	-12,93	-11,23	0,35	0,83	0,9	659,89	120,44	254,07	18,14	0,52	1,09	2,09	4,34	52,1	4,61	0,93	10226	0	19,11	47,95	-0,66	-1,76	-1,23	0,48	0,68	0,73	677,44	81,89	411,7	20,69	0,62	1,67	2,67	8	62,5	11,02	0,69	NA	0	16,12	31,55	5,88	10,92	9,42	0,15	0,5	0,6	582,93
1556	21,69	21,88	9,61	112,67	113,06	113,06	161,23	0,49	1,25	NA	0,01	0,01	1,01	21,69	0,87	2663,33	8,67	NA	0	0	0	34,53	60,43	11,06	1,44	1,53	1,77	116,59	4,41	32,82	12,05	0,43	0,75	1,75	34,53	42,86	97,81	2,39	NA	14,39	0	0	13,55	16,48	8,17	9,04	11,92	14,33	219,35
1557	-9,99	-10,18	NA	40,27	54,39	54,39	NA	NA	NA	NA	0,02	0,02	1,02	-9,99	1,84	-543,53	NA	NA	0	NA	0	19,05	32,89	32,14	1,11	1,49	1,49	614,01	91,53	237,74	NA	42,08	72,66	1,73	19,05	42,08	50,25	1,4	NA	0	0	0	-1,22	-2,8	-0,96	6,81	9,16	9,22	287,11
1558	0,02	1,01	0,01	0,01	0,64	0,73	132,27	67,63	103,28	10,39	0,98	53,26	54,26	52,51	98,16	6,38	0,4	10297,82	16,05	19,08	79,75	7,25	71,76	NA	0,34	0,49	0,49	81,06	9,76	58,91	0,04	0,9	8,9	9,9	99,27	89,9	15,07	0,2	NA	12,15	14,1	53,59	2,81	34,17	NA	0,35	0,52	0,52	107,56
1559	-3,64	-4,41	-0,49	NA	NA	NA	35,6	42,97	NA	NA	0,17	0,21	1,21	-3,64	17,27	-21,1	NA	NA	0	0	0	13,33	28,02	3,65	1,07	2,21	2,21	99,57	50,72	44,59	NA	52,43	110,22	2,1	13,33	52,43	25,42	NA	NA	0	0	0	19,51	26,27	4,66	1,78	3,89	3,89	86,87
1560	4,42	47,77	25	40,72	42,28	42,28	2059,32	12,13	7,75	0	0,91	9,81	10,81	4,42	90,75	12,86	1,19	NA	78,17	0	0	3,25	24,17	NA	1,63	1,77	1,77	15789,71	185,51	1363,35	NA	0,87	6,43	7,43	3,25	86,55	13	1,08	NA	77,82	0	0	5,2	26,69	NA	2,76	2,82	2,82	14236,46
1561	-17,8	-227,51	-3,6	0,2	0,84	0,84	73,54	30,38	46,81	NA	0,92	11,78	12,78	3,48	92,17	4,64	0,8	7065,5	0	4,3	61,43	-12,59	150,59	-6,15	0,17	0,85	0,85	177,85	32,11	47,33	NA	1,08	-12,96	-11,96	2,37	108,36	-0,76	-0,11	NA	0	7,31	70,6	-17,37	62,28	-6,44	0,05	0,55	1,13	135,04
1562	21,24	22,62	41,55	19,48	19,65	19,68	712,28	6,19	35,73	0,96	0,06	0,07	1,07	23,79	6,14	345,88	NA	NA	0	5	7,54	17,91	22,09	43,79	4	5,63	5,63	890	254,23	156,33	0,23	0,19	0,23	1,23	17,91	18,93	94,6	NA	NA	0	0	0	19,32	21,28	56,72	9,17	10,8	10,86	1068,58
1563	0,61	9,11	1,5	0,05	0,19	0,19	896,81	47,6	330,55	NA	0,93	13,96	14,96	0,61	93,31	4,23	0,68	NA	0	0	0	-0,05	-1,36	NA	0,06	0,36	0,36	1298,72	192,55	637,17	NA	0,96	25,92	26,92	-0,05	96,29	22,04	0,62	NA	0	0	0	-3,95	345,14	NA	0,34	0,71	0,71	595,7
1564	4,49	5,8	5,26	0,35	0,93	1,3	426,08	34,01	58,24	21,83	0,23	0,29	1,29	20,01	22,58	63,12	1,05	24760,5	0	18,16	47,56	4,88	6,5	5,36	0,51	1,54	1,79	399,67	65,65	63,62	16,21	0,25	0,33	1,33	24,04	24,93	58,18	1,18	NA	0	15,34	37,73	6,55	8,44	5,49	0,8	2,37	2,45	305,13
1565	-11,38	-30,73	-20,69	0,2	1,34	1,35	661,96	425,28	376,59	4,33	0,63	1,7	2,7	-5,31	62,98	-14,3	2,88	-2342,06	0	11,04	-426,95	-20,76	-59,88	-13,53	0,11	1,46	1,48	237,29	164,28	130,29	2,24	0,65	1,88	2,88	-12,02	65,33	-27,91	2,51	8890,85	0	4,03	20,22	10,97	24,87	8,4	0,41	1,78	1,79	278,63
[truncated: 609 more rows]
[truncated: 14 more columns]
