# Supplementary material for: Bankruptcy prediction using ensemble of autoencoders optimized by genetic algorithm
Source: PeerJ Comput Sci. 2023 Jun 8;9:e1257. doi: 10.7717/peerj-cs.1257 (PMC10280414; doi:10.7717/peerj-cs.1257)
Supplement: Supplemental Information 1 [file peerj-cs-09-1257-s001.zip › nonbankrupt_manufacture_13_year_10_11_12.csv]

	V1	V2	V3	V4	V5	V6	V7	V8	V9	V10	V11	V12	V13	V14	V15	V16	V17	V18	V19	V20	V21	V22	V23	V24	V25	V26	V27	V28	V29	V30	V31	V32	V33	V34	V35	V36	V37	V38	V39	V40	V41	V42	V43	V44	V45	V46	V47	V48	V49
1	0,03	0,06	0,07	0,06	0,24	0,49	968,52	84	429,42	118	0,6	1,5	2,5	5,55	60,07	10,75	0,66	NA	13,51	14,71	44,82	0,36	0,82	0,86	0,04	0,2	0,44	873,17	71,33	394,98	108,05	0,56	1,28	2,28	5,73	56,2	11,66	0,63	9813	9,42	12,87	37,06	0,47	1,1	1,05	0,07	0,23	0,52	817,07
2	10,68	11,08	12,86	3,52	22,25	26,8	438,14	291,31	15,55	71,61	0,04	0,04	1,04	15,02	3,64	293,68	28,56	NA	0	5,22	23,28	12,88	47,87	10,43	0,08	1,1	1,29	294,68	217,67	212,72	39,46	0,73	2,72	3,72	19,57	73,09	17,63	5,37	NA	0	5,42	28,13	6,44	20,32	6,21	0,8	0,95	1,03	352,23
3	6,46	17,93	0,7	1,12	1,12	1,12	39,7	-0,03	8,33	0	0,64	1,77	2,77	30,1	63,95	59,46	1,04	NA	0	2,58	32,4	-0,61	-1,48	-0,07	0,96	0,37	0,97	38,77	-6,26	10,76	6,49	0,59	1,41	2,41	25,17	58,55	69,03	0,99	NA	0	2,75	34,22	0,29	1,03	0,06	0	0,57	1,14	74,57
4	36,7	55,67	15,58	4,98	6,91	6,91	154,49	27,95	14,46	0,05	0,34	0,52	1,52	38,51	34,07	120,34	2,67	NA	24	0,77	3,41	-9,27	-46,25	-3,41	0,32	0,88	1,17	133,82	49,52	87,54	25,84	0,8	3,99	4,99	6,92	79,96	-1,1	1,54	NA	13,71	5,95	80,89	4,1	20,68	1,81	0,14	0,53	0,87	160,88
5	0,12	1,32	0,07	0,18	0,75	1,16	223,9	108,83	142,77	78,8	0,91	10,03	11,03	20,55	90,93	0,13	NA	NA	21,76	12,57	87,49	0,03	0,36	0,02	0,22	0,65	1,14	249,1	92,67	158,68	106,92	0,92	10,82	11,82	25,77	91,54	0,03	NA	NA	23,3	17,61	92,02	0,03	1,35	0,02	0,2	0,61	1,04	231,85
6	13,18	38,64	8,11	0,18	0,72	1,22	224,03	68,58	131,66	68,07	0,66	1,93	2,93	83,65	65,89	30,02	1,38	11757,63	0,39	43,37	77,53	42,08	72,38	14,68	0,15	1,45	2,25	126,97	62,33	47,85	39,38	0,42	0,72	1,72	84,37	41,85	108,09	4,32	26662,42	0,16	14,75	43,57	6,84	11,12	4,05	0,41	1,35	2,42	215,89
7	23,63	257,31	11,73	0,41	1,05	1,15	180,75	73,84	49,18	11,42	0,88	9,56	10,89	27,24	90,82	34,87	1,25	NA	60,23	1,79	8,5	29,22	138,38	12,61	0,38	1,26	1,29	157,14	94,49	80,04	3,72	0,79	3,74	4,74	51,13	78,89	41,99	2,77	24834	26,54	9,46	31,92	21,68	47,7	8,79	1,65	2,48	2,52	147,94
8	0,2	0,55	0,09	0,66	0,91	0,95	167,03	26,41	104,5	4,27	0,63	1,73	2,73	17,62	63,33	13,9	0,92	NA	0	7,99	78,89	2,16	6,87	1,01	0,51	1,42	1,45	169,59	74,15	63,77	2,87	0,69	2,18	3,18	14,72	68,55	15,76	1,77	NA	10,98	5,85	74,72	2,59	7,32	1,22	0,53	1,46	1,49	171,66
9	7,95	12	19,27	11	18,91	18,91	882,94	56,41	7,13	0,03	0,23	0,35	1,51	8,13	33,8	94,9	1,05	NA	22,3	0,45	0,77	0,98	1,38	3,02	262,47	470,62	470,71	1120,5	90,03	0,43	0,04	0,19	0,26	1,41	0,98	28,84	76,42	1,1	NA	18,77	0	0,01	2,74	3,73	8,61	13,96	16,04	16,05	1145,85
10	24,52	31,61	24,67	5,37	7,2	7,47	366,17	81,86	44,87	12,48	0,19	0,25	1,29	59,21	22,42	139,63	10,87	52487,14	0	34,89	51,42	18,13	22,9	17,01	3,73	7,55	7,89	341,58	161,57	42,29	14,56	0,21	0,26	1,26	61,64	20,84	128,46	101,52	NA	0	40,84	67,12	7,71	12,03	7,63	1,28	4,29	4,46	361,42
11	-0,26	-0,61	-0,34	0,03	0,27	0,33	477,76	52,32	218,88	15,28	0,57	1,33	2,33	14,41	57,1	23,29	0,64	NA	7,15	19,25	56,89	-6,71	-17,89	-9,29	0,02	0,19	0,23	504,02	44,71	277,99	11,32	0,61	1,63	2,67	8,26	62,51	7,43	0,49	NA	5,2	20,73	50,91	-0,56	-1,55	-0,98	0,09	0,2	0,26	633,24
12	4,07	5,26	4,09	1,08	2,86	3,49	365,88	127,94	72,86	46,53	0,23	0,29	1,29	29	22,59	36,69	2,7	20179,84	0	25,06	73,91	8,35	9,75	6,59	2,22	6,14	6,41	287,39	125,72	32,19	9,04	0,14	0,17	1,17	36,22	14,38	89,49	3,18	25857,26	0	22	63,96	2,53	2,96	2,33	2,08	5,22	5,6	335,4
13	0,5	1,17	0,4	-0,02	0,49	1,07	295,63	78,81	154,09	90,07	0,53	1,26	2,36	28,4	57,62	16	1	NA	0	22,66	75,34	0,43	1,1	0,34	0,11	0,56	1,07	285,77	72,99	161,65	82,72	0,58	1,46	2,53	25,54	60,44	12,72	1,03	NA	0	19,71	78,24	0,39	0,99	0,3	0,22	0,64	1,13	280,52
14	43,62	95,36	148,06	0,46	0,9	1,15	1235,46	51,1	756,6	188,27	0,54	1,19	2,19	54,31	54,25	93,82	1,32	NA	0	36,26	-4,83	10,13	88,77	3,21	0,22	0,48	0,9	115,36	24,97	97,06	41,25	0,89	7,77	8,77	16,32	88,59	17,68	0,63	NA	0	1,96	26,89	9,1	49,51	123,87	0,25	0,7	0,94	4969,49
15	-5,85	-27,7	-4,81	0,3	0,94	0,98	299,11	124,43	196,43	8,56	0,79	3,74	4,74	-1,69	78,88	6,66	0,95	21102	0	3,42	35,86	-38,97	-152,99	-30,98	0,2	0,89	0,95	289,34	125	182,99	11,44	0,75	2,93	3,93	-31,52	74,53	-26,61	0,92	-12638,5	0	5,93	-80,92	-2,75	-12,81	-2	0,31	1	1,09	266,16
16	-0,17	-4,21	-0,04	0,22	0,77	0,89	88,62	44,92	81,65	9,72	0,96	23,8	24,8	66,66	95,97	7,68	0,39	NA	0	16,27	87,61	0,22	16,97	0,08	0,15	0,74	0,75	135,53	51,52	83,87	1,01	0,99	75,66	76,72	41,36	98,7	8,86	0,67	NA	13,47	15,32	79,15	13,65	92,54	4,26	0,13	0,77	0,78	113,78
17	-1,51	-1,95	-827,39	34,57	43,47	43,47	198938,52	743,2	1302,21	0	0,23	0,29	1,29	-1,51	22,53	-5,5	1,39	NA	0	0	0	-0,98	-1,29	-274,09	12,54	15,93	15,93	101306,75	956,06	1620,89	NA	0,23	0,31	1,31	-0,98	23,5	-3,12	1,32	NA	0	0	0	-0,52	-0,67	-67,76	49,77	61	61	47490,01
18	0,11	0,12	NA	0,14	20,49	20,49	NA	NA	NA	NA	0,05	0,05	1,05	0,11	4,88	2,34	NA	NA	0	NA	NA	1,1	1,14	50,13	0,13	24,02	24,02	16542,01	12838,78	537,55	0	0,03	0,03	1,03	1,1	3,29	61,48	4,59	NA	0	0	0	3,61	4,15	106,69	0,12	18,46	18,46	10797,14
19	8,57	63,16	2,54	0,38	0,99	0,99	107,77	56,05	91,96	0,03	0,86	6,37	7,37	13,98	86,44	14	0,93	NA	0	1,6	25,19	68,28	93,35	19,49	3,53	3,84	4	103,88	6,39	20,39	3,32	0,27	0,37	1,37	77,34	26,86	294,81	4,12	NA	0	2,59	8,4	-53,64	-90,02	-86,13	0	0,59	1,79	586,05
20	7,2	59,31	18,66	0,07	0,93	0,98	943,31	702,55	819,69	43,76	0,88	7,24	8,24	7,2	87,86	8,52	0,9	NA	0	0	0	22,56	76,96	8,65	0,36	1,15	1,21	139,57	77,57	97,56	5,47	0,71	2,41	3,41	22,56	70,68	38,52	2,11	NA	0	0	0	30,23	82,71	13,69	0,05	0,67	0,97	165,23
21	48,85	64,29	9,01	2,91	4,66	4,66	67,11	23,42	13,38	0	0,24	0,32	1,32	116,01	24,01	222,08	14,46	NA	0	12,38	50,62	15,19	17,35	13,02	7,58	9,95	9,97	311,87	71,21	30,04	0,53	0,12	0,14	1,14	73	12,44	148,46	36,6	NA	0	49,53	72,17	15,46	19,77	14,4	2,52	4,76	4,77	339,98
22	21,33	45,75	6,78	0,5	1,18	1,63	115,64	38,06	56,1	25,68	0,53	1,15	2,15	53,31	53,39	57,16	2,53	NA	0	10,16	47,21	11,2	26,45	3,45	0,56	1,11	1,44	111,96	35,09	63,82	21,67	0,58	1,36	2,36	43,22	57,66	30,48	2,54	NA	0	9,85	57,36	8,55	18,4	3,41	0,44	1,25	1,53	145,61
23	0,4	1,13	0,26	0,22	0,77	1,03	237,19	69,98	46,71	35,87	0,64	1,81	2,81	57,62	64,47	16,68	1,04	NA	38,61	37,29	78,89	0,59	1,55	0,43	0,1	0,62	1,1	267,75	77,63	68,88	79,63	0,62	1,65	2,65	61,22	62,23	17,24	1,2	NA	35	44,6	83,01	1,16	2,85	0,55	0,1	1,01	1,39	172,04
24	0,19	0,46	0,12	0,01	1,38	1,73	234,8	171,11	85,89	45,18	0,58	1,36	2,36	40,39	57,63	10,68	6,66	10832,09	16,84	25,93	77,62	-34,93	-179,76	-15,97	0,01	0,96	1,3	166,45	116,45	79,14	43,08	0,81	4,15	5,15	20,1	80,57	-34,62	9,5	5708,8	26,67	25,16	172,84	5,01	17,44	2,64	0,01	1	1,46	192,16
25	41,29	76,94	10,77	0,31	1,45	1,45	94,93	45,14	39,73	0,2	0,46	0,86	1,86	222,07	46,33	104,47	1,4	NA	0	47,14	77,67	20,07	70,6	6,6	0,05	0,69	0,69	119,74	53,71	34,87	0,14	0,72	2,52	3,52	165,02	71,57	37,23	0,55	NA	41,96	47,68	82,73	34,08	84,75	13,04	0,01	0,43	0,43	139,69
26	7,7	13,91	1,02	0,85	1,09	1,69	48,26	4,15	14,39	10,41	0,45	0,81	1,81	174,23	44,67	36,29	1,57	NA	5,82	22,08	89,82	8,29	19,97	1,12	0,57	0,78	1,14	49,28	4,54	20,04	9,09	0,58	1,41	2,41	161,65	58,47	26,71	1,07	NA	10,24	20,76	88,87	12,05	26,78	1,91	0,69	1,1	1,69	57,86
27	20,49	194,39	5,42	0,36	1,12	1,12	96,26	64,24	85,16	NA	0,89	8,49	9,49	20,91	89,46	22,91	NA	NA	0	0,11	2,06	20,61	88,28	9,49	0,35	1,26	1,26	167,61	116,16	127,07	NA	0,77	3,28	4,28	20,86	76,66	27,74	7,06	NA	0	0,12	0,96	16,19	83,91	7,35	0,5	1,11	1,11	165,83
28	2,65	-1,99	0,84	0,13	0,29	0,39	116,02	42,54	266,24	29,13	2,33	-1,75	-0,75	26,51	232,71	1,32	-18,89	8381	0	7,61	85,05	8,24	13,78	5,26	0,83	1,11	2,51	232,45	17,42	73,57	104,5	0,4	0,67	1,67	21,67	40,24	28,67	4,06	15430	0	8,58	52,39	-1,21	-2	-0,48	0,99	2,03	4,15	145,5
29	68,78	96,81	42,09	1,56	2,37	2,43	222,77	51,62	63,33	3,97	0,29	0,41	1,41	75,64	28,96	260,95	2,37	NA	0	4,2	6,95	66,08	96,24	43,41	1,46	2,23	2,26	239,09	56,35	73,41	2,43	0,31	0,46	1,46	74,7	31,33	230,21	2,3	NA	0	5,66	8,93	35,27	95,24	39,35	0,63	0,92	0,92	407,16
30	17,28	99,23	14,97	9,38	19,45	28,46	315,49	109,86	10,91	99,64	0,83	4,74	5,74	17,28	82,59	21,21	202,41	NA	0	0	0	39,43	60,69	15,21	1,26	1,91	3	140,41	30,16	46,08	50,92	0,35	0,54	1,54	39,43	35,03	113,63	194	NA	0	0	0	22,92	45,89	8,45	0,28	1,15	2,11	134,59
31	52,71	55,94	22,95	8,51	13,23	17,03	158,53	4,02	9,07	34,92	0,06	0,06	1,06	52,71	5,78	945,71	94,44	NA	0	0	0	56,03	56,51	20,24	34,54	81,1	115,17	131,47	52,05	1,12	38,61	0,01	0,01	1,01	56,03	0,86	6631,68	147,12	NA	0	0	0	57,34	56,74	20,45	-33,27	-56,86	-94,74	130,21
32	-5,31	-29,21	-26,96	0,43	0,45	1,22	1848,74	NA	1495,17	1168	0,82	4,5	5,5	-5,31	81,82	-6,49	NA	NA	0	0	0	-20,24	-340,94	-538,82	0,07	0,1	1,06	9688,11	184,94	9005,65	8817,25	0,94	15,84	16,84	-20,24	94,06	-21,52	NA	NA	0	0	0	-19,94	142,42	-123,11	0,01	0,04	0,88	2254,1
33	2,84	11,7	2,85	0,55	1,16	2,52	364,1	69,57	132,62	182,95	0,4	1,65	4,11	9,97	75,68	11,89	3,72	22134,4	0	7,13	44,35	11,47	27,85	10,59	0,23	0,75	1,64	336,09	62,62	187,63	170,79	0,59	1,43	2,43	19,81	58,8	22,06	5,93	12838,54	0	7,7	52,78	6,17	10,88	4,78	0,13	1,61	2,02	282,72
34	0,54	3,08	0,31	0,03	0,69	0,83	209,06	67,55	98,37	15,27	0,81	4,6	5,66	1,22	82,34	5,34	0,84	75323	33,67	0,39	7,03	1,87	11,29	1,06	0,21	0,62	0,86	206,63	49,18	117,63	29,89	0,83	5,05	6,05	2,43	83,47	7,47	0,84	125558	25,84	0,32	4,3	3,88	12,93	2,85	0,29	0,43	0,79	268,12
35	1,69	2,64	0,3	0,21	0,9	0,9	64,83	15,92	23,07	NA	0,36	0,56	1,56	99,92	35,98	14,17	0,97	NA	0	17,5	91,2	0,48	0,88	0,12	0,8	0,98	0,98	88,62	7,25	40,17	0	0,46	0,85	1,85	87,01	45,83	7,44	1	NA	0	21,07	91,99	0,46	0,84	0,11	0,78	0,99	0,99	85,99
36	10,21	19,85	11,62	0,72	0,89	1,04	414,6	27,52	60,63	23,86	0,47	0,91	1,94	29,26	48,58	29,64	0,88	17662	24,2	21,71	56,74	7,66	13,89	9,4	0,96	1,16	1,24	446,91	29,85	62,3	12,4	0,42	0,76	1,81	24,41	44,89	28,53	0,95	NA	19,11	20,57	50,44	11,67	19,45	13,34	0,84	1,16	1,29	417,26
37	5,28	27,17	2,43	0	0,34	0,69	167,82	42,17	58,22	43,52	0,8	4,14	5,15	37,68	80,58	11,04	0,44	NA	39,66	14,94	71,02	3,56	16,46	1,8	0,02	0,3	0,78	184,19	37,14	58,71	64,56	0,78	3,62	4,63	33,45	78,38	8,66	0,6	NA	43,09	15,13	78,55	0,66	2,98	0,32	0	0,3	0,76	175,59
38	17,06	70,87	6,9	0,08	1,05	1,66	147,15	46,33	40,81	29,31	0,74	3,09	4,15	56,58	75,93	38,76	1,35	NA	36,61	15,98	69,34	13,22	77,9	8,42	0,06	0,77	0,99	231,72	76,47	108,42	25,06	0,83	4,87	5,89	35,67	83,02	32,8	0,96	NA	26,31	14,29	40,76	10,02	37,94	5,23	0,23	1,42	2,22	190,46
39	6,19	8,87	4,72	2,55	3,01	3,16	277,19	37,66	81,83	12,49	0,3	0,43	1,43	10,82	30,19	30,41	13,24	NA	0	3,52	21,92	4,4	6,17	4,99	2,68	3,15	3,33	413,44	54,67	117,21	22,04	0,29	0,4	1,4	9,29	28,77	28,1	17,03	NA	0	5,56	99,52	2,35	3,14	5,33	3,37	3,82	3,96	827,38
40	0,53	1,48	0,32	0	0,28	0,62	220,14	30,21	46,47	36,95	0,6	1,67	2,77	9,93	63,94	10,57	0,68	10254,9	27,8	5,69	50,2	-5,59	-12,71	-2,26	0	0,34	0,85	147,07	18,12	35,35	28,35	0,52	1,19	2,27	3,85	56,02	1,41	0,87	6481,18	28,41	3,82	70,13	-5,83	-12,31	-1,92	0,01	0,22	0,78	120,37
41	18,85	27,05	18,44	2,55	3,68	3,79	356,19	NA	43,02	4,82	0,3	0,44	1,44	52,49	30,34	99,19	1,59	9961,5	14,92	32,92	87,7	26,63	31,95	22,13	4	5,05	5,16	302,47	35,75	34,15	3,79	0,16	0,19	1,2	67,58	16,64	231,62	2,1	20662	1,8	34,03	63,19	6,79	7,25	4,79	13,33	16,25	16,61	257,32
42	4,61	8,24	3,41	-0,29	0,03	0,4	269,24	19,43	60,69	22,71	0,44	0,79	1,79	65,05	44,01	53,45	0,87	NA	0	44,7	76,52	2,41	5,19	2,17	0,7	0,72	0,92	328,3	2,91	129,64	26,87	0,52	1,13	2,16	51,89	53,7	23,51	0,94	NA	0	44,63	81,43	6,86	12,61	5,14	0,57	0,84	1,08	273,78
43	11,87	14,84	3,56	0,37	3,98	4,66	109,02	71,56	19,79	13,57	0,2	0,25	1,25	23,13	20	79,99	5,87	NA	0	3,37	38,08	-34,58	-38,9	-26,77	3,75	5,64	6,38	281,83	47,13	24,92	18,63	0,11	0,13	1,13	-25,1	11,12	-263,06	2,15	NA	0	7,33	-80,71	3,89	4,54	1,83	1	3,97	5,09	171,33
44	8,99	13,18	4,63	0,24	1,38	1,88	187,47	56,08	36,67	25,31	0,32	0,47	1,47	64,3	31,77	60,26	1,45	10864,05	6,9	28,49	79,32	4,39	6,79	2,3	0,41	1,21	1,48	191,32	45,12	31,94	15,73	0,35	0,55	1,55	56,5	35,28	46,11	1,23	11864,63	13,17	27,31	80,5	4,39	6,79	2,3	0,6	1,75	2,15	191,32
45	0,88	7,34	1,18	0,46	0,92	1,04	491,04	187,83	417,35	52,4	0,88	7,36	8,36	12,36	88,03	2,34	1,33	NA	0	15,49	77,84	3,82	54,23	3,08	0,09	0,71	0,75	293,84	143,18	232,5	10,17	0,93	13,2	14,2	14,56	92,96	4,96	2,3	NA	7,44	8,67	62,03	10,21	76,55	7,29	0,23	1,07	1,1	260,6
46	0	0	NA	4,75	179	179	NA	NA	NA	NA	0	0	1	0	0,36	0	2,82	NA	0	NA	NA	0	0	NA	4,75	179	179	NA	NA	NA	NA	0	0	1	0	0,36	0	2,82	NA	0	NA	NA	0	0	NA	4,75	179	179	NA
47	-4,68	-20,51	-37,45	0,08	0,18	0,59	2912,62	52,1	575,51	322,07	0,76	3,33	4,38	0,28	77,6	7,38	0,86	14420	NA	39,68	96,39	-8,78	-54,47	-23,98	0,08	0,2	0,56	993,71	24,4	303,27	130,66	0,82	5,1	6,2	-2,27	83,87	2,25	0,76	NA	35,19	17,78	77,01	-11,02	-75,09	-32,91	0,01	0,12	0,3	1089,73
48	1,08	2,1	294,14	0,18	1,41	1,52	99068,95	23722,87	19638,58	2041,82	0,48	0,94	1,94	6,75	48,41	20,47	1,15	NA	25,57	1541,76	35,16	7,39	12,37	11,11	0,34	1,64	1,79	547,25	143,7	78,07	16,36	0,4	0,67	1,67	13,71	40,28	38,78	1,25	NA	23,35	9,5	24,49	1,75	17,63	1,86	0,35	1,79	2,01	388,58
49	9,3	78,44	16,71	0,41	0,65	0,75	653,9	131,91	564,92	60,29	0,88	7,42	8,43	27,48	88,14	15,38	0,35	NA	0	32,65	44,03	10,59	47,85	18,56	0,22	0,51	0,7	637,8	141,41	486,64	89,57	0,78	3,51	4,52	30,51	77,86	18,5	0,48	NA	0	34,9	55,33	9,29	20,43	12,37	0,14	0,59	0,92	485,91
50	21,61	36,64	17,14	0,31	2,35	3,03	288,69	184,91	90,61	62,22	0,41	0,7	1,7	35,45	41,02	55,11	15,23	55885,71	NA	10,98	33,33	16,82	21,16	14,29	1,06	3,54	5,21	309,26	128,09	51,74	87,65	0,2	0,25	1,26	31,87	20,54	90,47	7,02	NA	0	12,78	41,49	7,22	8,18	9,57	1,72	5,49	7,96	483,75
51	0,23	0,38	0,12	0,76	2,26	2,38	194,55	99,11	66,23	7,88	0,39	0,64	1,65	48,99	39,32	30,74	3,59	NA	0	26,06	87,34	8,43	12,85	5,37	0,93	3,71	3,81	232	140,57	50,48	4,98	0,34	0,52	1,52	69,04	34,4	52,03	4,75	NA	0	38,63	75,05	7,02	9,34	5,41	1,45	6,45	6,61	280,96
52	13,74	50,36	17,55	0,02	0,62	1,04	464,96	78,16	42,55	55	0,72	2,65	3,67	22,7	72,72	29,45	0,68	NA	37,24	11,44	24,14	16,27	37	13,87	0,03	0,83	1,66	310,27	48,21	29,75	50,28	0,54	1,24	2,27	28,14	56,03	47,9	0,9	NA	23,78	10,12	26,98	13,37	23,33	10,36	0,39	1,25	1,98	282,87
53	1,06	4,08	0,82	0,05	0,3	1,04	280,52	29,21	91,55	87,1	0,66	2,52	3,84	36,2	73,98	15,1	0,86	12051,81	27,85	27,08	75,11	1,89	7,8	1,13	0,01	0,4	1,03	217,31	41,98	88,82	70,15	0,7	2,88	4,12	33,12	75,74	13,34	0,89	NA	21,03	18,64	69,75	0	0,03	0	0	0,15	0,91	282,74
54	6,17	8,1	5,3	0,54	1,31	2,74	312,63	45,45	42,61	85,25	0,23	0,31	1,31	35,66	23,82	60,79	1,67	28700,83	8,33	25,32	63,51	NA	15	9,26	0,6	1,63	3,17	NA	56,38	49,63	86,03	NA	0,03	0	NA	NA	845,41	NA	NA	NA	23,24	58,22	16,34	19,92	11,99	0,95	2,05	4,21	267,87
55	4,26	68,96	2,03	0,07	0,45	0,78	173,47	56,44	125,16	50,4	0,94	15,2	16,2	35,25	93,83	10,42	0,31	23278,73	15,04	14,77	71,05	8,92	52,21	3,24	0	0,43	0,86	132,07	42,75	24,9	44,88	0,83	4,85	5,85	49,93	82,92	28,45	0,62	NA	58,28	14,88	61,78	2,11	10,91	0,96	0,01	0,4	0,93	166
56	15,55	18,97	9,83	0,69	1,6	3,3	230,1	25,88	28,5	49,11	0,17	0,2	1,22	34,96	18,06	119,9	1,47	18986,5	0	12,27	48,15	10,21	18,79	6,78	0,32	0,82	1,79	241,89	25,81	51,47	50,83	0,44	0,82	1,84	26,02	45,66	33,82	1,26	28139,27	0	10,51	46,87	9,11	15,16	4,87	0,47	1,08	2,42	195,12
57	16,31	26,48	15,84	0,05	3,26	3,26	353,33	94,14	29,4	NA	0,38	0,62	1,62	76,17	38,39	55,13	1,24	NA	0	58,1	73,81	5,22	8,21	5,28	0,71	3,07	4,02	367,61	77,89	32,95	31,57	0,36	0,57	1,57	60,41	36,38	29,05	1,41	NA	0	55,73	81,28	3,89	5,98	4,01	0,5	4,54	5,41	376,2
58	4,3	17,68	4,95	0,04	0,52	0,88	419,53	68,12	138,96	52,52	0,55	2,25	4,12	12,74	75,7	43,21	0,65	20451,12	0,81	9,73	29,41	5,6	17,23	4,97	0,02	0,73	1,44	322,68	59,02	76,98	60,52	0,47	1,44	3,07	16,06	67,47	60,77	0,85	22493,33	2,12	9,27	32,12	2,22	6,89	2,13	0,01	1,06	1,52	350,07
59	0,22	1,08	0,29	0,01	0,06	0,17	490,69	17,93	345,03	40,8	0,8	4,04	5,04	17,99	80,15	11,02	0,31	NA	8,29	23,96	63,75	-0,91	-5,25	-1,36	0	0,04	0,18	544,28	16,94	401,71	58,2	0,83	4,77	5,77	16,73	82,68	8,64	0,25	NA	7,3	26,38	68,36	-1,65	-11,85	-1,95	0,01	0,18	0,27	431,39
60	-84,45	261,29	NA	0,04	0,04	0,74	NA	NA	NA	NA	1,32	-4,09	-3,09	-84,45	132,32	-63,82	NA	-7034	0	NA	0	-69,89	81,69	-78,22	0,07	0,4	0,93	407,34	NA	428,89	233,69	1,86	-2,17	-1,17	-50,43	185,56	-37,67	NA	-9592	0	21,78	-40,14	25,05	-189,42	24,71	0,3	0,95	1,29	360
61	-9,58	-69,59	-7,53	0,16	0,61	4,05	286,22	14,38	31,72	110,61	0,86	6,27	7,27	-2,67	86,24	-4,38	0,97	NA	39,1	5,43	109,16	23,74	88,43	9,1	0,06	1	1	139,46	84,44	64,78	0,09	0,73	2,72	3,72	111,07	73,15	45,56	0,8	NA	18,24	33,46	67,79	22,68	48,59	9,93	0,49	1,82	1,94	159,71
62	24,88	34,55	10,03	0,13	5,38	5,38	146,68	111,92	21,3	0	0,28	0,39	1,39	55,79	28	112,57	4,3	19624,38	0	12,46	41,13	-19,33	-74,29	-9,36	0,03	1,34	1,34	176,26	142,37	74,09	NA	0,74	2,84	3,84	30,55	73,98	-14,75	2,51	13757,45	19,72	24,15	128,31	0,25	1,06	0,1	0,01	1,34	1,34	151,21
63	0,07	3,93	0,03	0,07	0,59	0,84	146,88	72,89	141,44	36,97	0,98	55,34	56,34	16,75	98,23	0,07	0,12	NA	0	6,73	96,75	-0,39	-32,76	-0,15	0,02	0,58	0,85	143,25	77,6	139,11	37,51	0,99	83,83	84,83	14,4	98,82	4,1	0,09	7348,17	0	5,82	95,88	-0,86	-519,49	-0,36	0,06	0,57	0,84	152,32
64	0,78	1,16	0,4	0,48	2,33	2,83	186,11	112,28	60,85	31,31	0,33	0,5	1,5	20,94	33,15	6,63	11,22	NA	0	10,31	103,78	0,35	0,46	0,19	0,77	2,81	3,72	200,76	98,57	48,21	44,2	0,24	0,32	1,32	21,48	24,42	32,33	8,2	NA	0	11,65	76,04	0,29	0,38	0,13	1,33	3,43	3,56	164,39
65	24,36	26,1	78,49	14,98	14,98	14,98	302,89	NA	77,44	NA	0,07	0,07	1,07	24,36	6,68	364,88	NA	NA	0	0	0	59,22	69,19	77,73	6,86	6,86	6,86	477,83	NA	68,11	NA	0,14	0,17	1,17	59,22	14,41	410,9	NA	NA	0	0	0	42,4	69,02	75,93	2,54	2,58	2,58	653,64
66	0,11	9,85	0,38	0,01	0,26	0,98	1240,35	72,16	146,71	207,74	0,99	86,46	87,46	0,59	98,86	3,87	0,99	24695,67	11,33	1,62	10,53	0,14	0,32	0,29	0	0,38	0,92	758,2	89,37	91,43	128,76	0,56	1,26	2,26	3,47	55,77	7,82	0,96	52964,5	19,18	6,94	29,02	3,84	13,91	6,61	0	0,19	0,94	628,53
67	6,29	14,39	4,21	0,06	0,77	1,28	243,76	90,65	128,38	67,2	0,56	1,29	2,29	23,42	56,61	17,25	1,42	24083,47	NA	11,48	70,98	8,65	18,12	4,79	0	1,03	1,5	201,58	99,54	97,09	46,49	0,52	1,09	2,1	26,21	52,28	22,58	1,8	29047,67	0	9,72	63,86	6,86	14,42	4,66	0	1,21	1,57	248,05
68	2,59	4,44	3,32	2,44	4,02	5,77	465,33	47,02	29,87	53,06	0,4	0,69	1,71	25,98	41,53	27,2	1,34	19438,09	18,15	29,9	74,2	2,78	4,64	3,47	1,72	2,85	4,21	453,62	50,7	27,49	62,31	0,4	0,67	1,67	26,74	40,03	27,32	1,39	NA	17,38	29,85	74,46	0,18	0,27	0,23	0,97	2,23	4,48	454,8
69	31,12	51,58	10,62	0,28	1,39	1,54	124,18	51,62	32,11	6,96	0,39	0,65	1,66	78,32	39,67	99,93	1,57	13993,04	11,73	16,1	51,95	31,62	58,37	13,08	0,43	1,11	1,29	150,62	44,19	64,97	12,12	0,46	0,84	1,85	70,23	45,83	83,17	1,27	18892,78	0	15,98	50,49	0,67	1,2	0,37	0,58	1,35	1,54	205,04
70	4,71	14,9	6,26	0,01	0,27	0,83	483,94	68,48	162,33	148,71	0,57	1,8	3,16	11,97	68,39	28,55	0,61	NA	20,87	9,66	44,74	3,31	12,44	3,9	0,01	0,25	0,92	428,1	69,1	180,85	189,47	0,68	2,54	3,76	9,37	73,37	17,89	0,72	NA	23,38	7,13	35,46	3,03	11,58	3,55	0	0,24	0,95	427,44
71	-59,5	-90,56	-40,43	0,61	1,49	2,15	247,32	21,19	78,55	52,63	0,34	0,52	1,52	63,59	34,29	-137,34	2,27	5471,33	0	83,64	154,84	10,82	14,65	3,1	2,02	2,64	3,5	104,17	15,16	24,37	21,27	0,26	0,35	1,35	114,29	26,15	86,89	4,53	NA	0	29,61	79,8	12,27	17,02	7,31	1,77	3,42	3,74	217,42
72	17,66	21,13	6,17	1,83	3,24	4,72	127,22	27,93	19,79	29,63	0,16	0,2	1,2	84,23	16,44	152,96	3,47	14241,79	0	23,27	67,57	10,03	12,49	7,78	0,93	2,62	4,08	282,25	35,46	21,03	31,15	0,2	0,25	1,25	38,39	19,72	78,76	1,34	19783,23	11,79	21,99	58,73	1,74	2,28	1,78	0,22	0,82	1,4	374,28
73	61,07	94,79	26,82	1,92	3,25	3,25	159,86	63,31	47,45	0,01	0,36	0,55	1,55	106,58	35,58	181,15	34,25	20290,02	0	19,99	36	68,64	95,72	23,47	3,35	5,17	5,17	124,44	39,38	21,67	0,02	0,28	0,39	1,39	121,35	28,29	256,42	9,4	20746,59	0	18,02	36,58	46,49	94,21	17,45	0,87	2,21	2,21	136,97
74	18,74	86,52	13,21	0,62	0,89	1,08	256,56	53,94	194,29	36,08	0,78	3,58	4,62	62,75	78,34	33,1	1,31	26839,57	0	31,02	58,6	28,31	88,23	12,68	0,17	1,11	1,33	163,09	96,84	102,82	22,77	0,66	2,05	3,12	83,16	67,92	53,64	2,2	25929,75	0	24,58	51,16	0,61	12,19	0,45	0,43	0,68	0,87	268,69
75	1,91	21,79	1,22	0,3	1,06	1,06	180,23	135,42	178,01	NA	0,91	10,4	11,4	7,67	91,23	3,42	0,89	NA	0	3,68	-159,3	-2,51	-40,53	-1,25	-0,24	0,94	0,94	181,49	181,19	153,05	NA	0,94	15,15	16,15	11,55	93,81	-0,67	0,76	NA	0	7,01	92,59	-0,24	-4,91	-0,09	0,2	1	1	140,57
76	33,01	57,59	26,08	0,53	1,07	1,07	287,55	66,39	121,37	0	0,43	0,74	1,74	33,01	42,68	85,11	1,11	NA	0	0	0	20,08	33,45	18,17	1,92	2,34	2,34	329,36	37,65	90,25	NA	0,4	0,67	1,67	20,08	39,96	78,65	2,17	NA	0	0	0	17,68	26,28	17,67	3,16	3,7	3,7	364,66
77	-2,28	-24,1	-0,87	0,41	1,07	1,07	139	81,14	124,49	NA	0,91	9,59	10,59	-2,28	90,56	-1,76	2,76	NA	0	0	0	-4,18	-37,97	-0,94	0,51	0,95	1,02	82,25	31,38	72,4	5,26	0,89	8,09	9,09	-4,18	89	-1,61	1,18	NA	0	0	0	19,62	69,73	5,44	1,13	1,22	1,27	101,3
78	22,96	31,31	13,84	0,37	3,8	4,01	219,32	173,41	50,42	10,73	0,27	0,37	1,36	54,7	26,66	93,76	12,43	NA	0	19,12	55,3	13,26	21,64	10,51	0,57	2,66	2,66	288,63	206,22	98,63	0	0,39	0,63	1,63	35,87	38,73	38,68	9,36	NA	0	17,93	53,78	20,84	31,14	11,9	0,97	3,1	3,1	208,36
79	0,4	1,86	0,15	0,02	0,47	0,56	134,18	36,41	49,12	7,53	0,74	3,41	4,64	49,7	78,45	13,23	0,47	8532,01	34,6	18,17	89,73	-9,6	-69,73	-3,44	0,02	0,48	0,64	130,43	36,27	61,88	13,37	0,8	5,8	7,26	53,93	86,23	-0,09	0,47	9482,31	29,86	22,77	100,26	-2,83	-22,33	-0,84	0,02	0,42	0,58	108,2
80	-8,34	-45,57	-21,34	0,46	0,47	1,22	930,82	7,42	752,02	575,35	0,82	4,46	5,46	-8,34	81,69	-10,21	NA	NA	0	0	0	16,74	53,73	29,42	0,38	0,38	1,44	639,88	2,72	435,75	468,99	0,69	2,21	3,21	16,74	68,85	24,31	NA	NA	0	0	0	3,04	5,23	7,16	0,49	1,63	2,39	859,13
81	18,2	129,42	7,79	0,1	1	1,86	155,86	67,68	78,09	68,3	0,86	6,11	7,11	55,02	85,94	23,86	11,28	NA	0	15,77	61,47	15,36	53,39	4,95	0,37	1,09	2,8	117,16	25,38	37,86	65,54	0,71	2,47	3,47	56,21	71,22	25,29	9,61	NA	0	13,15	57,56	4,52	20,54	1,73	0,07	0,87	1,84	139,58
82	-0,22	-2,9	-0,15	0,26	0,85	1,04	251,84	110,7	196,21	38,1	0,86	11,51	13,46	33,94	92,57	2,65	0,62	NA	0	23,63	88,39	3,17	40,29	2,8	0,06	0,92	1,02	321,14	233,11	273,79	27,69	0,92	11,71	12,71	25,37	92,13	5,69	0,91	NA	1,28	19,59	72,5	15,14	50,32	6,8	0,19	1,1	1,26	163,96
83	-3,08	-3,95	-4,89	3,84	4,16	4,16	577,63	40,24	124,54	0,46	0,22	0,28	1,28	6,35	22,03	-5,99	9,15	NA	0	14,96	100	6,56	8,88	9,83	2,78	3,51	3,56	545,81	103,46	141,32	6,56	0,26	0,35	1,35	15,99	26,18	28,98	11,68	NA	0	14,15	49,4	6,56	9,42	15,82	1,97	2,75	2,75	879,94
84	11,67	17,74	17,55	0,11	1,01	1,01	547,6	150,5	57,03	NA	0,34	0,52	1,52	24,3	34,22	51,55	0,96	13477	20,57	19	37,73	5,14	7,64	5,24	0,3	1,05	1,05	371,17	86,25	54,65	0,38	0,33	0,49	1,49	45,31	32,76	37,79	1,01	14292,3	16,49	40,97	71,92	3,47	5,25	3,21	0,07	1,18	1,2	337,64
85	1,66	17,64	0,38	0,16	1,18	1,19	83,89	70,08	68,4	1,02	0,84	8,86	10,61	48,1	90,57	2,58	6,38	4863,83	0	10,7	129,54	0,75	16,44	0,35	0,22	1,06	1,06	167,57	128,14	152,81	NA	0,93	20,3	21,89	21,1	95,43	1,15	1,72	NA	0	9,37	159,64	1,7	22,81	0,45	0,17	1,1	1,1	96,55
86	73,05	89,13	25,16	4,96	6,31	6,31	125,39	24,61	18,22	0	0,18	0,22	1,22	110,94	18,04	443,82	12,39	NA	0	13,05	27,91	73,13	87,93	17,32	4,42	6,32	6,32	86,21	25,36	13,31	0	0,17	0,2	1,2	131,74	16,84	472,27	63,38	NA	0	13,88	37,32	57,8	83,08	15,41	2,06	2,72	2,72	97,3
87	2,14	8,24	1,96	0,01	0,54	0,78	333,45	67,75	98,11	32,04	0,73	2,8	3,84	17,55	73,99	17,08	0,87	25728,93	37,78	14,11	58,75	-0,45	-1,66	-0,39	0,05	0,61	0,82	312,53	69,56	95,68	26,12	0,71	2,59	3,66	12,85	72,67	11,19	0,86	NA	36,3	11,42	55,15	0,68	2,2	0,5	0,02	0,58	0,74	265,48
88	6,2	34,78	5,56	0,46	0,94	1,16	326,16	120,48	254,22	56,37	0,82	4,6	5,61	36,03	82,16	19,06	2,22	14337,27	0	26,72	69,62	1,32	6,64	1,05	0,51	1	1,25	289,46	106,45	215,8	54,94	0,8	4,04	5,04	35,84	80,18	6,85	4,37	13903,86	0	27,45	82,86	18,13	46,55	8,72	0,44	1,39	1,54	175,45
89	26,34	55,38	12,31	0,1	1,38	1,51	170,16	84,43	64,78	8,76	0,52	1,1	2,1	39,18	52,45	65,09	1,64	26288,63	0,66	6	22,44	19,91	53,44	9,21	0,02	0,86	0,92	168,3	60,99	49,35	4,68	0,63	1,68	2,68	30,5	62,75	47,93	0,97	NA	13,76	4,89	22,19	13,94	53,27	7,33	0	0,55	0,57	191,98
90	-1,85	-79,15	-4,6	0,3	0,42	0,42	451,93	102,13	872,98	0	0,98	41,68	42,68	4,71	97,66	9,88	0,04	NA	0	16,29	38,97	39,69	93,9	23,73	0,62	0,65	0,65	217,63	3,66	123,11	NA	0,57	1,35	2,37	65,38	57,73	95,12	0,67	NA	0	15,36	28,7	27,44	42,97	18,53	0,84	1,04	1,04	246,47
91	5,21	7,49	6,52	0	0,75	1,26	456,04	87,48	117,45	61,66	0,3	0,44	1,44	16,68	30,48	41,39	1,1	NA	0	14,38	49,84	3,91	5,75	4,17	0	0,68	1,11	388,41	71,7	105,62	46,16	0,32	0,47	1,47	15,71	32,02	36,04	1,04	NA	0	12,6	55,04	2,51	4,08	2,96	0	0,72	1,76	430,98
92	21,46	40,94	38,09	6,93	10,99	10,99	646,14	134,89	33,23	NA	0,48	0,91	1,91	21,46	47,59	74,12	1,27	NA	0	0	0	-74,17	-36273,53	NA	6,2	7,61	7,61	NA	NA	NA	NA	1	488,06	489,06	-74,17	99,8	-31,18	0	NA	0	NA	0	-68,77	100,45	-193,01	7,6	8,27	8,27	1024,47
93	0,53	2,23	0,55	0,07	0,66	0,74	382,39	68,21	85,26	12,51	0,64	2,7	4,21	5,57	76,27	5,95	0,67	NA	38,11	5,3	45,73	0,06	0,32	0,07	0,07	0,82	0,99	435,34	115,99	100,79	26,73	0,65	3,63	5,59	4,17	82,11	4,12	0,71	28413,78	31,33	4,92	49,06	-3,68	-24,26	-3,74	0	0,34	0,53	371,21
94	15,96	49,65	8,25	0,04	0,62	1,17	188,28	66,05	55,38	63,3	0,68	2,1	3,11	50,22	67,86	39,19	1,3	13073,56	33,3	17,72	51,82	14,93	30,52	8,24	0,18	1,39	2,53	200,97	70,9	58,3	67,37	0,5	1,03	2,04	51,67	51,09	49,56	2,69	12976,09	0	20,29	53,34	21,57	32,49	13,54	0,06	1,43	2,51	229,12
95	17,62	84,18	4,76	0,72	1,11	1,28	98,37	29,03	74,61	12,56	0,79	3,78	4,78	31,23	79,07	28,95	11,17	NA	0	3,68	32,21	20,77	94,06	12,05	0,18	1,21	1,3	211,27	158,3	153,72	14,06	0,78	3,53	4,53	26,58	77,92	29,6	6	NA	0	3,37	17,04	4,08	53,15	1,43	0,47	0,87	1,06	128,22
96	1,17	-8,33	0,67	0,23	1,36	2,43	209,44	83,81	79,54	85,67	1,14	-8,12	-7,12	13,54	114,04	1,4	101,63	NA	0	7,12	125,86	NA	NA	-3,39	NA	NA	NA	NA	NA	NA	NA	NA	NA	NA	NA	NA	NA	NA	NA	NA	7,72	135	-10,93	-1321,13	-11,52	0,04	0,7	1,24	384,42
97	0,66	3,82	0,41	0,45	0,65	0,98	224,57	35,73	168,6	62,59	0,83	4,81	5,81	17,44	82,8	8,08	0,95	11532,33	6,89	10,35	58,04	7,22	31,78	3,55	0,65	0,97	1,15	178,78	43,87	126,88	25,18	0,77	3,4	4,4	13,58	77,28	16,28	2,1	NA	5,5	3,13	25,61	8,94	34,25	6,48	0,85	1,12	1,29	264,77
98	7,69	7,84	19,69	48,1	55,28	55,28	931,47	119,62	16,66	NA	0,02	0,02	1,02	7,69	1,81	425,34	NA	NA	0	0	0	2,8	2,82	5,72	138,78	154,39	154,39	742,83	74,29	4,76	NA	0,01	0,01	1,01	2,8	0,65	432,65	NA	NA	0	0	0	0,75	0,75	0,86	NA	NA	NA	416,73
99	3,69	14,08	5,08	0,02	0,44	0,65	501,22	88,38	65,66	43,76	0,74	2,81	3,81	15,52	73,77	9,59	0,8	NA	56,13	16,29	56,17	5,67	18,09	NA	0,03	1,78	2,83	NA	NA	NA	NA	0,69	2,19	3,19	5,67	68,65	8,26	0,43	NA	9,34	NA	NA	3,97	11,42	5,26	0	0,41	0,73	483,93
100	43,37	82,66	13,22	1,36	1,92	1,94	110,92	23,42	41,57	0,88	0,48	0,91	1,91	106,34	47,53	112,61	2,45	34150	0	19,19	47,32	19,85	32,97	6,58	0,47	1,57	1,63	120,59	51,72	47,12	2,8	0,4	0,66	1,66	114,27	39,78	85,85	1,78	28188,5	0	31,28	69,55	1,98	3,08	0,63	0,59	2,07	2,57	115,35
101	15,12	49,49	10,62	0,29	0,95	1,81	255,54	55	82,32	73,98	0,69	2,27	3,27	48,87	69,44	37,85	1,68	NA	0,74	23,69	58,74	3,31	13,97	2,68	0,07	0,42	1,03	294,43	31,51	74,29	56,65	0,76	3,22	4,22	32,11	76,33	16,96	1	NA	28,44	23,3	62,08	1,42	5,83	1,22	0,02	0,17	0,83	313,41
102	8,02	98,92	4,71	0,34	1,18	1,73	213,53	68,26	84,86	47,09	0,92	11,33	12,33	28,98	91,89	14,71	1,74	NA	0	12,29	54,75	5,1	27,67	1,92	0,62	1,55	2,03	137,17	42,79	48,91	23,61	0,82	4,42	5,42	38,94	81,57	12,79	1,94	NA	0	12,75	69,5	14,04	25,31	4,86	0,39	1,28	1,8	126,33
103	0,14	0,27	0,08	0,35	0,74	1,27	208,73	36,37	88,84	50,98	0,47	0,87	1,87	39,86	46,65	31,46	1,31	NA	2,47	22,77	68,89	2,01	2,96	0,85	1,04	1,31	1,87	154,63	12,64	46,89	27,15	0,32	0,47	1,47	39,55	32	52,31	1,68	NA	0,43	15,95	64,72	4,88	8,38	2,98	0,18	0,8	1,5	222,42
104	8,21	14,54	6,67	0,73	1,68	2,01	295,79	116,52	122,67	41,2	0,44	0,77	1,77	28,86	43,58	29,51	3,73	NA	0	16,79	64,26	4,64	6,24	4,12	0,35	2,73	3,74	323,62	167,22	70,7	72,13	0,26	0,34	1,34	32,06	25,64	41,01	4,51	NA	0	24,38	72,42	-4,17	-4,65	-3,64	7,23	8,17	12,2	318,67
105	16,72	35,99	4,79	0,29	1,18	1,37	104,31	48,74	52,34	10,87	0,53	1,15	2,15	41,83	53,55	45,39	1,74	NA	2,63	7,2	45,27	-0,51	-1,32	-0,13	0	1,05	1,26	91,7	57,6	37,5	11,64	0,61	1,57	2,6	37,6	61,48	18,34	1,64	NA	19,15	9,6	71,35	4,33	12,86	0,71	0,01	0,85	0,99	60,06
106	29,09	33,55	11,81	12,19	13,86	14,41	147,71	16,28	9,78	5,43	0,12	0,14	1,15	71,68	13,29	281,53	35,35	8017,67	0	17,28	47,83	19,81	26,77	16,03	3,17	4,06	4,16	294,46	62,19	19,99	6,76	0,25	0,34	1,35	51,8	26	84,84	NA	13395,5	17,09	25,87	51,61	6,4	7,71	7,9	5,14	5,86	5,86	450,38
107	16,66	80,34	4,72	0,33	1,13	1,27	103,04	63,92	59,83	11,41	0,79	3,82	4,82	37,2	79,26	21,02	NA	NA	19,77	5,81	46,64	0,91	12,19	0,27	0,67	0,84	0,86	109,03	16,33	47,73	2,13	0,93	12,39	13,39	29,9	92,53	1,08	0,36	NA	46,74	8,68	105,88	0,9	12,11	0,28	0,01	0,77	0,78	115,63
108	2,03	6,63	4,19	0,04	0,13	1,39	751,99	44,79	516,09	662,76	0,69	2,27	3,27	12,37	69,39	9,8	9,39	NA	0	21,37	59,67	1,17	4,68	1,62	0	0,21	1,27	505,97	79,61	375,48	400,89	0,75	3,01	4,01	8,24	75,03	6,37	5,07	NA	0	9,83	55,44	0,86	3,48	1,23	0	0,23	1,29	518,56
109	1,69	15,71	0,88	0,01	0,96	1,09	189,73	120,62	118,28	17,35	0,88	8,14	9,29	8,37	89,24	8,04	0,65	NA	9,88	3,48	42,66	4,56	20,85	2,26	0	0,83	0,89	180,03	100,03	113,44	8,96	0,75	3,43	4,57	11,2	78,11	11,56	0,68	NA	9,35	3,28	38,58	3,27	17,22	1,8	0,01	0,92	0,99	201,33
110	-29,37	272,9	-90,82	0	0,06	0,09	1125,67	41,08	1232,97	41,98	1,11	-10,29	-9,29	-25,98	110,76	-10,36	-0,12	-10560,67	0	10,49	-50,73	-20,94	62,14	-22,34	0,01	0,08	0,12	388,38	18,18	432,75	21,42	1,34	-3,97	-2,97	-8,68	133,69	0,56	-0,15	12257,14	0	13,08	57,13	1,77	-5,45	1,25	0	0,07	0,31	258,21
111	9,53	71,98	6,22	0,29	1,18	1,18	237,69	176,4	199,25	0	0,87	6,55	7,55	60,13	86,76	10,98	NA	NA	0	33,04	80,83	19,93	85,04	9,2	0,48	1,34	1,34	167,96	107,36	123,52	0	0,77	3,27	4,27	105,8	76,56	26,03	NA	NA	0	39,62	77,58	19,53	79,19	7,8	0,05	1,36	1,36	145,81
112	31,16	73,21	12,14	0,41	0,59	0,71	141,77	10,53	30,77	6,67	0,57	1,35	2,35	56,69	57,43	80,49	0,65	32474,45	22,54	9,94	33,53	68,62	97,36	16,93	0,41	1,14	1,41	89,81	13,5	18,49	5,05	0,3	0,42	1,42	98,64	29,52	292,22	1	49378,9	0	7,41	23,87	15,15	20,88	6,26	1,8	3,21	3,86	150,72
113	1,39	8,18	0,72	0,64	0,96	0,98	187,79	46,75	150,7	4,29	0,83	4,9	5,9	48,2	83,04	6,49	0,94	NA	0	24,15	91,51	0,57	3,88	0,34	0,78	0,97	1,05	214,62	32,67	175,21	14,03	0,85	5,78	6,78	42,56	85,25	4,33	1,22	NA	0	24,76	92,9	-0,05	-0,31	-0,03	0,87	1,02	1,07	203,64
114	1,21	22,81	0,58	0,05	0,44	0,87	174,04	45,17	106,19	49,84	0,88	16,67	18,88	81,17	94,7	24,22	0,61	10476,09	9,8	38,23	82,87	2,22	31,27	1,04	0,04	0,35	0,94	169,98	36,78	113,82	73,6	0,89	12,61	14,1	96,85	92,91	14,16	0,74	NA	6,58	44,19	86,05	2,92	29,18	1,25	0,05	0,39	0,96	156,28
115	9,1	17,84	3,42	2,04	2,04	2,04	57,12	NA	66,28	NA	0,49	0,96	1,96	9,1	49	18,57	NA	NA	0	0	0	17,4	19,45	4,38	9,47	9,47	9,47	91,58	NA	9,55	NA	0,11	0,12	1,12	17,4	10,54	164,99	NA	NA	0	0	0	35,64	40,73	14,99	7,99	8	8	153,54
116	-2,42	-7,53	-3,91	0,23	0,28	0,39	587,13	7,21	168,59	20,37	0,68	2,11	3,11	30,74	67,85	5,28	0,76	NA	14,04	53,49	82,69	10,68	24,67	10,67	0,25	0,43	0,61	363,66	15,87	90,96	18,13	0,57	1,31	2,31	60,03	56,73	32,02	0,83	NA	11,64	49,31	69,25	7,09	12,3	6,42	0,01	0,15	0,42	330,88
117	2,63	20,61	1,39	0,11	0,87	1,52	192,08	74,82	98,74	65,02	0,87	6,83	7,83	104,2	87,23	21,92	1,32	20324,52	0	53,59	82,7	9,41	84	3,03	0,21	0,92	1,38	117,26	32,33	45,82	21,62	0,89	7,93	8,93	154,41	88,8	35,92	1,1	24388,9	34,12	46,71	80,76	5,03	67,61	1,36	0,02	0,88	1,16	98,41
118	1,75	1,76	1,49	229,8	231,33	231,33	309,34	1,9	1,25	NA	0	0	1	3,45	0,42	954,74	17,33	NA	0	1,44	15,83	31,66	34,22	4,89	9,82	10,8	10,8	56,19	4,07	4,13	NA	0,07	0,08	1,08	31,66	7,48	593,43	4,68	NA	0	0	0	20,37	29,91	2,3	2,6	3,01	3,01	41,29
119	-13,86	-31,07	-6,41	0,59	1,67	2,08	168,5	0	62,55	25,62	0,55	1,24	2,24	88,11	55,41	-16,46	2,9	NA	0	47,2	106,37	-58	-230,38	-14,84	0,09	1,17	1,58	93,17	NA	47,67	19,91	0,75	2,97	3,97	133,7	74,83	-47,03	2,78	NA	0	49,07	117,73	-0,59	-2,11	-0,1	0,18	1,37	2,01	63,43
120	-8,51	-8,51	NA	NA	NA	NA	NA	NA	NA	NA	NA	NA	1	-8,51	0	NA	NA	NA	0	NA	0	27,5	63,16	11,51	1,35	2,23	2,23	152,37	48,49	54,85	NA	0,56	1,3	2,3	166,28	56,46	59,59	3,38	4832,4	0	58,09	82,5	-4	-10,96	-2,04	0,62	1,76	1,76	186,17
121	-6,69	-388,28	-8,7	0,31	0,36	0,37	473,24	22,47	454,9	0,91	0,98	56,95	58,05	15,04	98,28	7,37	0,03	10187	0	28,25	71,9	-12,15	-4273,28	-20,2	0,25	0,27	0,28	604,89	14,17	588,5	2,21	0,99	349,41	351,63	8,3	99,72	0,89	0,01	5537	0	33,99	126,81	-2,96	-203,97	-6,39	0,21	0,25	0,31	788,66
122	5,49	17,48	2,52	0,28	0,45	1,37	167,17	8,76	51,58	48,21	0,69	2,18	3,18	43,03	68,6	13,74	1,2	NA	37,35	17,24	87,04	4,87	14,18	2,66	0,04	0,24	1,29	198,6	14,14	70,18	74,13	0,64	1,87	2,91	37,88	65,62	7,58	1,14	NA	26,87	18,01	75,99	7,68	28,82	3,94	-0,13	0,2	0,97	187,05
123	-0,44	3,26	-0,22	0	0,28	0,81	187,04	53,22	194,13	104,22	1,13	-8,49	-7,49	27,52	113,36	0,88	-0,33	NA	0	14,36	65,18	10,59	604,95	6,66	0	0,33	0,98	228,84	71,21	215,18	141,14	0,98	56,11	57,11	20,43	98,25	14,2	0,72	NA	0	6,19	37,23	0,33	20,5	0,38	0,01	0,99	2,37	412,49
124	-0,55	-26,68	-0,44	0,54	0,71	0,73	295,3	47,47	279,32	5,44	1	48,92	48,81	27,92	100,3	3,43	0,14	NA	0	23,09	85,53	15,86	90,8	18,8	0,64	0,85	0,93	431,47	71,89	347,64	30,09	0,82	4,72	5,73	36,31	82,54	26,39	0,77	NA	0	24,24	44,68	16,6	87,89	14,64	0,02	0,86	0,9	321,9
125	-1,24	-1,6	-1,99	0,1	1,66	2,51	583,93	111,72	55,93	62,21	0,23	0,29	1,29	4,83	22,7	17,89	1,28	NA	12,37	9,73	51,67	1,58	1,77	3,65	0,05	0,94	2	841,94	74,42	34,04	90,94	0,11	0,12	1,12	4,85	10,58	64,23	1,13	NA	6,17	7,56	66,53	0	0	0,01	0,16	0,88	1,27	685,37
126	5,26	9	4,51	0,21	0,44	1,72	311,78	25,75	110,19	142,42	0,42	0,71	1,71	13,28	41,52	43,81	1,6	NA	0	6,87	26,24	0,81	2,83	1,29	0,02	0,28	0,83	580,08	52,84	174	113,11	0,71	2,5	3,5	5,11	71,39	7,06	0,92	NA	28,64	6,85	34,77	0,07	0,28	0,03	0,07	0,34	0,99	183
127	2,29	69,85	1,77	0,05	0,42	0,81	281,41	100,64	268,88	105,26	0,97	29,51	30,51	3,24	96,72	3,32	0,15	NA	0	0,73	18,15	-1,2	275,76	-0,49	0,16	0,56	0,77	148,7	58,59	147,68	31,49	1	-230,71	-229,71	-0,43	100,44	-1,2	-0,02	NA	0	0,31	-1534,8	2,17	120,33	1,93	0,04	0,8	0,81	324,95
128	2,33	9,47	1,13	0,14	0,7	0,7	176,82	40,34	71,29	0	0,63	2,55	4,07	2,33	75,42	56,06	0,65	NA	0	0	0	-14,32	-171,58	-7,19	0,27	0,79	0,79	182,64	76,83	147,85	NA	0,92	10,98	11,98	-14,32	91,65	17,37	0,51	NA	0	0	0	-13,29	-603,72	-6,72	0,55	0,78	0,78	184,62
129	17,24	74,8	20,62	1,3	1,3	1,3	127,96	0	330,56	0	0,77	3,34	4,34	17,24	76,95	22,41	NA	NA	0	0	0	7,37	29,8	2,67	0,51	1,16	1,19	132,02	55,5	84,87	2,61	0,75	3,05	4,05	34,99	75,29	19,54	1,55	18707	0	10,02	59,13	1	2,42	0,38	0,25	0,88	0,96	140,48
130	2	2,35	1,2	0,91	4,56	4,62	218,5	112,03	30,64	1,89	0,15	0,18	1,18	23,45	15,04	122,71	2,48	NA	0	12,88	50,71	2,33	7,52	1,61	0,3	1,87	1,9	251,68	88,37	56,03	1,72	0,69	2,23	3,23	10,42	69,01	26,08	1,36	NA	0	5,6	26,69	3,66	19,54	3,5	0,39	1,23	1,24	349,52
131	29,19	92,01	14,78	0,26	1,26	1,26	184,33	55,01	54,91	0	0,68	2,15	3,15	127,94	68,27	61,03	1,1	13925,13	33,55	50	65,88	36,9	94,8	18,76	0,67	1,74	1,74	185,05	65,5	61,06	NA	0,61	1,57	2,57	132,16	61,07	76,02	1,58	NA	23,76	48,43	61,67	52,82	97,3	21,84	1,84	3,01	3,01	150,92
132	11,63	18,23	13,27	0,01	1,25	1,68	415,24	66,23	65,92	40,11	0,36	0,57	1,57	26,64	36,13	53,62	1,22	33466,67	NA	17,12	42,65	9,85	14,06	12,51	0,17	1,5	2,23	462,61	69,94	58,89	65,94	0,29	0,42	1,43	23,76	29,99	58,57	1,39	32257,01	10,83	17,68	40,94	8,72	11,17	10,72	0,08	2,29	3,69	449,04
133	1,76	299,85	0,71	0,2	0,89	0,9	146,71	94,99	113,93	0,5	0,96	163,59	170,46	32,43	99,41	9,96	0,09	NA	16,37	12,36	55,1	33,97	98,1	13,35	0,49	1,42	1,44	143,08	78,28	71,29	2,22	0,65	1,89	2,89	66,02	65,37	64,39	3,01	NA	9,39	12,6	30,28	4,26	21,53	2,59	0,17	0,42	0,57	222,36
134	-13,45	-61,11	-4,52	0,76	0,95	0,95	122,39	18,18	93,72	NA	0,78	3,54	4,54	0,67	77,98	-6,08	0,85	NA	0	4,75	121,44	22,03	58,93	5,57	0,67	1,43	1,43	91,94	42,13	55,99	NA	0,63	1,67	2,67	46,03	62,61	44,9	3,1	NA	0	6,06	43,12	4,54	12,04	1,27	0,55	1,56	1,57	102,11
135	-0,87	-0,97	-8,78	1,92	2,21	2,21	3666,58	98,49	342,58	0	0,1	0,12	1,12	2,1	10,38	59,88	1,14	NA	0	29,91	31,95	-1,92	-1,96	-16,9	22,37	23,76	23,76	3201,21	36,39	26,25	0	0,02	0,02	1,02	2,01	1,88	355,73	1,23	NA	0	34,59	36,89	-3,02	-3,22	-26,65	3,39	3,69	3,69	3220,4
136	-4,93	-8,99	-2,2	0,4	1,72	1,94	162,7	NA	72,6	16,55	0,45	0,82	1,82	-4,93	45,12	60,42	4,91	NA	0	0	0	1,44	4,2	1,36	0,16	0,7	0,87	342,39	111,77	206,24	35,73	0,61	1,78	2,92	1,44	65,72	24,76	0,74	NA	0	0	0	12,33	20,85	8,28	0,33	1,38	1,56	245,2
137	6,67	67,6	2,54	0,16	0,3	0,78	138,75	15,47	110,93	54,37	0,9	9,14	10,14	35,23	90,14	21,01	0,56	NA	0	10,89	51,38	1,7	16,85	0,59	0,08	0,33	0,92	126,53	25,63	104,3	62,79	0,9	8,94	9,94	48,13	89,94	10,59	0,75	NA	0	16,14	74,77	2,66	33,4	2,18	0,03	0,18	0,44	299,39
138	4,14	5,81	2,66	0,93	3,66	3,66	233,69	158,57	58,02	NA	0,29	0,4	1,4	21,87	28,82	84,48	9,2	NA	0	11,38	35,74	2,84	5,54	1,87	1,35	1,56	1,56	239,31	24,45	114,53	NA	0,49	0,95	1,95	11,47	48,77	27,33	2,2	4647,67	0	5,68	37,05	8,65	9,93	2,87	5,41	6,72	6,72	121,07
139	0,99	3,65	0,7	0	0,84	0,94	256,31	137,34	134,6	15,71	0,73	2,68	3,68	29,41	72,85	4,95	0,9	NA	18,93	20,02	86,06	1,32	4,99	1,09	0	0,63	0,92	300,29	125,33	140,84	59,48	0,73	2,77	3,77	31,81	73,5	4,57	0,84	NA	23,83	25,15	85,33	2,29	9,07	1,39	0,01	0,86	0,93	220,86
140	10,53	38,95	11,69	0	2,78	3,17	404,18	134,81	50,37	20,23	0,72	2,65	3,7	20,35	72,97	25,19	1,18	69115,89	0	10,9	30,09	9,31	36,33	10,09	0,73	1,72	2,02	394,31	75,89	76,83	23,19	0,73	2,85	3,9	19,79	74,36	21,1	1,06	77150,61	0	11,35	28,79	17,39	52,45	17,55	0,13	1,03	1,26	368,41
141	0,05	0,16	0,04	0,02	0,97	1,19	293,65	101	62,38	23,62	0,67	2,04	3,04	47,49	67,34	33,44	1,09	17533,33	NA	38,27	68,37	6,5	22,5	4,43	0,03	1,24	1,4	248,12	84,58	51,75	10,93	0,71	2,46	3,46	52,01	71,1	34,61	1,16	26682,48	7,28	31,02	59,34	1,53	7,81	1,46	0,01	1,04	1,19	346,53
142	3,13	11,5	1,96	-0,27	0,68	0,68	227,15	42,76	44,94	0	0,73	2,67	3,67	11,17	72,76	31,55	0,93	NA	48,75	5,01	35,3	0,82	2,82	0,65	0,06	0,7	0,7	286,99	44,21	48,73	0	0,71	2,42	3,42	9,17	70,76	25,36	0,91	NA	50,73	6,58	32,26	0,12	0,39	0,07	0,03	0,45	0,45	223,56
143	1,59	-5,7	0,52	0,49	0,65	0,72	118,18	21,02	131,33	10,16	1,28	-4,58	-3,58	233,1	127,9	8,67	-2,29	NA	0	75,17	115,78	60,06	143,67	25,57	0,41	1,4	1,4	154,98	77,19	78,06	NA	0,59	1,4	2,39	211,92	58,2	104,43	5,51	4753,91	0	64,66	88,19	12,09	338,41	6,57	0,28	1,03	1,03	198,46
144	63,1	83,01	40,77	1,36	2,84	3	235,19	81,88	55,41	9,08	0,24	0,32	1,32	68,28	23,99	285,57	2,69	NA	0	3,35	5,83	55,85	83,98	38,15	1,06	1,94	2,06	248,62	72,27	81,99	9,84	0,33	0,5	1,5	58,65	33,5	187,17	2,12	NA	0	1,91	3,56	64	96,89	32,32	0,35	1,62	1,73	184,31
145	10,81	13,38	5,49	2,15	3,56	4,67	184,96	41,91	29,66	33,23	0,19	0,24	1,24	45,98	19,18	83,7	3,38	NA	0	17,87	63,34	8,51	10,57	3,46	0,76	2,6	3,99	147,98	49,66	27,05	38,22	0,19	0,24	1,24	53,58	19,51	71,42	3,11	NA	0	18,32	74,42	11,69	14,23	4,68	1	2,6	4,18	145,97
146	9,51	15,73	5,8	0,4	1,81	2,65	221,94	74,53	52,92	44,96	0,4	0,65	1,65	16,13	39,73	34,33	2,11	16777,78	NA	4,04	25,83	-10,47	-39,94	-6,59	1,5	2,59	2,95	229,17	48,17	43,91	15,99	0,74	2,81	3,81	-2,72	73,77	-1,48	1,9	7164	28,57	4,88	74,5	4,04	14,67	2,37	-0,02	1,11	1,2	214,03
147	-11,03	1298,96	-15,15	0,03	0,11	0,42	500,33	27,09	326,38	108,27	1,01	-118,81	-117,81	-4,33	100,85	9,25	-0,01	NA	3,21	9,21	31,41	-47,09	134,43	-54,47	0,07	0,2	0,65	421,07	31,31	242,23	113,94	1,35	-3,86	-2,86	-38,18	135,03	-20,93	-0,56	NA	1,83	10,31	-64,09	2,29	-9	3,03	0,06	0,22	0,58	481,52
148	2,45	11,73	3,02	0,03	0,22	1,11	448,71	27,2	140,29	125,59	0,77	3,67	4,79	20,22	79,13	8,94	0,98	18546,72	0	21,91	62,91	3,8	17,45	4,73	0,15	0,3	1,69	453,29	14,51	96,59	135,52	0,76	3,5	4,59	19,96	78,22	9,9	1,2	19265,5	0	20,13	64,81	4,59	17,48	5,66	0,12	0,3	1,67	450,15
149	62,87	64,54	42,57	31,2	38,62	38,62	246,51	46,86	6,31	0	0,03	0,03	1,03	62,87	2,59	2428,08	NA	NA	0	0	0	46,89	51,67	46,41	1,2	10,81	10,81	360,26	316,85	32,95	NA	0,09	0,1	1,1	46,89	9,25	507,12	NA	NA	0	0	0	33,39	37,66	56,6	3,23	8,81	8,81	618,78
150	19,57	85,92	8,44	0,03	0,83	0,83	156,95	58,32	73,57	0	0,77	3,39	4,39	54,24	77,22	35,42	0,9	NA	24,66	14,95	73,92	29,49	89,39	8,23	0,1	0,98	0,98	101,6	38,04	42,99	NA	0,67	2,03	3,03	72,73	67,01	58,07	0,98	NA	18,06	12,07	49,61	24,34	87,29	7,2	0,15	0,91	0,91	107,97
151	7,24	9,65	8,64	1,71	2,81	2,95	434,57	89,52	81,5	11,68	0,21	0,28	1,33	19,22	24,97	92,28	1,74	15075,16	0,36	14,31	41,03	1,07	1,44	0,9	1,58	2,35	2,46	307,49	51,96	67,59	7,34	0,24	0,32	1,35	21,55	25,85	55,64	1,67	17730,68	0	17,3	64,03	0,63	0,76	0,51	2,08	3,25	4,09	293,93
152	-4,69	-80,99	-2,11	0,63	1,06	1,06	163,8	66,57	152,28	0	0,94	16,27	17,27	18,78	94,21	-4,98	NA	NA	0	10,56	114,51	-1,12	-32,8	-0,49	0,76	1,03	1,03	159,26	42,09	151,97	0	0,97	28,27	29,27	22,71	96,58	-1,16	NA	NA	0	10,43	99,1	0,77	23,15	0,4	0,42	1,03	1,03	189,14
153	-1,68	2696,65	-2,93	0,01	0,34	0,69	633,77	44,84	134,61	46,65	1	-1605	-1604	19,82	100,06	5,42	0,92	17665,58	19,53	37,43	70,47	0,03	-104,17	0,05	0,04	0,17	0,46	553,8	24,32	145,92	55,37	1	-3032,22	-3031,22	21,7	100,03	7,68	0,78	14986,38	15,21	32,96	70,12	-3,05	98,83	-3,64	0,11	0,28	0,78	436,11
154	13,17	83,77	18,49	-0,17	0,29	0,29	510,99	185,31	397,21	0,51	0,84	5,36	6,36	24,05	84,28	29,92	0,27	NA	0	15,27	32,22	4,95	23,24	5,75	-0,02	0,26	0,26	422,51	83,47	304,71	0,5	0,79	3,69	4,69	18,1	78,69	20,69	0,33	16730,44	2,97	15,26	33,31	0,45	2,54	0,56	0,09	0,34	0,35	463,17
155	-2,95	-3,2	-1,5	11,84	12,53	12,53	184,68	9,57	13,86	NA	0,08	0,08	1,08	-2,95	7,59	912,04	NA	NA	0	0	0	-4,48	-11,24	-7,7	10,27	11,28	11,28	626,35	14,54	14,4	NA	0,6	1,51	2,51	-4,48	60,17	31,57	1,39	NA	0	0	0	-5,63	-13,77	-5,28	5,97	6,37	6,37	342,56
156	7,08	25,11	10,22	0,03	0,84	0,85	525,23	299,75	384,14	5,4	0,72	2,55	3,55	13,25	71,81	16,84	0,72	NA	-2,16	8,9	34,67	3,19	13,78	6,95	0,29	1,07	1,15	792,57	413,27	514,62	44,38	0,67	2,91	4,32	10,54	76,85	12,92	1,04	NA	1,62	16,01	71,99	3,09	11,07	6,04	0,3	1,12	1,14	713,7
157	16,52	38,92	7,13	0,05	1	1,22	157,07	50,02	36,68	11,87	0,46	1,1	2,36	90,37	57,55	61,25	0,84	14049,77	11,92	31,87	68,4	3,94	16,67	1,58	0,02	0,58	0,75	146,31	44,23	71,03	13,68	0,67	2,84	4,23	81,53	76,37	30,46	0,57	NA	10,06	31,19	79,77	0,73	2,85	0,3	0,03	0,63	0,82	148,13
158	0,88	2,43	0,15	0,27	0,94	0,99	60,58	25,54	38,11	1,64	0,64	1,77	2,77	77,65	63,93	7,8	0,97	NA	0	12,78	91,26	-5,5	-36,45	-1,57	0,6	0,89	1,04	103,96	19,46	65,52	9,44	0,85	5,63	6,63	50,73	84,91	-2,58	1,02	NA	18,77	16,06	98,72	-51,23	136,32	-12,14	0,2	0,49	0,58	86,49
159	1,12	2,32	0,32	1,87	1,87	1,98	105,45	0	52,76	5,89	0,52	1,07	2,07	167,11	51,68	2,17	NA	NA	0	48,09	98,74	7,62	8,05	2,6	14,79	17,07	18,5	124,26	NA	6,64	9,63	0,05	0,06	1,06	49,38	5,4	140,96	NA	NA	0	14,26	79,6	-54,96	-113,68	-19,28	1,94	1,94	1,94	128,04
160	13,14	114,93	7,34	0,81	1,01	1,01	203,38	35,89	177,65	NA	0,88	7,73	8,75	44,46	88,57	16,93	1,07	NA	0	17,5	68,25	17,82	32,6	2,66	0,57	1,26	1,26	54,37	15,49	22,61	NA	0,45	0,83	1,83	190,24	45,33	49,86	1,16	NA	0	25,76	88,94	-34,3	-106,04	-9,68	0,11	0,73	0,73	103,01
161	0	0	NA	0,02	0,52	0,64	NA	NA	NA	NA	0,73	3,37	4,62	0	78,38	0	0,75	NA	33,34	NA	NA	1,76	8,28	1,01	0,09	0,28	0,64	208,58	17,66	63,51	33,63	0,75	3,52	4,7	41,13	78,7	8,44	0,72	NA	31,65	22,56	78,93	-0,06	-0,34	-0,03	0,09	0,23	0,61	177,28
162	-6,66	-7,95	-7,23	1,87	3,69	8,64	395,21	66,9	36,6	183,35	0,12	0,15	1,19	40,35	16,23	-1,16	4,53	8195,32	0	51,05	104,24	-32,76	-43,58	-40,2	0,48	1,5	4,69	446,71	72,51	71,29	230,22	0,2	0,27	1,33	36,38	24,84	-121,41	3,26	NA	0	84,85	203,45	-29,15	-37,48	-41,51	0,57	1,55	9,2	519,8
163	3,84	43,47	2,24	0,14	0,91	1,31	212,12	88,63	41,52	49,2	0,91	10,32	11,32	36,74	91,17	10,06	1,68	26716,66	47,55	19,17	62,95	-0,88	-9,48	-0,47	0,09	0,78	1,38	194,51	70,22	34,52	62,14	0,91	9,72	10,72	37,25	90,67	4,73	1,72	NA	45,16	20,32	66,24	0,86	2,27	0,45	0,08	0,77	1,33	189,73
164	12,93	21,78	13,92	0,29	0,93	1,26	391,94	71,8	93,87	36,39	0,41	0,68	1,68	47,55	40,65	45,28	1,1	NA	13,43	37,29	66,3	15,06	27,53	16,06	0,18	0,88	1,28	388,3	104,91	137,55	62,1	0,45	0,83	1,83	47,03	45,31	43,94	1,15	NA	4,85	34,1	62,9	26,5	49	27,12	0,28	0,84	1,1	373,42
165	20,84	50,22	8,41	0,22	0,58	1,55	146,84	26,2	73,19	72,05	0,58	1,41	2,41	70,64	58,5	51,72	2,02	NA	0	20,09	55,08	-3,09	-6,27	-1,87	0,25	0,83	2,04	220,73	29,62	50,67	62,25	0,5	1,02	2,03	277,13	50,77	34,54	1,47	NA	0	169,92	-341,59	-19,16	-78,16	-9,72	0,11	0,65	1,96	185,28
166	21,82	25,21	9,25	3,56	4,82	5,99	154,31	19,77	15,69	18,55	0,13	0,16	1,16	76,2	13,47	264,67	2,34	NA	0	23,05	56,07	2,8	7,08	2,83	-0,18	1,94	3,43	368,28	30,15	14,2	21,44	0,6	1,53	2,53	28,19	60,47	13,3	1,1	NA	0	25,69	73,82	-2,19	-5,83	-2,36	0,61	1,91	2,86	394,37
167	-33,56	-93,02	-28,59	0,68	2,37	2,37	310,08	152,3	90,46	NA	0,64	1,77	2,77	-33,56	63,92	-4,15	1,19	NA	0	0	0	1,36	5,26	1,04	0,21	1,86	1,86	277,21	228,42	139,16	NA	0,74	2,87	3,87	1,36	74,13	21,71	4,47	NA	0	0	0	10,85	47,05	13,05	0,26	0,62	0,62	439,13
168	-11,44	122,64	-1,59	0,01	0,23	0,85	50,58	11,3	50,52	31,72	1,09	-11,72	-10,72	161,71	109,33	3,32	-0,65	6126,05	0	24,06	101,01	21,34	195,35	2,9	0	0,37	1,15	49,52	15,53	42,02	33	0,89	8,16	9,16	200,93	89,08	39,86	7,42	7884,48	0	24,43	81,77	38,68	82,26	7,23	0,42	1,15	1,95	68,18
169	-3,17	-3,26	-0,9	19,49	19,53	32,4	103,69	0,14	2,94	38,3	0,03	0,03	1,03	67,49	2,86	1209,39	13,42	NA	0	20,13	53,29	0,72	0,75	0,19	9,24	9,38	20,1	95,42	0,63	4,7	51,05	0,05	0,05	1,05	70,64	4,97	241,17	NA	NA	0	18,33	81,95	1,24	1,25	0,77	44,63	44,92	74,34	225,87
170	24,25	60,41	10,39	0,41	1,29	1,29	156,05	80,88	92,4	0	0,6	1,49	2,49	24,25	59,87	58,97	1,74	NA	0	0	0	12,19	23,58	6,43	0,56	1,77	1,77	191,98	111,29	91,72	0	0,48	0,93	1,93	17,74	48,31	49,44	3,62	NA	0	2,93	17,1	27,55	49,68	13,34	0,88	1,65	1,65	176,75
171	4,54	14,35	1,87	0	0,88	0,88	150,09	88,22	91,81	NA	0,68	2,16	3,16	20,75	68,34	27,88	0,79	20975,67	6,18	6,68	41,79	-54,42	2726,16	-16,09	0,01	0,63	0,63	107,65	65,53	102,02	0	1,02	-51,1	-50,1	-26,04	102	-23,17	-0,04	NA	4,01	8,39	300,37	-0,31	20,89	-0,12	0,03	0,8	0,8	142,02
172	26,22	37,28	17,98	0,86	2	2,15	249,64	52,68	46,19	6,86	0,3	0,42	1,42	65,33	29,66	105,07	1,35	NA	9,81	26,82	49,66	9,97	17,05	5,75	0,02	0,92	0,99	209,86	71,07	75,26	6,17	0,42	0,71	1,71	54,27	41,53	38,76	0,98	NA	2,51	25,54	68,51	6	9,17	3,7	0,08	1,14	1,21	225,03
173	0,61	2,2	0,69	0,59	1,04	1,04	410,67	131,35	292,74	NA	0,72	2,6	3,6	0,61	72,26	7,97	1,11	NA	0	0	0	13,85	46,89	5,82	0,16	0,61	0,61	152,8	44,27	77,6	NA	0,7	2,38	3,38	14,81	70,46	37,21	0,58	NA	13,78	0,4	2,86	15,54	44	6,91	0,09	0,71	0,71	162,32
174	9,9	19,28	6,49	1,09	1,28	1,5	238,51	21,32	112,48	24,35	0,49	0,95	1,95	81,18	48,62	40,36	1,86	NA	0	46,7	73,56	-1,38	-2,3	-0,8	1,08	1,16	1,49	211,49	6,94	81,46	27,3	0,4	0,66	1,66	100,84	39,93	-3,46	1,48	NA	0	59,39	97,67	-8	-13,6	-5,1	1,14	1,24	1,59	232,58
175	1,06	2,91	1,46	0,06	0,44	0,59	502,61	117,52	309,97	49,13	0,63	1,72	2,76	5,34	63,72	19,99	0,58	NA	0	5,92	25,14	0,95	2,74	1,35	0,02	0,39	0,46	518,98	121,03	328,43	23,18	0,64	1,86	2,89	5,52	65,45	18,7	0,49	NA	0	6,52	32	0,6	1,83	0,72	0,03	0,43	0,56	437,69
176	0,6	2,01	0,42	0,01	0,47	0,84	254,75	64,52	103,8	53	0,67	2,23	3,33	51,02	69,93	13,66	0,72	15161,04	19,68	35,28	80,25	1,84	5,92	0,81	0,01	0,3	0,7	159,5	27,43	71,99	39,18	0,67	2,16	3,21	69,72	68,85	13,29	0,61	18791,6	16,25	29,74	76,65	4,63	21,69	2,71	0,01	0,34	0,78	214,06
177	5,65	31,74	1,94	0,2	0,21	1,08	124,7	1,41	99,97	88,48	0,81	4,55	5,61	39,84	82,18	13,78	1,46	NA	0	11,71	71,04	5,47	21,41	1,49	0,31	0,43	1,36	99,23	6,31	56,19	52,96	0,74	2,91	3,91	18,33	74,43	14,3	1,91	NA	0	3,51	47,16	0,31	1,09	0,1	0,27	0,29	1,13	114,6
178	0,57	11,57	0,23	0,05	0,23	0,83	146,97	23,51	129,24	78,05	0,89	18,01	20,16	43,58	95,04	7,62	0,19	NA	0	17,36	103	14,46	73,06	4,33	0,04	0,39	0,99	109,08	28,04	80,39	49,56	0,76	3,83	5,05	59,02	80,21	29,87	0,78	NA	0	13,35	69,12	11,79	49,79	5,71	0,02	0,71	1,19	176,81
179	-16,49	-139,38	-4,64	0,02	0,78	1,12	102,52	65,69	86,4	29,16	0,88	7,45	8,45	57,04	88,17	-13,51	NA	NA	0	20,71	117,18	-18,63	447,55	-4,17	0,05	0,68	0,97	81,5	50,08	80,31	24,01	1,04	-25,02	-24,02	73,69	104,16	-15,44	-1,57	NA	0	20,67	123,75	-1,51	25,81	-0,43	0,14	0,81	0,99	103,99
180	3,84	20,32	2,78	1,16	1,23	1,23	263,68	16,34	211,53	NA	0,81	4,3	5,3	3,84	81,11	4,73	NA	NA	0	0	0	0,38	2,33	0,49	1,11	1,2	1,2	467,15	33,55	386,18	0	0,84	5,09	6,09	0,38	83,59	0,46	NA	NA	0	0	0	0	0	NA	1,17	1,21	1,21	NA
181	0,01	0,01	0,01	0,16	4,16	4,88	416,76	190,47	48,36	35,31	0,17	0,21	1,21	14,25	17,32	38,74	2,02	21501,21	0	16,3	65,47	-2,34	-2,77	-1,9	0,2	3,9	4,72	296,14	111,13	30,11	25,17	0,15	0,18	1,18	18,12	15,47	40,32	1,7	NA	0	16,64	77,46	-5,32	-6,26	-5,3	0,29	4,82	5,62	364,13
182	10,27	15,06	4,66	2,34	3,77	3,77	165,34	50,4	30,86	NA	0,32	0,47	1,47	50,61	31,82	56,83	3,66	NA	2,7	18,33	63,57	15,12	24,86	9,01	6,8	10,39	10,39	216,88	67,28	18,52	NA	0,39	0,64	1,64	46,56	39,18	61,17	6,64	NA	0,1	18,73	54,42	4,01	7,93	2,34	0,81	1,36	1,36	213,1
183	6,43	10,62	4,32	0,34	0,51	1,09	244,25	15,3	89,81	52,43	0,39	0,65	1,65	25,79	39,41	35,22	1,07	NA	0	12,99	63,15	1,48	2,4	1,15	0,25	0,49	1,2	281,2	24,2	103,13	73,66	0,38	0,62	1,62	21,72	38,15	15,02	1,14	NA	0	15,63	85,06	-0,17	-0,27	-0,13	0,24	0,54	1,29	262,8
184	0,07	0,22	0,04	0,07	0,69	0,87	220,08	91,82	147,53	26,05	0,69	2,25	3,25	15,24	69,22	7,74	0,77	10535,97	0	9,18	71,04	-2,3	-6,19	-1,23	0,1	0,34	0,83	195,03	24	116,35	57,54	0,63	1,68	2,68	17,89	62,75	7,19	0,77	9854,15	0	10,82	76,27	1,5	3,67	0,71	0,03	0,54	0,92	173,61
185	4,9	9,81	7,91	0,03	1,2	1,38	587,13	98,26	56,9	15,16	0,5	1	2	15,13	50,06	18,7	1,07	27866,93	27,91	16,5	50,59	5,03	9,26	6,83	0,11	1,26	1,53	494,15	75,58	41,87	17,68	0,46	0,84	1,84	16,09	45,67	21,63	1,09	29202,07	24,24	15,01	50,07	3,76	7,08	4,63	0,03	0,98	1,14	449,07
186	0,83	1,3	0,31	0,06	0,63	1,62	137,23	13,58	25,22	25,43	0,36	0,55	1,55	34,71	35,66	32,02	0,96	NA	0	12,77	95,67	1,45	2,51	0,65	0,09	0,61	1,35	164,19	21,06	43,24	32,68	0,42	0,73	1,73	31,05	42,26	27,39	0,96	NA	0	13,35	69,84	1,31	1,99	0,66	0,14	1,23	3,06	183,01
187	17,3	18,8	46,08	0,78	7,01	7,01	969,35	458,91	73,63	NA	0,08	0,09	1,09	26,82	7,94	217,83	2	NA	0	25,33	30,42	14,48	15,29	44,43	5,06	12,23	12,23	1116,88	387,24	53,98	0	0,05	0,06	1,06	24,53	5,3	273,16	2,36	NA	0	30,85	35,62	15,35	16,44	62,87	3,39	10,36	10,36	1495,12
188	0,92	9,29	0,46	0,01	0,61	1,07	179,88	93,01	124,15	72,94	0,9	9,07	10,07	17,94	90,07	4,17	2,12	NA	17,46	8,41	74,21	1,08	10,38	0,42	0,02	0,59	1,04	140,62	67,69	87,05	53,89	0,9	8,58	9,58	22	89,56	5,07	1,56	NA	23,1	8,08	80,16	0,01	0,07	0	0,01	0,59	1,07	121,43
189	2,2	33,73	1,43	0,04	0,75	1,01	236,79	154,08	217,53	56,96	0,93	14,34	15,34	20,42	93,48	4,13	1,15	6401,88	0	11,86	60,15	-0,71	-27,2	-0,4	0,02	0,6	0,97	205,37	117,19	201,63	76,09	0,99	38,2	38,44	9,07	97,4	0,72	0,9	NA	0	5,52	56,09	-1,11	-97,76	-0,79	0	0,56	0,87	260,8
190	1,45	-245,26	1,56	0,17	0,34	0,7	392,61	60,82	364	134,67	1,01	-170,35	-169,35	9,53	100,59	7,26	-0,01	NA	1,04	8,71	53,05	7,58	107,79	6,89	0,98	2,55	5,03	330,84	48,02	30,73	77,29	0,93	13,22	14,22	16,28	92,97	15,49	0,14	33039,36	0	7,91	35,67	1,38	2,08	1,48	0,17	0,62	1,68	391,28
191	2,14	4,06	1,39	0,33	0,83	1,9	236,13	53,07	105,78	115	0,47	0,9	1,9	21,82	47,34	14,16	4	8752,61	0	12,77	67,86	3,48	6,41	2,07	0,29	0,97	2	216,78	63,79	93,82	97,84	0,46	0,84	1,84	21,68	45,68	10,12	4,68	7852,17	0	10,84	72,44	-22,53	-54,35	-12,3	0,15	0,55	1,56	199,36
192	-1,19	-1,67	-0,81	3,41	3,41	3,41	163,26	0	71,39	0	0,29	0,41	1,41	-1,19	28,91	-4,1	NA	NA	0	0	0	7,2	18,26	3,97	0,82	1,65	1,65	200,94	99,78	120,44	NA	0,61	1,54	2,54	7,2	60,61	11,87	NA	NA	0	0	0	14,81	15,3	7,73	31,04	31,04	31,04	190,37
193	21,94	35,05	17,08	0,06	2,16	2,87	283,38	141,41	60,86	49,07	0,37	0,6	1,6	40,19	37,4	71,72	2,13	24283,73	2,35	14,21	34,82	25,91	36,63	18,35	0,08	3,26	4,45	257,85	120,56	35,33	45,79	0,29	0,41	1,41	47,08	29,26	108	2,18	51482,15	1,1	14,99	35,72	23,33	31,09	18,91	0,01	1,98	3,11	295,83
194	-0,6	-10,41	-0,21	0,01	0,24	0,66	125,02	21,3	88,88	39,31	0,94	16,32	17,32	35,07	94,23	18,39	0,41	15307,8	2,74	12,25	57,91	6,44	73,22	10,46	0,03	0,11	0,99	590,74	38,56	486,05	458,63	0,91	10,36	11,36	21,23	91,2	15,3	0,85	NA	4,08	23,99	44,51	12,14	85	7,23	0,05	0,27	1,16	217,38
195	5,88	24,36	3,61	0,01	0,7	0,79	223,68	95,78	117,95	12,54	0,76	3,15	4,15	37,49	75,88	21,11	0,74	NA	11,4	19,43	73,04	3,41	20,03	2,37	0	0,59	0,82	253,36	106,82	171,79	43,42	0,83	4,87	5,87	35,93	82,97	12,98	0,67	NA	7,68	22,63	72,42	5,72	30,94	3,79	0	0,61	0,87	241,97
196	17,35	61,15	12,34	0,62	1,92	2,5	258,85	72,41	55,43	32,46	0,72	2,52	3,52	36,24	71,62	33,26	1,7	NA	0	13,43	42,52	14,47	37,67	8,22	0,35	1,67	2,4	206,73	67,5	51,4	37,9	0,62	1,6	2,6	40,41	61,58	33,3	1,85	NA	0	14,73	53,29	15,07	39,06	6,99	0,45	2,17	2,83	169,21
197	8,43	97,26	13,73	0,34	0,52	1,08	593,17	95,24	534,41	304,47	0,91	10,54	11,54	11,07	91,34	9,81	6,03	NA	0	4,31	33,92	13,41	95,44	3,46	0,18	0,83	1,01	93,91	51,04	79,24	14,59	0,86	6,12	7,12	21,46	85,95	17,96	1,11	NA	0	2,08	147,63	-15,18	102,74	-9,72	0,16	0,79	0,82	233,74
198	0,19	3,84	0,21	0	0,38	0,64	393,02	91,35	216,86	62,92	0,87	17,51	20,14	19,62	95,04	7,52	0,25	21037,23	7,31	20,98	71,91	2,77	34,46	2,03	0,01	0,66	0,71	266,52	104,43	138,14	9,36	0,85	10,58	12,46	28,28	91,97	11,94	0,54	18425,53	24,09	18,68	70,96	4,28	37,09	3,01	0,05	0,69	0,72	257,12
199	0,14	0,35	0,13	0,26	0,58	2,06	335,3	38,63	121,25	181,93	0,59	1,43	2,44	31,13	59,03	9,37	2,53	16796,34	0	28,55	78,02	9,28	31,61	5,94	0,32	0,64	2,48	233,03	20,89	66,41	124,28	0,7	2,37	3,41	55,62	70,65	20,69	2,39	31540,21	0	29,67	71,28	5,3	81,5	3,39	0,13	0,43	1,74	233,4
200	10,57	20,35	5,06	0,04	1,05	1,93	174,48	78,27	78,08	69,87	0,48	0,93	1,93	20,25	48,08	32,64	4,37	113071	0	4,64	31,38	7,6	10,35	4,7	0,85	1,7	3,46	224,91	49,92	58,31	104,15	0,27	0,36	1,36	11,68	26,5	54,3	8,13	NA	0	2,52	18,21	-5,35	-6,08	-5,1	0,39	2,02	7,74	347,83
201	-2,6	-19,42	-2,05	0	6,62	9,37	287,95	156,34	24,11	67,21	0,87	6,48	7,48	12,03	86,63	7,78	4,4	16319,42	0	11,57	89,22	-17,06	33,77	-8,52	0	0,23	0,5	181,9	58,47	268,32	71,59	1,51	-2,98	-1,98	9,94	150,5	-3,63	-1,97	NA	0	13,49	110,64	-9,06	14,47	-3,73	0,01	3,92	8,43	150,47
202	1,25	1,54	1,92	0,34	2,27	2,83	556,16	131,24	67,98	38,9	0,14	0,17	1,22	33,09	18,26	54,25	1,27	10729,37	0	48,64	81,09	1,28	1,41	1,61	2,66	5,14	6,82	458,1	49,18	19,84	33,78	0,05	0,06	1,11	31,68	9,75	128,92	1,29	10001,91	0	38,27	82,6	-6,49	-7,24	-17,26	2,83	4,64	5,55	970,21
203	-17,86	86,58	-10,93	0,01	0,13	0,21	222,66	27,7	244,61	21,15	1,21	-5,85	-4,85	29,83	120,63	-3,12	-0,17	3380,42	0	29,17	117,41	-9,28	129,08	-6,91	0,03	0,32	0,37	270,83	75,66	261,21	11,28	1,07	-14,9	-13,9	24,18	107,19	2,08	0,03	NA	0	24,89	142,31	-14,13	117,23	-9,36	0,05	0,33	0,4	241,77
204	-14,3	-103,55	-16,43	0	0,46	0,92	418,37	112,84	244,62	125,26	0,86	6,24	7,24	-6,6	86,19	-3,82	0,92	NA	6,73	8,84	66,89	-16,09	-2037,13	-18,95	0,04	0,42	0,81	428,85	128,22	296,19	130,16	0,99	125,56	126,64	-7,77	99,21	-4,5	0,6	NA	8,93	9,79	4377,78	9,97	93,58	10,65	0,04	0,49	1,05	390,02
205	-2,89	-4,62	-3,45	0,14	2,23	3,67	434,28	113,37	54,3	79,09	0,26	0,42	1,6	26,11	37,44	35,24	1,18	10278,07	0	34,59	75,09	0	0	NA	0,01	1,14	1,64	NA	NA	NA	NA	0,46	0,97	2,1	0	52,44	0	1,25	0	0	NA	NA	19,69	36,14	17,81	0,73	1,34	1,89	330,11
206	1,74	22,28	0,79	0,38	0,83	0,85	165,9	67,18	151,07	3,73	0,92	11,78	12,78	11,31	92,17	10,65	0,38	NA	0	4,36	47,1	-3,33	-42,36	-1,81	1,01	4,43	5,23	197,64	96,33	28,22	23,08	0,92	11,7	12,7	12,16	92,13	3,88	3,54	NA	0	8,42	60,65	-1,7	-36,66	-1,34	0,37	1,87	2,59	286,25
207	0,1	0,18	0,34	0,01	0,11	0,27	1191,9	46,05	476,04	79,03	0,41	0,71	1,71	5,63	41,43	5,96	0,67	23896,87	0,01	18,09	60,76	0,11	0,17	0,29	1,05	1,71	3,88	1018,33	20,77	30,96	68,18	0,37	0,6	1,6	5,75	37,47	7,06	1,09	NA	0,01	15,78	56,97	0,09	0,17	0,29	0,22	0,33	0,74	1153,09
208	-6,14	-10,06	-30,39	0,02	0,13	0,3	1801,34	39,5	378,67	65,61	0,39	0,64	1,64	2,06	38,98	-5,69	0,84	NA	0	40,59	120,56	-7,63	-13,83	-35,44	0,01	0,16	0,3	1690,6	63,23	440,62	60,96	0,45	0,81	1,81	0,85	44,82	-8,07	0,8	NA	0	39,39	149,11	-8,25	-16,68	-37,01	0	0,12	0,24	1637,72
209	-4,85	-6,5	-1,17	3,5	3,89	3,89	64,46	8,49	21,89	NA	0,25	0,34	1,34	-2,71	25,27	-19,21	NA	NA	0	0,52	30,13	0,76	2,27	0,48	1,48	1,48	1,48	227,18	0,13	88,15	NA	0,66	1,98	2,98	2,12	66,42	1,15	NA	NA	27,19	0,85	28,63	-24,49	-171,47	NA	1,17	1,17	1,17	NA
210	0,63	1,04	2,23	0,97	1,15	2,52	1290,89	90,56	506,48	705,25	0,4	0,66	1,66	0,63	39,67	1,59	NA	NA	0	0	0	-0,14	-0,21	-2,38	1,19	1,27	3,11	6155,72	165,51	1958,27	3643,47	0,32	0,47	1,47	-0,14	32,17	-0,44	NA	NA	0	0	0	0,12	0,18	1,09	1,29	1,38	3,17	3195,7
211	0,07	0,1	0,06	0,15	1,16	3,42	307,27	59,4	56,21	134,97	0,33	0,5	1,5	15,86	33,19	13,88	2,4	NA	12,92	13,33	72,81	0,04	0,61	0,04	0,04	0,21	0,72	351,83	51,25	281,3	152,31	0,93	13,29	14,29	15,36	93	3,62	0,38	NA	10,59	14,8	76,58	0,01	0,01	0,01	0	0,67	1,85	339,86
212	0,4	0,67	0,41	0,26	0,81	1,03	377,13	62,2	101,42	26,39	0,36	0,62	1,71	20,61	41,37	19,8	0,93	21237,47	5,06	20,94	68,93	0,49	0,81	0,43	0,19	0,71	1,02	318,71	44,23	97,36	30,92	0,36	0,59	1,66	22,65	39,92	19,34	0,94	NA	0	19,4	79,94	0,06	0,09	0,05	0,09	0,61	1	285,37
213	0,76	2,23	0,3	0,44	0,6	1,03	142,51	11,72	75,4	32,69	0,61	1,8	2,95	88,51	66,13	26,69	0,89	13252,3	0	34,35	85,47	0,36	1,22	0,17	0,29	0,51	1,2	174,39	21,66	103,18	72,66	0,68	2,33	3,44	67,99	70,92	19,09	1,27	13653,73	0	32,4	94,23	4	10,14	1,5	0,27	0,78	1,34	136,92
214	1,67	-0,88	0,37	0,01	0,1	0,3	80,13	20,02	229,54	47,28	2,9	-1,53	-0,53	110,81	289,63	1,39	-16,1	NA	0	24,03	88,93	83,35	527,93	34,32	0,02	0,25	1,13	149,88	28,44	124,31	110,98	0,84	5,33	6,33	129,42	84,21	99,98	4,7	NA	0	18,97	34,97	-13,76	-228,94	-2,84	0,05	0,78	1,03	75,3
215	13,25	27,79	13,95	0,76	1,6	1,6	383,25	113,96	135,38	NA	0,52	1,1	2,1	28,18	52,32	30,2	1,5	NA	0	15,71	40,44	5,68	9,54	17,48	0,03	1,26	1,26	1120,68	490,5	396,7	NA	0,41	0,68	1,68	11,75	40,51	27,37	1,17	NA	0	18,68	29,41	-5,71	-12,06	-15,57	0,04	0,79	0,79	995,44
216	16,32	41,41	3,39	0,09	1,11	1,11	75,66	45,26	36,72	0,07	0,6	1,53	2,54	105,87	60,59	44,25	1,18	9535,22	10,09	18,61	67,88	42,51	94,14	9,06	0,53	1,24	1,24	77,58	29,4	34,46	0,07	0,55	1,21	2,21	145,23	54,85	101,75	1,39	NA	8,95	21,89	50,47	28,39	53,44	9,6	0,76	1,57	1,57	123,39
217	14,53	-94,22	10,24	0,03	0,69	0,69	256,39	148,63	227,79	0	1,15	-7,48	-6,48	150,87	115,42	17,99	-0,4	6550,38	0	96,03	100,7	4,48	125,07	24,03	0,02	1,04	1,04	1952,84	1864,17	1826,38	0	0,96	26,93	27,93	22,77	96,42	5,54	1,88	10669	0	98,14	103,7	-15,16	NA	-7,04	NA	NA	NA	169,59
218	7,74	18,05	3,45	0,16	0,63	0,91	162,09	37,8	56,53	23,12	0,57	1,33	2,33	25,37	57,1	22,9	0,91	42101,44	19,53	7,85	56,6	4,85	12,59	2,15	0,08	0,47	0,95	161,82	34,66	56,26	42,8	0,61	1,6	2,6	20,05	61,5	15,81	0,93	30819,75	24,7	6,76	62,89	4,23	9,32	2,21	0,08	0,58	0,92	190,93
219	31,09	55,56	15,63	1,04	2,46	2,46	182,95	104,07	73,44	NA	0,44	0,79	1,79	35,07	44,05	71,54	352,13	28018,5	0	2	9,4	78,85	95,75	17,35	5,56	6,5	6,5	80,11	11,42	12,15	0	0,18	0,21	1,21	79,13	17,65	447,86	386,07	NA	0	0,06	0,28	89,24	95,92	14,21	15,48	21,05	21,05	58,13
220	1,23	6,95	1,37	0,01	0,52	1,05	407,23	97,05	98,25	100,48	0,82	4,66	5,66	11,43	82,33	11,32	1,05	NA	50,26	11,41	54,89	0,37	3,09	0,44	0	0,36	0,82	435,97	65,7	89,44	84,65	0,88	7,37	8,38	10,48	88,06	7,22	0,88	NA	54,53	12,11	107,9	-0,52	-5,38	-0,7	0	0,31	0,73	488,81
221	0,83	1,74	1,14	0,06	1,15	2,05	501,23	199,36	126,16	167,72	0,45	0,95	2,1	7,5	52,27	10,36	2,21	24130,06	11,61	9,19	52,14	1,08	1,96	1,1	0	1,59	2,63	369,97	158,52	77,1	105,37	0,39	0,7	1,82	10,46	44,92	13,21	2,32	29396,41	6,23	9,54	47,29	-0,98	-1,79	-0,61	0,09	1,58	2,73	226,87
222	-1,23	-35,93	-1,44	0,01	0,49	0,73	428,28	100,45	161,39	51,27	0,7	20,52	29,28	4,33	96,59	6,72	0,36	NA	19,86	6,53	64,13	1,27	9,47	0,91	0,02	0,58	0,86	261,79	65,43	80	33,29	0,61	4,54	7,46	8,49	86,6	15,78	0,46	38658,8	21,14	5,19	44,47	-0,66	49,66	-0,48	0,01	0,4	0,69	262,05
223	-1,62	-4,91	-1,79	0,04	0,83	1,16	400,95	213,18	254,63	89,27	0,73	2,21	3,03	19,49	66,98	10,53	1,79	18233,17	7,52	23,25	67,16	0,88	3,13	0,54	0,14	0,88	1,24	222,78	111,22	147,59	54,45	0,7	2,49	3,58	20,91	72,07	9,36	1,9	NA	1,25	12,26	44,29	0,04	0,13	0,07	0	0,6	1,18	630,83
224	10,04	-14,64	8,17	0,11	0,41	0,43	296,15	145,85	489	11,58	1,69	-2,46	-1,46	23,64	168,62	5,96	-2,45	NA	0	11,06	42,09	16,82	-87,87	15,94	0,51	0,77	0,77	344,93	105,3	387,05	0	1,19	-6,21	-5,22	19,34	119,14	20,09	-2,14	NA	4,89	2,39	9,27	-9	27,43	-26,73	0,44	0,65	0,65	1083,73
225	7,61	13,1	1,42	0,45	2,01	2,16	67,75	43,33	27,7	3,98	0,42	0,72	1,72	14,53	41,91	37,26	5,46	NA	0	1,29	26,6	1,14	4,28	0,43	0,23	0,6	0,75	138,06	36,93	57,34	15	0,73	2,76	3,76	8,08	73,43	5,99	0,59	NA	31,13	2,63	56,5	1,02	3,98	0,47	0,17	0,48	0,65	169,22
226	4,95	17,34	3,64	0,27	0,48	1,28	267,79	38,06	175,47	140,71	0,71	2,5	3,5	43,73	71,43	31,11	2,19	21349,17	0	28,53	60,08	5,57	19,42	4,96	0,29	0,63	1,39	323,85	63,46	186,18	143,58	0,71	2,48	3,49	39,25	71,31	21,1	2,23	20587,94	0	29,97	66,86	7,58	18,91	4,33	0,47	1,17	1,64	208,48
227	14,75	34,56	10,18	0,26	0,54	0,67	251,17	36,37	130,32	17,95	0,57	1,34	2,34	69,26	57,32	46,58	0,69	NA	0	37,61	62,43	24,15	50,06	15,17	0,52	0,96	1,09	228,68	47,1	107,4	13,73	0,52	1,07	2,07	77,54	51,76	64,86	1,03	NA	0	33,54	56,14	6,8	19,48	4,19	0,19	0,6	0,68	224,96
228	-9,31	12,31	-18,79	0,05	0,32	0,36	735,08	304,23	1275,36	50,08	1,76	-2,32	-1,32	4,18	175,61	-2,04	-2,06	NA	0	27,24	124,44	-14,67	15,27	-38,3	0,02	0,27	0,3	950,57	402,64	1841,17	57,08	1,96	-2,04	-1,04	-1,54	196,09	-5,1	-2,38	NA	0	34,27	275,59	12,96	-19,06	33,99	0,04	0,29	0,41	957,46
229	-0,34	-2,4	-0,32	0,01	0,27	0,32	338,03	73,67	89,14	13,53	0,86	6,02	7,02	12,18	85,76	25,43	0,2	NA	58,08	11,63	31,48	-5,47	-57,84	-4,24	0	0,35	0,42	282,04	85,62	143,25	18,31	0,91	9,58	10,58	10,39	90,55	14,9	0,15	NA	37,29	12,29	40,17	-4,81	-91,39	-3,09	0,02	0,32	0,41	234,42
230	24,21	31,55	15,91	0,43	3,24	3,35	239,21	130,11	46,27	4,82	0,23	0,3	1,3	61,72	23,27	129,51	2,3	NA	0	24,65	51,55	10,31	17,62	9	0,23	1,68	1,8	317,63	171,25	118,69	14,69	0,41	0,71	1,71	42,15	41,46	35,99	1,89	NA	0	27,78	61,11	14,16	24,89	7,49	0,02	1,83	1,87	193,09
231	1,18	4,81	0,36	0,01	0,47	1,17	110,76	31,67	69,72	49,5	0,75	3,06	4,06	76,18	75,37	14,31	1,09	12948,36	0	22,82	92,27	0,75	4,09	0,26	0,02	0,24	1,06	125,87	16,31	74,99	61,94	0,82	4,44	5,44	63,84	81,63	11,39	0,88	NA	0	21,82	89,17	0,34	1,4	0,08	0,02	0,14	1,18	85,67
232	15,05	18,97	7,79	2,66	3,48	3,6	188,42	27,82	33,72	4,21	0,21	0,26	1,26	41,19	20,67	121,83	2,35	41257,5	0	13,53	51,49	14,22	20,75	7,03	0,58	1,18	1,24	179,96	30,97	51,93	3,4	0,31	0,46	1,46	33,11	31,46	93,27	1,1	67274,33	0	9,34	36,17	-2,29	-3,74	-1,49	3,37	7,84	8,32	237,57
233	-1,18	-10,13	-1,01	0,01	0,33	0,74	310,96	73,9	164,5	97,21	0,88	7,58	8,58	18,06	88,34	2,45	0,55	10343,62	32,29	16,44	77,72	0,57	5,04	0,3	0,02	0,25	0,56	190,29	22,05	80,71	40,99	0,89	7,8	8,8	22,4	88,64	7,48	0,61	NA	35,73	11,41	67,05	2,1	16,66	1,11	0,03	0,3	0,6	193
234	-6,38	-7,06	-1,52	3,05	10,41	10,41	86,65	60,62	8,24	NA	0,1	0,11	1,11	-6,38	9,61	-66,36	NA	NA	0	0	0	6,67	7,22	1,6	4,03	10,64	10,64	87,56	43,37	6,56	NA	0,08	0,08	1,08	6,67	7,58	212,78	4,92	NA	0	0	0	-16,26	-131,07	-9,1	0,39	0,44	0,44	204,29
235	63,86	84,97	27,42	2,04	3,52	3,66	156,3	5,32	38,4	5,45	0,25	0,33	1,33	97,61	24,84	269,24	8,32	NA	0	14,49	28,85	28,29	32,4	13,86	0,78	3,71	3,82	178,31	64,93	11,4	2,52	0,13	0,15	1,15	58,63	12,68	249,68	1,7	NA	6,12	14,86	42,87	16,35	19,34	11,34	1,54	3,7	4,06	253,17
236	4	22,45	1,49	0,52	1,38	1,78	135,78	54,38	63,25	25,85	0,82	4,61	5,61	38,17	82,17	8,51	3,24	9402,85	0	12,74	79,73	1,24	6,06	0,45	0,89	2,16	2,53	131,44	56,03	44,19	16,58	0,8	3,88	4,88	37,02	79,51	5,35	4,6	9105,53	0	12,92	86,55	0,21	1,02	0,12	1,1	2,25	2,73	197,47
237	-9,98	-11,24	-11,2	4,63	6,21	8,45	408,67	37,03	23,45	53,28	0,11	0,13	1,13	55,28	11,23	-67,69	1,82	NA	0	73,27	112,03	-2,37	-2,62	-2,45	5,4	5,84	7,96	376,05	10,12	22,9	49,05	0,1	0,11	1,11	63,92	9,68	1,45	1,82	NA	0	68,48	350,97	-6,84	-7,52	-7,91	6,53	7,2	9,98	422,39
238	2,08	8,02	2,25	0,35	0,41	0,41	393,07	15,56	285,53	0	0,74	2,85	3,85	8,94	74,04	43,8	0,37	NA	0	7,4	17,54	0,71	2,34	2,02	0,12	0,35	0,35	1042,06	164,45	700,8	0	0,7	2,31	3,31	10,24	69,82	21,25	0,42	NA	0	27,3	57,24	0,06	0,16	0,07	0,1	0,34	0,34	458,22
239	32,41	63,66	38,66	1,74	2,07	2,07	434,23	66,43	205,96	NA	0,49	0,96	1,96	32,41	49,1	66	NA	NA	0	0	0	11,14	42,37	14,92	0,74	0,87	0,87	487,67	42,97	349,51	0,06	0,74	2,8	3,8	16,5	73,72	31,09	0,74	NA	0	7,18	19,02	-20,93	-955,22	-28,99	0,44	0,53	0,53	505,55
240	19,08	43,48	19,5	0,45	1,19	1,19	372,06	138,35	185,14	0	0,56	1,28	2,28	35,12	56,12	78,49	1,11	NA	0	16,39	24,33	-38,66	538,73	-31,08	0,04	0,87	0,87	292,65	162,92	195,58	0	1,07	-14,93	-13,93	-9,57	107,18	-24,98	-0,17	NA	0	23,39	162,63	-97,83	-432,45	-42,06	0,29	1,19	1,19	156,93
241	2,59	-9,65	9,47	0,05	0,98	0,96	1331,94	72,83	213,17	-6,2	1,27	-4,73	-3,73	2,59	126,82	9,24	0,99	NA	33,03	0	0	0,06	-0,2	0,21	0,01	1,12	1,03	1321,33	122,01	229,79	-20,32	1,29	-4,48	-3,48	0,06	128,75	5,59	1,01	NA	29,38	0	0	0,77	-2,65	2,5	0,41	4,06	4,06	1179,62
242	14,63	93,18	5,04	0,06	0,76	0,81	125,33	68,25	96,51	4,65	0,84	5,37	6,37	49,16	84,3	22,75	0,56	NA	0	11,89	92,79	15,61	91,99	6,52	0,16	0,85	0,94	152,14	75,18	108,24	10,4	0,83	4,89	5,89	57,77	83,04	24,39	0,85	NA	5,24	17,62	103,04	6,02	75,41	2,81	0,15	0,72	0,83	170,34
243	9,24	10,36	10,09	5,43	8,3	8,93	397,58	101,04	35,18	22,48	0,11	0,12	1,12	41,54	10,83	155,54	4,57	25937,67	0	35,28	63,43	2,5	2,7	3,05	10,73	14,02	15,07	444,32	78,45	23,86	25,5	0,07	0,08	1,08	33,01	7,48	124,15	5,32	20823,48	0	37,25	73,93	1,89	2,08	2,29	8,39	11,54	12,33	442,8
244	25,19	123,45	18,02	0,16	0,9	1,09	260,33	116,06	156,84	30,2	0,8	3,9	4,9	41,21	79,6	37,56	1,05	NA	0	11,46	30,93	14,54	45,48	9,7	0,19	1,04	1,27	242,77	112,91	132,82	31,12	0,68	2,11	3,13	33,58	68,02	30,97	1,46	23370,67	0	12,69	41,7	9,49	65,65	6,9	0,21	0,83	1,04	265,5
245	28,92	38,34	12,82	1,33	3,53	3,55	161,3	0,35	39,21	0,53	0,25	0,33	1,33	28,92	24,58	136,24	6,2	NA	0	0	0	51,19	60,05	27,66	4,9	6,4	6,41	196,65	43,12	28,7	0,25	0,15	0,17	1,17	59,8	14,75	363,32	16,45	NA	0	4,65	11,31	7,75	10,1	3,94	1,51	4,01	4,01	185,45
246	8,35	85,81	4,58	0,1	0,7	0,88	199,77	85,51	108,1	26,43	0,9	9,28	10,28	24,9	90,27	20,6	0,74	NA	27,2	9,08	42,48	-0,21	-1,21	-0,11	0,06	0,86	1,01	186,37	99,69	100,12	19,41	0,83	4,84	5,84	16,75	82,89	12,09	1	26860,79	19,81	8,68	34,61	17,51	86,93	8,15	0,16	1,15	1,43	170
247	0,77	3,32	0,91	0,05	0,8	0,95	428,88	184,09	253,95	49,81	0,76	3,26	4,29	8,46	76,69	5,62	1	20853,95	15,92	9,05	50,79	1	2,78	0,72	0,03	0,84	1,07	262,77	72,28	118,57	38,61	0,64	1,78	2,78	15,2	63,99	8,84	1,14	NA	17,9	10,25	54,2	0,72	2,13	0,74	0	0,93	1,1	376,62
248	25,19	51,38	2,47	1,31	1,96	1,96	35,67	3,27	17,98	NA	0,51	1,04	2,04	151,17	50,97	49,42	NA	NA	0	12,34	80,01	13,41	41,76	2,12	0,09	1,47	1,47	57,51	53,4	17,58	NA	0,68	2,12	3,12	91,24	67,9	19,75	NA	NA	36,99	12,3	82,47	0	0	NA	-1,14	1,46	1,46	NA
249	8,85	13,35	4,75	1,23	2,05	2,73	195,2	37,18	45,25	31,13	0,34	0,51	1,51	61,5	33,69	48,75	2,12	18977,5	0	28,23	73,73	2,88	9,67	3,03	0,24	0,52	0,66	383,08	54,22	191,32	26,71	0,7	2,36	3,36	27,91	70,27	9,47	0,74	NA	15,38	26,35	75,42	-6,13	-20,42	-7,08	0,44	0,84	1,55	421,53
250	-5,36	-7,86	-5,05	0,05	1,84	2,28	342,77	180,39	104,24	46,61	0,32	0,47	1,47	15,64	31,8	-7,77	2,44	NA	0	19,77	123,63	-10,82	-16,76	-11,85	0,08	1,71	2,06	398,6	217,34	136,35	48,15	0,35	0,55	1,55	11,27	35,46	-23,32	2,28	NA	0	24,18	147,73	-1,65	-2,39	-2,07	0,1	1,9	2,34	458,35
251	17,86	48	16,3	0,12	0,48	0,61	332,22	72,99	204,13	27,12	0,63	1,69	2,69	26,72	62,8	39,45	0,6	NA	0,01	8,09	25,87	-2,11	-7,91	-2,32	0	0,34	0,5	400,17	98,26	286,78	45,45	0,73	2,75	3,75	6,64	73,33	7,91	0,42	NA	0	9,62	56,08	-3,51	-14,63	-4,79	0	0,25	0,4	498,13
252	-6,85	-12,15	-40,31	0,05	0,08	0,9	2143,22	28,94	925,24	769,71	0,44	0,77	1,77	-3	43,65	-4,38	0,93	NA	0	22,64	138,48	1,88	2,3	5,82	0,34	0,89	1,15	1125,51	111,62	203,05	53,6	0,18	0,22	1,22	7,56	18,25	48,67	1,03	NA	0	17,54	38,16	-5,12	103,69	-14,58	0,12	0,22	0,32	1040,37
253	-19,21	-324,23	-17,51	0,01	0,39	0,61	331,76	60,87	133,91	36,71	0,93	15,74	16,88	0,82	94,07	-8,12	0,71	NA	9,15	18,26	98,91	-5,63	-410,28	-4,7	0,01	0,47	0,7	304,26	64,91	129,27	36,35	0,98	71,74	72,9	15,33	98,63	5,19	0,75	NA	9,42	17,52	66,65	0,33	18,22	0,23	0,03	0,41	0,71	249,74
254	-13,13	-55,44	-47,52	0,05	0,93	0,93	1316,91	127,19	166,3	0,01	0,76	3,22	4,22	-10,38	76,31	-9,8	0,99	NA	0	9,95	15,73	-5,94	-24,04	-15,57	0,11	0,86	0,86	953,55	121,72	162,74	NA	0,75	3,05	4,05	-3,71	75,28	-1,37	0,97	NA	0	5,85	18,37	87,43	89,94	869,81	0,14	24,03	24,03	3631,31
255	24,36	44,06	14,89	0,41	0,77	0,92	222,53	27,08	82,41	13,01	0,45	0,81	1,81	54,33	44,71	81,13	0,85	44372,45	0	18,32	38,96	31,61	38,08	22,2	1,92	2,62	3,06	255,61	20,18	30,36	13,74	0,17	0,2	1,2	58,94	16,99	219,06	1,32	45257,92	0	19,2	37,47	15,06	19,31	14,2	1,69	2,21	2,44	344,18
256	-3,95	-17,38	-1,53	0,73	1,02	1,17	141,17	30,01	104,24	16,12	0,77	3,4	4,4	62,8	77,25	-5,12	2,06	NA	0	25,89	105,75	-16,95	-274,69	-9,88	0,34	0,43	0,88	212,25	16,96	183,52	82,58	0,94	15,21	16,21	80,29	93,83	-18,06	0,28	NA	0	56,7	119,95	31,47	85,05	13,65	1,14	1,34	1,45	158,38
257	-8,29	13,76	-4,31	0,37	0,4	1,23	189,43	2,31	98,44	83,52	1,6	-2,66	-1,66	-1,6	160,25	12,68	-1,72	7252	0	3,48	21,58	66,09	17069,88	26,92	0,12	0,25	1,23	148,25	11,52	90,12	89,84	1	257,3	258,3	66,09	99,61	77,61	0,02	NA	0	0	0	20,66	99,09	14,55	0,26	0,8	2,02	257,02
258	-2,72	-45,96	-3,85	0,09	0,47	1,76	514,99	54,28	144,58	189,07	0,94	15,91	16,91	17,43	94,08	4,72	0,22	NA	0	28,5	70,51	2,14	27	3,52	0,07	0,69	1,89	597,33	111,88	179,73	217,24	0,92	11,59	12,59	17,24	92,06	9,37	0,24	NA	0	24,77	66,14	0,33	4,04	0,6	0,1	0,7	2,38	650,96
259	-3,99	-11,89	-2,42	0,27	1,62	1,62	221,17	171,87	127,56	0	0,66	1,98	2,98	5,59	66,46	2,57	6,7	NA	0	5,82	97,34	3,5	13,12	1,8	0,17	1,44	1,44	187,42	156,58	123,6	NA	0,73	2,75	3,75	13,82	73,34	8,51	7,67	NA	0	5,32	55	1,07	3,16	0,54	0,23	1,63	1,63	183,68
260	1,15	2,8	0,68	0,01	0,53	1,21	213,68	38,12	56,12	50,21	0,59	1,43	2,43	54,53	58,9	23	1,1	16349,44	7,89	31,33	82,59	-14,44	-32,76	-12,02	0,01	0,26	1,06	303,06	33,86	87,85	109,88	0,56	1,27	2,27	45,96	55,93	-3,58	1,01	11780,13	15,71	50,28	104,28	22,15	37,36	11,84	0,02	0,46	2,07	195,19
261	6,82	8,17	7,48	1,6	3,02	3,3	399,72	85,98	60,85	17,75	0,16	0,2	1,2	22,34	16,61	55,24	1,79	NA	0	17,05	89,36	15,38	17,7	18,16	2,25	3,66	4,05	429,76	70,95	50,55	20,34	0,13	0,15	1,15	29,96	13,08	128,25	1,7	NA	0	17,21	86,19	20,81	29,03	17,07	0,91	2,44	2,77	299,42
262	-19,92	122,75	-64,3	2,75	3,67	4	1174,65	186,63	204,58	69,35	1,16	-7,16	-6,16	-10,29	116,23	-13,45	2,79	-4151	0	31,09	-445,7	2,98	51,42	5,48	1,17	2,62	3,44	668,75	214,78	148,07	122,47	0,94	16,23	17,23	10,19	94,2	7,38	3,48	23900,5	0	13,23	37,9	3,99	88,34	6,31	2,41	4,32	5,4	577,45
263	23,7	30,92	69,24	3,04	4,34	4,34	1063,53	314,78	242,18	0	0,23	0,3	1,3	23,7	23,35	101,47	NA	NA	0	0	0	0,51	0,57	14,67	9,88	9,92	9,92	10495,94	40,2	1046,4	NA	0,1	0,12	1,12	0,51	10,46	4,86	NA	NA	0	0	0	3,27	3,67	63,78	9,44	9,48	9,48	7129,93
264	2,42	16,71	3,68	0,02	0,29	0,3	551,96	129,15	466,54	1,19	0,85	5,9	6,9	11,31	85,5	10,81	0,19	NA	0	13,47	40,23	0,98	7,46	1,8	0,09	0,23	0,23	667,29	80,19	557,59	NA	0,87	6,59	7,59	9,57	86,82	15,17	0,16	27664,5	2,27	15,75	34,27	16,6	149,62	17,24	0,05	0,58	0,58	379,01
265	15,18	1229,72	2,01	0,2	0,39	0,45	48,22	7,34	34,54	2,48	0,98	79,53	81,01	491,36	98,77	36,46	0,07	NA	10,46	63,07	90,4	19,5	141,09	2,69	0,18	0,23	0,33	50,23	1,75	33,12	3,3	0,86	6,21	7,24	472,32	86,18	55,32	0,35	NA	0	62,49	91,5	-2,77	-239,83	-0,44	0,02	0,35	0,42	58,08
266	11,88	43,51	5,4	0,03	1,82	1,95	165,24	79,97	30,38	5,89	0,73	2,66	3,66	43,74	72,68	23,97	0,96	NA	23,24	14,46	58,1	30,34	57,95	8,78	0,05	1,6	1,81	105,36	53,22	27,16	7,49	0,48	0,91	1,91	62,39	47,64	76,58	1,65	NA	19,25	9,27	41,05	31,32	42,87	10,71	1,26	3,25	3,79	124,86
267	-27,35	76,9	-66,71	-0,47	-0,16	-0,12	887,74	310,09	1004,01	44,28	1,35	-3,78	-2,81	-6,24	135,57	-20,32	-0,34	-4564,1	0	51,5	-66,77	2,76	-9,25	6,46	-0,82	-0,17	-0,07	850,59	460,15	700,76	66,85	1,29	-4,31	-3,35	13,75	129,88	2,15	-0,03	NA	0	25,67	79,62	6,52	-508,48	32,74	-0,37	0,9	0,96	1833,68
268	8,83	10,12	9,58	0,37	3,92	4,55	394,94	151,57	34,73	27,39	0,12	0,13	1,15	31,07	12,74	136,22	1,76	40455,41	2,03	24,13	54,02	7,25	8,71	8,75	0,01	3,65	4,1	439,23	172,6	31,84	25,14	0,15	0,18	1,2	24,82	16,73	90,88	1,81	NA	5,38	21,2	51,61	9,06	13,77	7,07	0	2,1	2,31	284,92
269	1,46	8,51	3,71	0,07	0,2	0,23	923,75	59,91	746,86	24,46	0,83	4,81	5,81	14,92	82,8	12,13	0,22	21684	0	34,15	65	6,65	26,7	15,2	0,06	0,22	0,23	832,39	49,08	613,94	5,12	0,75	3,02	4,02	19,01	75,11	20,2	0,3	18837,5	0	28,27	64,81	-5,84	-30,54	-15,35	0,05	0,24	0,25	959,32
270	1,53	6,14	1,64	0,25	0,52	1,01	389,49	47,88	191,24	96,35	0,75	3,01	4,01	17,74	75,07	12,65	0,68	NA	0	17,35	67,39	-0,45	-1,63	-0,46	0,31	0,53	1,12	368,58	39,2	183,73	110,36	0,72	2,59	3,61	19,27	72,27	15	0,83	NA	1,83	19,97	61,15	0,02	0,07	0,02	0,28	0,57	1,12	395,04
271	16,31	24,12	6,14	0,55	1,23	1,97	136,97	26,9	42,42	32,06	0,32	0,48	1,48	43,11	32,41	103,16	1,79	NA	0	10,09	45,27	4,01	6,01	2,06	0,3	1,42	2,68	186,48	47,76	43,74	55,95	0,33	0,5	1,5	31,97	33,19	51,47	2,07	NA	0	14,32	86,57	2,7	4,07	1,31	0,51	1,76	2,16	177,6
272	20,43	80,39	6,45	0,25	1,34	1,34	114,85	92,29	84,68	NA	0,75	2,93	3,93	25,73	74,58	27,4	NA	NA	0	1,67	16,87	29,46	77,84	10,7	0,03	1,21	1,21	132,18	95,8	58,36	NA	0,62	1,64	2,64	37,6	62,15	59,32	1,56	NA	17,47	2,96	15,51	0,26	1,16	0,14	0	1,03	1,03	189,23
273	-13,91	-196,32	-18,56	0,02	0,19	0,31	485,5	74,19	438,5	55,83	0,93	13,11	14,11	-11,2	92,91	-4,9	0,1	NA	0	3,62	71,81	-12,92	-66,3	-16,9	0,02	0,29	0,45	476,21	97,21	353,61	57,21	0,8	4,12	5,13	-9,94	80,52	-2,51	0,3	NA	0	3,89	43,78	-10,97	-177,11	-19,46	0	0,21	0,3	647,27
274	0,14	0,2	0,12	1,7	2,57	2,72	304,72	40,8	46,75	6,99	0,29	0,4	1,4	63,16	28,68	26,37	1,41	NA	9,53	52,76	86,26	3	5,23	3	0,42	1,09	1,14	364,48	88,68	132,97	6,37	0,43	0,74	1,74	54,9	42,64	20,69	1,05	NA	2,72	51,97	87,34	-1,91	-2,7	-1,64	0,22	1,21	1,28	312,64
275	1,73	21,47	0,84	0,04	0,58	0,86	176,15	85,25	94,53	45,44	0,92	11,44	12,44	27,09	91,96	9,38	0,4	NA	36,04	12,28	93,9	0,66	26,84	0,54	0,01	0,43	0,68	300,41	81,37	138,6	49,57	0,98	39,73	40,73	15,65	97,55	6,84	0,62	16631,93	42,61	12,37	70,47	0,66	19,17	0,42	0,01	0,43	0,64	229,74
276	-29,57	-65,89	-14,66	0	0,89	1,49	180,52	70,76	72,7	44,94	0,55	1,23	2,23	53,56	55,13	-40,11	1,38	NA	5,24	41,22	141	-24,56	-108,4	-10,54	0	0,74	0,95	156,2	86,66	97,98	22,78	0,77	3,41	4,41	50,41	77,34	-23,62	0,79	NA	6,36	32,17	128,51	-10,11	-15,72	-4,43	0,3	2,58	2,58	159,86
277	-1,16	-12,65	-0,48	0,1	0,46	1,14	152,03	45,46	126,12	87,12	0,91	9,94	10,94	98,09	90,86	4,83	2,45	NA	0	41,45	89,55	29,67	63,67	6,77	0,69	-1,2	2,55	83,01	-59,37	31,44	119,47	0,53	1,15	2,15	214,66	53,39	66,61	27,62	NA	0	42,19	77,02	43,51	63,37	13,71	0,36	0,87	4,37	114,98
278	-9,42	-16,06	-3,92	0,44	1,27	1,43	151,6	50,86	61,42	10,26	0,41	0,7	1,7	46,22	41,31	-7,28	1,47	NA	0	23,17	110,86	-9,97	-16,21	-3,48	0,28	1,23	1,43	126,96	45,08	47,56	9,42	0,38	0,63	1,63	47,5	38,48	-14,96	1,38	NA	0	20,05	98,7	-39,07	-77,11	-13,41	0,1	0,83	0,89	125,3
279	55,9	65,82	2,33	6,56	6,64	6,64	15,14	0,18	2,26	NA	0,15	0,18	1,18	55,9	15,07	371	NA	NA	0	0	0	2,22	92,28	2,58	0,08	1,52	2,95	422,31	202,58	140,61	203,01	0,98	40,49	41,49	20,22	97,59	2,32	28,66	NA	0	20,88	49,43	0,7	16,51	0,35	0,02	0,56	1,98	182,3
280	25,19	27,38	75,04	12,54	12,54	12,54	1084,21	0	85,49	0	0,08	0,09	1,09	25,19	7,97	316,01	NA	NA	0	0	0	29,29	32,9	80,24	9,12	9,12	9,12	997,17	0	105,59	0	0,11	0,12	1,12	29,29	10,96	267,13	NA	NA	0,26	0	0	23,96	26,2	79,2	11,69	11,69	11,69	1206,69
281	-0,69	3,14	-0,93	0,2	0,29	0,82	489,44	53,37	591,14	315,81	1,22	-5,52	-4,52	26,87	122,12	0,66	NA	NA	0	37,07	80,87	-64,4	59,09	-50,94	0,05	0,17	0,48	287,91	71,05	590,76	182,82	2,09	-1,92	-0,92	-64,36	208,99	-30,82	NA	NA	0	0,03	-0,07	-84,15	34,38	-56,56	0,06	0,14	0,29	245,31
282	1,62	1,75	2,87	18,76	18,76	19,74	643,42	0	31,96	31,45	0,07	0,08	1,08	1,62	7,24	22,45	NA	NA	0	0	0	-18,97	-21,24	-44	11,49	11,49	12,19	844,48	0	67,68	48,18	0,11	0,12	1,12	-18,97	10,69	-177,42	NA	NA	0	0	0	-13,05	102,11	-2,21	0,31	0,85	0,89	61,96
283	8,85	8,85	8,04	1865	2014	4869	330,41	0	0,07	194,27	0	0	1	8,85	0,02	43100	NA	NA	0	0	0	2,75	3,3	1,23	1,89	3,16	5,99	162,46	34,03	26,83	76,96	0,17	0,2	1,2	2,75	16,7	16,45	NA	NA	0	0	0	1,89	2,87	0,89	0,57	2,28	2,91	171,56
284	1,12	35,67	0,22	0,03	1,17	1,17	72,11	60,67	53,17	NA	0,85	27,09	31,95	6,04	96,87	6,95	1	NA	6,15	0,98	27,73	2,71	54,12	0,56	-0,18	1,14	1,14	75,16	61,98	47,03	0	0,82	16,37	20	7,82	95	15,32	0,85	NA	16,04	1,06	24,54	-0,9	-67,9	-0,21	-0,07	0,89	0,89	86,57
285	11,21	22,58	14,16	0,49	2,33	2,33	459,9	262,83	142,74	0,16	0,5	1,02	2,02	17,04	50,38	35,53	2,63	NA	0	7,37	38,16	7,89	20,29	5,25	0,3	1,74	1,74	242,45	173,71	120,12	0,06	0,61	1,57	2,57	9,4	61,12	19,75	4,12	NA	0	1	8,95	13,73	17,79	13,33	2,77	4,02	4,02	354,36
286	0,3	0,39	0,32	0,43	0,99	1,28	388,79	42,71	76,76	22,71	0,21	0,27	1,27	5,99	21,34	17,89	1,07	NA	0	6,08	55,61	0,12	0,15	0,12	0	0,49	0,75	374,72	40,5	72,11	22,29	0,24	0,31	1,31	4,3	23,87	21,13	0,93	NA	3,71	4,3	42,05	0,12	0,16	0,13	0,05	0,32	0,83	405,5
287	-32,15	-204,72	-14	0	0,68	0,71	158,53	36,76	41,07	1,8	0,84	5,37	6,37	-5,58	84,29	-14,1	0,21	NA	8,4	11,57	417,8	2,8	17,87	1,11	0	0,69	0,97	144,96	28,23	38,52	11,48	0,84	5,39	6,39	26,97	84,35	26,14	0,22	NA	1,52	9,63	50,8	-35,14	185,85	-15,43	0,1	0,89	1,67	160,31
288	2,42	4,36	1,37	0,2	1,7	1,7	205,25	135,12	90,04	0,24	0,44	0,8	1,8	26,99	44,45	30,03	2,36	NA	0	13,85	61,98	-0,96	-1,42	-0,44	0,36	2,64	2,64	166,3	109,19	47,84	0	0,32	0,48	1,48	17,89	32,42	46,79	3,17	NA	0	8,61	51,8	-38,07	-84,96	-10,81	0,52	1,48	1,53	103,64
289	-14,55	-21,28	-8,95	1,26	1,98	2,78	223,93	45,26	62,98	51,24	0,32	0,46	1,46	23,93	31,6	-28,41	3,45	NA	0	23,67	140,63	-1,01	-1,35	-0,65	1,24	2,68	3,04	233	76,99	53,58	19,36	0,25	0,34	1,34	27,65	25,28	10,02	2,62	NA	0	18,34	116,36	-3,4	-4,89	-2,78	1,25	2,5	2,82	298,5
290	-2,36	-2,99	-2,29	1,89	3,05	3,61	353,34	64,3	38,88	31,43	0,21	0,27	1,27	49,54	21,04	23,17	1,88	NA	4,78	50,38	91,68	-4,44	-5,72	-4,47	1,84	2,73	3,34	366,34	57,96	48	40,99	0,22	0,29	1,29	49,41	22,38	5,7	2,02	8223,89	5,03	54,2	91,21	-0,11	-0,13	-0,11	3,32	4,11	4,91	377,75
291	83,48	95,72	59,6	1,85	2,33	2,76	259,89	15,6	32,08	13,96	0,13	0,15	1,15	90,05	12,79	678,8	1,34	33872,33	0	4,7	6,33	18,39	41,31	43,87	0,29	0,36	0,43	868,31	33,31	476,01	35,33	0,55	1,25	2,25	20,35	55,48	43,22	0,59	33056,17	0	4,67	6,44	3,84	14,87	19,83	0,16	3,31	3,47	1886,92
292	15,2	30,7	6,45	0,18	0,52	0,62	154,43	26,12	66,29	7,44	0,5	1,02	2,02	48,25	50,49	104,87	0,75	NA	6,72	14,03	35,53	13,33	25,24	7,82	0,45	0,79	1,08	213,68	33,53	95,83	29,31	0,47	0,89	1,89	40,84	47,19	70,72	1,11	NA	1,85	16,15	80,85	9,85	33,69	4,05	0,1	0,43	0,86	149,86
293	17,89	19,13	15,22	13,06	19,8	19,8	309,75	103,69	15,41	0	0,06	0,07	1,07	30,22	6,49	278,45	391,57	NA	0	10,49	32,4	13,51	14,59	23,21	23,42	29,8	29,8	625,48	132,15	20,7	0	0,07	0,08	1,08	37,57	7,45	185,58	864,74	NA	0	41,35	57,02	7,5	10,04	6,78	10,08	12,26	12,26	330,12
294	18,07	-102,65	9,33	0,07	0,47	0,81	187,86	84,14	213,17	73,23	1,18	-6,68	-5,68	50,78	117,61	17,63	-2,25	21053,12	0	16,88	60,51	23,37	243,44	10,79	0,14	0,58	1,07	167,95	61,31	144,66	71,46	0,9	9,41	10,41	61,57	90,4	29,03	1,82	26559,97	0	17,62	52,66	17,47	30,94	9,87	0,81	1,67	2,23	206,15
295	3,08	10,16	1,23	0,01	0,77	1	144,87	55,57	38,61	16,95	0,69	2,28	3,3	24,53	69,7	18,78	0,98	NA	35,93	8,54	58,2	1,33	5,67	0,55	0,01	0,69	1,05	150,96	61,72	62,69	33,09	0,76	3,25	4,26	17,45	76,47	12,32	1,07	NA	NA	6,69	59	1,36	6,03	0,51	0,01	0,88	1,3	137,39
296	-6,79	39,5	-4,58	0,04	0,06	0,09	245,62	5,97	278,82	8,2	1,17	-6,81	-5,81	27,91	117,2	-5,8	-0,18	15255,68	0	23,42	51,64	11,97	-204,71	8,6	0,15	0,21	0,25	261,31	17,4	266,72	10,89	1,06	-18,1	-17,1	40,31	105,85	32,54	-0,07	24837,62	0	20,34	42,29	21,28	132,35	16,37	0,14	0,37	0,38	280,73
297	6,81	12,19	6,88	0,44	1,11	1,9	367,36	99,01	147,95	117,97	0,44	0,79	1,79	29,84	44,09	22,78	2,65	NA	0	23,24	63,32	6,81	11,55	8,68	0,09	0,74	2,18	464	111,93	170,46	248,87	0,41	0,7	1,7	29,61	41,07	24,14	3,35	NA	0	29,06	62,31	0,65	1,02	0,88	0,31	0,9	2,42	499,26
298	-72,13	-116,88	-96,66	1,87	1,98	10,36	326,95	0	37,92	322,27	0,38	0,62	1,62	-72,13	38,28	-172,22	4,96	NA	0	0	0	-67,14	-768,27	-136,18	0,87	0,96	1,57	738,32	NA	182,83	112,38	0,91	10,44	11,44	-65,09	91,26	-51,83	1,24	NA	0	4,15	-5,26	-45,2	-730,38	-90,61	1,12	1,23	1,78	731,6
299	4,28	11,67	3,43	0,01	0,26	0,85	291,9	44,9	108,62	105,48	0,63	1,72	2,73	25,13	63,3	16,81	0,79	23000	NA	16,72	60,81	4,7	12,7	3,48	0,02	0,28	0,93	269,42	42,95	88,19	108,03	0,63	1,7	2,7	21,79	62,98	19,11	0,89	NA	28,75	12,65	54,94	3,55	9,58	2,41	0,02	0,28	0,93	248,1
300	-20,29	-1310,88	-35,95	5,14	5,66	5,66	637,78	58,44	112,71	NA	0,97	62,54	64,61	-3,88	98,45	-20,96	NA	NA	0	29,07	-540,11	-2,64	122,71	-3,05	1,17	1,37	1,37	420,77	62,27	302,82	0	0,74	-34,2	-46,5	-0,5	102,15	-3,59	NA	NA	0	2,48	-384,9	7,97	115,96	5,57	1,12	1,41	1,41	255,1
301	5,98	19,05	6,93	0,04	0,56	0,67	421,94	98,01	168,31	21,28	0,69	2,19	3,19	19,54	68,61	22,9	0,78	22286,57	27,81	15,72	42,24	12,55	35,17	10,67	0,08	0,69	0,94	309,55	94,1	139,89	38,39	0,64	1,8	2,8	28,44	64,32	34,57	0,93	41912,94	17,62	13,52	37,03	30,46	44,58	23,62	0,47	1,76	2,36	283,04
302	0	0	0	NA	NA	NA	1972,59	0	0	357,96	-0,01	-0,01	0,99	0	-1,34	0	NA	NA	0	0	0	0,49	0,5	2,03	39,27	39,27	39,27	1524,15	NA	38,39	NA	0,03	0,03	1,03	0,49	2,55	19,06	NA	NA	0	0	0	-1,97	-2,02	-79,12	38,84	38,84	38,84	14694,93
303	-25,52	-458,9	-15,82	0,08	0,24	1,29	225,64	20,25	134,5	143,6	0,94	16,98	17,98	1,09	94,44	-18,61	1,67	7562,34	0	16,49	193,37	-5,3	-394,76	-3,53	0,03	0,27	1,11	242,26	45,16	193,99	165,2	0,99	73,45	74,45	11,18	98,66	-1,6	1,35	17967,97	0	10,97	85,97	-1,57	-44,3	-0,38	0,17	0,33	1,21	88,98
304	18,21	19,14	NA	78,24	78,58	78,58	NA	NA	NA	NA	0,05	0,05	1,05	18,21	4,86	374,91	NA	NA	0	NA	0	0,62	49,02	0,25	0,28	0,68	1,64	148,15	36,2	89,23	86,51	0,99	78,02	79,02	0,62	98,73	0,69	231,71	NA	0	0	0	-0,43	-823,97	-0,24	0,1	0,47	1,31	199,89
305	64,66	79,95	13,5	6	6,1	6,1	76,01	1,28	12,33	NA	0,16	0,2	1,24	69,16	19,13	394,07	NA	NA	0	0,94	5,36	32,01	49,67	9,2	2,53	2,84	2,84	104,66	11,12	36,4	0	0,36	0,55	1,55	55,15	35,55	90,12	NA	NA	0	6,65	36,03	-22,29	-106,93	-44,63	0,34	0,6	0,6	730,75
306	-1,48	-2,37	-0,32	1,31	1,38	2,67	79	1,94	29,24	38,27	0,37	0,6	1,6	19,49	37,42	-3,96	NA	NA	0	4,55	96,56	-0,19	-0,39	-0,07	1,09	1,27	2	135,43	11,98	66,87	49,49	0,5	1	2	1,12	49,93	-0,39	NA	NA	0	0,49	24,96	-26,1	-52,26	-8,98	0,32	1,27	2	125,63
307	4,56	23,4	1,48	0,46	1,33	1,33	118,09	76	87,75	NA	0,81	4,14	5,14	134,47	80,53	5,66	NA	NA	0	42,15	95,66	1,37	8,04	0,21	0,22	0,97	0,97	56,87	33,94	41,47	NA	0,83	4,85	5,85	170,17	82,92	10,48	0,82	NA	6,54	26,37	81,84	-0,65	-6	-0,12	0,26	1,05	1,05	65,71
308	-6,48	163,34	-7,49	0	0,12	0,14	420,84	50,32	412,45	10,16	1,04	-26,2	-25,2	-1	103,97	-0,25	-0,05	20277	4,86	6,33	41,41	5,6	8,1	4,69	0	0,81	0,84	305,11	75,52	57,92	2,34	0,31	0,45	1,45	10,98	30,9	42,65	0,93	32657	11,7	4,51	26,33	7,02	8,76	5,79	0,4	1,27	1,3	300,88
309	9,25	11,88	12,46	-1,08	1,2	1,2	490,22	62,09	27,25	0	0,22	0,28	1,28	21,61	22,12	41,82	1	NA	0	16,65	73,2	2,57	2,97	3,72	-1,72	0,7	0,7	526,79	42,69	17,67	0	0,13	0,15	1,15	14,13	13,29	19,37	0,99	NA	0	16,72	69,48	0	0	0	0,86	3,44	3,44	370,64
310	10,25	19,59	9,29	0,68	1,33	1,71	330,16	96,22	149,52	58,09	0,48	0,91	1,91	38,25	47,69	25,53	2,72	35955,18	0	25,4	67,94	12,4	19,69	8,53	1	1,78	2,22	250,3	67,85	86,52	39,01	0,37	0,59	1,59	49,62	37,02	39,85	2,92	NA	0	25,59	69,73	3,22	6,18	2,32	0,35	1,42	1,73	262,81
311	4,19	12,06	4,01	0,53	1,45	1,45	348,22	205,43	223,8	NA	0,65	1,88	2,88	8,32	65,36	7,6	6,12	NA	NA	3,95	41,5	5,17	13,64	4,4	0,17	1,29	1,29	309,75	211,72	189,63	0,03	0,62	1,64	2,64	9,21	62,13	9,61	7,19	NA	0	3,44	35,46	10,73	12,1	9,33	5,82	7,32	7,32	317,35
312	4,07	2,73	3,85	-0,52	-1,65	-1,65	344,05	190,37	-173,21	NA	-0,49	-0,33	0,67	7,78	-49,37	-23,13	8,57	16534	1,11	3,51	22,15	74,29	97,34	27,39	2,61	4,02	4,02	134,22	43,63	31,13	0	0,24	0,31	1,31	77,75	23,68	320,24	13,42	155359,33	0	1,28	3,54	63,68	94,98	28,61	0,98	2,84	2,84	163,98
313	19,59	84,52	4,77	0,21	0,52	0,52	88,68	20,92	67,38	0	0,77	3,32	4,32	20,91	76,83	43,92	0,4	NA	0	0,32	-1,65	12,23	45,05	2,63	0,4	0,93	0,93	78,23	28,94	54,46	0	0,73	2,68	3,68	12,23	72,85	36,65	0,79	NA	0	0	0	9,97	33,99	1,45	0,13	0,81	0,81	53,04
314	26,53	51,14	10,52	0,74	1,93	2,07	144,38	75,73	63,41	8,84	0,48	0,93	1,93	104,69	48,13	74,95	6,95	NA	0	31	63,77	11,92	28,67	9,64	0,74	1,41	2,22	294,33	50,63	66,64	62,67	0,26	0,64	2,41	55,69	58,44	87,75	1	NA	3,13	35,39	66,87	8,64	18,87	7,63	0,66	1,44	2,36	322,09
315	4,7	11,68	1,98	0,11	0,93	1,26	153,69	73,93	69,49	29,15	0,6	1,49	2,49	35,45	59,77	13,34	1,56	NA	13,05	12,98	76,03	-2,76	-6,72	-0,97	0,09	0,79	1,19	128,57	50,1	63,25	29,46	0,59	1,44	2,44	35,57	59,01	-3,74	1,32	NA	7,14	13,54	102,73	3,33	8,3	1,39	0,07	0,94	1,26	152,92
316	0,12	0,17	0,11	3,17	3,41	3,41	337,49	18,93	35,91	0,18	0,33	0,49	1,49	27,45	32,77	51,77	16,86	NA	17,35	25,35	54,92	3,79	9,58	0,77	1,25	1,69	1,7	74,17	13,93	42,88	0,22	0,6	1,53	2,53	72,9	60,47	27,46	NA	NA	0	14,08	72,8	-55,49	139,33	-35,33	0,45	0,72	0,72	232,44
317	20,64	45,94	6,77	0,35	1,07	1,84	119,45	42,3	58,83	45,63	0,55	1,23	2,23	94,14	55,07	42,4	5,57	NA	0	24,12	72,81	17,5	34,56	4,56	0,13	0,99	2,22	94,75	33,58	39,04	48,69	0,49	0,97	1,97	98,49	49,35	42,96	6,88	NA	0	21,08	71,4	-8,58	-33,41	-2,38	0,07	0,56	1,13	100,99
318	-7,26	-15,31	-3,97	0,14	0,62	1,04	198,81	42,39	85,15	39,44	0,53	1,11	2,11	32,52	52,57	10,9	1,02	12263,31	8,36	21,73	86,33	-11,24	-22,58	-5,08	0,13	0,59	1,02	164,63	35,78	68,44	34,77	0,5	1,01	2,01	38,7	50,23	10,15	1	NA	6,74	22,58	87,59	9,46	18,91	5,03	0,41	0,92	1,39	194,19
319	15,61	66,35	6,24	0,08	0,79	1,32	145,43	62,35	88,34	47,71	0,64	2,74	4,25	43,82	76,48	30,97	1,25	28202,02	0	11,27	56,9	35,35	64,78	11,56	0,47	1,36	2,07	118,97	41,96	47,21	34,28	0,42	0,77	1,83	69,35	45,43	94,35	3,51	NA	0	11,11	45,2	23,66	45,1	7,55	0,57	1,33	1,94	116,42
320	-10,17	-160,15	NA	1,03	1,07	1,07	NA	NA	NA	NA	0,94	14,74	15,74	-10,17	93,65	-10,86	NA	NA	0	NA	0	-0,54	-0,8	NA	0,45	1,26	1,3	NA	NA	NA	NA	0,33	0,49	1,49	2,1	32,98	-1,63	1,17	NA	0	NA	-33,92	4,95	8,92	5,37	0,17	1,2	1,39	396,07
321	26,74	34,33	17,61	1,89	3,4	3,47	239,77	70,58	47,58	3,61	0,22	0,28	1,28	30,82	22,12	171,18	2,58	443537,8	0	2,69	8,38	30,98	43,57	14,28	0,78	2,71	2,8	167,82	78,91	42,47	3,73	0,29	0,41	1,41	37,01	28,9	164,48	2,51	NA	0	2,78	9,82	34,4	50,25	17,96	1,31	2,83	2,91	190,57
322	3,28	10,56	1,98	0,32	1,09	1,16	219,7	40,63	38,1	3,55	0,69	2,22	3,22	35,51	68,92	39,7	1,04	NA	48,47	19,45	50,9	-1,21	-3,97	-0,67	0,19	1,04	1,1	201,96	47,71	40,26	3,64	0,7	2,28	3,28	36,75	69,51	29,09	1,03	NA	38,59	21,06	58,59	3,77	11,96	2,06	0,02	0,66	0,75	199,74
323	20,45	45,09	8,15	0,78	1,02	1,07	145,12	16,26	68,43	3,77	0,55	1,2	2,2	90,87	54,64	55,58	1,1	NA	0	28,07	61,29	-4,37	-22,48	-1,79	0,16	0,34	0,39	149,14	13,97	76,5	3,56	0,81	4,14	5,14	63,89	80,54	19,97	0,61	NA	0	27,97	71,43	-1,33	-5,5	-0,57	0,36	0,55	0,6	156,02
324	10,49	12,97	7,12	5,24	5,24	5,24	139,85	0	46,67	0	0,19	0,24	1,24	10,49	19,1	54,94	NA	NA	0	0	0	22,61	42,78	10,4	1,88	2,02	2,02	167,42	5,51	41,66	0	0,47	0,89	1,89	22,61	47,15	57,26	1,55	NA	0	0	0	-1591,54	166,08	-51,98	0,01	-0,43	-0,43	11,92
325	12,69	25,39	6,47	0,97	1,76	1,87	185,71	65,48	82,83	9,66	0,47	0,94	2	55,4	50,03	37,77	3,5	NA	0	21,79	67,88	18,68	41,22	7,87	0,04	1,71	1,73	153,42	131,92	40,44	2,14	0,53	1,17	2,21	49,63	54,68	40,86	5,13	NA	25,43	13,04	58,17	12,13	44,12	9,5	0,04	1,24	1,27	285,88
326	10,78	20,13	7,63	0,34	1,63	1,63	257,8	148,91	115,07	0,19	0,46	0,87	1,87	21,74	46,47	39,88	2,09	NA	0	7,76	32,43	11,04	17,13	7,29	0,65	2,16	2,17	240,52	118,29	78,58	0,98	0,36	0,55	1,55	26,16	35,58	51,04	2,34	NA	0	9,99	38,27	12,74	16,23	10,74	0,83	3,59	3,61	307,66
327	23,92	-543,68	18,31	0,01	0,66	0,77	278,7	183,84	283,34	31,78	1,04	-23,7	-22,73	48,35	104,4	26,76	-0,21	NA	0	18,7	47,28	4,63	524,01	2,85	0,01	0,3	0,49	223,9	58,96	206,02	39,59	0,99	112,16	113,29	30,27	99,12	16,09	0,11	NA	0	15,77	67,38	9,05	90,12	4,91	0,12	0,38	0,44	198,18
328	10,06	30,7	4,61	0,13	1,22	1,28	167	109,79	65,12	6,89	0,63	1,94	3,05	86,67	67,25	40,88	1,63	NA	21,64	35,15	70,6	2,23	8,82	1,15	0,12	1,2	1,27	187,57	114,35	65,28	7,5	0,73	2,89	3,95	66,39	74,7	21,03	1,51	NA	36,38	33,06	73,72	13,57	41,86	6,65	0,21	1,31	1,41	178,94
329	5,55	45,51	2,54	0,27	0,63	0,92	166,73	52,13	143,6	42,41	0,88	7,19	8,2	27,64	87,8	11,49	0,63	11430,33	0	10,12	67,96	15,37	57,48	5,73	0,42	0,9	1,21	135,73	46,95	97,61	30,94	0,73	2,73	3,74	46,79	73,26	29,83	2,3	12732,1	0	11,72	55,88	17,45	45,35	7,07	0,55	1,01	1,43	147,76
330	14,39	80,57	5,72	0,18	0,59	0,88	144,55	45	108,62	31,24	0,82	4,6	5,6	63,35	82,14	32,8	0,71	NA	5,43	19,44	72,5	5,17	22,4	2,17	0,13	0,58	0,9	152,81	51,64	113,12	36,04	0,77	3,33	4,33	36,83	76,92	20,34	0,76	NA	1,36	13,29	65,34	0,4	2,73	0,33	0,14	0,34	0,62	301,63
331	3,26	3,96	2,46	0,51	1,9	4,92	275,28	60,82	43,65	133,32	0,17	0,21	1,22	25,48	17,7	28,24	6,79	13020,1	0	16,81	82,35	4,29	5,69	2,62	0,12	1,68	3,78	222,59	78,39	50,33	107,05	0,24	0,32	1,33	26,51	24,67	23,49	25,04	NA	0	13,59	77,85	3,74	5,34	2,04	0,21	1,34	2,96	199,31
332	20,61	-532,05	8,94	0,76	0,97	0,97	157,97	33,71	161,16	0	1,04	-26,82	-25,82	52,46	103,87	21,41	NA	8966,67	0	13,82	60,2	30,96	134,43	8	1,03	1,32	1,32	94	20,46	69,66	NA	0,77	3,34	4,34	111,85	76,97	40,23	NA	4698,4	0	20,89	85,5	3,86	18,22	0,85	0,46	1,27	1,27	80,54
333	0,53	0,53	NA	NA	NA	NA	NA	NA	NA	NA	NA	NA	1	0,53	0	NA	NA	NA	0	NA	0	-23,68	159,95	-12,79	0,19	0,33	0,74	196,66	32,8	221,33	92,03	1,15	-7,74	-6,76	25,79	114,8	-20	-0,97	NA	0	26,73	187,68	32,77	165,83	5,61	0,18	0,52	1,15	62,46
334	-30,68	458,82	-21,19	0,02	0,32	0,32	251,46	76,75	217,97	0,79	1,07	-15,96	-14,96	22,56	106,69	-13,13	-0,08	NA	17,09	36,78	179,4	-15,52	65,77	-7,83	0,02	0,27	0,28	183,6	56,44	200,34	1,58	1,24	-5,24	-4,24	26,72	123,61	-1,19	-0,33	NA	11,59	21,31	156,89	-50,68	61,68	-41,28	0,02	0,16	0,17	297,25
335	-17,49	107,4	-1,04	0,15	0,65	0,74	21,71	10,44	20,79	1,78	1,16	-7,14	-6,14	78,72	116,28	-15,04	0,11	62260	0	5,74	105,49	2,96	18,21	0,26	0,34	0,82	1,6	32,03	9,37	19,46	15,22	0,84	5,16	6,16	117,22	83,76	3,53	NA	67659	0	10,05	88,61	0,66	12,16	0,22	0,49	0,78	2,19	119,46
336	-9,93	-223,94	-6,47	0,06	0,48	0,66	237,03	89,56	213,25	37,7	0,95	21,43	22,54	7,09	95,56	-1,37	0,11	NA	0	11,08	85,8	-16,93	173,22	-10,78	0,04	0,42	0,57	232,47	92,09	242,18	37,24	1,09	-11,18	-10,23	2,27	109,77	-7,73	-0,24	12852,27	0	12,23	101,76	-8,94	49,96	-5,08	0,04	0,3	0,46	206,89
337	-3,25	-5,61	-1,15	1,71	2,72	2,72	129,15	47,29	46,79	0	0,42	0,73	1,73	95,1	42,1	13,63	NA	NA	0	34,89	91,68	13,11	23,52	5,94	1,53	2,55	2,55	164,96	65,46	63,74	0	0,44	0,79	1,79	77,47	44,25	29,63	NA	NA	0	29,16	75,2	-7,78	-14,25	-5,17	2,11	2,48	2,48	242,49
338	2,36	11,62	2,87	0,16	0,3	0,52	442,87	48,8	346,34	76,01	0,8	3,93	4,93	13,86	79,7	3,59	0,35	10464,91	0	14	88,09	2,91	15,25	4,18	0,16	0,2	0,42	522,62	13,27	411,8	94,57	0,81	4,24	5,24	10,77	80,93	4,35	0,29	12157,24	0	11,29	65,06	1,76	8,71	3,27	0,03	0,1	0,44	675,49
339	0,55	0,81	0,29	1,1	1,13	1,94	190,91	2,04	73,4	59,88	0,33	0,48	1,48	50	32,53	1,69	2,52	NA	0	25,94	92,3	0,6	1,56	0,52	2,19	3,34	3,39	315,63	90,93	78,98	4,12	0,61	1,59	2,59	27,49	61,33	2,75	2,54	NA	0	23,31	11460	2,8	11,47	3,95	6,11	6,18	6,18	514,4
340	0,84	1,95	0,36	0,13	0,89	1,04	153,62	49,51	65,45	10,55	0,57	1,32	2,32	67,51	56,8	18,46	1,03	18044,6	3,35	28,14	88,2	1,65	3,63	0,53	0,21	0,82	0,95	117,35	35,42	57,89	7,61	0,55	1,2	2,2	89,5	54,62	20,16	0,94	22277,16	1,3	28,33	93	0,07	0,15	0,03	0,15	0,91	1,13	129
341	17,26	55,63	7,58	0,18	1,08	1,15	159,78	94,28	103,77	6,61	0,69	2,22	3,22	54,43	68,97	46,86	1,42	NA	0	16,32	46,9	2,62	20,87	1,62	0,09	0,82	0,87	224,65	97,22	132,58	6,95	0,87	6,95	7,95	32,41	87,43	15,83	0,85	NA	0	18,38	67,12	4,84	37,53	3,38	0,01	1,15	1,21	255,06
342	36,77	90,02	70,35	1,01	1,18	1,18	260,19	64,45	361,25	0	0,59	1,45	2,45	36,77	59,15	63,32	1,08	NA	0	0	0	67,8	83,28	21,77	1,16	4,51	4,57	116,85	70,63	21,1	1,32	0,19	0,23	1,23	75,62	18,59	393,75	5,02	NA	0	2,51	7,96	17,29	21,52	14,99	0,58	4,35	4,45	316,38
343	3,46	3,92	3,28	1,85	4,73	7,64	345,78	75,81	26,3	77,43	0,12	0,13	1,13	25,62	11,77	92,7	2,22	24463,78	0	21,05	65,39	4,56	5,31	3,89	0,88	4,05	6,11	310,53	101,27	32,01	67,07	0,14	0,16	1,16	27,53	14,1	82,58	2,47	24780,18	0	19,59	67,48	6,76	7,62	5,38	1,26	5,37	8,36	290,38
344	-1,88	-3,7	-1,6	0,07	0,78	1,88	309,69	76	108,86	121,32	0,47	0,93	1,97	23,61	49,26	23,25	1,91	NA	0	21,68	89,81	0,12	0,2	0,14	0,03	0,92	2,42	419,11	105,26	100,29	184,03	0,37	0,6	1,64	26,96	39,05	33,83	2,35	11605,55	4,88	30,9	100,52	1,11	1,87	1,11	0,36	1,34	3,3	362,88
345	3,64	132,03	1,62	0,36	0,67	0,77	161,33	44,18	139,91	13,42	0,97	35,23	36,23	92,6	97,24	14,18	0,28	8068,63	0	39,42	83,61	1,33	34,79	0,69	0,31	0,64	0,74	189,19	50,66	154,91	15,26	0,96	25,11	26,11	75,84	96,17	8,13	0,43	NA	0	38,73	87,3	-5,85	237	-3,62	0,23	0,54	0,65	225,52
346	-4,23	-51,19	-1,47	0,57	0,9	0,97	126,53	32,24	95,94	6,77	0,93	11,23	12,11	92,28	91,74	3,78	0,85	5286,63	2,43	33,55	100,92	2,83	41,94	0,78	0,14	0,99	1,01	100,95	70,75	83,31	1,79	0,92	13,66	14,83	63,9	93,26	9,48	0,86	8518,38	4,13	16,94	82,31	26,96	90,81	9,03	0,26	1,32	1,4	122,19
347	5,36	35,81	1,97	0,07	0,67	0,67	134,01	27	44,89	0,27	0,85	5,68	6,68	11,91	85,03	28,32	0,86	NA	5,15	2,41	12,67	1,06	8,45	0,32	0,03	0,65	0,71	108,38	34,48	37,2	3,12	0,87	6,94	7,94	14,63	87,41	35,33	0,77	NA	17,66	4,04	19,4	0,33	2,9	0,06	0,01	0,57	0,71	65,14
348	0,47	5,51	0,2	0,32	0,76	1	151,97	59,68	135,82	33,92	0,91	10,72	11,72	24,06	91,47	5,85	1,01	24999,9	0	9,85	78,77	0,39	5,32	0,16	0,16	0,54	0,93	150,85	45,07	134,01	52,57	0,93	12,55	13,55	22,76	92,62	6	0,61	NA	0	9,27	84,38	6,86	50,47	2,16	0,06	0,73	1,05	114,81
349	19,37	21,89	14,1	5,29	8,84	9,04	265,04	89,24	25,12	5,07	0,11	0,13	1,13	66,99	11,54	188,31	6,83	21565,59	0	34,68	63,64	15,41	17,86	11,99	4,71	6,89	7	283,32	69,46	31,83	3,37	0,13	0,16	1,16	61,33	13,7	134,47	4,3	23648,55	0	35,75	66,1	1,19	1,34	1,21	3,32	7,05	8,85	370,73
350	1,51	-39,42	0,4	0,08	0,85	0,96	96,78	73,91	95,06	9,91	1,04	-27,15	-26,15	18,28	103,82	1,74	-0,39	NA	0,11	4,46	58,11	7,78	276,21	1,57	0,18	0,84	0,99	73,68	42,02	64,04	9,74	0,97	34,52	35,52	35,93	97,18	9,83	0,66	NA	0,18	5,7	65,88	8,19	75,91	1,31	0,1	1,01	1,08	58,27
351	4,51	323,25	1,4	0,41	0,88	0,88	112,7	49,86	101,84	0	0,99	70,71	71,71	95,77	98,61	14,18	0,16	NA	4,1	28,26	80,39	8,83	80,16	1,93	0,1	0,89	0,89	79,54	46,33	56,48	0	0,89	8,08	9,08	154,05	88,98	32,48	0,7	NA	2,92	31,73	78,25	0,93	7,05	0,21	0,1	0,93	0,93	80,38
352	-5,75	31,19	-11,39	0	0,47	0,51	721,38	392,57	844,89	37,01	1,18	-6,43	-5,43	-5,75	118,42	0,73	-0,46	NA	0	0	0	2,71	-26,6	7,58	0,02	0,63	0,68	1019,22	682,74	1110,67	59,29	1,1	-10,82	-9,82	2,71	110,18	6,63	-0,41	NA	0	0	0	3,68	-22,45	5,2	0,03	0,4	0,52	516,14
353	30,5	36,7	42,55	2,95	5,6	5,6	507,7	225,93	85,28	NA	0,17	0,2	1,2	56,58	16,88	198,76	17,04	NA	0	36,37	43,05	47,85	52,13	49,1	5,9	12,04	12,07	373,52	186,03	30,32	0,78	0,08	0,09	1,09	75,18	8,21	603,99	106,8	NA	0	28,05	35,38	50,72	54,42	53,15	8,88	14,1	14,13	382,42
354	12,72	36,92	2,79	0,68	1,3	1,41	79,79	30,12	48,19	5,01	0,66	1,9	2,9	198,35	65,55	22,67	2,45	8297,11	0	40,69	91,42	19,48	39,07	4,34	0,28	1,35	1,5	81	38,61	36,35	5,8	0,5	1,01	2,01	167,54	50,13	54,72	1,58	8740,53	0	32,95	83,09	20,29	37,65	3,94	0,4	1,37	1,42	70,81
355	3,05	4,36	1,92	0,17	3,74	3,81	228,82	202,36	49,39	4,45	0,3	0,43	1,43	45,8	30,15	12,15	27,79	9502,73	7,9	26,87	93,38	5,54	10,5	4,49	0,02	1,86	1,91	294,99	241,4	110,89	7,11	0,47	0,89	1,89	27,26	47,2	16,8	4,01	9802,6	9,19	17,6	65	4,39	8,79	3,42	0,01	1,91	1,94	284,69
356	-10,66	-997,7	-5,19	0,4	0,68	0,68	177,16	47,57	173,3	0	0,99	92,61	93,61	-5,53	98,93	31,07	0,03	NA	0	2,5	11,7	21,58	132,71	19,98	0,26	0,46	0,47	336,99	50,37	259,26	3,48	0,84	5,15	6,15	21,58	83,74	43,4	0,35	NA	5,95	0	0	10,87	36,29	7,81	0,51	0,75	0,78	262,15
357	0,34	-3,2	0,29	0,46	0,78	1,99	309,25	29,66	94,28	115,45	1,11	-10,4	-9,4	32,49	110,64	13,36	0,07	11349,5	0	27,32	72,46	-0,59	-0,82	-0,51	1,35	1,91	5,34	314,31	23,08	41,05	142,56	0,25	0,35	1,39	36,82	27,89	50,63	2,77	14201,4	0	32,3	72,95	-0,31	-0,41	-0,22	0,87	1,9	5,7	260,01
358	1,74	2,09	1,04	1,54	2,68	3,62	218,61	34,72	30,37	28,7	0,16	0,2	1,2	27,96	16,9	39,44	1,74	16827,34	1,9	15,75	75,08	2,57	3,47	1,39	0,08	1,42	2,28	197,21	54,57	40,55	35,4	0,25	0,34	1,35	32,86	25,86	31,29	1,52	13309,4	0,07	16,41	84,78	-1,25	-1,79	-0,78	0,13	1,22	1,91	226,39
359	4,22	11,02	3,93	0,01	0,63	0,88	338,9	82,5	80,58	32,87	0,54	1,41	2,61	6,78	61,74	11,65	0,81	10364,84	28,92	2,38	40,25	0,58	1,74	0,43	0,05	0,51	0,66	272,15	53,95	70,21	17,27	0,61	1,83	3	4,11	66,68	11,61	0,72	20901,87	33,94	2,64	31,53	0,16	0,47	0,1	0,02	0,42	0,74	240,64
360	-91,48	-126,27	-630	0,38	0,38	0,38	2506,85	NA	683,22	NA	0,28	0,38	1,38	-91,48	27,56	-202,18	0,81	NA	0	0	0	58,27	67,54	63,73	5,77	5,77	5,77	398,11	0	54,01	0	0,14	0,16	1,16	58,27	13,72	525,62	4,16	NA	0	0	0	-20,49	-23,52	-98,54	6,6	7,09	7,09	1755,53
361	2,49	25,08	2,18	0,04	0,68	0,84	318,35	182,5	259,2	47,23	0,9	9,06	10,06	8,95	90,06	2,77	0,42	NA	7,68	5,65	62,85	-17,8	1546,48	-13,9	0,01	0,45	0,69	284,34	126,01	279,56	69,01	1,01	-87,89	-86,89	-8,4	101,15	-17,6	-0,04	NA	1,65	7,34	-122,77	5	134,61	2,64	0,03	0,71	0,78	193,01
362	0,81	4,16	0,28	0,34	0,89	1,05	123,98	29,76	54	8,84	0,81	4,14	5,14	213,38	80,54	17,82	1,03	9530,8	0	72,4	88,44	8,44	27,26	2,18	0,31	1,1	1,23	94,21	30,08	38,14	4,85	0,69	2,23	3,23	296,11	69,04	32,72	1,12	9264,84	0	74,45	90,74	-19,76	-108,87	-5,52	0,44	0,91	1,1	101,9
363	1,34	18,22	0,74	0,24	0,71	0,8	200,17	77,01	164,51	14,79	0,93	12,56	13,56	55,26	92,63	25,66	0,51	12625	0	29,65	86,21	1,31	39,14	1,61	0,4	0,97	1,03	449	234,74	409,76	22,48	0,93	27,94	29,91	18,09	96,66	6,4	0,91	NA	0	20,71	70,9	34,84	84,16	11,03	1,14	1,46	1,55	115,5
364	23,95	84,98	22,35	0,02	0,36	0,56	339,65	73,09	154,05	45,26	0,69	2,44	3,55	31,06	71,81	43,31	0,45	159283,46	19,51	6,63	18,74	19,6	47,78	15,6	0,02	0,46	0,82	289,6	62,31	121,62	53,94	0,57	1,4	2,44	30,67	58,97	45,78	0,71	34458,82	8,96	8,8	30,05	5,71	18,37	6,69	0,03	0,29	0,66	427,65
365	-2,22	-8,4	-1,79	0,41	0,6	0,7	294,05	30,91	123,05	17,07	0,74	2,79	3,79	15,77	73,59	5,12	0,72	11568,75	30,71	14,53	63,88	0,74	2,86	0,57	0,33	0,52	0,73	278,4	30,38	117,45	32,87	0,74	2,85	3,85	15,24	74,02	6,62	0,74	NA	30,63	11,09	55,95	0,66	2,46	0,55	0,14	0,28	0,55	306,87
366	6,35	56,12	1,1	0,03	1,02	1,1	63,07	52,17	53,44	4,72	0,87	7,71	8,84	17,9	88,69	9,55	2,1	NA	0	2	78,57	9,05	65,7	1,29	0,07	1,05	1,13	51,97	39,56	41,15	3,33	0,84	6,08	7,26	21,63	86,23	12,17	1,4	47960,88	0	1,8	52,4	16,73	82,77	1,86	0,28	1,13	1,25	40,54
367	5,41	6,63	4,3	0,01	1,92	2,84	289	21,05	50,93	46,96	18,36	22,48	1,22	13,47	NA	NA	NA	NA	NA	NA	NA	4,31	11,01	2,61	0	0,7	1,31	220,23	30,69	70,22	43,27	60,85	155,45	2,55	12,66	NA	NA	NA	NA	NA	NA	NA	3,11	8,24	2	0	0,33	0,6	234,01
368	1,28	18,57	0,45	0,7	0,86	1	128,78	18,63	115,51	16,01	0,93	13,53	14,53	4,55	93,12	22,93	1,51	NA	0	1,16	18,06	4,37	37,32	1,33	0,66	0,93	1,06	110,98	26,18	96,85	13,35	0,88	7,55	8,55	15,95	88,3	14,25	2,37	NA	0	3,53	35	2,1	22,38	1,21	0,47	0,58	0,89	210,2
369	34,02	69,15	24,92	0,53	2,14	2,14	266,65	185,63	115,05	0	0,51	1,03	2,03	43,45	50,8	71,22	8,7	NA	7,17	6,91	17,52	40,55	79,47	15,67	0,34	2,61	2,61	140,69	105,99	46,65	NA	0,49	0,96	1,96	93,71	48,97	92,05	5,65	NA	15,45	20,55	53,14	71,18	55,62	38,35	-0,36	-2,29	-2,29	196,64
370	0,75	8,77	0,24	0,34	0,54	0,63	114,79	17,19	77,4	7,89	0,91	10,69	11,69	115,88	91,45	22,36	0,42	NA	5,29	36,31	81,2	-1,91	-26,21	-0,5	0,14	0,98	1,04	95,91	48,47	56,06	3,57	0,93	12,73	13,73	125,37	92,72	19,83	0,94	10532,94	1,5	33,54	82,51	-10,92	158,99	-5,18	0,08	0,3	0,36	173,28
371	39,23	83,93	24,62	0,64	1,73	1,73	228,37	130,54	119,65	0	0,53	1,14	2,14	54,45	53,25	78,66	5,92	21564,33	0	9,54	22,85	59,32	91,1	23,83	1,77	2,77	2,77	146,25	50,1	50,09	0	0,35	0,54	1,54	71,63	34,89	175,86	16	36956	0	4,95	14	59,17	89,74	24,79	1,42	2,26	2,26	152,92
372	8,17	13,79	4,26	0,93	1,8	2,38	189,94	46,93	54,37	32,29	0,34	0,57	1,69	64,07	40,8	41,38	2,43	15608,22	0	29,17	75,41	3,68	11,57	2,57	0,18	1,27	1,41	253,95	168,57	153,81	21,05	0,65	2,05	3,14	33,4	68,17	9,19	2,58	16560,78	0	20,73	79,47	9,65	13,99	4,27	0	3,47	4,27	161,74
373	-2,19	-5,41	-1,95	0,13	0,89	1,06	324,09	112,39	144,19	25,55	0,6	1,48	2,48	39,01	59,6	14,27	0,99	NA	0,95	36,68	84,98	-17,58	-70,2	-16,81	0,09	0,61	0,72	348,01	88,06	159,09	19,66	0,75	2,99	3,99	27,53	74,96	-8,18	0,62	NA	16,65	43,13	119,98	-15,12	-89,57	-13,69	0,05	0,43	0,56	330,45
374	-13,26	180,44	-43,07	0,02	0,04	0,19	1182,16	29,96	1217,85	177,91	1,07	-14,53	-13,61	2,52	107,35	-8,45	-0,08	8858,5	2,44	51,25	173,14	8,05	489,29	18,19	0,03	0,08	0,28	823,01	35,21	772,9	158,05	0,96	58,45	60,81	19,16	98,36	12,35	0,02	25767,91	0,85	25,13	43,76	3,97	67,22	9,85	0,02	0,07	0,24	904,83
375	6,58	8,46	6,69	0,01	1,71	3,39	369,82	130,95	63,91	135,35	0,22	0,29	1,29	17,62	22,2	38,76	2,98	NA	4,27	11,22	64,06	7,98	9,67	7,23	0,07	2,19	4,48	330,04	112,79	55,31	128,79	0,17	0,21	1,21	20,88	17,5	56,34	3,5	NA	0	11,69	46,62	10,41	11,55	9,39	0,66	3,99	8,12	329,44
376	20,04	84,11	22,79	0,17	1,27	1,32	413,83	339,8	309,32	15,85	0,76	3,2	4,2	30,86	76,17	26,32	NA	NA	0	12,3	34,76	0,48	0,78	0,86	1,34	2,23	2,49	656,47	218,88	245,34	63,69	0,39	0,64	1,64	21,83	38,98	1,23	10,5	NA	0	38,5	110,25	-28,35	-40,14	-32,3	1,07	2,39	3,2	415,87
377	-936,01	488,54	-157,12	0,11	0,23	0,23	61,1	21,01	171,56	NA	2,92	-1,52	-0,52	-913	291,59	-24,28	-5,61	NA	0	3,86	97,71	3,49	-282,48	9,9	0,11	0,35	0,36	1033,25	249,19	1012,73	1,28	1,01	-81,97	-80,97	4,06	101,23	7,56	0,01	NA	0	1,61	6,36	5,76	170,79	16,12	0,01	0,29	0,29	1022,47
378	5,13	9,19	4,32	1,04	1,63	2,01	306,19	77,73	132,65	51,14	0,44	0,79	1,79	18,69	44,17	15,63	4,82	NA	0	11,4	68,52	5,67	11,3	4,58	1,17	1,76	1,82	294,07	84,9	142,66	7,58	0,5	0,99	1,99	15,37	49,79	14,87	4,72	NA	0	7,83	52,42	2,03	3,42	1,94	1,33	2,3	2,36	348,78
379	43,45	61,45	10,01	2	3,3	3,41	83,81	31,47	24,26	2,62	0,29	0,41	1,41	51,09	29,29	148,35	NA	NA	0	1,76	11,57	-8,26	-26,85	-2,04	0,84	1,38	1,44	90,08	33,38	61,5	3,35	0,69	2,25	3,25	68,05	69,24	-11,93	NA	NA	0	18,88	99,64	9,13	34,38	3,04	1,96	2,51	2,58	121,59
380	17,54	50,03	14,39	0,74	1,07	1,44	298,67	63,12	189,87	70,38	0,65	1,85	2,85	37,8	64,94	31,47	7,7	14893,83	0	16,62	43,05	8,7	35,23	11,19	0,45	0,59	1,2	468,14	39,19	275,47	171,04	0,75	3,05	4,05	29,42	75,3	17,09	1,44	NA	0	26,65	74,91	10,38	36,44	11,52	0,3	0,47	1,36	405,2
381	0,47	7,71	0,41	0,38	0,76	0,78	321,79	77,66	72,97	3,14	0,94	15,51	16,51	6,55	93,94	0,5	0,72	NA	40,69	5,38	82,32	-0,88	-77,91	-0,83	0,01	0,12	0,14	342,27	24,68	186,55	4,73	0,99	87,4	88,4	5,46	98,87	7,36	0,38	NA	10,42	5,96	46,22	-1,27	-112,09	-1,01	0,01	0,12	0,14	290,93
382	-26,48	-102,09	-18,6	-0,03	0	0,04	255,61	2,52	104,64	4,74	0,71	2,73	3,85	58,42	74,06	-37,38	0,26	NA	0	59,62	131,23	-8,14	-21,53	-9,71	0,08	0,16	0,19	434,19	21,09	255,08	7,08	0,62	1,64	2,64	11,11	62,19	13,81	0,43	NA	0	22,96	207,8	-22,5	-164,64	-21,05	0,08	0,68	0,92	341,42
383	1,33	1,82	0,64	0,42	1,24	2,53	174,74	31,79	41,58	54,33	0,27	0,37	1,37	31,13	27,05	44,45	1,92	15941,66	0	14,31	71,8	-1,1	-2,55	-0,56	0,14	0,57	1,19	186,73	40,56	102,23	64,55	0,57	1,32	2,32	25,29	56,98	15,16	1,33	14882,05	0	13,54	78,54	3,09	6,71	1,37	0,16	0,64	1,26	161,85
384	15,21	30,75	10,47	0,12	0,98	1,19	250,55	104,31	121,17	25,11	0,5	1,02	2,02	31,71	50,62	61,57	1,2	23520,83	NA	11,36	33,92	6,57	17,56	4,48	0,24	0,87	1,09	248,34	91,81	147,41	33,69	0,63	1,67	2,67	21,9	62,56	29,03	1,15	19120,21	0	10,46	43,01	4,06	13,97	3,91	0,21	0,68	0,84	351,57
385	12,94	29,87	4,84	0,03	0,68	1,49	136,08	36,33	53,1	47,39	0,57	1,31	2,31	68,24	56,67	32,67	1,55	10673,62	14,7	20,67	70,27	12,9	27,98	5,04	0,01	0,39	1,47	142,14	22,36	52,98	65,76	0,54	1,17	2,17	70,09	53,89	35,01	1,52	NA	13,55	22,33	70,63	7,74	16,47	3,15	0,02	0,36	1,25	148,75
386	4,21	24,56	2,51	0,04	0,21	0,32	217,24	25,92	138,16	17,22	0,83	4,84	5,84	36,35	82,88	13,86	0,37	NA	17,85	19,18	70,16	-0,37	-2,86	-0,25	0,01	0,23	0,34	249,31	46,14	180,69	23,81	0,87	6,74	7,74	23,55	87,08	10,63	0,18	NA	12,7	16,38	66,53	2,24	15,13	1,61	0,02	0,25	0,39	261,92
387	8,43	10,31	4,6	1,28	2,32	3,33	198,69	27,21	26,86	27,52	0,18	0,22	1,22	30,65	18,23	90,72	1,53	28970,6	0	12,13	58,24	6,56	8,3	3,62	0,39	1,13	2	201,14	23,33	32,24	28,58	0,21	0,27	1,27	29,03	21	63,23	1,2	NA	0	12,42	64,37	5,94	9,63	2,97	0,4	2,13	3,74	182,27
388	0,69	12,14	0,46	0,15	0,37	0,39	244,19	49,77	227	3,96	0,94	16,62	17,62	22,13	94,33	16,06	0,1	NA	0	14,39	48,02	3,26	37,62	1,74	0,46	0,57	0,57	194,1	18,57	174,55	0,58	0,91	10,52	11,52	25,06	91,32	17,84	0,19	NA	0	11,62	50,77	3,98	36,17	2,48	0,19	0,31	0,31	227,56
389	-28,79	-40	-20,4	0	1,42	1,66	257,89	87,39	61,55	14,74	0,28	0,39	1,39	-14,42	28,04	32,79	1,23	20671,38	0	10,18	82,75	-3,81	-5,4	-2,32	0	1,43	1,66	221,6	79,89	56,78	13,42	0,3	0,42	1,42	12,24	29,52	17,12	1,24	21927,66	0	9,77	81,6	4,76	6,43	3,04	0	1,95	2,19	232,76
390	14,44	26,04	6,24	3,45	4,14	4,14	157,17	17,21	24,92	NA	0,45	0,8	1,8	80,96	44,53	62,13	2,71	NA	0	28,72	61,61	30,59	43,17	15,37	4,6	4,82	4,82	182,85	7,77	35,36	NA	0,29	0,41	1,41	66,86	29,14	149,55	14,85	NA	0	18,22	37,65	-17,29	-19,88	-9,33	7,38	7,77	7,77	196,9
391	32,97	87,65	10,35	0,36	1,6	1,6	114,33	74,98	43,88	NA	0,62	1,66	2,66	59,74	62,39	73,97	3,05	NA	14,44	8,41	32,38	37,05	92,2	13,12	0,23	1,78	1,78	128,92	97,38	41,88	0	0,6	1,49	2,49	55,35	59,81	79,74	3,85	NA	16,47	6,48	23,23	50,62	94,8	10,68	0,18	1,89	1,89	77
392	-7,56	-281,44	-82,16	0,07	0,14	0,5	3955,36	89,99	1332,95	488,95	0,73	27,14	37,22	-3,03	97,31	-4,01	0,5	451,47	0	49,19	1978,96	-7,27	154,07	-55,56	0,06	0,14	0,42	2780,54	71,44	947,23	288,42	0,78	-16,5	-21,18	-3,34	104,72	-2,44	0,43	NA	2,11	30,07	138,74	-9,38	-171,45	-111,47	0,03	0,07	0,3	4337,19
393	5,63	7,13	3,31	2,1	2,46	3,55	214,03	2,08	40,99	45,26	0,21	0,27	1,27	45,63	21,11	72,62	2,58	NA	0	23,52	63,73	5,48	6,6	2,93	2,59	2,99	4,79	194,21	0,78	30,1	55,05	0,17	0,2	1,2	35,24	16,94	83,43	3,4	NA	0	15,88	61,07	-9,6	-11,49	-6,19	1,19	3,36	5,23	235,63
394	27,22	93,68	12,94	0,37	1,05	1,05	173,02	58,58	86,14	0	0,71	2,44	3,44	50,27	70,94	71,39	1,06	NA	0	10,96	27,99	31,77	81,01	22,32	0,66	1,27	1,27	255,73	60,83	100,54	NA	0,61	1,55	2,55	45,25	60,79	63,84	1,08	NA	8,91	9,48	22,45	12,61	36,07	12,79	0,75	2,09	2,09	370,39
395	25,81	88,08	7,14	0,56	0,78	0,79	100,75	13,09	59,46	0,26	0,71	2,41	3,41	60,53	70,7	53,76	0,56	7304,75	0	9,61	46,85	2,26	22,9	0,87	0,62	0,71	0,72	139,6	9,32	99,23	0,35	0,9	9,12	10,12	28,76	90,12	12,94	0,46	7844,33	0	10,16	81,4	4,08	41,99	1,29	0,53	0,66	0,68	115,61
396	0,52	0,56	7,36	15,4	16,14	16,14	5109,95	231,92	313,03	0	0,06	0,07	1,07	0,52	6,19	8,46	NA	NA	0	0	0	-7,18	-7,36	-23,86	39,45	41,07	41,07	1209,59	47,28	29,13	NA	0,02	0,02	1,02	-7,18	2,43	-294,94	NA	NA	0	0	0	-1,48	-1,84	-8	7,11	8,51	8,55	1975
397	5,85	7,7	4,82	0,12	1,7	3,22	300,02	82,86	48,74	80,68	0,24	0,31	1,32	50,55	24,04	78,92	1,83	12605,71	3,1	36,84	68,85	10,09	13,04	7,26	0,33	2,41	3,49	261,84	94,95	40,82	49,66	0,22	0,29	1,29	58,04	22,58	96,4	2,05	NA	2,96	34,49	65,94	6,04	7,33	4,59	0,8	3,1	4,32	277,85
398	6,47	23,01	4,33	0,01	0,79	1,15	243,4	82,58	89,92	39,66	0,65	2,32	3,55	31,12	71,86	23,24	0,69	NA	11,01	16,48	55,85	3,39	12,67	1,66	0,02	1,01	1,35	178,37	72,95	49,19	25,01	0,68	2,52	3,74	32,61	73,24	18,46	0,84	NA	14,03	14,32	68,54	1,23	11,36	1,66	0,32	1,04	1,42	490,87
399	0,59	17,6	0,46	0,73	0,98	0,99	284,27	66,96	270,03	3,3	0,97	28,73	29,76	38,3	96,64	1,67	0,75	9250,5	0	29,45	95,1	2,29	48,03	1,98	0,74	0,88	0,9	314,6	42,36	294,5	6,4	0,95	19,99	20,99	37,51	95,24	3,58	0,35	10234,43	0	30,44	90,73	0,1	3,46	0,07	0,71	0,9	0,91	279,13
400	6,22	55,63	2,58	0,01	0,56	0,89	150,83	58,31	64,84	35,03	0,89	7,95	8,95	56,67	88,82	15,89	0,76	19180,8	42,34	20,91	74,46	7,55	52,29	2,77	0,01	0,23	1,01	133,8	20,34	72,56	76,81	0,86	5,93	6,93	48,16	85,57	15,31	1,03	26893,3	28,87	14,93	70,25	6,32	29,31	2,75	0,07	0,6	1,11	158,76
401	-5,44	-111,6	-2,02	68,61	283,11	283,11	135	4,27	0,39	0	0,95	19,53	20,53	-5,44	95,13	0,28	0,28	NA	0	0	0	4,38	21,56	0,72	NA	NA	NA	59,71	3,1	NA	NA	0,8	3,92	4,92	4,38	79,68	18,68	0,97	NA	0	0	0	-35,85	356,18	-26,28	0,27	1,93	1,93	267,6
402	11,72	31	4,09	0,53	1,57	1,57	127,12	76,29	73,66	0,01	0,62	1,64	2,64	20,82	62,18	23,82	5,18	36521	0	3,18	31,53	9,21	23,98	4,32	0,47	1,61	1,61	170,61	114,24	100,34	0,01	0,62	1,6	2,6	17,6	61,6	17,81	9,21	53400,5	0	3,94	38,63	23,15	39,62	8,4	0,24	2,39	2,39	132,43
403	1,25	7,14	0,81	0,03	0,53	0,98	234,47	67,3	117,79	64,01	0,82	4,7	5,7	45,8	82,45	11,65	0,96	9010,67	15	28,69	79,82	0,17	0,85	0,11	0,03	0,55	1,01	241,39	65,12	120,5	66,12	0,8	4,12	5,12	47	80,47	7,48	1,02	8939,9	11,94	30,97	88,47	-8,89	-65,54	-6,23	0,04	0,47	0,91	255,2
404	-6,06	-27,8	-8,82	0,08	0,57	1,09	529,8	87,54	83,61	92,92	0,71	3,24	4,59	0,42	78,21	3,64	0,92	16333,84	44,72	9,43	49,38	-6,76	-35,94	-11,74	0,01	0,37	0,77	632,25	77,52	83,74	108,41	0,74	3,94	5,32	0,22	81,19	3,56	0,71	NA	47,92	12,12	75,96	5,73	22,23	13,21	0,03	0,33	0,76	841,67
405	-43,69	-54,17	-114,56	0,48	4,93	5,27	954,5	719,07	161,68	56,86	0,19	0,24	1,24	-6,51	19,35	-194,26	10,58	NA	0	97,49	-2100,11	6,49	8,21	6,82	1,52	4,51	4,81	382,93	217,15	72,56	21,72	0,21	0,26	1,26	39,69	20,95	41,61	10,28	NA	0	34,93	71,59	-24,34	-27,29	-30,26	0,77	8,46	9,15	453,65
406	60,46	66,72	67,04	8,63	10,66	10,66	403,58	NA	37,44	NA	0,09	0,1	1,1	60,46	9,38	644,6	NA	NA	0	0	0	51,48	56,73	62,69	4,34	10,45	10,45	443,23	247,68	40,54	0	0,09	0,1	1,1	51,48	9,25	556,63	NA	NA	0	0	0	35,28	49,11	43,83	2,09	3,44	3,44	453,47
407	7,32	31,24	6,25	0,14	0,47	0,49	310,74	76,19	230,18	4,66	0,76	3,26	4,27	55,11	76,58	16,85	0,38	NA	0	40,8	70,62	4,57	18,04	3,86	0,11	0,51	0,53	307,21	81,49	205,12	4,6	0,75	2,94	3,95	55,15	74,68	15,15	0,41	NA	0	42,69	74,42	-0,46	-1,6	-0,37	0,07	0,36	0,38	292,85
408	56,45	132,37	10,72	0,53	1,14	1,14	69,12	22,29	36,64	0,03	0,57	1,34	2,34	86,96	57,35	108,3	1,2	26847,6	0	5,79	28,48	5,01	45,55	2,43	0,01	0,74	0,75	176,56	95,71	120,16	1,59	0,89	8,08	9,09	32,47	88,99	13,24	0,56	10992,92	5,7	13,32	68,64	1,38	13,72	0,42	0,01	0,64	0,65	111,31
409	8,87	47,9	1,96	0,01	0,65	0,95	80,31	41,09	54,69	19,59	0,81	4,4	5,4	55,69	81,48	15,73	0,81	NA	12,26	10,33	77,43	8,98	31,89	2,09	0,01	0,89	1,15	84,55	52,11	53,87	15,27	0,72	2,55	3,55	55,75	71,83	18,9	1,47	NA	5,95	10,86	200,13	7,44	23,45	1,56	0,02	1,14	1,23	76,54
410	12,6	32,7	4,49	0,43	0,93	1,05	129,69	23,41	46,82	5,83	0,61	1,59	2,59	109,67	61,45	42,43	1,06	11958,39	0	34,58	76,16	4,98	22,29	3,62	0,3	0,7	0,75	265,21	53,34	132	6,16	0,78	3,48	4,48	51,12	77,68	14,26	0,77	12759,68	0	33,62	77,86	3,96	11,58	2,05	0,46	0,95	1,11	189,07
411	12,15	30,03	13,98	0,75	1,64	4,47	418,93	66,68	73,34	215,1	0,22	0,55	2,47	25,74	59,54	63,25	2,19	NA	0,8	15,64	43,57	16,5	45,59	11,18	0,04	0,9	1,24	246,63	124,51	142,28	50,3	0,63	1,74	2,76	36,13	63,8	30,57	1,49	27591,61	1,22	13,3	49,91	14,03	31,14	11,68	0,08	0,58	0,93	303,73
412	21,49	83,06	6,15	0,38	1,06	1,53	104,14	41,45	61,44	29,31	0,64	2,49	3,87	129,86	74,13	35,28	3,66	NA	0	31	89,15	18,13	47,59	5,02	0,34	0,97	1,65	100,7	35,07	55,83	38,6	0,62	1,63	2,63	113,43	61,91	33,57	6,13	NA	0	26,37	87,03	8,37	21,1	2,69	0,22	0,97	1,73	117,46
413	5,52	19,25	19,48	0,55	0,58	1,39	1283,69	20,98	871,77	722,38	0,71	2,48	3,48	14,79	71,3	16,51	7,8	NA	0	32,7	63,15	25,62	58,42	25,01	0,73	1,45	1,84	355,33	135,42	189,98	76,45	0,56	1,28	2,28	38,1	56,14	50,19	NA	NA	0	12,18	30,01	21,99	29,53	18,11	1,73	4,37	4,86	300,67
414	6,61	16,85	5,46	0,07	0,69	2,33	300,98	63,01	56,78	166,77	0,61	1,55	2,55	40,91	60,79	24,22	3,17	17297,5	14,78	28,37	67,71	-3,56	-12,38	-3,68	0,01	0,37	1,77	376,54	64,58	108,87	249,14	0,71	2,48	3,48	28,31	71,28	4,68	3,23	NA	17,99	32,97	80,91	0,85	3,01	1,04	0,07	0,69	5,45	446,44
415	-32,78	-78,5	-49,42	0	0,49	0,56	548,67	110,61	166,53	16,98	0,58	1,4	2,39	-14,86	58,42	-42,56	0,75	5469,2	NA	27,02	198,29	-15,71	-47,73	-18,08	0	0,26	0,44	418,96	41,99	119,62	28,13	0,67	2,04	3,04	0,88	67,11	-7,79	0,73	13850	NA	19,1	152,53	-6,12	-22,57	-6,89	0	0,51	0,61	410,98
416	10,22	41,63	6,01	0,05	1,32	1,33	214,24	202,58	158,98	1,05	0,75	3,07	4,07	48,19	75,46	22,28	NA	NA	0,22	22,35	48,53	35,21	82,12	11,55	0,18	1,76	1,77	119,43	104,84	66,58	1,29	0,57	1,32	2,33	94,74	57,12	62	NA	NA	0	19,53	34,8	-0,12	-0,25	-0,03	0,46	1,89	1,97	88,96
417	0,77	10,76	0,25	0,09	0,47	0,69	119,35	39,17	93,92	23,36	0,93	13,04	14,04	39,52	92,88	7,18	0,29	NA	8,97	12,71	111,99	4,51	47,59	1,58	0,06	0,62	0,83	127,21	62,14	95,68	24,4	0,91	9,55	10,55	18,17	90,53	10,33	0,42	NA	12,43	4,78	53,18	4,3	33,05	1,75	0,07	0,5	0,92	148,59
418	-7,86	603,13	-7,75	0,58	0,88	0,92	358,96	103,97	350,49	15,49	1,01	-77,71	-76,71	34,99	101,3	-2,11	-0,14	13396,25	0	42,26	98,16	18,01	105,79	15,99	0,59	1,18	1,2	323,17	152,39	259,92	4,91	0,83	4,87	5,87	47,99	82,97	26,93	9,67	30898,67	0	26,62	52,48	1,12	13,51	0,98	0,62	1,08	1,11	319,44
419	0,24	0,4	0,15	0,05	0,35	2,38	230,27	16,25	59,5	122,26	0,39	0,63	1,63	35,18	38,55	24,22	1,91	NA	0	22,1	87,87	0,63	0,99	0,33	0,06	0,5	2,63	193,31	19,22	46,03	99,69	0,36	0,57	1,57	40,98	36,25	28,23	2,03	NA	0	21,43	89,35	0,54	0,82	0,28	0,04	0,63	2,71	186,49
420	2	21,28	1	0,06	1,04	1,04	181,57	150,17	135,46	NA	0,91	9,63	10,63	60,38	90,59	6,35	1	NA	9,77	29,12	86,93	1,31	14,31	0,82	0,04	1,89	1,89	227,3	207,72	101,69	NA	0,91	9,96	10,96	38,82	90,88	4,48	8,55	NA	4,71	23,42	86,04	0,15	1,1	0,08	1,01	3,06	3,06	196,57
421	1,41	4,28	2,36	0,04	0,6	0,68	608,97	41,26	114,65	9,14	0,66	2	3,03	19,27	67	0,35	0,92	13015,16	0	29,88	82,41	-13,27	-62	-21	0,01	0,4	0,49	575,76	49,15	127,05	12,13	0,77	3,62	4,67	6,27	78,59	-10,82	0,86	NA	0	30,91	113,8	-8,08	-19,77	-12,74	0,02	0,42	0,46	576
422	4,58	16,01	2,22	NA	NA	NA	176,56	69,24	NA	65,02	NA	NA	3,49	33,37	0	NA	1,54	NA	0	13,96	81,33	1,58	7,05	0,85	-0,12	0,38	0,87	196,07	71,82	145,76	73,57	0,77	3,44	4,47	25,76	77,62	6,06	0,69	NA	0	13,02	86,74	2,43	10,71	1,42	-0,13	0,62	1,15	212,54
423	-7,02	-141,16	-2,09	0,02	0,96	0,96	108,23	92,14	97,32	0	0,95	19,11	20,11	-1,39	95,03	1,11	0,76	NA	4,08	1,67	46,63	-6,86	191,45	-3,27	0,02	0,94	0,94	173,16	161,86	176,89	0	1,04	-28,89	-27,89	4,53	103,59	-1,76	-1,18	NA	0,24	5,42	88,36	14,56	135,31	7,99	0,03	1,1	1,1	200,15
424	3,31	4,67	2,38	0,59	2,61	2,74	261,78	125,98	62,51	8,2	0,27	0,38	1,41	48,5	29,05	37,52	2,18	NA	0	32,5	80,76	16,93	22,98	10,46	0,76	3,05	3,34	224,72	113,06	49,46	14,8	0,25	0,34	1,36	61,45	26,3	88,9	2,98	NA	0	27,48	64	10,92	13,72	8,03	1,24	4,29	4,56	268,32
425	8,71	16,62	23,15	0,02	1,22	1,22	967,2	542,59	449,92	0	0,48	0,91	1,91	34,56	47,57	24,04	1,39	NA	0	68,68	75,09	-5,21	-10,54	-14,19	0,13	1,23	1,23	992,07	536,86	490,45	0	0,51	1,02	2,02	24,03	50,6	-5,26	1,3	NA	0	79,68	108,26	-9,94	-25,75	-27,12	0,09	1,02	1,02	996,26
426	-38,31	-141,49	-30,7	0,47	1,11	1,11	291,63	133,08	185,38	0	0,73	2,69	3,69	-20,19	72,92	-51,14	1,33	-3292,5	6,96	14,52	-209,19	-0,04	-0,15	-0,06	0,09	0,85	1,2	533,78	280,46	369,9	129,42	0,71	2,47	3,47	15,54	71,22	8,18	1,82	NA	0	22,85	68,17	-52,4	-435,26	-44,34	0,37	0,55	0,73	308,83
427	14,78	60,16	7,14	0,07	0,38	0,5	175,95	29,88	101,89	12,34	0,72	2,93	4,07	24,82	75,44	31,64	0,37	84777,35	0,15	4,86	30,73	12,84	39,02	5,61	0,01	0,82	0,96	158,94	50,84	65,13	8,96	0,59	1,8	3,04	23,03	67,09	34,06	0,57	107273,48	0,34	4,45	30,16	16,6	43,41	7,71	0,06	1,23	1,35	169,58
428	0,65	1,43	0,26	0,03	2,04	2,04	144,51	140,02	69,55	0	0,54	1,2	2,2	247,02	54,48	1,2	NA	NA	0	97,81	98,99	0,13	0,22	0,04	0,08	3,23	3,24	102,24	97,3	30,9	0,19	0,41	0,69	1,69	350,27	40,78	0,32	NA	NA	0	98,35	99,31	0	0,01	0	0,09	2,41	2,41	131,02
429	0,06	-1,09	0,02	0,27	0,86	0,86	135,19	81,34	137,41	0	1,06	-18,09	-17,09	7,46	105,85	4,29	-0,51	7554,38	0	2,75	56,41	0,62	47,95	0,35	0,03	0,94	0,94	203,13	176,94	194,2	0	0,98	75,94	77,47	4,6	98,71	3,53	0,16	NA	0	2,22	51	8,98	92,94	3,9	0	1,06	1,06	158,53
430	2,01	13,84	1,28	0,12	0,24	0,59	231,96	23,45	195,85	69,84	0,85	5,88	6,88	11,88	85,47	11,26	0,3	NA	0	6,29	43,92	3,45	22,15	1,54	0,11	0,3	0,67	162,53	24,96	135,62	50,78	0,84	5,41	6,41	14,69	84,41	11,32	0,36	NA	0	5,02	46,9	13,77	44,76	7,01	0,01	0,22	0,55	185,83
431	-6,26	-45,97	-3,1	0	0,47	0,95	179,9	45,59	107	52,95	0,86	6,34	7,34	17,43	86,37	3,84	0,32	19455,34	0	11,71	63,34	-8,34	-1177,1	-3,54	0	0,32	0,76	154,42	38,35	124,19	55,02	0,99	140,18	141,18	17,68	99,29	-2,82	0,02	NA	0	11,04	89,81	-25,74	-496,73	-9,34	0	0,31	0,64	132,5
432	-32,69	-291,82	-22,42	-0,09	0,05	0,7	249,64	30,43	219,24	143,64	0,89	7,93	8,93	-25,61	88,8	-33,93	0,29	-4760	0	4,86	-26,62	2,22	6,78	1,91	-0,04	0,16	1	312,17	41,19	207,5	177,93	0,67	2,05	3,05	17,01	67,21	6,41	1	4232	0	12,68	81,73	-4,73	-18,81	-3,49	0,14	0,16	0,87	269,17
433	11,8	89,22	50,12	0	1,07	1,07	1545,8	1413,64	1324,59	NA	0,87	6,56	7,56	11,8	86,77	13,6	1,82	NA	0	0	0	3,37	51,83	11,61	0	0,76	1,05	1253,13	883,09	1157,56	338,01	0,93	14,35	15,36	3,76	93,49	3,61	3,78	NA	0	1,34	10,36	-2,67	-46,13	-8,04	0,04	0,71	1,02	1099,17
434	-0,89	-1,42	-0,72	1,44	2,07	2,09	294,24	62,14	37,56	1,93	0,37	0,6	1,6	9,77	37,35	23,51	2,25	15974,25	20,7	8,62	45,48	-7,09	-9,87	-3,69	2,2	2,75	2,87	189,2	28,16	41,56	6,14	0,28	0,39	1,39	8,81	28,16	11,52	3,34	14461,2	5,05	8,26	47,56	17,67	21,03	9,31	4,66	5,45	5,49	192,31
435	0,12	16,85	0,06	0,01	0,53	0,78	183,29	93,27	131,9	45,75	0,99	142,12	143,12	3,83	99,3	0,12	0,03	NA	26,47	1,87	56,87	15,44	94,71	6,71	0,08	0,57	0,64	158,17	64,51	126,61	9,29	0,84	5,13	6,13	15,44	83,7	18,45	0,35	NA	2,62	0	NA	0,08	0,56	0,04	0,09	0,65	0,65	196,67
436	-2,09	-12,28	NA	0,21	0,21	0,21	NA	NA	NA	NA	0,83	4,86	5,86	-2,02	82,95	-2,53	0,21	NA	0	NA	-14,39	-6,53	-74,01	-1856,86	0,18	0,18	0,28	103572,27	430,59	93402,35	8946,08	0,91	10,34	11,34	-6,22	91,18	-7,16	0,12	NA	0	88,24	-5,73	0	0	NA	0,18	0,18	0,28	NA
437	11,35	24,34	1,2	0,72	1,58	1,88	38,51	3,48	20,01	6,12	0,53	1,14	2,14	35,87	53,38	21,26	NA	NA	0	2,59	58,37	34,99	57,86	3,48	0,71	2,29	2,57	36,15	5,59	13,81	3,95	0,4	0,65	1,65	49,22	39,53	88,51	NA	NA	0	1,41	27,07	-16,52	-59,84	-2,06	0,38	1,38	1,38	45,42
438	0,86	2,4	0,52	0,05	0,92	1,48	217,4	86,9	65,7	60,64	0,64	1,78	2,78	35,36	64	11,18	1,86	16744,14	31,57	20,6	74,25	-1,17	-3,37	-0,73	0,03	0,61	1,39	225,37	64,29	68,95	93,24	0,65	1,88	2,88	36,73	65,26	5,81	1,77	15503,01	31,6	23,46	86,2	-11,72	-47,29	-8,45	0,03	0,48	1,18	263,07
439	2,56	4,41	0,44	2,59	2,59	2,59	63,05	0	24,03	0	0,42	0,72	1,72	15,75	42	6,09	NA	NA	0	2,29	67,5	3,38	31,69	2,31	0,47	0,55	0,55	248,89	16,98	218,58	0	0,89	8,38	9,38	10,05	89,33	22,08	0,21	NA	0	4,56	26,09	-1,22	-31,64	-1,08	0,41	0,63	0,67	323,19
440	12,26	17,43	12,63	1,56	2,15	2,26	374,97	64,67	109,26	11,74	0,3	0,42	1,42	15,3	29,63	46,56	2,12	NA	0	3,12	16,84	2,47	2,48	3,51	154,04	263,3	354,12	516,86	86,43	0,79	72,84	0	0	1	7,19	0,3	1910,23	2,22	NA	0	6,69	46,27	3,18	3,89	4,9	1	1,9	2,09	561,88
441	3,48	6,03	16,15	0,68	0,97	0,97	1689,36	146,59	499,07	0	0,33	0,57	1,73	11,09	42,29	34,02	0,86	NA	0	35,33	40,67	2,08	5,6	7,47	0,14	0,2	0,2	1308,4	53,17	813,23	0	0,63	1,69	2,69	7,83	62,87	18,85	0,43	NA	0	20,66	27,25	10,41	22,08	41,96	0,09	0,27	0,27	1471,48
442	4,83	6	1,38	0,28	5,12	5,12	64,33	97,33	20,1	NA	0,2	0,24	1,24	4,83	19,53	24,74	NA	NA	0	0	0	16,38	19,45	0,4	3,05	6,35	6,35	8,87	4,56	1,38	NA	0,16	0,19	1,19	16,38	15,76	103,96	NA	NA	0	0	0	35,78	35,78	0,79	NA	NA	NA	8,1
443	15,55	20,07	12,84	1,36	4,43	4,86	300,55	199,57	64,97	27,83	0,23	0,29	1,29	42,35	22,54	18,46	-12,33	NA	0	22,13	75,77	6,32	17,48	6,74	0,32	1,44	1,55	388,65	273,95	244,21	26,83	0,64	1,77	2,77	16,69	63,88	3,44	21,46	NA	0	11,08	90,82	4,75	8,68	4,12	1,28	2,11	2,17	316,52
444	-11,08	-1549,78	-20,67	0,01	0,2	0,37	679,18	88,97	469,16	77,12	0,99	138,9	139,9	9,14	99,29	-1,08	0,39	NA	18,26	37,72	86,11	-23,97	103,35	-31,42	0,01	0,09	0,22	477,18	40,05	473,36	57,99	1,23	-5,31	-4,31	8,26	123,19	-9,41	-0,03	NA	13,06	42,25	122,72	36,14	319,14	21,93	0,09	0,15	0,37	221,45
445	16,18	58,16	8,72	0,18	1,39	1,39	106,16	169,62	139,17	0	0,72	2,58	3,6	16,83	72,18	22,55	NA	NA	0	0,35	3,09	11,86	34,8	2,74	0,37	1,53	1,53	84,11	63,2	54,49	0	0,66	1,92	2,93	11,86	65,92	18,1	NA	NA	0	0	0	15,67	31,96	2,81	0,98	1,99	1,99	65,45
446	3,16	5,75	3,28	0,01	0,76	1,2	378,33	118,83	113,51	71,51	0,45	0,82	1,82	8,82	45,15	15,65	1,18	NA	11,99	5,89	37,54	3,84	7,96	4,35	0	0,88	1,31	412,26	154,51	142,95	76,26	0,52	1,07	2,07	9,02	51,76	13,43	1,32	NA	7,96	5,86	37,14	4,56	8,56	4,52	0	0,81	1,36	361,95
447	10,28	33,25	4,18	0,04	1,19	1,36	147,92	107,43	100,65	17,77	0,69	2,23	3,23	76,7	69,08	19,15	5,09	NA	0	26,99	83,47	4,73	13,42	1,91	0,2	1,08	1,45	146,91	81,47	94,09	35,97	0,65	1,84	2,84	84,47	64,75	11,27	6,12	NA	0	32,18	98,91	10,37	24,81	2,76	0,48	1,31	1,53	97,2
448	1	1,63	0,78	0,04	0,62	0,62	153,54	63	107,79	0	0,39	0,63	1,63	31,4	38,54	65,36	0,85	NA	0	23,69	48	36,92	70,65	38,92	1,97	4,65	4,65	383,68	153,36	57,3	0	0,48	0,91	1,91	52,55	47,74	98,16	2,85	NA	0	16,47	19,48	-0,24	-0,66	-0,29	0,22	2,69	2,69	437,38
449	0,24	0,32	0,68	0,02	1,87	2,47	1016,66	172,67	89,55	68,31	0,24	0,32	1,32	9,15	24,05	17,14	1,23	17648,44	11,24	24,89	70,46	-0,09	-0,12	-0,26	NA	1,59	2,18	1053,45	NA	99,12	75,27	0,23	0,3	1,3	8,05	23,01	15,01	1,19	19684,09	10,5	23,55	63,46	-0,09	-0,12	-0,29	0	1,94	2,67	1117,24
450	-2,56	-3,07	-4,05	0,76	1,53	2,77	576,72	56,52	73,07	91,93	0,13	0,16	1,2	8,97	16,52	106,57	1,3	NA	0	18,26	49,17	-9,09	-11,55	-15,35	0,75	1,1	2,26	615	44,73	125,04	146,98	0,21	0,27	1,27	2,43	21,34	40,44	1,49	NA	0	19,45	65,32	-0,77	-1,19	-1,36	0,46	1,19	2,28	639,8
451	0,75	0,82	1,22	10,26	13,23	13,23	586,62	129,98	43,86	0	0,08	0,09	1,09	18,79	7,99	9,45	NA	NA	0	29,06	94,95	21,73	24,29	9,61	0,8	9,75	9,75	160,93	146,02	16,33	0	0,11	0,12	1,12	57,81	10,53	206,48	NA	NA	0	15,95	57,34	2,06	4,03	0,72	0,03	1,19	2,06	128,13
452	3,93	10,63	1,91	0,14	0,98	1,36	176,9	88,9	105,36	40,56	0,63	1,7	2,7	79,7	62,99	15,11	2,17	16306	0	36,82	87,19	1,09	3,03	0,41	0,36	0,94	1,35	137,08	44,58	70,87	32,55	0,64	1,77	2,77	105,22	63,88	12,17	1,8	NA	4,74	39,21	90,46	2,5	5,3	0,75	0,08	0,99	1,58	109,75
453	-5,66	-22,51	-3,62	0,78	1,05	1,47	233,1	35,9	129,62	54,14	0,75	2,98	3,98	56,23	74,86	-2,06	2,91	12285,7	0	39,63	97,45	-12,9	-106,01	-7,15	0,02	0,74	0,94	201,75	115,68	145,41	32,03	0,88	7,22	8,22	57,01	87,83	-9,74	0,61	13465,97	7,39	38,75	107,43	-2,9	-34,56	-1,33	0,02	0,81	1	167,04
454	1,97	5,62	0,6	1,42	1,54	1,61	110,02	7,73	67,67	4,89	0,65	1,85	2,85	128,15	64,94	3,03	NA	NA	0	38,14	153,13	-1,61	-4,03	-0,33	1,71	1,76	1,76	73,8	2,18	41,28	0	0,6	1,49	2,49	119,11	59,88	-2,7	NA	NA	0	24,48	92,85	2,62	8,02	0,57	0,33	1,92	1,96	78,67
455	1,17	7,92	0,96	-0,06	0,03	0,1	300,17	23,59	256,59	17,56	0,85	5,78	6,78	14,11	85,24	16,38	0,17	6854,13	0,52	10,68	46,55	1,18	6,78	0,85	0,07	0,19	0,24	261,04	22,74	194,24	11,35	0,83	4,74	5,74	11,89	82,58	12,63	0,3	6625,92	0	7,68	49,04	4,21	18,19	2,66	-0,03	0,29	0,29	230,67
456	0,74	0,81	0,89	3,96	10,88	14,31	437,68	177,92	25,7	89,33	0,08	0,09	1,09	27,07	8,35	65,06	6,21	NA	0	31,66	81,65	2,9	3,09	3,12	8,27	15,08	22,2	391,59	101,18	14,87	107,41	0,06	0,06	1,07	27,29	6,62	90,69	6,49	NA	0	26,24	71,61	2,01	2,18	1,99	5,64	11,04	16,31	361,74
457	-4,75	-95,5	-5,99	0,34	0,35	0,35	458,96	3,86	431,36	0,44	0,95	19,12	20,12	-4,75	95,03	68,61	0,08	NA	0	0	0	18,92	63,45	18,76	0,06	0,06	0,07	361,05	NA	250,63	0,97	0,7	2,35	3,35	18,97	70,19	99,14	0,32	NA	0	0,06	0,08	9,89	16,51	6,12	0,34	0,34	0,38	225,86
458	13,37	20,25	6,13	0,64	2,12	2,12	166,82	75,73	51	0	0,34	0,51	1,51	125,8	33,97	46,25	2,08	27311,91	0	51,52	84,04	0,45	0,63	0,17	0,45	2,79	2,79	136,04	73,94	31,62	0	0,29	0,4	1,4	145,7	28,68	10,32	2,26	29776,36	0	54,28	92,79	15,15	18	9,13	1,29	3,07	3,07	220,02
459	0,22	0,28	0,23	-0,08	1	3,94	372,74	73,84	68,23	202,93	0,2	0,25	1,25	30,09	19,86	38,24	3	10936,58	0	30,58	85,84	0,86	1,2	0,51	0,1	1,13	3,21	213,64	40,7	39,84	84,14	0,28	0,39	1,39	41,92	27,93	38,69	1,85	NA	0	24,1	83,72	1,53	2,1	0,9	0,04	1,28	2,67	213,29
460	-3,7	14,31	-7,48	0	0,46	0,46	735,41	424,93	915,51	NA	1,26	-4,87	-3,87	-3,7	125,87	4,79	-0,62	NA	0	0	0	3,8	-30,66	7,54	0,06	0,71	0,71	722,02	522,85	802,28	NA	1,12	-9,07	-8,07	3,8	112,4	8,8	-0,62	NA	0,05	0	0	-8,75	50,01	-47,74	0	0,65	0,65	1991,06
461	-2,76	-4,1	-3,15	0,47	0,89	1,7	415,19	50,51	119,47	97,72	0,33	0,49	1,49	31,83	32,68	16,77	1,38	12626,89	0	39,45	95,86	0	0	NA	0,61	1,06	1,78	389,36	49,68	111,57	81,47	0,34	0,51	1,51	33,85	33,67	23,89	1,4	13957,23	0	36,21	91,11	-2,45	-3,54	-2,53	0,87	1,19	1,98	376,33
462	4,63	62,81	1,48	0,04	0,23	0,5	116,05	20,5	103,52	27,94	0,93	12,55	13,55	95,54	92,62	7,79	0,15	NA	0	28,98	89,39	-7,29	-1086,47	-3,6	0,41	0,69	0,93	180,01	33,81	121,75	29,82	0,99	148,06	149,06	46,76	99,33	-3,81	0,78	NA	26,45	26,73	99,24	-7,74	-8434,41	-6,88	0	0,36	0,55	324,55
463	3,76	9,31	2,44	0,15	0,99	1,63	236,79	57,9	57,95	47,55	0,6	1,48	2,48	48,47	59,66	12,36	1,37	19120,42	31,08	29,08	81,12	2,13	5,65	1,4	0	0,71	1,48	237,96	60,12	61,14	68,6	0,62	1,64	2,65	46,6	62,23	7,64	1,4	NA	32,18	29,07	85,34	4,34	10,33	2,68	0	0,89	1,71	225,54
464	10,86	25,64	7,06	0,42	0,87	0,97	236,61	47,69	93,71	11,27	0,56	1,32	2,36	38,78	57,67	27,17	1,41	NA	13,04	18,15	58,3	8,22	16,69	5,7	0,7	1,34	1,41	252,44	55,49	113,37	8,82	0,51	1,03	2,03	41,74	50,75	25,42	1,55	NA	2,19	23,24	61,57	4,76	11,33	3,9	0,3	1,24	1,29	299,55
465	0,69	2,55	0,46	0,02	0,53	0,65	244,05	83,54	109,46	20,66	0,73	2,7	3,7	34,3	72,96	24,51	0,54	NA	23,49	22,53	60,08	0,21	0,7	0,13	0,17	0,41	0,58	227,89	36,4	113,4	25,77	0,7	2,33	3,33	33,62	69,99	29,94	0,53	NA	16,2	20,92	55,37	-5,81	-17,62	-3,58	0,03	0,36	0,69	224,72
466	0,02	0,08	0,01	0,02	0,55	1,02	223,99	72,2	112,29	64,81	0,78	3,47	4,47	34,55	77,62	8,1	1,04	NA	25,67	21,25	74,9	7,26	20,47	3,95	0,02	0,45	1,12	198,04	47,62	86,06	73,32	0,65	1,82	2,82	44,58	64,52	25,63	1,18	NA	19,74	20,3	60,91	-4,03	-12,66	-3,31	0,01	0,46	1,15	299,23
467	22,39	74,98	15,88	0,56	1,11	1,19	258,14	99,74	179,06	13,85	0,7	2,35	3,35	47,18	70,14	41,74	1,81	20607,67	0	17,58	41,38	14,13	70,47	10,18	0,28	0,97	1,16	262,16	143,29	207,08	37,91	0,8	3,99	4,99	40,87	79,95	24,49	2,65	21746,33	0	19,26	53,38	38,86	75,15	14,08	0,5	0,91	1,91	132,23
468	1,89	3,81	1,87	0,04	0,87	2,09	360,67	97,87	69,27	147,83	0,5	1,02	2,02	28,5	50,42	39,46	2,25	8867,73	14	26,37	49,58	22,64	43,24	19,7	0,57	1,66	2,1	316,74	145,39	108,52	60,03	0,48	0,91	1,91	43,14	47,64	69,38	5,78	NA	8,26	17,83	32,31	9,7	17,28	12,95	1,33	1,87	2,38	487,61
469	1,35	1,54	0,9	5,82	6,26	7,18	243,04	13,27	29,94	27,94	0,12	0,14	1,14	27,91	12,46	10,82	8,31	NA	0	17,74	77,83	-76,87	-89,89	-58,89	5,35	5,55	5,55	278,86	8,24	39,94	NA	0,14	0,17	1,17	-41,93	14,48	-530,8	4,37	NA	0	26,77	-101,64	NA	NA	NA	NA	NA	NA	NA
470	1,77	9	0,97	0,02	0,95	1,16	200,38	77,59	53,42	17,84	0,58	2,96	5,09	10,58	58,35	10,64	0,69	10041,47	NA	4,85	84,63	1,2	7,45	0,49	0,01	0,93	1,14	149,44	62,86	43,79	14,26	0,67	4,17	6,2	12,18	83,85	7,71	0,78	15870,07	29,42	4,51	62,69	1,1	7,46	0,43	0,01	0,86	1,09	142,63
471	0,45	-2,12	0,45	0,13	0,19	0,84	363,81	25,51	416,57	284,9	1,22	-5,68	-4,67	29,35	121,42	0,37	NA	NA	3,27	28,89	142,43	0,47	-2,14	0,27	0	0,16	0,83	208,21	39,84	233,52	168,9	1,22	-5,53	-4,52	26,62	122,14	0,39	NA	NA	7,34	14,95	93,88	1,34	-3,2	0,32	0,26	0,41	0,72	85,66
472	-6,53	-14,8	-18,68	0,31	0,9	1,1	1041,69	118,6	201,42	42,33	0,56	1,27	2,27	0,81	55,89	-5,38	1,03	8260,75	23,35	21,01	109,49	0,19	0,4	0,37	0,48	1,12	1,33	710,74	97,74	154,02	32,92	0,52	1,1	2,1	7,72	52,39	4,83	1,1	10939,27	23,03	14,7	85,61	-2,06	-29,25	-3,1	0,12	0,49	0,54	548,64
473	1,21	11,54	2,45	0	0,05	0,08	736,27	31,05	322,36	15,78	0,9	8,54	9,54	10,07	89,52	6,28	0,14	27948,31	42,91	17,92	77,01	14,78	66,53	14,34	0,11	0,29	0,39	353,16	24,97	125,52	13,61	0,78	3,5	4,5	26,86	77,78	29,28	0,7	67470,47	30,2	11,72	30,66	7,41	29,33	7,84	0,02	0,39	0,49	386,63
474	33,83	39,31	27,75	4,34	6,64	8,12	298,64	80,56	34,96	52,62	0,14	0,16	1,16	54,65	13,95	261,89	26,31	NA	0	17,08	32,62	30,55	34,71	24,36	1,42	6,23	8,29	290,2	147,76	30,67	63,87	0,12	0,14	1,14	50,88	11,99	270,25	14,18	NA	0	16,21	34,18	27,08	94,13	20,16	0,66	0,96	1,29	271,77
475	9,27	11,57	8,68	2,53	3,58	3,84	341,13	60,37	57,22	14,96	0,2	0,25	1,25	40,75	19,9	72,03	2,37	NA	0	29,51	63,99	0,05	0,06	0,05	3,55	6,41	7,26	329,95	85,14	29,8	25,79	0,12	0,14	1,14	32,46	12,19	40,12	2,68	NA	0	29,38	83,77	0	0	NA	1,24	2,49	2,91	NA
476	0,8	1,03	0,7	1,03	6,8	6,87	320,76	3,88	36,96	2,39	0,22	0,29	1,29	15,84	22,41	48,66	4,24	9962,07	0	13,25	54,73	1,78	2,17	1,3	1,52	7,64	8,05	265,51	2,74	28,93	12,11	0,18	0,22	1,22	18,28	18,1	48,47	7,78	10787,57	0	12,04	57,56	7,42	11,45	4,96	0,59	3,43	3,43	243,93
477	20,24	52,34	8,76	0,2	0,24	0,47	157,51	4,45	95,14	22,04	0,61	1,59	2,59	59,52	61,33	65,8	0,56	NA	0	17	44,18	11,41	34,03	4,24	0,17	0,39	0,62	135,34	19,6	88,78	20,46	0,66	1,98	2,98	54,78	66,49	53,68	0,58	NA	0	16,13	50,51	9,94	23,68	3,21	0,23	0,52	0,84	118,02
478	8,41	10,49	13,13	3,78	6,49	6,49	568,49	83,41	30,78	0	0,2	0,25	1,25	38,11	19,89	105,32	1,47	NA	0	46,39	56,72	5,61	5,83	6,79	7,11	11,23	11,23	440,65	65,89	16,01	NA	0,04	0,04	1,04	40,6	3,67	884,27	1,64	NA	0	42,36	52,72	3,17	5,99	7,41	7,32	11,39	11,39	854,8
479	3	8,44	1,3	0,19	0,99	1,58	158,1	45,54	38,2	34,05	0,5	1,41	2,81	40,72	64,42	15,31	1,14	14004,7	22,83	16,38	90,86	2,27	6,5	0,93	0,18	0,92	1,36	149,61	49,7	36,61	29,23	0,56	1,61	2,86	39,58	65,08	12,37	1,12	13847,04	27,39	15,34	88,57	0,89	2,72	0,38	0,15	0,7	1,1	154,4
480	0,01	0,69	0,01	0,02	0,22	0,43	553,37	54,43	263,39	54,24	0,99	79,46	80,46	4,88	98,76	5,26	0,65	5602,73	14,33	7,41	49,67	0,04	3,03	0,06	0,03	0,31	0,44	620,79	46,77	166,38	22,37	0,99	83,9	84,9	7,13	98,82	4,22	0,82	86710	10,26	12,1	55,8	0,66	0,84	1,75	0,02	0,29	0,98	971,49
481	6,51	81,17	2,73	0,02	0,74	0,9	152,52	85,95	93,29	18,72	0,92	11,47	12,47	31,85	91,98	13,89	0,73	17278,23	22,88	10,62	57,3	4,9	46,92	2,25	0,02	0,58	0,79	167,33	42,27	64,45	16	0,9	8,58	9,58	30,16	89,56	13,31	0,85	21211,87	11,5	11,61	58,34	2,68	20,48	1,1	0,02	0,53	0,8	149,03
482	-2,21	160,72	-3,84	0,29	1,93	1,93	414,42	209,46	127,49	0	1,01	-73,87	-72,87	-2,16	101,37	19,18	1,31	NA	0	0,08	-1,97	1	-186,36	0,45	0,05	1,29	1,29	162,89	143,07	115,24	NA	1,01	-187,94	-186,94	1,49	100,53	67,76	3,75	NA	27,47	0,22	1,86	0,4	-512,26	0,2	0,16	1,14	1,16	182,64
483	48,82	76,04	18,11	0,61	2,94	2,94	135,06	104,48	44,89	NA	0,36	0,56	1,56	161,23	35,8	139,74	163,86	19275,8	0	41,71	63,62	5,77	7,87	2,07	0,51	2,55	2,55	130,86	58,55	28,81	NA	0,27	0,36	1,36	144,86	26,7	23,21	1,79	15457,6	0	50	93,32	-15,76	-25,76	-6,39	0,43	2,05	2,05	148,05
484	0,64	-67,05	0,64	0,31	0,66	0,99	361,36	123,71	353,13	119,9	1,01	-105,32	-104,32	59,69	100,96	1,58	-0,02	NA	0	58,62	95,64	9,04	126,36	2,97	0,5	0,91	1,09	119,68	43,64	104,96	18,89	0,93	12,98	13,98	100,84	92,85	11,44	2,96	NA	0	30,19	86,15	0,42	-64,05	0,25	0,13	0,69	0,85	214,21
485	1,68	2,03	6,02	5,81	5,81	5,81	1301,25	NA	221,64	NA	0,17	0,21	1,21	1,68	17,22	15,29	NA	NA	0	0	0	30,32	41,96	16,2	3,51	3,6	3,6	194,56	4,89	53,38	0	0,28	0,38	1,38	30,32	27,74	109,29	NA	NA	0	0	0	25,81	35,78	22,77	13,21	13,82	13,82	322
486	-11,1	-18,77	-94,37	0,16	1,51	2,56	3093,69	1104,02	843,58	903,62	0,4	0,68	1,69	-6,03	40,84	-6,23	2,49	NA	0	43,14	-925,8	-4,69	-8,42	-28,43	0,25	1,51	2,35	2206,34	829,48	670,29	565,04	0,44	0,79	1,79	-1,02	44,27	5,35	2,54	NA	0	22,26	104,31	-0,6	-1,01	-2,84	0,22	2	2,84	1721,05
487	15,44	18,02	10,28	6,24	7,3	7,37	242,45	24,43	26,05	1,87	0,14	0,17	1,17	27,43	14,31	177,85	4,36	NA	0	7,99	29,26	15,48	18,25	12,84	6,04	6,84	6,92	301,87	24,42	35,61	3,15	0,15	0,18	1,18	24,88	15,13	135,9	4,98	NA	0	7,79	28,35	8,37	12,83	8,91	0,05	0,3	0,57	388,63
488	6,53	16,55	10,52	1,66	2,13	2,44	586,35	38,52	42,89	24,92	0,48	1,22	2,54	16,58	60,56	25,33	0,81	34997,55	19,89	16,18	47,48	2,78	7,02	4,94	1,39	2,28	2,59	646,43	84,36	50,56	29,77	0,45	1,14	2,52	11,68	60,37	17,74	0,76	NA	13,34	15,8	49,65	5,05	11,46	9,05	1,71	2,12	2,42	654,83
489	-11,09	-34,78	-11,61	0,11	0,48	0,51	380,98	93,95	251,07	7,43	0,68	2,13	3,13	29,73	68,1	0,12	0,49	NA	0	42,73	93,14	2,32	5,72	1,81	0,12	0,54	0,57	284,22	69,12	161,54	5,06	0,59	1,46	2,46	53,12	59,4	27,95	0,62	NA	0	39,67	78,99	-13,26	-77,11	-18,38	0,25	0,56	0,71	505,84
490	11,2	19,67	4,14	0,24	1,1	2,09	134,67	47,29	54,91	55,06	0,43	0,76	1,76	58,33	43,06	35,19	4,29	NA	0	17,44	74,01	8,72	15,98	3,51	0,32	1,22	2,1	146,63	56,43	62,74	55,92	0,45	0,83	1,83	46,59	45,39	26,02	6,27	NA	0	15,25	72,8	2,71	4,58	1,1	0,14	1,25	2,32	147,82
491	4,04	25,67	14,71	0,95	1,19	1,19	1325,94	262,98	1105,1	NA	0,84	5,36	6,36	4,04	84,27	4,79	NA	NA	0	0	0	-167,88	148,59	-173,6	0,01	0,47	0,47	376,41	366,84	792,89	NA	2,13	-1,89	-0,89	-167,88	212,98	-78,82	NA	NA	0	0	0	21,93	127,45	10,25	0,39	1,14	1,14	170,65
492	-9,38	-11,51	-9,7	0,2	0,95	1,63	376,37	42,48	57,25	39,95	0,18	0,22	1,23	6,93	18,5	-3,33	1,12	12209,74	0	16,87	108,34	-11,08	-14,15	-9,13	0,14	0,69	1,46	299,81	29,85	53,97	42,17	0,21	0,27	1,28	8,57	21,65	-5,33	1,1	10719,94	0	16,19	103,63	-13,67	-18,03	-13,07	0,18	0,81	1,55	349,19
493	0	0	NA	9,65	9,65	9,65	NA	NA	NA	NA	0,1	0,12	1,12	0	10,37	0	NA	NA	0	NA	NA	-1,65	-1,84	NA	9,49	9,49	9,49	NA	NA	NA	NA	0,11	0,12	1,12	-1,65	10,54	-15,66	NA	NA	0	NA	NA	-0,77	-0,88	NA	8,31	8,32	8,32	NA
494	17,91	45,31	5,32	0,79	1,94	2,04	108,19	51,87	45,13	4,36	0,6	1,53	2,53	198,49	60,47	50,53	3,63	NA	0	53,67	82,33	14,89	48,1	6,39	0,53	1,35	1,46	156,15	78,12	95,65	10,11	0,69	2,23	3,23	141,26	69,04	30,82	4,49	NA	0	54,21	82,45	8,94	36,2	3,23	0,37	1,07	1,11	131,82
495	-1,46	-32,77	-14,45	0,3	1,79	1,99	3613,61	395	266,51	56,02	0,34	7,68	22,51	3,53	95,56	31,01	0,37	13725,41	0	49,46	73,37	0,09	2,05	0,69	0,53	0,62	0,88	2680,73	39,63	433,93	114,98	0,44	9,77	21,98	5,17	95,45	32,94	0,38	16436,59	0	37,41	62,28	-5,73	-25101,43	-28,53	0,37	0,63	0,75	1817,27
496	23,31	415,18	11,54	0,15	0,6	0,82	180,2	25,39	160,6	35,52	0,93	16,61	17,81	90,78	94,39	29,73	0,59	NA	0	33,4	64,88	3,23	47,11	2,89	0,41	1,03	1,32	325,46	120,08	192	55,32	0,93	13,51	14,59	51,29	93,15	6,52	0,91	NA	0	42,97	84,05	6,59	65,11	7,77	0,44	0,86	1	430,42
497	0,03	0,05	0,02	0,22	0,67	1,63	202,6	17,86	33,17	38,75	0,41	0,68	1,68	44,07	40,63	15,34	1,16	NA	17,41	24,51	84,66	0,69	1,16	0,39	0,01	0,45	1,65	205,22	19,18	39,92	54,77	0,4	0,67	1,67	45	40,27	15,23	1,21	142639,41	14,47	24,98	8,44	0,68	1,44	0,37	0,02	0,35	1,01	198,24
498	15,05	56,06	10,52	1	2,2	2,48	254,47	100,91	33,37	23,83	0,73	2,72	3,72	27,71	73,15	28,42	1,58	NA	20,12	8,85	34,51	19,06	62,57	9,06	1,15	2,33	2,62	172,98	64,91	29,46	16,27	0,7	2,28	3,28	45,25	69,54	30,47	1,91	NA	14,78	12,45	48,98	24,45	53,45	11,87	1,37	2,87	3,22	177,29
499	11,94	26,35	8,32	0,46	1,04	1,33	253,75	62,5	106,81	31,5	0,55	1,21	2,21	44,62	54,68	28,74	1,32	NA	0	22,78	63,73	26,46	44,42	11,92	0,65	1,26	1,67	163,99	32	52,59	21,65	0,4	0,68	1,68	80,32	40,44	74,85	1,42	NA	0	24,27	60,32	2,04	5,16	1,13	0,22	0,59	0,88	202,89
500	8,34	13,71	4,51	0,39	1,52	1,69	196,75	54,2	30,54	8,03	0,39	0,64	1,64	28,57	39,13	40,69	1,06	23476,68	8,9	10,93	53,08	2,41	3,69	2,22	0,38	1,64	2,31	335,8	73,45	47,29	40,08	0,35	0,53	1,53	23,38	34,85	28,55	1,14	19679,71	3,41	19,35	66,73	0,11	0,17	0,13	0,44	1,8	2,51	423,69
501	33,26	88,27	15,93	0,19	1	1,61	174,36	86,84	106,91	66,45	0,62	1,65	2,65	45,27	62,32	53,38	NA	43909,5	0	5,75	22,59	41,4	92,85	16,48	0,28	1,18	1,82	144,9	70,75	78,86	51,07	0,55	1,24	2,24	51,73	55,41	74,71	NA	69026	0	4,11	17,94	2,23	6,3	1,32	0,14	0,92	1,54	215,47
502	22,33	72,46	18,68	0,36	0,69	0,74	260,23	58,33	176,36	9,52	0,69	2,24	3,25	34,11	69,19	37,23	0,75	34334	10,57	9,86	28,31	36,82	77,24	15,29	0,23	1,29	1,31	151,17	63,42	59,7	1,03	0,52	1,1	2,1	66,7	52,32	101,02	1,2	33439	8,21	12,41	32,61	1,54	12,57	0,74	0,05	0,62	0,62	175,79
503	11,6	26,37	6,2	0,03	1,18	1,19	194,67	120,75	104,45	0,64	0,56	1,27	2,27	58,94	56,02	28,36	1,27	NA	0	25,32	71,44	28,85	41,39	17,16	0,01	2,45	2,46	216,52	148,25	60,83	0,32	0,3	0,43	1,43	72,28	30,29	104,42	2,35	NA	0	25,83	55,74	20,6	34,85	14,99	-0,12	1,95	1,95	265,72
504	1,03	4,15	0,51	0	0,8	1,17	180,77	88,54	96,3	41,74	0,75	3,05	4,05	78,83	75,3	1,36	1,43	NA	20,14	38,64	94,95	1,03	3,78	0,45	0,07	0,92	1,2	159,41	86,56	79,5	28,48	0,73	2,66	3,66	85,98	72,68	16,85	1,61	NA	20,73	37,2	82,32	0,23	0,98	0,15	0,39	1,54	2,07	235,91
505	11,28	27,87	19,67	0,02	0,57	1,11	634,59	197,33	157,24	203,24	0,59	1,47	2,47	15,21	59,52	26,95	1,18	88828,27	34,06	6,85	29,23	10,19	23,41	20,03	0,05	0,48	1,37	715,89	160,63	134,22	350,29	0,56	1,29	2,3	13,23	56,49	24,72	1,74	102998,19	35,76	5,99	24,55	7,22	16,31	3,02	0,07	0,36	1,1	152,8
506	-37,83	33,87	NA	0,02	0,34	0,36	NA	NA	NA	NA	2,12	-1,9	-0,9	6,66	211,67	-16,75	-4,84	NA	0	NA	-776,48	-28,13	20,05	-42,81	0,01	0,3	0,32	553,98	375,86	1313,53	29,88	2,4	-1,71	-0,71	18,06	240,31	-10,71	-6,04	NA	0	70,29	215,29	49,99	-23,75	64,71	0	0,16	0,19	472,5
507	2,94	9,92	1,38	0	0,73	1	170,28	79,96	95,08	30,56	0,7	2,36	3,37	4,57	70,33	19,28	0,99	NA	9,03	0,76	9,22	1,93	6,47	0,92	0	0,63	0,9	172,5	72,03	104,99	31,66	0,7	2,35	3,35	6,04	70,13	15,12	0,84	NA	8,4	1,94	28,86	2,03	6,04	0,92	0	0,63	0,86	165,43
508	-15,06	-83,02	-4490,21	0	0,46	0,46	108560,83	40054,61	87580,94	NA	0,82	4,51	5,51	-14,06	81,86	-6,09	0,29	-55969	0	296,84	-33,77	-35,12	-3124,95	-149326,4	0	9,69	9,69	1547667,74	1455520,27	150201,34	0	0,99	87,98	88,98	-33,8	98,88	-32,48	0,31	NA	0	5604,47	-35,74	-182,3	102,1	-15347,15	0,89	58,35	76,02	30727,73
509	0	0	0	1,14	2,06	2,23	102,66	38,34	41,59	7,09	0,43	0,74	1,74	61,53	42,69	19,89	8,15	NA	0	17,35	82,66	0,94	1,65	0,29	0,11	1,28	1,67	112,55	51,71	44,47	17,64	0,43	0,75	1,75	72,39	42,84	29,05	1,82	NA	0	22,09	84,05	0	0	0	0,25	1,15	1,35	136,99
510	-58,22	85,45	-26,65	0	0,19	0,41	166,64	50,21	190,58	60,58	1,68	-2,47	-1,47	15,46	168,13	-25,06	-2,06	NA	47,07	33,73	179,94	48,01	-994,47	13,96	0,13	0,85	0,85	105,85	70,28	76,62	0,01	1,05	-21,72	-20,72	110,69	104,83	55,2	0,13	NA	26,34	18,23	47,78	28,13	123,74	8,63	0,13	1,13	1,13	112,01
511	-0,96	-5,32	-0,81	0,16	1,2	1,24	307,71	218,75	230,08	7,47	0,82	4,54	5,54	39,15	81,94	6,87	3,19	12228,08	0	33,9	81,06	5,51	21,64	3,7	0,38	1,47	1,39	244,79	167,98	167,76	-13,76	0,75	2,93	3,93	51,22	74,56	13,7	9,22	18196,73	0	30,74	66,47	-11,14	-95,9	-10,68	0,19	0,97	0,99	350,06
512	-19,81	-218,88	NA	1,07	1,1	1,1	NA	NA	NA	NA	0,91	10,05	11,05	-19,81	90,95	-21,79	NA	NA	0	NA	0	-21,8	103,9	-36,95	0	0,27	0,27	616,99	126,49	446,41	NA	1,21	-5,77	-4,77	-21,37	120,98	-8,69	-0,23	NA	3,24	0,73	-4,52	2,2	-12,07	1,87	0,01	0,31	0,31	310,16
513	18,12	77,19	4,56	0,76	1,05	1,05	91,5	19,39	67,02	0	0,77	3,26	4,26	56,93	76,52	32,69	1,15	NA	0	9,76	55,88	-12,72	-78,25	-4,89	0,64	1	1	140,01	40,51	111,82	NA	0,84	5,15	6,15	24,88	83,74	-3,73	0,96	NA	0	14,47	335,97	0,1	0,67	0,05	0,55	0,8	0,97	181,85
514	18,71	20,23	20,72	12,42	14,02	16,55	403,13	30,98	19,34	49,56	0,05	0,06	1,08	34,89	7,49	467,7	4,75	23010,47	0	17,92	38,23	25,94	33,03	30,46	3,05	3,89	4,41	427,4	68,65	81,89	43,3	0,2	0,25	1,27	42,55	21,45	143,5	5,51	NA	0	19,5	32,25	20,61	23,8	33,23	1,52	4,86	7,25	588,69
515	3,3	3,94	3,11	1	1,95	2,1	342,99	52,57	55,33	8,47	0,16	0,19	1,19	14,46	16,31	143,27	1,27	11250,38	0	10,51	31,75	0,79	0,94	0,4	0,69	1,45	1,91	185,16	21,92	28,95	13,58	0,16	0,19	1,19	27,08	15,81	171,58	1,21	NA	0	13,37	46	0,72	0,86	0,41	0,73	1,88	2,04	209,86
516	10,24	24,83	10,17	0,06	0,45	0,96	361,35	67,35	111,92	89,47	0,52	1,25	2,42	51,56	58,74	47,07	0,82	NA	18,96	41,01	63,5	5,89	22,45	4,48	0,13	0,47	0,72	276,79	51,04	113,75	38,51	0,7	2,67	3,81	50,29	73,75	22,59	0,67	20732,39	13,45	33,76	72,19	1,12	13,61	0,77	0,11	0,6	0,9	252,35
517	0,06	0,14	0,06	0	1,09	1,62	363,85	184,04	132,77	92,95	0,61	1,55	2,55	30,24	60,71	8,26	1,83	20059,88	10,59	30,17	81,84	1,29	3,42	1,32	0	1,15	1,66	373,85	205,54	135,64	93,88	0,62	1,65	2,65	29,42	62,31	7,27	2,17	NA	12,08	28,89	78,06	0,96	2,44	1,07	0	1,1	1,68	407,53
518	9,18	70,29	1,95	0,01	1,31	1,38	77,32	57,53	44,48	2,84	0,74	5,63	7,66	19,23	86,95	18,74	0,66	NA	0	2,13	42,46	11,74	66,01	2,6	0	1,36	1,42	80,68	61,5	45,41	2,65	0,75	4,22	5,62	20,87	82,22	21,66	0,94	NA	0	2,02	36,53	20,18	74,08	3,17	0	1,77	1,88	57,28
519	36,93	56,87	7,2	1,45	2,61	2,61	70,99	22,15	19,53	NA	0,35	0,54	1,54	249,97	35,07	131,91	2,35	9633,2	-0,57	41,55	78,97	13,62	44,19	4,53	6,13	7,86	7,86	121,06	23,51	13,57	NA	0,69	2,24	3,24	129,13	69,17	27,23	3,01	10988,5	0	38,41	84,01	18,01	48,03	5,14	1,67	2,62	2,62	104,29
520	-0,52	-0,52	NA	NA	NA	NA	NA	NA	NA	NA	NA	NA	1	-0,52	0	NA	NA	NA	0	NA	NA	4,06	4,24	0,2	24,69	24,69	24,69	18,32	NA	0,73	NA	0,04	0,04	1,04	4,06	4,05	100,33	NA	NA	0	0	0	1,44	12,71	0,32	0,06	1,08	1,08	80,12
521	3,35	5,59	1,22	0,46	1,33	1,77	132,74	36,98	41,02	19,19	0,4	0,67	1,67	16,9	39,99	32,27	1,46	25519,58	1,59	4,94	46,85	2,85	4,85	0,93	0,03	0,83	1,56	118,46	37,1	44,57	34,04	0,41	0,7	1,7	19,67	41,17	28,74	1,55	26139,06	1,32	5,47	57,07	26,87	41,45	9,04	0,76	2,01	2,19	122,73
522	48,89	103,52	25,09	0,07	1,28	1,32	186,84	107,34	89,04	4,2	0,53	1,12	2,12	80,33	52,77	127,27	1,51	57659	0	16,14	27,42	56,45	102,04	30,93	0,09	2,09	2,11	199,46	163,92	81,76	1,94	0,45	0,81	1,81	83,96	44,68	155,11	5,73	86640	0	15,08	23,54	39,76	67,69	31,29	0,25	2,4	2,43	287,24
523	21,78	23,3	27,92	4,76	18,15	18,15	466,75	335,04	25,16	NA	0,07	0,07	1,07	53,36	6,55	342,16	86,19	NA	0	40,5	58,46	-45,59	-103,22	-8,76	0,2	1,76	1,76	69,97	54,94	35,89	NA	0,56	1,26	2,26	168,99	55,83	-81,65	5,38	NA	0	41,24	122,35	0,81	0,97	0,2	3,54	6,41	6,43	90,86
524	0,37	1,15	0,33	0,29	1,14	1,42	327,03	93,82	77,72	30,54	0,68	2,14	3,14	7,73	68,2	25,22	1,26	NA	10,12	6,62	29,52	0,11	0,68	0,06	0,17	0,87	1,19	215,04	66,28	63,39	30,75	0,84	5,38	6,38	11,28	84,32	26,06	1,14	NA	14,75	6,6	29,91	2,5	16,8	1,9	0,14	0,88	1,03	277,15
525	0	0,02	0,01	0,04	0,09	0,83	463,39	14,99	357,49	268,55	0,78	3,55	4,55	33,44	78	2,88	0,62	NA	0	42,56	90,19	0,73	3,47	0,67	0,3	0,43	0,87	332,69	35,64	259,62	115,05	0,79	3,74	4,74	31,78	78,9	2,95	0,67	NA	0	28,38	91,29	0,94	3,56	0,69	0,08	0,19	0,71	269,66
526	0	0	NA	1,07	1,3	1,31	174,63	21,53	93,89	1,12	0,65	1,89	2,89	54,77	65,43	30,56	1,56	NA	0	26,27	63,05	0	0	NA	1,19	1,36	1,37	173,45	18,81	106,34	0,92	0,65	1,89	2,89	52,45	65,4	20,37	2,68	NA	0	24,99	64,57	0	0	0	1,07	1,5	1,54	163,39
527	0,13	0,41	0,33	0,56	1,35	2,42	878,65	65,77	82,89	89,29	0,68	2,08	3,08	8,8	67,55	6,65	0,42	NA	0	20,91	62,6	-6,34	-25,09	-23,83	0,28	0,87	1,89	1368,61	88,66	151,23	156,44	0,75	2,96	3,96	2,22	74,74	-2,8	0,32	NA	0	32,19	121,93	-2,65	-13,79	-9,95	0,21	0,97	2,36	1372,05
528	-0,04	-0,08	-0,06	0,5	2,78	3,17	496,74	16,21	149,17	62,09	0,32	0,62	1,97	24,42	49,3	-0,13	NA	NA	1,11	33,38	96,62	-33,11	-38,84	-33,52	3,37	4,95	7,02	368,56	81,74	51,89	109,28	0,15	0,17	1,17	12,84	14,76	-224,28	NA	NA	0	46,52	101,14	2,01	4,28	1,96	1,73	1,89	1,9	355,02
529	1,88	12,25	1,45	0,02	0,18	0,6	282,07	30,99	234,51	99,78	0,85	5,53	6,53	5,2	84,71	7,42	0,31	75888,89	NA	2,58	19,47	2,05	14,5	1,25	0,04	0,45	0,75	222,58	73,89	187,62	56,87	0,86	6,07	7,07	4,96	85,86	6,3	0,39	73780,56	0	1,78	22,16	-5,14	-53,94	-2,77	0,04	0,45	0,86	196,55
530	21	24,46	14,64	1,22	6,1	6,16	253,8	158,5	32,48	2,22	0,14	0,16	1,16	83,13	14,15	181,75	4,44	NA	0	43,32	65,67	5,89	7,34	7,24	0,03	4,36	4,58	446,81	362,66	83,72	18,66	0,2	0,24	1,25	48,5	19,72	49,1	6,15	NA	0	52,3	79,69	5,76	6,28	7,34	8,64	11,19	11,41	465,21
531	-31,84	-48,46	-76,41	0,04	0,35	0,67	873,41	64,87	208,46	76,71	0,34	0,52	1,52	-18,23	34,29	-69,11	0,8	10481,38	2,54	32,66	104,57	-4,85	-5,05	-10,15	0,94	3,36	7,08	762,42	55,42	22,9	86,25	0,04	0,04	1,04	12,22	4,1	94,03	1,23	NA	0	35,75	84,02	-5,8	-5,97	-13,22	1,81	2,63	7,95	831,26
532	6,36	14,7	6,49	1,75	1,78	1,78	134,81	5,53	206	NA	0,57	1,31	2,31	6,36	56,77	11,2	NA	NA	0	0	0	22,55	45,64	5,25	1,72	2	2	84,79	11,65	41,78	NA	0,51	1,02	2,02	22,71	50,59	44,63	NA	NA	0	0,04	0,52	2,35	4,56	0,62	0,82	2,39	2,39	96,42
533	14,59	28,64	7,08	0,12	1,12	1,35	176,67	36,33	29,33	7,88	0,4	0,79	1,96	31,4	49,07	54,16	0,98	NA	16,27	8,16	41,58	2,29	4,49	0,98	0,08	0,97	1,17	156,18	40,05	37,13	9,25	0,43	0,84	1,96	17,38	49,09	25,54	0,98	NA	10,72	6,47	58,54	3,6	5,84	1,52	0,12	0,9	1,37	154,53
534	0,8	11,09	0,15	0,09	1,01	1,07	70,08	53,97	58,53	3,86	0,93	12,93	13,93	55,67	92,82	5,43	1,53	8935,37	0	10,56	90,18	0	-0,07	0	0	0,96	1,06	72,37	61,41	63,35	7,06	0,94	16,06	17,06	41,95	94,14	3,49	2,13	8828,42	1,47	8,34	85,38	0,06	1,14	0,01	0	0,9	1,04	70,06
535	-1,13	-4,92	-0,65	0,04	0,3	0,99	208,6	38,05	156,47	108,29	0,77	3,36	4,36	25,85	77,06	1,48	0,94	NA	0	15,46	94,48	2,26	8,72	0,8	0,06	0,24	1,02	128,52	15,08	92,12	72,64	0,74	2,87	3,87	33,99	74,13	6,14	1,01	NA	0	11,21	85,44	-16,2	-138,45	-6,93	0,1	0,29	0,61	156,04
536	11,91	71,42	5,59	0,3	0,7	1,16	170,93	53,86	132,09	61,04	0,84	5,01	6	42,45	83,32	22,35	2,3	13437,36	5,03	14,34	57,82	24,97	86,58	11	0,31	0,86	1,4	160,41	58,63	108,06	59,6	0,71	2,47	3,47	54,12	71,16	43,42	7,46	25586,78	2,35	12,84	43,61	17,15	22,48	7,59	0,43	2,39	4,26	161,56
537	-4,68	-12,43	-37,47	0,63	1,86	2,04	2913,7	403,82	369,16	67,08	0,61	1,63	2,65	1,5	62,33	-3,38	0,87	NA	0,11	49,44	-124,42	1,92	6,57	26,71	0,22	1,12	1,21	5054,06	630,39	748,77	64,55	0,61	2,07	3,41	6,91	70,71	6,41	0,59	NA	0,02	69,29	736,27	0,53	2,51	15,33	0,33	0,93	0,97	10625,83
538	29,55	33,84	35,15	2,36	8,19	8,19	433	304,36	52,18	0	0,13	0,15	1,15	29,55	12,68	232,98	NA	NA	0	0	0	-42,89	-66,76	-83,92	0,44	2,84	2,84	712,16	594,68	247,5	NA	0,36	0,56	1,56	-42,89	35,75	-119,98	NA	NA	0	0	0	-42,55	-157,76	-27,32	0,31	1,38	1,38	234,36
539	-3,34	164,46	-1,5	0,04	0,81	0,91	102,26	127,34	165,24	16,45	1,02	-50,27	-49,27	-1,07	102,03	-3,27	-0,28	NA	0	1,02	-277,23	5,91	139,54	1,22	0,03	0,86	1	75,02	58,51	70,99	10,44	0,96	22,63	23,63	9,15	95,77	6,54	1,08	NA	0	0,67	35,05	1,69	38,53	0,57	0,01	0,47	0,7	123,17
540	18,81	67,9	7,18	0,18	0,9	0,94	139,02	64,27	89,74	3,94	0,72	2,61	3,61	35,79	72,3	39,55	0,9	13282,69	0	6,49	45,55	15,99	47,63	6,26	0,33	1,24	1,3	142,54	69,02	76,73	4,78	0,66	1,98	2,98	26,48	66,44	37,12	1,57	18838,93	6,96	4,11	33,33	9,16	30,54	4,34	0,43	1,25	1,31	173,07
541	17,33	19,45	19,09	4,43	6,41	6,41	400,94	85,39	43,16	0	0,11	0,12	1,12	37,2	10,89	250,08	3	NA	0	21,89	38,56	-3,42	-3,76	-5,02	5,49	8,6	8,6	535,46	150,45	48,39	0	0,09	0,1	1,1	19,29	9,16	77,37	4,33	NA	0	33,4	69,02	18,52	20,32	19,88	5,48	10,37	10,37	391,87
542	-0,29	-0,72	NA	1,17	1,67	1,67	NA	NA	NA	NA	0,59	1,44	2,45	-0,24	59,11	-0,5	1,17	NA	41,21	NA	-21,75	-3,43	-11,94	-35,26	0,43	1,07	1,07	3746,56	216,74	58,67	0	0,71	2,46	3,48	0,95	71,3	0,93	1	15028,1	68,79	45	71,89	-0,29	-0,96	-1,57	0,49	0,7	0,7	1980,78
543	-2,26	-12,41	-985,71	1,22	1,22	1,22	111325,71	12,86	128571,43	NA	0,82	4,5	5,5	-2,26	81,81	-2,76	NA	NA	0	0	0	4,26	22,74	2,13	0,69	1,23	1,23	181,93	79,25	146,25	NA	0,81	4,34	5,34	4,26	81,28	5,24	NA	NA	0	0	0	27,74	44,24	3,13	2,21	2,68	2,68	41,23
544	3,41	5,95	6,99	0,26	0,59	1,09	747,42	78,42	236,08	120,3	0,32	0,56	1,75	8,28	42,77	34,6	0,88	NA	0	10	32,99	4,04	7,81	9,23	0,37	0,81	1,27	831,5	147,41	337,53	157,5	0,41	0,8	1,93	11,27	48,29	26,86	1,08	NA	0	16,53	39,57	2,78	5,87	7,43	0,37	0,54	1,03	976,41
545	54,6	92,88	22,08	0,65	1,82	1,86	147,24	69,91	60,02	2,75	0,41	0,7	1,7	56,1	41,22	137,3	2,66	NA	0	0,61	2,08	23,52	42,34	14,46	0,97	2,17	2,19	223,76	61,37	51,18	0,93	0,44	0,8	1,8	28,93	44,44	69,32	1,56	NA	9,32	3,32	12,17	20,72	33,66	14,34	2,54	3,92	3,95	252,63
546	-203,34	-214,86	-75,44	18,64	18,64	18,64	89,04	NA	7,16	NA	0,05	0,06	1,06	-195,17	5,36	-3791,11	NA	NA	0	3,03	-4,91	2,35	40,98	0,5	0,47	1,06	1,06	77,86	42,59	72,58	NA	0,94	16,41	17,41	30,75	94,26	2,5	NA	NA	0	6,07	91,33	-3,74	15038,89	-1,94	0,61	1	1	189,53
547	63,25	63,41	30,67	84,58	107,77	169,48	176,52	8,93	0,39	24,41	0	0	1	72,64	0,26	30635,1	1,62	61762,33	0	4,55	9	71,56	76,71	34,75	4,51	5,56	8,8	176,78	12,41	11,76	38,64	0,07	0,07	1,07	80,64	6,72	1197,52	2,3	NA	0	4,41	8,59	39,45	39,65	28,44	46,14	63,07	127,22	263,14
548	-14,9	-22,62	-4,72	0,14	1,75	1,91	115,27	46,97	29,22	4,6	0,34	0,52	1,52	163,43	34,14	-15,13	1,36	NA	0	56,47	99,22	-24,49	-48,71	-7,15	0,12	0,93	1,04	106,25	35,53	43,75	5,03	0,5	0,99	1,99	168,45	49,73	-41,79	0,97	NA	0	56,32	106,75	-4,4	-8,97	-1,29	0,03	0,9	1,01	106,73
549	-2,36	42,07	-3,77	0,1	0,38	0,6	581,53	63,31	227,95	50,58	1,06	-18,84	-17,84	3,48	105,61	2,97	0,79	NA	0	9,33	116,06	-6,23	55,42	-7,89	0,31	0,47	0,51	460,94	38,24	239,79	11,07	1,11	-9,89	-8,89	-0,53	111,25	-0,15	0,65	NA	0	7,22	-146,47	0	0	0	1,93	9,54	14,64	614,16
550	5,66	20,32	2,66	0,28	1,29	1,29	171,17	115,01	113,31	NA	0,72	2,59	3,59	36,26	72,17	13,99	2,36	NA	0	14,39	69,85	10,31	23,03	4,78	0,74	1,95	1,95	168,87	89,29	73,42	0	0,55	1,23	2,23	60,04	55,23	31,24	3,87	NA	0	23,07	69,55	3,71	10,7	1,03	0,44	1,55	1,55	101,41
551	-11,81	-40,28	-3,34	0,22	1,51	1,87	102,85	59,98	46,6	17,1	0,71	2,41	3,41	112,78	70,67	26,72	2,78	25261,5	0	35,21	83,62	30,42	62,46	8,69	0,14	2,43	2,43	104	77,75	34,01	NA	0,51	1,05	2,05	127,56	51,3	82,98	2,74	NA	0	27,76	69,97	26,43	53,71	11,01	0,79	2,16	2,26	151,99
552	-6,54	1816,19	-5,14	0,05	0,56	1,14	285,86	102,63	202,44	119,15	1	-278,72	-277,72	32,43	100,36	12,86	1,52	NA	3,64	30,61	72,82	25,6	101,37	14,09	0,25	0,76	1,51	200,35	65,76	128,72	97,58	0,75	2,96	3,96	71,28	74,75	55,3	21,86	NA	1,16	25,15	51,98	19,83	101,52	12,33	0,08	0,4	1,19	227,01
553	0,49	0,8	2,64	0,06	0,25	0,25	1978,43	143,59	752,39	0	0,39	0,64	1,64	10,21	39,02	18,37	0,68	NA	0	52,84	55,21	1,27	1,77	7,64	0,03	0,11	0,11	2193,39	43,75	601,84	NA	0,28	0,4	1,4	7,6	28,47	29,05	0,74	NA	0	38,17	42,37	1,69	3,5	10,8	0,02	0,07	0,07	2328,78
554	8,38	48	4,52	0,41	1,01	1,29	196,32	72,42	121,12	35,26	0,83	4,72	5,72	37,76	82,53	19,39	1,95	NA	0	15,84	59,12	20,4	50,72	7,38	0,15	1,1	1,45	131,71	72,21	75,43	26,29	0,6	1,49	2,49	60,84	59,77	49,23	2,51	NA	0	14,63	50,05	11,94	29,23	5,41	0,08	0,79	1,11	165,55
555	3,37	4,26	3,65	1,35	2,45	3,12	393,86	81,31	63,15	50,05	0,21	0,26	1,26	28,9	20,77	55,84	2,01	NA	3,26	27,62	67,29	7,88	9,89	6,88	1,31	2,47	3,47	317,81	68,64	57,6	60,48	0,2	0,26	1,26	40,24	20,36	76,74	2,41	NA	0,57	28,25	68,46	6,17	7,06	5,43	3,27	4,71	6,21	321,32
556	35,87	72,66	33,33	0,37	1,79	1,93	338,23	240,17	169,38	22,84	0,51	1,03	2,03	35,87	50,64	71,83	19,58	NA	0	0	0	-4,87	-13,79	-15,98	0,07	1,31	1,36	1194,7	947	764,5	34,34	0,65	1,83	2,83	-4,87	64,7	-1,62	2,97	NA	0	0	0	26,95	55,66	17,58	0,2	1,44	1,85	238,11
557	15,74	94,09	11,59	0,16	1,45	1,76	268,06	104,55	80,56	25,02	0,83	4,98	5,98	63,73	83,27	30,69	1,46	NA	0	35,34	62,04	27,21	42,29	17,57	1,07	2,07	2,47	234,98	69,84	70,04	28,58	0,36	0,55	1,55	75,95	35,65	93,39	2,67	NA	0	31,46	59,36	17,27	28,21	13,98	0,63	1,7	2,43	295,49
558	75,77	92,67	46,04	4,29	7,28	7,28	221,18	89,61	29,99	NA	0,14	0,17	1,22	82,25	18,23	570,2	NA	127001,5	0	3,93	6,27	25,82	86,46	20,95	1,07	1,42	1,42	295,29	71,58	204,75	NA	0,7	2,35	3,35	29,07	70,13	36,82	NA	70156,5	0	2,64	9,19	11,55	20,11	7,41	1,27	2,35	2,35	234,14
559	2,4	4,03	2,4	0,5	1,68	2,23	364,3	131,32	44,38	61,59	0,4	0,68	1,68	39,64	40,61	15,47	2,18	NA	18,86	37,27	80,47	2,79	8,49	2	0,16	1,73	2,35	260,94	114,95	51,44	45,66	0,66	2,01	3,04	52,63	67,14	11,07	2,08	NA	9,78	35,73	78,57	2,26	5,86	1,77	0,26	2,37	3,14	285,85
560	48,28	44,96	10,55	-13,55	-13,55	-13,55	79,51	NA	-5,81	NA	-0,07	-0,07	0,93	55,76	-7,38	-653,98	NA	NA	0	1,63	14,06	-2,09	-2,09	NA	-1946,11	-1946,11	-1946,11	NA	NA	NA	NA	0	0	1	-2,09	-0,05	4066,67	NA	NA	0	NA	0	6,11	24,24	2,12	0,13	1,11	1,11	126,53
561	12,61	68260,58	7	0	0,88	0,99	202,11	172,15	197,75	23,83	1	5410,78	5411,78	52,01	99,98	12,85	0,03	12927,44	0	21,88	75,32	0,68	94,84	0,29	0,01	0,53	0,87	153,35	75,07	145,48	49,79	0,99	137,36	138,52	82,55	99,28	4,27	0,05	9729,54	0	34,49	116,43	0,96	58,81	0,48	0	0,68	0,94	183,62
562	3,24	6,5	2,01	0,09	0,75	1,43	226,21	67,03	85,24	70,49	0,5	1,01	2,01	27,14	50,15	17,1	1,53	NA	9,76	14,86	75,16	9,82	17,21	5,39	0,11	0,85	1,61	199,86	56,17	70,26	57,59	0,43	0,75	1,75	34,77	42,94	34,41	1,56	34610,45	5,35	13,7	62,4	7,89	14,67	5,32	0,3	0,94	1,71	245,94
563	1,03	22,29	1,14	0	0,06	0,72	405,12	14,58	244,22	178,22	0,95	20,73	21,73	10,22	95,4	4,12	0,65	NA	34,26	10,24	60,8	0,93	18,12	0,81	0,01	0,19	0,73	316,31	36,85	213,4	117,43	0,95	18,5	19,51	9,72	94,87	8,81	0,63	NA	26,39	7,64	44,5	0,33	8,33	0,35	0,14	0,34	0,75	390,91
564	-33,28	-41,04	-38,93	1,58	2,79	2,79	425,89	94,11	78,17	NA	0,19	0,23	1,23	-23,44	18,93	-175,1	1,72	NA	0	11,5	-51,65	-18,74	445,33	-351,56	0,61	2,07	2,23	6827,54	1086,41	944,99	158,17	1,04	-24,76	-23,76	-12,93	104,21	-17,93	1,22	NA	0,22	109,09	-53,46	-28,82	-80,36	-201,35	0,51	1,2	2,25	2550,14
565	1,89	3,33	1,4	0,03	2,48	2,52	269	160,59	40,28	3,01	0,43	0,76	1,76	7,26	43,13	34,11	1,99	NA	10,77	3,97	22,94	10,16	14,5	5,05	0,19	4,04	4,1	180,98	109,39	28,44	1,8	0,3	0,43	1,43	16,09	29,92	93,38	2,42	NA	0,58	2,95	14,98	13	19,87	5,22	0,15	2,55	2,55	146,47
566	19,98	46,86	35,48	0,24	0,99	1	646,45	NA	290,88	4,82	0,57	1,35	2,35	21,9	57,37	36,86	1	32197,2	0	3,41	8,15	7,52	16,06	3,28	0,38	1,14	1,17	158,82	1,17	71,4	1,94	0,53	1,14	2,14	19,28	53,16	27,21	1,15	21283,7	0	5,13	40,94	3,2	9,77	1,99	0,16	0,83	0,92	227,3
567	-0,85	-6,13	-2,21	0,06	0,14	0,2	950,27	59,41	804,25	51,79	0,86	6,22	7,23	14,31	86,17	4,64	0,17	9120,36	0	39,58	72,29	-3,88	-38,74	-11,54	0,03	0,13	0,24	1083,66	102,81	957,8	99,68	0,9	8,99	10	14,52	90	1,1	0,13	NA	0	54,75	128,46	-1,5	-17,07	-4,03	0	0,14	0,24	979,31
568	9,84	11,91	9,95	0,33	5,33	8,3	368,28	71,78	25,05	75,32	0,17	0,21	1,21	28,7	17,39	104,47	2,16	NA	6,18	19,08	47,36	13,06	15,56	10,92	0,91	3,18	5,28	304,2	65,71	28,22	72,75	0,16	0,19	1,19	34,42	16,06	136,87	2,21	NA	1,98	17,85	46,01	7,78	9,22	6,49	1,16	3,63	6,36	304,78
569	0,93	1,88	0,8	0,01	0,8	1,16	314,88	110,3	75,82	54,84	0,5	1,01	2,02	21,3	50,5	20,64	1,16	30149,69	23,1	17,62	63,96	4,08	8,68	3,35	0,01	0,94	1,24	299,27	138,73	92,37	46,02	0,53	1,12	2,13	24,34	52,98	18,75	1,31	30623,34	19,66	16,66	63,85	-1,32	-2,6	-1,22	0,01	1,08	1,41	337,81
570	23,36	89,29	12,15	0,41	1,93	1,93	189,25	144,49	93,79	0,15	0,52	2	3,82	70,24	73,83	51,88	29,28	NA	0,91	24,37	56,72	18,88	90,81	11,97	1,56	2,96	2,97	230,68	95,35	68,12	0,24	0,34	1,61	4,81	39,09	79,21	65,57	2,2	NA	0	12,81	42,63	49,78	92,96	13,42	0,19	2,03	2,04	98,41
571	-5,1	-5,25	-7,33	33,82	33,82	33,82	224,35	NA	15,31	NA	0,03	0,03	1,03	-2,16	2,96	-172,37	NA	NA	0	4,22	-136,04	7,41	7,46	3,01	154,32	154,32	154,32	147,79	NA	0,95	NA	0,01	0,01	1,01	9,18	0,65	1143,24	NA	NA	0	0,72	18	6,03	6,14	2,61	57,49	57,49	57,49	158,23
572	19,43	20,86	18,48	0,11	7,63	11,06	346,22	157,14	20,92	72,94	0,07	0,07	1,07	36,24	6,86	391,03	2,89	44246,45	0	15,99	32,03	21,43	23,95	16,09	0,28	4	6,81	273,32	98,5	26,51	75,65	0,11	0,12	1,12	39,1	10,51	265,24	2,7	52018,19	0	13,27	30,16	6,2	7,79	6,63	0,26	4,46	8,76	390,28
573	10,96	47,68	5,52	0,32	0,62	1,18	183,32	32,25	106,95	61,31	0,77	3,35	4,35	69,52	77,01	23,69	1,38	14380,55	0	29,49	68,46	3,26	20,87	1,2	0,15	0,32	0,81	133,67	14,77	89,03	44,6	0,84	5,41	6,41	90,05	84,39	19,31	0,68	15303,32	0	31,87	83,24	3,31	20,82	1,2	0,16	0,3	0,75	132,03
574	0,82	2,74	0,7	0	0,6	0,62	311,37	126,46	170,76	6,07	0,7	2,34	3,34	26,43	70,1	7,4	0,53	17502,53	13,65	21,91	76,2	0,72	1,97	0,69	0,01	0,64	0,65	348,22	120,41	169,71	1,93	0,63	1,73	2,73	30,13	63,42	8,23	0,69	18289,24	12,95	28,14	78,01	0,46	1,26	0,41	0	0,63	0,65	323,11
575	8,09	22,46	4,73	0	1,05	1,2	212,63	137,67	90,52	18,68	0,64	1,78	2,78	40,81	63,97	22,44	1,45	24005,07	19,21	19,11	64,97	12,63	31,46	5,45	0,07	1,09	1,33	157,12	89,74	87,13	21,51	0,6	1,49	2,49	49,8	59,84	32,22	NA	26615,1	1,8	16,04	60,81	13,41	27,49	5,23	0,05	1,27	1,51	142,48
576	-22,27	138,91	-22,44	0,01	0,13	0,13	366,78	27,12	235,23	NA	1,16	-7,24	-6,24	3,75	116,03	-4,01	0,39	-1713,5	26,88	26,22	-275,69	-23,08	63,45	-17,13	0,06	0,17	0,2	270,16	36,13	305,5	9,47	1,36	-3,75	-2,75	-8,65	136,38	-6,88	-0,2	4292	8,86	10,71	73,64	-12,94	-20	-8,84	0,31	0,84	0,85	249,37
577	20,48	36,87	12,28	1,72	2	2	218,27	15,26	54,81	0,21	0,44	0,8	1,8	75,29	44,45	65,52	1,8	NA	0	32,86	62,73	6,24	10,24	2,93	1,69	2,34	2,34	170,82	29,71	45,76	0,19	0,39	0,64	1,64	75,5	39,11	69,68	2,22	NA	0	32,51	65,5	15,3	21,28	6,52	2,71	3,28	3,29	155,62
578	4,02	57,13	3,05	0,33	0,79	0,79	276,14	114,9	253,55	0	0,93	13,2	14,2	14,33	92,96	7,42	0,26	NA	6,68	7,82	66,62	2,9	30,34	2,02	0,48	0,76	0,76	253,61	64,95	230,37	0	0,9	9,48	10,48	17,23	90,45	9,47	0,23	NA	4,75	9,99	56,97	3,75	21,53	2,14	0,37	0,69	0,72	208,19
579	5,83	11,64	3,33	0,01	1,21	2,32	208,04	88,12	47,16	81,54	0,44	0,89	2	48,24	49,91	26,49	3,27	NA	17,8	24,24	77	11,19	23,18	7,46	0	1,08	2,22	242,67	95,03	65,7	102,22	0,45	0,94	2,07	51,63	51,72	35,28	3,02	14624,13	12,28	26,96	66,69	3,45	7,8	2,27	0	0,75	1,66	240,66
580	-0,24	-0,49	-0,12	1,1	1,84	1,87	176,11	64,41	86,56	2,71	0,52	1,07	2,07	47,8	51,73	13,2	8,05	NA	0	23,24	83,18	0,36	0,63	0,1	1,24	2,59	2,64	98,14	48,63	36,1	1,91	0,43	0,75	1,75	91,62	42,93	19,59	52,1	NA	0	24,61	98,69	0,64	1,15	0,22	2,21	2,49	2,51	123,77
581	-1,18	-2,17	-1,53	0,07	0,71	0,94	468,77	133,37	83,31	46,93	0,46	0,84	1,84	19,85	45,51	6,12	0,95	13363,5	26,59	27,09	78,53	0,01	0,02	0,02	0,06	0,83	1,05	587,13	178,66	87,85	51	0,43	0,77	1,77	20,15	43,39	8,49	0,98	13413,6	24,87	32,48	77,02	0,03	0,32	0,04	0,03	0,27	0,37	432,76
582	4,69	10,94	11,33	0,06	0,69	0,9	879,05	105,37	88,98	37,24	0,57	1,33	2,33	17,43	57,11	27,67	0,97	29328,53	45,86	30,77	46,43	5,6	15,51	13,59	0,08	0,98	1,48	882,51	128,03	61,39	72	0,55	1,51	2,77	19,17	63,86	30,02	0,98	NA	46,41	32,9	49,58	3,01	6,33	4,86	0,09	0,69	1,01	589,43
583	-24,87	101,41	-280,07	0,04	0,05	0,05	4099,42	83,55	5048,63	NA	1,25	-5,08	-4,08	-16,16	124,52	-18,32	-0,26	NA	0	98,11	-63,69	-22,36	49,07	-80,77	0,02	0,04	0,04	1315,03	35,46	1892,79	9,86	1,46	-3,19	-2,19	-7,17	145,56	-12,67	-0,5	NA	0	54,88	-620,92	-14,76	25,43	-39,67	0,03	0,03	0,04	980,88
584	0,27	0,29	1,03	0,3	2,42	2,68	1381,68	142,96	67,9	17,91	0,06	0,06	1,06	5,73	5,62	53,68	1,09	15812,71	0	20,72	86,06	0,02	0,02	0,07	0,09	0,52	0,58	1655,89	170,31	390,89	23,57	0,24	0,32	1,32	4,46	24,02	8,67	0,88	NA	0	20,24	77,4	-6,81	-9,92	-62,54	0,03	0,27	0,31	3351,92
585	-0,36	-0,81	-0,94	0,05	0,15	0,3	960,83	52,01	520,26	78,47	0,56	1,26	2,26	8,46	55,7	9,89	0,54	NA	0	23,27	59,56	9,37	17,14	12,34	0,07	0,19	0,4	479,18	26	209,36	43,93	0,45	0,83	1,83	25,54	45,31	35,33	0,68	NA	0	21,28	50,49	12,12	20,17	14,87	0,12	0,58	0,87	447,94
586	-8,48	-9,79	-1717,86	8,54	8,54	8,54	73775	0	8537,14	0	0,13	0,16	1,16	-8,48	13,46	-62,96	NA	NA	0	0	0	-3,87	-4,49	NA	8,07	8,07	8,07	NA	NA	NA	NA	0,14	0,16	1,16	-3,87	13,86	-27,91	NA	NA	0	NA	0	-4,97	-5,81	NA	7,8	7,8	7,8	NA
587	20,6	68,17	9,14	0,22	1,88	1,88	161,5	114,37	69,13	NA	0,69	2,29	3,31	66,87	69,79	44,7	3,09	16916,13	24,02	20,53	53,72	28	64,13	11,13	0,59	2,49	2,49	144,64	86,83	45,92	0	0,55	1,26	2,29	80,52	56,33	65,23	4,01	NA	20,46	20,87	52,3	26,75	62,63	10,28	0,34	1,45	1,45	140,26
588	-1,58	-24,14	-1,5	0	0,45	0,8	344	137,36	158,77	110,26	0,93	14,24	15,25	9,58	93,44	2,69	0,34	22819,1	44,03	10,55	71,93	-5,39	-317,23	-4,37	0	0,47	0,78	295,08	133,18	148,56	91,74	0,98	57,89	58,89	8,42	98,3	-0,9	0,07	10598,1	47,31	11,19	172,55	-13,62	-899,64	-10,73	0	0,23	0,23	287,48
589	24,77	51,62	10,1	0,6	1,69	2,71	148,45	35,97	33,06	34,32	0,52	1,08	2,08	76,56	52,02	61,21	1,98	NA	13,17	21,12	57,74	23,6	37,45	9,5	0,47	1,51	2,45	146,44	43,64	36,18	40,14	0,37	0,59	1,59	80,9	36,98	83,01	2,44	NA	4,08	23,05	60,96	16,22	50,55	6,57	0,28	2,5	3,87	147,92
590	-23,53	-789,07	-14,73	0,05	0,49	0,97	227,78	96,07	218	106,03	0,97	32,53	33,53	-6,56	97,02	-20,9	0,51	-1121,17	0	10,62	-345,9	5,63	59,75	2,46	0,27	0,6	1,05	159,13	46,46	142,02	63,91	0,91	9,61	10,61	27,65	90,58	9,06	1,8	NA	0	9,63	56,32	11,99	39,95	2,81	0,17	0,83	1,36	85,5
591	3,82	-29,17	4,87	9,36	14,78	14,78	464,37	29,24	5,39	NA	1,13	-8,64	-7,64	3,82	113,08	25,05	0,77	NA	0	0	0	16,57	-1203,45	15,8	1480,5	3027	3027	347,18	33,61	0,02	0	1,01	-73,64	-72,64	16,57	101,38	48,42	0,92	NA	0	0	0	5,49	148,17	3,35	257,93	607	607	222,62
592	0,53	2,7	0,5	0	1,13	1,43	343,22	238,49	138,96	65,07	0,8	4,08	5,08	17,15	80,3	9,47	3,68	17794,22	21,43	15,67	69,35	0,89	3,69	0,86	0	0,9	1,37	351,55	213,62	149,81	113,67	0,76	3,13	4,13	22,61	75,76	4,8	5,54	10269,62	25,41	20,97	117,16	0,58	2,93	0,4	0,01	0,93	1,44	250,77
593	7,83	9,18	6	4,46	5,79	6,04	278,81	46,19	34,51	8,6	0,15	0,17	1,17	76,29	14,76	83,56	3,59	13383,23	0	52,44	75,72	17,5	21,25	10,78	2,3	3,65	4,2	224,14	44,8	33,01	18,32	0,18	0,21	1,21	109,15	17,66	121,7	2,27	12008,31	0	56,44	74,8	15,22	18,58	9,08	3,04	4,25	4,72	217,7
594	33,92	76,7	11,66	0,81	1,42	1,42	125,13	24,77	40,68	NA	0,56	1,26	2,26	59,37	55,77	83,27	1,37	18365	0	8,75	30,63	-37,26	-72,5	-30,97	1,04	1,69	1,69	302,56	31,47	48,11	NA	0,49	0,95	1,95	3,27	48,61	-13,22	1,25	4523	0	33,69	98,84	-18,78	-66,08	-42,03	0,33	0,52	0,52	816,65
595	-2,72	-3,2	-3,3	0,63	1,01	1,19	442,32	23,7	63,13	11,53	0,15	0,18	1,18	8,11	15,03	-6,94	1,03	15991,86	0	13,15	107,7	7,04	8,14	10,94	0,36	1,39	1,47	565,44	73,92	71,72	5,75	0,13	0,16	1,16	16,83	13,46	61,05	1,07	18808,86	0	15,2	89,27	-168,61	-386,46	-95,88	0,37	1,24	1,27	207,56
596	3,46	31,42	1,92	0,11	0,62	1,01	202,05	89,71	176,9	71,32	0,89	8,08	9,08	23,28	88,99	14,09	1,11	11484,47	0	11	58,91	-1,83	-59,47	-1,19	0,09	0,66	1,01	236,4	128,88	226,1	79,96	0,97	31,47	32,47	9,95	96,92	0,39	1,39	NA	0	7,65	91,98	-0,73	-80,39	-0,58	0,03	0,7	0,94	293,19
597	-6,61	-8,42	-49,16	0	0,02	0,02	2708,07	11,78	560,33	0	0,21	0,27	1,27	-3,87	21,49	-8,89	0,8	-25304,88	0	20,36	-100,56	-6,65	-8,67	NA	0	0,02	0,02	NA	NA	NA	NA	0,23	0,3	1,3	-4,71	23,3	-7,15	0,77	-25728,56	0	NA	-117,48	-7,2	-9,75	-1462,44	0	0,02	0,02	74178,48
598	9,69	33,71	5,34	0,25	0,62	0,92	200,57	47,82	97,43	38,64	0,71	2,48	3,48	18,99	71,26	18,2	0,76	NA	16,03	5,12	34,52	5,5	17,85	2,93	0,36	0,8	1,07	194,12	52,26	100,26	32,17	0,68	2,2	3,25	13,63	82,27	12,19	0,98	NA	9,35	4,34	41,22	12,96	28,53	5,09	0,4	0,96	1,4	143,2
599	18,05	35,31	9,04	0,37	0,6	1,81	182,29	20,38	84,4	106,99	0,49	0,96	1,96	27,51	48,89	47,98	4,34	NA	1,83	4,74	24,7	8,34	15,75	5,77	0,04	0,36	2	251,93	37,83	112,55	192,92	0,47	0,89	1,89	17,7	47,03	26,3	8,43	NA	1,6	6,47	41,68	2,67	6,09	2,33	0,18	0,56	1,65	318,64
600	-11,41	-13,51	-2,94	5,22	7,57	7,57	93,92	24,77	10,57	0	0,16	0,18	1,18	71,47	15,53	55,37	6,87	NA	0	21,39	111,84	9,02	10,66	3,2	7,04	7,75	7,75	129,15	10,89	15,46	0	0,15	0,18	1,18	103,64	15,39	94,83	15,39	NA	0	33,57	81,38	1,83	2,84	0,28	2,67	2,67	2,67	56,15
601	-1,53	-3,82	-1,12	0,42	1,33	1,48	267,99	136,34	149,53	22,45	0,6	1,5	2,5	56,14	60,04	8,06	2,65	NA	0	42,45	88,78	-19,36	-88,25	-14,02	0,47	0,82	1,24	263,67	66,66	192,76	81,42	0,78	3,56	4,56	41,95	78,07	-18,56	3,61	NA	0	44,41	124,15	-1,3	-10,64	-1,33	0,36	0,63	1,02	374,81
602	10,9	85,91	4,75	0,19	0,92	0,95	158,74	99,72	136,94	4,39	0,87	6,88	7,88	63,35	87,31	19,66	0,78	NA	0	22,87	74,31	28,14	70,18	9,74	0,46	1,46	1,5	125,94	74,14	74,31	3,47	0,6	1,49	2,49	83,48	59,9	56,84	4,24	NA	0	19,15	60,18	7,86	15,75	2,7	0,6	1,8	1,92	125,45
603	29,77	40,39	12,84	0,86	2,87	3,86	157,03	76,72	38,3	38,51	0,26	0,36	1,36	46,64	26,3	132,53	16,7	139928,67	0	7,28	28,44	23,38	27,94	11,56	2,49	4,24	6,38	179,99	47,89	27,28	59	0,16	0,2	1,2	41,85	16,33	164,5	47,33	109819	0	9,13	36,87	28,49	35,35	16,49	2,37	4,01	5,64	211,33
604	-3,04	-11,3	-1,1	0,62	1,53	4,65	132,07	21,5	23,58	74,61	0,73	2,72	3,72	82,41	73,1	3,37	4,95	6872,05	0	31,01	89,04	9,42	32,8	4,25	0,29	0,92	2,85	164,1	32,82	51,45	100,25	0,71	2,48	3,48	78,88	71,29	16,88	6,99	8409,96	0	31,31	82,46	3,19	9,88	1,48	0,53	1,05	3,28	169,41
605	17,84	38,84	8,68	0,62	1,08	1,56	177,12	33,63	70,36	35,21	0,54	1,18	2,18	76,2	54,06	42,1	1,62	NA	1,41	28,39	66,6	18,29	30,95	7,15	0,3	1,35	2,03	142,22	47,68	38,2	31,07	0,41	0,69	1,69	92,05	40,91	58,06	2,51	NA	5,13	28,82	70,18	10,25	13,74	3,77	0,44	1,75	3,25	134,07
606	33,55	83,33	18,98	0,41	1,47	1,47	205,9	113,35	106,62	0,21	0,6	1,48	2,48	33,55	59,74	72,39	2,08	NA	0	0	0	2,37	6,74	1,16	1,89	2,15	2,15	177,73	10,01	39,3	0,15	0,65	1,85	2,85	2,37	64,9	45,07	1,52	NA	42,54	0	0	-18,33	255,13	-6,89	0,08	0,81	0,81	137,22
607	1,15	4,56	NA	0,05	0,28	0,73	NA	NA	NA	NA	0,7	2,78	3,98	1,15	74,9	1,64	0,78	0	19,29	NA	NA	0,81	3,08	0,76	0,03	0,26	0,67	342,53	28,12	82,63	52,5	0,69	2,62	3,8	12,16	73,66	17,71	0,78	NA	15,79	10,68	39,84	0,62	2,39	0,62	0,02	0,4	0,86	361,63
608	10,03	18,41	6,71	1,45	2,1	2,1	243,46	70,93	108,8	0	0,46	0,84	1,84	18,1	45,53	28,19	11,23	NA	0	5,4	35,46	13,33	18,63	15,76	8,21	8,73	8,73	430,23	23,98	46,32	NA	0,28	0,4	1,4	21,95	28,44	57,78	19,28	NA	0	10,18	29,61	4,39	5,57	6,29	6,25	6,62	6,62	523,51
609	7,12	9,8	16,15	0,04	0,62	1,39	825,45	102	176,15	137,18	0,27	0,38	1,38	34,28	27,31	75,66	1,11	5924,72	4,18	61,59	99,72	-10,97	-17,51	-21,22	0,01	0,59	1,13	703,95	135,01	231,91	126,84	0,37	0,6	1,6	18,34	37,34	-0,19	1,05	6355,67	2,16	56,69	99,04	13,95	18,96	15,38	0,15	1,19	1,89	402,33
610	11,54	46,85	4,33	0,09	1,33	1,33	136,62	125,47	83,93	0	0,75	3,06	4,06	54,95	75,36	15,32	NA	NA	12,98	16,29	68,31	12,65	33,56	5,56	0,04	1,61	1,61	160,14	154,29	72,3	NA	0,62	1,65	2,65	55,99	62,31	20,29	NA	7304	16,24	19,07	66,88	13,44	24,91	6,48	0,53	1,92	1,92	175,96
611	-1,49	-26,39	-0,94	0,01	0,51	1,03	229,71	79,12	178,67	94,74	0,94	16,77	17,77	27,67	94,37	2,62	1,09	NA	0	18,4	84,84	0,73	3,3	0,39	0,08	0,82	1,62	193,87	70,51	103,45	83,27	0,78	3,51	4,51	29,56	77,8	5,89	3,59	NA	0	15,35	77,33	0,26	1,15	0,13	0,02	0,76	1,55	189,44
612	10,1	28,72	3,63	0,04	1,42	1,42	130,79	115,56	76,67	NA	0,65	1,84	2,84	14,99	64,84	20,67	4,61	NA	5,44	1,76	20,97	20,55	49,74	3,89	0,08	1,58	1,58	68,82	59,41	38,74	NA	0,59	1,42	2,42	32,48	58,68	44,52	5,69	34988,33	1,59	2,25	22,11	20,42	84,93	3,92	0,49	1,29	1,29	70
613	5,16	12,92	13,11	0,89	1,15	1,14	925,44	60,5	549,22	-3,37	0,6	1,51	2,51	11,01	60,1	16,48	1,3	NA	0	14,87	28,12	5,39	92,45	3,69	0,09	0,46	0,74	249,47	86,03	232,19	64,86	0,94	16,17	17,17	7,85	94,17	12,22	0,19	NA	0	1,69	14,84	5,13	44,47	1,78	0,2	0,6	0,77	126,98
614	0,41	1,78	0,08	0,03	0,58	0,79	67,36	22,4	41,1	9,01	0,77	3,35	4,35	220,44	76,99	25,7	0,65	NA	0	40,72	89,51	-12,36	-22,32	-2,02	0,34	1,19	1,66	59,59	16,6	19,71	9,38	0,45	0,81	1,81	228,59	44,61	36,12	1,41	NA	0	39,45	92,2	7,97	16,56	1,88	0,75	1,63	2,03	85,96
615	14,07	17,45	13,78	0,25	2,12	4,06	356,73	95,57	50,76	101,08	0,19	0,24	1,24	28,32	19,37	86,38	2,09	NA	0,15	13,97	48,9	14,27	17,65	11,48	0,09	2,3	3,97	292,86	99,2	41,14	76,24	0,19	0,24	1,24	26,45	19,18	85,59	2,65	34201,94	1,31	9,8	46,31	14,02	19,58	10,83	0,03	1,9	2,77	281,94
616	4,31	22,65	2,86	0	0,98	1,26	241,4	93,85	50,67	27,81	0,81	4,26	5,26	20,64	80,98	11,8	1,28	22515,86	28,84	10,83	72,42	4,9	20,89	2,8	0	0,97	1,28	207,95	87,85	47,03	28,64	0,77	3,26	4,26	23,6	76,54	13,15	1,31	NA	28,02	10,68	88,43	0,1	0,42	0,05	0	1,01	1,29	190,93
617	-18,12	-18,24	NA	148,17	150,22	150,22	NA	NA	NA	NA	0,01	0,01	1,01	-18,12	0,67	-2721,74	NA	NA	0	NA	0	-0,44	-0,44	NA	NA	NA	NA	NA	NA	NA	NA	0	0	1	-0,44	0	NA	NA	NA	0	NA	0	-19,69	-20,49	-636,53	24,82	25,74	25,74	11798,75
618	0,15	4,72	0,11	0,07	0,46	0,69	273,07	83,56	211,22	48,79	0,97	30,33	31,33	19,83	96,81	-12,04	0,08	NA	1,45	14,76	157,83	3,32	54,08	1,65	0,21	0,64	0,82	180,92	54,15	124,85	22,67	0,94	15,28	16,28	19,58	93,86	6,51	0,16	NA	0	8,08	62,59	2,3	27,78	1,58	0,15	0,71	0,9	251,81
619	-137,49	309,82	-200,14	0,21	0,69	0,69	173,23	366,15	756,6	NA	1,44	-3,25	-2,25	-137,49	144,38	-95,23	NA	NA	0	0	0	21,22	3116,46	7,86	1	1	1	134,81	0,17	131,62	NA	0,99	145,89	146,89	21,22	99,32	21,36	NA	NA	0	0	0	-0,03	-0,09	-0,04	0,96	1,19	1,19	481,84
620	6,75	20,89	7,13	0,14	0,49	1,1	384,51	37,39	97,59	66,31	0,68	2,09	3,09	37,75	68,07	17,27	1,03	22778,57	NA	32,74	73,25	7,1	18,55	6,9	0,17	0,46	1,05	353,82	30,29	95,43	62,87	0,61	1,6	2,61	37,86	61,73	19,1	1,01	22965,64	12,1	29,89	72,72	5,54	14,98	5,94	0,13	0,43	0,78	391,07
621	4,02	13,04	3,64	0,3	1,24	1,62	329,62	91,88	99,64	38,23	0,69	2,24	3,24	13,05	69,15	12,96	1,37	NA	0	8,18	46,4	6,62	22,31	5,62	0,15	0,93	1,23	308,95	95,32	124,64	38,03	0,7	2,37	3,37	15,19	70,34	16,64	1,18	NA	0	7,27	39,08	7,76	21,73	5,74	0,16	0,94	1,22	269,87
622	-0,53	-30,04	-0,6	0	1	1,01	410,43	398,62	398,69	0,96	0,98	55,34	56,34	-0,52	98,23	-0,15	1,56	NA	0	0,02	25,99	-0,28	-18,07	-5,77	0	1,01	1,01	7606,02	7458,51	7406,95	NA	0,98	64,4	65,4	-0,23	98,47	0,11	1,98	NA	0	0,89	10,93	0,04	-13,4	1,25	0	0,99	0,99	12439,82
623	20,48	81,17	10,5	0	1	1,28	186,61	136,84	137,77	40,08	0,75	2,96	3,96	43,39	74,77	29,51	6,23	NA	0	11,75	45,83	21,62	55,21	10,26	0,01	1,08	1,62	172,68	110,67	103,65	56,74	0,61	1,55	2,55	48,13	60,84	37,35	22,76	53044,55	0	12,57	48,61	20,1	43,91	10,14	0	0,89	1,81	184,09
624	0,81	1,53	0,5	0,19	0,94	1,13	224,01	44,91	62,37	12,14	0,47	0,89	1,89	17,98	47,19	29,68	1,05	13148,71	0	10,57	63,48	-7	-21,54	-4,87	0,25	0,51	0,61	252,9	34,95	144,29	14,9	0,67	2,08	3,08	9,58	67,49	5,83	0,65	NA	0	11,52	80,12	8,92	25,58	3,18	0,06	0,87	0,94	130,1
625	0,4	2,13	0,23	0,04	0,53	1,3	207,46	70,86	145,25	113,28	0,81	4,4	5,4	54,26	81,49	17,46	3,66	NA	0	30,7	75,39	0,04	0,23	0,03	0	0,25	1,16	247,73	45,41	179,28	170,04	0,84	5,17	6,17	51,73	83,79	2,7	1,81	NA	1,84	35,18	91,51	0,15	0,94	0,11	0,04	0,34	1,13	254,1
626	3,53	8,39	1,73	1,66	1,77	1,77	178,34	10,26	99,87	0	0,58	1,38	2,38	3,53	57,92	6,1	NA	NA	0	0	0	10,46	49,71	14,84	0,23	1,15	1,15	516,15	370,06	401,35	0	0,79	3,75	4,75	10,46	78,95	13,25	2,18	NA	0	0	0	1,47	9,01	4,12	0,04	1,08	1,08	1025,56
627	3,57	15,35	2,5	0,06	1,07	1,09	254,91	109,05	128,47	2,67	0,72	3,09	4,3	40,37	76,75	23,31	0,97	NA	17,06	25,78	65,23	0,53	2,82	0,34	0,04	1	1,01	234,68	98,19	119,07	2,29	0,77	4,11	5,33	42,55	81,23	22,6	0,91	NA	13,66	27,09	69,85	2,67	18,62	1,67	0,02	0,83	0,85	227,57
628	4,4	11,97	5,67	0	0,98	1,83	469,1	189,02	45,78	165,37	0,63	1,72	2,72	17,9	63,25	17,43	2,41	31096,31	37,11	17,4	49,14	4,72	11,56	5,73	0	0,85	1,79	441,52	159,63	52,93	181,23	0,59	1,45	2,45	17,45	59,15	17,34	2,51	31839,87	31,25	15,44	49,75	5,3	10,11	6,2	0	0,54	2,05	427,28
629	3,86	3,96	18,2	1,95	6,86	10,93	1714,8	150,79	30,7	126,77	0,03	0,03	1,03	14,25	2,5	175,11	1,22	13101,75	0	48,93	88,58	4,4	4,52	20,48	3,21	6,49	10,03	1695,32	115,38	35,23	126,42	0,03	0,03	1,03	14,69	2,8	175,36	1,23	14170,09	0	47,92	89,35	-1,86	-1,94	-9,52	0,12	3,16	5,2	1863,15
630	9,39	61,37	2,77	0,14	1	1,17	107,44	65	75,19	12,98	0,85	5,54	6,54	92,88	84,7	24,96	1,6	28105,33	0	24,64	75,78	16,55	53,04	5,26	0,22	1,06	1,49	115,61	59,55	70,82	30,77	0,69	2,2	3,2	87,19	68,79	37,37	5,2	NA	0	22,44	65,56	8,4	63,17	2,96	0,3	0,76	1,17	128,79
631	32,4	48,92	30,11	1,02	3,17	3,17	338,3	227,33	105,37	0	0,34	0,51	1,51	32,4	33,78	95,91	NA	NA	0	0	0	19,82	23,35	19,28	1,94	6,31	6,39	354,22	229,79	39,95	3,99	0,15	0,18	1,18	21,62	15,14	138,66	24,11	NA	3,62	1,75	6,27	13,74	14,93	14,89	3,63	12,14	12,27	395,52
632	22,3	27,63	12,43	3,86	5,39	5,42	202,9	45,81	30,08	0,87	0,19	0,24	1,24	78,76	19,32	159,54	4,76	22435	0	31,47	60,04	13,56	16,44	8,68	4,92	6,21	6,26	232,96	41,99	32,35	1,6	0,18	0,21	1,21	72,1	17,51	134,86	8,25	NA	0	37,47	68,29	5,88	8,51	4,2	2,67	3,65	3,66	260,49
633	9,7	36,3	5,91	0	0,59	1,05	221,83	71,91	85,57	58,27	0,73	2,74	3,74	30,1	73,28	25,37	1,03	24125,9	31,87	12,43	45,62	4,86	14,53	2,54	0,01	0,56	1,09	190,44	50,52	61,32	50,19	0,66	1,97	2,99	27,72	66,59	16,53	1,06	18787,78	29,35	11,96	61,96	11,2	23,3	4,75	0,01	0,66	1,28	154,78
634	-8,41	243,21	-4,65	0,09	0,24	0,53	201,03	29,67	198,19	57,27	1,03	-29,9	-28,91	8,07	105,89	-3,59	-0,08	22020,41	NA	9,1	89,43	-5,84	-6,93	-2,24	0,83	2,33	4,4	139,34	24,02	15,95	33,45	0,16	0,19	1,19	11,55	15,64	-11,34	1,8	18943,36	0	6,66	97,67	-13,11	-17,32	-5,24	0,4	1,14	3,01	145,74
635	13,14	28,84	9,66	0,16	0,42	0,67	267,61	23,53	73,83	24,17	0,54	1,19	2,19	45,72	54,42	55,84	0,84	NA	15,51	23,95	49,59	1,88	4,93	1,29	0,01	0,4	0,6	248,51	41,62	67,31	21,23	0,62	1,62	2,62	35,59	61,8	26,22	0,75	NA	26,5	23,01	64,9	9	18,96	5,47	0,1	0,53	0,74	221,56
636	3,58	58,12	2,95	0,05	0,28	0,71	299,95	37,37	158,97	72,6	0,94	15,22	16,22	27,37	93,83	7,99	0,66	16264,59	2,08	19,6	71,41	5,4	45,21	3	0,01	0,28	0,7	202,13	29,45	107,74	46,58	0,88	7,37	8,37	36,01	88,06	12,14	0,62	NA	0,73	17	73,46	5,02	29,09	2,97	0,01	0,24	0,54	215,72
637	-42,53	-42,53	NA	NA	NA	NA	NA	NA	NA	NA	NA	NA	1	-42,53	0	NA	1,33	NA	0	NA	0	-57,94	-82,9	NA	1,12	1,14	1,14	NA	NA	NA	NA	0,3	0,43	1,43	-57,94	30,1	-85,59	1,09	NA	0	NA	0	-9,58	368,63	-12,36	0,03	0,99	0,99	470,97
638	1,99	2,19	2,73	11,58	11,58	11,58	499,84	0	42,7	0	0,09	0,1	1,1	100,43	9,2	21,62	NA	NA	0	135,18	135,18	41,35	48,17	32,83	7,3	7,3	7,3	289,07	NA	39,18	NA	0,14	0,17	1,17	88,89	14,17	291,69	NA	NA	0	37,76	55,34	13,69	15,63	12,25	8,84	8,84	8,84	326,53
639	16,67	265,09	5,93	0,01	0,54	0,94	129,47	54,77	104,53	42,15	0,94	14,91	15,91	99,14	93,71	23,55	0,28	15905,77	0	29,34	70,66	14,97	73,97	5,86	0,01	0,48	1,02	142,5	46,71	101,29	55,27	0,8	3,94	4,94	92,3	79,77	30,58	0,77	NA	0	30,28	68,78	4,68	20,15	1,68	0,03	0,5	0,93	130,8
640	-9,72	32,15	-10,55	0,26	0,34	0,34	395,32	24,99	303,01	0	1,3	-4,31	-3,31	1,87	130,22	13,31	0,3	NA	0	12,58	32,82	15,95	-103,62	10,04	0,28	0,46	0,46	229,08	34,34	182,05	0	1,15	-7,5	-6,5	31,03	115,39	41,19	0,31	NA	0	9,49	21,76	4,01	-24,63	1,67	0,19	0,54	0,54	151,98
641	6,63	36,4	3,04	0	0,71	0,73	167,16	76,85	97,65	1,15	0,82	4,49	5,49	46,76	81,79	20,73	0,67	NA	6,37	18,43	64,93	-7,68	-61,39	-3,92	0,18	0,51	0,73	186,04	46	139,36	32,13	0,87	7	8	36,46	87,5	6,49	0,55	NA	0	22,56	78,89	1,99	-3497,04	1,01	0,11	0,95	0,97	185,14
642	1,29	13,62	0,79	0,02	1,41	1,78	223,1	162,64	117,46	44,49	0,9	9,52	10,52	3,85	90,49	1,43	1,82	1255,29	0	1,57	57,15	3,62	32,66	1,94	0,13	1,1	1,1	194,76	162,96	167,53	NA	0,89	8,05	9,02	9,09	88,91	10,32	3,59	NA	0	2,93	36,64	27,71	79,44	12,31	0,43	1,45	1,45	162,19
643	-30,8	-50,62	-10,09	1,03	2,15	2,35	119,25	41,44	37	7,47	0,39	0,64	1,64	129,97	39,15	-63,76	2,46	NA	0	52,67	109,45	-68,15	-133,12	-22,6	0,6	1,55	1,82	120,72	45,55	48,15	13,56	0,49	0,95	1,95	114,06	48,81	-123,87	2,05	NA	0	60,43	133,77	2,44	4,98	0,75	1,46	1,98	2,43	112,68
644	12,84	15,4	14,52	0,31	5,01	5,03	411,51	295,11	62,77	1,69	0,17	0,2	1,2	17,87	16,64	92,14	3,76	NA	0	5,68	21,82	9,57	11,37	11,98	0,21	5,35	5,58	455,61	340,27	66,2	15,62	0,16	0,19	1,19	14,28	15,8	74,94	4,7	NA	0	5,89	26,92	6,62	7,73	9,6	1,12	6,03	6,31	529,51
645	21,13	31,58	14,01	-0,06	0,82	2,73	241,3	0	76,62	148,64	0,33	0,49	1,49	51,9	33,09	84,23	5,55	NA	0	20,4	48,36	7,88	14,7	3,76	-0,09	0,79	2,17	173,71	2,93	71,14	99,47	0,46	0,87	1,87	49,39	46,43	31,27	5,7	NA	0	19,81	70,42	6,36	11,35	3,34	0,37	1,09	2,4	191,38
646	0,44	3,31	0,37	0	0,7	0,83	307,82	141,33	178,1	26,76	0,76	5,78	7,57	7,53	86,79	5,03	0,51	NA	16,96	5,99	61,38	0,47	3,51	0,36	0	0,62	0,77	282,22	121,5	165,83	28,87	0,77	5,8	7,5	6,14	86,66	5,77	0,44	NA	17,41	4,4	50,51	0,76	4,48	0,57	0,04	0,77	0,98	272,25
647	0,49	1,43	0,47	0,04	0,67	1,41	343,38	94,82	73,55	114,82	0,65	1,89	2,89	24,9	65,44	6,99	1,33	NA	36,82	23,02	83,95	0,57	1,77	0,55	0,05	0,61	1,44	349,92	83,64	76,46	128,02	0,67	2,08	3,09	24,16	67,69	6,68	1,3	NA	36,52	22,68	79,48	0,12	0,38	0,12	0,02	0,43	1,09	349,54
648	33,94	55,91	15,48	1,14	1,96	2,36	166	49,68	60,19	24,3	0,39	0,65	1,65	57,57	39,3	95,56	4,75	NA	0	10,78	33,4	15,73	26,63	7,34	0,54	1,62	2,14	169,94	70,21	64,71	34,24	0,41	0,69	1,69	46,1	40,95	52,3	3,55	NA	0	14,18	53,16	6,44	9,13	3,01	0,74	2,23	2,68	170,77
649	1,58	2,73	1,98	1,55	3,82	4,68	456,89	158,74	69,79	60,47	0,42	0,73	1,73	16,42	42,24	26,15	2,14	16942,66	0	18,64	55,63	3,59	6,34	4,23	0,87	2,78	3,96	429,61	149,84	78,48	93,88	0,43	0,77	1,77	16,69	43,38	26,01	2,13	7870,5	0	15,47	53,87	0,96	1,57	1,27	1,81	4,14	6,16	482,37
650	43,19	43,73	49,02	79,17	83,39	83,39	413,12	7,71	4,79	NA	0,01	0,01	1,01	50,4	1,24	3574,87	44,43	43413,5	0	8,18	11,57	37,65	38,8	66,95	33,87	34,35	34,35	647,31	1,12	18,64	0	0,03	0,03	1,03	40,65	2,96	1270,23	NA	NA	0	5,34	6,16	38,82	38,95	50,93	370,14	397,89	397,89	478,87
651	-2,68	3,03	-8	0,02	0,14	0,3	1085,84	194,49	1624,73	254,42	1,88	-2,13	-1,13	3,21	188,4	4,04	-1,05	NA	0	17,58	44,87	-1,83	1,94	-1,63	0,08	0,17	0,32	324,39	53,47	508,47	81,25	1,94	-2,06	-1,06	3,46	194,17	3,47	-1,33	3991,6	0	4,71	42,17	-17,57	16,25	-25,29	0,07	0,15	0,27	525,35
652	5,03	28,03	8,28	0,07	0,26	0,26	599,3	92,03	482,7	0	0,82	4,58	5,58	38,83	82,07	6,13	0,23	NA	0	55,65	78,85	41,64	88,15	43,96	0,07	0,76	0,76	384,27	137,68	139,53	0	0,53	1,12	2,12	51,24	52,76	116,58	0,79	NA	15,71	10,13	13,28	9,12	14,99	26,3	0,04	0,88	0,88	1052,6
653	1,79	3,64	0,14	0,63	1,97	1,97	28,39	19,08	14,25	NA	0,51	1,03	2,03	726,42	50,74	3,54	NA	NA	0	56,52	99,61	1,53	2,5	0,09	0,05	2,58	2,58	20,69	20,07	7,93	NA	0,39	0,63	1,63	1007,08	38,74	3,95	NA	NA	0	57,15	99,63	-54,09	120,88	-18,46	0,63	4,85	4,85	124,55
654	30,97	66,84	12,18	0,32	1	1,47	143,18	51,27	75,74	36,33	0,54	1,16	2,16	39,19	53,66	71,28	2,18	34923,5	0	3,23	15,69	7,68	21,12	2,25	0,14	0,77	1,38	106,65	42,08	66,88	41,14	0,64	1,75	2,75	23,18	63,64	30,79	3,09	NA	0	4,54	38,83	7,9	54,63	4	0,15	0,36	0,63	184,83
655	1,37	3,12	1,89	0,53	0,75	1,8	501,17	58,14	274,31	294,44	0,56	1,27	2,27	14,13	55,95	2,45	NA	3467,5	0	17,56	87,11	1,01	25,66	6,83	0,89	0,89	1,04	2452,23	0	2326,97	349,35	0,96	24,3	25,3	3,5	96,05	1,16	NA	3253,33	0	16,72	63,2	21,46	91	15,1	0,04	0,08	1,19	256,76
656	-0,83	-0,85	NA	47,91	47,91	47,91	NA	NA	NA	NA	0,02	0,02	1,02	-0,83	2,09	-39,72	NA	NA	0	NA	NA	0	0	NA	NA	NA	NA	NA	NA	NA	NA	0	0	1	0	0	NA	NA	NA	0	NA	NA	0	0	NA	NA	NA	NA	NA
657	17,62	34,22	11,79	0,09	0,25	0,52	243,67	18,27	62,8	31,38	0,49	0,94	1,94	33,26	48,51	63,11	0,69	NA	21,51	10,47	35,74	16,63	33,35	9,6	0,17	0,33	0,56	210,1	16,19	62,92	22,68	0,5	1	2,01	32,55	50,14	62,72	0,68	NA	16,15	9,19	37,48	17,95	31,15	10,22	0,04	0,5	0,86	207,77
658	0	0	NA	0,13	5,05	5,05	NA	NA	NA	NA	0,99	153,69	154,69	0	99,35	0	NA	NA	0	NA	NA	0	0	NA	0,13	5,05	5,05	NA	NA	NA	NA	0,99	153,69	154,69	0	99,35	0	NA	NA	0	NA	NA	0	0	NA	0,13	5,05	5,05	NA
659	24,21	28,07	6,38	1,58	5,97	5,97	95,88	56,51	12,85	NA	0,14	0,16	1,16	46,94	13,77	279,4	5,01	NA	0	5,99	31,97	54,46	66,5	7,5	2,96	4,84	4,84	50,14	16,67	8,84	NA	0,18	0,22	1,22	84,45	18,11	364,12	7,19	NA	0	4,13	26,74	32,21	35,09	8,04	8,59	10,01	10,01	91,14
660	0,06	0,06	0,37	28,53	29,09	31,46	2234,54	38,97	70,24	169,22	0,03	0,03	1,03	9,37	3,22	1,86	NA	NA	0	57,13	99,47	0,15	0,28	0,08	0,02	1,01	2,17	195,48	88,59	89,13	104,78	0,46	0,86	1,86	58,9	46,12	0,32	NA	NA	0	31,55	98,22	0,64	1,09	0,35	0,05	1,13	2,55	200,12
661	-0,46	-7,67	-0,1	0,34	0,36	0,82	82,32	0,95	52,34	32,54	0,94	15,54	16,54	37,7	93,96	17,6	0,52	8464,14	19,9	8,63	64,43	1,17	21,65	0,36	0,27	0,32	0,84	111,37	4,33	65,33	47,52	0,95	17,48	18,48	19,95	94,59	9,57	0,59	9426,2	22,4	5,75	56,81	-14,32	1641,83	-3,78	0,34	0,42	0,83	96,34
662	19,26	53,85	11,27	-0,1	1,03	1,03	212,88	129,32	115,19	0,01	0,64	1,8	2,8	43,06	64,23	60,12	1,06	NA	0	13,92	44,27	-0,36	-0,86	-0,16	0,07	1,12	1,13	161,69	96,36	90,6	0,49	0,58	1,37	2,37	39,02	57,79	39,19	1,22	NA	0,7	17,49	70,73	18,9	40,22	7,29	0,4	1,48	1,48	140,77
663	5,26	73,21	2,22	0,06	0,68	1,09	153,8	42,12	127,93	52,59	0,93	12,93	13,93	22,05	93,21	9,12	1,92	8291,67	NA	7,1	65,83	7,67	48,59	2,47	0,28	0,8	1,33	117,23	27,7	79,72	43,41	0,84	5,33	6,33	39,44	84,21	14,06	3,81	8494,68	9,75	10,23	63,94	0,06	0,55	0,03	0	0,46	0,93	184,82
664	11,08	26,15	7,02	0,04	0,93	1,2	230,55	82,45	92,69	25,87	0,52	1,23	2,36	23,13	57,62	48,03	0,99	57076,79	0	7,63	29,68	9,27	20,24	7,32	0,08	0,97	1,18	288,36	96,73	110,48	23,25	0,46	1,01	2,18	21,71	54,22	38,75	0,88	50856,56	0	9,83	36,81	13,16	31,78	10,25	0,01	1,08	1,47	283,52
665	4,19	11,2	7,75	0,13	0,84	1,24	673,84	179,1	227,44	103,84	0,58	1,56	2,68	18,1	62,62	20,62	0,74	NA	3,93	25,76	75,16	-0,43	-1,17	-0,93	0,02	0,56	1,25	787,69	173,4	297,59	223,43	0,6	1,62	2,71	14,71	63,08	11,99	0,76	5414,11	2,58	32,77	119,21	0,53	1,29	1,03	0,01	0,4	0,97	716,51
666	-6,97	-91,73	-105,8	0,05	2,57	2,57	5524,99	1355,14	538,89	0	0,92	12,16	13,16	-6,95	92,4	1,34	1,21	NA	0	0,36	0,72	-19,31	204,29	-68,58	0,01	1,59	1,59	1292,39	662,19	418,95	0	1,09	-11,58	-10,58	-19,31	109,45	-13,41	1,4	NA	0	0	0	9,05	1453,25	76,58	0,19	0,87	0,87	3087,49
667	0,93	2,63	0,93	0,42	1,35	1,49	365,98	143,03	197,07	28,41	0,6	1,72	2,84	7,87	64,79	7,69	3,03	31387,24	4,95	6,98	56,26	7,39	19,31	3,69	0,36	1,11	1,5	181,53	76,89	95,17	40,1	0,59	1,54	2,61	21,37	61,72	21,07	2,82	13166,46	4,14	6,97	54,89	2,19	7,23	1,21	0,03	1,2	1,21	202,67
668	0	0	NA	NA	NA	NA	NA	NA	NA	NA	0	0	1	0	0	NA	NA	NA	0	NA	NA	23,38	40,56	32,7	2,22	2,36	2,36	509,22	30,56	213,41	0	0,42	0,74	1,74	23,38	42,37	55,16	NA	NA	0	0	0	0,27	2,77	0,09	0,15	0,74	0,93	126,91
669	4,22	11,95	3,09	0,1	0,2	0,83	266,95	13,58	117,82	89,82	0,65	1,83	2,83	13,69	64,71	14,45	0,83	20869,73	18,19	6,94	43,52	6,71	16,94	4,86	0,02	0,32	0,69	263,73	40,08	98,9	50,37	0,6	1,52	2,52	17,06	60,39	18,93	0,74	20707,91	21,42	7,5	42,43	4,66	15,64	3,59	0,01	0,13	0,56	281,17
670	7,76	8,93	1,48	7,6	10,38	10,38	69,26	14,72	5,29	0,02	0,13	0,15	1,15	78,21	13,1	284,82	4,82	NA	0	13,4	55,92	8,29	18,6	1,39	0,2	7,89	7,89	60,9	30,52	3,97	0,03	0,55	1,25	2,25	92,48	55,46	106,08	1,97	NA	0	14,09	47,87	0	0	NA	0,45	0,83	0,83	NA
671	3,21	19,35	1,74	0,22	0,69	1,22	196,74	59,34	126,45	66,89	0,83	5,02	6,02	63,03	83,38	17,98	0,81	16377,39	0	32,33	77,54	0,75	5,32	0,45	0,17	0,84	1,19	217,95	100,79	152,6	54,81	0,86	6,1	7,1	55,82	85,91	9,48	0,96	NA	0	32,97	87,3	0,13	0,7	0,07	0,32	0,92	1,35	190,69
672	1,81	1,97	1,54	11,31	11,31	11,31	309,55	NA	25,35	NA	0,08	0,09	1,09	89,91	8,28	21,84	15,25	NA	0	74,92	96,66	1,82	1,99	1,83	3,69	11,17	11,17	366,79	228	30,48	0	0,08	0,09	1,09	95,9	8,4	21,65	15,56	NA	0	94,8	96,8	0,84	0,91	0,82	11,62	11,62	11,62	357,88
673	0,16	0,66	0,11	-0,04	0,77	0,99	242,99	145,47	171,89	40,21	0,75	3,06	4,06	25,39	75,4	3,81	0,97	13356,1	3,28	16,84	84,5	0,12	0,65	0,1	-0,05	0,73	1,04	326,94	199,97	258,58	83,04	0,82	4,56	5,56	19,92	82,02	2,55	1,19	14462,8	1,52	17,79	84,34	0,08	0,51	0,1	0,07	0,6	1,03	480,67
674	-0,58	-1,26	-0,32	0,02	0,7	1,42	199,14	57,81	85,29	62,85	0,53	1,14	2,17	27,7	54,02	18,4	1,56	13441,24	8,09	15,47	78,08	3,56	8,54	2,04	0,01	0,82	1,48	208,56	77,99	84,52	65,15	0,51	1,23	2,4	29,93	58,26	23,59	1,56	16919,07	9,4	15,11	72,95	0,51	1,19	0,29	0,05	1,02	1,77	209,12
675	-30,51	-482,64	-49,89	-0,2	0,14	0,15	595,16	72,32	213,54	2,07	0,94	14,79	15,82	-10,51	93,68	-13,72	0,66	NA	0,14	32,7	170,91	-6,95	-493,06	-10,12	-0,11	0,07	0,08	530,53	44,61	249,76	2,94	0,98	69,91	70,99	11,32	98,59	7,5	0,53	NA	0,47	26,62	64,39	-2,47	-404,26	-2,97	0	0,42	0,44	438,41
676	11,08	12,33	7,98	9,26	9,35	10,52	262,18	1,74	19,55	23,03	0,1	0,11	1,11	91,89	10,15	174,49	4,46	10247,72	0	58,21	79,93	22,36	26,88	11,44	4,73	5,02	6,15	186,23	6,55	22,5	25,75	0,17	0,2	1,2	134,96	16,83	174,82	3,49	11398,51	0	57,61	76,54	32,03	42,61	9,64	1,95	2,19	3,88	109,89
677	2,08	18,55	1,68	0,07	1,13	1,13	292,86	249,15	234,63	0	0,89	7,9	8,9	71,95	88,77	7,33	1,55	NA	0	56,21	89,71	13,09	62,46	6,52	0,04	1,89	1,89	181,38	156,44	84,42	0	0,79	3,77	4,77	141,9	79,04	20,37	2,51	NA	0	64,19	87,03	3,2	8,66	3,05	0,05	1,81	1,81	347,71
678	20,94	48,01	2,65	1,77	1,77	1,77	46,15	0	25,74	0	0,56	1,29	2,29	20,94	56,39	37,13	NA	NA	0	0	0	7,34	48,73	9,27	0	0,48	0,48	460,23	185,22	386,66	0	0,85	5,64	6,64	7,34	84,95	8,64	0,25	NA	0	0	0	6,11	59,04	14,12	0,1	1,48	1,48	843,81
679	6,98	32,96	9,29	0,07	1,25	1,25	485,01	276,97	235,13	0,69	0,49	2,32	4,73	7	78,84	25,25	0,55	NA	0	0,03	0,24	0,45	2,01	0,96	0,12	0,57	0,61	778,88	163,93	365,48	14,89	0,47	2,11	4,45	0,45	77,53	18,8	0,32	NA	0	0	0	0,33	1,37	0,73	0,27	0,59	0,64	805,27
680	3,19	3,3	1,04	9,25	9,25	9,25	118,11	0	3,37	0	0,03	0,03	1,03	3,19	3,19	2115,25	1,32	NA	0	0	0	7,31	7,4	2,71	55,29	55,29	55,29	134,84	NA	1,57	NA	0,01	0,01	1,01	7,31	1,17	3577,64	2,85	NA	0	0	0	22,08	23,76	15,37	14,73	14,73	14,73	254,04
681	36,81	44,51	28,88	1,91	2,69	4,96	285,58	34,25	43,87	101,16	0,17	0,21	1,21	74,16	17,51	221,8	3,68	45672,73	NA	29,3	44,98	26,49	28,3	26,41	9,28	10,8	17,81	362,8	24,47	16,07	114,21	0,06	0,07	1,07	60,02	6,39	431,87	4,71	NA	0	33,42	51,33	24,84	26,29	28,88	15,45	16,22	21,79	424,38
682	-9,41	-20,01	-4,56	0,19	1,44	1,81	176,35	111,11	88,93	33,12	0,53	1,13	2,13	21,3	52,96	-10,14	6,58	NA	0	14,88	331,2	-5,75	-14,97	-3,77	0,18	1,28	1,6	238,53	155,69	141,39	45,15	0,62	1,6	2,6	14,94	61,61	-4,88	9,55	NA	0	13,56	110,83	0,23	0,76	0,12	0,29	1,1	1,4	194,97
683	0,31	6	0,06	0,02	1	1,06	74,13	68,11	69,22	3,97	0,95	18,22	19,22	254,76	94,8	2,09	NA	11812,16	0	51,82	99,05	7,9	71,96	2,39	0,11	1,18	1,2	110,27	97,32	90,84	1,89	0,89	8,11	9,11	142,94	89,02	8,88	NA	15106,47	0,01	40,91	91,93	5,06	25,06	0,99	0,03	1,23	1,26	71,37
684	-13,65	-32,24	-10,92	0,19	1,38	1,4	291,3	193,42	162,77	3,18	0,58	1,36	2,36	9,02	57,66	-11,78	2,04	685,43	0	18,14	927,28	-1,6	-6,11	-1,22	0,13	0,98	1,01	276,96	160,66	189,04	5,7	0,74	2,81	3,81	16,73	73,76	4,85	1,01	3792,25	0	13,95	147,12	-37,21	1554,08	-32,83	0,08	0,69	0,71	321,99
685	-19,79	660,52	-3,92	0,01	1,08	1,11	72,06	68,49	64,06	2,42	1,03	-34,37	-33,37	331,91	103	-19,22	NA	7349,48	0	69,63	105,76	26,31	116,04	3,89	0,18	1,43	1,51	53,86	44,42	35,32	2,65	0,77	3,41	4,41	476,47	77,33	34,02	NA	8841,42	0	66,61	93,74	10,22	34,9	1,74	0	1,52	1,61	62,24
686	-23,79	34,99	-4,61	0,05	0,12	0,56	70,48	8,49	113,65	49,81	1,67	-2,45	-1,47	106,88	167,98	-13,24	-7,35	NA	0	25,3	115,08	1,93	-5,91	0,67	0	0,33	0,72	125,52	52,37	161,51	64,43	1,33	-4,06	-3,06	78,6	132,69	2,9	-5,4	NA	0	26,44	101,15	40,93	1227,25	12,4	0,08	0,27	0,93	110,61
687	1,45	4,95	0,87	0,03	0,25	0,4	217,61	30,25	95,27	19,83	0,71	2,4	3,4	24,26	70,63	29,2	0,49	NA	18,96	13,63	48,14	1,1	4,32	0,75	0,04	0,31	0,43	248,35	34,86	91,78	16,01	0,75	2,93	3,93	22,58	74,55	26,98	0,59	19584,42	15,95	14,66	47,52	10,74	33,84	7,6	0,55	0,9	0,93	258,35
688	7,07	36,79	3,31	0,02	0,43	1,05	170,09	43,45	91,53	68,21	0,81	4,2	5,2	40,85	80,77	27,24	1,08	NA	9,37	15,78	53,53	10,96	45,4	11,4	0,05	0,47	0,75	379,71	89,12	186,08	62,18	0,76	3,14	4,14	25,79	75,86	29,56	0,71	60862,75	15,95	15,43	34,61	-6,3	-67,12	-13,51	0,04	0,36	0,56	780,46
689	48,09	60,09	17,28	2,63	4,88	5,11	130,79	57,08	25,32	5,72	0,2	0,25	1,25	66,31	19,98	240,7	NA	NA	0	6,55	23,38	49,15	57,73	15,19	1,01	2,63	3,18	112,5	26,06	16,04	9,01	0,15	0,17	1,17	58,27	14,87	362,9	1,61	NA	0	2,82	12,3	52,26	57,87	14,75	3,03	6,18	6,57	103
690	8	32,06	5,54	0	0,36	0,51	252,1	53,39	139,79	23,95	0,73	2,93	4,01	24,27	75,03	22,24	0,49	25312,82	4,64	11,27	60,76	2,81	11,57	2,08	0	0,34	0,56	268,98	53,21	125,36	36,71	0,73	3,01	4,12	17,82	75,71	19,97	0,47	22532,44	12,92	11,09	65,85	-4,03	-18,28	-3,09	0	0,32	0,52	280,39
691	0,94	18,84	0,55	0,11	1,04	1,04	214,9	187,85	201,56	0,01	0,95	19,1	20,1	6,49	95,02	2,35	3,25	5046,2	0	3,28	228,62	0,52	12,18	0,29	0,04	1,03	1,03	206,4	193,72	195,06	NA	0,96	22,63	23,63	5,69	95,77	1,89	3,19	14271,83	0	2,93	67,86	-0,13	-3,28	-0,07	0,05	0,98	1,04	207,03
692	2,45	13,15	1,19	0,23	1,06	1,26	177,04	83,84	101,54	21,17	0,81	4,35	5,37	34,47	81,39	14,32	1,27	18716,11	14,54	15,58	74,72	4,57	23,84	1,85	0,16	0,85	1,01	147,06	60,46	86,36	14,01	0,81	4,22	5,22	53,07	80,83	14,77	1	31385,69	15,82	19,6	77,57	5,62	29,13	2,01	0,04	1,03	1,16	130,32
693	17,47	-7,32	4,17	0,09	0,12	0,61	86,99	3,82	141,77	69,88	3,38	-1,42	-0,42	47,03	338,52	5,16	NA	5460	0	7,06	45,59	34,82	-25,38	5,24	0,07	0,24	0,71	54,81	12,6	69,21	36,38	2,37	-1,73	-0,73	82,13	237,21	14,69	NA	10368	12,68	7,12	53,28	2,85	-7,02	1,13	0,61	1,19	1,33	144,5
694	8,88	10,18	11,4	3,13	4,75	6,65	467,35	72,36	44,69	85,78	0,13	0,15	1,15	21,01	12,82	103,99	2,52	32848,55	0	15,58	42,35	9,65	11,04	11,08	2,6	4,26	7,04	418,09	64,57	38,94	109,89	0,13	0,14	1,14	21,68	12,64	108,11	2,68	NA	0	13,82	41,9	8,31	9,31	9,29	3,06	5,27	9,61	407,96
695	-8,25	-11,74	-20,96	1,04	3,01	3,01	924,72	519,05	263,05	0	0,3	0,42	1,42	10,61	29,68	-27,8	5,27	4383	0	47,92	166,22	-21,79	-30,3	-59,66	0,12	3,48	3,48	996,63	881,84	261,87	NA	0,28	0,39	1,39	14,96	28,08	-40,29	9,82	8090,5	0	100,62	131,63	-12,55	-15,1	-15,32	0,38	6,69	6,69	445,74
696	-40,33	24,33	-28,79	0,02	0,65	0,65	259,88	165,39	247,57	0	2,66	-1,6	-0,6	-14,73	265,72	-2,1	-0,07	NA	92,07	18,27	57,51	90,91	-24,79	9,96	0	0,25	0,25	39,88	36,31	144,89	NA	4,67	-1,27	-0,27	175,59	466,73	37,37	-52,37	NA	99,39	9,28	27,79	54,46	562,5	38,28	0,23	0,99	0,99	256,54
697	10,1	12,39	4,82	2,01	2,63	4,71	173,64	16,47	26,38	55,66	0,18	0,23	1,23	112,69	18,49	92,09	2,99	8844,17	0	48,94	85,37	14,34	20,13	7,6	2	2,17	3,53	193,01	7,76	44,98	62,22	0,29	0,4	1,4	100,65	28,76	67,17	4,33	10176,62	0	45,77	81,11	12,19	20,16	7,44	0,98	1,26	2,45	222,85
698	21	88,5	91,62	0,03	0,03	0,15	1588,22	0,08	1192,6	146,34	0,76	3,21	4,21	21	76,27	38,1	0,27	NA	0	0,01	0,01	-21,98	-413,88	-170,75	0	0,01	0,08	2827,99	16,88	2630,81	173,59	0,95	17,83	18,83	-14,46	94,69	-13,56	0,06	NA	0	58,39	-406,59	8,05	58,55	43,5	0	0,06	0,11	1971,26
699	30,74	69,24	8,05	0,61	0,84	1,8	95,32	11,23	49,8	48,59	0,54	1,23	2,25	143,71	55,61	63,46	12,82	NA	0	29,58	80,29	-1,34	-3,89	-0,51	0,27	0,55	1,52	138,07	24,82	88,24	87,05	0,65	1,9	2,91	77,72	65,67	0,99	38,77	NA	0	29,99	96,07	-6,65	-15,82	-1,97	0,56	0,7	1,79	107,9
700	55,12	95,79	15,74	0,24	2,23	2,23	103,96	86,87	43,57	NA	0,42	0,74	1,74	59,57	42,46	135,97	10,99	169357	0	1,27	5,96	23,04	38,6	8,99	0,02	2,31	2,36	142,03	123,48	52,96	2,77	0,4	0,67	1,68	27,5	40,31	67,53	6,75	66143	0,71	1,74	12,01	15,48	27,03	6,69	0,06	0,85	1,11	157,7
701	3,67	4,36	1,69	8,62	8,62	8,62	167,49	NA	19,22	NA	0,16	0,19	1,19	125,47	15,84	23,17	NA	NA	0	56,04	96,26	0,56	0,71	0,24	6,64	6,64	6,64	155,33	NA	23,14	NA	0,21	0,26	1,26	111,26	20,94	2,68	NA	NA	0	47,24	99,12	3,55	3,99	1,75	10,16	10,17	10,17	179,94
702	2,24	26,47	0,85	0,02	0,69	1,03	138,21	83,6	101,85	42,58	0,92	10,82	11,82	55,82	91,54	5,57	1,39	29690,1	16,41	20,35	85,41	2,59	22,96	0,8	-0,11	0,55	1,03	112,19	64,27	82,8	48,13	0,89	7,85	8,85	59,42	88,7	6,42	1,33	NA	13,44	17,51	82,45	0,97	8,97	0,4	0,03	0,6	1,15	150,03
703	3,36	16,43	2,92	0,09	0,2	0,42	315,86	17,2	160,31	36,5	0,8	3,89	4,89	37,27	79,54	13,27	0,6	NA	26,61	29,42	77,24	3,81	16,27	3,53	0,07	0,19	0,48	338,04	23,25	191,94	55,62	0,77	3,27	4,27	36,71	76,61	13,97	0,57	NA	16,65	30,56	74,03	1,11	4,05	0,96	0,03	0,19	0,44	314
704	24,13	-44,79	5,77	2,7	3,07	6,37	87,09	3,75	10,02	33,56	1,54	-2,86	-1,86	138,67	153,88	24,36	3,24	NA	0	27,4	75,31	9,23	-21,9	2,18	3	3,91	7,13	85,9	7,08	9,43	30,72	1,42	-3,37	-2,37	139,48	142,14	9,78	3,89	NA	0	30,74	86,04	7,48	-20,96	1,84	1,23	1,99	4,41	89,93
705	0,64	1,58	0,31	0,92	1,62	1,71	175,11	70,54	101,19	9,44	0,6	1,48	2,48	121,83	59,6	1,07	NA	10873	0	58,3	97,71	2,96	8,65	1,56	0,83	1,48	1,54	191,77	80,04	122,99	7,57	0,66	1,92	2,92	111,86	65,78	4,5	NA	12290,5	0	57,37	98,3	25,03	36,36	14,01	2,17	3,31	3,33	204,31
706	11,22	16,93	3,62	0,06	1,94	1,95	117,57	71,22	35,81	0,25	0,34	0,51	1,51	98,15	33,74	66,63	1,83	14016,59	1,73	28,08	76,84	19,37	37,64	6	0,2	1,63	1,64	112,83	73,8	46,28	0,44	0,49	0,94	1,94	85,93	48,55	61,28	2,17	NA	4,79	20,63	65,29	57,47	75,64	16,58	0,8	3,19	3,21	105,27
707	4,27	7,86	4,9	0,11	0,43	0,53	417,5	44,66	129,76	14,68	0,46	0,84	1,84	11,48	45,71	23,75	0,81	1296,59	5,56	8,27	166,62	-3	-6,64	-3,11	0,09	0,42	0,8	378,12	34,29	101,16	44,18	0,55	1,21	2,21	4,03	54,85	10,01	0,92	NA	19,49	7,3	59,19	0,18	0,39	0,18	0,04	0,53	0,89	357,5
708	-0,13	-0,41	-0,08	0,11	1,07	1,07	233,03	127,61	133,65	0,08	0,68	2,11	3,11	11,34	67,81	13,71	1,11	NA	0	7,35	56,37	3,09	8,08	2,03	0,04	1,14	1,15	239,35	121,25	110,55	1,3	0,62	1,61	2,62	14,68	61,8	18,89	1,14	22577,25	0	7,62	41,95	0,91	2,33	0,66	0,03	1	1,01	263,57
709	7,28	52,62	5,13	0,11	0,34	0,67	256,51	23,6	32,5	33,4	0,86	6,23	7,23	20,82	86,17	18,46	0,81	NA	69,92	9,54	41,3	7,41	37,68	4,32	0,06	0,3	0,61	212,22	22,71	29,55	28,53	0,8	4,09	5,09	24,95	80,34	21,09	0,75	NA	62,17	10,23	45,16	5,42	21,87	3,48	0,13	0,43	0,79	234,38
710	58,42	94,56	62,74	1,79	2,54	2,54	390,9	110,85	147,74	0,15	0,38	0,62	1,62	61,23	38,21	154,45	20,64	NA	0	3,02	3,71	-1,95	-187,56	-3,41	0,82	0,99	0,99	635,9	106,01	622,36	0,03	0,99	95,12	96,12	31,07	98,96	-1,16	0,56	NA	0	57,69	102,45	0,39	20,05	0,37	0,56	0,88	0,88	343,15
711	2,33	2,34	0,78	190,63	190,63	190,63	89,45	NA	0,63	NA	0,01	0,01	1,01	2,33	0,52	444,44	NA	NA	0	0	0	-2,36	-2,36	NA	NA	NA	NA	NA	NA	NA	NA	NA	NA	1	-2,36	0	NA	NA	NA	0	NA	NA	5,64	58,13	10,41	0,27	0,28	0,28	673,08
712	0,05	0,17	0,11	0,19	0,78	0,84	839,85	137,78	233,61	15,5	0,44	1,52	3,5	2,54	71,4	16,3	0,57	NA	15,08	5,76	28,62	0,08	0,15	0,17	0,11	1,97	2,08	762,37	214,25	114,85	12,78	0,24	0,42	1,77	2,43	43,55	25,16	0,91	NA	5,69	4,91	40,95	-1,36	-2,55	-3,15	0,01	1	1,3	847,74
713	3,23	8,97	0,91	0,01	1,48	1,5	102,7	0,34	60,34	1,29	0,64	1,78	2,78	23,82	64,02	8,85	5,26	NA	2,31	5,81	75,28	0,91	2,79	0,23	-0,54	1,24	1,41	92,61	59,6	59,75	10,66	0,67	2,05	3,05	19,75	67,25	4,94	4,3	NA	0	4,79	76,38	0,4	1,03	0,14	-0,61	1,33	1,59	127,25
714	-23,22	747,92	-5,62	0,34	0,38	0,96	88,1	2,02	58,13	34,27	1,03	-33,2	-32,2	60,85	103,11	-11,03	0,9	10562,33	34,65	20,35	108,6	-53,84	90,82	-13,79	0,22	0,26	0,59	93,22	4,78	125,9	41,57	1,59	-2,69	-1,69	20,25	159,28	-27,55	-1,87	NA	21,48	18,98	194,86	-87,84	152,14	-12,03	0,07	0,1	0,62	49,99
715	7,53	10,92	9,93	0,02	-0,53	NA	479,75	104,73	104,57	70,9	0,31	0,45	1,45	36,63	31,01	46,62	1,13	0	6,02	38,35	NA	7,22	9,74	7,45	0,3	1,19	1,78	375,62	67,09	69,02	41	0,26	0,35	1,35	41,48	25,86	52,39	1,23	NA	0	35,35	66,59	-3,66	-4,66	-4,45	0,76	2,01	2,61	443,88
716	6,96	81,62	2,38	0,17	0,99	1,03	124,55	91,14	111,06	4,54	0,91	10,72	11,72	94,28	91,47	7,81	1,36	NA	0	29,88	92,41	-55,99	133,21	-13,29	0,01	0,56	0,69	86,39	61,84	112,73	15,19	1,42	-3,38	-2,38	140,48	142,03	-36,94	-4,76	NA	0	46,63	136,44	-63,34	62,34	-18,72	0,1	0,36	0,49	107,88
717	6,5	50,65	7,68	0,86	1,07	1,07	430,53	60,16	292,15	NA	0,87	6,8	7,8	19,61	87,17	12,83	1,15	NA	17,95	15,51	53,2	11,02	40,6	8,31	1,01	1,24	1,24	274,34	34,87	147,78	NA	0,72	2,65	3,68	32,37	72,85	30,54	1,38	NA	16,92	16,09	45,87	-6,22	-24,68	-7,28	0,92	1,09	1,09	426,79
718	13,98	22,14	6,38	1,23	2,37	2,37	166,1	68,08	59,91	0,46	0,37	0,58	1,58	89,95	36,87	45,55	4,82	NA	0	34,67	78,32	7,64	9,53	2,52	1,75	3,59	3,69	120,25	40,03	21,69	2,17	0,2	0,25	1,25	105,23	19,81	82,69	2,5	NA	0	32,24	83,3	0,49	0,56	0,2	2,64	5,14	5,37	152,49
719	27,26	52,24	25,23	1,94	1,94	2,09	129,59	NA	159,33	24,24	0,48	0,92	1,92	27,26	47,81	57,01	NA	NA	0	0	0	19,22	68,2	13,82	0,52	0,52	0,53	261,7	0,38	79,12	2,56	0,72	2,54	3,55	27,84	71,82	45,63	0,52	NA	40,56	6,2	16,98	6,01	12,45	3,87	1,32	1,69	1,92	234,86
720	4,26	98,62	3,06	0,09	0,62	0,99	261,36	91,18	160,62	63,1	0,96	22,13	23,13	18,6	95,68	9,02	0,53	NA	17,25	10,3	62,55	1,19	24,84	0,71	0	0,49	0,91	219,57	75,47	140,66	64,8	0,95	19,96	20,96	16,55	95,23	6,37	0,42	NA	15,16	9,27	92,48	NA	NA	1,48	NA	NA	NA	NA
721	-12,93	-50,05	-48,07	0,06	0,34	0,4	1353,4	280,19	984,7	58,73	0,74	2,86	3,87	-9	74,17	-9,68	0,37	NA	0	14,62	-6306,83	8,34	29,36	10,84	0,01	0,29	0,42	473,45	89,81	326,93	42,3	0,71	2,5	3,52	13,09	71,61	15,04	0,41	NA	0	6,18	24,59	-8,59	-64,53	-11,85	0,01	0,33	0,45	503,8
722	15,18	18,87	12,63	1,12	5,4	5,61	302,7	222,95	52,35	10,8	0,2	0,24	1,24	48,91	19,53	88,38	54,56	NA	0	28,05	63,1	3,08	3,75	3,84	0,7	6,33	6,65	454,21	360,96	64,21	20,82	0,18	0,22	1,22	36,13	17,96	27,38	18,93	NA	0	41,24	90,01	0,55	0,7	0,51	1,16	4,84	5,03	339,4
723	1,97	3,55	0,64	0,15	0,74	1,94	118,37	25,44	43,73	53,42	0,45	0,8	1,8	62,29	44,53	26,89	2,13	NA	0	19,62	78,23	3,71	6,91	0,77	0,67	1,19	1,77	75,62	16,07	30,95	18,11	0,46	0,86	1,86	87,12	46,37	20,01	2,05	NA	0	17,33	88,56	2,02	3,65	0,4	0,37	0,88	1,06	71,83
724	7,2	9,18	3,86	1,69	2,12	2,75	195,17	13,35	31,01	19,8	0,22	0,28	1,28	148,65	21,61	67,56	1,52	8518,74	0	75,84	90,3	-2,96	-4	-1,75	0,84	1,55	1,87	215,29	31,56	44,72	14,38	0,26	0,35	1,35	129,34	26	14,24	1,32	7833,99	0	78,25	95,6	2,9	3,65	1,6	0,85	2,81	3,1	201,55
725	-5,66	-40,96	-6,95	0	0,23	0,6	447,06	69,11	250,5	110,76	0,86	6,22	7,24	15,7	86,18	-0,41	0,44	19743,82	22,6	26,24	94,53	4,74	24,24	3,41	0	0,47	0,6	261,35	81,83	141,86	22,84	0,8	4,11	5,11	28,33	80,43	12,68	0,49	29345,56	21,46	16,93	66,19	0,08	0,35	0,11	0	0,25	0,6	523,21
726	14,69	35,33	6,02	0,75	1,57	1,6	149,34	67,81	76,95	2,31	0,58	1,41	2,41	81,17	58,44	38,39	4,2	NA	3,93	27,28	70,04	30,62	66,65	12,64	0,2	1,28	1,33	150,3	84,85	54,79	3,65	0,54	1,18	2,18	75,21	54,06	66,13	1,57	NA	15,92	18,41	49,45	24,19	52,93	10,43	0,63	1,33	1,58	157,4
727	3,42	47,85	2,87	0,73	0,96	2,41	284,2	27,84	123,5	181,45	0,93	12,97	13,98	13,13	92,85	3,97	6,36	14294,5	0	8,14	59,61	8,84	62,96	3,27	0,16	0,58	2,28	134,89	21,94	52,16	90,21	0,86	6,09	7,13	47,3	85,97	13,27	4,02	25166,25	0	14,25	71,68	9,74	70,57	4,79	0,02	0,72	1,16	179,68
728	13,05	14,85	7,89	7,58	8,2	8,2	110,61	16,64	26,44	0	0,12	0,14	1,14	31,54	12,15	107,39	NA	NA	0	11,18	43,28	7,79	12,7	2,58	2,22	2,55	2,55	120,52	15,6	46,05	0	0,39	0,63	1,63	9,32	38,64	20,17	NA	NA	0	0,51	11,01	0,29	0,53	0,11	2,11	2,2	2,2	138,47
729	6,45	8,16	5,83	0,01	1,81	2,32	329,15	107,66	53,62	31,36	0,21	0,27	1,27	21,77	21,3	86,14	1,4	NA	NA	13,85	47,35	10,15	12,62	7,95	0	2,48	3,19	285,22	116,02	46,79	33,84	0,2	0,24	1,24	25,97	19,62	96,01	1,72	35974,51	0	12,4	45,36	3,9	7,5	3,56	0,01	1,15	1,39	333,14
730	-54,75	127,42	-12,5	0,05	0,35	0,35	83,12	34,22	117,44	NA	1,44	-3,36	-2,33	276,96	142,97	-31,46	-0,82	11940,25	0	75,75	106,74	-20,71	51,86	-3,65	0,05	0,41	0,41	64,14	31,81	87,42	NA	1,41	-3,52	-2,5	438,93	139,93	-5,22	-0,85	12722,2	0	81	98,73	52,06	212,27	13,13	0,42	1,08	1,08	92,06
731	32,52	83,33	9,35	0,09	1,44	1,68	104,71	70,4	51,97	12,58	0,61	1,56	2,56	72,72	60,98	57,66	3,38	12121,82	0	11,57	47,98	32,91	87,59	10,29	0,02	1,42	1,66	113,86	83	37,68	14,45	0,62	1,66	2,66	54,4	62,42	57	3,8	18529	19,04	6,72	32,57	25,47	81,16	9,28	0,02	1	1,49	133,02
732	2,13	11,81	1,44	0,01	0,67	0,82	246,61	130,43	195,2	29,49	0,82	4,55	5,55	15,49	82	19,52	0,57	22437,72	0,55	9,05	37,77	1,29	7,72	1,2	0,11	0,75	0,91	338,47	160,69	239,04	39,95	0,83	4,97	5,97	13,81	83,25	13,56	0,8	34954,7	10,72	11,64	47,31	-10,39	-1617,25	-7,91	0,06	0,4	0,66	277,92
733	40,91	57,01	6,38	2,37	2,85	2,85	56,77	7,14	14,76	0	0,28	0,39	1,39	105,28	28,24	212,36	3,28	NA	0	10,04	43,2	4,36	7,22	1,18	0,97	1,74	4,93	98,73	14,54	18,88	61,07	0,4	0,66	1,66	68,48	39,65	48,5	33,14	NA	18,76	17,39	65,76	-76,85	8242,55	-9,35	0,29	0,27	1,13	44,42
734	2,12	9,52	1,28	0,11	0,43	0,65	219,11	51,01	166,23	37,65	0,78	3,49	4,49	19,49	77,75	7,73	0,46	NA	0	10,46	64,48	1,16	1,66	0,55	0,19	1,13	1,65	172,31	44,63	48,95	26,12	0,3	0,43	1,43	23,29	30,01	19	1,35	NA	0	10,48	75,8	3,74	5,52	1,66	0,46	1,29	1,78	161,52
735	-29,74	-55,76	-74,58	1,29	2,14	2,14	564,28	360	421,35	0	0,47	0,88	1,88	-29,74	46,67	-63,72	NA	NA	0	0	0	-9,86	-10,69	-5,11	8,29	13,61	13,61	188,54	72,95	13,7	NA	0,08	0,08	1,08	89,06	7,76	-127,05	NA	NA	0	51,24	107,35	0,9	0,92	NA	26,63	42,41	42,41	NA
736	-6,4	-26,08	-7,69	0,2	0,23	0,94	437,22	10,33	324,22	234,92	0,75	3,07	4,07	-4,61	75,45	0,88	0,85	NA	0	2,16	39,01	5,96	27,06	0,82	0,76	0,93	1,11	49,95	6,59	38,19	6,84	0,78	3,54	4,54	7,49	77,98	14,13	1,58	NA	0	0,21	10,59	2	6,51	0,63	0,02	1,03	1,27	115,15
737	9,17	17,04	5,97	NA	NA	NA	236,75	145,68	NA	41,28	0,46	0,86	1,86	47,21	46,17	28,54	2,82	NA	0	24,74	70,88	7,38	14,8	5,12	0,14	1,3	1,65	252,59	142,43	122,01	42,94	0,5	1	2,01	41,22	50,14	21,54	3,36	NA	0	23,48	77,52	5,82	10,18	4,45	0,12	1,44	1,97	278,94
738	4,48	6,45	1,39	0,98	2,92	3	112,59	62,39	32,13	2,63	0,3	0,44	1,44	60,13	30,49	40,28	5,7	NA	0	17,21	80,53	-4,73	-6,5	-3,07	0,75	3,13	3,3	236	138,98	57,38	10,56	0,27	0,37	1,37	54,83	27,13	-0,76	4,4	NA	0,5	38,62	98,04	-90,52	-130,11	-194,39	-1,2	2,04	2,42	783,83
739	0,21	-5,58	0,14	0,02	0,46	0,46	235,13	39,5	90,15	0,01	1,04	-27,59	-26,59	13,87	103,76	19,9	0,69	NA	0	8,83	38,59	6,92	182,26	2,88	0,1	0,67	0,8	151,66	33,53	58,82	8,09	0,96	25,32	26,32	26,74	96,2	27,61	0,58	NA	0	8,26	93	0,07	0,18	0,03	0,08	0,9	0,98	172,78
740	2,53	4,63	0,84	0,22	0,85	1,34	120,53	32,32	51,81	26,13	0,45	0,83	1,83	31,49	45,43	24,8	1,35	21040,26	0	9,59	68,94	5,77	12,88	1,97	0,25	1,2	1,5	124,53	58,94	61,89	18,51	0,55	1,23	2,23	32,92	55,2	21,95	1,9	NA	0	9,29	65,67	13,59	21,23	2,96	0,18	1,96	2,81	79,62
741	-86,85	1305,05	-3,76	0,24	0,94	0,94	15,76	11,66	16,62	NA	1,07	-16,03	-15,03	535,77	106,65	-81,43	NA	NA	0	26,95	116,21	36,33	109,54	3,89	0,46	1,5	1,5	38,95	26,69	25,74	NA	0,67	2,01	3,01	370,18	66,83	54,37	NA	NA	0	35,72	90,18	4,5	7,78	0,31	2,37	2,37	2,37	25,51
742	-17,95	-89,72	-47,29	0,1	0,23	0,71	959,04	16,48	131,71	64,24	0,8	3,98	5	-10,74	79,99	-14,49	0,95	-963,05	65,41	18,98	-1819,44	-13,48	-252,15	-21,08	0,01	0,05	0,18	569,19	12,18	199,54	51,65	0,94	17,65	18,7	-2,8	94,65	-7,3	0,36	NA	58,45	16,71	147,84	-10,61	-123,94	-15,69	0,02	0,04	0,19	539,83
743	19,38	39,36	13,89	0,83	0,96	0,96	260,82	9,83	75,71	NA	0,5	1,02	2,03	26,38	50,77	42,02	0,99	11892	0	5,01	22,46	27,1	40,44	13,11	2,34	2,41	2,41	176,13	2,58	35,34	0	0,33	0,49	1,49	43,52	32,97	111,47	1,57	NA	0	7,94	25,45	28,37	38,25	11,12	1,15	2,73	2,73	143,06
744	-19,11	52,31	-21,18	0	0,6	0,8	403,54	246,43	362,68	80,63	1,37	-3,74	-2,74	-0,92	136,53	-5,52	-0,67	NA	12,02	20,17	191,5	-21,72	36,46	-20,73	0	0,5	0,68	347,34	219,55	408,76	77,94	1,6	-2,68	-1,68	-3,96	159,58	-8,53	-2,57	NA	8,45	16,95	314,24	-16,45	21,91	-12,62	0,01	0,36	0,52	280,02
745	6,73	8,72	6,1	0,83	1,95	2,52	329,88	50,4	44,96	26,07	0,23	0,29	1,3	38,02	22,85	72,9	1,21	15479,46	0	28,36	67,71	5,26	6,54	4,65	0,3	2,27	2,89	322,27	78,72	39,94	25,29	0,19	0,24	1,24	35,12	19,57	78,37	1,3	16103,78	0	26,44	61,16	5,34	6,57	4,51	0,84	3,73	4,52	308,39
746	1,33	10,94	0,82	0,11	0,14	0,14	225,78	6,25	43,52	NA	0,88	7,24	8,24	22,9	87,86	13,02	0,14	52287	67,98	13,38	51,83	-8,08	-1205,58	-10,04	0,08	0,49	0,52	451,97	124,74	34,71	11,9	0,99	147,96	149,12	6,72	99,33	-1,47	0,49	29970	60,46	18,39	76,62	-4,27	127,11	-4,06	0,12	0,26	0,3	346,91
747	0,77	1,13	0,44	0,15	1,8	2,86	206,72	106,63	64,27	68,51	0,32	0,47	1,47	26,49	32,06	3,87	6,95	NA	0	14,61	90,15	1,16	1,81	0,57	-0,09	1,67	2,45	179,28	110,3	62,55	49,18	0,36	0,56	1,56	28,75	35,96	5,37	4,78	NA	0	13,59	94,29	-0,89	-1,48	-0,46	-0,01	1,44	2,17	189,29
748	49,28	66,9	63,75	3,85	4,02	4,02	470,87	18,68	111,97	NA	0,26	0,36	1,36	49,28	26,33	189,66	22,07	NA	0	0	0	22,87	29,5	20,98	3,38	4,39	4,39	333,84	74,27	73,96	NA	0,22	0,29	1,29	38,27	22,47	105,13	44,75	12187,5	0	14,12	37,13	29,66	32,45	21,67	5,28	11,43	11,51	266,69
749	5,99	42,23	2,45	0,07	0,81	1,27	149,1	77,71	69,73	49,07	0,86	6,05	7,05	29,29	85,81	8,02	1,51	17164,38	23,74	9,54	65,92	8,47	26,18	3,44	0,06	0,99	1,4	148,17	89	45,23	39,5	0,68	2,09	3,09	34,1	67,66	13,92	4,02	21424,63	34,39	10,41	63,76	14,4	35	5,04	0,13	1,11	1,69	127,36
750	1,17	2,23	1,72	0,04	1,05	1,4	534,1	138,32	42,31	49,42	0,47	0,89	1,89	11,59	47,22	22,24	1,17	NA	35,41	15,28	45,01	0,06	0,11	0,11	0,03	0,62	1,23	672,69	124,77	83,72	133,03	0,48	0,94	1,94	9,89	48,33	15,58	1,12	NA	32,27	18,17	51,07	0,07	0,12	0,11	0	1,04	1,81	584,98
751	5,95	32,05	7,65	0,08	0,31	0,45	467,81	54,04	172,97	35,07	0,81	4,38	5,38	10,91	81,42	15,51	0,63	NA	17,24	6,37	22,56	7,07	27,53	7,65	0,07	0,93	1,24	393,81	53,66	125,82	46,75	0,72	2,82	3,89	13,18	74,31	19,82	1,13	NA	8,59	6,61	22,63	9,3	30,47	8,29	0,04	1,12	1,5	325,44
752	12,63	80,53	3,96	0,2	1,15	1,25	114,01	62,57	83,48	8,22	0,84	5,38	6,38	84,08	84,32	19,98	3,21	NA	0	22,38	74,04	1,5	12,04	0,65	0,15	2,41	2,76	158,05	7,53	55,32	19,41	0,88	7,01	8,01	44,02	87,52	5,79	31,79	NA	0	18,46	85,23	1,37	5,23	0,44	0,17	1,38	1,38	117,31
753	8,84	24,25	42,55	0,04	18,07	18,13	1752,68	1117,99	62,07	3,75	0,04	0,11	2,74	10,21	63,56	279,62	1,05	92700	0	6,6	9,8	5	16,8	27,27	0,75	10,25	10,25	1985,65	738,7	77,97	NA	0,34	1,15	3,36	6,63	70,24	19,65	1,01	75378,86	30,02	8,92	15,28	5,42	12,69	14,7	0,14	2,85	2,85	990,8
754	13,64	21,55	8,31	0,54	2,24	2,38	221,79	85,1	50,03	6,85	0,35	0,55	1,58	60,81	35,05	65,49	1,62	NA	NA	28,74	64,8	7,22	9,56	4,23	0,42	1,75	2,08	213,17	59,14	44,55	14,91	0,23	0,3	1,32	63,44	24,5	69,77	1,36	NA	0	32,93	77,88	9,62	11,28	7,02	1,36	3,58	3,86	266,21
755	-9,78	-11,8	-9,26	6,45	8,59	8,84	344,44	55,79	32,15	8,28	0,17	0,21	1,21	28,56	17,07	36,26	5,52	NA	0	36,28	89,94	1,98	2,09	3,31	4,25	25,2	25,28	609,74	417,47	20,03	1,58	0,05	0,06	1,06	25,33	5,21	116,4	6,26	NA	0	39	74,37	3,72	3,92	8,82	0,96	22,45	22,5	863,3
756	40,79	82,62	12,19	0,37	0,62	0,74	108,8	12,07	35,27	6,18	0,48	0,96	2,03	167,92	50,63	114,09	0,75	NA	12,14	38	66,31	50,2	97,16	11,03	0,13	0,44	0,56	80,01	10,76	27,97	4,46	0,48	0,94	1,94	208,67	48,33	142,53	0,7	NA	8,84	34,83	65,43	56,16	97,56	12,95	0,45	0,82	0,97	84,19
757	1,83	7,49	2,47	0,01	0,55	0,88	491,17	152,21	280,28	93,5	0,65	2,67	4,09	8,77	75,58	11,71	0,5	11048,67	0,73	9,36	48,69	3,43	14,48	2,57	0,07	0,86	1,01	273,01	120,83	151,33	23,38	0,7	2,94	4,23	13,55	76,34	12,58	0,57	16364	0,38	7,59	45,32	0,12	0,25	0,35	0,15	1,09	1,23	1028,61
758	1,26	4,69	0,68	0	0,23	0,89	194,49	17,69	83,14	55,71	0,73	2,71	3,71	21,61	73,05	13,47	0,9	NA	0	10,87	64,96	6,24	18,77	3,65	0	0,28	1,11	213,02	22,58	84,75	71,51	0,67	2,01	3,01	27,82	66,76	23,55	1,06	NA	0	12,63	62,91	0,68	2,26	0,41	0	0,37	0,99	220,5
759	0,16	1,68	0,2	0,07	1,07	1,23	456,91	78,31	56,45	14,33	0,61	6,41	10,58	9,25	90,55	11,85	0,66	17952,07	6,68	11,42	67,66	0,15	1,48	0,16	0,01	0,53	0,75	396,5	39,46	70,5	20,41	0,61	6,16	10,08	10,97	90,08	8,82	0,57	NA	6,14	11,79	81,2	-2,29	-26,62	-2	0	0,35	0,64	318,72
760	9,27	50,74	4,84	0,1	0,9	1,11	190,06	89,3	112,04	23,95	0,74	4,03	5,48	32,29	81,74	16,72	0,85	NA	0	12,02	57,01	2,36	19,28	1,6	0,03	0,46	0,7	247,37	75,58	177,1	42,96	0,81	6,61	8,18	26,24	87,77	8,57	0,4	30003,48	0	16,23	68,76	3,38	25,67	2,11	0,26	0,57	0,71	227,29
761	5,35	43,77	2,47	-0,13	0,77	1,06	168,16	131,27	136,28	42,13	0,88	7,17	8,18	18,17	87,78	12,23	1,61	NA	5,58	5,92	38,54	0,41	3,34	0,41	-0,05	0,53	1,12	363,44	170,63	294,29	177,56	0,88	7,14	8,14	10,02	87,72	5,8	2,23	NA	0,83	9,59	50,46	5,17	50,07	2,49	-0,05	0,92	1,12	176,25
762	-102,37	2584,06	-713,2	0,94	0,99	0,99	2535,99	117,72	2542,68	0	1,04	-26,24	-25,24	-87,63	103,96	-98,47	NA	-5868	0	102,7	-17,5	-8,4	-87,75	-132,55	0,24	1,76	1,97	5746,07	668,18	437,92	93,23	0,9	9,45	10,45	0,02	90,43	-8,38	1,08	1734,75	0	132,89	358,45	0,82	9,94	1,59	1,53	2,87	3,78	705,09
763	17,07	38,89	12,15	0,6	1,58	1,77	259,07	138,82	141,87	27,2	0,56	1,28	2,28	36,62	56,1	32,28	29,32	NA	0	13,91	46,43	24,09	57,2	21,44	0,44	1,49	1,65	324,01	191,6	183,04	30,56	0,58	1,37	2,37	40,55	57,89	44,16	17,58	NA	0	14,65	34,28	9,09	32,35	10,21	0,55	1,23	1,31	409,77
764	8,01	88,4	3	0,03	0,37	1,09	136,03	41,04	122,33	89,9	0,91	10,03	11,03	10,77	90,93	11,35	13,69	NA	0	1,03	15,92	18,59	60,76	3,6	0,11	0,57	1,41	70,48	22,34	48,03	40,81	0,69	2,27	3,27	24,92	69,41	28,16	13,57	NA	0	1,23	18,56	11,14	32,75	3,34	0,09	0,46	1,31	109,28
765	6,71	9,95	8,98	0,24	0,74	0,78	486,96	75,54	148,93	5,96	0,33	0,48	1,48	25,87	32,56	51	0,9	NA	0	25,63	47,82	11	17,24	15,31	0,62	1,06	1,14	506,52	76,66	175,2	14,79	0,36	0,57	1,57	28,54	36,2	51,9	1,07	NA	0	24,41	43,93	14,73	20,17	15,88	0,45	1,09	1,24	393,42
766	1,87	5,71	1,28	0,13	1,37	1,43	249,95	167,93	135,66	7,62	0,67	2,05	3,06	41,58	67,28	14,82	1,95	23207,36	0	27,27	73,94	5,84	13,98	4,65	0,15	1,29	1,57	289,75	172,28	150,88	42,18	0,58	1,38	2,39	44,85	58,24	23,89	2,56	NA	0	31,06	67,25	7,16	14,76	3,93	0,11	1,96	2,03	200,61
767	0,01	0,05	0	0,42	1,52	1,86	214,14	124,66	112,37	37,86	0,88	7,49	8,51	0,01	88,24	0,01	8,91	NA	0	0	0	0,01	0,1	0,01	0,46	1,56	2	203,78	109,18	99,3	44,15	0,87	6,54	7,55	0,01	86,75	0,02	8,92	NA	0	0	0	-40,19	302,17	-14,48	0,1	0,7	1,17	131,49
768	2,62	11,68	1,04	0,14	0,87	1,13	144,82	72,84	110,7	29,81	0,78	3,45	4,45	12,19	77,54	8,51	2,88	23556,62	0	3,81	53,46	17,64	73,81	3,68	0,04	1,23	1,23	75,97	60,09	57,16	0,01	0,76	3,18	4,18	29,99	76,1	30	NA	20731,7	0	2,58	49,93	6,48	17,37	40,19	0,16	1,26	1,26	2265,07
769	41,5	88,82	12,52	1,25	2	2	109,8	40,01	53,86	0	0,52	1,12	2,14	101,11	53,28	79,34	NA	20229,5	0	17,98	55,6	1,04	1,72	0,42	1,78	2,74	2,82	146,64	48,81	51,05	4,48	0,39	0,65	1,65	75,8	39,27	2,66	NA	12043	0	30,12	91,62	-46,29	-448,62	-32,15	0,11	0,65	0,68	253,49
770	23,41	38,85	12,41	1,39	3,29	3,54	193,02	86,11	45,24	11,23	0,4	0,66	1,66	66,12	39,73	79,12	5,58	NA	5,38	22,65	53,54	11,46	22,18	5,7	0,78	2,76	3,19	180,83	83,79	42,3	18,39	0,47	0,9	1,94	46,32	48,32	41,53	3,81	NA	3,27	17,31	61,33	19,33	36,09	9,66	0,95	2,49	2,87	182,49
771	-6,99	-30,88	NA	NA	NA	NA	NA	NA	NA	NA	0,77	3,42	4,42	-6,99	77,36	-9,04	NA	NA	0	NA	0	68,29	71,77	NA	NA	NA	NA	NA	NA	NA	NA	0,05	0,05	1,05	68,29	4,85	1408,77	NA	NA	0	NA	0	-0,34	-0,36	NA	NA	NA	NA	NA
772	-17,79	-17,79	NA	NA	NA	NA	NA	NA	NA	NA	0	0	1	-17,79	0	NA	NA	NA	0	NA	0	-20,17	-22	NA	12,03	12,03	12,03	NA	NA	NA	NA	0,08	0,09	1,09	-20,17	8,31	-242,68	NA	NA	0	NA	0	-6,08	-13,62	-7,07	0	0,69	1,81	424,45
773	0,2	-1,92	0,09	0	0,72	0,76	169,86	86,54	114,84	5,12	1,1	-10,64	-9,64	82,53	110,38	18,19	0,53	NA	3,17	38,42	81,83	17,58	361,15	5,97	0	1,02	1,02	123,55	83,67	79,38	NA	0,95	19,54	20,54	137,59	95,13	44,08	0,81	NA	2,57	40,73	82,83	2,72	32,63	0,64	0,19	1,11	1,11	85,59
774	9,11	22,63	6,96	1,03	1,25	1,53	277,97	35,2	147,06	46,53	0,6	1,48	2,48	32,26	59,71	20,53	4,68	NA	5,59	17,67	58,59	-1,17	-2,95	-1,25	0,99	1,23	1,57	390,12	55,5	219,46	80,58	0,6	1,53	2,53	22,3	60,51	3,32	7,14	NA	2,68	25,15	85,26	-9,23	-24,54	-9,61	1,03	1,31	1,58	380,13
775	2,61	26,67	2,09	0,13	0,42	0,64	290,74	74,74	175,35	57,89	0,9	9,21	10,21	25,38	90,2	10,32	0,24	NA	28,5	18,19	68,75	1,4	12,68	0,81	0,02	0,25	0,68	209,16	42,43	125,26	79,21	0,89	8,04	9,04	30,21	88,94	8,39	0,29	NA	27,72	16,56	74,38	-36,6	-108,94	-25,18	0,27	0,37	0,88	251,12
776	7,39	8,58	5,75	12,89	22,67	23,81	283,1	85,84	8,78	10,2	0,14	0,16	1,16	16,35	13,83	210,04	3,9	NA	0	6,97	20,7	11,43	14,12	10,31	10,29	20,12	20,58	328,33	119,99	12,21	5,78	0,18	0,22	1,23	21,38	19,02	162,76	4,23	NA	0	8,97	23,15	5,41	10,55	9,37	8,94	29,97	30,75	632,51
777	2,81	4,7	0,32	2,18	2,82	2,94	19,35	9,01	14,12	1,66	0,4	0,67	1,67	23,53	40,16	7	NA	NA	0	2,39	84,04	1,96	19,69	0,4	0,08	0,34	1,12	73,56	17,18	65,19	51,3	0,9	9,04	10,04	53,94	90,04	2,18	NA	NA	0	10,5	95,08	-12,32	202,92	-3,85	0,06	0,38	0,95	113,96
778	1,19	19,66	1,03	0,06	0,96	1,13	317,67	163,62	181,86	31	0,9	14,92	16,58	9,12	93,97	4,24	0,77	15167,01	3,73	6,93	66,36	4,24	37,19	2,99	0,01	0,88	1,03	256,36	131,2	151,9	23,62	0,85	7,46	8,77	13,81	88,6	9,33	0,78	NA	3,09	6,74	49,68	0,24	1,74	0,2	0,09	0,81	1,02	296,11
779	0,89	5	1,01	0	0,19	0,36	410,57	47,33	55,19	45,47	0,71	3,95	5,6	5,96	82,15	21,2	0,24	NA	51,38	5,72	28,59	4,89	18,19	3,11	0,01	0,22	0,43	231,92	31,6	46,84	30,43	0,73	2,72	3,72	12	73,13	33	0,49	NA	NA	4,53	24,09	5,03	13,54	3,02	0	0,58	1,38	219,49
780	0,61	3,04	0,35	0,06	0,52	0,62	207,24	74,63	142,91	16,92	0,8	3,96	4,96	38,76	79,83	6,14	0,42	NA	8,66	21,72	83,32	0	-0,03	0	0,04	0,6	0,69	262,28	94,07	147	14,69	0,65	4,71	7,22	16,5	86,15	8,65	0,26	NA	7,08	11,89	82,44	-0,87	-5,34	-0,51	0,06	0,39	0,52	213,1
781	-4,66	-453,22	-4,09	0,06	0,48	1,31	319,31	22,42	34,09	46,25	0,95	92,27	97,26	10,24	98,97	2,38	0,92	NA	35,4	13,07	73,97	-1,31	-18,43	-2,57	0,03	0,41	1,28	714,68	50,49	105,83	130,71	0,9	12,62	14,09	7,23	92,9	1,07	0,93	NA	29,66	16,77	78,68	1,47	15,03	1,46	0,06	0,48	1,33	363,14
782	33,68	110,72	21,37	0,17	0,57	0,81	230,95	29,35	92,28	22,44	0,69	2,27	3,29	56,91	69,58	70,35	0,82	57399,67	0	14,74	31,98	32,64	57,2	17,11	0,19	0,91	1,33	190,78	20,53	50,24	21,03	0,43	0,75	1,75	63,32	42,93	91,8	0,97	NA	0	16,08	46,59	20,05	29,59	8,6	0,12	0,75	1,15	156,62
783	-3,86	-7,2	-2,3	0,12	1,5	1,62	217,42	130,43	94,99	12,26	0,46	0,87	1,87	108,72	46,44	4,99	1,98	NA	0	67,24	99,65	0,15	0,35	0,1	0,3	1,33	1,47	233,55	75,53	73,18	10,31	0,56	1,28	2,28	90,28	56,15	0,27	1,27	NA	0	57,83	82,17	-0,82	-1,87	-0,82	0,37	1,14	1,24	369,21
784	2,06	4,12	2,2	0,03	0,34	0,78	389,14	32,67	84,17	47,55	0,5	1	2	14,08	50,06	37,27	0,94	NA	24,67	12,86	36,9	0,8	1,69	0,94	0,22	0,42	0,72	431,12	28,48	139,55	49,71	0,53	1,12	2,12	11,83	52,88	27,92	0,86	NA	17,55	13,07	38,62	2,84	5,99	3,16	0,2	0,56	1,06	406,12
785	7,85	20,71	8,12	0,99	1,05	1,14	376,64	13,2	231,33	21,19	0,62	1,64	2,64	7,85	62,1	55,62	1,42	NA	0	0	0	-64,87	147,6	-100,93	0,12	0,29	0,65	566,32	140,09	806,27	295,23	1,44	-3,28	-2,28	-64,87	143,95	-38,24	-8,95	NA	0	0	0	-0,25	1,49	-0,09	0,06	0,75	0,8	127,79
786	-14,38	674,31	-37,84	0,02	0,21	0,4	958,09	37,96	176,58	108,16	1,02	-47,9	-46,9	-0,49	102,13	-3,04	0,5	NA	70,82	36,55	173,92	-5,82	77,67	-6,22	0,1	0,5	0,71	388,84	70,21	117,54	49,56	1,07	-14,34	-13,34	9,41	107,5	1,64	0,48	NA	58,83	16,27	80,7	-10,81	107,12	-10,22	0	0,25	0,49	345,13
787	2,27	22,87	1,15	0,06	0,34	0,68	183,79	13,01	47,58	16,58	0,54	5,45	10,08	14,91	90,08	18,88	0,45	NA	0	6,39	58,07	7,1	49,78	4,23	0,02	0,98	1,1	216,82	77,83	49,29	9,14	0,62	4,35	7,01	18,12	85,73	20,64	0,65	NA	23,96	6,56	47,97	18,45	59,18	15,26	0,09	1,42	1,52	301,89
788	1,9	3,78	3,84	0	0,44	0,99	733,9	103,53	80,02	131,29	0,41	0,81	1,99	13,29	49,67	28,12	0,85	30272,76	26,56	22,96	48,75	5,54	11,2	7,68	0,01	0,59	1,2	504,27	82,17	72,84	87,38	0,39	0,79	2,02	18,53	50,5	42,15	0,91	42542,11	18,85	17,99	44,65	7,87	14,33	8,97	0,01	0,64	1,29	415,99
789	25,89	51,46	8,47	0,69	1,23	1,25	119,12	31,36	58,38	1,13	0,5	0,99	1,99	32,99	49,69	106,81	1,37	NA	0	2,33	9,7	10,8	25,89	3,52	0,91	1,38	1,38	118,54	32,4	68,05	0	0,58	1,4	2,4	30,39	58,29	64,42	2,4	NA	0	6,38	30,35	-0,55	-1,17	-0,12	0,37	1,33	1,33	81
790	8,95	12,86	4,85	1,4	2,8	8,48	197,09	28,89	20,75	119,48	0,3	0,44	1,44	35,36	30,43	42,37	7,37	NA	0	14,3	63,08	5,45	7,35	3,05	1,58	2,91	8,93	203,9	25,8	19,4	118,53	0,26	0,35	1,35	32,77	25,8	40,16	5,48	NA	0	15,3	67,23	-21,88	-45,6	-13,18	0,09	1,62	7,52	219,82
791	1,96	2,67	1,14	0,04	0,96	1,43	210,94	24,26	42,21	19,89	26,71	36,44	1,36	7,15	NA	NA	NA	NA	NA	NA	NA	0,07	0,1	0,03	0,09	0,84	1,21	168,28	26,12	48,93	18,04	34,91	53,63	1,54	4,58	NA	NA	NA	NA	NA	NA	NA	3,7	5,74	1,82	0,15	1,22	1,62	180,08
792	-9,03	-14,13	-10,7	0,08	0,59	1,76	431,5	64,92	128,04	151,79	0,36	0,56	1,56	22,6	36,22	-23,6	1,46	11589,29	NA	37,5	133,2	-4,96	-10,29	-4,71	0,03	0,45	1,61	345,5	43,01	105,89	123,98	0,52	1,08	2,08	30,86	51,82	-6,87	1,35	13647,07	17,1	34	105,29	-10,71	-31,28	-10,1	0,05	0,37	1,17	344,17
793	5,67	35,53	3,21	0,26	0,85	0,91	205,88	100,24	170,57	10,42	0,84	5,26	6,26	68,2	84,03	8,66	0,67	NA	0	35,36	130,53	19	66,53	12,81	0,2	0,75	0,86	245,38	94,79	172,64	19,25	0,71	2,5	3,5	55,63	71,44	26,6	0,74	NA	0	24,69	59,6	0,61	1,9	0,3	0,84	1,59	1,92	179,63
794	0,76	2,09	0,35	0,03	0,96	1,57	169,56	84,52	90,14	55	0,64	1,75	2,75	28,69	63,69	14,04	2,92	NA	9,74	13,01	76,11	-10,61	-34,79	-3,77	0,03	0,73	1,41	129,28	55,47	79,34	54,93	0,7	2,28	3,28	24,82	69,51	-2,74	3,2	NA	7,27	12,58	111,68	0,67	2,39	0,29	0,02	0,6	1,34	158,34
795	1,55	3,93	0,71	0,87	1,41	1,49	167,9	35,93	67,24	5	0,6	1,54	2,54	38,36	60,64	60,85	1,48	NA	0	16,98	48,37	1,05	2,5	0,46	0,79	1,57	1,58	160,79	57,83	74,7	1,05	0,58	1,37	2,37	38,63	57,89	30,14	2,08	NA	0	16,6	65,56	0,25	0,86	0,2	0,67	1,98	2	290,24
796	4,57	35	0,94	0,2	1,48	1,48	74,76	64,18	49,85	NA	0,87	6,66	7,66	74,45	86,94	5,26	NA	NA	0	14,35	91,96	2,38	33,59	0,55	0,04	1,07	1,07	84,64	79,8	77,69	NA	0,93	13,14	14,14	79,12	92,93	2,56	NA	NA	0	17,85	77,6	31,35	72,91	5,35	0,54	1,19	1,19	62,29
797	4,81	10,79	3,59	0,57	1,06	1,07	271,44	48,48	99,59	0,88	0,55	1,24	2,24	29,94	55,37	38,12	1,04	28176,29	0	18,74	46,93	-0,47	-1,19	-0,33	0,4	1,03	1,03	255,41	82,91	132,49	0,92	0,6	1,53	2,53	26,56	60,4	24,31	1,02	21417,67	0	18,97	57,54	-0,18	-0,33	-0,11	0,71	1,27	1,28	230,6
798	-1,24	-2,43	-4,03	0,02	0,05	0,05	1178,53	19,98	567,32	0	0,49	0,95	1,95	9,97	48,76	-2,55	0,53	NA	0	36,32	105,29	1,32	2,35	7,43	0,14	0,14	0,14	2047,68	5,88	884,76	0	0,44	0,78	1,78	1,68	43,78	29,67	0,61	NA	0	2,02	2,49	2,12	4,76	11,63	0,04	0,06	0,06	1998,68
799	5,59	46,85	4,94	0,11	0,33	0,33	321,94	57,82	224,27	1,23	0,83	6,96	8,39	38,11	88,07	12,93	0,17	NA	11,6	28,76	77,06	-1	-8,63	-0,88	0,07	0,26	0,34	318,86	49,31	236,9	20,08	0,83	7,16	8,59	36,5	88,36	6,2	0,17	NA	7,2	32,86	86,27	-6,47	-199,8	-6,7	0,11	0,41	0,48	377,73
800	1,52	5,27	0,48	0,22	1,17	1,17	114,74	66,16	41,52	0	0,71	2,47	3,47	172,33	71,15	19,7	1,38	NA	24,57	53,84	88,19	4,7	20,44	1,27	0,05	1,17	1,17	98,23	64,41	57,92	NA	0,77	3,34	4,34	233,21	76,98	18,44	0,82	NA	0	61,66	95,2	7,3	31,33	1,97	0,26	0,96	0,96	98,46
801	23,78	39,41	13,21	0,87	3,02	3,23	202,11	83,88	41,04	8,54	0,4	0,66	1,66	100,56	39,65	66,98	2,01	NA	0	42,63	69,84	12,54	21,19	9,42	0,02	2,08	2,18	273,53	159,09	78,93	8,12	0,41	0,69	1,69	59,37	40,82	37,78	1,76	9549,87	0,02	35,19	76,23	13,84	26,22	5,61	0,04	1,82	1,9	148,06
802	2,76	3,08	10,41	16,19	20,92	25,31	1372,56	239,02	53,34	237,41	0,1	0,11	1,11	30,42	10,26	31,98	203,5	NA	0	104,31	-234,47	-45,28	-98,83	-222,38	0,18	0,49	0,89	1787,81	270,75	883,83	360,47	0,54	1,18	2,18	-27,6	54,18	-81,52	0,83	NA	0	86,83	-74,88	-20,29	-20267,7	-106,15	0,29	0,32	0,44	1909,45
803	9,34	18,15	13,78	2,04	2,06	2,06	227,34	4,83	258,13	NA	0,49	0,94	1,94	51,79	48,57	19,22	NA	NA	0	62,67	77,15	-5,13	-7,13	-2,66	3,24	3,55	3,55	188,75	16,27	52,56	NA	0,28	0,39	1,39	100,55	28,16	-18,2	NA	NA	0	54,8	92,78	0	0	NA	1,84	2,16	2,16	190,98
804	1,59	3,59	0,72	0,63	1,11	1,56	166,06	24,07	50,17	22,93	0,35	0,79	2,26	89,43	55,81	12,34	0,93	10131,67	0	40,08	92,67	2,18	5,22	1,17	0,48	1,08	1,6	194,41	37,31	62,26	33,06	0,36	0,86	2,39	79,78	58,17	30,88	0,95	10330,67	0	41,44	85,51	1,7	4,63	1,05	1,06	1,29	1,71	225,16
805	-29,2	-34,24	-23,12	0,36	1,55	3,61	288,17	48,14	40,55	84,93	0,15	0,17	1,17	-17,16	14,72	-154,03	1,78	-9889,13	0	9,53	-132,7	-10,41	-29,88	-6,54	0,06	0,6	0,85	228,6	78,26	146,14	36,75	0,65	1,87	2,87	4,25	65,17	-10,73	0,78	NA	0	9,2	168,04	-5,6	-55,59	-3,93	0,06	0,33	0,64	256,05
806	-2,41	-2,85	-22,18	-3,64	-3,64	-3,64	3344,5	NA	-412,79	NA	0,15	0,18	1,18	-2,41	15,33	85,59	2,06	NA	0	0	0	7,95	9,51	21,63	-34	-34	-34	989,93	0	-19,71	0	0,16	0,2	1,2	7,95	16,38	153,6	3,23	NA	0	0	0	19,25	26,6	21,41	11,33	11,33	11,33	405,91
807	0,13	0,27	0,26	0,14	0,47	0,47	695,22	109	346,21	1,31	0,51	1,03	2,03	28,2	50,65	24,41	0,65	NA	0	53,61	67,13	10,31	19,31	13,08	0,09	0,49	0,72	461,75	81,43	209,9	48,72	0,47	0,87	1,87	45,54	46,58	46,48	0,81	NA	0	44,69	60,69	-6,53	-10,19	-6,38	0,15	0,62	0,68	356,52
808	7,13	53,24	3,04	0,33	0,66	0,66	155,49	42,35	128,56	0	0,87	6,47	7,47	84,25	86,61	18,62	0,32	NA	0	32,95	78,98	11,82	70,2	6,32	0,57	0,77	0,77	194,76	30,92	154,35	0	0,83	4,94	5,94	64,36	83,16	27,79	0,47	NA	0	28,11	63,02	18,46	81,37	12,25	0,64	0,92	0,92	242,11
809	8,24	36,45	4,79	0,01	0,25	0,34	211,73	36,2	146,07	13,36	0,77	3,42	4,42	13,19	77,39	25,05	0,4	29613,33	0,48	2,88	18,56	7,41	31,44	4,71	0,18	0,29	0,3	231,45	17,94	159,36	2,75	0,76	3,24	4,24	25,56	76,43	24,55	0,37	21844,11	4,4	11,54	43,02	13,71	35,68	8,56	0,07	0,31	0,32	227,85
810	NA	NA	6,54	NA	NA	NA	NA	NA	NA	NA	NA	NA	NA	NA	NA	NA	NA	NA	NA	18,41	59,99	8,73	23,95	4,36	0,28	1,13	2,22	181,77	47,56	55,61	61,36	0,64	1,74	2,74	40,19	63,57	30,64	2,18	NA	0	15,71	63,06	14,93	28,75	6,92	0,9	1,56	2,58	168,68
811	10,71	18,13	6,69	1,01	2,16	2,16	227,22	104,62	91,54	0,02	0,41	0,69	1,69	19,81	40,94	33,89	5,23	11352,83	0	5,68	57,61	12,32	34,46	6,33	0,67	1,04	1,38	187,03	43,27	118,57	40,62	0,64	1,8	2,8	22,17	64,25	20,93	3,25	NA	0	5,06	39,35	19,88	40,71	5,29	0,46	1,02	1,74	97,07
812	4,24	19,9	0,82	0,03	0,22	0,71	70,31	9,32	45,74	24,25	0,79	3,69	4,69	74,5	78,68	15,69	0,58	6153,13	10,36	13,57	87,42	0,91	4,73	0,16	0,05	0,23	0,69	63,46	8,44	43,85	22,45	0,81	4,21	5,21	81,74	80,79	11,95	0,47	6461,09	7,86	14,09	91,76	4,63	19,12	0,79	0,14	0,45	0,82	62,23
813	12,11	20,53	4,46	1,98	2,77	2,78	134,15	37,37	47,2	0,49	0,41	0,69	1,69	63,9	40,99	39,85	NA	15794	0	19,08	68,19	0,22	0,37	0,12	2,1	2,72	2,75	191,46	42,26	68,35	2,01	0,41	0,69	1,69	26,2	40,97	0,54	NA	16354	0	13,67	85,68	5,45	10,58	2,43	1,03	2,32	2,32	162,62
814	0,47	0,94	0,71	0,14	1,27	1,7	550,9	231,4	15,2	90,41	0,42	0,84	2,01	7,81	50,33	14,71	1,5	35484,82	37,38	11,11	57,4	1,08	2,13	1,67	0,14	1,03	1,69	563,02	204,97	31,83	153,96	0,43	0,85	1,98	6,8	49,51	16,36	1,72	NA	35,56	8,85	42,72	1,37	2,84	1,68	0,04	1,47	1,77	449,51
815	14,59	35,18	19,83	0,19	0,36	0,85	494,78	39,41	239,72	118,89	0,59	1,41	2,41	32,73	58,54	49,38	0,87	46047,08	4,98	24,67	35,56	17,21	35,44	19,61	0,2	0,26	0,88	414,82	11,46	185,04	116	0,51	1,06	2,06	37,94	51,44	57,86	0,91	NA	1,59	23,63	37,29	21,56	41,59	25,22	0,21	0,39	1,15	427,04
816	10,02	90,45	9,5	0,03	1,18	1,18	200,08	310,18	255,18	NA	0,81	7,28	9,03	10,02	88,92	15,59	1,89	NA	4,43	0	0	11,07	92,44	7,7	0,02	0,91	1,1	252,99	193,51	213,37	42,34	0,88	7,35	8,35	21,22	88,02	14,69	3,31	2791,74	1,89	7,05	46,69	0,09	7,65	0,14	0	0,75	1,01	568,51
817	-3,75	-6,86	-2,05	0,11	1,58	1,58	198,93	123,89	76,07	NA	0,45	0,83	1,83	4	45,36	20,76	1,78	37173,5	4,01	4,24	29,97	-1,68	-3,57	-0,83	0,19	0,75	0,75	180,4	51,68	68,03	0	0,53	1,13	2,13	11,31	53,06	26,12	0,78	52758,5	13,88	6,44	39,76	1,11	2,77	0,57	0,23	0,88	0,91	188,18
818	1,4	10,67	38,1	8,61	10,45	13,39	9888,05	669,18	364,29	1087,55	0,87	6,61	7,61	1,4	86,85	20,98	0,26	NA	0	0	0	-8,91	-960,61	-68,12	0,49	0,52	0,79	2782,54	38,81	1014,37	273,1	0,99	106,79	107,79	-8,91	99,07	15,59	0,01	NA	0	0	0	-0,39	-42,45	-2,24	0,17	0,31	0,92	2114,21
819	42,59	58,87	23,48	2,57	3,59	3,69	200,67	54,98	53,66	5,68	0,27	0,38	1,38	98,7	27,66	155,42	NA	NA	0	30,93	49,77	2,27	6,11	1,21	0,77	1,59	1,62	194,72	97,55	118,76	3,72	0,62	1,68	2,7	85,31	62,9	3,64	NA	NA	0	44,42	94,14	0,15	0,37	0,07	1,32	1,68	1,71	173,81
820	11,95	69,88	5,31	0	0,81	0,81	161,79	106,32	128,6	0	0,83	4,84	5,85	31,1	82,9	16,05	0,52	NA	2,46	8,51	63,67	3,14	7,76	1,93	0,07	1,51	1,79	223,49	135,64	69,01	27,28	0,59	1,47	2,47	18,64	59,53	11,93	2,51	NA	28,19	9,51	61,64	0,99	3,56	0,42	-0,27	1,07	1,3	154,89
821	5,68	69,74	3,17	0,1	0,54	0,66	203,4	81,69	182,49	21	0,92	11,28	12,28	98,31	91,86	17,62	0,22	13240,07	0	51,76	81,78	8,56	85,72	3,59	0,03	0,44	0,61	152,82	54,13	131,89	23,05	0,9	9	10,01	31,77	90,01	11,58	1,31	21228,58	0	9,74	59,2	12,7	98,04	3,69	0,17	0,52	0,69	106
822	8,6	9,83	10,05	1,95	3,53	4,92	425,5	75,38	47,78	67,63	0,13	0,14	1,14	25,55	12,59	113,36	2,03	NA	0	19,82	50,32	4,73	5,25	5,77	2,67	5,34	7,56	444,22	90,04	33,73	75,78	0,1	0,11	1,11	22,36	10	106,58	2,2	NA	0	21,51	62,4	10,39	11,84	10,98	1,8	4,41	6,57	385,5
823	31,81	51,42	10,85	1,51	2,32	2,89	124,17	29,96	37,16	21,61	0,38	0,62	1,62	143,27	38,13	105,7	5,82	16871,45	0	38,02	66,97	24,32	78,89	7,61	0,5	1	1,24	113,87	33,13	65,94	16,38	0,69	2,24	3,24	132,12	69,17	55,22	1,45	14106,64	0	33,72	70,46	22,94	42,72	7,09	1,21	2,01	2,42	112,82
824	2,73	21,05	2,36	0,24	0,54	0,94	314,14	69,99	180,8	95,15	0,87	6,71	7,71	18,6	87,37	18,43	0,86	NA	NA	13,7	72,66	2,37	14,65	1,76	0,3	0,48	0,95	271,23	35,5	140,72	92,8	0,84	5,19	6,19	22,26	83,84	21,76	0,89	1141,63	20,51	14,82	95,7	1,15	7,35	0,73	0,13	0,32	0,92	233,51
825	-7,08	-93,99	-5,22	0,24	0,61	0,71	268,27	37,97	64,05	9,62	0,92	12,27	13,27	0,27	92,46	27,72	0,85	27396,25	15,14	5,42	20,69	1,5	13,93	0,83	0,55	0,74	0,91	200,38	18,5	44,05	17,83	0,89	8,27	9,27	14,36	89,21	42,69	0,92	NA	32,93	7,08	22,51	0,28	1,92	0,15	0,56	0,85	1,08	192,67
826	1,59	6,74	1,93	1,13	2,31	2,31	440,84	151,12	127,48	0	0,74	3,16	4,24	5,65	76,42	11,43	2,15	NA	24,11	4,91	28,71	4,48	12,67	2,92	0,12	1,44	1,44	237,58	109,14	82,67	0	0,65	1,83	2,83	23,25	64,67	18,31	1,31	NA	27,03	12,25	80,02	0,6	3	0,42	0,39	1,5	1,5	252,64
827	7,21	9,75	4,23	2,23	2,9	3,13	213,49	31,58	47,46	10,98	0,26	0,35	1,35	101,91	26,07	77,48	2,59	18754,83	0	55,55	82,28	11,12	15,89	5,13	2,08	2,9	3,37	167,83	29,78	36,18	17,31	0,3	0,43	1,43	142,82	30,03	72,67	2,75	20294,72	0	60,72	84,03	10,76	15,17	4,97	2,38	3,2	3,68	168,71
828	27,07	53,41	4,57	0,96	1,33	1,33	61,47	11,16	29,95	NA	0,49	0,97	1,97	40,89	49,31	77,1	1,55	NA	0	2,33	21,38	-197,13	140,74	-24,97	0,02	0,31	0,31	46,11	31,28	109,29	NA	2,4	-1,71	-0,71	-98,56	240,07	-76,98	-5,67	-7406,5	0	12,49	-125,13	1,26	-1,91	0,75	0,05	0,07	0,07	218,56
829	-36,48	-45,32	NA	1,44	5,17	5,17	NA	NA	NA	NA	0,2	0,24	1,24	-36,48	19,51	-186,97	NA	NA	0	NA	0	-6,75	-6,76	NA	NA	NA	NA	NA	NA	NA	NA	0	0	1	-6,75	0,23	-2936,36	NA	NA	0	NA	0	-3,41	-3,42	NA	377,75	569,75	569,75	NA
830	16,77	24,06	12,17	0,54	1,89	2,39	264,23	101,97	76,01	38,62	0,3	0,43	1,43	26,34	30,3	71,41	2,3	30720,08	0	6,94	27,21	5,73	9,77	4,32	0,03	1,26	1,72	274,37	130,65	105,74	49,21	0,41	0,7	1,7	24,02	41,33	25,99	1,79	NA	0,01	13,78	59,41	8,1	18,68	4,81	0,06	0,66	1,09	216,56
831	1,37	58,92	0,97	0,16	0,79	1	258,44	156,29	249,67	53,42	0,98	42,12	43,12	65,26	97,68	2,28	0,93	713965	0	45,37	98,08	5,52	77,26	2,82	0,2	0,91	1,09	185,85	113,35	158	28,55	0,86	12,04	14	45,46	92,86	7,47	3,14	NA	0	20,39	83,13	4,67	46,23	6,81	0,06	0,68	1,06	532,8
832	0	0	NA	NA	NA	NA	NA	NA	NA	NA	NA	NA	1	0	0	NA	NA	NA	0	NA	NA	0	0	NA	NA	NA	NA	NA	NA	NA	NA	NA	NA	1	0	0	NA	NA	NA	0	NA	NA	0	0	NA	NA	NA	NA	NA
833	1,26	2,31	1,03	0,03	1,47	2,33	296,47	100,33	54,66	61,81	0,45	0,83	1,83	36,52	45,31	24,5	1,45	11210,5	6,47	28,71	85,47	-17,6	-50,73	-22,04	0	0,95	1,4	455,83	193,38	123,41	94,58	0,65	1,88	2,88	15,97	65,32	-16,2	1,18	NA	18,5	42,03	134	1,5	4,29	1,97	0,01	0,98	1,38	477,65
834	-2,3	-11,36	-1,56	0,37	1,21	1,71	247,33	94,96	63,29	58,16	0,8	3,93	4,93	29,48	79,73	22,55	2,62	NA	20,7	21,6	51,94	2,5	3,98	0,65	0,08	1,2	3,5	94,28	30,05	26,67	62,04	0,37	0,59	1,59	52,8	37,26	90,87	NA	NA	0	13,03	53,17	10,84	16,37	3,04	0,9	1,2	3,13	102,3
835	-4,93	-36,36	-5,53	0,06	0,35	0,51	407,82	87,02	303,99	50,61	0,86	6,31	7,37	3,41	86,43	6,06	0,35	17297,92	0	9,35	93,47	0,31	0,83	0,31	0,1	0,56	0,76	358,2	88,69	191,45	38,33	0,61	1,6	2,63	9,99	61,98	16,45	0,73	NA	0	9,52	67,06	8,95	19,83	7,32	0,11	0,76	0,95	298,58
836	-2,33	-27,92	NA	0,07	1,09	1,09	NA	NA	NA	NA	0,92	10,96	11,96	-2,33	91,64	-2,55	NA	NA	0	NA	NA	0,67	26,65	0,77	0,12	0,2	1,02	418,87	31,43	403,54	335	0,97	38,68	39,68	2,2	97,48	0,99	2,86	NA	0	1,75	59,35	2,08	2,12	1,8	2,09	3,53	59,99	315,03
837	0,11	0,12	0,05	10,2	10,2	10,2	161,11	NA	15,62	NA	0,1	0,11	1,11	2,7	9,83	1,11	NA	NA	0	1,15	56,76	2,27	2,46	0,79	2,58	13,23	13,23	126,73	100,89	9,47	NA	0,08	0,08	1,08	4,8	7,58	29,96	NA	NA	0	0,88	39,03	2,46	2,97	1,22	5,77	5,77	5,77	180,47
838	-9,78	-14,85	-118,67	2,59	2,81	2,81	4418,43	327,9	1493,35	0	0,34	0,52	1,52	-9,78	34,17	-15,77	16,22	NA	0	0	0	14,49	34,83	13,24	1,62	1,68	1,68	332,68	10,17	192,16	0	0,58	1,4	2,4	14,49	58,4	24,8	24,88	NA	0	0	0	-5,34	-30,83	-45,16	0,61	0,79	1,19	3086,1
839	15,72	9,4	12,32	-0,18	-1,4	-1,47	285,28	234,27	-192,1	12,43	-0,67	-0,4	0,6	47,11	-67,17	-23,4	NA	1763	0	24,6	64,32	-81,74	-43,59	-228,77	-1,02	-1,02	-1,12	1018,7	0	-897,53	93,5	-0,88	-0,47	0,53	-81,74	-87,52	93,4	NA	NA	0	0	0	-31,84	-32,19	-51,55	NA	NA	NA	590,86
840	7,3	33,83	1,54	0,18	0,55	0,55	76,78	21,6	58,47	0	0,78	3,63	4,63	249,6	78,42	36,19	0,5	42734	0	51,11	87,86	2,8	9,63	0,67	0,64	0,78	0,78	86,67	8,26	60,2	NA	0,71	2,44	3,44	269,1	70,94	40,09	0,99	23005,8	0	63,41	88,45	14,84	24,46	1,89	1,29	1,83	1,83	46,43
841	10,08	124,22	5,13	0,15	0,64	0,66	185,37	80,73	143,44	2,76	0,92	11,32	12,32	29,52	91,89	38,26	0,35	NA	11,12	9,9	33,12	-7,35	-46,07	-2,52	0,16	0,47	0,79	124,57	31	84,42	32,45	0,84	5,27	6,27	19,7	84,04	21	0,99	NA	12,2	9,26	57,35	1,61	15,55	0,85	0	0,43	0,92	191,88
842	0,86	1,74	0,7	0,04	2,1	2,13	296,99	213,21	95,17	3,24	0,51	1,02	2,02	45,61	50,55	18,7	2,56	NA	2,83	36,51	80,18	0,67	1,38	0,46	0,02	1,93	1,97	251,77	191,91	90,15	3,32	0,52	1,07	2,08	55,07	51,88	16,97	2,88	NA	4,1	37,63	83,07	4,19	8,96	2,55	0,16	1,78	1,78	221,86
843	33,11	79,6	20,51	0,15	1,29	1,6	225,49	144,16	126,4	39,66	0,58	1,4	2,4	63,68	58,41	65,38	4,9	39374,35	0	18,94	39,33	26,77	76,22	13,49	0,57	1,25	1,49	183,48	75,22	111,24	27,8	0,65	1,85	2,85	65,44	64,88	48,88	4,75	32145,07	0	19,49	50,83	18,4	70,5	11,53	0,59	1,16	1,37	228,84
844	19,84	94,53	16,77	0,26	0,71	0,99	307,58	105,83	234,21	66,07	0,79	3,76	4,76	33,13	79,01	32,73	0,9	29446,79	0	11,23	30,77	13,51	90,49	11,31	0,12	0,41	0,89	304,79	73,47	253,94	124,95	0,85	5,7	6,7	32,64	85,07	23,49	0,62	22231,53	0	16,02	44,29	6,63	82,36	6,45	0,31	0,47	0,83	355,11
845	1,53	10,07	1,39	0,7	0,79	0,79	330,09	24,08	275,21	NA	0,85	5,59	6,59	19,52	84,83	17,72	0,46	NA	0	16,32	54,02	2,81	15,97	2,51	0,77	0,91	0,91	325,01	37,98	262,57	0	0,82	4,69	5,69	25,81	82,43	19,35	0,71	NA	0	20,54	57,54	0,49	2,19	0,43	1,06	1,12	1,12	316,3
846	-5,63	-5,63	NA	NA	NA	NA	NA	NA	NA	NA	NA	NA	1	-5,63	0	NA	NA	NA	0	NA	NA	-0,99	-0,99	NA	NA	NA	NA	NA	NA	NA	NA	NA	NA	1	-0,99	0	NA	NA	NA	0	NA	NA	-1,31	-33,33	-3,55	0,28	0,81	0,81	988,5
847	5,02	9,23	2,13	0,42	1,1	2,1	154,3	40,7	60,17	61,01	0,46	0,84	1,84	42,75	45,64	26,69	3,42	NA	0	16	72,2	3,46	7,01	1,22	0,11	1,15	1,84	128,33	61,88	59,59	42,04	0,51	1,02	2,02	50,48	50,56	16,6	3,86	NA	0	16,58	81,47	4,1	6,67	1,55	0,26	1,37	2,44	137,95
848	14,8	33,82	5,06	2,23	2,7	2,72	124,44	20,3	43,11	0,72	0,56	1,29	2,29	77,65	56,25	27,29	30,5	11647,33	0	21,49	74,09	4,69	5,78	1,21	2,36	4,81	6,71	93,81	32,48	13,26	25,53	0,19	0,23	1,23	111,07	18,94	29,85	31,32	14084,5	0	27,42	89,11	2,23	6,99	0,99	0,89	1,44	1,54	161,84
849	10,18	63,43	3,78	0,62	1,81	2,16	135,28	62,16	52,4	18,74	0,84	5,23	6,23	52,11	83,96	16,35	3,72	20661,03	0	15,58	75,48	-2,43	-14,83	-0,84	0,43	1,39	1,73	125,7	58,36	60,69	20,98	0,84	5,09	6,09	51,01	83,59	1,51	2,9	NA	0	18,41	83,5	13,89	45,62	4,79	0,51	1,16	1,41	125,43
850	2,2	3,87	1,54	3,13	4,51	7,06	254,65	43,07	19,96	80,12	0,43	0,76	1,76	30,76	43,25	17,19	6,78	13546,6	5,4	19,98	76,3	3,86	5,83	2,94	0,83	1,26	2,79	277,51	38,43	85,57	137,06	0,34	0,51	1,51	34,86	33,88	26,56	6,78	13696,28	1,12	23,63	75,21	1,09	1,64	0,87	1	1,6	2,85	293,22
851	6,86	7,31	2,98	12,2	29,75	50,53	158,21	36,93	2,1	44,33	0,06	0,07	1,07	28,79	6,15	174,81	3,08	NA	0	9,53	62,14	3,98	4,09	1,76	18,32	32,58	59,53	161,29	26,66	1,87	51,09	0,03	0,03	1,03	26,88	2,73	358,18	3,28	NA	0	10,15	60,44	3,73	3,89	1,74	6,7	12,37	23,4	170,7
852	34,55	58,67	9,3	0,58	1,37	2,25	98	28,02	35,51	31,66	0,41	0,7	1,7	91,58	41,11	99,06	4,24	NA	0	15,35	54,26	35,61	76,45	10,32	0,31	1,88	2,18	105,49	63,06	41,19	12,7	0,53	1,14	2,15	87,97	53,41	73,92	3,8	NA	0	15,17	52,98	37,4	84,73	10,88	0,42	1,52	1,74	106,15
853	16,86	17,05	3,87	60,26	89,64	89,64	83,62	27,11	0,92	NA	0,01	0,01	1,01	16,86	1,12	1510,88	NA	NA	0	0	0	-8,62	-9,9	-5,92	0,3	1,26	7,7	250,14	30,81	32,14	209,7	0,13	0,15	1,15	-8,62	12,99	-66,32	NA	NA	0	0	0	5,18	5,85	4,07	3,91	9,42	9,43	286,59
854	-7,33	-144,39	-5,72	0,15	0,47	0,59	284,32	83,71	224,41	30,84	0,95	18,71	19,71	55,98	94,93	-1,55	0,13	11068,75	12,4	49,45	96,72	-11,07	-461	-7,79	0,11	0,51	0,53	256,07	95,83	215,03	4,57	0,98	40,63	41,63	56,89	97,6	-11,29	0,07	9665,75	9,96	47,81	109,41	5,48	71,85	5,19	0,39	0,78	0,81	345,81
855	34,94	64,83	16,37	-0,09	1,04	1,66	170,52	51,38	53,08	38,3	0,45	0,84	1,86	69,61	46,11	88,1	1,36	NA	5,07	16,24	41,04	2,73	10,18	2,13	0,02	0,49	1,13	283,77	33,5	37,96	46,45	0,68	2,55	3,73	26,38	73,21	12,85	0,97	NA	41,29	18,44	65,33	5,95	18,68	5,45	0,05	0,56	1,21	334,06
856	38,47	91,18	25,58	0,69	1,28	1,62	242,09	80,63	137,21	47,97	0,58	1,37	2,37	57,89	57,81	72,36	6,5	50079,29	0	12,92	27,13	8,3	58,88	5,03	0,13	0,62	1	220,93	91,56	185,8	72,16	0,86	6,1	7,1	45,11	85,91	16,86	1,04	23004,73	0	22,34	66,76	15,53	56,6	11,57	0,49	0,93	1,28	271,98
857	1,29	46,53	0,77	0,06	0,45	0,67	216,53	67,97	82,69	38,52	0,97	35,05	36,05	12,47	97,23	4,99	0,42	NA	56,55	6,65	57,76	1,32	10,36	0,65	0,02	0,4	0,61	179,31	45,46	53,94	24,39	0,79	6,25	7,87	13,88	87,3	8,51	0,42	NA	47,43	6,19	53,4	-0,17	-1,43	-0,11	0,02	0,47	1,05	227,76
858	-13,57	-14,18	-17,22	5,27	5,49	9,64	461,95	3,63	16,5	69,53	0,04	0,04	1,04	26,94	4,29	-279,49	1,47	NA	0	51,41	134,99	-7,05	-7,47	-7,27	4,52	4,74	7,29	375,18	3,67	16,61	42,94	0,06	0,06	1,06	40,61	5,53	-97,04	1,41	14224,33	0	49,12	111,14	-4,88	-5,12	-4,57	4,35	4,92	7,39	341,72
859	10,97	23,97	3,62	0,03	0,41	0,83	119,97	23,49	62,18	26,33	0,54	1,18	2,18	40,16	54,22	41,94	0,82	23502,03	0	9,62	54,37	7,07	17,35	2,63	0,03	0,28	0,76	135,16	18,42	76,7	37,11	0,59	1,45	2,45	34,88	59,22	21,03	0,73	22684,54	0	10,32	66,88	7,4	17,4	2,8	0,05	0,25	0,71	138,06
860	-11,75	-52,18	-5,58	-0,17	0,11	0,3	172,84	34,43	125,4	24,45	0,77	3,44	4,44	37,06	77,48	24,97	0,33	9425,2	0	23,18	67,3	-11,85	-76,5	-4,55	-0,01	0,18	0,34	139,84	18,12	97,46	15,33	0,85	5,45	6,45	36,97	84,51	27,08	0,38	NA	0	18,76	62,45	-10,76	-144,57	-3,68	0,14	0,37	0,48	124,81
861	-2,7	1424,35	-2,92	0,03	0,17	0,42	393,37	51,97	346,49	90,11	0,96	-505,94	-526,62	12,76	100,19	3,23	0,03	NA	4,25	16,71	59,72	6,96	116,59	7,19	0,03	0,29	0,59	376,04	71,31	262,72	84,18	0,91	15,22	16,74	22,68	94,03	14,37	0,42	22076,64	4,16	16,23	63,79	0,16	1,41	0,19	0,04	0,51	1,1	440,48
862	0,02	0,09	0,01	-0,3	0,28	0,95	155,67	28,24	48,34	32,87	0,74	2,9	3,9	52,24	74,34	20,03	0,42	NA	0	22,33	73,72	31,09	51,47	7,02	0,51	0,78	0,87	82,14	4,97	18,6	1,82	0,4	0,66	1,66	109,41	39,6	130,45	0,77	NA	0	17,68	54,37	6,26	12,47	1,72	0,26	1,5	1,87	100,09
863	4,82	10,42	4,58	0,04	0,71	1,11	345,9	116,07	100,73	70,23	0,52	1,12	2,16	21,99	53,07	17,96	1,09	29945	NA	16,31	58,92	0,05	0,1	0,06	0,01	0,48	1,36	461,69	80,65	118,65	153,55	0,52	1,11	2,15	17,41	53,49	12,07	1,24	17982,84	18,57	22,02	70,04	-1,74	-3,49	-2,93	0,01	0,47	1,36	615,53
864	0,84	1,63	0,66	0,76	1,94	1,95	285,96	154,95	131,85	2,13	0,48	0,93	1,93	39,44	48,31	24,22	6,25	NA	0	30,33	78,54	7,84	9,29	5,86	4,13	7,17	7,26	272,28	106,95	35,14	3	0,16	0,18	1,19	49,17	15,64	108,86	17,95	NA	0	30,91	91,69	0,44	1,11	0,33	0,81	1,47	1,48	271,37
865	6,8	11,44	4,77	0,22	0,38	1,82	255,26	15,14	98,06	143,74	0,41	0,68	1,68	47,94	40,54	32,33	2,16	NA	0	28,85	137,86	29,03	33,25	28,91	2,66	4,99	8,47	362,39	96,71	41,89	147,8	0,13	0,15	1,15	55,25	12,69	242,04	99,85	NA	0	26,1	184,02	-32,67	-38,91	-46,84	2,15	2,74	7,51	523,27
866	-4,68	-12,35	-6,46	0,05	0,48	0,85	501,83	76,04	144,62	68,05	0,55	1,45	2,64	10,37	62,07	4,51	0,66	21911,72	6,92	20,76	82,79	-2,68	-6,84	-2,83	0	0,27	0,91	384,13	34,33	117,57	85,46	0,54	1,39	2,55	17,38	60,85	14,29	0,73	NA	3,26	21,17	72,83	0,43	1,11	0,39	0	0,33	1,16	330,43
867	17,73	41,3	27,01	7,55	11,06	11,06	554,39	102,9	22,43	0	0,57	1,33	2,33	47,64	57,07	36,48	2,32	NA	11,84	45,55	53,3	15,39	30,21	24,05	4,76	7,17	7,17	568,86	127,82	24,69	0	0,49	0,96	1,96	47,51	49,07	35,88	2,82	NA	9,46	50,2	59,95	2,64	3,38	4,04	1,75	4,24	4,24	559,32
868	3,35	10	3,08	0,1	0,27	0,47	334,14	12,01	83,24	18,04	0,66	1,98	2,98	28,78	66,47	11,05	0,65	12369,26	21,93	23,34	69,22	3,82	7,25	3,16	0,4	0,82	0,97	301,6	17,96	49,04	7,82	0,47	0,9	1,9	31,83	47,35	22,99	0,98	18124,73	26,77	23,21	65,35	0,18	0,33	0,2	0,12	0,49	0,8	398,49
869	0,19	0,39	0,08	0,03	1,08	2,71	141,29	28,73	25,21	45,55	0,5	1,01	2,01	64,2	50,15	11,17	1,68	NA	29,68	24,84	90,6	1,92	4,37	0,83	0,09	0,16	0,37	156,62	5,25	35,13	14,7	0,56	1,28	2,28	54,86	56,05	11,55	0,63	NA	31,15	22,78	89,17	0,93	3,21	0,63	0	0,04	0,14	248,6
870	9,35	42,85	2,7	0,44	1,05	1,11	105,04	43,84	71,03	4,09	0,78	3,58	4,58	11,89	78,18	21,04	1,32	93678	0	0,73	10,81	12,47	29,38	5,75	0,4	1,23	1,25	167,7	74,49	89,53	2,11	0,58	1,36	2,36	15,08	57,54	36,73	1,41	NA	0	1,2	9,15	7,35	15,58	4,27	0,31	1,23	1,24	211,84
871	18,11	40,84	6,07	0,39	1,01	1,83	121,96	38,47	62,47	51,88	0,56	1,25	2,25	65,74	55,64	42,79	9,37	NA	0	15,96	60,26	16,75	31,5	5,92	0,17	0,95	2,01	128,58	42,43	54,39	58,5	0,47	0,88	1,88	61,45	46,84	46,41	4,12	NA	0	15,79	61,86	16,45	32,69	6,01	0,45	0,88	1,79	133,28
872	-4,63	559,29	-2,38	0	0,24	0,62	187,02	27,36	82,49	46,19	1,01	-121,72	-120,88	20,39	100,83	4,32	0,47	22849,38	32,18	12,85	71,68	1,08	18,24	0,49	0	0,28	0,76	165,53	22,58	73,75	50,3	0,94	15,83	16,86	24,57	94,07	9,31	0,57	22231,25	30,61	10,68	65,53	3,57	36,65	1,59	0	0,29	0,78	162,62
873	7,05	8,53	7,08	0,02	3,2	3,38	366,02	151,6	47,6	8,71	0,17	0,21	1,21	66,31	17,42	57,87	1,51	14688,21	0,02	59,6	83,31	7,99	9,16	7,81	0,13	4,49	4,77	355,98	125,78	28,81	8,27	0,13	0,15	1,15	68,57	12,81	84,78	1,46	14711,74	0,01	59,25	82,39	4,33	5	5,14	0,28	4,52	4,86	433,65
874	19,4	20,32	5,79	12,48	21,76	21,76	108,69	45,45	4,9	NA	0,05	0,05	1,05	19,4	4,55	425,86	NA	NA	0	0	0	40,91	45,26	19,74	6,8	10,37	10,37	175,62	59,42	16,67	0	0,1	0,11	1,11	40,91	9,6	426,29	NA	NA	0	0	0	24,25	25,72	34,98	11,05	17,58	17,58	526,36
875	-4,52	-20,6	-9,41	0,27	0,69	0,7	757,42	82,45	204,58	2,83	0,77	3,51	4,56	16,15	78,05	2,38	0,75	NA	0	43,02	112,05	-0,58	-2,03	-1,9	0,06	0,41	0,41	1193,11	252,47	730,32	3,97	0,71	2,49	3,51	14,06	71,51	4,88	0,48	NA	0	47,98	174,79	1,01	3,14	2,98	0,23	0,32	0,32	1071,72
876	3,33	20,64	1,06	0,46	0,92	1,16	115,89	43,91	95,26	23,12	0,84	5,2	6,2	32,2	83,88	6,39	4,39	44462,67	0	9,19	81,3	2,97	24,98	2,32	0,45	1,36	1,36	284,11	165,08	203,98	0,4	0,88	7,41	8,41	21,32	88,11	4,58	27,17	39050,88	0	14,32	79,73	4,13	25,37	3,35	0,79	1,67	1,68	295,86
877	-15,26	71,21	-6,02	0,88	2,43	2,43	143,61	60,66	39,03	0	1,21	-5,67	-4,67	188,86	121,43	-4,26	1,69	NA	0	80,53	105,6	9,16	-144,08	3,76	1,35	3,5	3,5	149,48	59,67	35,21	NA	1,06	-16,72	-15,72	192,63	106,36	15,49	3,68	23809,74	0	75,34	90,63	8,15	1888,18	2,52	1,08	3,29	3,29	112,88
878	-3,17	-11,07	-4,33	0,01	0,43	0,52	496,46	122,83	226,76	26,19	0,68	2,36	3,49	3,24	71,35	9,75	0,51	38090,06	19,84	8,74	45,53	-4,68	-18,09	-5,78	0,02	0,46	0,56	449,26	114,73	182,28	24,34	0,7	2,71	3,87	2,03	74,13	2,75	0,55	22077,7	28,56	8,28	76,11	-5,37	-25,22	-6,53	0,01	0,41	0,51	443,9
879	0,47	0,55	3,73	0,34	7,04	7,15	2896,73	1031,26	153,9	16,2	0,15	0,18	1,18	3,95	15,08	52,14	1,53	31784,08	0	27,74	40,2	-1,49	-1,7	-9,54	0,51	8,64	8,74	2336,84	898,78	110,55	11,68	0,13	0,14	1,14	3,36	12,56	45,73	1,63	40428,37	0	31,08	39,7	-0,88	-0,97	-5,3	1,03	15,02	15,18	2200,02
880	5,86	10,27	2,21	1,32	2,46	2,47	137,05	62,28	54,82	0,52	0,43	0,75	1,75	66,46	42,94	13,64	NA	NA	0	22,82	88,41	0,89	1,5	0,32	1,89	2,59	2,59	128,9	28,56	49,09	0,23	0,41	0,68	1,68	57,94	40,55	2,2	NA	NA	0	20,2	94,49	-2,32	-10,65	-1,8	0,4	1,01	1,09	283,2
881	-11,41	-21,65	-5,44	0,19	1,16	3,18	173,48	38,99	40,11	82,38	0,47	0,9	1,9	2,78	47,28	12,14	2,66	11215	12,76	6,77	53,57	3,71	7,22	1,98	0,24	0,95	2,64	194,83	22,38	31,66	54,17	0,49	0,95	1,95	15,35	48,63	28,01	1,48	9495,5	0	6,23	28,69	-39,93	-118,33	-20,28	0,31	0,71	1,83	185,34
882	4,54	9,54	3,66	0,01	0,71	1,23	293,31	73,55	105,9	54,44	52,36	109,89	2,1	8,61	NA	NA	NA	NA	NA	NA	NA	-1,25	-2,73	-0,95	0,08	0,71	1,34	276,74	58,32	98,23	61,71	54,22	118,42	2,18	3,2	NA	NA	NA	NA	NA	NA	NA	1,52	2,26	1,12	0,47	1,34	2,26	267,46
883	15,02	101,24	7,48	0,46	1,26	1,37	181,2	37,43	47,06	5,43	0,85	5,73	6,74	62,33	85,16	24,11	0,59	NA	22,55	23,55	65,73	11,97	101,41	6,55	0	0,91	0,94	199,39	64,87	71,94	2,83	0,88	7,48	8,48	68,54	88,2	21,16	0,48	NA	18,78	30,99	70,82	8,22	36,45	4,39	0,1	1,71	1,76	195,22
884	0,1	0,12	0,07	0,34	1,35	1,37	259,17	31,2	30,95	0,67	0,15	0,18	1,18	86,57	15,42	40,7	1,04	13198,95	0	61,56	91,65	-2,78	-3,66	-1,88	0,78	1,3	1,3	246,25	20,81	39,37	0	0,24	0,31	1,31	94,56	23,94	7,54	1,04	NA	3,97	65,85	97,02	-8,96	-11,83	-5,85	0,44	0,87	0,87	238,32
885	43,88	79,55	9,26	1,31	1,5	1,55	65,23	6,09	22,64	1,84	0,45	0,81	1,81	101,27	44,83	102,34	1,81	14164,72	13,71	12,12	50,37	10,92	16,64	1,83	1,27	2,11	2,19	60,87	15,63	11,78	1,42	0,34	0,52	1,52	105,01	34,41	60,08	2,32	11948,94	11,45	15,73	81,77	1,88	2,87	0,38	1,57	2,22	2,53	74,18
886	5,49	43,29	2,79	0,67	0,83	1,36	184,87	14,84	92,31	49,46	0,87	6,88	7,88	27,28	87,31	25,91	1,62	NA	35,73	11,07	42,24	-21,13	306,75	-14,82	0,19	0,37	0,95	255,27	38,46	199,22	123,27	1,07	-15,52	-14,52	9,2	106,89	-6,47	0,82	NA	26,58	21,27	100,5	25,92	116,82	15,83	0,54	1,01	1,32	222,96
887	3,11	35,02	3,54	0,4	0,68	0,68	413,95	56,76	200,92	NA	0,91	10,25	11,25	16,25	91,11	3,42	0,76	NA	0	14,94	76,06	18,03	81,22	14,53	0,55	1,11	1,11	293,17	102,65	181,22	NA	0,77	3,47	4,5	28,63	77,79	35,34	1,21	NA	0	8,53	25,01	11,54	31,4	2,39	0,44	1,29	1,29	75,51
888	-50,92	-221,18	-21,39	0,45	1,34	1,37	152,93	62,33	70,17	2,7	0,77	3,34	4,34	23,18	76,98	-30,31	1,48	NA	0	31,13	133,5	10,83	29,44	4,34	0,62	1,74	1,83	146,01	69,97	62,84	5,79	0,62	1,7	2,72	90,39	63,23	49,35	2,75	26438,08	0	31,92	72,86	-0,32	-2,25	-0,33	0,33	1,31	1,38	380,89
889	-26,41	-42,4	NA	2,64	2,64	2,64	NA	NA	NA	NA	0,38	0,61	1,61	-15,22	37,72	-70	NA	NA	0	NA	-77,88	-6,01	-6,34	NA	NA	NA	NA	NA	NA	NA	NA	0	0	1,06	-6,01	5,25	NA	NA	NA	0	NA	0	0,52	1,91	0,41	16,47	19,73	19,73	282,9
890	15,67	2876,02	3,34	0,49	0,79	0,82	77,61	19,6	64,79	1,98	0,99	182,58	183,58	117,24	99,46	34,76	0,08	5351,55	0	21,66	70,01	1,73	70,19	0,3	0,24	0,56	1,12	63,04	15,07	46,88	26,71	0,98	39,56	40,56	145,25	97,53	28,04	0,35	6806,75	0	24,86	78,89	0,4	14,09	0,06	0,31	0,81	1,41	57,98
891	-2,11	-12,4	-1,89	0,09	1,51	1,69	327,01	176,31	123,99	22,8	0,83	4,88	5,88	6,76	82,99	3,01	0,52	NA	0	7,97	96,16	3,6	17,73	3,26	0,43	3,35	4,4	329,89	119,28	40,94	43,58	0,8	3,93	4,93	14,04	79,7	9,74	0,47	NA	0	9,47	103,64	-6,45	-45,42	-5,68	0,05	1,36	1,58	321,42
892	13,03	83,28	4,07	0,31	0,64	1,16	113,8	31,17	94,63	49,41	0,84	5,39	6,39	36,32	84,36	17,35	5,71	26929,33	0	7,28	55,09	14,63	44,14	3,31	0,04	0,9	1,5	82,45	46,59	54,25	33,04	0,67	2,02	3,02	43,93	66,85	26,76	NA	NA	0	6,64	58,2	6,9	19,74	1,9	0,07	0,89	1,55	100,5
893	8,63	15,8	9,56	0,63	1,47	1,62	403,41	151,88	180,45	26,73	0,45	0,83	1,83	15,84	45,41	21,27	2,03	NA	0	7,99	36,75	2,32	7,08	4,21	0,4	0,94	0,99	659,89	239,57	438,01	18,8	0,67	2,05	3,05	15,54	67,24	4,3	0,97	NA	0	23,96	80,72	13,97	32,93	21,26	0,08	0,35	0,41	555,6
894	14,04	49,25	13,62	0,22	0,5	0,51	353,24	44,25	154,98	1,31	0,63	2,22	3,51	36,82	71,5	44,9	0,6	27231,1	14,67	22,11	41,35	14,36	29,35	11,81	0,11	0,45	0,45	299,2	35,89	88,97	0,21	0,44	0,9	2,04	41,5	51,07	72,24	0,67	NA	8,47	22,31	44,82	13,42	23,53	11,98	0,61	0,93	0,94	326,01
895	-11,52	-15,69	-7,61	0,31	1,45	2,15	240,46	25,61	38,06	29,47	0,27	0,36	1,36	94,3	26,54	1,95	1,28	NA	5,85	69,91	117,47	-13,71	-20,87	-5,54	0,14	0,77	1,27	147,1	25,81	30,47	22,23	0,34	0,52	1,52	113,73	34,34	-9,87	1,08	NA	9,31	51,5	101,46	-13,38	-21,92	-5,19	0,06	0,78	1,19	141,59
896	7,53	24,23	5,43	0,11	0,52	1,06	262,5	68,45	158,5	91,64	0,69	2,22	3,22	12,07	68,91	14,1	1,11	88219,79	7,26	3,27	27,36	0,86	2,35	0,56	0	0,29	1,06	238,64	42,64	39,88	115,17	0,63	1,73	2,73	6,52	63,39	5,38	1,09	NA	45,69	3,71	59,44	-2,78	-8,54	-1,67	0	0,4	1,05	219,21
897	11,57	18,69	10,91	0,52	2,66	2,67	343,24	261,19	121,98	0,64	0,38	0,62	1,62	29,22	38,11	35,58	16,57	28503,43	0	16,65	59,22	0,73	0,91	0,66	0,34	5,46	5,46	331,48	293,85	57,39	0,02	0,2	0,25	1,25	29,93	20,02	14,72	20,59	NA	0	26,59	84,31	7,67	9,45	6,61	0,45	6,21	6,21	314,64
898	-1,55	-5,77	-2,22	0,24	1,06	1,15	521,73	66,44	81,62	7,79	0,45	1,67	3,73	16,15	73,21	47,11	0,68	21906,23	23,04	25,37	52,12	1,61	5,04	1,83	0,54	1,52	1,63	413,99	48,82	49,85	5,83	0,42	1,32	3,14	23,26	68,15	52,24	0,76	NA	20,9	24,63	53,93	5,18	12,28	4,82	0,8	2,62	2,72	339,65
899	6,83	4,94	0,3	-2,43	-2,38	-2,62	16,17	1,69	-6,11	1,49	-0,38	-0,28	0,72	6,83	-38,21	-17,87	NA	NA	0	0	0	10,18	8,68	1,36	-4,81	-5,47	-5,78	48,53	24,25	-8,31	2,57	-0,17	-0,15	0,85	10,18	-17,31	-58,81	NA	NA	0	0	0	16,83	16,53	2,86	-33,14	-52,59	-54,93	62,11
900	12,17	64,71	14,49	0,4	0,54	2,22	433,41	23,34	160,93	274,72	0,43	2,27	5,32	36,06	81,19	33,77	1,58	22572,44	0	28,44	82,66	1,02	4,43	0,39	0,02	0,28	1,78	140,49	15,21	50,47	88,61	0,46	1,99	4,35	59,85	77	12,73	1,04	14609,78	5,59	22,71	139,94	-1,32	-9,39	-0,72	0	0,29	1,13	197,12
901	30,44	-39,73	5,55	0,42	0,57	0,57	66,35	17,02	114,52	0	1,77	-2,31	-1,31	69,08	176,61	17,23	NA	NA	0	7,04	47,57	51,93	-183,34	5,31	0,24	0,76	0,76	37,2	25,14	48,41	0	1,33	-4,7	-3,53	328,55	128,32	38,98	NA	NA	0	28,27	78,23	45,99	-209,73	4,83	0,6	0,79	0,79	38,38
902	13,44	16,17	8,44	5,12	6,98	6,98	228,64	60	32,42	0	0,17	0,2	1,2	149,33	16,9	79,54	NA	NA	0	85,36	88,48	6,17	6,96	3,84	1,94	10,11	10,11	226,57	181,13	22,16	NA	0,11	0,13	1,13	121,41	11,31	54,59	NA	NA	0	71,73	92,96	0,03	0,04	0,03	2,41	11,26	11,26	278,75
903	12,64	53,3	12,73	0,03	0,21	0,4	366,47	44,08	241,22	45,78	0,76	3,22	4,22	26,05	76,28	25,93	0,37	52586,57	0	13,5	36,35	5,39	30,02	5,04	0,04	0,08	0,3	340,34	9,43	231,33	53,21	0,82	4,57	5,57	21,59	82,03	16,5	0,29	40981,83	0	15,14	50,44	5,44	29,26	5,18	0,3	0,45	1,63	347,01
904	1,4	2,73	0,93	0,07	1,01	1,61	240,5	90,19	81,45	59,22	0,49	0,95	1,95	47,33	48,59	19,3	1,67	NA	9,23	30,34	83,64	3,62	10,31	3,45	0,09	1,32	1,8	346,62	158,83	101,92	62,29	0,42	1,2	2,85	38,36	64,89	19,44	1,19	NA	8,64	33,08	86,69	1,24	4,2	1,44	0,01	1,04	1,38	421,51
905	0,71	12,84	0,71	0,27	1	1,25	364,77	117,8	162,45	41,86	0,94	17,07	18,07	7,83	94,47	6,9	1,28	NA	0	7,13	114,99	3,5	42,02	2,36	0,1	0,61	0,73	245,71	111,77	112,6	26,84	0,92	11,01	12,01	11,07	91,68	8,58	0,26	NA	44,69	5,11	59,55	0,03	0,94	0,03	0,03	0,85	0,89	406,8
906	32,16	36,59	37,17	13,58	17,75	20,51	420,73	44,77	10,73	29,99	0,03	0,04	1,14	43,72	12,12	1207,14	1,88	110354,57	0	13,37	20,43	25,62	36,09	37,69	1,39	1,59	1,78	535,45	24	121,19	23,59	0,23	0,33	1,41	35,97	29,01	126,01	1,2	132721,71	0	15,23	22,95	28,67	31,63	32,9	9,98	11,01	14,55	418,83
907	7,98	53,96	4,68	0,28	0,77	1,18	213,62	27,77	49,13	23,23	0,55	3,7	6,76	53,19	85,21	46,61	0,62	41163,67	30,25	26,53	60,8	8,37	51,86	4,04	0,09	1,04	1,39	175,54	28,42	29,85	10,62	0,63	3,93	6,19	58,09	83,86	36,41	0,84	27231,35	20,58	23,98	63,89	18,38	57,18	7,68	1,08	2,46	2,9	152,52
908	-0,32	-0,46	-1,49	0,33	2,89	3,5	1687,5	1117,03	441,34	275,99	0,31	0,45	1,45	1,58	30,98	-0,65	9,61	NA	0	8,8	114,21	5,92	9	2,81	0,4	2,4	3,02	172,86	104,17	52,56	33,29	0,34	0,52	1,52	15,67	34,3	22,09	9,5	NA	0	4,63	52,42	1,02	1,49	0,41	0,73	3,05	3,39	146,33
909	9,4	63,18	4,56	0,26	0,74	0,81	176,47	55,21	116,17	8,62	0,85	5,72	6,72	12,86	85,13	25,19	0,72	82950,8	0	1,68	11,71	3,87	51,16	1,58	0,22	0,64	0,76	148,48	42,54	99,59	12,45	0,92	12,21	13,21	9,26	92,43	21,67	0,66	52883,75	3,72	2,2	19,97	4,25	34,73	1,34	0,21	0,73	0,85	114,61
910	15,47	31,32	3,06	0,57	1,07	1,38	72,1	15,76	31,49	10,13	0,51	1,02	2,02	212,74	50,6	39,78	1,48	11235,72	0	39,07	89,45	-0,36	-0,89	-0,08	0,18	0,66	0,99	77,56	18,21	38,05	12,74	0,59	1,46	2,46	191,43	59,31	9,41	1,02	NA	0	40,86	95,64	1,19	2,45	0,23	0,21	0,82	1,13	69,51
911	-4,7	-8,9	-3,48	0,59	0,95	1,88	269,32	38,49	106,47	100,71	0,47	0,89	1,89	29,85	47,19	-4,95	2,47	10957,67	0	25,56	96,01	11,29	21,28	8,8	0,21	0,53	1,59	283,74	36,67	115,67	124,63	0,47	0,88	1,88	40,94	46,93	32,59	1,74	13991,75	0	23,11	61,16	9,76	17,67	7,57	0,28	0,55	1,52	283
912	-0,69	-8,12	-0,62	-0,01	0,64	0,65	325,23	173,9	266,14	1,19	0,91	10,75	11,75	12,48	91,49	14,86	0,36	NA	8,22	11,77	38,76	0,6	-834,02	0,47	0,09	1,06	1,06	285,51	134,19	138,84	0,56	1	-1385,66	-1384,66	15,99	100,07	18,12	1,05	NA	7,96	12,07	35,73	1,45	106,64	0,9	0,12	1,14	1,16	226,13
913	-16,31	-61,19	-7,79	0,29	0,61	0,79	173,72	35,88	69,54	19,42	0,73	2,75	3,75	9,02	73,34	-2,55	0,72	NA	23,76	12,09	83,2	4,95	24,63	2,19	0,23	0,89	0,98	161,02	72,57	105,89	10,08	0,8	3,97	4,97	30,5	79,88	19,33	1,03	NA	2,08	11,3	50,05	1,8	8	0,81	0,21	0,71	0,78	165,4
914	1,11	3,6	0,46	0,01	0,5	1,06	152,84	47,8	57,61	56,19	0,67	2,2	3,26	93,42	69,3	23,17	1,09	NA	26,68	38,76	82,63	1,87	6,98	0,94	0,01	0,42	1,15	182,73	51,72	87,96	94,65	0,72	2,67	3,73	77,68	73,19	16,22	1,54	NA	22,09	38,06	81,6	3,5	15,03	1,87	0,02	0,52	1,21	195,37
915	11,15	29,14	6,03	1,31	1,54	1,54	196,76	27,06	119,16	NA	0,62	1,61	2,61	21,32	61,72	22,77	6,68	8410	0	5,49	29,71	7,36	26,48	4,8	0,01	0,67	0,67	237,38	109,26	166,31	NA	0,72	2,6	3,6	14,48	72,22	35,91	0,53	17904	0,02	4,65	18,35	5,05	19,07	4,28	0,76	1,01	1,01	309,83
916	10,4	14,88	4,2	-0,25	2	2	146,99	94,42	41,94	NA	0,3	0,43	1,43	67,17	30,09	51,57	2,25	NA	0	22,93	65,62	3,75	4,51	1,4	0,47	3,29	3,46	135,32	59,06	20,89	3,61	0,17	0,2	1,2	65,7	16,84	46,13	2,57	NA	0	23,03	88	0,13	0,23	0,05	-0,03	1,41	1,46	137,13
917	13,62	62,97	9,23	0,37	0,7	1,12	246,61	62,2	181,01	80,79	0,78	3,62	4,62	25,2	78,37	18,87	1,69	14629	3,86	7,85	38,71	13,01	52,29	10,98	0,33	0,54	0,85	307,34	46,56	156,02	72,7	0,75	3,02	4,02	22,27	75,12	22,7	0,69	15941,6	23,22	7,82	31,06	11,32	42,39	10,85	0,28	0,48	0,98	349,76
918	0	0	NA	NA	NA	NA	NA	NA	NA	NA	0	0	1	0	0	NA	NA	NA	0	NA	NA	-24,67	122,61	-5,25	0,07	0,48	0,48	77,43	34,35	84,48	NA	1,2	-5,97	-4,97	162,95	120,12	-16,48	-0,41	NA	0	39,91	108,01	0,34	-2,39	0,14	0,02	0,51	0,52	155,92
919	1,77	6,09	1,37	0,68	1,17	1,19	280,56	87,16	127,25	3,77	0,66	2,26	3,43	15,43	70,86	26,98	1,31	NA	18,84	10,53	39,62	-6,94	-18,28	-4,92	0,96	1,61	1,67	258,15	81,45	83,14	6,3	0,56	1,48	2,63	6,11	62,03	11,66	2,47	NA	22,54	9,25	54,15	6,69	11,93	4,09	1,37	1,85	1,88	223,29
920	-3,77	-7,14	-7,45	0,09	1	1,23	718,97	288,72	91,24	72,07	0,47	0,88	1,89	15,32	47,14	2,86	1,21	8885,78	31,61	37,7	79,01	-25,99	-58,93	-55,54	0,1	0,46	0,85	777,93	145,52	192,88	159,62	0,55	1,26	2,27	-1,91	55,9	-36,03	0,84	2473,64	27,57	51,44	358,75	4,26	9,47	5,14	0,13	0,53	0,95	440,63
921	13,16	19,41	14,83	0,15	0,77	1,82	410,33	64,1	102,67	108,79	0,26	0,38	1,48	23,09	32,21	72,65	1,26	NA	0	11,19	33,81	12,75	26,04	14,57	0,12	0,51	1,09	416,16	72,87	187,72	110,04	0,46	0,94	2,04	22,48	51,06	37,48	0,98	NA	0	11,13	33,71	13,38	28,22	15,82	0,05	0,4	1,04	431,6
922	-7,63	-15,01	-3,56	0,33	2,32	2,38	170,08	153,37	58,67	4,62	0,49	0,97	1,97	63,34	49,19	12,05	-5,16	NA	10,87	33,16	64,29	-10,16	-23,12	-3,42	0,41	2,22	2,29	122,4	112,97	54,32	4,45	0,56	1,28	2,28	82,61	56,05	11,42	-2,32	NA	6,65	31,2	84,87	1,46	2,93	0,51	0,44	1,99	2,13	126,58
923	0,8	2,2	3,96	0,36	0,51	0,6	1804,46	146,2	986,34	91,99	0,63	1,74	2,76	4,7	63,72	5,58	0,54	NA	0	19,32	57,25	0,1	3,69	0,29	0,36	0,53	0,69	1090,2	155,3	941,51	154,29	0,97	37,34	38,53	7,29	97,4	4,4	0,07	NA	0	21,55	63,08	0,12	4,79	0,38	0,33	0,55	0,7	1173,34
924	0,15	0,15	40	NA	NA	NA	96809,44	0	0	0	0	0	1	0,15	0	NA	NA	NA	0	0	0	0	0	NA	NA	NA	NA	NA	NA	NA	NA	0	0	1	0	0	NA	NA	NA	0	NA	NA	9,47	21,83	15,72	0,3	0,87	0,92	605,45
925	-77,78	-398,53	-70,33	0,11	0,59	1,03	329,16	91,71	110,85	84,08	0,8	4,11	5,12	-69,92	80,48	-95,51	1,03	-90722,15	44,87	7,1	-12,34	0,18	0,87	0,11	0,05	0,73	1	214,76	82,78	66,27	32,84	0,79	3,79	4,8	6,68	79,15	1,85	0,94	18504,87	44,41	3,83	62,66	1,46	15,08	2,5	0,04	1,66	1,88	625,91
926	3,14	6,21	3,68	0,41	0,66	1,18	426,37	24,41	98,16	51,21	0,49	0,98	1,98	24,61	49,39	15,56	1,05	NA	24,64	25,15	66,47	0,38	0,68	0,41	0,21	0,48	1,16	395,83	22,85	83,69	57,29	0,44	0,8	1,8	23,65	44,48	9,53	1,03	NA	21,29	25,3	71,97	1,69	3,23	1,52	0,28	0,53	0,99	328,33
927	-9,08	-17,98	-9,57	0,01	0,93	1,06	383,52	104,88	114,43	15,75	0,49	0,98	1,98	0,72	49,49	-13,3	1,02	12488,04	0	10,33	119,67	-4,27	-6,82	-4,73	0,04	0,73	0,83	403,19	90,42	130,6	13,01	0,37	0,6	1,6	5,29	37,37	-5,43	0,92	12749,67	0	10,59	112,39	-6,68	-11,62	-8,4	0,01	0,65	0,73	459,01
928	0,11	0,76	0,1	0,72	1,67	2,25	307,44	16,43	18,01	10,61	0,85	5,65	6,65	6,19	84,97	6,98	0,83	NA	1,3	5,13	47,44	0,47	3,03	1,23	0,97	1,24	1,57	945,94	16,7	62,34	20,96	0,84	5,38	6,38	6,1	84,33	8,04	0,79	NA	0	14,61	42,7	2	19,11	3,16	0,63	1,02	1,04	577,34
929	25,59	80,32	14,65	0,1	0,93	0,93	208,44	114,2	109,87	0	0,68	2,14	3,14	67,83	68,14	60,63	0,85	NA	13,79	24,19	39,25	8,81	51,34	4,11	0,07	1,35	1,35	169,84	116,19	68,74	NA	0,83	4,83	5,83	70,2	82,84	33,77	1,67	NA	28,21	28,64	61,2	-1,6	-20,35	-0,55	0,07	0,35	0,7	124,69
930	-10,23	-26,17	-7,1	0,56	1,37	2,49	252,48	31,87	39,33	44,65	0,61	1,56	2,56	105,15	60,89	-4,36	0,74	NA	0	80,03	103,72	-17,22	-57,05	-9,41	0,26	0,7	1,45	198,94	20,88	47,7	36,3	0,7	2,31	3,31	129,61	69,82	-16,96	0,54	NA	0	80,24	105,73	-6,39	-28,13	-5,56	0,08	0,41	1,08	317,54
931	-23,71	-108,53	-38,02	0	0,56	0,67	583,71	173,16	326,03	36,17	0,78	3,58	4,58	-17,52	78,16	4,43	0,52	NA	0	9,92	54,44	-18,33	-26,55	-30,71	0,09	2,99	3,6	609,91	141,01	49,28	32,94	0,31	0,45	1,45	-10,4	30,95	-35,5	1,15	NA	0,66	13,28	551,31	-12	-16,71	-18,6	0,19	4,93	5,44	565,7
932	17,23	101,1	6,92	0,96	1,26	1,26	146,13	30,53	104,09	NA	0,83	4,87	5,87	27,29	82,96	29,67	3,05	NA	0	4,04	24,98	34,33	95,9	12,63	1,31	1,57	1,57	133,92	19,69	76,07	NA	0,64	1,79	2,79	50,67	64,2	64,66	4,48	NA	0	6,01	23,9	44,76	95,87	22,51	0,7	2,2	2,2	183,55
933	4,61	6,27	9,02	0	1,36	1,86	711,84	230,12	89,27	85,89	0,26	0,36	1,36	11,45	26,42	29,26	1,37	18852,54	13,44	13,38	58,79	-9,58	-14,35	-19,14	0	1,52	1,91	727,41	311,15	106,8	81,23	0,33	0,5	1,5	0,28	33,24	-16,72	1,57	11748,73	18,04	19,7	107,53	0,31	0,5	0,61	0,02	0,24	0,74	726,02
934	5,43	11,36	8	0,06	0,48	0,58	535,81	94,86	209,89	21	0,45	0,93	2,09	35,76	52,18	20,62	0,65	18021,73	2,36	44,64	96,63	3,89	7,04	6,32	0,92	1,65	2,15	592,04	61,86	84,27	42,63	0,4	0,72	1,81	28,15	44,74	20,2	1,16	NA	24,16	39,46	86,41	3,39	6,04	4,44	0,21	0,55	1,09	478,81
935	3,46	8,57	2,09	0,48	1,47	1,49	219,82	96,16	97,74	2,11	0,6	1,48	2,48	44,44	59,6	20,1	1,67	NA	0	24,75	70,79	-11,32	-22,85	-4,95	1,53	1,9	1,91	159,25	20,79	56,04	0,61	0,5	1,02	2,02	40,65	50,46	13,24	2,04	18412	0	22,74	78,75	4,21	8,17	2,54	1,56	2,05	2,12	219,73
936	5,45	54,2	3,8	0,08	0,37	0,95	253,81	37,03	131,03	77,97	0,9	8,94	9,94	18,27	89,94	10,44	0,88	51996,27	21,47	8,94	51,08	3,25	28,39	2,17	0,07	0,33	1,02	243,6	37,11	142,08	99,1	0,89	7,75	8,75	14,38	88,57	8,39	0,9	33648,75	13,37	7,45	52,68	0,95	7,46	0,44	0	0,23	0,82	171,38
937	1,08	2,34	1,14	0,02	0,26	1,29	385,48	42,06	77,82	181,44	0,54	1,18	2,18	9,86	54,36	22,3	1,32	10543,69	NA	9,3	50,37	0,46	1,01	0,48	0,02	0,31	1,29	385,7	55,98	90,15	190,95	0,55	1,22	2,22	9,99	54,97	2,44	1,42	9224,62	27,08	10,1	58,69	0,27	0,61	0,26	0,02	0,24	1,38	351,87
938	0,17	0,21	0,52	1,39	1,9	3,42	1102,42	58,87	115,99	178,24	0,17	0,2	1,2	17,26	16,91	18,01	1,4	NA	0	51,77	91,07	-2,27	-2,86	-5,62	1,04	1,51	2,85	902,66	58,65	123,68	167,89	0,21	0,26	1,26	19,03	20,73	-1,2	1,41	19296,65	0	52,82	88,97	-2,19	-2,73	-4,44	1,4	1,83	3,02	740,76
939	9,56	35	8,06	0	0,4	0,55	307	61,66	135,84	25,12	0,73	2,66	3,66	42,79	72,7	22,51	0,67	20268,71	15,59	28,03	64,66	13,97	35,72	10,91	0,06	0,58	0,75	284,34	66,14	121,78	21,45	0,61	1,56	2,56	48,52	60,89	34,69	0,81	26131,75	5,82	26,98	58,04	5,18	15,29	3,87	0,09	0,92	1,18	272,61
940	-30,24	101,84	-25,41	0,07	0,29	0,3	305,82	81,28	379,3	3,81	1,28	-4,32	-3,37	24,64	129,69	-19,18	-0,72	9765,63	0	46,11	167,47	0,59	-2,49	0,37	0	0,36	0,36	227,03	95,85	270,04	0,28	1,24	-5,23	-4,23	54,53	123,67	3,89	-0,76	NA	0	33,64	85,69	22,48	-426,73	12,88	0,01	0,59	0,6	209,22
941	44,77	63,66	35,82	0,48	2,44	2,44	291,26	166,54	84,9	0	0,3	0,42	1,42	53,74	29,69	154,18	2,52	NA	0	7,18	13,95	69,28	80,03	54,98	1,07	2,31	2,31	288,86	47,38	38,32	0	0,13	0,16	1,16	76,9	13,43	545,25	1,26	NA	0	6,05	7,86	44,83	48,13	42,64	2,84	5,46	5,46	347,18
942	1,44	8,13	1,85	0,1	1,16	1,21	468	304,81	272,03	13,37	0,82	4,67	5,67	7,98	82,36	16,51	1,52	NA	3,26	8,42	29,18	2,94	8,17	1,51	0,38	1,05	1,1	186,72	41,59	37,03	2,9	0,64	1,78	2,78	15,26	64,08	41,88	1,06	NA	17,99	6,32	27,89	2,57	5,27	1,15	1,21	2,09	2,18	163,52
943	60,81	60,98	21,52	-8,65	-10,63	-13,73	128,85	13,01	-6,56	20,66	0	0	1	105,31	0,29	22091,85	3,67	NA	0	15,75	40,96	18,66	19,65	8,66	10,31	21,9	37,25	168,91	31,12	2,69	41,82	0,05	0,05	1,05	87,48	5,06	455,41	2,46	NA	0	31,93	74,25	20,05	24,43	9,51	1,34	2,35	3,59	173,11
944	0,97	-15,32	0,53	0,11	0,58	0,62	197,84	6,42	157,63	7,21	1,06	-16,81	-15,81	7,44	106,32	7,52	0,04	NA	0	3,51	38,92	11,84	343,88	4,61	0,3	0,53	0,53	141,85	1,27	122,83	0,27	0,97	28,05	29,05	24,26	96,56	25,26	0,23	NA	0	4,84	29,83	-12,62	132,83	-4,64	0,08	0,57	0,59	134,07
945	11,7	14,85	12,47	6,07	9,38	10,14	387,94	56,73	17,1	13,02	0,21	0,27	1,27	32,11	21,25	95,07	1,73	NA	0	21,75	45,91	10,57	11,39	11,67	4,61	6,87	7,47	401,83	57,83	25,68	15,61	0,07	0,08	1,08	30,97	7,14	271,8	1,8	NA	0	22,52	46,24	11,14	11,54	14,22	13,83	19,92	21,3	465,78
946	1,95	8,14	0,31	0,05	0,95	1,68	58,39	30,78	34,31	25,63	0,76	3,17	4,17	8,97	76,04	2,56	NA	NA	0	1,13	72,19	1,27	7,17	0,45	0,06	1,35	1,4	128,9	116,72	91,15	4,93	0,82	4,65	5,65	4,56	82,29	1,54	NA	NA	0	1,16	65,61	1,18	4,79	0,43	0,16	1,29	1,33	132,19
947	0,23	0,4	0,16	0	0,77	0,93	252,82	68,63	75,87	15,28	0,43	0,76	1,77	43,57	43,38	28,32	0,94	23478,93	5,56	30,1	75,3	0,07	0,13	0,05	0,03	0,91	1,16	267,78	78,25	81,71	23,41	0,46	0,84	1,84	39,41	45,57	25	1,06	24588,77	6,08	28,94	78,59	0,19	0,32	0,13	0	1,18	1,39	252,19
948	11,82	18	5,77	0,04	0,82	1,11	177,74	40,72	52,53	15,68	0,33	0,51	1,52	21,79	34,34	85,83	1,02	NA	0	4,87	24,22	10,94	15,05	6,81	0,02	1,42	1,97	226,59	72,74	52,05	29,28	0,27	0,37	1,38	22,32	27,33	93,03	1,39	NA	0	7,09	29,66	9,63	12,92	6,64	0,02	1,4	1,74	251,82
949	10,64	22,19	8,6	0,7	1,82	1,9	294,21	169,85	151,49	11,74	0,52	1,09	2,09	12,45	52,07	21,99	39,75	NA	0	1,46	11,74	37,02	98,97	28,87	0,59	1,11	1,58	283,81	89	173,84	84,14	0,63	1,67	2,67	50,68	62,59	60,28	19,79	NA	0	10,65	22,7	0,22	21,73	0,16	0,28	0,87	0,98	257,3
950	-4,87	-10,23	-3,52	0,11	1,17	1,38	263,06	142,13	114,8	29,36	0,52	1,1	2,1	11,55	52,42	6,72	1,73	NA	7,73	11,86	70,6	-20,67	-100,48	-14,34	0,02	0,61	0,83	252,49	113,98	180,56	41,14	0,79	3,86	4,86	1,22	79,43	-17,4	0,65	NA	6,54	15,19	144,09	-2,74	-12,6	-1,89	0,03	0,53	0,77	251,84
951	2,64	9,07	2,9	0,65	1,15	1,39	399,87	137,94	276,08	65,83	0,71	2,44	3,44	3,65	70,93	5,78	11,26	NA	0	1,12	17,05	9,44	12,59	2,12	1,78	3,57	3,57	81,88	36,13	20,14	NA	0,25	0,33	1,33	14,29	24,98	50,89	6,78	NA	0	1,09	23,86	6,7	20,1	6,6	0,15	1,21	1,37	359,61
952	17,49	18,01	18,39	13,16	26,95	33,49	382,82	68,49	4,97	32,94	0,03	0,03	1,03	25,33	2,89	1205,47	1,77	73334,75	0	8,25	16,4	22,12	23,25	19,87	7,54	14,67	17,31	327,03	72,75	10,2	27,36	0,05	0,05	1,05	32,21	4,87	839,86	2,14	77252,75	0	9,06	17,55	20,17	22,13	20,52	4,06	6,57	7,33	371,33
953	16,38	19,97	26,27	3,84	5,31	5,31	583,55	152,16	103,7	0,55	0,18	0,22	1,22	27,69	17,94	111,18	18,03	NA	0	18,12	33,08	24,19	26,07	32,22	11,01	13,43	13,45	484,81	84,16	34,8	0,48	0,07	0,08	1,08	36,32	7,23	380,47	51,28	NA	0	16,16	27,05	13,48	15,33	23,11	6,32	8,08	8,22	625,65
954	2,46	3,5	1,34	1,25	3,54	4,27	198,57	95,8	35,24	30,77	0,3	0,43	1,43	2,46	29,85	49,39	8,92	NA	11,91	0	0	4,14	12,58	1,94	0,03	1,02	1,43	170,33	111,94	82,9	46,57	0,67	2,04	3,04	19,26	67,12	12,01	9,45	NA	17,86	7,08	55,73	3,57	9,75	1,78	0,03	1,01	1,57	182,03
955	2,94	5,22	3,06	0,93	1,26	2,09	378,2	51,27	152,72	128,66	0,44	0,78	1,78	31,27	43,72	9,75	5,21	16464,8	0	29,43	83,52	5,44	8,18	5,14	1,26	2,56	3,47	344,05	101,65	78,19	72,25	0,26	0,4	1,5	39,76	33,43	31,32	3,36	19223,44	0	32,44	77,89	4,03	6,7	3,63	1,2	1,93	2,61	329,21
956	2,79	9,83	2,29	0,13	1,68	3,24	299,03	111,41	50,14	113,04	0,72	2,53	3,53	61,64	71,66	7,48	3,51	NA	42,59	48,35	87,22	1,54	5,11	1,45	0,15	1,22	2,85	343,66	103,58	49,85	158,86	0,7	2,32	3,32	57,27	69,9	5,84	3,73	NA	44,27	52,62	86,03	1,39	4,79	1,18	0,14	1,03	2,33	310,88
957	-15,32	26,39	-8,54	0,16	0,68	0,88	202,86	63,34	120,84	24,37	1,58	-2,72	-1,72	27,73	158,05	-0,79	0,86	NA	0,83	23,99	96,26	-42	57,34	-44,65	0,14	0,58	0,65	386,99	202,05	465,27	32,1	1,73	-2,37	-1,37	-13,89	173,24	-19,77	-1,03	NA	0	29,88	-491,08	5,34	-17,8	8,98	0,23	0,9	0,91	614,08
958	0	0	0	0,04	0,2	3,14	366,11	16,95	73,7	322,63	0,31	0,45	1,45	15	31,23	8,16	12,3	NA	9,51	15,09	78,36	0	0	NA	0,05	0,46	3,89	399,53	39,75	61,12	339,57	0,26	0,36	1,36	11,66	26,32	8,05	21,04	NA	9,23	12,79	71,63	0	0	NA	0,05	0,67	4,55	284,06
959	-0,12	-0,3	-0,16	0,47	0,84	1,3	483,1	102,42	276,53	129,18	0,59	1,45	2,45	39,91	59,15	1,05	23,01	4397,7	0	53,13	266,16	-0,03	-0,08	-0,05	0,26	1,13	1,71	608,03	303,57	347,08	201,94	0,59	1,44	2,44	37,33	59,1	0,53	28,56	NA	0	62,41	198,64	-22,1	-80,75	-42,14	0,23	0,87	1,37	695,88
960	0,07	0,1	0,09	0,04	1,01	1,41	502,09	129,14	92,68	54,08	0,32	0,48	1,51	6,97	33,71	17,33	1,12	20290	8,13	9,52	72,44	2,48	3,43	2,53	0,12	1,4	1,85	370,9	83,96	34	30,03	0,26	0,36	1,38	9,95	27,75	32,1	1,18	34258,63	8,66	7,62	46,92	0,29	0,45	0,32	0,2	1,28	1,68	396,8
961	2,89	28,6	1,31	0,04	0,51	0,87	164,55	59,52	128,28	50,87	0,9	8,89	9,89	11,73	89,89	8,43	0,54	14274,88	8,58	4	47,8	1,07	5,21	0,48	0,05	0,46	1,01	162,52	45,29	113,85	67,84	0,79	3,86	4,86	9,09	79,42	1,35	1,02	NA	5,93	3,58	75,02	0,32	1,81	0,14	0,05	0,47	0,77	156,28
962	5,34	13,86	8,46	0,13	0,31	0,45	576,68	46,14	255,17	36,82	0,61	1,6	2,6	10,08	61,47	15,21	0,69	24857,06	14,94	7,51	29,44	3,92	11,24	6,75	0,02	0,2	0,32	626,65	53,4	300,32	37,22	0,65	1,87	2,87	8,07	65,1	10,96	0,61	22520,89	15,24	7,15	31,47	-0,76	-2,17	-1,43	0,01	0,15	0,3	689,27
963	22,3	35,33	9,8	0,01	1,38	1,99	160,04	67,47	43,12	30,6	0,37	0,58	1,58	62,6	36,9	81,69	1,79	31501,26	3,89	17,72	52,2	-2,09	-3,38	-1,12	0,01	1,05	1,78	194,18	50,89	42,58	48,57	0,38	0,62	1,62	39,01	38,12	17,89	1,75	NA	12,14	21,93	82,49	2,07	4,15	1,14	0,02	0,88	1,46	201,57
964	22,06	22,96	16,66	12,07	22,74	23,97	274,9	114,01	10,68	13,3	0,04	0,04	1,04	22,06	3,93	710,02	16,47	NA	0	0	0	6,25	6,69	6,06	3,78	14,48	15,38	352,72	242,6	22,66	20,56	0,06	0,07	1,07	6,25	6,5	184,96	NA	NA	0	0	0	16,67	17,86	18,21	4,3	14,37	15	398,69
965	-60,87	161	-56,62	0,34	0,73	0,73	274,41	178,26	461,47	0	1,38	-3,65	-2,65	12,94	137,81	-44,17	NA	NA	0	68,65	-1404,92	32,76	120,58	15,44	0,46	1,37	1,37	171,57	112,5	115,69	NA	0,73	2,68	3,68	57,76	72,83	44,98	NA	NA	4,66	11,79	50,05	4,59	28,64	4,8	0,48	1,17	1,17	382,31
966	5,37	13,81	3,19	0,01	0,79	1,02	216,27	91,99	129,29	30,95	0,61	1,57	2,57	22,51	61,12	40,99	1,03	56075,76	0	10,18	42,42	4,5	7,65	1,36	0,01	1,17	1,51	110,15	46,15	43,35	14,9	0,41	0,7	1,7	28,58	41,16	60,32	1,54	39988,83	0	7,29	49,83	0,19	1,53	0,22	0,01	0,12	0,24	429,94
967	29,06	35,4	9,01	4,82	5,56	5,56	102,3	14,79	20	0	0,18	0,22	1,22	29,06	17,92	162,13	NA	NA	0	0	0	12,22	16,54	4,32	3,83	3,83	3,83	128,81	0,14	33,25	NA	0,26	0,35	1,35	43,76	26,1	46,82	NA	2841,5	0	11,16	64,93	6,13	15,34	3,63	2,74	2,74	2,74	216,11
968	8,71	26,41	5,46	-0,3	0,05	1,49	228,36	22,86	64,77	94,28	0,67	2,03	3,03	31,12	67,02	39,79	1,12	NA	12,61	14,06	40,3	14,04	31,78	7,56	-0,29	0,49	1,78	196,06	43,98	56,81	74,56	0,56	1,26	2,26	37,63	55,83	53,04	1,33	17036,91	7,08	12,71	38,6	0,01	0,03	0,01	0,05	0,33	1,73	288,97
969	5,43	13,76	7,1	0,04	0,09	0,11	475,79	13,99	283,32	4,61	0,61	1,53	2,53	25,76	60,5	26,4	0,43	NA	0	26,56	52,79	6,03	12,56	4,26	0,08	0,1	0,1	257,1	2,52	131,08	0	0,52	1,08	2,08	39,89	52,01	35,72	0,51	NA	0	23,92	54,42	3,05	8	2,81	0,08	0,13	0,19	336,95
970	-1,24	-3,52	-1,07	0,02	0,49	0,61	315,12	80,85	173,64	20,77	0,65	1,84	2,84	2,17	64,82	24,78	0,68	NA	0	2,95	18,1	0,31	0,46	0,28	0,04	1,61	1,97	334,42	139,37	88,76	32,61	0,34	0,51	1,51	4,46	33,57	38,71	1,57	NA	0	3,82	23,31	-0,74	-1,08	-0,72	0,51	2,39	2,49	353,13
971	14,67	15,09	34,61	3,45	8,37	8,37	858,6	109,7	22,31	0	0,03	0,03	1,03	21,67	2,75	1057,51	1,25	243077	0	16,5	18,1	11,72	12,96	34,1	0,15	1,01	1,01	1059,29	83,52	98,11	0	0,1	0,11	1,11	18,92	9,58	221,26	1	129415,33	0	20,97	23,77	2,09	2,65	8,54	0,15	0,48	0,48	1489,88
972	-6,49	-13686,56	-5,83	0,04	0,24	0,67	326,93	40,92	115,27	86,69	1	2107,33	2108,33	27,59	99,95	2,55	0,4	NA	48,81	30,61	89,07	9,71	99,52	6,37	0,12	0,29	0,79	238,83	23,32	88,87	66,93	0,9	9,24	10,24	41,51	90,24	16,37	0,52	NA	36,03	20,86	63,73	1,47	13,96	1,16	0,13	0,29	0,83	289,51
973	3,72	72,99	1,96	0,03	0,4	0,51	191,7	49,6	104,86	15,94	0,95	18,64	19,64	16,79	94,91	32,03	0,46	NA	17,94	6,89	26,51	33,8	95,38	10,09	0,2	0,66	0,79	108,66	25,17	36,14	7,78	0,65	1,82	2,82	64,35	64,56	98,12	0,81	26049,94	18,01	9,12	29,08	1,17	4,22	0,62	0,01	0,16	0,44	193,17
974	11,01	28,44	6,02	0,2	0,73	0,98	199,22	56,68	108,2	27,22	0,61	1,58	2,58	44,06	61,31	39,28	0,96	NA	0	18,09	52,41	1,95	5,71	1,25	0,12	0,93	1,49	234,3	63,99	78,09	49,27	0,66	1,93	2,93	36,79	65,88	22,7	1,4	NA	3,32	22,43	66,53	0,89	2,39	0,49	0,41	1,12	1,8	199,36
975	-11,32	-31,89	-9,33	0,14	0,8	1,46	300,24	56,1	173,28	114,93	0,64	1,79	2,82	36,39	64,52	-9,82	4,4	16221,4	0	39,35	148,79	31,88	65,37	12,35	0,39	1,84	2,13	140,95	56,35	58,98	17,73	0,5	1,03	2,05	107,54	51,23	74,91	7,76	NA	0	29,3	60,58	22,11	39,37	9,09	0,34	2,44	2,78	150,09
976	23,78	100,56	7,54	0,18	1,39	1,73	115,38	56,12	46,51	16,13	0,76	3,23	4,23	84,47	76,36	35,71	0,82	15892,44	0	19,24	67,93	12,51	84,66	5,73	0	0,43	0,86	166,56	31,62	33,58	32,54	0,85	5,77	6,77	56,95	85,22	18,7	0,87	13601,86	62,23	20,33	68,69	6,95	35,47	3,21	0	0,41	0,8	168,46
977	21,06	96,89	107,97	0,27	0,35	0,35	1399,58	119,87	1444,42	NA	0,78	3,6	4,6	22	78,26	31,41	0,3	NA	0	4,8	63,69	NA	NA	-22,31	NA	NA	NA	NA	NA	NA	NA	NA	NA	NA	NA	NA	NA	NA	NA	NA	5,43	-238,84	12,84	-220,12	15,26	0,09	0,18	0,18	434
978	0,77	0,96	0,54	0,15	1,32	2,46	255,45	55,03	46,78	54,13	0,2	0,25	1,25	18,08	19,81	21,97	1,49	11781,83	0	12,15	81,4	2,09	2,95	1,43	0,17	1,13	1,91	249,57	63,14	65,44	51,57	0,29	0,41	1,41	21,14	29	17,18	1,47	11703,99	0	13,02	80,68	4	5,55	2,15	0,2	1,22	2,18	195,82
979	-5,94	-10,44	-4,37	0,54	1,26	1,72	268,06	79,18	110,15	51,54	0,43	0,76	1,76	25,7	43,1	5,95	2,04	NA	0	23,3	119,24	1,46	2,42	0,97	0,36	1,1	1,89	241,42	65,7	89,82	72,83	0,4	0,65	1,65	37,05	39,54	22,48	2,15	NA	0	23,6	73,12	0,91	1,5	0,68	0,32	1,3	1,97	271,22
980	7,97	16,49	3,47	0,44	1,13	1,19	158,19	49,26	73,26	5,06	0,51	1,06	2,07	55,4	51,63	58,11	1,2	NA	0	20,61	58,51	19,76	43,05	11,54	0,5	1,27	1,33	212,56	76,29	99,6	5,23	0,54	1,18	2,18	60,64	54,11	62,79	1,41	NA	0	23,87	53,24	4,04	14,66	5,26	0,26	1,26	1,28	474,63
981	4,43	643,77	1,48	0,72	1,15	1,15	122,04	40,77	94,86	0	0,99	144,3	145,48	14,11	99,31	8,05	2,11	NA	20,16	3,25	43	10,51	91,12	2,61	0,72	1,05	1,05	90,46	26,45	46,52	NA	0,88	7,66	8,67	30,51	88,47	20,35	1,6	NA	36,23	4,97	44,9	-16,72	206,13	-7,55	0,88	1,46	1,46	164,87
982	3,39	6,68	2,56	0,23	0,64	1,62	274,33	5,09	131,11	130,81	0,49	0,97	1,97	25,66	49,18	31,09	2,38	9595	0	16,79	100,43	14,81	27,75	7,19	0,16	0,67	1,64	176,73	5,75	80,48	78,55	0,47	0,87	1,87	39,8	46,63	50,88	2,18	28964,82	0	12,13	49,19	15,91	27,07	9,44	0,09	0,86	1,9	216,53
983	-0,21	6,02	-0,06	0,46	0,46	0,71	103,01	0	105,38	26,69	1,03	-30,09	-29,09	-0,21	103,44	12,6	-0,13	NA	0	0	0	24,87	112,02	5,66	0,7	0,7	1,15	82,79	0,41	63,7	29,19	0,78	3,51	4,51	26,07	77,8	45,17	2,16	NA	0	0,27	2,93	6,54	21,76	1,73	0,92	1,1	1,43	96,42
984	3,24	18,64	1,87	0,02	0,54	1,11	210,33	81,92	163,24	93,93	0,83	4,75	5,75	39,72	82,61	7,4	1,32	16785,87	0	21,08	81,75	2,64	13,17	1,39	0,02	0,63	1,14	191,28	85,75	145,08	75,14	0,8	3,98	4,98	41,05	79,93	6,42	1,59	NA	0	20,18	83,62	-1,4	-6,86	-0,85	0,01	0,82	1,13	221,21
985	-1,85	-3,58	-1,23	0,15	0,71	0,94	241,43	57,99	104,38	24,46	0,48	0,94	1,94	14,34	48,42	18,05	0,92	20816,19	0	10,73	69,56	-0,7	-1,34	-0,4	0,72	2,79	3,84	205,19	44,51	21,47	22,74	0,47	0,9	1,9	18,79	47,49	15,13	1,46	19965,15	0	10,99	83,78	0,08	0,14	0,05	0,41	1,82	2,5	219,42
986	35,69	87,59	7,59	1,03	1,74	1,74	77,44	26,22	36,97	NA	0,59	1,44	2,45	84,2	59,25	66,08	3,31	NA	0	10,32	48,66	7,13	19,81	2,13	0,41	1,45	1,45	108,9	57,9	55,31	0	0,64	1,78	2,78	32,59	64,02	26,1	1,94	NA	0	7,62	51,6	-6,45	-20,01	-1,42	0,41	1,39	1,39	80,41
987	16,85	20,03	12,35	2,11	4,04	5,78	266,81	63,36	32,75	57,75	0,16	0,19	1,19	55,89	15,87	138,06	3,08	57217,54	0	28,61	57,81	9,17	11,37	7,45	1,15	2,8	4,61	295,83	75,88	46,09	84,61	0,19	0,24	1,24	48,71	19,32	74,05	3,04	NA	0	32,13	68,4	15,59	19,6	11,05	1,13	2,99	4,55	258,77
988	19,47	28,68	6,11	0,61	2,59	3,38	114,19	56,63	29,17	23,53	0,32	0,47	1,47	105,5	32,11	89,3	5,74	14752,95	0	26,99	71,61	3,26	4,75	1	0,15	2,42	3,42	111	66,21	29,34	29,71	0,31	0,46	1,46	100,39	31,36	40,17	8,13	NA	0	29,62	87,89	-1,29	-1,88	-0,41	0,38	2,19	3,12	116,6
989	1,56	3,67	0,77	0,05	0,16	0,89	181,04	11,24	83,75	74,32	0,58	1,36	2,36	33,57	57,55	26,22	0,86	NA	8,98	15,92	62,22	15,26	25,94	8,08	0,56	0,71	1,69	192,62	10,6	62,69	74,04	0,41	0,7	1,7	55,57	41,17	77,53	1,75	NA	5,95	21,33	49,78	16,33	27,59	10,54	1,05	1,75	3,19	235,73
990	22,9	28,08	10,23	3	5,78	5,78	162,58	77,25	27,83	NA	0,18	0,23	1,23	63,27	18,45	124,09	NA	NA	0	18,03	57,61	6,37	7,16	3,2	4,24	9,88	9,91	182,96	102,93	18,27	0,57	0,11	0,12	1,12	54,41	11,07	57,56	NA	NA	0	24,14	82,51	6,06	8,22	2,79	1,18	3,89	3,94	168,06
991	7,64	-55,26	2,94	1,89	2,27	4,15	140,22	9,61	25,32	48,44	1,09	-7,86	-7,23	21,73	113,83	14,89	-0,72	NA	0	5,43	64,76	-16,78	58,12	-5,82	0,25	0,42	0,7	126,25	26,71	155,62	43,26	1,25	-4,32	-3,46	23,45	128,88	-7,46	-3,1	NA	0	13,95	151,42	4,34	19,56	2,11	0,1	0,42	0,77	177,01
992	20,1	-179,27	12,88	0,33	0,86	0,87	233,19	124,86	238,43	3,21	1,11	-9,92	-8,92	71,43	111,21	22,47	-0,67	16919,33	0	32,88	63,4	7,3	-282,9	4,45	0,45	0,7	0,7	221,74	53,58	216,82	0,62	1,03	-39,76	-38,76	57,6	102,58	19,09	-0,04	17416,33	0	30,64	68,51	-23,78	-85,57	-10,38	0,65	0,99	1,01	159,24
993	0,05	1,21	0,04	0,6	1,06	1,07	260,17	107,19	232,19	2,91	0,95	21,15	22,15	11,65	95,48	1,94	2,93	11647,44	3,09	8,28	69,67	3,13	34,72	1,25	0,12	1,15	1,15	144,93	123,27	119,63	0,17	0,91	10,09	11,09	21,47	90,98	6,78	3,7	NA	3,59	7,3	66,49	3,16	65,39	1,3	0,32	1,06	1,09	150,32
994	0,27	0,56	0,34	0,17	0,37	0,69	454,38	44,64	227,14	75,09	0,52	1,07	2,07	10,63	51,77	13,35	0,75	8170,82	0	12,93	58,34	2,45	6,08	1,69	0,17	0,38	0,65	251,37	24,42	117,01	31,29	0,6	1,49	2,49	12,66	59,78	13,19	0,76	NA	9,38	7,05	53,24	1,42	3,46	1,15	0,03	0,11	0,57	295,95
995	0,28	0,51	0,15	0,6	1,07	1,18	200,84	40,65	86,42	9,87	0,45	0,83	1,83	33,44	45,28	8,29	1,16	12439,39	0	18,3	87,75	0,25	0,41	0,12	0,83	1,13	1,39	171,89	18,12	60,84	16,14	0,38	0,61	1,61	46,59	38,06	12,21	1,28	12561,64	0	21,88	87,67	9,52	12,52	3,78	1,43	2,61	2,87	144,94
996	23,45	45,09	21,27	0,07	0,6	0,65	330,28	82,52	156,31	8,3	0,48	0,92	1,92	32,1	48	97,02	0,77	NA	0	7,85	14,06	24,55	55,75	25,85	0,61	0,91	0,96	383,22	54	182,72	8,37	0,56	1,27	2,27	30,02	55,96	72,04	1,31	NA	0	5,76	10,34	12,46	94,38	20,61	0	0,25	0,26	603,89
997	1,12	5,1	0,07	0,02	0,8	1,28	22,42	13,63	17,31	8,38	0,78	3,57	4,57	15,07	78,12	1,43	NA	8249	0	0,86	90,29	1,02	1,92	0,02	0,17	2,13	2,13	6,73	6,13	3,13	0	0,47	0,89	1,89	29,79	47,16	2,16	NA	NA	0	0,53	90,2	0,65	2,47	0,02	0,03	1,36	1,36	13,17
998	9	72,56	3,9	0,19	0,58	0,69	157,61	31,63	33,54	9,03	0,88	7,06	8,06	82,89	87,59	30,72	0,7	NA	30,77	31,99	66,47	-1,59	-51,28	-0,47	0,11	0,4	0,52	108,72	20,21	32,41	8,48	0,97	31,3	32,3	97	96,9	15,94	0,5	NA	34,52	29,45	75,88	22,09	88,15	6,8	0,63	1,8	1,95	112,38
999	-2,89	-3,26	-4,47	1,46	2,76	3,96	563,56	62,03	47,82	58,4	0,11	0,13	1,13	13,18	11,46	63,64	1,38	14217,68	0	24,87	66,61	-0,01	-0,01	-0,02	0,79	1,99	3,19	567,45	61,34	50,93	61,67	0,12	0,13	1,14	17,14	11,94	83,88	1,28	14742,68	0	26,74	63,76	-2,8	-3,16	-4,48	1,16	2,21	3,69	584,34
1000	5,73	13,23	2,66	0,5	0,62	1,49	168,9	11,85	94,49	83,41	0,57	1,31	2,31	30,13	56,69	27,9	2,8	NA	0	11,32	55,93	0,95	2,53	0,46	0,5	0,62	1,38	176,94	12,63	108,95	84,5	0,62	1,66	2,66	14,91	62,45	12,97	2,72	NA	0	6,79	56,64	0,33	0,84	0,15	0,5	0,67	1,52	165,1
1001	-7,39	146,39	-18,08	0,32	0,36	0,36	890,43	36,41	861,31	NA	1,05	-20,81	-19,81	-5,89	105,05	7,97	0,04	14191	0	3,66	12,02	7,23	128,92	23,21	0,35	0,87	0,87	1168,66	558,91	1076,81	0	0,94	16,83	17,83	10,06	94,39	15,61	0,37	NA	0	9,08	14,13	6,06	75,79	4,16	0,06	0,85	0,85	249,96
1002	46,64	58,75	26,91	2,27	4,71	4,71	166,74	2,18	41,55	0	0,21	0,26	1,26	107,74	20,61	234,78	13,91	NA	0	35,25	55,55	42,01	53,53	8,03	3,51	4,45	4,45	69,61	13,9	14,82	NA	0,22	0,27	1,27	166,11	21,53	201,72	18,37	NA	0	23,73	73,92	20,75	38,77	4,36	0,69	1,84	2,19	76,66
1003	-1,96	-4,46	-2,34	0,02	0,43	0,83	433,79	71,19	122,02	73,42	0,56	1,27	2,27	7,22	56	17,7	0,89	24837,46	23,49	10,94	41,8	14,18	24,63	12,57	0,59	1,65	3,01	322,68	49,44	18,26	65,76	0,42	0,73	1,74	24,79	42,4	56,19	1,53	NA	32,23	9,4	34,93	6,01	9,31	6,72	0	1,26	2,82	408,11
1004	-1	-1,11	-0,69	13,32	14,64	16,53	248,32	16,79	12,73	24,35	0,09	0,1	1,1	54,04	9,12	13,35	6,72	NA	0	37,55	92,84	0,24	0,27	0,17	6,61	8,33	13,6	261,44	28,06	16,29	86,99	0,1	0,12	1,12	47,74	10,44	2,32	6,74	4240,88	0	34,12	95,96	1,86	2,22	1,28	1,77	3,09	7,3	251,19
1005	1,83	39,15	0,97	0,02	0,28	0,91	192,7	31,83	117,52	78,1	0,95	20,39	21,39	14,2	95,33	13,92	0,94	NA	2,24	6,55	42,48	-10,57	-251,99	-10,05	0,01	0,17	0,81	346,29	35,73	220,23	165,19	0,96	22,85	23,85	2,47	95,81	-11,03	0,69	4435,17	9,85	12,4	239,66	0,23	1,67	0,23	0,01	0,08	0,87	370,92
1006	-64,08	-994,56	-4,29	0,05	0,05	0,05	24,35	NA	22,53	NA	0,94	14,52	15,52	8,97	93,56	-47,12	0,07	NA	0	4,89	280,6	32,57	80,66	5,35	0,13	0,17	0,17	59,76	1,59	35,23	NA	0,6	1,48	2,48	32,57	59,62	95,37	0,46	NA	0	0	0	-55,02	141,53	-138,65	0,05	0,05	0,05	919,75
1007	6,7	796,88	1,97	0,18	1,38	1,47	106,85	68,69	67,68	6,34	0,99	117,89	118,89	91,82	99,16	9,94	0,4	NA	0	24,98	101,7	0,94	74,82	0,55	-0,09	0,95	1,01	212,87	178,57	173,08	10,67	0,99	78,31	79,31	34,29	98,74	5,2	0,11	NA	0	19,5	75,83	-0,88	-59,05	-0,26	-0,09	0,85	0,94	107,15
1008	-5,64	-51,79	-5,16	0,77	1,12	1,12	333,22	102,59	293,69	0	0,89	8,19	9,19	15,42	89,11	-6,33	NA	NA	0	19,27	136,57	17,42	57,44	7,95	0,51	0,72	1,44	166,05	23,1	114,42	83,36	0,7	2,3	3,3	39,69	69,67	25	NA	NA	0	10,16	49,93	13,33	30,57	4,88	0,42	0,74	1,78	133,67
1009	45,1	84,88	12,56	0,39	2,11	2,37	101,36	70,93	41,27	10,93	0,47	0,88	1,88	155,24	46,86	96,94	22,17	NA	0	30,67	65,98	39,88	59,28	6,53	1,06	2,6	3,32	59,64	23,57	15,26	11,12	0,33	0,49	1,49	217,95	32,73	124,88	5,01	NA	0	29,18	81,34	-84,73	-974,12	-18,65	0,12	0,67	1,09	80,33
1010	16,06	38,23	11,36	0,2	0,78	1,2	257,5	57,82	81,33	42,68	0,58	1,38	2,38	35,98	58,01	37,76	1,14	17883,12	24,94	14,09	46,54	2,68	6,17	2,18	0,13	0,87	1,27	295,33	82,27	77,25	44,89	0,56	1,3	2,3	24,1	56,48	15,01	1,2	14504,1	27,91	17,37	64,28	-0,06	-0,14	-0,06	0,05	0,67	1,19	362,83
1011	7,6	9,49	5,52	2,15	3,81	4,3	264,5	82,83	49,77	24,62	0,2	0,25	1,25	48,43	19,97	68,09	4,5	14389,5	0	29,67	71,81	18,66	22,89	12,13	3,8	5,07	5,13	236,61	52,11	41,25	2,88	0,18	0,23	1,23	50,28	18,49	126,41	8,74	NA	0	20,56	52,47	18,12	20,98	16,81	2,52	7,48	7,5	338,5
1012	2,83	11,66	2,53	0,25	0,73	0,74	325,47	86	177,66	1,09	0,76	3,12	4,12	36,25	75,72	20,64	0,74	NA	0	29,88	64,69	8,56	37,27	7,07	0,23	0,73	0,74	300,75	90,18	177,67	0,85	0,77	3,35	4,35	51,41	77,03	26,85	0,69	NA	0	35,4	65,26	6,96	29,54	5,72	0,31	0,77	0,77	299,82
1013	4,77	9,5	3,03	0,01	0,97	1,36	231,45	59,98	50,58	25,13	0,5	0,99	1,99	26,26	49,78	16,99	1,15	NA	23,45	13,66	64,06	-1,9	-3,71	-1,81	0,01	0,59	1,01	346,52	54,79	81,87	40,61	0,49	0,95	1,95	18,29	48,7	6,28	1	NA	14,94	19,23	73,37	-0,51	-0,94	-0,46	0,01	0,61	0,97	331,06
1014	57,54	80,09	27,69	1,39	3,64	3,64	175,18	106,91	47,58	0	0,28	0,39	1,39	117,37	28,16	204,33	NA	NA	0	28,8	45,72	68,07	80,85	28,14	4,04	6,54	6,54	150,46	56,79	22,75	0	0,16	0,19	1,19	112,67	15,81	430,55	NA	NA	0	18,44	34,52	4,95	64,12	16,24	1,73	3,33	8,12	1196,15
1015	NA	2,47	NA	NA	0	NA	NA	NA	NA	NA	NA	-1	0	NA	NA	-2,47	NA	NA	NA	NA	0	-200	4,09	NA	0,02	0,02	0,02	NA	NA	NA	NA	49,86	-1,02	-0,02	-200	4985,71	-4,01	NA	NA	0	NA	NA	914,29	15,76	NA	-0,02	-0,02	-0,02	NA
1016	5,4	5,82	4,13	-0,15	-0,66	-0,82	278,71	35,88	-92,61	10,67	0,07	0,08	1,08	19,27	7,2	280,56	1,59	NA	28,5	10,62	35,34	-26,29	-23,12	-25,17	-0,02	-0,36	-0,39	348,41	65,04	-220,33	6,14	-0,14	-0,12	0,88	-5,33	-13,73	1,84	2,07	NA	29,4	20,07	74,73	-11,08	-10,52	-8,72	-0,06	-0,54	-0,56	287,3
1017	13,15	21,71	17,96	1,38	1,79	2,42	497,1	82,13	197,54	126,3	0,39	0,65	1,65	18,71	39,43	35,75	22,58	NA	0	7,59	26,71	-41,49	485,71	-41,29	0,54	0,57	0,84	362,25	12,69	396,49	109,73	1,09	-12,71	-11,71	-33,44	108,54	-37,25	-1,77	NA	0	8,01	27,95	8,48	26,82	13,02	0,27	0,78	1,49	560
1018	-15,95	158,11	-12,8	1	1,07	1,23	292,08	9,14	125,03	22,1	1,1	-10,91	-9,91	-12,24	110,09	2,04	1,25	884,33	3,86	2,98	58,12	-23,92	159,32	-18,72	0,57	0,68	0,77	284,96	20,84	161,9	17,04	1,15	-7,66	-6,66	-19,46	115,01	-0,89	0,67	1955,5	10,91	3,48	84,86	-14,42	479,59	-14,48	0,09	0,67	1,32	366,64
1019	-2,86	-6,4	-241,38	0,42	0,81	1,81	30737,92	6476,28	16812	17031,66	0,55	1,24	2,24	-2,86	55,3	-5,17	NA	NA	0	0	0	-0,11	-0,23	-0,73	0,62	1,05	1,85	2531,18	582,74	1353,89	1098,74	0,54	1,18	2,18	-0,11	54,08	-0,19	NA	NA	0	0	0	-6,59	-11,38	-45,36	0,13	0,62	2,37	2513,24
1020	1,47	5,62	0,92	0,05	0,66	0,79	228,31	94,76	104,44	21,57	0,74	2,83	3,83	78,45	73,91	2,96	0,6	NA	22,98	48,29	95,14	3,86	12,06	2,05	0,05	0,78	0,99	193,59	87,5	84,25	26,2	0,68	2,13	3,13	84,63	68,01	21,78	0,88	NA	18,59	42,96	75,8	-17,36	-139,21	-9,23	0,05	0,59	0,72	194,1
1021	-0,76	-10,46	-0,32	0,02	1,08	1,08	152,37	147,39	132,38	NA	0,93	12,84	13,84	10,5	92,77	-0,81	NA	NA	4,93	4,71	81,27	-5,25	-20,93	-1,62	0,09	1,34	1,34	111,96	103,07	82,7	0	0,75	2,98	3,98	57,76	74,89	-7,01	NA	NA	0	19,38	87,82	-1,79	-15,17	-0,72	0,02	1,02	1,02	146,5
1022	57,87	86,67	27,72	1,36	2,72	2,72	95,33	76,44	56,33	0	0,33	0,5	1,5	90,74	33,23	174,85	6,06	29695,5	0	15,75	31,09	58,77	87,42	13,17	1,59	2,91	2,91	81,59	33,98	25,68	NA	0,33	0,49	1,49	110,67	32,78	186,77	9,51	41658	0	11,63	40,53	23,14	87,23	10,17	1,27	2,92	2,92	160,36
1023	20,03	44,78	18,51	0,52	1,76	1,78	336,44	224,26	180,85	3,19	0,55	1,24	2,24	29,62	55,28	37,56	13,52	159668,25	0	8,87	23,84	2,59	4,95	2,36	0,64	1,72	1,73	331,86	157,91	147,44	2,07	0,48	0,91	1,91	18,7	47,58	8,02	15,55	NA	0	14,68	83,35	-1,54	-1,88	-2,3	3,51	5,79	5,91	545,66
1024	10,36	42,7	4,45	0,18	0,73	0,99	156,13	58,33	105,92	28,27	0,76	3,12	4,12	71,68	75,73	38,87	0,98	24242,3	0	26,3	62,63	10,13	39,1	3,88	0,26	0,71	0,91	139,55	42,48	95,7	19,42	0,74	2,86	3,86	77,07	74,09	26,18	0,81	19659,9	0	25,66	74,3	7,72	37,6	3,74	0,24	0,48	0,89	176,86
1025	12,18	12,8	20,01	3,78	23,5	23,5	597,81	194,24	25,16	NA	0,05	0,05	1,05	40,45	4,82	252,83	NA	7927,71	0	46,43	64,86	10,53	13,77	19,23	1,05	3,99	4,32	664,86	213,59	151,63	50,86	0,24	0,31	1,31	24,01	23,5	44,84	192,43	10833,33	0	24,62	50,79	13,84	16,89	16	2,07	5,07	5,48	421,86
1026	-3,92	-9,89	-6,82	0,84	1,16	1,46	633,63	59,12	109,37	54,65	0,37	0,92	2,52	14,33	60,38	16	0,81	22221,56	17,53	31,76	66,43	1,12	2,74	2,23	0,3	0,63	0,85	728,24	77,66	154,85	52,73	0,37	0,91	2,45	16,68	59,24	33,24	0,61	20744,9	14,57	31,13	70,17	4,51	9,53	7,06	0,11	1,69	2,34	571,77
1027	-0,1	-0,56	-0,1	0	0,23	0,56	362,19	61,72	228,64	95,6	0,82	4,41	5,41	14,84	81,53	8,5	0,35	NA	16,65	14,87	55,52	0,44	2,61	0,35	0	0,17	0,64	294,84	29,15	142,62	89,54	0,83	4,98	5,98	19,39	83,28	10,95	0,59	NA	20,58	15,35	56,15	5,24	26,1	4,66	0	0,43	0,81	324,33
1028	6,47	9,46	3,84	0,65	2,24	2,42	216,25	99,55	59,87	11,74	0,31	0,46	1,46	58,52	31,62	40,79	3,98	NA	1,31	30,92	78,36	1,58	2,73	0,98	0,09	1,28	1,58	225,95	105,64	64,36	27,72	0,42	0,72	1,72	51,63	41,92	16,21	5,09	NA	11,1	31,07	83,57	3,03	3,96	1,56	0,2	2,28	3,01	188,48
1029	2,97	3,79	1,19	2,82	3,26	3,26	146,25	13,19	30,08	NA	0,22	0,28	1,28	110,75	21,68	155,34	2,58	NA	0	43,3	74,05	NA	NA	2,49	NA	NA	NA	NA	NA	NA	NA	NA	NA	NA	NA	NA	NA	NA	7737	NA	37,87	69,79	3,31	5,1	1,91	1,5	2,25	2,25	210,73
1030	1,04	5,43	5,23	0,16	0,16	0,17	1833,89	0	1461,16	17,2	0,81	4,21	5,23	1,04	80,88	1,29	0,22	NA	0	0	0	1,52	7,63	2,62	0,11	0,33	0,35	625,62	106,15	490,03	12,26	0,8	3,99	5,01	12,21	80,04	6,69	0,28	NA	0	18,37	61,88	1,13	6,47	1,89	0,2	0,21	0,25	610,54
1031	-0,72	-3,31	-0,33	0,27	1,26	1,49	166,86	105,37	107,14	25,23	0,78	3,6	4,6	62,96	78,26	15,92	15,61	NA	0	29,19	66,74	19,87	56,08	10,87	0,48	0,95	1,67	199,08	54,82	116,93	85,82	0,64	1,82	2,82	76,12	64,56	33,34	NA	14130,25	0	30,76	71,41	54,6	78,81	16,81	0,86	2,89	3,29	112,4
1032	-0,58	-0,69	-0,37	0,6	18,61	18,61	229,34	219,16	12,17	NA	0,15	0,18	1,18	42,72	15,46	-3,77	NA	3901	0	27,29	93,31	2,91	3,44	1,8	2,31	12,3	12,3	225,41	180,72	18,08	0	0,15	0,18	1,18	69,58	15,24	19,12	NA	NA	0	41,28	92,24	5	5,85	2,28	2,09	13,55	13,55	166,16
1033	4,56	295,04	6,93	8,12	14,92	16,98	553,21	82,85	12,18	25,38	0,98	63,74	64,74	16,48	98,46	11,79	1,56	NA	0	18,13	47,58	2,44	61,75	3,62	12,22	17,64	20,18	540,07	64,19	11,84	30,56	0,96	24,32	25,32	15,93	96,05	9,84	1,76	NA	0	20,01	56,78	1,13	18,91	1,77	6,42	9,16	10,65	572,66
1034	4,53	15,78	1,29	0,57	1,01	1,1	103,39	31,82	72,56	6,54	0,71	2,48	3,48	21,82	71,3	9,85	1,35	NA	0	4,91	62,22	23,1	54,86	13,05	0,77	0,98	1,5	205,7	24,88	117,26	61,37	0,58	1,38	2,38	23,1	57,9	47,92	3,51	NA	0	0	0	2,38	5,57	0,54	0,4	1,15	1,43	82,21
1035	9,69	12,55	21,05	0,05	0,73	1,78	790,69	109,43	162,23	173,56	0,23	0,3	1,3	21,13	22,79	64,39	1,26	NA	0	24,84	42,87	5,69	7,6	13,06	0,97	1,33	2,11	835,38	60,08	168,91	134,14	0,23	0,3	1,34	18,93	25,19	43,89	1,36	NA	0	30,4	56,76	12,24	13,24	21,58	12,81	13,66	22,52	643,67
1036	-59,91	103,61	-36,65	0,04	0,14	0,14	222,68	21,42	208,41	0	1,58	-2,73	-1,73	-29,2	157,83	-21,53	0,07	NA	0	18,79	1121,06	-68,2	104,02	-17,5	0,01	0,29	0,29	93,41	29,8	105,81	0	1,66	-2,53	-1,53	-44,98	165,57	-18,26	-0,24	NA	0	5,96	906,09	7,02	75,99	2,52	0,02	0,41	0,41	131,12
1037	2,36	3,5	2,58	0,11	1,11	1,54	398,41	84,05	83,44	36,54	0,33	0,48	1,48	10,89	32,65	29,18	1,17	36160,58	0	9,34	45,54	9,91	13,78	8,59	0,13	1,44	2,04	315,47	70,34	61,71	37,3	0,28	0,39	1,39	19,89	28,07	60,95	1,33	48791,78	0	8,64	40,22	6,61	7,68	6,33	0,51	2,37	3,03	349,79
1038	2,03	19,39	1,14	0,15	1,2	1,63	204,09	84,48	55,47	35,03	0,73	6,99	9,54	22,87	89,52	13,02	1,24	21948,46	12,44	11,68	69,32	2,71	17,71	1,25	0,16	0,82	1,22	168,17	44,18	47,58	27,26	0,75	4,88	6,53	25,27	84,69	13,61	0,96	26332,71	32,32	10,42	64,27	2,16	12,96	1,07	0,24	0,78	1,12	180,7
1039	4,76	34,31	6,95	0,91	1,13	1,13	531,83	101,53	453,04	0	0,86	6,21	7,21	6,51	86,13	6,55	5,21	NA	0	2,56	18,5	3,24	25,05	8,89	0,82	1,12	1,12	999,41	266,22	860,71	0	0,87	6,74	7,74	4,11	87,08	4,75	6,2	NA	0	2,39	14,99	2,5	19,63	10,03	0,68	1,14	1,14	1462,17
1040	0,4	1,22	0,09	1,22	1,29	1,29	78,28	4,04	52,11	NA	0,67	2,06	3,06	0,4	67,3	0,59	2,68	NA	0	0	0	-0,58	-1,65	-0,22	0,97	1,34	1,34	138,39	32,49	88,4	NA	0,65	1,82	2,82	-0,58	64,59	-0,9	2,64	NA	0	0	0	-1,07	-3,54	-0,28	0,54	1,17	1,17	94,28
1041	18,44	30,73	9,44	1,78	1,87	1,95	186,39	1,36	72,45	6,26	0,4	0,67	1,67	85,05	39,99	63,96	2,8	5754	0	34,11	64,77	2,09	2,6	0,72	2,64	3,72	4,05	124,72	26,21	24,39	8,28	0,2	0,25	1,25	132,83	19,8	82,84	4,55	4597,5	0	44,79	81,49	2,86	6,45	1,64	2,3	2,53	2,78	208,98
1042	0,86	2,03	1,48	0,19	0,3	0,3	625,45	36,24	347,38	1,54	0,57	1,35	2,35	10,32	57,42	8,87	0,52	NA	0	16,25	45,4	5,22	11,33	7,27	0,32	0,43	0,43	506,92	27,48	264,24	1,36	0,54	1,17	2,17	12,8	53,93	17,36	0,61	NA	0	10,56	32,87	1,18	2,63	1,86	0,28	0,4	0,41	577,96
1043	2,74	3,68	2,47	3,23	3,83	3,91	328,87	50,11	83,16	7,02	0,26	0,34	1,34	2,74	25,57	10,7	NA	NA	0	0	0	-1,27	-1,7	-8,07	3,34	3,87	3,95	2308,54	302,4	577,54	50,32	0,25	0,34	1,34	-1,27	25,3	-5,03	NA	NA	0	0	0	0,55	0,75	1,18	2,45	3,48	3,75	784,41
1044	-1,64	-1,64	NA	NA	NA	NA	NA	NA	NA	NA	0	0	1	-1,64	0	NA	NA	NA	0	NA	NA	13,3	13,45	21	82,98	87,96	91,7	574,66	30,91	6,2	23,51	0,01	0,01	1,01	13,3	1,09	1219,75	NA	NA	0	0	0	6,5	6,6	9,55	55,42	65,48	65,48	536,35
1045	14,36	84,53	4,76	0,02	0,45	0,77	120,71	41,66	98,39	32,33	0,83	4,89	5,89	25,12	83,01	26,37	0,48	NA	0	3,57	28,11	2,91	4,59	1,88	0,09	1,08	2,41	235,82	79,9	80,64	108,85	0,37	0,58	1,58	8,64	36,58	14,28	4,05	NA	0	3,72	41,81	6,17	12,76	3,4	0,17	1,13	1,96	201,15
1046	-8	154,29	-5,55	0,03	0,2	0,41	252,18	42,75	257,04	55,52	1,05	-20,27	-19,28	27,33	105,23	2,26	-0,09	14664,38	NA	24,48	89,07	-4,38	43,8	-2,15	0,08	0,84	1,71	178,87	36,95	48,74	42,96	1,1	-11,01	-10,01	36,18	109,99	5,44	-0,19	17712,2	0	19,93	80,34	-5,97	-16,81	-3,65	0,14	1,13	2,54	223,21
1047	11,75	17,3	3,5	0,47	0,79	0,95	108,37	10,11	25,24	5,1	0,32	0,47	1,47	81,99	32,07	67,35	0,95	12108,67	5,98	20,91	72,57	11,47	16,31	3,3	0,72	1,17	1,35	104,76	11,77	26,04	4,63	0,3	0,42	1,42	86,85	29,68	57,48	1,1	NA	1,29	21,7	78,18	12,44	18,71	4,23	0,43	0,72	0,83	124,04
1048	0,41	0,66	0,42	0,03	0,46	0,83	372,63	57,34	74,33	48,91	0,37	0,59	1,59	33,13	37,24	26,51	0,91	19285,32	15,79	33,49	73,77	-1,8	-2,86	-1,75	0	0,53	0,9	352,94	66,37	60,86	46,74	0,37	0,59	1,59	34,09	37,06	18,63	0,94	19691,94	18,46	34,8	80,58	0,05	0,09	0,05	0,02	0,56	0,93	354,63
1049	-9,89	-65,79	-18,08	0,06	0,24	4,17	665,22	12,56	29,22	266	0,85	5,65	6,65	8,64	84,96	-0,52	1,52	8367,5	5,73	33,87	99,15	-2,2	-14,9	-2,41	0,27	0,88	5,75	397,72	15,83	22,28	129,19	0,85	5,77	6,77	17,63	85,22	9,26	1,5	13514,12	0,98	21,67	67,12	0,06	0,42	0,08	0,08	0,68	8,39	439,72
1050	-2,16	-4,37	-2,91	0,19	0,58	0,88	490,02	57,97	47,55	43,34	0,49	0,99	2,02	6,44	50,55	4,58	0,93	11339,09	35,43	11,57	74,66	-8,03	-18,14	-9,35	0,01	1,43	2,34	424,17	69,81	30,52	45,52	0,38	0,87	2,26	1,62	55,75	7,09	0,9	2211,69	20,89	11,24	393,84	2,74	5,22	2,45	0,02	1,27	2,01	327,18
1051	-0,64	-31,85	-0,91	0,06	0,39	1,02	520,97	165,44	504,97	324,67	0,98	49,11	50,11	-0,64	98	-0,65	NA	NA	0	0	0	-6,55	160,1	-1,4	0,63	1,11	1,18	77,71	31,21	65,03	4,52	1,04	-25,45	-24,45	-6,55	104,09	-6,29	NA	NA	0	0	0	7,63	-39,69	0,72	0,27	7,96	7,96	34,31
1052	0,05	0,39	0,09	0,01	0,11	0,25	710,08	34,01	223,14	46,01	0,88	7,45	8,47	5,93	88,19	7,08	0,6	NA	15,35	11,47	36,96	1,12	14,82	1,25	0,01	0,1	0,48	404,65	21,68	174,36	88,81	0,92	12,18	13,2	4,68	92,42	14,04	0,58	NA	14,45	3,95	18,9	2,63	30,57	2,21	0,1	0,46	0,49	305,96
1053	9,83	37,08	1,3	0,34	1,23	1,73	48,16	14,15	15,92	8,05	0,73	2,77	3,77	29,18	73,49	25,49	1,57	29039,41	0,1	2,56	46,25	3,57	19,48	0,65	0,08	0,47	0,67	66,56	16,32	19,95	8,55	0,82	4,44	5,45	20,4	81,65	14,93	0,62	30627,12	33,6	3,08	51,97	5,15	29,57	0,97	0,03	0,43	0,96	68,96
1054	59,05	123,59	71,12	0,02	2,07	2,07	438,36	428,45	206,65	NA	0,52	1,09	2,09	69,72	52,22	113,08	NA	NA	0,68	12,84	13,46	9,05	69,69	8,81	0,04	1,13	1,16	354,27	324,46	299,38	11,53	0,87	6,7	7,7	9,05	87,01	10,41	NA	NA	0	0	0	0,72	3,71	0,25	0,25	0,83	1,01	129,37
1055	-4,35	-6,1	-4,53	0,03	0,89	3,41	379,29	81,28	39,24	269,93	0,29	0,4	1,4	36,69	28,69	-9,35	18,87	12589,96	17,72	42,77	103,96	6,63	12,13	7,1	0,03	1,41	2,18	389,49	232,6	74,73	136,22	0,45	0,83	1,83	35,35	45,31	16,23	29,89	20127,64	25,52	30,73	75,61	12,25	20,15	12,71	0,03	1,5	2,7	378,63
1056	-10,65	-12,31	-10,25	2,46	4,06	5	350,42	69,93	43,73	41,63	0,13	0,15	1,16	23,57	13,48	72,23	2,47	NA	0	32,94	92,84	-1	-1,11	-0,84	4,4	8,2	8,93	304,24	82,29	21,65	16,21	0,1	0,11	1,11	34,57	9,55	166,5	2,57	NA	0	29,73	77,01	15,75	16,92	13,16	3,13	6,96	8,68	304,86
1057	0,57	6,18	0,3	0,12	1,24	1,98	194,04	81,44	48,8	54,97	0,91	9,92	10,92	32,52	90,84	23,96	2,52	NA	12,73	17,04	58,52	0	0,03	0	0,06	0,77	1,5	202,17	55,18	57,13	57,42	0,92	12,3	13,3	26,9	92,48	6,3	1,47	NA	10,45	14,94	82,86	0,18	3,05	0,12	0,22	4,15	6,52	233,6
1058	16,19	32,7	7,05	0,38	0,82	1,96	158,4	29,86	67,5	77,58	0,47	0,94	2,02	119,66	50,49	48,23	3,27	NA	0	45,03	81,58	17,5	33,29	8,44	0,18	0,74	2,05	175,49	41,55	73,3	97,08	0,46	0,87	1,9	114,28	47,43	54,16	4,04	NA	0	46,66	79,46	17,57	31	7,81	0,25	0,99	2,34	162,18
1059	0	0	NA	NA	NA	NA	NA	NA	NA	NA	0	0	1	0	0	NA	NA	NA	0	NA	NA	-22,89	252,05	-14,97	0,75	1,35	1,6	238,11	57,85	96,68	24,53	1,09	-12,01	-11,01	68,63	109,08	-20,99	-0,28	3455,9	0	59,87	127,95	-8,57	-596,73	-2,48	0,67	1,19	1,28	105,61
1060	2,52	10,5	1,61	0,07	0,65	1,58	232,93	32,13	47,03	53	0,76	3,16	4,16	58,7	75,98	14,34	1,19	NA	6,06	35,95	75,37	0,49	1,88	0,28	0,11	0,68	1,59	209,47	26,93	34,88	44,12	0,74	2,87	3,87	66,35	74,17	11,19	1,17	NA	6,59	37,91	84,94	1,94	8,49	1,02	0,39	1	1,88	190,92
1061	0,93	2,04	1,19	0,18	1,43	1,56	466,9	303,86	243,46	31,44	0,55	1,2	2,2	41,89	54,54	8,31	2,62	NA	0	52,54	88,52	0,29	0,78	0,37	0,13	1,35	1,44	475,62	349,66	285,62	24,69	0,63	1,72	2,72	32,96	63,27	2,74	2,98	NA	0	42,69	100	0,34	0,75	0,8	0,16	1,38	1,58	866,75
1062	-0,03	-0,05	-0,03	0,8	1,54	1,87	238,18	192,12	260,23	87,72	0,53	1,15	2,15	-0,03	53,41	-0,05	NA	NA	0	0	0	8,43	52,07	5,49	0,29	0,8	0,9	236,87	100,99	196,11	19,85	0,84	5,18	6,18	31,63	83,81	19,62	0,68	4142,29	0	15,09	56,67	2,72	18,5	3,13	0,02	0,27	0,86	420,31
1063	1,19	9,63	0,93	0	1,18	1,26	282,17	222,13	145,49	16,26	0,7	5,68	8,06	24,64	87,59	5	1,24	NA	16,02	18,18	81,54	0,75	3,51	0,4	0,17	0,91	1,02	192,27	99,66	115,02	15,23	0,78	3,64	4,69	39,56	78,66	5,89	1,15	NA	12,46	20,5	89,08	-0,53	-2,11	-0,32	0,07	1,02	1,14	224,63
1064	18,71	32,23	10,27	0,07	0,69	2,41	199,89	50,76	81,7	142,86	0,42	0,72	1,72	38,85	41,95	47,64	NA	34231,75	0	11,06	44,04	21,09	57,14	12,09	0,11	0,6	1,59	208,62	63,41	129,52	130,18	0,63	1,71	2,71	38,08	63,09	33,43	NA	NA	0	9,74	38,86	22,11	37,63	12,42	0,23	0,87	2,43	205,12
1065	-1,05	53,59	-0,27	0,46	0,77	2,09	91,73	7,02	31,19	41,78	1,02	-51,88	-50,88	67,91	101,97	26,33	2,35	NA	0	17,38	65,71	-85,81	101,84	-27,47	0,22	0,65	1,48	116,51	27,19	76,81	64,02	1,84	-2,19	-1,19	-9,57	184,26	-23,74	NA	NA	0	24,4	166,55	-9,55	8,58	-1,96	0,28	0,46	1,27	75,09
1066	5,02	145,22	2,41	0,22	0,58	0,59	174,75	59,85	115,35	1,06	0,97	27,9	28,9	5,02	96,54	36,05	0,08	NA	29,8	0	0	1,32	23,01	0,56	0,37	0,46	0,74	154,45	13,14	106,24	40,81	0,94	16,45	17,45	1,32	94,27	27,5	0,19	NA	24,72	0	0	0,37	3,93	0,13	0,28	0,46	0,53	128,31
1067	19,77	26,21	11,08	1,84	2,84	3,46	203,88	2,99	46,5	29,32	0,24	0,32	1,33	60,28	24,56	88,01	3,87	23629,15	0	22,69	59,83	10,87	16,41	6,98	0,97	1,34	1,88	233,63	7,49	75,63	41,46	0,33	0,51	1,51	50,45	33,74	57,24	1,75	NA	0	25,4	66,8	2,48	3,29	1,63	1,46	1,99	2,79	239,58
1068	-9,92	135,17	-5,43	0,06	0,09	0,25	199,14	5,15	123,18	26,2	1,07	-14,63	-13,63	0,39	107,34	2,4	0,18	9233,83	22,97	5,64	52,66	-2,12	20,93	-1,86	0,05	0,05	0,16	319,62	1,47	248,77	32,98	1,1	-10,86	-9,87	7,79	110,13	11,68	0,07	NA	14,91	8,7	34,01	0,73	-7,38	0,55	0,02	0,15	0,22	276,75
1069	20,87	29,23	37,65	0,93	2,05	2,21	319,34	208,03	185,81	30,81	0,29	0,4	1,4	20,87	28,61	103,59	1,97	NA	0	0	0	33,75	58,86	32,36	1,33	1,98	2,04	348,93	95,59	147,2	8,46	0,43	0,74	1,74	33,75	42,65	88,53	4,57	NA	0	0	0	35,73	58,83	29,45	1,22	2,11	2,22	300,83
1070	51,7	58,03	60,66	9,17	9,17	9,17	427,08	0	46,04	0	0,11	0,12	1,12	59,3	10,9	474,28	NA	NA	0	8,92	10,7	30,31	63,18	12,2	0,96	1,92	1,92	146,47	72,87	75,35	NA	0,52	1,08	2,08	73,17	52,02	58,27	NA	NA	0	17,24	52,11	13,38	29,59	3,41	0,36	1,5	1,92	93,1
1071	-0,07	-0,6	-0,02	0,32	0,59	0,74	100,97	19,5	73,11	11,63	0,88	7,26	8,27	35,42	87,91	10,77	0,59	14936,23	2,03	9,85	72,76	0,26	2	0,07	-0,07	0,67	0,73	100,8	51,46	69,34	4,63	0,87	6,65	7,65	33,56	86,93	13,54	0,62	NA	0,43	9,22	66,25	0,38	2,92	0,12	-0,09	0,82	0,9	118,12
1072	1,36	1,36	0,62	NA	NA	NA	165,41	NA	NA	21,2	NA	NA	1	1,36	0	NA	NA	NA	0	0	0	0,37	0,37	0,42	NA	NA	NA	414,38	NA	NA	NA	NA	NA	1	0,37	0	NA	NA	NA	0	0	0	13,84	16,55	18,07	4,78	6,06	6,06	476,6
1073	-11,03	-32,01	-11,92	0,15	0,24	0,43	393,49	21,91	254,57	49,8	0,66	1,9	2,9	13,13	65,55	-16,83	0,48	1507,63	0	26,12	175,42	-12,92	-145,01	-7,55	0,34	0,91	1,1	212,65	108,74	191,34	36,95	0,91	10,22	11,22	-0,44	91,09	-14,18	NA	NA	0	7,29	-329,9	5,67	46,82	2	-0,34	-0,32	0,17	128,74
1074	-16,62	-36,63	-3,87	0,07	0,58	0,98	84,72	22,43	44,17	17,92	0,55	1,2	2,2	105,64	54,63	-22,32	0,98	NA	0	28,45	118,04	2,96	6,94	0,78	0,77	0,85	1,09	95,75	4,52	52,32	12,65	0,57	1,34	2,34	93,49	57,32	16,67	1,14	NA	0	23,81	86,35	13,07	21	3,6	0,04	0,05	0,3	100,65
1075	3,97	5,71	3,22	0,75	2,71	3,13	294,87	139,79	71,05	29,94	0,25	0,37	1,44	27,63	30,41	27,15	4,24	23547,33	0	19,16	72,43	0,02	0,03	0,02	0,85	4,63	4,97	331,94	197,11	52,16	17,98	0,17	0,22	1,28	21,52	21,76	16,64	4,97	NA	0	19,6	72,53	1,1	1,39	0,44	2,12	4,76	5,11	145,15
1076	30,51	96,98	11,63	0,03	0,97	1,38	138,79	83,19	88	36,27	0,69	2,18	3,18	50,11	68,54	50,23	2,82	36776,35	0	7,47	37,31	34,96	96,06	8,29	0,14	0,41	1,09	86,35	12,9	47,86	33,07	0,64	1,75	2,75	70,95	63,61	65,3	0,96	NA	0	8,54	52,97	33,69	97,3	12,26	0,11	0,95	1,31	132,79
1077	56,86	78,34	20,73	2,85	3,96	3,96	132,67	35,52	29,58	0,22	0,27	0,38	1,38	56,86	27,41	222,61	27,77	NA	1,92	0	0	35,44	69,33	11,12	0,74	1,47	1,48	114,2	40,07	40,04	0,21	0,49	0,96	1,96	62,32	48,87	96,61	1,88	NA	13,2	8,43	30,79	54,02	81,45	17,3	1,96	2,54	2,55	116,89
1078	-0,97	-1,58	-0,65	0,19	0,86	1,01	243,25	43,33	64,43	10,17	0,39	0,63	1,63	57,21	38,83	35,03	0,98	12577,98	0	38,88	83,31	-13,79	-26,43	-8,72	0,03	1,32	1,53	230,36	68,78	53,27	11,03	0,4	0,77	1,92	42,89	47,84	6,45	1,05	11902,2	0	35,87	92,5	0,09	0,16	0,06	0,14	1,34	1,63	232
1079	2,87	4,47	2,33	0,57	1,22	2,09	295,12	53,67	28,63	73,99	0,36	0,56	1,56	16,08	35,69	26,09	1,77	24313,16	23,11	10,71	51,36	-3,48	-6,27	-2,43	0,06	0,89	1,52	254,4	80,5	34,74	61,23	0,44	0,8	1,8	12,32	44,49	4,99	1,46	NA	26,61	11,04	81,33	0,96	1,56	0,72	0,37	0,98	1,55	276,01
1080	18,2	49,46	14,29	0,14	0,97	1,06	285,82	147,02	175,65	14,46	0,63	1,72	2,72	47,36	63,2	34,39	1,08	21717,38	0	22,9	51,8	-8,88	-31,48	-7,81	0,26	0,87	0,91	320,21	135,41	222,63	8,9	0,72	2,55	3,55	28,17	71,8	-6,36	0,8	NA	0	32,59	110,78	-3,83	-14,2	-4,18	0,3	0,49	0,53	398,87
1081	-12,83	100,72	NA	0,01	0,07	0,07	NA	NA	NA	NA	0,92	-7,21	-7,85	-12,83	112,74	2,35	-0,14	NA	0	NA	0	0,34	-3,11	2,17	0,01	0,22	0,22	2305,52	399,05	1969,21	0	0,89	-8,03	-9,05	9,01	111,05	9	-0,14	NA	0	54,88	55,41	16,11	183,37	8,08	0,13	1,79	1,84	183,15
1082	-14,31	-58,84	-5,88	0,92	1,6	1,69	149,53	56,42	82,97	7,56	0,76	3,11	4,11	-13,89	75,68	1,59	5,67	NA	0	0,17	2,51	0,81	6,78	0,5	0,08	0,79	0,83	223,45	85,64	119,93	4,82	0,88	7,37	8,37	0,81	88,05	9,25	0,84	NA	0	0	0,04	-1,75	-22,32	-1,56	0,01	0,28	0,29	325,27
1083	22,45	32,91	22,69	0,15	0,52	0,54	367,81	23,35	115,53	2,12	0,32	0,47	1,47	26,86	31,77	80,85	0,83	NA	0	4,45	12,29	29,31	33,64	23,06	1,58	2,77	2,77	286,39	41,44	34,67	0	0,13	0,15	1,15	34,97	12,87	288,8	1,33	NA	0	4,46	11,5	28,72	31,85	26,19	1,38	2,48	2,58	332,93
1084	13,26	52,02	11,98	0,12	0,61	0,64	328,89	119,34	242,01	7,51	0,75	2,92	3,92	20,03	74,51	27,59	0,71	NA	0	6,12	21,62	11,45	37,06	9,48	0,45	0,96	0,99	301,55	105,89	205,55	6,52	0,69	2,24	3,24	18,48	69,11	26,56	0,98	NA	0	5,82	24,32	6,55	89,36	10,92	0,62	0,72	0,72	608,7
1085	1,69	4,28	1,02	0,02	0,4	1,18	219,26	41,95	74,78	88,19	0,6	1,53	2,53	16,28	60,49	13,81	1,05	11329,23	17,03	8,79	75,85	1,98	5,21	1,11	0,1	0,34	1,22	203,54	27,21	88,75	101,31	0,62	1,63	2,63	15,37	61,93	14,28	1,27	NA	12,27	7,48	69,81	1,12	2,57	0,42	0,11	0,51	1,38	137,99
1086	10,47	36,14	17,81	0	1,05	1,16	619,1	441,5	421,96	46,25	0,69	2,39	3,45	16,19	71,03	16,84	1,49	NA	0	9,72	27,99	8,81	25,04	8,66	0,01	1,06	1,25	357,83	165,48	158,09	31,14	0,64	1,81	2,84	20,01	64,79	16,04	1,23	NA	0	11	45,97	6,76	15,92	5,13	0,07	1,14	1,45	277,1
1087	2,25	4,38	0,89	0,07	1,54	1,79	144,63	64,62	40,44	11,19	0,47	0,92	1,95	90,96	48,76	48,16	1,57	20751,62	2,86	35,25	77,83	9,93	32,8	3,85	0,11	0,77	0,83	141,24	53,82	67,13	4,62	0,7	2,3	3,3	90,96	69,72	29,3	0,82	NA	10,04	31,44	75,24	0,18	0,54	0,07	-0,44	0,84	0,89	135,84
1088	26,16	85,9	22,98	0,06	0,76	0,76	319,82	152,4	216,12	NA	0,7	2,28	3,28	111,86	69,55	61,5	0,66	NA	0	75,31	85,75	22,6	86,39	25,53	0,18	0,89	0,89	411,09	208,32	294,99	NA	0,74	2,82	3,82	97,56	73,84	52	0,78	NA	0	84,66	93,46	17,26	46,55	23,37	0,53	1,12	1,12	494,26
1089	-11,57	-20,33	-10,36	0,62	1,63	5,8	325,78	43,93	43,51	184,05	0,36	0,63	1,76	-11,57	43,08	-8,52	3,28	NA	0	0	NA	-5,44	-9,69	-3,75	0,23	1,17	4,05	250,82	41,61	44,54	129,94	0,37	0,66	1,78	34,69	43,92	-0,72	2,36	NA	0	27,65	100,69	-15,39	-30,11	-15,17	0,28	0,9	3,74	359,85
1090	0,89	1,54	0,88	0,57	3,04	3,06	356,78	123,65	50,07	0,82	0,42	0,72	1,72	19,55	41,88	18,73	1,52	NA	25,61	18,28	65,05	-5,25	-8,55	-5,08	0,75	2,96	3,06	352,42	103,16	46,79	4,69	0,39	0,63	1,63	17,1	38,59	3,85	1,47	NA	24,4	21,64	86,44	8,78	13,31	6,94	1,21	2,73	2,91	288,46
1091	0,65	1,01	0,42	1,53	2,38	2,61	235,8	50,71	51,18	14,08	0,27	0,42	1,55	19,61	35,29	53,81	1,96	NA	3,64	12,28	62,67	0,22	0,32	0,18	1,67	2,35	2,65	302,5	55,64	81,73	25,23	0,29	0,42	1,46	19,3	31,55	26,43	2,5	NA	0	15,86	78,78	0	0	0	0,18	1,29	1,34	97,87
1092	1,12	2,85	1,58	0,01	0,29	0,67	515,08	50,36	111,36	68,44	0,61	1,55	2,55	22,18	60,84	12,83	0,84	NA	33,58	29,8	68,07	-1,64	-4,04	-1,73	0	0,42	0,54	383,75	64,7	86,07	18,31	0,59	1,47	2,47	22,3	59,49	11,61	0,75	NA	32,22	25,24	72,93	0,73	1,62	0,99	0,01	0,3	0,42	498,68
1093	-2,85	-3,39	-2,31	1,03	2,9	5,81	295,19	58,73	31,34	92,53	0,16	0,19	1,19	61,86	15,93	6,69	2,3	NA	0	52,47	94,82	-21,65	-26,53	-11,98	1,68	2,19	4,33	201,51	10,39	20,27	43,96	0,18	0,23	1,23	70,89	18,39	-77,25	1,52	NA	0	51,23	124,95	-23,38	-43,75	-17,36	0,72	0,93	1,63	271,05
1094	9,81	11,92	21,67	0,6	2,41	3,86	803,73	73,53	11,2	59,43	0,13	0,16	1,22	19,82	17,71	128,38	1,13	25824,71	7,18	22,09	39,59	8,98	10,12	21,26	1,49	5,62	8,23	861,43	102,11	11,7	65,27	0,08	0,09	1,13	18,7	11,24	204,63	1,23	NA	1,53	22,99	35,11	8,45	9,39	17,47	2,87	10,68	17,83	755,09
1095	-0,14	-0,66	-0,12	0,13	1,02	2,06	307,06	35,96	41,01	43,22	0,78	3,58	4,58	16,71	78,18	15,82	1,19	NA	0	14,21	53,83	6,04	25,94	3,84	0,11	0,6	1,19	231,37	43,47	96,67	58,49	0,77	3,3	4,3	26,67	76,72	21,28	1,14	NA	0	13,11	54,76	6,45	20,49	3,3	0,17	0,53	1,3	186,82
1096	-65,56	429,3	-70,83	0,04	0,21	0,27	393,26	73,79	397,15	28,69	1,15	-7,55	-6,55	-49,57	115,27	-30,54	-0,22	NA	12,9	17,27	-143,5	-11,86	40,65	-11,36	0,25	0,38	0,38	348,59	58,16	421,83	NA	1,29	-4,43	-3,43	6,4	129,18	12,55	-0,58	NA	6,46	17,49	49,15	-29,95	-54,01	-55,94	1,25	1,29	1,29	681,7
1097	0,18	4,53	0,25	0	0,06	1,07	511,67	27,28	455,43	467,14	0,96	24,83	25,83	8,96	96,13	2,15	1,77	NA	0	12,35	71,99	0,57	0,68	0,22	0,05	0,63	15,15	141,43	4,98	8,3	126,07	0,16	0,19	1,19	15,13	16,29	11,29	14,43	NA	0,19	5,66	87,34	0,19	0,2	0,15	0,04	0,06	17,94	296,25
1098	3,16	4,87	2,89	1,08	1,48	2	332,72	35,13	50,66	47,13	0,35	0,54	1,54	16,94	35,21	20,65	1,58	NA	17,69	12,6	62,4	2,44	3,59	1,91	1,01	1,52	2,21	285,68	36,78	38,05	50,13	0,32	0,47	1,47	27,53	32,05	22,15	1,68	NA	16,29	19,69	73,43	2,04	3	1,93	1,05	1,56	2,29	345,88
1099	24,82	47,35	6,78	0,12	0,39	1,7	99,49	12,24	44,57	59,21	0,48	0,91	1,91	61,53	47,58	76,21	2,52	NA	0	10,03	46,35	-9,31	-32,47	-1,78	0,03	0,34	1,27	69,43	14,64	47,74	45,3	0,71	2,49	3,49	38,34	71,33	6,87	3,01	NA	0	9,09	75,13	-49,82	-12106,44	-18,64	0,07	0,14	0,75	136,59
1100	0,65	2,14	0,77	0,24	0,56	0,62	432,98	76,56	244,74	16,32	0,57	1,89	3,3	3,93	69,73	12,24	0,47	NA	0	3,9	61,16	0,87	3	0,99	0,26	0,65	0,67	414,48	99,47	254,35	5,81	0,62	2,14	3,44	3,72	70,95	13,24	0,5	3983,47	0	3,25	49,46	-0,87	-2,8	-0,97	0,15	0,44	0,64	409,35
1101	2,45	206,18	1	0,04	0,6	0,84	148,56	67,96	121,73	29,75	0,99	83,15	84,2	58,11	98,81	9,68	0,34	NA	0	22,72	106,31	5,3	84,41	2,53	0,03	0,76	1,1	173,83	83,53	100,52	40,19	0,94	14,92	15,94	51,19	93,73	10,26	1,05	14667,35	8,43	21,92	98,76	-1,44	-28,23	-0,64	0,02	0,68	1,1	162,55
1102	3,47	15,54	2,55	0,8	2,12	2,43	267,18	136,27	103,37	32,06	0,78	3,48	4,48	25,95	77,65	5,65	18,77	NA	36,05	16,5	85,51	1,69	8,33	1,27	0,14	0,79	0,85	274,44	105,46	161,43	9,62	0,8	3,93	4,93	41,46	79,72	18,72	0,79	NA	17,35	29,99	77,22	-24,83	-455,86	-11,55	0,1	0,49	0,51	169,85
1103	10,79	38,94	9,66	1,03	1,17	1,2	325,88	30,99	230,33	7,12	0,72	2,61	3,61	29,48	72,29	20,44	2,17	NA	0	16,74	49,86	44,97	83,34	46,79	2,05	2,05	2,07	378,67	0,07	169,73	4,38	0,46	0,85	1,85	55,46	46,03	102,57	11,95	NA	0	10,9	15,1	17,54	68,45	25,69	1,3	1,34	1,35	534,71
1104	1,38	9,27	1,83	0,02	0,87	0,99	485,12	335,11	392,31	49,51	0,84	5,69	6,74	3,4	85,15	3,3	0,94	6508,5	2,53	2,69	30	0,1	4,87	4,51	0,07	10,91	11,08	15991,43	15011,07	1384,99	251,61	0,51	24,38	47,4	0,35	97,89	0,31	0,74	3611,75	0	10,74	60,43	1,8	58,45	9,8	0,11	5,82	6,02	1986,96
1105	20,11	40,61	6,19	1,51	1,85	1,99	112,01	17,11	50,79	7,51	0,5	1,02	2,02	190,07	50,48	99,21	6,8	20217,5	0	52,3	76,1	50,25	60,03	79,51	6,06	6,6	6,6	575,98	44,02	81	NA	0,16	0,19	1,19	50,44	16,29	334,56	13,73	NA	0	0,3	0,35	-28,43	466,42	-34,03	0,05	0,2	0,36	436,87
1106	-24,03	-26,92	-24,41	2,19	3,07	5,84	369,87	34,5	39,38	110,74	0,11	0,12	1,12	5,36	10,76	-165,07	2,4	NA	0	29,86	210,77	-4,24	-4,82	-3,74	2,34	5,24	7,63	321,03	82,34	28,34	68,56	0,12	0,14	1,14	20,96	12,09	18,38	2,86	NA	0	22,22	85,14	-21,88	-24,82	-16,51	4,65	6,28	8,63	275,5
1107	19,02	76,01	17,87	0,01	0,25	0,25	341,86	31,91	108,47	0	0,62	2,49	4	38,78	62,32	49,16	0,47	15155,26	12,85	18,55	43,46	21,83	82,52	17,27	0,1	0,24	0,24	288	19,97	148,71	NA	0,66	2,49	3,78	44,99	73,55	53,65	0,45	25581,2	6	18,32	37,25	30,05	86,1	18,74	0,02	0,49	0,49	227,71
1108	-4,95	-29,4	-2,49	0,01	0,32	0,5	182,66	35,06	94,08	20,57	0,83	4,94	5,94	95,01	83,15	16,34	0,48	NA	10,26	50,16	87,09	1,41	7,93	0,79	0,01	0,39	0,64	204,07	55,88	122,09	36,21	0,82	4,62	5,62	98,42	82,22	17,73	0,44	NA	11,67	54,39	85,33	0,22	1,11	0,09	0,01	0,4	0,46	145,81
1109	-0,37	-4,21	-0,23	0,15	0,39	0,72	227,29	47,9	202,21	68,49	0,91	10,46	11,46	33,1	91,27	1,31	0,26	NA	0	20,9	133,22	-33,31	129,76	-24,57	0,1	0,3	0,63	268,53	62,24	321,27	107,64	1,26	-4,9	-3,9	-1,29	125,67	-20,43	-0,93	NA	0	23,63	378,23	0,02	0,07	0,01	0,12	0,53	1,14	231,04
1110	0,55	0,81	2	0,18	19,41	20,32	1321,48	68,36	37,51	34,86	0,32	0,47	1,48	9,2	32,34	16,83	2,05	NA	17,4	31,41	50,45	2,07	2,76	7,53	0,03	4,25	4,46	1325,27	31,4	71,76	34,89	0,25	0,33	1,33	12,05	25,08	27,63	1,87	NA	11,24	36,33	56,32	2,3	2,87	8,5	0,05	4,45	4,66	1349,95
1111	8,31	66,79	3,46	0,4	0,91	1,04	151,83	65,51	130,09	16,77	0,88	7,04	8,04	92,25	87,56	21,25	1,27	7772,4	0	35,01	84,15	9,11	44	3,94	0,38	1,15	1,28	157,46	93,69	121,84	15,8	0,79	3,83	4,83	106,13	79,3	23,59	NA	6599,57	0	41,97	87,77	8,25	32,09	3,17	0,12	1,27	1,39	140,42
1112	2	3,68	3,56	0,4	1,05	1,09	647,34	89,35	137,57	5,22	0,46	0,84	1,84	8,98	45,73	6,81	0,75	NA	0	12,42	63,58	0,95	2,03	2,19	0,03	0,35	0,37	837,22	103,48	316,23	4,76	0,53	1,13	2,13	7,09	53,05	9,37	0,55	NA	0	14,11	50,08	-1,36	-9,74	-9,34	0,04	2,71	2,72	2507,72
1113	1,85	30,71	0,96	0,07	0,5	0,84	189,05	71,07	166	56,84	0,94	15,61	16,61	76,64	93,98	14,44	0,36	10060,65	0	38,84	81,37	-2,81	-307,54	-1,74	0,05	0,44	0,82	225,14	84,31	215,48	81,51	0,99	108,56	109,57	60,48	99,09	6,87	0,06	8922,15	0	39,14	87,05	-3,11	147,68	-1,51	0,07	0,53	0,83	177,52
1114	9,63	20,59	5,53	0,04	0,5	1,26	208,97	45,79	100,82	78,38	0,53	1,14	2,14	75,93	53,22	26,75	1,47	NA	0	38,06	75,87	0,83	2,54	0,57	-0,31	0,38	1,09	250,73	110	159,35	114,71	0,68	2,08	3,08	60,03	67,5	5,02	1,32	NA	0	40,78	89,04	0,1	0,32	0,07	0,02	0,56	1,19	255,7
1115	5,91	6,92	7,82	1,65	6,82	6,82	481,64	360,51	69,69	NA	0,15	0,17	1,17	41,54	14,63	40,37	NA	NA	0	47,15	78,74	19,52	41,57	20,17	0,63	1,64	1,64	376,08	200,51	197,2	NA	0,53	1,13	2,13	24,04	53,04	44,18	4,01	NA	0	4,67	10,12	40,35	50,95	17,99	2,18	4,53	4,53	162,73
1116	-0,14	-10,26	-0,05	0,69	1,4	1,48	132,14	47,49	66,79	5,35	0,99	74,92	75,96	20,22	98,68	12,94	0,07	NA	0	7,39	1223,7	-0,53	-85,4	-0,2	0,16	0,97	1,34	139,51	64,15	79,55	29,84	0,99	159,8	160,8	22,25	99,38	10,57	0,05	NA	0	8,73	137,92	-1,05	245,07	-0,39	0,17	0,68	0,84	135,07
1117	20,66	64,86	13,04	0,14	1,47	1,47	92,18	206	154,9	NA	0,68	2,14	3,14	20,66	68,15	31,57	NA	NA	0	0	0	10,14	39,3	2,44	0,06	1,32	1,32	87,44	83,5	65,41	NA	0,76	2,93	3,88	10,14	75,63	13,4	NA	NA	0	0	0	12,11	55,5	4,71	0,39	1,28	1,28	142,1
1118	10,77	97,26	5,84	0,16	0,47	0,56	197,28	38,54	172,93	15,65	0,89	8,03	9,03	17,34	88,92	13,48	0,22	29895,11	0	3,56	29,36	0,78	7,96	0,5	0,19	0,51	0,59	231,74	51,93	205,58	16,64	0,9	9,17	10,17	7,7	90,17	2,03	0,21	NA	0	4,4	74,48	2,29	71,16	1,6	0,21	0,5	0,58	255,14
1119	9,55	21,12	1,92	0,09	1,34	1,65	73,26	49,18	38,73	12,62	0,55	1,21	2,21	25,28	54,8	23,22	4,5	20630,58	0,83	3,17	45,74	7,37	19,34	1,88	0,03	0,9	1,38	92,98	49,28	32,13	27,27	0,62	1,62	2,62	26,88	61,89	17,42	2,5	NA	26,29	4,98	55,25	7,65	17,82	2,09	0	1,08	1,5	99,58
1120	-9,66	-25,79	-6,27	0,23	1,77	1,77	236,37	163,02	105,97	NA	0,62	1,66	2,67	51,3	62,55	-9,39	4,32	7619,38	0	39,58	127,94	8,29	17,75	4,23	0,41	2,3	2,3	185,64	124,57	65,9	NA	0,53	1,14	2,14	60,78	53,29	25,33	6,45	12070,71	0	26,77	77,46	7,45	24,73	2,26	0,94	1,28	1,28	110,8
1121	0,65	0,99	0,38	0,03	1,17	1,59	212,67	54,42	30,32	20,55	0,34	0,52	1,52	91,67	34,34	27,54	1,18	9170,59	15,43	53,18	89,12	1,06	1,53	0,43	0,12	1,41	1,83	147,98	37,93	26,98	13,15	0,31	0,44	1,44	128,42	30,63	32,43	1,25	11312,69	7,56	51,78	90,85	1,53	2,07	0,64	0,1	1,55	2,16	153,03
1122	-17,6	-18,6	NA	30,92	44,55	44,55	NA	NA	NA	NA	0,05	0,06	1,06	-17,6	5,36	-328,03	NA	NA	0	NA	0	-32,18	-70,14	-11,79	0,35	1,33	1,71	133,36	66,57	67,64	25,7	0,54	1,18	2,18	25,27	54,12	-59,46	NA	NA	0	21,05	119,71	-227,73	-15775,76	-36,43	0,13	0,94	0,95	58,39
1123	4,15	11,68	5,4	0,01	1,14	1,14	473,7	211,17	122,14	0,01	0,54	1,52	2,82	5,32	64,49	10,67	1,53	NA	25,66	1,53	20,01	4,07	10,01	4,39	0,02	1,32	1,32	393,09	183,74	103,44	0,01	0,48	1,19	2,46	5,58	59,39	11,52	1,64	NA	12,41	1,63	14,92	3,41	7,47	1,9	0	1,32	1,32	203,37
1124	0,25	6,59	0,3	0	0,59	0,71	444,9	177,41	230,36	35,63	0,96	25,8	26,8	2,97	96,27	4,66	0,61	7886	15,99	3,32	35,65	0,07	2,42	0,06	0	0,52	0,73	297,52	100,27	158	41,65	0,97	32,02	33,02	5,46	96,97	13,49	0,66	15700,86	12,32	4,4	25,57	1,62	39,05	0,62	0,01	0,54	0,78	140,25
1125	0,37	2,12	0,22	0,04	0,52	0,76	214,98	81,58	164,15	40,8	0,81	4,66	5,74	27,28	82,59	4,53	0,44	NA	2,65	15,9	78,57	0,62	3,37	0,32	0,07	0,55	0,77	188,3	71,62	145,55	32,57	0,81	4,44	5,44	30,12	81,63	8,53	0,49	NA	2,06	15,26	79,62	0,24	1,27	0,14	0,12	0,51	0,81	215,23
1126	-106,7	63,17	-139,98	0,03	0,03	0,03	477,55	NA	1133,63	NA	2,69	-1,59	-0,59	-73,96	268,9	-22,75	-1,85	NA	28,47	42,95	-156,72	-138,85	209,46	NA	0	0,07	0,07	NA	NA	NA	NA	1,66	-2,51	-1,51	-119,78	166,29	-30,29	-0,74	NA	55,33	NA	-87,43	-17,37	-174,14	-18,39	0,06	0,21	0,21	386,51
1127	0	0	0	0,17	0,27	1,17	232,75	16,18	167,03	153,37	0,99	102,83	103,83	33,96	99,04	5,29	2,02	NA	0	21,72	81,2	-0,33	-50,83	-0,29	0,16	0,25	1,21	322,74	21,21	231,21	225,13	0,99	152,24	153,24	22,42	99,35	3,56	2,98	NA	0	20,18	85,09	-1,37	-2,22	-1,53	0,24	0,37	2,29	409,03
1128	1,31	10,33	0,99	-0,35	0,9	1,01	276,63	53,95	43,36	5,1	0,87	6,9	7,9	34,02	87,34	14,41	0,66	NA	33,62	24,86	53,7	-0,46	-3,34	-0,31	-0,05	0,78	0,92	243,67	47,47	57,08	7,72	0,86	6,32	7,32	36,71	86,33	15,77	0,61	NA	25,97	24,88	64,3	0,96	5,06	0,4	0,01	0,85	0,87	154,37
1129	-4,27	-10,31	-14,39	1,54	2,72	3,12	1227,04	72,21	61,05	24,67	0,59	1,42	2,42	-0,69	58,6	2,14	1,13	NA	0	12,06	53,27	-1,8	-4,22	-4,97	1,39	2,57	3,28	1005,23	41,52	34,95	25,16	0,57	1,34	2,34	2,51	57,3	3,07	1,09	NA	0	11,89	52,88	-3,25	-8,91	-14,49	0,16	0,51	0,59	1627,92
1130	61,88	82,72	30,42	0,28	3,59	4,07	178,93	142,79	43,16	21,08	0,25	0,33	1,34	95,34	25,18	247,24	NA	16833,4	0	16,45	40,41	13,21	75,17	11,46	0,08	1,19	1,22	315,8	284,5	256,14	6,72	0,82	4,68	5,69	25,54	82,42	16,06	NA	14221,4	0	10,7	52,65	4,82	29,61	7,59	0,53	1,08	1,14	574,69
1131	-2,02	-5,21	-2,06	0,05	0,25	2,68	369,93	20,13	55,07	255,02	0,55	1,42	2,58	17,66	61,18	1,64	2,1	NA	13,22	20	96,78	1,05	2,75	1,35	0,05	0,31	2,57	468,48	37,68	108,64	327,7	0,57	1,49	2,63	16,1	61,93	6,23	3,11	5421,23	7,38	19,37	79,55	0,02	0,06	0,03	0,05	0,31	2,37	563,99
1132	1,12	2,75	1	0,17	0,65	0,66	326,48	40,2	83,13	0,71	0,59	1,47	2,47	17,35	59,47	15,33	0,9	NA	30,58	14,56	172,27	-6,76	-21,46	-6,55	0,19	0,63	0,64	352,97	61,81	59,51	0,99	0,44	1,4	3,17	3,75	68,5	22,56	0,48	NA	23,16	10,19	87,73	0,37	1,05	0,35	0,33	0,62	0,62	340,99
1133	9,36	43,23	3,21	0,53	1,23	1,23	124,84	40,89	58,71	0	0,78	3,62	4,62	86,48	78,36	23,37	1,31	NA	0	26,45	68,66	12,77	65,38	3,22	0,43	1,11	1,11	91,85	37,98	55,5	NA	0,8	4,12	5,12	131,59	80,47	25,74	1,05	NA	0	29,98	80,7	13,72	53,27	3,24	0,23	1,06	1,06	86,05
1134	1,2	6,15	0,82	0	0,29	0,37	249,45	37,44	68,24	10,21	0,8	4,11	5,11	54,78	80,42	25,28	0,6	15928,13	26,04	36,72	68,78	23,99	50,55	10	-0,88	0,6	0,68	151,78	74,95	36,26	3,93	0,53	1,11	2,11	91,74	52,55	87,37	0,87	21252,58	9,66	28,25	52,11	16,47	58,44	8,74	0,01	1,34	1,4	193,63
1135	-81,33	59,91	-32,34	0,42	0,42	0,42	144,75	NA	331,48	NA	2,34	-1,72	-0,74	47,53	235,75	-31,1	NA	NA	0	51,24	199,82	-91,18	31,11	-35,99	0,24	0,25	0,25	143,68	8,42	551,79	NA	3,93	-1,34	-0,34	73,65	393,07	-23,21	NA	NA	0	65,06	210,24	195,26	372,22	43,48	2,56	2,9	2,9	81,28
1136	3,59	16,6	1,16	0,21	1,03	1,19	117,79	73,22	89,48	15,3	0,77	3,56	4,62	11,43	78,37	8,01	2,63	NA	0	2,54	68,48	1,66	11,21	0,81	0,14	1,11	1,11	179,1	144,57	138,4	0,35	0,84	5,72	6,77	11,27	85,22	4,37	2,7	NA	6,1	4,73	566,23	3,94	39,27	0,99	0,01	1,02	1,03	91,77
1137	27,62	70,47	25,39	0,12	0,58	0,58	334,69	88,41	193,78	0,96	0,61	1,55	2,55	55,68	60,81	54,44	0,61	NA	0	25,81	41,05	34,58	81,35	28,62	0,63	1,05	1,06	301,25	71,18	167,71	0,58	0,57	1,35	2,35	62,6	57,49	69,9	1,07	NA	0	23,19	36,51	47,27	53,88	35,03	3,03	5,7	5,71	270,48
1138	10,06	14,56	9,18	1,06	2,15	2,87	332,2	110,12	100,62	72,5	0,31	0,45	1,45	26,33	30,95	44,11	5,65	NA	0	14,86	51,61	5,14	7,86	2,52	0,87	2,34	2,72	178,21	88,41	60,42	23,74	0,35	0,53	1,53	25,79	34,6	22,59	10,18	NA	0	10,11	66,51	0,76	1,42	0,48	0,4	0,75	1,11	229,88
1139	6,36	51,2	3,31	0,01	1,12	1,12	150,8	NA	148,92	0,32	0,88	7,05	8,05	19,44	87,57	9,28	1,87	25987	0	6,8	55,09	3,2	28,26	2,13	0,58	0,85	1,12	242,01	54,56	204,04	56	0,89	7,84	8,84	10,54	88,68	6,73	3,38	14252	0	4,88	86,3	5,93	33,61	4,92	0,45	0,91	1,2	302,86
1140	6,81	25,21	4,62	0,91	2,02	2,1	246,72	61,36	55,08	4,37	0,73	2,7	3,7	39,79	72,98	33,05	1,51	NA	0	22,36	56,3	9,62	28,6	5,92	1,11	2,64	2,69	223,88	72,97	47,71	2,34	0,66	1,97	2,97	38,96	66,35	34,72	1,89	NA	0	18,04	54,6	8,5	47,6	4,79	0,76	1,59	1,62	205,58
1141	7,94	14	3,84	0,36	1,12	1,48	176,18	38,92	41,81	19,41	0,43	0,75	1,76	31,29	43,28	41,13	1,26	20706,34	14,85	11,3	51,38	2,37	5,11	1,45	0,09	0,9	1,42	221,94	48,02	44,43	32,48	0,49	1,05	2,16	23,07	53,6	26,03	1,12	17842,82	25,18	12,62	59,2	-11,08	-77,2	-4,1	0,19	0,68	0,88	135,01
1142	0,45	1,57	0,41	0	0,43	0,95	324,9	46,21	95,7	69,11	0,71	2,45	3,45	10,72	71	5,71	0,96	28105,7	17,69	9,17	70,09	0,68	2,83	0,6	0,08	0,4	1,01	321,49	42,88	155,13	98,83	0,76	3,15	4,15	9,12	75,89	6,19	1	37103,9	8,08	7,46	55,12	3,71	12,45	2,33	0	0,48	1,09	229
1143	3,33	8,51	3,93	0,09	0,28	1,28	428,99	36,9	51,41	202,02	0,61	1,55	2,55	8,49	60,82	10,45	1,32	NA	48,03	6,07	30,63	2,92	7,77	2,88	0,2	0,33	1,26	359	23,56	42,15	170,01	0,62	1,66	2,66	8,39	62,38	8,94	1,36	NA	47,65	5,39	34,86	4,64	13,43	3,88	0,02	0,18	1,22	305,36
1144	4,11	-9,88	1,53	0,2	0,56	0,68	135,4	67,2	187,38	23,62	1,42	-3,41	-2,41	49,33	141,57	50,45	-8,41	NA	0,03	16,82	72,35	20,39	-228,67	6,63	0,48	0,73	0,84	118,3	32,42	121,9	13,97	1,09	-12,21	-11,21	69,44	108,92	21,2	-0,82	NA	3,41	15,94	61,95	23,38	152,79	5,62	0,61	0,98	1,12	87,73
1145	15,27	78,52	25,19	0,29	1,09	1,09	600,6	263,97	328,66	0	0,55	2,85	5,14	15,27	80,56	45,53	0,49	NA	0	0	0	-7,15	-163,29	-3,2	0,25	0	0	162,96	12,46	154,11	0	0,96	21,83	22,83	-0,11	95,62	21,77	0,08	1732,38	0	3,15	21,86	-12,56	123,96	-9,72	0,69	0,72	0,72	282,47
1146	-3,5	-6,17	-1,84	0,52	1,22	1,73	191,65	54,66	78,08	40,47	0,43	0,76	1,76	41,21	43,24	30,38	2,07	52225,32	0	23,54	75,34	-1,05	-1,96	-0,56	0,4	0,98	1,79	192,84	48,37	84,23	69,38	0,46	0,86	1,86	37,86	46,16	18,94	2,7	38614,7	0	20,62	78,9	-11,92	-20,96	-5,25	0,32	1,09	1,88	160,61
1147	2,26	18,89	1,55	0,02	1,01	1,02	249,71	6,76	154,27	2,55	0,88	7,35	8,35	23,54	88,02	4,59	1,58	NA	4,65	14,59	83,5	1,82	-12,56	1,17	0,09	0,85	0,86	234,11	166,34	213,57	2,95	1,14	-7,9	-6,9	26,41	114,49	3,84	-0,19	NA	2,34	15,81	40,99	0,84	2,29	0,87	0,15	1,42	1,42	377,54
1148	-1,53	-11,71	-0,38	0,13	1,19	1,26	90,06	74,77	70,83	5,18	0,87	6,65	7,65	208,9	86,93	-1,76	NA	NA	0	52,06	100,32	3,56	29,51	1,28	0,11	1,2	1,21	130,89	116,18	106,98	1,37	0,88	7,29	8,29	143,59	87,94	4,05	NA	NA	0	50,35	97,1	1,44	14,01	0,76	0,13	1,17	1,2	193,16
1149	1,2	7,4	1,31	0,19	0,53	0,63	399,73	57,9	170,6	17,39	0,84	5,18	6,19	33,23	83,85	15,46	0,77	10642,29	0	35,17	67,52	-25,12	690,79	-30,14	0,1	0,24	0,33	436,72	41,76	290,23	25,26	1,04	-28,46	-27,5	14,08	103,64	-6,25	0,4	7269,5	0	47,03	106,13	-20	79,95	-21,28	0,02	0,16	0,2	388,36
1150	4,16	9,98	2,89	0,49	1,1	1,28	252,9	68,49	103,72	20,96	0,54	1,29	2,4	22,63	58,32	19,8	1,12	NA	7,58	12,84	56,75	4,86	9,06	3,6	0,52	1,46	1,54	270,04	89,64	92,99	8,28	0,42	0,78	1,86	20,27	46,37	29,69	1,33	NA	4,53	11,43	49,84	NA	NA	3,73	NA	NA	NA	NA
1151	2,4	5,96	2,31	0,3	0,61	0,63	350,7	60,5	193,16	3,33	0,6	1,48	2,48	25,39	59,73	29,49	0,68	NA	3,05	22,15	53,5	3,81	8,09	3,2	0,91	1,24	1,46	305,19	26,88	81,18	17,5	0,53	1,12	2,12	31,41	52,91	40,69	1,2	NA	3,56	23,14	55,57	4,19	7,58	3,03	0,96	1,24	1,37	263,96
1152	1,4	5	0,96	1,64	2,07	2,11	248,56	13,9	32,63	1,46	0,7	2,49	3,56	95,38	71,94	7,77	1,19	NA	0	64,17	93,35	2,94	11,13	2,01	1,39	2,07	2,12	248,47	24,23	35,23	1,49	0,69	2,62	3,78	90,43	73,54	9,93	1,17	NA	0	59,72	91,49	4,63	15,73	2,78	0,27	1,24	1,3	219,27
1153	15,36	19	3,39	5,2	5,58	5,58	80,29	5,4	14,23	0	0,18	0,22	1,24	102,3	19,15	85,69	NA	NA	0	19,18	84,05	-8,51	-9,95	-2,7	6,49	7,52	7,52	115,54	15,15	14,71	0	0,13	0,15	1,17	106,51	14,44	-66,13	NA	NA	0	36,51	119,8	-8,61	-10,54	-1,99	5,7	5,98	5,98	84,52
1154	0,94	1,34	1,47	2,12	2,37	2,37	566,89	40,59	166,96	0	0,3	0,42	1,42	0,94	29,78	45,69	2,38	NA	0	0	0	-14,61	-28,25	-24,56	1,69	1,74	1,74	612,16	13,58	292,42	NA	0,48	0,93	1,93	-6,35	48,3	-5,48	3,24	NA	0	13,89	122,69	-34,05	-109,18	-17,22	0,39	0,51	0,51	184,64
1155	-4,89	-5,02	-7,43	7,29	10,34	32,64	553,5	40,64	13,3	300,66	0,03	0,03	1,03	22,89	2,66	88,5	5,02	9606,8	0	42,24	90,68	28,7	30,31	39,28	7,91	10,21	18,34	498,19	55,93	24,32	200,58	0,05	0,06	1,06	49,16	5,31	625,8	10,92	26566	0	28	35,63	14,98	15,33	21,41	16,56	19,45	41,57	521,7
1156	0,61	8,52	0,19	0,39	0,51	0,59	113,3	6	49,25	3,95	0,93	13,01	14,01	46,31	92,86	9,66	0,57	NA	34,52	14,23	75,18	0,34	4,36	0,17	0,03	0,55	0,58	185,73	53,28	99,77	2,63	0,92	11,95	12,95	80,4	92,28	9,74	0,56	NA	30,69	40,85	83,98	0,48	12,89	0,2	0,04	0,56	0,57	149,79
1157	-37,92	-94,66	-13,5	0,18	0,18	1,67	60,51	0	76,58	116,2	0,6	1,5	2,5	0,69	59,94	-63,27	NA	NA	0	13,74	2069,67	16,58	36,24	3,57	1,15	1,15	1,87	78,43	0	41,57	30,09	0,54	1,19	2,19	176,4	54,26	30,55	NA	NA	0	34,43	90,19	3,36	11,71	1,33	0,22	0,32	1,42	144,45
1158	2,05	7,4	1,89	0,01	0,12	0,12	334,18	26,1	238,54	0	0,72	2,6	3,6	17,24	72,23	41,02	0,31	NA	0	13,94	25,68	1,1	3,62	0,8	0,03	0,47	0,47	265,49	80,75	182,13	0	0,69	2,28	3,28	16,11	69,49	43,59	0,46	NA	0	10,95	31,54	-0,06	-0,15	-0,1	0,4	0,83	0,83	613,64
1159	-1,27	-8,04	-1,21	0,06	0,38	0,81	347,07	63,9	138,06	86,88	0,61	3,84	6,35	18,41	84,25	8,44	0,33	NA	18,36	18,77	85,76	-8,3	-137,08	-8,48	0,01	0,54	0,89	371,83	91,42	97,22	61,13	0,66	10,96	16,52	11,4	93,95	-1,58	0,43	NA	20,49	20,12	127,01	-5,36	-16,49	-5,01	0,01	0,58	0,97	340,89
1160	24,62	108,9	4,55	0,04	0,16	0,66	67,21	5,39	45,89	23,05	0,76	3,35	4,42	115,84	77,39	38,88	0,45	30071,23	0	16,84	66,88	55,09	82,94	14,04	0,26	1,84	2,53	92,8	36,97	23,4	16,45	0,29	0,44	1,51	111,36	33,58	204,62	1,93	26543,16	0	14,35	53,3	25,51	61,02	4,75	0,17	0,49	1,08	67,96
1161	2,67	20,31	1,14	0,15	0,75	1,03	154,98	65,67	55,33	31,04	0,87	6,6	7,6	60,03	86,84	23,31	1,01	NA	48,31	24,42	69,11	4,96	29,75	1,86	0,22	0,84	1,15	136,45	60,44	51,89	31,02	0,83	4,99	5,99	72,18	83,31	13,58	1,45	NA	40,9	25,2	90,65	4,28	28,01	2,21	0,18	0,64	1,11	188,36
1162	1,94	31,96	1,33	0,22	0,75	0,75	248,18	78,08	146,18	NA	0,94	15,44	16,44	10,54	93,92	12,98	0,73	NA	0	5,86	44,28	0,14	2,24	0,07	0,13	0,78	0,78	184,32	78,26	121,43	0	0,94	14,61	15,61	18,25	93,59	21,55	0,68	NA	0	9,17	59,5	3,71	38,59	1,75	0,55	0,84	0,84	172,38
1163	1,77	3,07	2,94	0,57	1,31	2,5	602,46	37,71	51,79	62,47	0,42	0,72	1,73	15,6	42,18	19,14	1,16	25003,05	1,96	22,88	65,17	2,32	3,91	3,49	0	1,36	2,08	545,88	56,14	78,58	59,38	0,4	0,68	1,68	17,28	40,57	19,03	1,23	23700,28	0,58	22,42	69,55	3,38	5,43	4,65	0,52	1,42	2,34	502,33
1164	3,86	7,17	2,83	0,09	0,98	1,56	266,67	83,06	65,45	56,04	0,46	0,86	1,86	35,8	46,11	15,87	1,3	NA	10,89	23,4	74,79	3,5	6,84	2,73	0,04	0,7	1,33	283,36	81,12	80,66	78,42	0,49	0,95	1,95	34,78	48,78	14,2	1,32	NA	15,28	24,35	77,06	3,34	6,76	2,56	0,02	0,62	1,38	279,98
1165	16,58	21,86	9,52	0,71	2,3	3,09	208,98	67,05	42,05	33,58	0,24	0,32	1,32	55,33	24,14	83,75	2,47	25556,64	0	22,25	63,76	16,12	27,4	8,77	0,13	1,19	1,85	198,16	74,41	70,01	46,8	0,41	0,7	1,7	50,08	41,19	44,76	1,92	34651,84	0	18,49	59,38	12,48	24,72	5,59	0,11	1,04	1,41	163,46
1166	30,29	2074,12	33,32	0,83	1,15	1,15	400,38	108,04	334,45	NA	0,99	67,49	68,47	30,29	98,54	35,9	0,55	NA	0	0	0	13,37	91,25	23,98	0,91	1,38	1,38	652,8	220,55	467,06	0	0,85	5,83	6,83	13,37	85,35	18,39	NA	NA	0	0	0	-21,33	NA	NA	NA	NA	NA	NA
1167	20,57	66,42	5,17	0,23	0,87	0,87	91,58	11,95	18,81	NA	0,69	2,23	3,23	21,61	69,03	69,35	0,96	NA	0	0,26	1,87	0,67	2,4	0,31	0,11	0,26	0,26	169,81	10,97	72,07	NA	0,72	2,58	3,58	10,66	72,08	34,27	0,65	NA	0	4,66	23,86	1,8	11,43	1,51	0,27	0,75	0,88	305,96
1168	69,14	84,1	64,71	5,55	5,61	5,62	340,68	0	59,94	0,59	0,18	0,22	1,22	69,14	17,79	388,69	NA	NA	0	0	0	73,39	82,57	59,16	8,44	8,96	8,99	293,43	0,47	32,29	0,81	0,11	0,13	1,13	73,39	11,13	659,61	NA	NA	0	0	0	45,59	47,75	64,29	20,91	22,11	22,17	514,65
1169	76,38	76,38	41,29	NA	NA	NA	196,77	0,7	NA	4,19	NA	NA	1	76,38	0	NA	7,34	NA	0	0	0	71,39	72,24	43,33	71,33	72,29	75,04	220,93	2,46	2,56	7,13	0,01	0,01	1,01	71,39	1,17	6427,23	8,33	NA	0	0	0	39,55	39,68	43,57	267,6	273,3	277,35	402,13
1170	10,41	12,23	5,16	0,43	4,05	6,51	180,3	77,35	21,4	53,47	0,15	0,17	1,17	59,1	14,89	101,48	4	33787,91	0	24,12	73,7	9,6	16,28	4,69	0,07	1,38	2,25	177,65	82,56	36,14	55,55	0,41	0,7	1,7	63,75	41,01	33,64	3,13	NA	15,28	26,43	77,65	11,76	17,63	5,12	0,03	1,2	2,57	158,94
1171	4,56	4,61	18,06	70,08	93,76	93,76	1441,04	360	15,2	0	0,01	0,01	1,01	4,56	1,07	427,63	NA	NA	0	0	0	-0,79	-0,79	NA	NA	NA	NA	NA	NA	NA	NA	NA	NA	1	-0,79	0	NA	NA	NA	0	NA	NA	-0,97	-0,97	NA	NA	NA	NA	NA
1172	24,02	68,56	15,76	0,08	1,07	1,2	238,86	144,56	107,54	20,19	0,65	1,85	2,85	46,79	64,97	48,35	1,48	NA	18,13	14,94	40,85	17,09	31,48	10,8	0,85	0,92	0,94	229,99	6,02	91,75	1,84	0,46	0,84	1,84	42,04	45,71	68,01	0,96	NA	0	15,76	43,73	-7,65	-15,89	-7,29	0	0,7	0,75	347,61
1173	0,68	4,69	0,62	0,52	0,86	1,06	333,03	87,81	261	53,92	0,86	5,9	6,9	32,57	85,51	12,72	1,34	NA	0	29,17	354,14	7,06	39,02	6,19	0,16	0,62	0,73	319,58	118,17	258,03	28,71	0,82	4,53	5,53	30,6	81,92	14,37	0,46	NA	0	20,67	152,18	2,52	30,04	3,82	0,4	0,78	0,86	553,71
1174	0,05	0,09	0,04	1,4	2,45	2,63	258,57	99,49	94,37	17,25	0,39	0,63	1,63	46,02	38,5	10,5	26,42	NA	0	32,65	86,42	0,28	0,47	0,21	1,77	2,4	2,76	272,38	56,7	89,68	32,16	0,4	0,67	1,67	47,48	39,99	6,28	8,77	NA	5,05	35,32	100,07	6,26	8,59	3,57	2,04	3,73	4,17	207,89
1175	18,1	36,54	11,66	0,76	2,05	2,05	234,54	145,91	112,86	0	0,5	1,02	2,02	93,25	50,48	35,85	NA	NA	0	48,42	77,08	-7,56	-13,64	-6,72	1,58	2,4	2,4	323,22	109,32	133,38	0	0,45	0,8	1,8	90,14	44,54	-16,98	NA	NA	0	86,75	107,5	2,96	3,35	1,44	3,86	14,41	14,41	177,64
1176	-2,75	-3,95	-6,03	0,18	0,23	0,35	799,46	8,7	208,35	25,92	0,31	0,44	1,44	3,05	30,51	16,62	0,81	NA	0	12,73	46,43	3,65	5,04	8,71	0,09	0,5	0,66	869,03	89,36	215,31	34,13	0,28	0,38	1,38	8,59	27,64	36,19	0,9	17533,25	0	11,79	30,23	3,68	4,42	7,59	0,12	0,18	0,53	753,24
1177	-18,84	-282,57	-14,98	0	0,43	0,62	289,37	112,63	264,64	51,52	0,92	13,87	15	-18,84	93,33	34,39	0,16	NA	0	0	0	-15,33	229,97	-12,94	0,02	0,22	0,46	307,34	56,87	285,93	71,12	1,06	-15,92	-15	-15,33	106,67	-1,48	-0,12	NA	0	0	0	-6,41	45,21	-3,17	0,16	0,21	0,45	180,27
1178	12,42	14,13	11,1	5,75	7,47	7,47	325,31	55,65	32,27	NA	0,12	0,14	1,14	31,96	12,13	164,26	5,01	NA	0	17,46	44,64	14,84	17,12	15	4,41	7,58	7,58	367,8	122,98	38,81	0	0,13	0,15	1,15	32,04	13,3	131,91	6,25	NA	0	17,38	42,31	18,24	20,29	17,22	7,28	11,71	11,71	344,59
1179	0,98	10,2	1,11	0	0,3	0,38	413,02	96,08	229,75	29,84	0,9	9,43	10,43	3,49	90,41	7,02	0,22	51245,41	28,41	2,85	21,61	-3,5	266,83	-5,15	0	0,26	0,3	536,52	128,24	338,74	17,2	1,01	-77,31	-76,31	0,8	101,31	0,72	0,06	NA	30,93	6,33	76,75	2,52	19,7	3,39	0,04	0,57	0,87	490,33
1180	44,18	86,56	37,3	0,15	0,22	0,62	307,33	10,98	148,64	59,54	0,49	0,96	1,96	45,36	48,96	102,62	0,73	242288	0	1	1,9	35,35	82,36	33,38	0,18	0,27	0,33	343,72	16,65	193,81	12,35	0,57	1,33	2,33	35,35	57,08	73,89	0,53	16836,7	0	0	0	-3,1	-71,17	-11,14	0,03	0,14	0,18	1310,99
1181	18,18	28,83	14,11	0,06	4,35	7,2	282,58	111,26	24,17	75,12	0,37	0,58	1,59	46,38	36,95	59,5	2,78	19800,11	27,1	21,89	54,12	14,28	27,54	14,67	0,01	2,49	3,91	374,02	113,63	30,61	65,76	0,48	0,92	1,93	33,75	48,16	32,24	1,69	24486,92	39,04	20,01	49,21	16,66	28,03	13,9	0,01	2,65	4,42	304,36
1182	68,87	84,63	63,91	5,34	5,37	5,37	337,77	NA	62,21	0,1	0,19	0,23	1,23	68,87	18,62	369,82	NA	NA	0	0	0	65,43	82,37	60,03	3,93	4,86	4,86	333,95	54	67,95	0,19	0,21	0,26	1,26	65,43	20,57	318,03	NA	NA	0	0	0	38,77	48,06	63,15	4,26	5,17	5,17	594,51
1183	9,63	-267,17	11,02	0,23	0,39	0,4	416,66	42,56	271,27	2,73	1,04	-28,75	-27,75	27,12	103,6	31,96	0,46	40317,67	0	20,02	34,53	57,62	104,81	41,8	0	1,21	1,22	264,09	140,98	116,87	0,98	0,45	0,82	1,82	75,66	45,03	172,29	1,22	108591	0	13,09	18,02	30,74	49,42	32,67	1	3,78	3,78	387,95
1184	14,55	83,91	5,54	0,1	1,05	1,19	138,56	63,09	66,55	9,55	0,83	4,77	5,77	62,79	82,66	31,48	1,25	NA	0	18,36	60,6	12,59	70,9	7,37	0,28	1,75	1,93	213,23	58,7	40,09	7,32	0,82	4,63	5,63	55,73	82,25	34,48	1,26	NA	0	25,27	58,14	15,61	58,45	8,19	0,12	1,36	1,65	191,6
1185	14,91	44,82	12,22	0,13	0,69	0,69	172,93	108,37	193,21	0	0,66	2	3,01	27,97	66,73	49,35	0,62	14446	0	10,7	24,62	53,95	79,76	33,09	1,76	2,33	2,33	223,26	38,99	68,5	NA	0,32	0,48	1,48	71,78	32,37	206,4	2,64	38755	0	10,94	17,49	48,73	81,69	37,68	1,53	1,76	1,76	282,19
1186	-5,5	6,16	-5,94	0,17	0,74	1,81	393,51	66,81	117,01	126,65	1,84	-2,06	-1,12	8,46	189,26	0,25	-1,95	21463,13	0	15,09	61,62	21,23	-54,93	23,61	0,2	1,22	1,97	404,73	135,13	131,99	99,73	1,35	-3,5	-2,59	31,58	138,65	18,98	-1,12	NA	0	11,5	29,06	-2,02	-12,82	-4,52	0,05	4,12	5,47	817,56
1187	3,77	273,78	NA	0,01	0,01	0,01	NA	NA	NA	NA	0,99	71,55	72,55	116,24	98,62	19,38	0,03	-1646,86	0	NA	-507,44	17,73	121,89	NA	0,24	0,27	0,27	NA	NA	NA	NA	0,85	5,88	6,88	128,37	85,46	39,99	0,21	NA	0	NA	-419,1	3,93	21,83	NA	0,46	0,49	0,49	NA
1188	1,97	3,27	4,88	0,59	7,16	7,48	900,29	336,57	67,06	21,68	0,4	0,66	1,66	5,74	39,68	12,81	2,12	33771,23	0	9,31	35,43	-2,72	-4,17	-7,01	0,39	8,7	9,36	937,82	330,06	51,62	34,53	0,35	0,53	1,53	0,2	34,85	2,2	1,97	26641	0	7,53	57,56	-3,39	-5,26	-10,54	0,28	7,37	8	1135,22
1189	60,5	69,49	24,82	3,05	6,91	7,66	149,32	73,84	19,11	14,45	0,13	0,15	1,15	75,58	12,94	476,41	162,82	NA	0	6,19	16,33	62,75	70,2	22,07	4,31	8,44	9,4	128,02	55,58	13,43	12,96	0,11	0,12	1,12	77,2	10,62	596,09	NA	NA	0	5,08	15,51	47,6	52,85	16,66	2,93	8,35	10,06	127,71
1190	0,74	4,31	0,6	0,01	0,45	1,11	296,71	67,06	142,91	101,36	0,83	4,84	5,84	14,02	82,87	8,94	1,11	24869,17	7,77	10,83	61,36	1,03	2,06	0,67	0,01	0,6	2,7	238,63	27,14	38,13	100,25	0,5	1	2	17,23	49,9	16,7	1,72	22841,46	4,73	10,59	64,58	5,23	11,15	3,36	0,04	0,52	1,78	233,97
1191	8,48	36,84	8,37	1,05	1,11	1,11	359,35	15,83	272,92	0	0,77	3,35	4,35	32,29	76,99	22,54	1,77	NA	0	23,51	52,7	7,44	48,09	8,08	0,71	0,86	0,86	395,82	43,44	293,99	0,3	0,85	5,47	6,47	33,36	84,54	13,3	0,73	NA	0	28,19	66,52	5,73	41,38	6,12	0,82	0,94	0,94	390,36
1192	44,41	60,21	17,97	2,02	3,54	3,54	147,29	53,4	34,99	0	0,26	0,36	1,36	87,7	26,24	198,66	5,34	24965,44	0	17,51	39,27	0,61	1,92	0,27	0,84	1,42	1,42	158,85	59,15	101,49	0	0,68	2,13	3,13	52,44	68,03	11,49	4,36	18678,71	0	22,62	76,27	48,62	71	22,47	2,53	3,37	3,37	168,69
1193	17,15	17,75	7,32	32,57	35,16	36,12	155,37	10,94	4,23	4,13	0,03	0,03	1,04	23,87	3,38	540,32	215,97	NA	0	2,87	23,77	0,72	0,74	1,5	33,04	35,65	35,67	759,73	54,94	21,06	0,42	0,03	0,03	1,03	2,39	2,8	30,56	NA	NA	0	3,49	80,62	0,81	0,83	2,14	5,96	38,58	38,58	966,91
1194	17,05	44,22	21,9	0,45	0,94	0,98	467,66	139,01	283,95	12,02	0,61	1,59	2,59	18,82	61,45	41,25	0,97	NA	0	2,28	5,63	10,73	92,52	11,79	0,4	0,82	0,82	400,22	145,38	349,74	NA	0,88	7,63	8,63	13,27	88,41	20,37	0,42	NA	0	2,79	10,9	28,6	62,67	8,52	0,23	1,19	1,19	108,67
1195	3,85	71,29	2,94	1,35	2,5	2,92	175,6	88,24	76,78	32,65	0,95	17,52	18,52	99,46	94,6	6,27	3,88	NA	0	73	91,94	-16,78	128,33	-8,47	0,18	0,62	1,36	183,87	51,51	117,08	88,69	1,13	-8,65	-7,65	137,62	113,07	-10,73	2,82	7867,55	0	77,99	106,53	-20,77	61,74	-6,97	0,13	0,95	2,57	122,56
1196	6,17	13,28	6,49	1,14	1,71	1,71	382,71	112,56	199,42	0,18	0,54	1,15	2,15	13,78	53,54	16,03	5,06	NA	0	8	43,56	5,86	68,7	3,73	0,77	1,3	1,3	231,51	81,05	152,2	0,11	0,91	10,72	11,72	17,22	91,47	8,88	2,53	NA	0	7,22	54,28	1,8	21,98	1,45	0,51	1,24	1,24	294,48
1197	0,65	2,31	0,82	0,03	0,46	0,97	462,33	63,49	83,18	76,89	0,71	2,54	3,56	20,82	71,89	8,01	0,96	18112,66	41,91	25,62	87,94	-5,24	-25,53	-6,23	0,08	0,46	0,98	432,92	52,54	71,5	72,79	0,79	3,85	4,88	16,7	79,49	0,57	0,97	13090,71	55,24	26,09	102,4	-1,65	-4,57	-3,06	0,12	0,95	1,54	675,65
1198	23,22	-115,87	6,78	0,36	1,3	1,51	106,27	42,47	44,95	9,64	1,15	-5,74	-4,99	63,45	120,04	27	1,53	26639,5	0	11,75	54,88	50,04	187,37	9,39	0,5	1,8	2,58	68,28	17,33	13,26	10,49	0,72	2,71	3,74	101,63	73,29	85,38	1,58	36496,25	0	9,68	44,11	7,1	26,67	2,11	0,24	1,15	1,34	108,56
1199	-99,34	-128,49	-116,86	0,05	0,55	0,55	428,18	47,75	94,88	0	0,23	0,29	1,29	-68,42	22,68	-291,52	0,85	NA	0	36,37	-95,3	-195,54	-44497,39	-146,83	0,04	0,04	0,04	273,31	1,33	267,81	NA	1	226,56	227,56	-162,9	99,56	-77,69	0,01	-15433	0	24,52	-27,68	-89,25	9101,79	-10,95	0,01	0,12	0,12	44,77
1200	-0,84	-0,84	-52,47	NA	NA	NA	22832	1,98	0	NA	0	0	1	-0,84	0	NA	NA	NA	0	0	0	-0,11	-0,11	NA	NA	NA	NA	NA	NA	NA	NA	0	0	1	-0,11	0	NA	NA	NA	0	NA	NA	-3,07	-3,12	NA	56,39	56,57	56,57	NA
1201	-9,33	-9,41	NA	115,25	115,25	115,25	NA	NA	NA	NA	0,01	0,01	1,01	-9,33	0,87	-1075	NA	NA	0	NA	0	-33,22	196,88	-6,28	0,26	0,64	0,64	68,84	29,71	79,57	0	1,17	-6,93	-5,93	-14,43	116,87	-22,86	-0,67	NA	0	3,55	-244,05	-32,84	81,76	-12,28	0,14	0,43	0,67	136,5
1202	17,62	35,38	15,69	0,13	0,41	0,45	324,27	42,42	156,49	6,54	0,5	1,01	2,01	30,12	50,2	63,92	0,65	19074,7	0	11,14	25,54	-0,86	-3,52	-1,03	0,16	0,41	0,47	435,98	79,29	321,85	20,19	0,76	3,08	4,08	9,43	75,51	11,49	0,39	10057,41	0	12,33	54,73	-5,87	-25,67	-6,34	0,14	0,26	0,34	394,17
1203	38,73	81,91	35,22	1,33	1,83	1,84	331,01	84,14	169,08	2,23	0	0	2,12	51,58	0	NA	11,3	NA	0	11,68	19,35	53,89	82,01	34,55	0,33	2,97	3,01	233,42	199,31	75,74	3,34	0,34	0,52	1,52	70,19	34,29	172,38	336,31	NA	0	10,46	17,94	32,23	44,77	29,82	1,25	2,96	3,01	337,77
1204	15,71	-265,38	12,96	0,6	1,69	1,73	300,41	61,23	56,31	2,15	1,06	-17,9	-16,9	48,89	105,92	37,36	1,19	NA	0	27,38	41,35	21,33	153,56	15,17	0,38	1,62	1,65	258,79	85,74	69	1,75	0,86	6,2	7,2	54,19	86,11	59,77	1,3	NA	0	23,36	34,8	32,7	65,72	15,58	1,31	2,28	2,34	173,97
1205	7,22	12,07	5,11	0,04	1,47	1,83	257,97	0	63,16	23,14	0,4	0,67	1,67	26,72	40,21	59,78	1,37	NA	0	13,82	44,16	8,95	20,54	6,06	0,06	0,71	0,9	246,27	64,73	98,74	18,21	0,56	1,29	2,29	28,6	56,42	49,02	0,93	NA	0	13,29	45,36	1,35	2,69	0,93	0,03	1,49	1,83	252,23
1206	-37,46	-191,98	-13,69	0,07	0,44	0,44	133,05	38,8	83,65	NA	0,8	4,13	5,13	-24,05	80,49	-15,94	0,3	563	16,92	4,9	613,32	-38,68	-495,89	-14,32	0,56	0,65	0,65	134,78	11,36	115,62	NA	0,92	11,82	12,82	-26,32	92,2	-15,36	0,2	984	5,41	4,58	324,9	-66,21	-419,09	-17,66	0,65	0,86	0,86	97,35
1207	16,78	24,2	8,12	0	1,05	2,71	176,19	53,3	50,58	85,14	0,31	0,44	1,44	65,77	30,66	75,28	3,49	NA	0	23,71	64,64	12,73	16,5	7	0	2,52	3,95	200	100,81	40,28	58,46	0,23	0,3	1,3	59,52	22,86	70,11	4,19	NA	0	25,71	71,89	7,44	9,73	4,25	0	2,03	3,31	208,36
1208	2,16	5,34	1,14	0	0,74	0,9	191,88	63,88	66,1	13,55	0,6	1,47	2,47	32,61	59,55	35,29	0,94	NA	24,23	16,05	63,18	2,31	6,45	1,35	0,05	0,89	0,93	212,31	104,08	124,23	5,59	0,64	1,79	2,79	26,71	64,17	28,75	0,93	NA	4,44	14,23	58,68	2,53	6,39	1,23	0	1,01	1,04	177,39
1209	0,98	3,8	0,46	0,34	1,01	1,32	172,13	54,74	75,87	24,99	0,74	2,87	3,87	12,12	74,17	13,9	1,09	NA	14,82	5,27	46,2	4,59	19,01	2,36	0,61	1,13	1,13	187,04	52,41	95,04	0,43	0,76	3,14	4,14	12,66	75,85	17,98	1	NA	16,45	4,15	32,22	2,71	8,73	1,14	0,44	1	1,27	153,73
1210	9,97	17,88	14,36	0,07	1,65	2,57	524,68	104,63	44,56	61,82	0,44	0,79	1,79	18,76	44,25	43,93	1,3	43702,09	4,19	12,67	30,43	6,51	10,8	10,05	0,03	2,51	3,44	562,3	164,83	29,88	63,24	0,4	0,66	1,66	14,64	39,74	38,78	1,49	NA	12,51	12,56	33,37	7,73	9,85	10,07	0,03	1,91	2,88	475,59
1211	12,73	37,8	6,55	0,15	0,41	1,26	187,45	31,76	122,89	105,77	0,66	1,97	2,97	24,31	66,33	21,66	2,01	NA	0	5,97	39,66	13,37	26,06	6,56	0,17	0,6	1,72	178,51	36,87	85,88	97,64	0,49	0,95	1,95	27,06	48,7	31,36	3,14	NA	0	6,72	38,18	11,18	20,43	8,83	0,24	0,61	1,94	288,13
1212	3,55	42,76	1,24	0,48	1,06	1,06	126,52	66,27	114,73	NA	0,92	11,03	12,03	3,55	91,69	7,01	2,66	NA	0	0	0	9,31	26,95	2,88	1,2	1,42	1,42	112,59	15,69	72,87	0	0,65	1,89	2,89	17,15	65,44	17,75	4,81	NA	0	2,43	33,54	3,1	41,46	2,21	0,42	1,08	1,08	259,44
1213	3,4	18,32	5,72	0	0,37	0,66	611,64	133,31	242,63	104,71	0,65	3,49	5,38	7,57	81,42	10,61	0,39	6444,63	22,75	6,99	177,25	2,85	13,5	2,51	0,01	0,41	0,76	319,64	75,06	130,14	65,15	0,63	3	4,73	7,72	78,86	11,21	0,46	35421,84	20,04	4,28	39,63	0,27	1,37	0,27	0	0,5	0,75	372,53
1214	-0,77	-1,4	-0,55	0,9	2,12	2,56	259,05	98,44	80,92	36,44	0,45	0,81	1,81	40,8	44,74	13,87	3,54	NA	0	29,59	96,13	-0,4	-0,8	-0,35	0,99	2,02	2,15	313,32	131,52	127,22	16,47	0,5	0,99	1,99	38,56	49,64	12,2	5,23	NA	0	33,53	90,37	2,4	4,05	3,85	0,58	2,11	2,37	585,81
1215	0,35	1,44	0,35	0,02	0,73	1,13	358,9	90,48	101,09	51,02	0,73	2,99	4,09	9,41	75,55	8,89	1,03	37219,72	26,59	8,93	52,71	0,04	0,22	0,04	0,01	0,69	1,07	314,27	101,18	138,38	59,25	0,79	3,95	5,03	8,33	80,13	6,13	1,03	31526,04	20,33	7,15	57,96	0,01	0,03	0,01	0	0,77	1,07	384,15
1216	0,12	0,19	0,14	0,16	1,2	1,27	409,26	111,78	96,12	8	0,37	0,59	1,59	6,87	36,98	17,63	1,1	NA	8,75	7,59	37,58	0,01	0,01	0,01	0,11	1,36	1,46	422,94	106,35	71,16	9,29	0,29	0,4	1,4	6,98	28,61	25,19	1,12	NA	6,73	8,11	42,1	-4,34	-5,43	-6,23	0,18	1,19	1,34	523,05
1217	1,04	10,39	0,62	NA	0,31	0,86	216,21	57,11	140,33	102,13	0,9	8,98	9,99	22,48	90,06	7,81	0,51	NA	NA	12,74	66,8	1,82	8,04	0,94	0	0,34	1	188,02	43,63	86,74	85,41	0,77	3,41	4,42	22,16	77,37	8,89	0,97	9292,9	22,12	10,51	79,82	1,93	8,54	0,94	0,05	0,44	1,07	177,12
1218	43,36	52,6	22,07	4,14	5,15	5,25	185,28	32,6	32,18	3,09	0,18	0,21	1,21	56,55	17,56	260,72	10,49	NA	0	6,71	18,83	21,12	25,26	18,06	4,29	5,58	5,87	311,27	63,64	39,4	14,66	0,16	0,19	1,2	35,59	16,41	142,36	14,82	NA	3,27	12,38	33,87	16,03	17,29	12,86	11,83	12,58	13,09	292,96
1219	-6,63	75,21	-4,12	0,14	0,64	0,74	226,15	120,82	238,84	24,82	1,09	-12,32	-11,34	56,4	108,82	1,7	-0,41	NA	0	39,16	86,69	52,79	127,82	17,78	0,18	1,23	1,35	122,62	73,49	69,92	8,47	0,59	1,42	2,42	138,59	58,7	112	1,09	NA	0	28,91	53,3	2,35	5,98	1,2	0,22	1,07	1,29	186,16
1220	4,47	27,56	1,12	0,09	0,88	0,9	91,08	50,45	63,85	1,66	0,84	5,16	6,16	100,86	83,77	38,7	0,84	NA	0	24,12	66,64	4,09	32,36	1,78	0,12	1,13	1,15	158,58	103,4	102,03	1,95	0,87	6,91	7,91	65,99	87,35	16,79	1,28	NA	0	26,97	71,37	24,53	75,5	9,17	0,19	1,65	1,65	136,36
1221	16,51	146635,38	32,65	NA	NA	NA	719,66	131,81	0	158,67	1	8878,09	8879,09	20,47	99,99	20,45	0	NA	0	7,83	14,98	0,38	1,12	0,63	0,24	0,65	1,48	601,78	64,28	156,85	132,11	0,66	1,93	2,93	7,07	65,83	8,56	1,21	40362	39,17	11,06	49,06	-2,81	-7,15	-1,54	0,72	1,67	1,71	199,51
1222	-7,17	-50,01	-5,24	0,03	0,26	0,77	265,81	28,61	54,47	63,08	0,85	5,94	6,97	10,92	85,65	4,56	0,8	NA	54,88	13,22	66,79	0,36	2,96	0,25	0,04	0,26	0,85	254,47	31,02	45,14	83,95	0,88	7,22	8,24	15,96	87,86	12,34	0,83	15580,02	57,76	10,91	51,84	3,8	32,83	2,97	0,01	0,27	0,74	285,81
1223	14,39	35,7	2,62	0,01	0,93	0,98	66,19	32,47	35,27	1,6	0,6	1,48	2,48	355,76	59,68	49,01	0,88	6632,19	0,19	62,07	90,61	28,69	66,7	6,95	0,38	1,48	1,51	88,19	38,8	35,43	1,02	0,57	1,33	2,33	247,41	56,99	90,18	1,53	8764,38	0	52,99	79,55	37,95	69,38	8,77	0,19	1,42	1,6	84,31
1224	-17,44	334,41	-153,99	0,05	0,17	0,47	2004,04	428,39	3343,99	993,27	1,05	-20,17	-19,17	-17,44	105,22	-1,33	-0,11	NA	0	0	0	6,66	122,98	5,26	0,08	0,72	0,87	287,59	155,86	244,45	37,8	0,87	16	18,46	38,02	94,58	18,51	0,22	-3460,4	0	24,78	-155,32	-2,99	236,12	-2,5	0,02	0,49	0,5	305,02
1225	34,6	89,76	9,12	0,04	1,29	1,29	95,96	71,28	56,98	0,01	0,61	1,59	2,59	94,62	61,46	72,14	1,79	NA	0	15,82	49,65	32,43	92,48	8,5	0,27	1,21	1,21	95,39	56,05	59,98	0,02	0,65	1,85	2,85	71,44	64,93	62,49	1,53	NA	0	10,22	44,19	38,04	96,12	13,16	0	1,43	1,43	126,32
1226	0,81	7,88	0,45	0,28	0,97	0,97	200,55	121,17	177,18	0	0,9	8,74	9,74	54,91	89,74	3,83	0,84	NA	0	29,81	89,14	0,32	2,89	0,2	0,06	0,95	0,99	231,06	180,21	202,1	8,27	0,89	8,04	9,04	55,2	88,94	2,4	1,01	NA	0	34,83	93,29	8,53	38,66	2,99	0,29	1,14	1,14	127,67
1227	15,24	35,8	5,12	0,55	1,4	1,4	122,32	56,25	66,66	0,46	0,57	1,35	2,35	162,88	57,43	33,24	1,89	NA	0	49,61	81,9	14,67	26,45	4,9	0,78	1,95	1,96	121,69	59,12	50,34	0,46	0,45	0,8	1,8	165,46	44,53	41,47	3,12	NA	0	50,41	82,73	13,15	21,37	5,07	1,23	2,45	2,47	140,61
1228	-43,57	182,36	-19,79	0,15	0,41	0,41	165,34	47,99	185,73	0	1,21	-5,06	-4,19	76,09	123,89	-33,99	-0,44	6884,67	0	54,35	147,22	-112,81	78,07	-39,14	0,03	0,2	0,2	126,3	49,15	292,13	NA	2,42	-1,67	-0,69	44,26	244,49	-39,06	-2,75	4699	0	54,5	213,51	100,12	-48,27	14,13	0,08	0,32	0,32	51,5
1229	4,3	9,05	2,1	0	0,53	0,79	177,99	48,42	64,72	23,58	0,52	1,1	2,1	44,52	52,46	15,12	0,81	NA	14,69	19,67	80,13	4,32	8	2,22	0,01	0,58	0,81	186,73	46,63	55,21	19,88	0,46	0,85	1,85	43,22	46,01	17,69	0,86	NA	14,9	19,96	78,49	5,46	8,61	2,85	0	0,68	0,84	190,23
1230	43,43	45,71	26,46	0,83	7,28	7,35	221,79	57,71	8,95	0,63	0,05	0,05	1,05	74,49	4,99	1141,61	1,36	NA	0	18,92	30,89	41,14	46,02	21,3	0,67	3,05	3,08	188,5	41,04	17,25	0,55	0,11	0,12	1,12	75,7	10,6	527,88	1,26	NA	0	17,9	33,81	38,69	40,32	13,05	2,44	8,75	9,44	123,11
1231	59,04	88,74	11,51	0,99	2,77	3,42	70,99	34,27	19,34	12,9	0,33	0,49	1,5	249,62	33,48	199,13	12,08	NA	0	37,17	69,98	62,39	90,51	12,27	0,78	2,25	3,3	71,58	28,57	19,41	20,55	0,31	0,44	1,45	247,09	31,06	215,2	44	NA	0	36,32	68,97	28,72	35,25	9,93	2,9	4,62	5,7	126,24
1232	23,34	45,39	5,32	0,47	1,15	1,15	83,02	23,69	34,99	0,13	0,49	0,94	1,94	171,35	48,57	75,25	1,1	5153,4	0	33,76	74,67	18,48	41,56	8,68	0,32	1,24	1,24	171,01	81,34	88,12	0,25	0,56	1,25	2,25	124,01	55,53	53,81	1,38	6770	0	49,58	73,02	-4,67	-24,13	-3,2	0,03	0,8	0,8	250,59
1233	3,17	42,52	0,98	0,21	0,21	0,21	113,17	0	101,26	0,84	0,93	12,43	13,43	42,81	92,55	23,16	0,12	NA	0	12,33	60,95	2,39	29,31	2	0,06	0,2	0,26	304,29	31,41	234,49	13,99	0,92	11,26	12,26	30,85	91,84	12,55	0,28	NA	0	23,79	85,04	0	0	NA	0,03	0,53	0,57	NA
1234	-31,83	36,29	-13,81	0,01	0,25	0,25	157,89	69,74	286,66	0,54	1,88	-2,14	-1,14	41,57	187,69	-13,13	-1,58	10672,67	0	31,84	100,05	15,38	-22,7	3,18	0,01	0,31	0,31	75,25	36,54	122,32	0,7	1,68	-2,48	-1,48	55,23	167,75	12,61	-1,36	9792,33	0	8,24	62,45	-13,88	-2526,97	-4,26	0,04	0,76	0,77	112,03
1235	31,59	32,15	23,74	63,93	75,42	75,42	273,54	40,97	3,57	0	0,02	0,02	1,02	49,28	1,75	1806,77	NA	NA	0	13,29	31,66	0,4	0,45	0,28	1,91	4,34	4,34	260,15	76,07	31,29	NA	0,13	0,15	1,15	32,75	12,82	121,96	1,92	NA	0	23,13	72,15	0,58	0,7	0,32	2,12	2,55	2,55	202,2
1236	-53,41	-59,08	-7142,31	10,35	10,35	10,41	21931,85	NA	4624,62	280,77	0,1	0,11	1,11	-53,41	9,61	-555,99	NA	NA	0	0	0	-7,55	-64,26	-10,89	0,03	0,82	0,83	525,11	363,79	458,31	1,29	0,88	7,51	8,51	-7,55	88,25	-2,46	0,44	NA	0	0	0	68,39	92,6	47,7	1,41	3,14	3,14	254,59
1237	0,21	0,65	0,14	0,01	0,91	1,73	238,1	99,3	98,25	90,03	0,67	2,05	3,05	56,39	67,24	13,48	2,62	NA	4,64	36,75	84,43	0,58	1,35	0,36	0	1,1	2,17	226,13	46,17	73,65	88,53	0,57	1,32	2,32	51,95	56,89	8,09	3,03	NA	3,74	31,91	90,09	0,45	1,05	0,26	0,12	1,16	2,1	210,74
1238	4,99	78,69	3,46	0,13	0,59	0,96	252,45	57,83	119,49	47	0,94	14,78	15,78	11,43	93,66	6,87	0,96	NA	2,2	4,47	33,94	8,79	76,76	NA	0	0,4	0,72	NA	NA	NA	NA	0,89	7,73	8,73	8,79	88,55	9,93	0,68	0	19,72	NA	NA	2,06	72,11	1,73	0,08	0,37	0,68	307,16
1239	2,72	6,93	0,54	0,02	1,99	1,99	71,83	61,34	25,52	0,01	0,6	1,53	2,55	321,85	60,79	5,67	46,97	15896,05	12,08	62,98	96,06	5,66	18,94	0,84	0,17	1,65	1,65	53,75	39,66	28,56	0,01	0,69	2,32	3,35	351,35	70,13	9,29	4,12	NA	0	51,05	95,17	2,81	7,33	0,42	0,05	1,59	1,99	55,05
1240	30,63	72,72	24,94	0,71	1,2	1,67	296,38	51,78	108,03	51,92	0,58	1,37	2,37	50,97	57,88	72,7	1,63	NA	0	16,56	27,61	19,79	34,46	12,15	0,59	1,04	2,18	223,44	26,58	62,66	72,46	0,43	0,74	1,74	52,64	42,59	84,44	1,89	25928,47	0	20,17	42,5	3,11	9,26	3,35	0,14	0,5	1,04	392,95
1241	72,73	82,15	18,55	4,05	4,05	4,05	92,86	NA	10,54	NA	0,11	0,13	1,13	171,05	11,47	789,34	1,65	NA	0	25,08	48,65	29,02	29,03	13,63	2949,67	3012,17	3012,17	170,91	2,42	0,04	NA	0	0	1	86,5	0,02	189291,67	3,49	NA	0	26,99	52,93	51,46	51,98	23,19	73,29	73,8	73,8	164,45
1242	6,97	24,93	7,24	0,12	0,53	0,89	378,07	102,18	201,19	88,19	0,71	2,55	3,58	30,74	72,04	13,06	0,78	17982,72	15,74	24,69	82,61	1,69	4,45	2,24	0,07	0,89	0,95	482,58	122,79	200,26	14,64	0,62	1,63	2,63	27,06	62	6,62	0,91	NA	18,07	33,64	86,85	1,79	4,41	1,89	0,1	1,23	1,27	385,13
1243	1,64	1,75	5,52	15,7	15,87	15,87	407,84	12,74	76,2	0	0,06	0,07	1,07	1,64	6,28	26,1	NA	NA	0	0	0	-5,17	147,13	NA	0,03	0,11	0,84	NA	NA	NA	NA	1,04	-29,47	-28,47	-5,17	103,51	-4,99	0,79	0	0	NA	NA	0,11	-9,9	0,06	0,06	0,12	0,85	182,46
1244	0,17	0,44	0,11	0,01	0,66	1,4	237,19	69,66	90,42	79,78	0,62	1,65	2,65	32,5	62,26	6,78	1,5	13646	21,32	21,07	84,32	-5,89	-19,51	-4,01	0,01	0,35	0,95	247,74	44,98	119,19	83,01	0,7	2,31	3,31	26,77	69,81	-4,63	0,94	11104,71	18,81	22,23	109,47	0,83	3,6	0,66	0,01	0,28	0,86	289,74
1245	-4,58	-28,59	-0,65	0	0,4	0,61	51,42	16,14	38,17	8,9	0,84	5,23	6,24	15,75	83,97	13,55	0,39	13270,04	4,76	2,87	75,47	-4,59	-65,44	-1,11	0,16	0,7	0,77	88,1	43,66	80,61	6,31	0,93	13,26	14,26	3,29	92,99	4,56	0,26	14922,29	0	1,91	72,32	9,17	58,17	1,85	0,25	0,79	0,84	73,53
1246	2,27	57,15	0,67	0,06	0,17	0,83	107,75	8,56	100,03	66,99	0,96	24,17	25,17	67,16	96,03	9,54	0,23	14122,2	0	19,21	83,39	11,47	88,57	3,52	0,03	0,15	1,07	111,74	8,45	86,33	80,39	0,87	6,72	7,72	71,44	87,05	19,76	0,88	16878,24	0	18,41	73,34	19,38	93,41	5,8	0,07	0,19	1,1	109,18
1247	1,35	8,21	1,67	0,05	0,25	0,37	450,72	50,47	49,49	28,75	0,83	5,07	6,07	12,03	83,53	10,63	0,21	26320,86	44,47	13,22	49,76	0,18	1,05	0,18	0,03	0,27	0,46	376,05	48,96	57,42	37,57	0,83	4,93	5,94	12,14	83,15	8,67	0,23	NA	38,56	12,36	54,53	0,17	0,89	0,17	0,07	0,26	0,41	355,1
1248	0,64	6,02	0,29	0,06	1,12	1,12	166,07	153,19	144,8	0	0,89	8,44	9,44	76,92	89,41	0,71	NA	NA	0	34,8	114,47	4,51	31,46	1,59	0,13	1,14	1,14	128,26	84,85	84,23	NA	0,86	5,98	6,98	105,3	85,67	5,87	1,38	NA	0	35,52	90,77	0,85	5,28	0,6	0,19	1,11	1,11	258,2
1249	33,75	70,51	12,64	1,47	1,9	2,22	136,26	24,78	58,05	18,81	0,52	1,09	2,09	83,82	52,13	77,38	10,73	NA	0	18,74	50,89	10,16	30,69	6,05	1,01	1,3	1,65	216,78	35,35	124,54	44,37	0,67	2,02	3,02	62,02	66,91	19,16	8,04	NA	0	30,89	73,66	17,97	41,38	12,72	1,41	1,71	1,97	258,3
1250	-3,75	-25,26	-5,05	0	0,93	1,09	491	136,33	142,97	22,97	0,59	3,99	6,74	6,03	85,16	16,98	0,68	27534,27	0,8	13,19	56,68	4,59	23,94	4,8	0,01	1,13	1,39	381,14	93,17	83,23	22,3	0,51	2,65	5,21	17,91	80,81	33,83	0,84	NA	0	13,9	51,22	6,2	19,46	6,4	0	0,67	0,86	375,95
1251	3,85	10,55	4,3	0,03	0,49	0,49	406,53	116,74	254,48	NA	0,63	1,74	2,74	17,04	63,48	14,48	0,53	NA	0	14,73	55,24	-17,51	-186,81	-19,96	0,31	0,4	0,4	415,07	34,36	281,32	NA	0,91	9,67	10,67	-5,93	90,63	-15,75	0,15	NA	21,94	13,2	-1583,08	-13,21	197,47	-14,71	0,1	0,21	0,21	406,43
1252	0,72	2,41	0,55	0,26	0,62	1,06	276,75	67,52	185,09	81,56	0,69	2,31	3,33	10,84	69,93	7,11	1,11	19143,83	0	7,69	64,72	1,21	2,69	0,78	0,02	0,46	1,21	235,43	51,58	116,94	91,62	0,54	1,2	2,22	12,41	54,92	10,11	1,28	18697,95	1,39	7,24	71,89	0,74	1,95	0,57	0,09	0,6	1,2	277,06
1253	-3,27	-11,42	-7,79	0,86	0,86	1,4	867,02	0,05	611,82	335,05	0,71	2,49	3,49	3,24	71,36	-4,58	NA	909,5	0	15,5	186,04	-27,31	-219,85	-611,69	0	0,01	0,52	8152,82	80,69	7060,44	3661,35	0,88	7,05	8,05	-27,31	87,58	-10,63	0,23	NA	0	0	0	-39,7	-4854,33	-88,15	0,07	0,07	0,64	810,38
1254	-33,79	-36,08	-153,4	1,09	2,36	8,41	1652,58	109,94	86,81	533,24	0,06	0,07	1,07	-10,13	6,36	-421,44	1,71	-3279,44	0	107,42	-459,41	-4,03	-4,32	-15,27	0,87	1,58	9,59	1379,31	52,27	74,14	601,97	0,07	0,07	1,07	17,63	6,73	92,25	1,97	NA	0	82,09	195,36	-10,15	-11,35	-36,13	0,44	1,01	6,09	1299,07
1255	9,6	19,57	4,37	0,04	2	2,01	165,69	135,86	69,33	0,47	0,51	1,04	2,04	24,12	50,95	33,39	3,87	NA	7,77	6,61	39,38	4,13	12,43	1,31	0,04	0,68	0,68	115,7	44,48	58,02	0,21	0,67	2,01	3,01	19,51	66,74	14,73	0,68	NA	11,66	4,89	53,32	3,9	9,95	2,49	0,01	0,92	0,92	232,97
1256	6,93	38,82	6,44	0,34	0,89	1,22	338,09	148,7	273,15	91,82	0,82	4,6	5,6	12,19	82,15	8,5	154,67	168035,67	0	4,89	27,59	6,31	36,57	6,23	0,28	0,9	1,14	359,48	182,47	292,96	70,5	0,83	4,79	5,79	10,63	82,74	7,81	2,96	227575,5	0	4,27	20,44	3,44	23,51	3,84	0,04	0,79	1,08	408,17
1257	4,03	36,04	1,22	0,19	1,13	1,13	110,11	90,79	96,5	NA	0,89	7,94	8,94	4,03	88,81	4,54	NA	NA	0	0	0	4,51	24,39	1,13	0,31	1,23	1,23	91,28	67,39	73,57	NA	0,81	4,4	5,4	4,51	81,49	5,54	NA	NA	0	0	0	-13,9	401,23	-3,9	0,04	0,97	0,97	102,47
1258	32,95	45,18	7,34	2,17	3,48	3,92	49,93	26,77	20,5	9,12	0,27	0,37	1,37	91,42	27,07	121,71	NA	NA	0	13,03	58,17	56,87	69,7	18,06	3,92	5,56	5,59	115,59	19,4	20,44	0,67	0,18	0,23	1,23	74,52	18,4	309,15	NA	NA	0	5,6	18,88	32,45	39,04	11,01	0,26	5,95	5,95	123,85
1259	-10,45	-10,44	NA	-852,43	-851,43	-851,43	NA	NA	NA	NA	0	0	1	-10,45	-0,12	8900	NA	NA	0	NA	0	-1	-1	NA	-844	-843	-843	NA	NA	NA	NA	0	0	1	-1	-0,12	842,86	NA	NA	0	NA	NA	-1,88	-1,88	NA	-966,5	-965,5	-965,5	NA
1260	6,1	26,58	1,48	0,04	0,82	0,94	88,08	52,15	55,77	8,55	0,77	3,36	4,36	6,1	77,04	50,32	0,84	NA	12,68	0	0	16,68	72,72	4,18	0,11	0,97	1,04	91,27	59,31	69,34	5,27	0,77	3,36	4,36	16,68	77,06	35,05	1,18	NA	0	0	0	-41,14	276,84	-25,56	0,01	0,59	0,64	226,73
1261	14,78	61,75	8,52	0,02	0,61	1,1	209,84	28,1	44,25	23,17	0,76	3,18	4,18	33,65	76,06	20,86	1,02	17214,91	1,35	10,88	37,64	17,72	49,26	7,49	0,01	0,82	1,17	153,87	33,81	38,17	14,77	0,64	1,78	2,78	39,96	64,03	38,94	1,05	17524,98	2,31	9,4	40,84	17,72	35,54	7,47	0	0,9	1,93	153,77
1262	12,86	32,14	8,67	0,62	1,09	1,29	245,49	58,12	92,74	26,05	0,53	1,32	2,5	37,42	59,99	54,04	1,2	21154,64	13,09	16,56	45,68	24,51	45,72	14,02	0,86	1,69	1,97	208,17	70,91	64,75	24,37	0,43	0,8	1,87	47,73	46,38	84,12	2,95	25584,13	9,88	13,28	36,04	28,69	44,98	20,03	1,84	2,32	2,65	254,81
1263	7,78	52,64	8,42	0,02	0,21	0,61	393,77	49,81	264,84	109,23	0,85	5,76	6,76	15,77	85,22	21,03	0,55	49444,24	0	8,64	28,05	8,09	33,52	5,63	0,04	0,2	0,62	253,46	27,21	168,92	71,99	0,76	3,14	4,14	16,9	75,87	24,58	0,53	54096,29	0	6,14	26,07	-0,3	-0,91	-0,21	0,03	0,08	0,53	255,43
1264	27,63	31,75	10,64	4,15	5,86	5,86	140,13	30,21	17,7	0,01	0,13	0,15	1,15	31,43	12,98	246,79	3,52	NA	0	1,46	9,05	16,04	16,59	5,76	3,73	4,93	4,93	130,75	23,54	19,63	0,02	0,03	0,03	1,03	18,82	3,34	582,73	3,92	NA	0	1	10,2	11,03	92,13	4,37	0,4	0,49	0,5	144,64
1265	-15,36	3726,76	-21,01	0,35	0,43	0,43	498,05	39,49	465,97	NA	1	-243,68	-242,68	-15,36	100,41	14,99	0,09	NA	4,8	0	0	30,92	101	27,71	0,76	0,97	0,97	326,18	45,92	223,84	NA	0,69	2,27	3,27	30,92	69,39	63,22	0,96	NA	0	0	0	9,83	28,72	9,61	1	1,12	1,12	357,19
1266	0,7	1,66	0,67	0,73	1,51	1,65	348,75	154,18	198,07	27,48	0,58	1,36	2,36	2,16	57,54	6,63	8,18	NA	0	1,4	24,59	0,5	1,2	0,45	0,71	1,52	1,66	327,16	153,58	189,7	27,02	0,59	1,42	2,42	1,9	58,63	5,34	18,14	NA	0	1,26	30,3	0,66	1,77	0,61	0,51	1,52	1,55	338,34
1267	-42,89	61,68	-7,29	0,01	0,12	0,12	61,86	10,92	102,26	0	1,7	-2,44	-1,44	119,44	169,54	5,02	-0,85	NA	0	27,59	99,33	-44,17	34,62	-5,79	0,07	0,2	0,2	47,75	12,3	96,79	NA	2,28	-1,78	-0,78	146,29	227,57	-3,74	-2,11	NA	0	24,99	101,64	-54,04	-440,75	-15,72	0,01	1,06	1,06	106,21
1268	32,36	56,11	28,51	1,85	2,33	2,33	296,04	64,48	133,69	0	0,42	0,73	1,73	32,36	42,32	76,78	36,05	NA	0	0	0	11,04	50,45	27,49	1,08	1,28	1,28	906,04	137,12	699,95	0	0,78	3,57	4,57	11,04	78,11	14,14	72,76	NA	0	0	0	9,5	30,84	19,56	1,16	1,21	1,21	751,56
1269	5,98	6,08	13,01	66,79	66,79	66,79	791,27	NA	11,72	NA	0,02	0,02	1,02	5,98	1,56	382,65	NA	NA	0	0	0	-0,05	-0,05	NA	320,09	320,09	320,09	NA	NA	NA	NA	0	0	1	-0,05	0,46	-10	NA	NA	0	NA	NA	2,26	2,48	2,73	11,37	11,37	11,37	441,42
1270	51,48	705,83	20,88	0,33	1,19	1,85	147,66	50,17	58,5	39,32	0,93	12,71	13,71	154,67	92,71	63,52	2,2	NA	0	41,86	63,74	21,62	80,37	11,51	0,36	0,93	1,7	193,75	46,14	80,87	63,27	0,73	2,72	3,72	109,03	73,1	34,86	1,95	NA	0	46,53	75,81	21,36	53,34	14,45	0,29	1,21	2,17	246,97
1271	-5,41	-122,08	-4,32	0,03	0,66	0,66	290,54	154,14	244,96	1,53	0,87	19,61	22,56	-1,58	95,57	17,63	0,15	NA	0	3,06	20,13	12,75	56,63	3,88	0,05	0,4	1,02	110,73	30,3	84,76	53,01	0,77	3,44	4,44	20,29	77,49	60,85	1,16	NA	0	2,29	16,2	8,76	72,35	3,72	0	0,8	1,16	155,11
1272	0,4	0,83	1,21	0,05	0,75	0,75	1098,49	320,03	458,34	0	0,42	0,87	2,07	11,58	51,64	20,95	0,79	NA	0	33,72	59,94	0,32	0,91	1,11	0,05	0,14	0,14	1250,86	46,66	482,77	0	0,39	1,1	2,81	10,52	64,45	42,67	0,38	NA	0	35,05	45,71	0,16	0,39	0,57	0,19	0,25	0,25	1261,34
1273	11,09	21,82	3,04	0,67	0,87	0,87	99,79	11,89	61,97	0	0,49	0,97	1,97	73,15	49,15	57,12	0,82	NA	-13,64	17,01	63,26	-12,11	-32,44	-3,03	0,2	0,63	0,63	91,09	33,06	76,61	NA	0,63	1,68	2,68	62,67	62,65	-19,34	0,32	NA	-22,38	18,71	115,07	2,23	5,65	0,51	0,4	0,64	0,64	83,08
1274	1,11	1,84	1,65	0,28	0,89	1,99	540,65	110,04	147,89	202,8	0,39	0,65	1,65	22,11	39,43	11,24	2,02	NA	8,33	31,19	85,05	5,59	10,03	5,76	0,31	0,91	2,06	375,02	57,57	83,09	127,09	0,44	0,79	1,79	33,62	44,23	20,35	1,79	NA	18,76	28,88	95,97	4,03	7,96	4,15	0,12	0,77	1,79	375,44
1275	7,13	10,64	5,52	1,25	2,63	5,45	281,7	59,54	43,36	124,1	0,33	0,49	1,49	54,11	33	28,9	6,37	NA	16,64	36,36	94,7	4,46	5,81	2,67	2,17	4,84	9,59	218,32	50,2	18,77	90,42	0,23	0,3	1,3	51,14	23,31	25,59	7,12	NA	13,45	28	111,28	3,04	3,86	2,86	2,01	4,79	7,75	343
1276	3,93	18,41	4,82	0	1,36	1,39	446,98	231,98	149,12	6,15	0,79	3,69	4,69	22,02	78,67	8,04	1,14	16937,06	5	22,22	67,4	1,19	7,91	1,08	0,05	1,19	1,3	328,59	171,06	137,78	16,82	0,85	5,61	6,62	18,77	84,91	3,44	1,29	15811,2	3,82	15,87	84,58	2,91	15,57	2,1	0,03	1,1	1,32	263,48
1277	2,32	71,66	2,84	0,05	0,77	1,01	111,38	309,82	425,54	102,79	0,97	29,84	30,84	5,02	96,76	2,5	1,45	10206	0	3,31	47,98	2,97	42,09	1,23	0,13	0,59	1,02	151,37	62,46	137,58	61,13	0,93	13,18	14,18	18,17	92,95	4,68	1,22	25135,5	0	6,32	65,31	1,17	10,68	0,31	0,12	0,57	1,08	95,69
1278	6,94	9,7	9,1	0,73	4,32	5,24	477,12	131,21	36,61	34,29	0,28	0,4	1,4	17,96	28,39	35,38	1,55	NA	19,12	14,44	47,26	3,51	3,97	8,71	1,85	4,66	6,01	903,27	84,2	29,99	41,03	0,12	0,13	1,13	8,16	11,65	48,09	1,21	NA	0	11,55	38,86	5,21	5,73	13,26	1,95	5,78	7,98	928,68
1279	5,78	8,9	1,84	2,65	2,7	2,7	116,23	1,56	29,87	0	0,35	0,54	1,54	5,78	35,1	120,98	2,69	NA	0	0	0	8,25	11,52	2,19	3,32	3,45	3,45	96,56	3,35	27,12	0	0,28	0,4	1,4	8,25	28,4	132,26	NA	NA	0	0	0	5,86	8,21	1,51	3,49	3,49	3,49	93,91
1280	0,2	0,42	0,12	0,3	1,29	1,99	217,4	5,16	83,65	59,53	0,4	0,85	2,13	19,21	53,04	9,39	2,11	NA	0	11,36	93,26	-0,32	-0,63	-0,14	0,24	1,26	1,63	154,44	21,23	70,58	26,62	0,47	0,92	1,95	42,52	48,79	6,2	2,11	NA	0	18,18	194,71	-0,46	-0,82	-0,24	0,31	1,36	1,75	185,93
1281	8,45	11,9	7,62	1,09	2,2	3,2	328,19	79,12	70,9	71,72	0,23	0,33	1,41	37,32	29,01	51,81	2,39	NA	0	26,03	65,5	5,04	6,4	3,45	0,83	2,18	3,38	249	64,14	47,41	57,34	0,21	0,27	1,27	45,47	21,24	47,18	2,29	NA	0	27,65	75,34	-0,77	-1,06	-0,58	1,01	1,69	2,9	276,5
1282	0,94	28,37	0,69	0,06	0,64	0,94	229,04	148,46	253,02	75,21	0,97	29,24	30,24	31,53	96,69	3,02	0,4	9159,5	0	22,53	88,11	-5,41	171,41	-6,18	0,03	0,28	0,94	416,04	105,89	419,4	281,9	1,03	-32,69	-31,69	21,23	103,16	-3,22	-0,72	8382	0	30,45	140,65	2,82	3,42	2,62	0,48	1,45	6,28	339,21
1283	5,63	7,54	5,48	0,66	1,38	1,64	353,99	35,46	50,01	13,34	0,25	0,34	1,34	50,9	25,33	42,55	1,11	NA	9,53	44,02	75,78	16,6	21,85	10,87	0,57	1,52	1,86	238,39	39,55	41,39	14,04	0,24	0,32	1,32	66,42	24,02	95,41	1,21	NA	4,95	32,63	63,58	1,05	1,2	0,83	1,57	2,85	2,87	289,95
1284	30,03	88,64	8,55	0,11	0,68	0,71	103,71	41,78	45,37	2,1	0,74	2,19	2,95	131,16	66,12	52,46	0,76	NA	26,9	28,81	66,79	7,85	20,56	2,49	0,28	0,81	0,87	115,58	38,02	41,66	4,4	0,65	1,71	2,62	97,8	61,82	17,35	0,9	NA	25,9	28,56	82,69	9,34	56,79	5,39	0,71	0,87	0,9	210,67
1285	0,63	12,84	0,4	0,06	0,53	0,76	227,84	95,28	120,7	47,52	0,95	19,22	20,22	27	95,05	8	0,31	NA	40,48	16,5	77,71	-11,71	58,31	-7,73	0,01	0,3	0,7	240,3	72,48	177,63	103,02	1,13	-5,63	-4,98	14,32	120,08	-3,33	-0,54	NA	36,53	17,18	77,08	8,75	46,74	6,45	0	0,41	0,71	268,84
1286	20	45	15,59	0,4	1,46	1,92	283,7	105,09	99,15	46,66	0,49	1,1	2,25	35,83	55,55	48,08	1,8	43799,8	12,31	12,34	36,14	0,48	1,8	0,56	0,26	0,81	1,16	423,09	143,67	175,76	94,35	0,73	2,72	3,73	15,6	73,18	5,95	1,35	NA	29,73	17,57	77,45	0,54	1,82	1,1	0,05	0,53	1,21	742,82
1287	11,43	65,11	8,81	0,17	0,41	0,63	280,62	52,4	175,63	47,86	0,82	4,69	5,69	22,54	82,44	29,44	0,44	NA	15,1	8,56	27,88	6,73	49	5,07	0,15	0,43	0,66	274,29	60,22	192,85	51,05	0,86	6,28	7,28	20,01	86,27	23,71	0,4	NA	10,25	10	36,44	10,87	58,56	6,67	0,07	0,36	0,64	223,88
1288	-0,12	-1,44	NA	0,11	0,11	0,11	NA	NA	NA	NA	0,91	10,62	11,62	-0,12	91,4	-0,02	0,1	NA	0	NA	NA	4,45	4,5	77,22	109,07	117,14	117,14	6314,85	430,12	53,32	NA	0,01	0,01	1,01	4,45	1,01	440,07	NA	NA	0	0	0	0,5	0,99	0,49	0,62	1,23	1,57	356,39
1289	18,72	26,3	10,35	0,42	2,89	3,53	201,23	123,36	49,89	32,1	0,29	0,41	1,41	85,43	28,83	75,39	6,6	30652,38	0	36,88	72,44	23,53	31,54	9,65	0,82	3,15	4,2	149,3	71,77	30,82	32,63	0,25	0,34	1,34	108,55	25,38	100,06	6,46	26766,78	0	34,87	74,2	17,05	21,32	8,95	0,87	4,21	5,35	191,65
1290	0,48	4,5	0,24	0	0,35	1	186,12	48,39	140,09	91,83	0,79	7,43	9,46	33,46	89,43	7,56	0,48	NA	0	16,87	130,7	0,23	1,93	0,1	0	0,51	1,05	158,36	59,99	118,87	64,92	0,79	6,64	8,4	53	88,1	7,77	0,64	NA	0	22,96	103,84	0,31	1,88	0,1	0	0,4	1,12	120,77
1291	-6,23	-23,03	NA	75,07	75,07	75,07	NA	NA	NA	NA	0,73	2,69	3,69	-6,23	72,93	-8,55	NA	NA	0	NA	0	0,59	42,58	1,87	0,24	0,36	0,36	1151,38	33,45	271,91	0	0,99	71,18	72,18	0,59	98,61	6,84	0,02	NA	0	0	0	3,8	69,08	10,84	0,08	0,37	0,37	1041,75
1292	14,23	17,93	9,75	2,42	3,98	4,97	249,51	67,73	43,37	43,37	0,21	0,26	1,26	48,32	20,63	96,89	6,51	29692,9	0	23,37	59,48	0,1	0,13	0,07	2,5	3,83	4,46	250,71	65,85	49,65	31,57	0,22	0,28	1,28	36,43	21,95	25,94	7,52	NA	0	25,02	81,34	-4,36	-5,45	-3,37	2,46	3,45	4,79	281,68
1293	8,66	-34,65	4,32	0,15	0,32	0,56	181,49	36,74	211,78	50,95	1,25	-4,98	-4	49,47	124,99	13,56	-0,58	NA	5	20,35	64,99	16,87	-571,59	8,73	0,07	0,5	0,76	188,46	81,51	190,08	50,08	1,03	-34,88	-33,88	58,01	102,95	21,01	-0,12	NA	0	21,3	62,64	31,24	107,47	11,23	0,3	0,82	1,08	131,16
1294	15,07	23,75	10,09	0,19	1,4	1,4	243,69	91,27	75,28	NA	0,37	0,58	1,58	140,05	36,56	64,85	1,15	NA	0	83,67	88,83	5,58	7,01	3,64	0,08	2,8	2,8	237,68	96,73	35,52	NA	0,2	0,26	1,26	133,05	20,34	77,43	1,4	NA	0	83,23	87,7	5,15	6,05	3,44	0,9	4,84	4,84	243,74
1295	21,63	52,9	35,64	0,44	0,85	0,89	599,84	142,12	348	14,01	0,59	1,45	2,45	29,14	59,12	40,9	0,86	NA	0	12,38	20,12	18,96	46,55	26,32	0,37	0,77	0,82	505,19	117,59	287,12	12,63	0,59	1,45	2,45	26,97	59,26	37,54	0,79	NA	1,21	11,11	22,84	12,91	38,08	18,52	0,32	0,74	0,78	523,59
1296	6,35	20,96	2,97	0,01	0,37	1,41	169,97	41,23	114,49	121,14	0,7	2,3	3,3	23,92	69,7	10,14	10,78	NA	0	8,2	67,79	4,07	10,52	1,49	0,01	0,57	1,46	133,17	43,28	46,97	70,91	0,61	1,58	2,58	29,75	61,29	8,52	9,36	NA	23,73	9,4	74,63	-0,19	-0,49	-0,08	0	0,55	1,61	159,26
1297	11,15	65,13	7,64	0,43	0,71	0,73	249,46	50,08	183,59	4,02	0,83	4,84	5,84	30,3	82,88	21,53	0,55	NA	7,73	13,12	44,82	11,31	35,21	6,86	0,48	0,83	0,86	220,81	46,86	134,02	4,23	0,68	2,11	3,11	31,8	67,88	28,12	0,82	NA	5,74	12,43	48,06	7,13	17,29	4,02	0,34	0,98	1,03	205,81
1298	48,73	60,72	50,73	0,74	2,97	3	378,91	149,18	66,89	1,73	0,2	0,25	1,25	70,58	19,75	268,09	1,76	NA	0	22,75	27,61	-20,95	-23,02	-32,31	1,15	5,83	5,92	561,32	150,25	32,09	3,03	0,09	0,1	1,1	16,47	8,98	-166,3	1,42	NA	0	57,72	156,75	-14,35	-27,65	-11,16	0,92	1,27	1,32	283,76
1299	1,15	4,07	1,36	0,57	0,63	0,85	430,65	14,83	244,85	53,32	0,72	2,54	3,54	6,77	71,74	28,21	0,83	NA	14,25	6,65	20,41	7,94	18,9	6,15	0,15	0,23	0,64	282,13	11,71	149,39	62,81	0,58	1,38	2,38	15,05	58	49,94	0,72	NA	4,46	5,51	19,87	-2,5	-7,08	-1,65	0,14	0,25	0,72	241,32
1300	-8,63	-19,91	-4,95	0	0,42	0,6	208,87	37,35	77,07	15,87	0,56	1,29	2,31	43,63	56,65	1,5	0,73	NA	5,79	29,99	88,36	-16,52	-62,83	-9,92	0,01	0,37	0,49	218,6	39,41	97,55	13,75	0,73	2,78	3,8	32,41	73,71	-8,98	0,63	NA	5,65	29,38	106,19	0	0	NA	0,01	0,34	0,47	150,4
1301	17,01	21,47	2,49	4,74	7,53	7,53	33,28	19,54	7,01	NA	0,21	0,26	1,26	90,74	20,77	81,91	NA	NA	0	10,81	76,73	-1,55	-2,07	-1,05	6,38	7,16	7,16	246,16	26,59	34	NA	0,25	0,34	1,34	154,89	25,12	-6,16	NA	NA	0	105,79	115,81	1,06	1,63	1,96	5,76	6,35	6,35	674,42
1302	7,6	24,73	1,65	0,01	0,59	1,14	79,26	28,69	33,11	27,11	0,69	2,25	3,25	45,45	69,27	42,87	1,25	5341,5	20,25	8,24	49,31	7,88	20,65	1,82	0,01	0,68	1,49	84,35	32,88	31,68	39,33	0,61	1,59	2,62	40,55	61,86	37,52	2,91	NA	20,08	7,57	50,75	7,13	20,2	2,03	0,03	0,63	1,53	104,09
1303	2,37	3,42	1,85	0,45	0,95	1,04	283,36	43,35	67,37	7,42	0,31	0,44	1,44	7,17	30,66	98,67	1,03	NA	6,54	3,73	11,38	0,15	0,3	0,12	0,46	0,79	0,83	296,12	47,26	143,08	5,7	0,49	0,96	1,95	10,44	48,8	56,65	0,88	NA	0	8,37	24,11	1,08	1,74	0,84	0,84	1,53	1,59	285,39
1304	2,25	5,56	1,73	0,01	0,88	1,36	280,13	137,6	77,38	77,84	0,6	1,47	2,47	13,1	59,56	9,9	1,85	30660,08	NA	8,35	52,15	7,39	15,27	4,72	0,02	0,96	1,61	232,4	61,53	32,17	72,82	0,52	1,07	2,07	19,51	51,59	21,65	2,26	32471,81	34,67	7,73	54,87	3,82	7,69	2,91	0,03	1,11	1,61	277,3
1305	0,1	0,2	0,1	0,03	0,77	1,24	352,17	82,64	80,97	60,23	0,44	0,87	1,97	30,15	44,05	15,23	1,04	12399,36	NA	29,07	84,15	0,63	1,15	0,5	0,01	0,82	1,38	290,42	66,38	64,16	51,79	0,4	0,72	1,81	38,34	44,8	18,93	1,1	13350,23	15,69	30,08	87,18	1,03	1,87	0,83	0,01	0,91	1,44	293,99
1306	-8,97	-14,63	-5,83	0,93	1,37	1,37	236,65	19,05	42,84	0	0,39	0,63	1,63	56,82	38,71	63,3	1,1	20682,6	0	42,77	72,36	-52,45	-190,5	-28,94	0,33	0,43	0,43	200,82	0	103,91	0	0,72	2,63	3,63	41,71	72,47	-12,33	0,63	16153	0	51,95	101,62	-24,73	-289,03	-11,84	0,11	0,16	0,16	174,76
1307	-6,79	-17,05	-6,85	0,04	0,1	0,47	367,46	11,51	214,56	80,76	0,6	1,51	2,51	16,92	60,21	5,59	0,57	11028,33	0	23,93	69,29	-6,87	-22,92	-9,66	0,01	0,08	0,31	511,91	21,64	307,85	69,78	0,7	2,34	3,34	13,61	70,03	-2,46	0,49	NA	0	28,8	120,67	-5,92	-22,48	-6,53	0,06	0,11	0,33	402,56
1308	-8,98	-487,28	-49,36	0	0,32	0,34	2000,47	382,9	970,02	15,96	0,62	33,65	54,25	-0,23	98,16	-0,31	0,04	NA	11,07	48,1	142,29	3,24	67,59	10,65	0	0,27	0,27	1196,95	216,84	579,67	6,71	0,71	14,76	20,87	11,29	95,21	16,27	0,08	NA	19,72	26,48	47,07	-6,05	1465,41	-20,91	0	0,24	0,25	1262,6
1309	20,3	68,3	13,38	0,3	1,16	1,16	239,83	140,58	164,63	0,24	0,7	2,36	3,36	43,11	70,28	31,67	1,55	NA	0	15,03	44,6	24,14	76,38	21,03	0,11	1,36	1,37	317,09	248,84	197,91	0,2	0,68	2,16	3,16	41,08	68,4	37,06	2,68	NA	4,79	14,75	34,48	14,99	51,96	8,62	0,01	0,94	0,94	210,04
1310	-8,79	-4145,12	-5,76	0,04	0,26	0,42	238,81	45,21	202,82	31,92	1	470,81	471,81	24,08	99,79	1,96	0,15	8127,92	9,18	21,56	72,2	-42,82	-844,57	-24,35	0,06	0,32	0,63	206,98	33,75	130,82	41,13	0,95	18,72	19,72	6,37	94,93	-27,41	0,12	2293,65	1,4	27,97	276,71	-10,72	-374,66	-6,72	0,09	0,23	0,48	228,64
1311	76,88	90,65	30,68	2,79	6,25	7,35	145,26	67,31	19,41	21,65	0,15	0,18	1,18	162,45	15,19	515,08	202,53	25335,44	0	34,14	47,05	68,48	87,47	21,27	1,4	4,57	5,14	113,09	68,71	21,68	12,59	0,21	0,27	1,28	180,07	21,71	321,16	298,58	NA	0	34,67	56,38	53,98	86,86	24,64	0,81	2,49	3,19	166,65
1312	1,58	2,75	2,73	1,94	2,01	2,01	629,82	18,22	262,53	NA	0,43	0,74	1,74	21,07	42,57	8,97	3,79	NA	0	33,72	88,48	0,48	0,82	0,78	1,81	2,1	2,1	591,85	70,72	241,79	NA	0,41	0,7	1,7	19,18	41,31	6,24	4,45	NA	0	30,41	83,52	1,33	2,37	1,74	1,93	1,93	1,93	478,24
1313	4,95	20,06	3,8	0,13	0,61	1,11	280	19,74	40,93	20,53	0,75	3,06	4,06	22,3	75,35	20,86	1,01	NA	0	13,35	52,82	6,62	24,47	4	0,09	0,27	0,85	219,68	8,45	46,01	26,84	0,73	2,7	3,7	26,47	72,95	26,11	0,95	NA	0	11,98	51,66	9,1	27,18	3,98	0	0,17	0,76	159,51
1314	-104,79	-212,4	-69,21	0,26	0,46	0,92	240,43	16,29	37,77	38,8	0,51	1,03	2,03	-84,81	50,67	-197,01	0,95	431,84	18,69	13,2	3229,69	23,01	34,4	10,07	0,08	1,66	3,24	159,31	40,4	24,91	41,22	0,33	0,5	1,5	37,82	33,12	82	1,76	NA	0,5	6,48	69,71	-21,44	-30,34	-18,76	0,79	2,77	4,86	319,39
1315	4,76	17,62	2,28	0,01	0,53	0,61	174,24	60,54	116,13	10,2	0,73	2,7	3,7	56,07	72,99	18,14	0,55	17773,8	0	24,56	73,92	16,8	40,2	8,23	0,04	0,73	0,81	178,22	69,12	100,19	8,05	0,58	1,39	2,39	52,83	58,21	43,98	0,8	NA	0	17,64	55,44	9,38	18,79	4,95	0,23	1,07	1,1	192,8
1316	-19,67	36,79	-37,21	0,08	0,16	0,16	688,45	86,05	1045,01	NA	1,53	-2,87	-1,87	21,99	153,48	11,87	-0,71	NA	0	78,79	98,36	-44,32	-63,04	-67,78	0,06	1	1,61	556,71	154,27	163,5	101,66	0,3	0,42	1,42	12,41	29,7	26,32	1,35	NA	0	86,77	113,35	-27,34	-53,58	-35,87	0,31	1,02	1,6	478,83
1317	0,17	0,27	0,19	0	0,55	1,27	413,68	72,08	111,9	98,1	0,38	0,61	1,61	26,25	38,02	19,04	1,14	14321,62	5,1	29,65	74,82	0,77	1,2	0,78	0,03	0,8	1,51	367,68	84,24	81,4	78,27	0,36	0,56	1,56	27,73	35,92	18,54	1,25	NA	7,76	27,24	80,95	-0,42	-0,64	-0,42	0	0,62	1,47	362,63
1318	19,64	34,96	9,49	0,04	1,71	2,09	175,82	126,63	75,79	28,84	0,44	0,78	1,78	70,98	43,81	60,47	6,75	NA	0	24,8	62,19	16,98	26,55	8,34	0,08	1,67	1,86	178,81	96,85	60,95	12,03	0,36	0,56	1,56	56,41	36,05	54,71	1,82	NA	0	19,37	61,04	19,12	25,21	8,79	0,03	2,34	2,71	167,78
1319	0,59	1,27	0,53	0,28	1,34	1,58	326,88	184,35	173,53	42,54	0,54	1,17	2,17	3,76	53,96	1,36	3,07	NA	0	2,85	73,61	-2,97	-5,31	-2,88	0,74	1,49	1,88	353,12	113,91	151,71	60,46	0,44	0,78	1,79	1,62	44,09	-6,11	3,09	NA	0	4,45	668,85	-9,18	-14,98	-17,16	1,02	1,41	2,02	682,45
1320	-7,97	262,24	-2,83	0,07	0,54	0,97	129,39	61,01	129,36	55,47	1,01	-33,37	-32,92	34,7	103,04	-7,44	-1,75	NA	0	15,17	162,51	0,73	1,47	0,61	0,05	0,62	0,94	302,96	82,94	142,16	48,59	0,5	1,01	2,01	22,06	50,16	1,47	0,94	NA	1,63	17,75	96,44	0,34	0,8	0,33	-0,06	0,47	0,85	354,25
1321	-158,28	290,2	-94,59	0	0,11	0,12	217,52	22,72	194,74	0,82	1,55	-2,83	-1,83	-111,06	154,54	-86,6	0,11	NA	0	28,22	-93,84	13,46	-81,66	4,94	0,28	0,67	0,67	133,46	44,75	113,41	NA	1,16	-7,07	-6,07	43,84	116,48	32,62	0,34	NA	0	11,14	38,08	72,15	116	17,83	1,17	2,72	2,72	90,21
1322	0,69	1,36	0,54	0,03	1,02	1,29	287,38	105,42	106,57	29,17	0,44	0,86	1,97	19,65	49,34	24,3	1,1	12481,23	3,11	14,97	82,1	0,35	0,8	0,26	0,01	0,9	0,95	266,96	108,55	119,98	6,14	0,52	1,19	2,27	18,49	55,88	22,93	0,88	NA	1,95	13,3	509,65	5,16	11,9	3,53	0,04	0,88	1,27	249,61
1323	-818,41	-3556,36	-106,36	0,9	1,18	1,18	47,31	9,98	36,02	NA	0,77	3,35	4,35	-818,41	76,99	-855,98	NA	NA	0	0	0	-60,69	170,32	-5,46	0,57	0,63	0,63	32,72	2,38	43,89	0	1,36	-3,81	-2,81	-60,69	135,63	-44,75	NA	NA	0	0	0	19,07	143,45	7,87	0,14	0,21	0,21	150,64
1324	0,5	1,71	0,28	0,04	0,46	1,17	200,47	21,69	43,36	37,33	0,62	2,1	3,41	39,77	70,67	16,83	0,94	6506,81	36,98	21,63	78,7	0,15	0,54	0,09	0,04	0,38	1,08	212,01	24,37	63,25	51,28	0,65	2,27	3,51	39,2	71,49	12,32	0,94	7047,43	33,38	22,74	78,45	3,52	10,62	1,94	0,2	0,76	1,55	200,82
1325	3,5	12,14	1,43	0,26	0,9	1,59	149,15	31,31	48,88	34,12	0,71	2,47	3,47	51,61	71,15	12,42	1,39	NA	0	19,71	80,86	3,56	10,25	1,27	0,21	1,08	2,13	130,21	27,05	31,23	33,35	0,65	1,88	2,88	53,72	65,29	12,88	1,55	NA	0	17,94	81,83	-6,05	-18,2	-2,8	0,03	0,94	2,54	168,96
1326	-11,97	-104,17	-153,43	0,02	0,11	0,37	4665,12	369,01	3983,99	1046,06	0,89	7,7	8,7	-6,51	88,51	-7,46	0,17	NA	0	69,97	-308,86	-3,5	-38,17	-32,39	0,03	0,04	0,33	3373,28	44,56	3026,45	897,13	0,91	9,92	10,92	1,08	90,84	3,08	0,13	NA	0	42,36	185,17	-2,78	-53,29	-24,82	0,01	0,04	0,4	3254,79
1327	1,87	7,98	1,06	0,15	0,88	1,2	207,53	67,12	91,67	29,63	0,77	3,27	4,27	70,57	76,61	16,77	1,29	NA	12,35	39,17	80,93	11,82	31,23	4,53	0,23	1,31	1,66	139,62	53	49,75	17,72	0,62	1,64	2,64	108,57	62,15	40,59	1,66	NA	8,43	37,11	75,44	7,66	21,2	4,47	0,65	1,98	2,43	213,08
1328	10,83	41,71	4,9	0,27	1,19	1,39	164,53	100,02	108,05	21,38	0,72	2,76	3,85	13,75	74,03	17,88	3,55	NA	0	1,32	15,59	18,5	33,37	5,84	0,71	2,49	2,54	114,92	72,22	40,63	2,18	0,43	0,78	1,8	22,96	44,57	52,2	5,33	NA	0	1,41	14,09	19,21	31,53	5,87	0,42	3,09	3,19	111,47
1329	10,99	12,98	5,72	2,69	3,23	6,31	189,44	14,6	26,46	83,49	0,15	0,18	1,18	28,82	15,35	134,07	9,51	25201,67	0,14	9,28	41,85	13,71	19,31	4,19	2,63	3,3	3,3	111,11	20,82	30,72	0	0,29	0,41	1,41	26,63	28,99	56,75	10,77	NA	0,15	3,94	37,63	30,84	37,79	16,17	1,07	5,07	5,07	191,36
1330	1,27	5,1	5,74	0,41	5,28	5,28	1651,73	472,22	96,97	0	0,75	3,03	4,03	14,52	75,19	1,68	0,36	NA	0	60,13	86,86	-3,44	-12,8	-11,04	0,38	3,87	3,87	1168,83	389,09	111,54	NA	0,73	2,72	3,72	25,77	73,15	-4,7	0,43	NA	0	93,77	94,59	5,4	7,87	0,99	0,63	3,39	3,39	66,77
1331	7,61	10,13	4,02	0,96	3,31	3,74	192,1	99,9	43,06	18,52	0,25	0,33	1,33	44,75	24,83	46,26	5,04	NA	0	19,6	87,18	1,62	2,08	0,78	1,53	3,9	4,31	174,9	82,03	34,82	14,65	0,22	0,28	1,28	43,67	21,81	24,62	6,11	NA	0	20,2	87,49	0,07	0,13	0,05	0,67	1,48	2,03	274,51
1332	-10,73	-22,98	-5,29	0,1	1,07	1,79	179,34	46,23	47,78	34,87	0,53	1,14	2,14	53,72	53,32	5,33	1,39	13269,54	0	31,75	93,41	1,83	3,94	0,8	0,09	0,95	1,84	158,88	43,04	50,11	45,19	0,54	1,16	2,16	74,72	53,62	23,12	1,62	14387,34	0	31,82	84,5	9,56	17,6	3,84	0,08	1,39	2,38	146,62
1333	9,48	9,43	12,66	-124,47	-124,47	-124,47	486,39	NA	-3,86	NA	0	0	1	9,48	-0,45	-2109,09	NA	NA	0	0	0	-7,12	-8,15	-5,25	8,1	8,1	8,1	268,37	NA	32,77	NA	0,13	0,15	1,15	-7,12	12,68	-56,13	NA	NA	0	0	0	-30,73	-37,97	-24,19	3,74	5,37	5,37	287,32
1334	0,78	17,5	0,29	0,05	0,52	0,79	135,53	49,91	97,14	30,34	0,96	21,57	22,57	21,19	95,57	7,46	0,49	19960,75	19,97	7,6	76,17	9,18	64,92	2,56	0,05	0,53	0,8	101,57	36,34	62,12	22,38	0,86	6,08	7,08	38,81	85,87	16,26	0,56	NA	22,57	8,27	62,88	7,17	38,66	2,28	0,02	0,44	0,71	116,17
1335	0,99	4,24	0,51	0,04	0,73	1,17	186,79	95,69	138,7	62,4	0,77	3,28	4,28	30,44	76,61	6,71	2,28	NA	0	15,11	80,24	-3,37	-25,44	-1,65	0,22	0,8	1,07	178,24	87,41	151,24	41,59	0,87	6,54	7,54	16,54	86,74	0,48	1,77	NA	0	9,75	91,27	0,57	4,52	0,31	0,33	0,99	1,1	197,15
1336	4,5	20,53	3,31	0,29	0,62	1,19	267,68	40,28	74,04	72,36	0,78	3,56	4,56	40,88	78,08	14,74	1,16	16360,86	32,02	26,76	68,51	4,85	17,67	2,85	0,21	0,48	1,18	214,01	28,79	56,9	75,14	0,73	2,64	3,64	49,2	72,52	19,48	1,17	15342,22	33,09	26,07	68,34	0,4	1,4	0,24	0,04	0,39	1,08	223,03
1337	-7,85	-23,1	-4,65	0,22	1,32	1,35	215,88	153,91	139,49	4,23	0,66	1,94	2,94	31,3	66,03	2,65	2,99	9993,29	0	23,22	82,19	8,89	60,96	3,94	0,08	1,1	1,1	161,44	139,76	136,32	0,34	0,85	5,86	6,86	17,16	85,42	11,82	2,55	27971,14	0	3,67	37,02	12,72	32,47	2,32	0,47	1,25	1,26	66,7
1338	8,02	8,84	19,77	1,8	3,61	4,08	897,65	118,29	65,35	31,12	0,09	0,1	1,1	24,22	9,36	115,01	1,32	NA	0	39,97	63,51	5,95	11,11	14,08	0,28	0,6	0,67	861,29	121,57	385,09	28,6	0,46	0,87	1,87	22,81	46,42	18,17	0,78	NA	0	39,89	62,07	5,83	11,27	11,69	0,29	0,61	0,72	731,74
1339	-29,47	-50,39	-16,41	0,06	0,87	2,09	202,76	52,64	65,16	90,66	0,41	0,7	1,71	37,57	41,52	-55,47	2,58	4990,76	4,2	37,34	237,14	7,24	13,18	5,33	0,31	1,42	2,07	268,24	111,18	113,92	75,3	0,45	0,82	1,82	60,16	45,1	28,02	5,14	9323,19	0	39	117,19	1,5	3,91	0,93	0,14	1,61	1,99	225,38
1340	11,06	61,17	6,01	0	0,69	1,13	197,74	77,72	96,97	50,3	0,82	4,53	5,53	95,29	81,92	17,47	1,17	12555,53	8,41	45,76	81,36	25,14	52,98	9,12	0,01	1,05	1,91	132,08	40,74	36,65	33,96	0,52	1,11	2,11	163,62	52,54	54,63	1,61	11975,7	2,06	50,25	82,6	-4,19	-9,33	-2,35	0,01	1,08	1,82	204,78
1341	1,33	3,37	0,7	1,49	2,9	2,9	190,58	50,35	35,78	NA	0,61	1,53	2,53	79,4	60,51	56,66	1,8	14039	0	40,87	66,51	5,82	14,47	2,26	0,26	1,26	1,34	141,55	81,14	80,94	6,81	0,6	1,49	2,49	92,95	59,8	102,2	1,89	10118,67	0	33,89	59,72	19,06	28,82	6,88	0,94	3,28	3,37	131,84
1342	-0,03	-0,1	-0,02	0,29	1,45	1,77	266,98	107,53	92,42	29,43	0,74	2,83	3,84	28,48	73,94	7,67	1,66	NA	0	20,9	80,29	0,57	2,4	0,35	0,18	1,4	1,68	220,62	108,91	89,94	25,76	0,76	3,17	4,17	33,54	76,03	7,29	1,88	NA	0	19,98	83,14	10,5	34,25	5,76	0,4	1,79	2,05	200,24
1343	20,08	21,03	28,29	3,94	7,06	23,44	512,76	66,96	21,47	356,64	0,05	0,05	1,05	55,48	4,52	463,02	566,64	NA	0	49,86	61,56	-2,13	-13,45	-23,39	0,41	0,75	2,73	4006,17	76,49	226,53	453,84	0,84	5,33	6,33	2,4	84,19	0,25	1,12	NA	78,46	49,84	75,21	-2,65	-5,63	-31,15	0,43	0,52	1,02	4285,92
1344	14,61	19,35	6,78	2,04	3,11	5,12	168,95	30,1	28,28	57,65	0,24	0,32	1,32	48,61	24,47	122,36	6,44	NA	0	15,78	51,65	12,97	16,15	7,25	3,18	4,08	6,38	203,45	26,43	29,22	68,13	0,2	0,25	1,25	46,08	19,7	93,18	12,48	NA	0	18,51	62,34	1,56	1,93	0,95	2,14	3,65	6,34	221,38
1345	4,15	12,48	2,01	0,52	1,32	1,5	176,06	92,88	116,2	21,16	0,67	2,01	3,01	59,04	66,73	6,22	NA	NA	0	26,55	88,89	-11,67	-9190,8	-4,26	0,3	0,71	0,78	132,85	53,55	131,12	10,08	1	786,26	787,26	32,78	99,87	-10,54	0,01	NA	0	16,22	89,31	-30,61	186,41	-8,76	0,22	0,88	1,05	104,44
1346	19,27	30,31	9,88	2,32	3,1	3,13	186,66	42,58	54,39	1,62	0,36	0,57	1,57	85,75	36,43	64,3	9,17	3011,53	0	34,1	68,13	33,11	80,2	12,48	0,79	1,48	1,5	137,22	51,72	59,59	1,5	0,59	1,42	2,42	133,79	58,71	65,75	2,63	3707,58	11,59	37,95	66,65	23,77	41,15	10,45	1,63	2,2	2,23	160,55
1347	0,2	0,48	0,14	0,27	0,62	1,2	242,89	41,57	117,24	68,43	0,57	1,33	2,34	30,67	57,2	7,9	1,23	12169	0	20,33	77	0,01	0,02	0,01	0,16	0,57	1,13	286,89	73,75	177,08	100,97	0,69	2,19	3,19	23,13	68,67	3,18	1,28	10294,62	0	18,23	105,26	-28,35	-178,59	-16,77	0,15	0,39	0,8	215,95
1348	-0,48	-0,6	-1,52	20,74	20,87	46,79	1154,65	2,63	19,92	523,44	0,21	0,26	1,26	-0,48	20,65	18,19	5,36	NA	0	0	0	-1,64	-2,1	-3,63	4,35	4,99	11,54	802,93	38,33	61,05	398,39	0,22	0,27	1,27	-1,64	21,5	18,87	7,21	NA	-0,14	0	0	-21,02	-31,29	-40,32	1,56	1,76	3,89	700,09
1349	0,23	0,31	0,2	-1,85	-1,85	-1,85	320,64	0	-38,84	0	0,28	0,38	1,38	0,23	27,7	55,44	1,48	NA	0	0	0	-107,2	-363,6	NA	0,26	0,57	0,57	NA	NA	NA	NA	0,71	2,39	3,39	-107,2	70,52	-70,67	0,94	NA	0	NA	0	25,98	92,29	3,94	0,76	1,47	1,51	55,42
1350	0,14	0,45	0,11	-0,02	1,19	1,42	274,75	224,45	185,07	42,97	0,68	2,14	3,14	0,14	68,11	0,21	NA	NA	0	0	0	0,15	0,2	0,04	0,18	2,96	3,79	92,89	67,48	24,27	20,27	0,26	0,36	1,36	0,15	26,42	0,56	NA	NA	0	0	0	-8,82	-12,51	-1,95	2,08	3,07	3,39	80,62
1351	10,32	14,75	7,91	0,34	1,42	2,76	278,98	89,08	82,49	112,1	0,3	0,43	1,43	10,32	30,02	39,09	4,04	NA	0	0	0	7,2	11,08	5,64	0,58	1,28	2,57	285,12	68,92	97,65	127,05	0,35	0,54	1,54	7,57	35,04	29,69	5,86	NA	0	0,29	2,55	3,82	4,55	3,81	1,28	1,49	5,56	363,83
1352	-25,51	-37,05	-19,72	0,18	3,21	3,21	281,38	262,33	86,69	NA	0,31	0,45	1,45	-25,51	31,15	-81,89	NA	NA	0	0	0	-7,63	-14,82	-6,61	0,43	2,06	2,06	315,36	247,16	151,25	NA	0,48	0,94	1,94	-7,63	48,49	-15,74	NA	NA	0	0	0	-3,92	-33,72	-8,2	0,08	0,38	0,65	764,47
1353	5,69	6,95	1,91	0,91	5,25	6,54	122,49	76,61	18,29	23,92	0,18	0,22	1,22	73,3	18,16	37,8	75	NA	NA	22,75	86,8	3,58	4,61	0,64	1,72	4,2	6,05	65,54	24,56	10,44	19,62	0,22	0,28	1,29	109,44	22,23	18,84	36,83	NA	0	19,06	91,72	5,91	8,08	1,35	0,37	3,06	4,6	83,38
1354	0,25	0,94	0,14	0,07	0,9	1,36	193,71	112,6	135,64	62,41	0,73	2,71	3,71	34,83	73,05	7,11	7,12	NA	0	18,4	83,28	5,38	21,26	4,04	0,03	0,49	1,27	273,21	92,27	197,8	156,42	0,75	2,95	3,95	33,26	74,68	8,62	3,72	NA	0	20,93	125,25	-3,15	-17,54	-2,52	0	0,45	1,23	291,93
1355	10,44	15,94	5,91	0,15	1,18	2,8	206,12	42,68	41,93	68,96	0,35	0,53	1,53	20,62	34,53	39,4	1,55	55869,22	0	5,77	38,36	16,74	37,12	15,86	0,01	0,62	1,55	345,81	106,55	174,65	164,99	0,55	1,21	2,22	21,95	54,9	33,44	2,2	115550,81	0	4,93	20,03	14,25	25,66	8,93	0,02	0,75	1,86	228,2
1356	9,58	97,27	3,26	0,3	0,84	1,06	123,7	46,53	84,93	18,98	0,9	9,15	10,15	25,13	90,15	27,7	1,19	112074,5	0	5,29	34,81	12,19	100,59	3,01	0,03	0,62	1,03	89,97	29,03	41,98	20,85	0,88	7,25	8,25	29,84	87,88	30,3	1,05	99696,33	8,23	4,36	33,16	35,39	100,3	8,16	0,13	0,59	1,07	84,17
1357	3,73	14,28	4,4	0,08	0,58	0,9	429,38	100,35	155,26	65,34	0,74	2,82	3,83	10,61	73,89	10,6	0,91	NA	34,59	8,12	51	3,76	12,81	4,44	0,08	0,53	0,89	429,9	91,33	135,4	75,26	0,71	2,41	3,41	11,29	70,68	11,09	0,91	13491,39	36,1	8,89	55,59	2,94	10,52	2,21	0,08	0,51	0,82	273,84
1358	8,48	47,89	1,25	0,39	1,05	1,17	53,47	28,76	43,51	5,01	0,82	4,65	5,65	31,92	82,3	12,48	4,36	8062,75	0	3,44	62,64	11,17	49,51	1,2	0,22	1,04	1,25	39,25	24,52	30,04	6,6	0,77	3,43	4,43	44,83	77,44	17,29	8,06	NA	0	3,63	62,15	3,63	22,15	0,77	0,22	1,01	1,18	77,6
1359	22,05	416,94	6,54	0,06	0,74	1,08	108,01	64	93,43	31,45	0,95	17,91	18,91	57,19	95,65	24,9	1,08	20871,43	NA	10,43	56,4	14,38	69,49	4,07	0,14	0,78	1,19	103,09	49,25	78,73	33,08	0,79	3,83	4,83	60,55	79,31	20,75	4,35	18633,36	0	13,08	69,15	17,73	48,75	5,48	0,24	0,99	1,56	112,69
1360	80,98	94,43	36,44	3,98	5,89	6,43	163,8	40,57	21,22	11,46	0,14	0,17	1,17	102,45	14,24	603,62	5,86	NA	0	9,66	16,27	41,36	94,25	26,61	1,41	2,34	2,57	234,19	38,98	42,24	9,84	0,56	1,28	2,28	54,6	56,11	81,98	1,54	NA	37,19	8,51	17,51	48,85	95,46	29,84	1,97	3,57	3,91	222,93
1361	31,65	57,98	4,71	0,9	0,9	1,99	54,16	NA	22,99	25,39	0,45	0,83	1,83	186,47	45,41	86,4	4,57	4077,2	0	23,04	77,25	6,88	16,57	2,17	0,65	0,97	1,46	114,98	13,4	41,16	20,19	0,58	1,41	2,41	122,01	58,49	41,34	1,43	NA	0	36,37	77,89	-0,98	-4,18	-0,52	0,13	0,37	1,19	194,7
1362	0,07	0,17	0,05	1,42	2,2	2,31	263,24	31,26	39,76	4,25	0,59	1,46	2,46	56,45	59,29	15,57	1,31	NA	42,13	40,77	81,61	0,22	0,49	0,15	1,05	1,87	1,94	247,14	32,32	39,41	2,76	0,56	1,28	2,28	60,05	56,13	21,24	1,22	NA	31,5	40,62	80,08	0,09	0,18	0,07	0,96	1,96	2,1	276,81
1363	0,95	1,24	0,4	0,86	3,52	3,55	151,6	74,72	28,09	0,64	0,23	0,3	1,3	136,23	23,16	16,64	2,62	NA	0	56,34	92,27	2,49	3,22	1,23	1,37	5,23	5,29	179,58	84,9	22,02	1,27	0,23	0,29	1,29	122,65	22,69	38,7	2,46	NA	0	59,28	95,42	-10,32	-13,24	-5,56	0,48	3,73	3,76	196,52
1364	0,58	1,56	0,49	11,45	11,82	18,87	310,95	5,39	14,51	103,68	0,63	1,7	2,7	29,25	62,99	0,92	3,38	NA	0	24,49	91,18	16,41	19,13	4,5	7,03	7,03	7,03	99,88	NA	14,06	NA	0,14	0,17	1,17	20,38	14,23	115,3	NA	NA	0	1,09	15,51	1,8	1,9	0,35	17,81	18,89	18,89	71,76
1365	1,59	2,11	2,96	1,62	3,16	4,6	676,34	88,22	40,07	83,33	0,22	0,3	1,32	11,21	24,46	46,28	1,34	41352,8	5,45	17,88	54,87	0,5	0,65	0,85	2,44	4,07	5,44	620,95	78,13	35,94	66,62	0,22	0,29	1,31	10,25	23,51	39,51	1,4	NA	2,93	16,62	61,84	0,09	0,11	0,14	2,56	3,92	5,36	588,66
1366	45,3	88,13	17,25	1,22	1,69	1,82	138,57	31,3	66,47	8,41	0,49	0,95	1,95	65,46	48,6	99,36	4,32	NA	0	7,67	32,98	39,66	56,55	17	1,97	2,37	2,45	156,03	18,22	45,53	4,05	0,3	0,43	1,43	51,09	29,87	153,66	2,54	NA	0	4,9	17,09	1,79	2,76	0,76	0,47	2,02	2,2	154,44
1367	2,15	3,42	1,39	0,01	1,49	2,05	235,03	99,18	62,79	38,41	0,37	0,59	1,59	20,04	37,16	24,55	1,71	35594,69	2,87	11,56	63,67	2,89	6,48	1,51	0,02	1,36	1,87	189,83	84,74	19,21	32,66	0,55	1,24	2,24	23,32	55,29	17,57	1,74	38087,93	37,43	10,65	63,86	-1,98	-4,36	-1,1	0,02	1,28	1,8	203,12
1368	-28,48	106,86	-21,6	0,3	0,52	0,71	276,03	74,45	334,24	64,48	1,26	-4,75	-3,75	-8,88	126,65	-19,75	-2,02	-5319,13	0	14,86	-302,91	28,48	166,23	10,46	0,63	0,83	1,06	133,74	20,54	105,83	25,5	0,83	4,84	5,84	40,61	82,87	36,06	1,17	NA	0	4,46	27,97	10,67	45,87	5,5	0,4	0,59	0,83	187,96
1369	-13,89	-14,34	-47,76	3,09	6,73	12,03	1251,99	92,66	25,47	136,81	0,03	0,03	1,03	-1,22	3,14	-207,31	1,32	2237,43	0	43,58	176,14	-0,47	-0,49	-0,75	4,76	7,63	9,91	587,4	54,62	19,03	43,95	0,05	0,05	1,05	14,76	4,94	135,45	1,43	16860,72	0	24,57	82,48	-11,07	-11,83	-21,03	3,93	5,72	7,22	693,32
1370	-0,5	-0,99	-1,07	0,62	1,33	1,33	452,04	210,8	296,92	NA	0,39	0,76	1,97	5,11	49,21	13,23	1,05	NA	0	11,98	87,48	-29,91	-148,69	-9,34	0,35	1,08	1,08	113,64	30,21	40,93	NA	0,72	3,56	4,97	-12,14	79,88	-21,41	0,94	3019	0	5,55	129,88	-7,84	-27,05	-4,83	0,17	1,32	1,32	224,99
1371	0,13	0,22	0,1	0,05	0,57	0,79	299,87	51,33	73	22,37	0,42	0,72	1,72	14,56	41,92	18,84	0,9	27583,33	NA	11,89	63,23	0,1	0,21	0,11	0,02	0,4	0,62	382,03	47,92	86,57	28,93	0,51	1,06	2,06	11,3	51,4	9,56	0,84	27481,21	25,96	11,76	67,57	0,01	0,03	0,01	0,04	0,38	0,6	366,45
1372	-6,17	-282,51	-4,84	0,09	0,54	0,9	285,43	106,62	236,12	85,79	0,98	44,79	45,79	48,79	97,82	10,39	0,65	NA	12,75	43,09	80,16	-3,53	-36,57	-3,57	0,07	0,47	0,95	368,03	110,93	277,16	133,96	0,9	9,36	10,36	48,71	90,35	10,03	0,84	NA	4,58	52,82	110,29	-7,01	-153,97	-5,82	0,17	0,59	0,99	303,4
1373	0,08	14,13	0,06	0	1,01	1,01	284,5	216,27	205,61	NA	0,99	171,42	172,46	4,63	99,42	6,08	1,02	NA	3,48	3,55	45,2	1,37	61,41	0,74	0,24	0,82	0,82	196,44	68,67	117,02	NA	0,98	43,9	44,9	3,27	97,77	16,78	0,79	NA	0	1,03	12,32	0,04	2,55	0,03	0,28	0,82	0,82	239,39
1374	-2,22	-109,29	-3,12	0,23	0,41	1,17	326,71	75,46	432,13	335,22	0,98	48,31	49,31	-0,69	97,97	-2,26	NA	NA	0	2,16	651,26	-2,72	137,98	-1,54	0,31	0,45	0,8	205,54	27,91	191,45	67,65	1,02	-51,73	-50,73	12,07	101,97	5,72	0,25	NA	0	8,35	57,94	1,7	28,36	0,8	0,6	0,72	1,05	171,33
1375	12,08	21,49	15,48	0,5	1,62	1,75	466,28	166,17	111,33	19,17	0,44	0,78	1,78	18,86	43,77	28,57	1,54	NA	18,78	8,67	29,61	1,12	1,89	1,25	0,72	1,22	1,46	407,21	57,38	75,12	29,32	0,41	0,7	1,7	10,15	41,03	3,37	1,23	NA	21,41	10,11	76,17	8,48	16,77	4,19	0,44	1,2	1,2	180,49
1376	-1,85	-5,9	-1,93	0,19	0,39	0,56	378,96	46,67	209,28	38,57	0,69	2,18	3,18	10,28	68,57	23,27	0,57	21119,31	10,12	12,63	41,32	-10,54	-21,68	-12,89	0,01	0,52	0,67	445,26	109,83	169,26	33,72	0,51	1,06	2,06	4,48	51,38	10,22	0,75	NA	10,43	18,37	73,26	-19,73	-50,4	-28,48	0	0,27	0,52	526,99
1377	0,24	27,29	1,51	0,08	0,62	0,62	2302,01	44,31	82,5	0,01	0,94	107,8	114,09	0,92	99,12	4,45	0,94	NA	67,6	4,29	9,17	2,46	81,05	16,75	0,07	0,76	0,76	2473,89	75,31	106,8	0,03	0,92	30,42	32,89	3,03	96,96	6,97	0,94	NA	61,04	3,88	5,63	3,34	51,34	21,05	0,09	0,72	0,72	2299,28
1378	0,55	8,02	0,51	0,33	0,88	0,88	336,02	169,17	309,43	0,12	0,93	13,64	14,64	0,55	93,17	4,92	0,38	NA	0	0	0	0,92	20,01	0,54	0,18	0,96	0,96	215,14	158,53	202,95	0,45	0,95	20,82	21,82	0,92	95,42	3,42	0,56	NA	0	0	0	0,86	8,93	0,41	0,25	0,98	0,98	175,89
1379	8,75	11,69	7,43	0,07	1,12	1,72	308,94	74,24	70,45	42,4	0,25	0,34	1,34	23,13	25,12	60,49	1,25	25297,78	0	12,21	47,59	-17,26	-33,04	-15,17	0	0,87	1,63	320	81,97	93,9	71,58	0,48	0,91	1,92	-2,6	47,78	-23,11	1,01	6929,11	0	12,89	284,82	14,86	21,53	13,77	0,01	2,21	2,96	338,09
1380	16,47	18,54	11,32	9,16	10,47	10,87	250,28	29,84	22,78	9,08	0,11	0,13	1,13	66,26	11,19	147,22	NA	NA	0	34,24	68,96	7,3	10,22	9,88	2,39	3,73	3,73	492,79	175,25	130,75	NA	0,29	0,4	1,4	11,03	28,58	25,53	NA	NA	0	5,05	27,61	1,36	1,45	2,73	10,23	25,53	25,53	732,92
1381	-5,79	-11,04	-2,5	0,03	0,77	0,98	157,45	49,98	55,06	13,93	0,47	0,9	1,91	10,78	47,58	17,75	0,96	NA	7,77	7,17	65,58	-4,46	-9,87	-1,5	0,01	0,94	1,07	122,53	55,64	46,2	7,72	0,54	1,2	2,21	12,87	54,78	15,22	1,05	NA	12,5	5,83	65,09	-20,69	-64,34	-6,77	0,01	0,56	0,73	119,4
1382	-154,5	-219,11	-490,61	3,39	3,39	3,39	1155,83	NA	337,08	NA	0,29	0,42	1,42	-81,49	29,49	-523,97	NA	-604,5	0	231,84	-91,85	-0,36	-0,52	NA	3,38	3,38	3,38	NA	NA	NA	NA	0,3	0,42	1,42	-0,36	29,59	-1,23	NA	NA	0	NA	NA	0	0	NA	3,38	3,38	3,38	NA
1383	20,3	51,76	15,03	0,47	1,21	1,33	269,38	119,13	161,13	19,24	0,61	1,55	2,55	27,63	60,77	40,12	2,61	NA	0	5,42	19,61	18,8	55,19	10,71	0,22	1,2	1,3	207,34	132,94	134,76	12,71	0,66	1,94	2,94	26,18	65,94	34,36	2,32	NA	0	4,2	21,4	15,89	49,56	10,61	0,37	1,27	1,37	243,7
1384	2,08	19,04	1,11	0,05	0,58	0,82	194,79	70,01	103,58	30,96	0,87	7,93	9,17	65,03	89,09	11,27	0,67	13427,92	16,66	33,69	85,23	1,16	8,56	0,57	0,05	0,5	0,81	178,5	56,54	100,99	40,31	0,85	6,27	7,41	75,71	86,5	12,54	0,63	NA	14,91	36,56	86,27	-2,46	-20	-1,26	0,03	0,44	0,78	186,69
1385	-10,28	-15,55	-4,95	0,75	2,09	2,17	175,1	75,73	56,28	4,44	0,34	0,51	1,51	52,76	33,86	-6,05	2,3	10571,85	0	30,33	97,5	5,09	8,52	2,48	0,7	1,9	1,9	177,61	73,32	61,42	0	0,36	0,6	1,67	60,05	40,25	34,56	1,81	12033	0	26,82	78,15	4,33	6,56	1,86	1,01	1,86	1,86	156,79
1386	-57,75	49,94	-22,62	0,06	0,16	0,35	142,56	30,22	302,71	59,35	2,16	-1,86	-0,86	-31,04	215,63	-16,37	-5,36	-3554	0	10,46	-245,76	29,33	5526,97	16,64	0,16	0,28	0,86	206,46	24,69	202,03	118,93	0,99	187,43	188,43	46,02	99,47	41,46	0,06	31395,4	0	9,47	29,05	26,05	98,51	16,8	0,35	0,63	1,19	235,39
1387	-130,16	-113,29	NA	-6,18	-6,18	-6,18	NA	NA	NA	NA	-0,15	-0,13	0,87	-25,13	-14,9	873,82	NA	-1067	0	NA	-477,13	-4888,1	1043,9	NA	0,2	0,2	0,2	NA	NA	NA	NA	5,68	-1,21	-0,21	-783,33	568,25	-860,2	NA	-906	0	NA	-570,86	-1107,99	91,52	NA	0,08	0,08	0,08	NA
1388	3,84	5,47	4,52	0,02	0,64	1,56	427,86	46,02	74,04	68,18	29,73	42,31	1,42	6,34	NA	NA	NA	NA	NA	NA	NA	5,27	7,59	5,15	0,01	0,65	1,4	355,67	50,44	78,54	58,55	30,52	43,94	1,44	7,4	NA	NA	NA	NA	NA	NA	NA	2,53	3,75	2,52	0,01	0,32	0,8	363,16
1389	6,73	-384,04	0,88	-4,57	-2,44	-0,51	47,78	102,15	48,08	94,31	1,02	-58,08	-57,08	150,67	101,75	19,14	-0,01	NA	0	18,89	86,29	15,42	164,47	2,62	-4,26	-2,71	-0,33	61,9	86,14	55,48	133,87	0,91	9,66	10,66	137,03	90,62	32,73	0,07	NA	0	20,68	83,2	-41,29	-3,52	1,7	-1,74	-1,51	-0,75	-15,06
1390	-4,18	-22,71	-1,27	0,36	0,7	1,73	110,94	21,91	63,35	65,81	0,82	4,44	5,44	131,78	81,6	-4,96	NA	NA	0	41,44	102,31	0,88	3,49	0,21	0,3	2,41	2,41	86,84	69,7	33,13	NA	0,75	2,95	3,95	192,37	74,72	2,84	16,32	NA	0	45,68	160,81	-17,24	-151,75	-4,47	0,06	1,33	1,33	94,55
1391	-4,17	-50,15	97,68	0,01	0,13	0,13	-8533,68	-932,39	-2579,26	NA	0,92	11,04	12,04	-2,47	91,69	0,09	0,1	40604	60,84	-39,69	31,3	-0,62	-7,32	-0,7	0,02	0,05	0,05	413,78	10,53	132,01	NA	0,92	10,86	11,86	1,08	91,57	3,49	0,09	NA	59,05	1,93	19,28	0,09	1,45	0,09	0,01	0,3	0,3	362,08
1392	3,02	6,52	2,54	0,01	1,53	1,57	305,61	246,33	162,09	6,73	0,54	1,16	2,16	3,02	53,63	15,17	3,03	NA	0	0	0	-14,27	-47,62	-206,31	0,14	0,52	0,52	5262,28	1375,82	3644,79	1,02	0,7	2,34	3,34	-14,27	70,03	12,93	0,48	NA	0	0	0	0,2	11,91	0,12	-0,07	0,8	1,28	230,82
1393	10,79	36,85	10,08	0,52	1,02	1,26	340,18	114,53	230,75	55,57	0,69	2,37	3,42	14,79	70,73	20,86	2,39	52953,86	0	3,74	22,31	1,3	30,58	7,84	0,75	1,17	1,23	2195,96	49,71	119,61	7	0,06	1,34	23,53	1,64	5,75	28,51	1,39	86734,33	0	2,05	15,33	14,99	27,48	15,65	1,07	1,46	1,56	380,92
1394	-35,61	-65,88	-34,64	0,42	0,54	0,68	354,11	16,47	135,8	18,07	0,46	0,85	1,85	37,89	45,95	-62,94	0,8	NA	0	71,5	145,39	39,99	58,75	68,22	0,07	2,23	2,31	621,01	371,98	172,25	13,19	0,32	0,47	1,47	77,91	31,93	134,83	2,01	NA	0	64,7	131,54	-28,9	-62,62	-35,17	0,44	0,69	0,8	444,11
1395	0,25	2	0,6	0,1	0,81	0,89	885,9	394,39	549,68	39,78	0,63	5,11	8,13	3,92	87,7	1,54	0,28	NA	0	8,94	76,24	0,25	1,3	1,42	0	0,54	0,66	2090,78	715,2	1271,61	152,42	0,64	3,36	5,26	2,42	80,99	8,45	0,33	NA	2,34	12,51	35,67	0,15	0,99	0,56	0,2	0,52	0,87	1389,28
1396	13,98	33,64	1,47	0,02	1,26	1,66	38,37	15,85	8,09	5,17	0,53	1,29	2,41	36,13	58,43	34,93	1,28	34574,34	20,7	2,33	49,89	8,37	17,38	0,87	0,07	0,92	1,71	37,88	8,49	9,01	8,11	0,46	0,96	2,08	36,71	51,82	31,33	1,2	NA	10,67	2,95	52,64	7,68	16,77	0,87	0,15	0,88	1,78	41,54
1397	1,98	9,09	1,82	0,1	1,26	1,45	334,5	100,71	86,86	16,29	0,7	3,2	4,59	3,9	78,21	13,89	1,05	NA	0	1,76	13,41	2,41	7,49	2,23	0,01	0,95	1,3	337,88	112,13	107,87	43,04	0,63	1,97	3,11	6,09	67,84	14,59	1,12	NA	3,42	3,42	25,06	1,72	4,07	1,62	0,2	1,33	2,03	343,49
1398	5,69	7,34	13,39	1,14	3,42	3,83	856,38	423,05	185,39	76,22	0,22	0,29	1,29	8,66	22,47	28,99	4,83	NA	0	6,99	43,83	1,16	1,49	3,06	1,03	3,81	4,06	959,4	557,56	200,65	50,8	0,22	0,28	1,28	3,97	22,13	8,67	5,62	NA	0	7,4	93,5	1,41	1,75	3,78	1,46	4,42	4,78	976,34
1399	1,76	6,67	1,87	0,3	1,35	1,49	387,69	69,52	28,11	9,19	0,74	2,8	3,8	21,47	73,69	11,16	1,1	NA	64,92	21	65,82	1,91	6,76	2,15	0,43	0,82	1,02	410,07	30,03	38,25	16,06	0,72	2,55	3,55	19,9	71,8	7,81	1	NA	60,91	20,27	64,89	0	0	NA	0,04	0,62	0,84	NA
1400	14,27	29,7	2,41	1,64	1,67	1,74	61,48	1	31,58	2,1	0,52	1,08	2,08	65,32	51,94	46,09	4,97	NA	0	8,62	64,85	9,66	16,39	1,87	1,77	1,83	1,95	70,43	1,69	28,62	3,62	0,41	0,7	1,7	66,48	41,09	31,46	2,99	NA	0	10,99	78,53	7,9	15,4	1,82	0,79	1,46	1,75	84,32
1401	-20,27	48,26	-11,31	0,26	0,41	0,71	203,03	39,59	280,25	87,26	1,42	-3,38	-2,38	55,23	142	-9,59	NA	5918,23	0	42,11	118,28	1,66	-6,13	1,03	0,16	0,48	0,79	224,59	89,21	278,05	87,21	1,27	-4,69	-3,69	56,74	127,12	1,31	NA	6823,33	0	33,98	94,67	3,44	-13,62	2,83	0,27	0,65	0,82	299,93
1402	0	0	NA	NA	NA	NA	NA	NA	NA	NA	0	0	1	0	0	NA	NA	NA	0	NA	NA	0	0	NA	NA	NA	NA	NA	NA	NA	NA	NA	NA	1	0	0	NA	NA	NA	0	NA	NA	-0,04	-0,04	NA	NA	NA	NA	NA
1403	2,39	-8,75	2,44	0,04	0,13	0,19	370,76	40,25	462,27	28,03	1,27	-4,66	-3,66	44,29	127,32	6,88	-0,36	NA	0	42,68	80,66	3,17	-15,42	2,62	0,03	0,14	0,19	300,81	38,19	354,43	19,93	1,21	-5,87	-4,87	56,45	120,53	7,77	-0,26	NA	0	44,03	79,29	7,5	-59,08	5,78	0,1	0,18	0,25	281,38
1404	5,86	30,59	3,32	0,19	1,05	1,19	206,35	141,83	164,93	22,01	0,81	4,22	5,22	9,7	80,84	9,6	4,71	86800,5	0	2,17	11,95	12,89	43,92	5,13	0,18	0,83	1,39	145	65,63	100,83	56,71	0,71	2,41	3,41	18,48	70,66	20,72	11,65	NA	0	2,23	26,81	12,14	24,29	4,45	0,28	1,5	1,96	133,84
1405	78,78	96,76	34,36	5,69	6,08	7,52	158,76	7,41	18,94	27,65	0,19	0,23	1,23	90,7	18,58	436,76	29,4	NA	0	5,2	10,72	85,35	97,05	33,39	10,13	11,32	13,75	142,38	11,5	9,6	23,66	0,12	0,14	1,14	98,43	12,05	721,59	70,73	143710,25	0	5,11	10,93	88,53	97,55	38,52	12,65	13,66	16,31	158,82
1406	2,94	87,92	6,64	0,02	0,42	0,46	330	245,35	606,69	25,72	0,97	28,95	29,95	12,06	96,66	5,43	0,36	7497,74	1,48	20,62	55,84	3,28	54,48	3,04	0,02	0,5	0,54	336,89	132,62	260,96	10,95	0,94	15,61	16,61	32,91	93,98	12,39	0,3	23481,69	4,33	27,42	65,7	0,8	12,12	0,75	0,11	0,94	1,06	343,44
1407	9,77	25,3	6,34	0,38	0,71	0,75	236,45	48,1	143,38	5,61	0,61	1,59	2,59	11,23	61,4	30,59	0,72	77393,5	0	0,95	6,35	7,63	20,13	4,68	0,5	0,77	0,8	223,14	35,8	136,86	4,26	0,62	1,64	2,64	9,88	62,09	28,31	0,75	70340,33	0	1,38	9,1	7,84	17,05	4,93	0,3	0,66	0,85	229,28
1408	0,85	14,1	1,73	0,08	0,24	0,44	742,23	112,02	686,13	136,63	0,94	15,6	16,6	24,38	93,98	11	0,11	NA	0	47,97	65,96	-4,2	-351,25	-12,58	0,09	0,2	0,36	1090,06	114,18	1059,27	179,83	0,99	82,59	83,59	17	98,8	3,06	0,03	11773	0	63,48	86,14	-10,3	112,72	-14,87	0,12	0,26	0,26	526,81
1409	1,85	5,65	0,68	0,66	1,54	1,57	134,55	65,96	79,23	2,24	0,67	2,05	3,05	90,68	67,24	6,96	6,51	NA	0	32,84	93,36	4,25	15,13	1,54	0,51	1,42	1,43	132,06	74,94	89,14	0,54	0,72	2,56	3,56	98,21	71,91	8,95	14,04	NA	0	34,09	91,3	5,74	16,08	1,73	0,57	1,7	1,72	109,81
1410	35,4	47,87	19,81	2,54	5,77	5,77	203,75	81,92	25,37	0	0,26	0,35	1,35	56,53	26,06	206,41	3,45	17565,5	0	11,83	27,24	6,88	7,91	5,15	4,84	8,61	8,61	272,52	104,65	27,76	NA	0,13	0,14	1,15	27,79	13,1	274,99	8,72	7971,75	0	15,66	54,89	-20,92	-32,83	-12,16	2,06	2,52	2,52	212,11
1411	4,59	9,58	2,85	0,11	1,48	1,97	225,69	84,6	53,09	31,2	0,34	0,71	2,09	37,68	52,04	37,32	1,26	15589,14	7,43	20,51	71,52	7,16	13,73	4,25	0,11	1,17	1,82	216,11	70,09	58,26	43,2	0,37	0,71	1,92	42,68	47,86	43,07	1,31	17523,05	6,82	21,09	67,72	6,45	10,92	3,34	0,07	1,03	1,73	189,08
1412	5,04	22,66	22,38	0,12	0,19	0,19	1615,8	69,41	5,99	NA	0,78	3,49	4,49	5,04	77,75	19,3	0,25	NA	62,4	0	0	2,33	8,73	12,12	0,56	0,9	0,9	1894,71	104,12	49,11	NA	0,73	2,75	3,75	2,33	73,34	18,51	0,79	NA	54,35	0	0	1,66	5,03	8,44	0,22	0,79	0,79	1851,91
1413	2,99	10,79	1,67	0,11	0,84	1,19	202,8	74,66	80,34	36,2	0,72	2,61	3,61	37,46	72,29	22,84	1,22	11926,8	14,57	19,2	65,25	1,45	4,35	0,67	0,04	0,86	1,23	167,17	66,39	61,82	30,32	0,67	2	3	34,62	66,62	18,52	1,28	NA	13,52	15,24	70,56	0,56	1,27	0,22	0,04	0,83	1,33	142,93
1414	1,37	75,88	0,87	0,02	1,09	1,1	232,13	223,99	208,32	1,67	0,98	54,4	55,4	1,99	98,19	1,4	NA	NA	0	0,39	-1,45	1,45	70,67	1,61	0,02	1,12	1,12	403,77	392,39	355,66	0	0,98	47,76	48,76	2,28	97,95	1,48	NA	NA	0	0,92	1780,95	2,49	58,8	0,98	0,29	1,04	1,04	143,3
1415	30,31	67,75	14,16	0,2	0,88	0,88	169,99	54,59	79,8	NA	0,55	1,24	2,24	72,98	55,26	72,55	0,78	NA	0	19,93	42,2	0,71	3,76	0,3	0,28	0,66	0,66	153,77	42,2	109,54	NA	0,81	4,29	5,29	67,33	81,1	27,14	0,37	NA	0	28,14	67,87	1,57	9,53	0,41	0,18	0,89	0,89	95,28
1416	0,17	0,34	0,25	0,01	0,25	0,72	535,26	62,33	259,47	125,61	0,5	0,99	1,99	5,81	49,84	20,72	0,78	NA	0,55	8,3	36,99	-1,86	-5,49	-2,37	0,01	0,33	0,62	463,63	97,43	293,12	88,56	0,66	1,95	2,95	5,41	66,08	13,61	0,58	NA	1,88	9,26	39,34	0,17	0,59	0,31	0,01	0,36	0,57	678,11
1417	12,79	-67,96	7,64	0,63	1,25	1,56	217,49	57,55	93,1	29,65	1,12	-5,95	-5,32	188,66	118,81	11,42	2,48	NA	0	105,09	153,17	36	192,96	23,71	0,61	2,45	2,83	239,73	127,46	69,23	26,4	0,81	4,36	5,36	188,12	81,34	44,25	3,77	NA	0	100,19	114,96	24,54	61,08	19,75	0,83	2,93	3,28	293,75
1418	22,64	80,28	13,87	0,92	1,22	1,22	214,35	47,38	157,42	0	0,71	2,53	3,55	27,89	71,79	37,7	2,18	NA	0	3,21	13,75	35,76	84,77	17,45	1,03	1,59	1,59	177,67	55,95	100,68	NA	0,57	1,36	2,37	47,84	57,82	70,07	4,67	NA	0	5,9	19,75	32,37	82,52	13,84	0,76	1,54	1,6	156,03
1419	-0,17	-0,28	-0,26	1,15	2,58	2,59	544,17	217,32	151,26	1,15	0,37	0,6	1,6	12,55	37,44	10,53	2,65	NA	0	19,02	54,49	-0,16	-0,28	-0,11	0,23	2,04	2,05	248,77	134,57	74,23	0,83	0,42	0,73	1,73	20,66	42,23	22,7	1,86	NA	0	14,23	47,08	-5,71	-13,1	-4,8	0	1,46	1,47	307,33
1420	1,28	2,27	0,68	0,16	-0,38	0	192,04	64,06	63,07	24,34	0,43	0,77	1,77	30,08	43,37	44,25	1,4	NA	0	15,19	55,25	1,08	2,4	0,41	0,34	1,17	1,35	139,25	60,59	73,27	13,99	0,55	1,22	2,22	41,47	54,94	24,81	1,68	NA	0	15,45	74,53	3,5	6,86	1,67	0,44	1,19	1,21	174,27
1421	47,18	73,23	16,35	0,77	1,64	2,23	126,16	34,57	42,18	25,49	0,36	0,55	1,55	94,41	35,57	149,22	2,68	NA	0	16,37	42,14	36,66	98,82	13,36	0,5	0,98	1,32	132,62	35,82	80,41	27,9	0,63	1,7	2,7	83,62	62,91	65,95	1,97	NA	0	17,11	48,7	50,11	99,76	14,32	0,81	1,29	1,7	104,33
1422	41,51	86,34	28,75	0,66	0,74	0,85	252,12	5,83	72,78	7,65	0,52	1,08	2,08	69,04	51,92	83,79	0,93	NA	21,42	19,07	32,78	29,84	57,65	22,53	0,39	0,56	0,61	274,87	11,28	66,86	3,91	0,48	0,93	1,93	62,51	48,24	71,75	0,88	NA	14,36	24,67	42,12	28,51	38,14	22,05	2,34	2,9	3,1	282,34
1423	13,96	14,4	22,21	17,11	23,44	26,86	579,13	110,33	17,43	60,48	0,03	0,03	1,03	30,8	3,05	624,88	5,48	NA	0	26,8	42,01	16,3	16,82	29,85	18,76	24,43	27,58	666,64	117,05	20,63	65,95	0,03	0,03	1,03	32,71	3,13	637,41	7,17	NA	0	30,05	39,62	17,51	17,91	33,18	28,27	35,81	40,11	691,88
1424	0,11	0,12	0,17	9,42	9,84	9,84	581,04	24,38	57,82	NA	0,11	0,12	1,12	45,88	10,55	20,39	88,33	NA	0	73,07	94,76	0,61	0,67	0,44	8,57	11,4	11,4	264	64,88	22,9	0	0,1	0,11	1,11	102,31	9,64	16,91	NA	NA	0	73,76	97,92	-82,15	-97,79	-59,25	5,92	7,04	7,04	263,25
1425	4,14	-14,54	1,5	0,46	1,21	1,41	132,47	64,04	85,39	17,07	1,28	-4,51	-3,52	49,59	128,44	6,78	4,12	NA	0	16,54	86,97	12,97	-82,82	5,92	1,07	1,6	1,74	166,16	35,54	66,31	9,27	1,15	-7,37	-6,39	37,53	115,66	16,33	2,05	14249	0	11,21	49,7	17,18	394,12	4,79	1,05	1,5	1,72	101,75
1426	0,12	0,74	0,12	0,09	1,25	1,26	359	102,28	88,01	0,65	0,83	4,97	5,97	11,34	83,24	13,8	1,08	NA	0	11,06	45,92	5,49	25,51	5	0,07	1	1	331,57	92,24	98,58	0,35	0,78	3,64	4,65	15,19	78,5	18,55	1	NA	0	8,84	35,89	4,89	20,85	4,37	0,05	0,63	0,63	326,47
1427	17,39	20,76	12,14	1,67	3,08	5,77	254,13	51	38,34	104,5	0,16	0,19	1,19	34,04	16,22	131,2	7,11	NA	0	11,63	39,05	18,18	21,09	11,36	1,73	3,1	6,97	227,52	35,76	28,48	111,87	0,14	0,16	1,16	36,97	13,81	151,31	7,47	NA	0	11,74	41,99	15,69	17,78	10,76	2,97	4,26	8,49	250,35
1428	8,76	10,32	68,45	5,33	6,51	6,89	2844,87	482,6	408,07	158,18	0,15	0,18	1,18	20,8	15,13	62,45	NA	17177,35	0	94,08	54,14	-4,58	-5,5	-3,19	4,42	5,79	6,29	253,4	54,46	39,84	20,16	0,17	0,2	1,2	10,35	16,73	-27,36	NA	6703,11	0	10,39	148,66	-2,93	-3,46	-1,89	5,08	6,33	6,87	235,03
1429	-1,64	-3,35	NA	1,1	1,1	1,1	NA	NA	NA	NA	0,51	1,04	2,04	-1,64	51,07	-3,21	1,12	NA	0	NA	0	-7,24	-8,63	-1577,86	0,43	0,93	0,93	79329,33	6314,79	12660,52	NA	0,16	0,19	1,19	-6,97	16,14	-4,74	0,99	-1202,33	0	58,62	-26,1	-7,66	-8,68	-34,63	4,28	5,24	5,25	1650,56
1430	16,7	27,38	11,56	1,53	2,16	2,33	251,88	60,81	96,49	16,76	0,39	0,64	1,64	39,6	39	72,38	11,24	NA	0	15,85	51,22	13,92	20,86	10,71	1,9	2,26	2,61	280,2	31,89	90	32,22	0,33	0,5	1,5	42,13	33,29	55,93	6	NA	0	21,72	68,4	17,16	21,47	14,52	2,67	3,65	4,6	308,97
1431	7,66	9,99	4,83	0,05	1,27	1,8	229,64	52,19	44,17	23,76	0,23	0,3	1,3	22,78	23,35	57,62	1,22	47843,43	0	9,54	44,3	8,72	12,01	5,61	0,04	1,46	1,83	234,11	77,52	55,7	21,24	0,27	0,38	1,38	23,67	27,34	49,83	1,34	37269,13	0	9,61	48,15	2,83	3,54	1,68	0,13	1,84	2,36	216,53
1432	60,03	74,83	41,53	3,66	4,63	4,81	251,84	41,41	42,61	7,65	0,2	0,25	1,25	81,42	19,78	344,29	4,97	NA	0	14,8	20,23	42,42	70,96	32,33	3,88	4,98	5,03	277,42	38,03	34,73	2	0,4	0,67	1,67	62,09	40,22	144,98	2,49	NA	24,33	14,99	21,05	49,2	75,92	34,45	2,64	3,08	3,1	255,57
1433	32,05	39,89	9,25	4,06	5,5	5,82	105,03	25,78	17,88	5,79	0,2	0,24	1,24	79,35	19,65	163,95	-65,54	NA	0	13,65	52	9,14	10,57	3,98	6,1	8,31	8,72	158,3	39,69	17,94	7,37	0,13	0,16	1,16	49,64	13,5	65,92	-92,56	NA	0	17,61	75,74	38,8	54,35	13,76	1,2	3,39	3,7	129,44
1434	-39,81	82,87	-15,56	0,1	0,14	0,2	142,29	6,69	184,51	11,74	1,48	-3,08	-2,08	38,89	148,03	-19,58	-0,47	NA	5,52	30,77	152,42	9,5	-17,93	2,28	0,01	0,06	0,12	87,24	6,22	113,87	6,92	1,53	-2,89	-1,89	114,55	152,99	18,25	-0,47	NA	5,49	25,18	77,06	-6,04	-9,01	-1,65	0,02	0,35	1,08	99,93
1435	-3,95	-6,16	-7,16	0,01	0,21	0,54	659,07	44,21	184,65	73,98	0,36	0,56	1,56	6,92	35,85	7,29	0,81	20086,43	5,05	19,7	78,07	4,22	6,13	5,07	0,01	0,31	0,83	438,07	36,88	100,83	64,35	0,31	0,46	1,46	17,37	31,28	40,73	0,93	36127,58	4,79	15,84	52,03	1,16	1,46	1,15	0,01	0,45	1,2	362,78
1436	0,26	0,39	0,24	0,04	0,41	2,96	338,2	35,01	96,1	248,54	0,33	0,49	1,49	25,96	32,87	11,42	4,77	NA	0	23,88	80,85	-18,07	-35,48	-35,95	0,03	0,69	3,59	724,35	105,55	160,82	472,06	0,49	0,96	1,96	3,51	49,08	-36,81	2,87	NA	0	42,94	415,38	-2,35	-4,74	-6,35	0	0,72	3,75	986,43
1437	-2,01	-7,38	-3,06	0,09	0,31	0,63	553,48	67,86	303,85	97,87	0,73	2,67	3,67	20,56	72,75	-2,76	0,58	NA	0	34,31	97,44	-11,73	-15,4	-22,63	0,36	0,77	1,53	702,09	38,97	96,74	74,65	0,24	0,31	1,31	6,78	23,82	-49,25	1,05	NA	0	35,71	185,75	-23,19	-37,71	-37,74	0,13	0,44	0,95	594,15
1438	3,6	7,58	3,27	0,59	2,6	3,16	330	162,82	82,68	47,09	0,36	0,76	2,1	39,39	52,48	16,54	3	NA	0	32,44	77,96	11,37	21,57	5,6	0,29	3,06	3,11	179,27	126,68	47,89	2,73	0,47	0,9	1,9	50,89	47,27	28,5	3,41	NA	0	19,46	58,77	8,29	21,5	7,08	0,16	1,86	1,9	311,58
1439	-264,53	245,31	-55,37	0,02	0,17	0,47	60,28	23,61	156,61	48,08	2,08	-1,93	-0,93	-207,52	207,83	-127,28	NA	NA	0	11,93	-28,31	-13,95	38,48	-3,26	0,32	0,39	0,73	85,08	7,98	114,65	39,43	1,36	-3,76	-2,76	30,44	136,25	-10,24	NA	NA	0	10,38	125,1	42,64	320,28	12,91	0,59	0,73	1,15	110,54
1440	6,01	-16,14	2,24	0,65	0,84	0,84	135,94	22,36	122,19	0	1,37	-3,68	-2,68	57,6	137,24	31,6	0,27	NA	0	19,27	42,81	-12,85	19,75	-2,54	0,44	0,7	0,7	71,96	24,1	93,19	0	1,65	-2,54	-1,54	92,99	165,09	9,36	-8,16	NA	0	20,92	73,18	-46,76	35,37	-15,5	0,35	0,45	0,45	120,99
1441	13,86	53,76	8,95	-0,16	0,67	0,67	235,22	143,31	172,4	0	0,74	2,88	3,88	27,18	74,23	32,89	0,51	NA	0	8,61	14,92	13,5	32,95	7,04	0,38	0,91	0,91	189,71	58	82,83	0	0,59	1,44	2,44	54,41	59,03	30,84	0,9	NA	14,62	21,32	55,77	4,28	8,55	2,33	0,15	1,03	1,03	198,22
1442	0	0	NA	NA	NA	NA	NA	NA	NA	NA	0	0	1	0	0	NA	NA	NA	0	NA	NA	0	0	NA	NA	NA	NA	NA	NA	NA	NA	0	0	1	0	0	NA	NA	NA	0	NA	NA	3,83	3,83	20,18	NA	NA	NA	1924,58
1443	2,9	17,57	1,45	0,28	0,96	0,96	178,57	0,68	121,31	0	0,83	5,06	6,06	5,81	83,5	12,03	0,92	NA	0	1,46	21,21	2,36	20,18	0,63	0,14	0,39	0,48	96,95	20,73	84,69	7,61	0,88	7,57	8,57	21,54	88,33	19,43	0,2	NA	0	5,11	49,76	NA	NA	NA	NA	NA	NA	NA
1444	0,64	2,29	0,46	0,43	1,63	2,19	261,7	62,16	51,88	29,61	0,72	2,57	3,57	21,09	72	26,11	1,43	11665,65	30,92	14,7	50,02	0,98	3,57	0,41	0,06	1,49	1,76	150,97	54,5	21,78	10,24	0,72	2,62	3,62	26,21	72,41	31,69	1,35	NA	41,06	10,46	52,25	0,5	1,95	0,31	0,05	0,94	1,19	227,07
1445	40,22	60,7	16,33	0,99	1,76	2,88	147,8	31,24	40,29	45,69	0,34	0,51	1,51	136,11	33,74	135,33	3,55	26261,13	0	38,94	63,96	51,94	74,58	16,71	1,42	2,16	3,48	117,11	20,68	27,79	37,12	0,3	0,44	1,44	171,76	30,37	191,71	4,79	34593,97	0	38,55	61,74	33,68	46,09	12,37	0,72	1,56	3,61	134,01
1446	16,96	115,98	3,76	0,38	0,96	0,96	80,64	31,28	53,81	NA	0,85	5,84	6,84	66,79	85,38	34,98	0,68	13340,8	0	11,04	62,5	-7,89	-91,79	-6,99	0,17	1,87	2,24	322,61	184,73	109,08	41,44	0,91	10,64	11,64	10,11	91,41	4,31	0,39	NA	0	15,95	70,12	18,86	56,17	2,49	0,1	0,82	1,12	48,2
1447	NA	NA	NA	NA	NA	NA	NA	NA	NA	NA	NA	NA	NA	NA	NA	0	NA	0	NA	NA	NA	NA	NA	NA	NA	NA	NA	NA	NA	NA	NA	NA	NA	NA	NA	NA	0	NA	0	NA	NA	NA	-13,51	7,55	-5,36	0,05	0,23	0,23	144,69
1448	12,17	62,59	5,74	0,21	0,21	0,24	171,68	0	54,48	1,34	0,52	2,66	5,14	13,84	80,56	70,42	0,43	NA	0	0,79	5,84	7,68	22,54	20,5	0,18	0,18	0,2	972,19	0	354,79	10,28	0,37	1,08	2,94	7,68	65,94	110,18	0,37	NA	0	0	0	-2,21	-23,58	-2,64	0,01	0,3	0,3	435,84
1449	9,27	16,9	5,95	0,01	0,69	1,18	233,59	58,74	85,8	42,56	0,42	0,77	1,82	34,93	45,16	60,25	1,06	18990,79	0	16,47	49,83	6,56	11,07	4,49	0,01	1,36	1,8	249,56	115,34	85,81	38,04	0,39	0,66	1,69	30,81	40,76	56,18	1,65	NA	0	16,63	51,13	5,31	6,85	3,34	0,04	2,93	4,22	229,36
1450	26,65	-63,8	17,42	0,65	3,75	3,75	237,92	111,03	35,88	NA	1,42	-3,39	-2,39	88,79	141,77	33,21	1,99	20098,71	0	40,62	52,47	62,94	292,77	29,42	1,34	2,65	2,65	170,12	63,4	48,57	NA	0,79	3,65	4,65	141,03	78,5	104,22	3,05	NA	0	36,5	46,39	40,8	59,33	14,66	1,33	3,03	3,04	131,1
1451	2,52	6,32	0,96	0,14	0,62	0,64	138,33	35,51	74,13	1,9	0,6	1,5	2,51	64,61	60,14	44,85	0,71	NA	0	23,6	66,32	6,74	16,32	2,31	0,27	0,52	0,54	124,84	16,99	68,05	1,68	0,59	1,42	2,42	76,55	58,69	44,57	0,65	NA	0	23,94	68,22	7,36	18,49	3,28	0,6	0,84	0,85	162,47
1452	3,33	26,06	2	0,04	0,45	0,67	218,18	68,81	168,18	36,36	0,87	6,82	7,82	45,58	87,21	15,89	0,4	16916,5	0	25,32	72,7	12,01	59,26	7,14	NA	NA	NA	216,32	48,6	NA	37,11	0,8	3,93	4,93	52,08	79,73	24,91	0,51	28505	0	23,81	63,36	6,07	21,45	2,68	0,14	0,63	0,94	161,37
1453	1,4	16,62	4,85	0,03	0,94	1,56	1255,82	72,49	62,63	51,03	0,18	2,09	11,83	8,09	91,54	27,98	0,19	NA	1,41	23,06	58	1,9	14,85	6,57	0,14	1,22	2,16	1259,51	50,31	46,49	44,44	0,15	1,16	7,82	8,87	87,21	48,41	0,24	NA	0	24,12	84,54	0,12	0,91	0,51	0,12	0,9	1,89	1541,59
1454	22,06	67,39	11,4	1,3	1,99	2	188,16	42,28	61,36	0,83	0,67	2,05	3,05	64,14	67,26	88,36	1,96	NA	0	21,75	48,76	-1,55	-34,58	-1,36	0,16	0,38	0,39	319,57	52,59	134,24	0,42	0,96	21,26	22,26	22,58	95,51	27,25	0,36	NA	30,7	21,19	49,09	9,04	14,44	9,32	0,69	1,86	1,86	376,29
1455	9,3	21,99	13,06	0,51	1,19	1,36	511,48	195,79	287,32	49,49	0,58	1,37	2,37	16,12	57,72	31,79	1,93	-33703,86	0	9,59	-7,2	37,5	49,14	37,61	3	3,69	3,9	365,05	55,75	81,3	17,7	0,24	0,31	1,31	45,93	23,69	197,69	6,51	-77489,5	0	8,46	-14,76	66,47	93,82	47,16	1,95	3,18	3,18	258,97
1456	8,21	15,87	7,86	0,29	1,95	2,62	348,65	122,45	80,11	54,65	0,37	0,72	1,93	51,19	48,29	26,65	1,37	11117,42	0	41,17	93,24	19,88	37,27	17,37	0,01	2	2,38	318,11	157,55	71,05	31,71	0,35	0,67	1,87	53,65	46,66	58,46	1,49	NA	3,85	29,51	58,58	1,59	2,83	1,81	0	2,02	2,39	416,49
1457	13,82	94,71	4,14	0,34	1,27	1,43	75,88	67,05	72,06	11,74	0,85	5,86	6,86	41,53	85,41	16,75	3,27	5474,33	0	8,31	59,65	31,16	97,84	4,81	0,27	0,93	1,13	56,25	22,08	33,32	6,87	0,68	2,14	3,14	87,53	68,16	49,74	1,01	13011,38	0	8,71	58,35	14,63	32,32	2,5	0,18	1,21	1,49	62,35
1458	26,19	38,67	13,42	0,24	1,59	2,45	186,51	70,07	27,09	45,22	0,32	0,48	1,48	68,25	32,28	107,26	2,62	88860,58	13,39	21,55	45,12	33,58	45,83	22,11	0,31	2,48	3,41	239,65	121,26	33,15	53,24	0,27	0,36	1,36	67,36	26,72	142,72	4,43	NA	9,61	22,24	39,34	27,66	33,74	20,44	0,59	3,8	5,29	269,78
1459	-45,07	-104,97	-41,29	0,74	1,11	2,06	333,46	54,9	148,18	141,56	0,57	1,33	2,33	-24,47	57,06	-68,16	6,27	NA	0	18,87	259,37	2,47	6,5	1,69	0,24	0,95	1,83	248,18	91,06	128,02	114,49	0,62	1,63	2,63	20,54	61,95	8,86	9,83	NA	0	12,32	109,14	-12,92	-53,2	-3,81	0,23	1,22	1,84	107,77
1460	1,23	1,37	0,6	4,82	7,75	7,75	175,89	0	17,31	0	0,1	0,11	1,11	1,23	9,95	264,03	3,93	NA	0	0	0	4,85	5,4	2,98	3,9	7,2	7,2	223,25	NA	22,48	NA	0,1	0,11	1,11	4,85	10,18	277,94	3,37	NA	0	0	0	5,38	5,87	2,8	4,81	7,33	7,33	189,63
1461	13,36	14,92	9,48	0,55	8,43	8,43	258,19	206,39	26,22	NA	0,1	0,12	1,12	14,79	10,43	166,68	6,73	136902	0	1,01	6,58	22,27	25,74	13,5	0,6	6,74	6,74	220,68	179,08	29,13	0	0,13	0,16	1,16	23,63	13,46	180,63	8,75	NA	0	0,82	4,36	16,37	17,81	12,51	2,5	12,49	12,49	279,09
1462	-3,52	-18,07	-9,35	0	1,15	1,49	966,07	528,92	460,32	157,05	0,8	4,13	5,13	-1,16	80,5	-1,41	0,7	12306,5	0,31	6,28	69,32	0,08	0,29	0,21	0,01	1,01	1,57	973,73	444,98	442,65	249,34	0,73	2,65	3,65	2,26	72,61	3,52	1	NA	0	5,84	43,51	-19,21	-94,56	-48,43	0	0,39	0,85	920,1
1463	-161,85	-171,26	-59,12	18,2	18,2	18,2	132,95	0	7,22	0	0,05	0,06	1,06	-161,85	5,49	-2945,71	NA	NA	0	0	0	-267,15	563,08	-61,05	0,65	0,68	0,68	83,18	3	120,1	0	1,47	-3,11	-2,11	-267,15	147,45	-181,19	NA	NA	1,46	0	0	53,32	-130,63	51,35	0,64	0,71	0,71	351,55
1464	-3,84	107,77	-4,67	0,03	0,06	0,06	442,59	12,79	453,32	0	1,04	-29,08	-28,08	16,56	103,56	-3,71	-0,04	NA	0	24,81	123,17	0,07	-2,66	0,08	0,18	0,24	0,24	403,58	24,11	410,27	NA	1,03	-36,88	-35,88	11,99	102,79	0,07	-0,04	NA	0	13,21	113,13	NA	NA	NA	NA	NA	NA	NA
1465	8,8	9,81	7,61	0,6	6,74	8,67	314,6	134,68	15,83	43,19	0,1	0,11	1,11	19,98	10,25	134,46	2,39	49417,93	1,97	9,66	42,47	3,76	4,01	3,09	0,54	14,32	18,43	299,33	139,26	10,11	42,06	0,06	0,07	1,07	14,99	6,33	119,16	2,6	41866,75	0	9,24	51,22	-1,44	-1,6	-2,4	1,28	12,34	15,13	608,17
1466	0,43	28,17	0,2	0,09	0,37	0,6	167,78	42,75	146,45	35,22	0,98	64,37	65,7	13,1	98,39	6,93	0,16	NA	NA	5,84	62,44	4,13	26,47	2,15	0,14	0,47	0,81	189,83	46,83	133,44	46,9	0,84	5,4	6,41	14,73	84,53	11,48	0,62	26497,76	NA	5,53	50,2	6,16	54,16	2,26	0,2	0,43	0,7	133,66
1467	3,63	11,92	2,68	0,21	0,83	0,83	268,86	51,86	83,37	NA	0,7	2,29	3,29	3,63	69,59	38,83	1	NA	0	0	0	6,11	41,05	4,86	0,07	0,62	0,62	289,49	49,57	90,72	NA	0,85	5,71	6,71	6,11	85,11	29,2	0,94	NA	0	0	0	3,75	27,17	2,93	0,11	0,78	0,78	285,7
1468	24,93	53,76	19,78	0,17	0,7	4,18	288,77	26,32	49,05	173,08	0,54	1,16	2,16	46,97	53,63	62,37	2,95	13077,71	0	17,49	45,55	7,08	14,41	8,62	0,17	0,74	4,33	442,92	45,72	80,36	292,94	0,51	1,03	2,03	27,83	50,83	26,27	3,99	NA	0	25,25	55,92	1,5	3,19	2,29	0,87	3,71	23,54	558,05
1469	44,62	71,25	23,97	1,61	2,48	2,48	195,55	60,57	69,4	0,03	0,37	0,6	1,6	59,43	37,38	127,9	5,97	134456	0	7,96	20,33	63,58	88,91	23,14	7,86	3,03	3,03	132,49	-169,6	35,08	0,05	0,28	0,4	1,4	89,33	28,49	246,5	3,99	141543,67	0	9,37	23,52	67,08	91,58	29,24	2,7	3,61	3,61	159,09
1470	4,28	5,46	2,67	-0,39	0,17	2,35	227,26	23,22	27,64	90,9	0,22	0,27	1,27	32,1	21,54	41,47	1,44	NA	6,02	17,37	74,22	4,26	6,21	2,84	0,23	0,53	1,87	242,77	19,74	21,5	90,95	0,31	0,46	1,46	29,72	31,35	26,96	1,5	NA	18,97	16,98	73,94	3,19	4,28	2,14	0,18	0,43	1,96	245,01
1471	0,95	1,87	0,21	1,06	1,52	1,72	78,66	17,08	37,88	8,03	0,49	0,97	1,97	52,31	49,2	9,42	3,22	NA	0	11,1	86,96	-1,13	-6,72	-0,4	0,73	1,02	1,15	127,29	18,58	63,29	8,4	0,83	4,94	5,94	50,26	83,16	9,32	1,21	NA	0	17,97	83,32	-5,96	-70,88	-1,71	0,55	0,81	0,92	104,48
1472	23,91	27,6	12,82	0,73	2,03	2,69	195,22	29,04	22,44	15,14	0,13	0,15	1,15	42,63	13,38	204,69	1,29	27773,4	1,68	10,04	35,55	32,89	37,44	14,56	1,3	2,48	2,82	161,17	22,28	18,91	6,54	0,12	0,14	1,14	54,99	12,14	315,22	1,33	35077,83	0	9,78	32,16	15,01	17,89	8,93	1,01	2,87	3,42	217,14
1473	-0,9	-9,54	-0,41	0,17	1,07	1,08	166,03	129,09	143,17	1,18	0,91	9,61	10,61	6,68	90,58	5,62	1,95	NA	0	3,46	39,17	33,39	91,7	17,85	0,09	1,55	1,61	194,6	174,3	118,64	6,58	0,64	1,75	2,75	35,74	63,58	54,27	61,93	NA	0	1,25	5,71	12,87	38,69	6,45	0,33	1,41	1,61	183
1474	0,47	1,84	0,55	0,14	0,63	1	425,23	73,92	86,55	54,91	0,64	2,48	3,9	12,26	74,33	14,57	0,83	NA	33,75	13,78	58,63	0,11	0,44	0,12	0,2	0,87	1,31	402,63	81,47	87,66	53,66	0,65	2,61	3,99	11,54	74,97	6,85	0,99	NA	33,81	12,64	63,64	0,23	0,86	0,25	0,19	0,81	1,22	395,26
1475	-5,36	-36,08	-2,41	0,14	1,33	1,4	163,57	104,12	87,35	5,87	0,85	5,74	6,74	106,91	85,16	9,49	1,41	NA	0	50,45	90,83	-9,69	-51,11	-1,88	0,63	1,89	2,01	70,67	33,85	26,82	3,29	0,81	4,27	5,27	223,12	81,04	18,67	1,74	NA	0	45,2	92,2	4,13	18,03	1,09	0,73	1,75	1,75	96,23
1476	16,86	18,59	8,61	5,96	10,24	10,98	186	62,81	14,68	11	0,09	0,1	1,1	37,48	9,34	189,81	7,45	NA	0	10,54	47,44	5,17	6,39	6,94	2,94	4,65	4,99	488,6	149,26	87,56	30,41	0,19	0,24	1,24	14,01	19,16	30,88	8,57	NA	0	11,87	52,08	11,69	13,74	8,47	3,06	5,98	6,41	264,67
1477	1,2	2,11	3,26	0,02	0,74	1,23	986,02	133,42	138,8	92,94	0,34	0,6	1,75	3,58	42,87	14,07	0,95	NA	4,76	6,44	52,5	1,06	1,79	1,49	0,05	0,73	1,91	509,74	52,05	48,51	91,82	0,31	0,53	1,69	3,74	40,76	16,32	1,07	NA	5,65	3,75	40,48	1,08	1,82	1,71	0,21	1,38	2,11	575,87
1478	-15,94	-764,85	-8,31	0,24	1,03	1,3	189,84	104,65	132,75	35,99	0,97	46,55	48	63,83	97,92	-14,79	0,54	7897,83	0	41,6	131,98	2,91	67,27	2,09	0,04	1,16	1,16	261,12	245,6	219,02	0,4	0,96	22,13	23,13	35,19	95,68	4,08	3,28	NA	0	23,16	92,15	16,36	74,08	12,21	0,17	1,27	1,57	272,44
1479	2,89	32,56	10,35	0,06	0,17	0,51	1303,89	71,55	678,59	234,53	0,63	7,05	11,27	4,87	91,13	24,01	0,26	NA	9,95	7,11	14,27	2,88	5,05	8,76	0,15	0,59	1,97	1105,74	73,2	70,67	232,54	0,15	0,27	1,75	5,38	42,94	110,49	0,82	NA	8,73	7,59	16,41	6,19	9,55	17,91	1,07	1,71	4,13	1055,71
1480	19,02	93,61	6,98	0	1,66	1,66	133,63	131,86	79,6	NA	0,8	3,91	4,92	20,42	79,68	23,96	140,86	195668	0	0,51	5,56	1,55	5,38	1,5	0,02	1,38	1,38	353,04	299,73	219,89	NA	0,71	2,47	3,47	6,67	71,22	7,73	2,94	68698	0	4,97	42,5	4,46	32,55	1,79	0	1,14	1,14	146,57
1481	24,61	48,7	16,81	0,37	0,37	0,42	248,72	0,09	26,26	6,86	0,49	0,98	1,98	53,84	49,47	62,45	0,69	34586	37,19	19,97	39,18	36,19	55,23	23,76	0,37	0,39	0,47	239,02	1,14	26,53	4,72	0,34	0,53	1,53	70,81	34,48	128,49	0,89	NA	13,38	22,73	36,82	23,4	30,34	14,47	0,16	0,28	0,4	225,71
1482	2,13	6,1	2,54	0	0,39	0,68	433,08	64,4	154,7	47,75	0,65	1,86	2,86	9,09	65,09	12,22	0,82	NA	25,95	8,28	32,52	5,92	16,21	7,31	0	0,49	0,72	449,46	67,32	110,64	31,99	0,63	1,74	2,74	13,16	63,51	15,74	0,82	NA	30,73	8,94	41,69	5,31	13	5,61	0,01	0,8	1,12	385,8
1483	-18,98	-31,06	-18,59	2,48	2,57	2,57	322,24	12,93	137,13	0	0,39	0,64	1,64	-18,98	38,89	-48,81	NA	NA	0	0	0	15,09	22,77	22,12	1,88	2,72	2,96	533,48	150,2	177,95	44,28	0,34	0,51	1,51	15,09	33,73	44,75	NA	NA	0	0	0	27,92	35,39	53,05	2,68	3,2	3,53	693,51
1484	3,7	6,79	0,87	0,4	1,89	2,2	85,45	57,46	38,46	11,98	0,46	0,83	1,83	9,66	45,5	8,14	NA	NA	0	1,4	51,7	1,1	2,92	NA	0,26	0,53	0,96	NA	NA	NA	NA	0,62	1,66	2,66	1,1	62,38	1,76	0,93	NA	0	NA	NA	4,09	12,23	0,94	0,24	0,79	1,12	83,52
1485	5,19	56,38	2,51	0,05	1,25	1,45	176,13	35,44	30,84	6,17	0,91	9,86	10,86	166,5	90,8	14,65	0,98	8932,56	0	78,05	88,57	8,92	46,34	3,78	0,05	1,14	1,38	154,09	29,42	27,84	6,63	0,81	4,19	5,19	191,71	80,75	22,11	0,98	NA	0	77,38	87,59	10,92	33,17	4,14	0,02	0,55	0,7	138,5
1486	1,03	2,4	2,02	0,28	2,84	10,43	714,79	57,94	22,65	174,35	0,57	1,34	2,34	28,66	57,2	7,64	1,45	11139,39	0	54,26	76,34	-0,59	-1,32	-1,1	0,19	1,85	9,26	681,22	41,7	25,08	188,41	0,56	1,25	2,25	31,12	55,62	5,16	1,47	NA	0	59,34	82	7,13	14,28	11,07	0,43	1,69	7,32	566,58
1487	8,03	11,28	34,35	0,02	4,41	4,41	1557,71	1532,86	349,31	NA	0,29	0,41	1,41	8,03	28,86	27,82	NA	NA	0	0	0	2,47	3,21	71,8	0,04	5,94	5,94	10580,75	10394,64	1760,4	NA	0,23	0,3	1,3	2,47	23,01	10,73	NA	NA	0	0	0	2,45	3,06	15,56	0,11	4,99	4,99	2320,43
1488	21,98	67,07	21,87	1,49	1,5	1,5	362,09	1,87	240,38	NA	0,67	2,05	3,05	21,98	67,23	32,74	NA	NA	0	0	0	-0,11	-0,8	-0,1	0,89	1,06	1,06	315,97	46,34	267,68	NA	0,86	5,98	6,98	-0,11	85,67	-0,13	1,58	NA	0	0	0	-35,37	154,46	-78,42	0,62	0,74	0,75	809,35
1489	38,32	40,91	56,99	0,63	16,1	16,36	541,32	504,12	32,61	8,54	0,06	0,07	1,07	43,74	6,33	622,88	278,79	NA	0	8,06	10,93	52,85	55,43	47,28	1,14	22,31	23,47	325,68	290,56	13,72	16,08	0,05	0,05	1,05	61,52	4,66	1152,16	7416,17	NA	0	7,77	11,52	51,64	54,26	43,12	1,97	19,89	22,61	304,75
1490	31,53	33,82	18,97	10,57	13,94	14,8	218,98	47,23	14,01	12,24	0,07	0,07	1,07	36,81	6,76	497,85	33,4	NA	0	3,17	11,56	0,58	0,66	0,59	3,57	7,2	8,06	372,45	158,8	43,69	37,79	0,12	0,14	1,14	6,4	11,98	4,85	21,47	9804,5	0	5,96	85,97	19,59	22,21	12,73	5,67	6,57	7,4	237,21
1491	8,14	26,28	2,41	0,22	1,27	1,27	107,75	77,23	73,57	0	0,69	2,23	3,23	8,14	69,04	20,33	2,62	NA	0	0	0	-3,46	-14,97	-0,88	0,13	1,05	1,23	92,86	65,22	70,62	12,68	0,77	3,33	4,33	-3,46	76,9	2,08	4,56	NA	0	0	0	5,53	23,42	2,37	0,49	1,31	1,31	156,53
1492	0,05	0,16	0,06	0,01	0,13	0,46	449,79	15,49	127,85	42,53	0,67	2,08	3,09	15,28	67,65	6,47	0,8	NA	20,24	18,82	69,8	0,02	0,07	0,02	0,03	0,13	0,54	399,46	13,06	129,02	54,32	0,7	2,31	3,31	15,1	69,79	6,31	0,8	NA	20,04	16,55	68,14	3,43	9,67	2,86	0,01	0,16	0,49	304,35
1493	5,88	40,48	1,86	0,01	0,89	1,14	115,3	80,53	75,38	23,38	0,81	5,6	6,88	59,99	85,47	12,33	3,11	13088,01	13,87	17,14	81,72	4,08	38,05	1,56	0	0,8	1,1	139,05	94,03	102,46	34,99	0,87	8,16	9,33	44,93	89,29	8,42	2,23	NA	10,77	15,61	82,01	1,5	10,78	0,45	0	0,9	1,14	110,22
1494	19,12	-83,75	10,73	0,35	0,64	0,64	204,24	70,45	146,02	NA	1,23	-5,38	-4,38	48,58	122,83	22,39	-0,97	NA	49,17	16,53	35,19	13,96	39386,36	13,22	0,4	0,67	0,72	344,69	90,46	162,35	16,19	1	2820,62	2821,62	39,09	99,96	21,09	0,03	15721,67	51,42	23,8	52,92	10,97	99,78	11,11	0,5	0,87	0,89	369,52
1495	0,62	0,74	0,64	0,06	1,94	6,19	372,21	111,69	30,66	256,05	0,16	0,2	1,2	5,53	16,34	3,8	NA	6391	7,83	5,02	79,11	1,83	21,98	0,97	0,02	0,26	0,99	192,89	38,94	145,22	116,29	0,92	11,04	12,04	12,87	91,7	8,36	0,97	NA	6,68	5,85	53,3	0,75	9,45	0,67	0,01	0,13	0,98	329,46
1496	3,82	4,46	3,05	1,71	4,54	4,61	290,07	87,46	30,97	2,3	0,14	0,17	1,17	31,31	14,22	96,15	1,77	24760,09	0	21,91	62,33	-2,95	-3,2	-2,58	0,54	7,58	7,85	319,21	138,23	19,64	5,4	0,08	0,09	1,09	30,04	7,87	89,14	1,83	20225,55	0	28,93	78,93	-15,23	-16,42	-16,71	3,17	6,46	6,78	400,52
[truncated: 2,581 more rows]
[truncated: 14 more columns]
