# Supplementary material for: Bankruptcy prediction using ensemble of autoencoders optimized by genetic algorithm
Source: PeerJ Comput Sci. 2023 Jun 8;9:e1257. doi: 10.7717/peerj-cs.1257 (PMC10280414; doi:10.7717/peerj-cs.1257)
Supplement: Supplemental Information 1 [file peerj-cs-09-1257-s001.zip › nonbankrupt_manufacture_14_year_11_12_13.csv]

	V1	V2	V3	V4	V5	V6	V7	V8	V9	V10	V11	V12	V13	V14	V15	V16	V17	V18	V19	V20	V21	V22	V23	V24	V25	V26	V27	V28	V29	V30	V31	V32	V33	V34	V35	V36	V37	V38	V39	V40	V41	V42	V43	V44	V45	V46	V47	V48	V49
1	0,36	0,82	0,86	0,04	0,2	0,44	873,17	71,33	394,98	108,05	0,56	1,28	2,28	5,73	56,2	11,66	0,63	9813	9,42	12,87	37,06	0,47	1,1	1,05	0,07	0,23	0,52	817,07	69,05	419,7	132,51	0,58	1,36	2,36	5,57	57,56	10,59	0,62	9556,27	5,11	11,43	37,78	0,31	0,77	0,79	0,06	0,22	0,64	935,7
2	12,88	47,87	10,43	0,08	1,1	1,29	294,68	217,67	212,72	39,46	0,73	2,72	3,72	19,57	73,09	17,63	5,37	NA	0	5,42	28,13	6,44	20,32	6,21	0,8	0,95	1,03	352,23	32,87	214,12	15,48	0,68	2,16	3,16	12,92	68,31	14,46	1,07	18127,5	6,56	6,25	29,41	0,96	2,6	0,67	0,11	1,02	1,13	255,3
3	-0,61	-1,48	-0,07	0,96	0,37	0,97	38,77	-6,26	10,76	6,49	0,59	1,41	2,41	25,17	58,55	69,03	0,99	NA	0	2,75	34,22	0,29	1,03	0,06	0	0,57	1,14	74,57	27,56	42,59	27,65	0,72	2,58	3,58	9,42	72,03	32,39	1,36	NA	7,75	1,87	30,91	-5,06	-25,08	-1,61	0,05	0,49	0,51	115,58
4	-9,27	-46,25	-3,41	0,32	0,88	1,17	133,82	49,52	87,54	25,84	0,8	3,99	4,99	6,92	79,96	-1,1	1,54	NA	13,71	5,95	80,89	4,1	20,68	1,81	0,14	0,53	0,87	160,88	49,08	119,45	42,38	0,8	4,04	5,04	58,06	80,15	15,67	0,64	22078	3,14	23,78	77,75	2,51	13,58	1,41	0,12	0,67	0,67	204,23
5	0,03	0,36	0,02	0,22	0,65	1,14	249,1	92,67	158,68	106,92	0,92	10,82	11,82	25,77	91,54	0,03	NA	NA	23,3	17,61	92,02	0,03	1,35	0,02	0,2	0,61	1,04	231,85	90,93	156,48	94,82	0,98	51,11	52,11	30,91	98,08	0,03	NA	7989,63	27,19	19,62	98,89	0,06	3,35	0,03	0,4	1,11	1,59	216,65
6	42,08	72,38	14,68	0,15	1,45	2,25	126,97	62,33	47,85	39,38	0,42	0,72	1,72	84,37	41,85	108,09	4,32	26662,42	0,16	14,75	43,57	6,84	11,12	4,05	0,41	1,35	2,42	215,89	72,85	76,53	83,18	0,38	0,62	1,62	41,47	38,46	25,36	4,95	15285,25	0,17	20,48	72,17	-0,9	-2,16	-0,59	0,17	0,92	1,5	241,43
7	29,22	138,38	12,61	0,38	1,26	1,29	157,14	94,49	80,04	3,72	0,79	3,74	4,74	51,13	78,89	41,99	2,77	24834	26,54	9,46	31,92	21,68	47,7	8,79	1,65	2,48	2,52	147,94	44,57	53,42	1,76	0,55	1,2	2,2	44,98	54,55	47,81	7,84	29563	16,41	9,44	33,76	3,21	6,38	1,48	1,29	1,88	2,05	168,13
8	2,16	6,87	1,01	0,51	1,42	1,45	169,59	74,15	63,77	2,87	0,69	2,18	3,18	14,72	68,55	15,76	1,77	NA	10,98	5,85	74,72	2,59	7,32	1,22	0,53	1,46	1,49	171,66	90,33	63,21	3,03	0,65	1,82	2,82	22,82	64,56	17,97	2,93	NA	20,05	9,51	65,32	2,93	16,23	2,4	0,19	0,98	0,99	298,81
9	0,98	1,38	3,02	262,47	470,62	470,71	1120,5	90,03	0,43	0,04	0,19	0,26	1,41	0,98	28,84	76,42	1,1	NA	18,77	0	0,01	2,74	3,73	8,61	13,96	16,04	16,05	1145,85	25,1	12,02	0,04	0,17	0,23	1,36	2,75	26,57	86,56	1,08	NA	15,67	0,02	0,04	0,67	0,87	1,8	5,47	6,72	6,73	977,09
10	18,13	22,9	17,01	3,73	7,55	7,89	341,58	161,57	42,29	14,56	0,21	0,26	1,26	61,64	20,84	128,46	101,52	NA	0	40,84	67,12	7,71	12,03	7,63	1,28	4,29	4,46	361,42	237,94	78,97	13,53	0,36	0,56	1,56	58,31	35,95	21,77	92,58	41711,28	0,03	50,11	78,81	25,85	64,25	20,37	3,3	4,54	4,75	286,88
11	-6,71	-17,89	-9,29	0,02	0,19	0,23	504,02	44,71	277,99	11,32	0,61	1,63	2,67	8,26	62,51	7,43	0,49	NA	5,2	20,73	50,91	-0,56	-1,55	-0,98	0,09	0,2	0,26	633,24	42,09	377,09	21,81	0,63	1,75	2,75	11,6	63,66	0,46	0,47	8347,2	2,98	21,1	70,31	-0,11	-0,27	-0,32	0,18	0,23	0,28	1023,47
12	8,35	9,75	6,59	2,22	6,14	6,41	287,39	125,72	32,19	9,04	0,14	0,17	1,17	36,22	14,38	89,49	3,18	25857,26	0	22	63,96	2,53	2,96	2,33	2,08	5,22	5,6	335,4	129,04	41,36	16,24	0,14	0,17	1,17	28,94	14,41	48,95	2,91	23357,03	0	24,27	68,45	8,49	9,8	7,91	2,66	6,08	6,57	338,92
13	0,43	1,1	0,34	0,11	0,56	1,07	285,77	72,99	161,65	82,72	0,58	1,46	2,53	25,54	60,44	12,72	1,03	NA	0	19,71	78,24	0,39	0,99	0,3	0,22	0,64	1,13	280,52	69,65	162,37	79,62	0,59	1,5	2,54	25,03	60,57	11,89	1,19	NA	0	18,94	75,83	0,52	1,41	0,37	0,19	0,73	1,22	254,57
14	10,13	88,77	3,21	0,22	0,48	0,9	115,36	24,97	97,06	41,25	0,89	7,77	8,77	16,32	88,59	17,68	0,63	NA	0	1,96	26,89	9,1	49,51	123,87	0,25	0,7	0,94	4969,49	1666,51	3893,76	937,88	0,82	4,44	5,44	14,15	81,62	18,6	0,81	-362013	0	68,74	-1,58	6,71	48,29	431,35	0,02	0,55	0,73	23399,21
15	-38,97	-152,99	-30,98	0,2	0,89	0,95	289,34	125	182,99	11,44	0,75	2,93	3,93	-31,52	74,53	-26,61	0,92	-12638,5	0	5,93	-80,92	-2,75	-12,81	-2	0,31	1	1,09	266,16	132,86	192,93	16,98	0,79	3,66	4,66	3,85	78,55	17,12	1,36	34347,5	0	4,81	27,75	33,56	59,57	23,44	0,82	1,97	2,19	254,27
16	0,22	16,97	0,08	0,15	0,74	0,75	135,53	51,52	83,87	1,01	0,99	75,66	76,72	41,36	98,7	8,86	0,67	NA	13,47	15,32	79,15	13,65	92,54	4,26	0,13	0,77	0,78	113,78	41,92	62,4	0,72	0,85	5,77	6,78	51,8	85,25	23,71	0,75	29959,18	9,08	11,89	60,21	4,71	85,09	1,88	0,16	0,83	0,84	145,23
17	-0,98	-1,29	-274,09	12,54	15,93	15,93	101306,75	956,06	1620,89	NA	0,23	0,31	1,31	-0,98	23,5	-3,12	1,32	NA	0	0	0	-0,52	-0,67	-67,76	49,77	61	61	47490,01	2040,92	181,67	NA	0,22	0,29	1,29	-0,51	22,37	-1,34	1,3	NA	0	1,21	-3,13	-0,69	-0,89	-94,13	35,71	46,52	46,52	49729,1
18	10,9	22,66	18,59	0,36	0,46	1,04	267,79	25,13	318,65	186,6	0,52	1,08	2,08	10,9	51,89	31,19	1,06	NA	0	0	0	9,5	25,38	5,16	0,26	0,41	0,77	198,43	17,14	122,46	44,52	0,63	1,67	2,67	9,5	62,57	31,52	0,74	NA	0	0	0	17,17	35,65	8,56	9,1	9,79	9,97	181,44
19	1,1	1,14	50,13	0,13	24,02	24,02	16542,01	12838,78	537,55	0	0,03	0,03	1,03	1,1	3,29	61,48	4,59	NA	0	0	0	3,61	4,15	106,69	0,12	18,46	18,46	10797,14	8989,22	221,09	0	0,13	0,15	1,15	3,61	13,16	51,4	6,36	NA	11,08	0	0	0,13	0,15	4,63	0,2	18,95	18,95	12707,12
20	68,28	93,35	19,49	3,53	3,84	4	103,88	6,39	20,39	3,32	0,27	0,37	1,37	77,34	26,86	294,81	4,12	NA	0	2,59	8,4	-53,64	-90,02	-86,13	0	0,59	1,79	586,05	135,64	191,21	279,29	0,4	0,68	1,68	-38,53	40,41	-88,95	2,14	-4726	6,66	24,26	-125,3	-24,92	-43,38	-32,55	0,24	0,5	0,52	475,49
21	22,56	76,96	8,65	0,36	1,15	1,21	139,57	77,57	97,56	5,47	0,71	2,41	3,41	22,56	70,68	38,52	2,11	NA	0	0	0	30,23	82,71	13,69	0,05	0,67	0,97	165,23	63,97	103,4	31,23	0,63	1,74	2,74	30,23	63,45	63,63	0,96	NA	0	0	0	24,4	83,08	11,81	0,02	1,03	1,11	176,13
22	15,19	17,35	13,02	7,58	9,95	9,97	311,87	71,21	30,04	0,53	0,12	0,14	1,14	73	12,44	148,46	36,6	NA	0	49,53	72,17	15,46	19,77	14,4	2,52	4,76	4,77	339,98	151,9	67,64	0,59	0,22	0,28	1,28	41,86	21,84	76,14	22,96	33831,34	0	24,6	55,96	16,93	19,5	9,44	6,04	7,94	7,94	202,92
23	11,2	26,45	3,45	0,56	1,11	1,44	111,96	35,09	63,82	21,67	0,58	1,36	2,36	43,22	57,66	30,48	2,54	NA	0	9,85	57,36	8,55	18,4	3,41	0,44	1,25	1,53	145,61	61,84	76,88	22,29	0,54	1,15	2,15	38,66	53,53	28,9	2,62	27229,5	0	12,01	58,5	1,98	4,59	0,94	0,34	1,12	1,34	172,79
24	0,59	1,55	0,43	0,1	0,62	1,1	267,75	77,63	68,88	79,63	0,62	1,65	2,65	61,22	62,23	17,24	1,2	NA	35	44,6	83,01	1,16	2,85	0,55	0,1	1,01	1,39	172,04	88,87	72,04	37,51	0,59	1,45	2,45	70,55	59,18	13,34	2,12	18363,68	15,39	32,71	81,72	1,2	3,36	0,63	0,38	1,11	1,37	189,94
25	-52,85	109,05	-26,24	0,18	0,35	0,61	153,44	46,77	262,88	69,11	1,48	-3,06	-2,06	25,29	148,46	-35,6	-5,48	NA	0	38,8	302,57	-22,55	52,14	-14,29	0,04	0,22	0,49	231,23	61,18	325,98	87,73	1,43	-3,31	-2,31	37,39	143,25	-13,81	-1,46	NA	0	37,97	144,47	0,07	4,96	0,08	0,09	0,54	0,83	398,35
26	-34,93	-179,76	-15,97	0,01	0,96	1,3	166,45	116,45	79,14	43,08	0,81	4,15	5,15	20,1	80,57	-34,62	9,5	5708,8	26,67	25,16	172,84	5,01	17,44	2,64	0,01	1	1,46	192,16	127,71	72,07	59,29	0,71	2,48	3,48	64,19	71,25	9,89	52,81	7504,64	29,86	31,16	105,25	7,73	17,2	3,12	0,28	1,1	1,97	147,01
27	20,07	70,6	6,6	0,05	0,69	0,69	119,74	53,71	34,87	0,14	0,72	2,52	3,52	165,02	71,57	37,23	0,55	NA	41,96	47,68	82,73	34,08	84,75	13,04	0,01	0,43	0,43	139,69	33,36	39,17	0,12	0,6	1,49	2,49	157,95	59,79	65,67	0,54	15015,2	29,31	47,41	70,97	42,12	88,94	16,19	0,22	0,62	0,62	139,91
28	8,29	19,97	1,12	0,57	0,78	1,14	49,28	4,54	20,04	9,09	0,58	1,41	2,41	161,65	58,47	26,71	1,07	NA	10,24	20,76	88,87	12,05	26,78	1,91	0,69	1,1	1,69	57,86	6,06	16,03	9,53	0,55	1,22	2,22	143,47	55,01	38,7	1,28	12444	16,43	20,83	83,85	12,91	28,91	2,01	0,84	1,19	1,71	56,58
29	20,61	88,28	9,49	0,35	1,26	1,26	167,61	116,16	127,07	NA	0,77	3,28	4,28	20,86	76,66	27,74	7,06	NA	0	0,12	0,96	16,19	83,91	7,35	0,5	1,11	1,11	165,83	81,46	132,01	0,02	0,81	4,18	5,18	16,19	80,71	22,96	1,95	NA	0	0	0	2,44	46,92	1,29	0,3	0,85	0,85	191,7
30	8,24	13,78	5,26	0,83	1,11	2,51	232,45	17,42	73,57	104,5	0,4	0,67	1,67	21,67	40,24	28,67	4,06	15430	0	8,58	52,39	-1,21	-2	-0,48	0,99	2,03	4,15	145,5	22,02	22,56	48,5	0,39	0,65	1,65	28,74	39,38	8,46	2,55	18904,67	0	11,94	84,9	5,55	9,1	2,56	1,09	1,44	2,9	168,13
31	66,08	96,24	43,41	1,46	2,23	2,26	239,09	56,35	73,41	2,43	0,31	0,46	1,46	74,7	31,33	230,21	2,3	NA	0	5,66	8,93	35,27	95,24	39,35	0,63	0,92	0,92	407,16	71,19	252,47	1,18	0,63	1,7	2,7	41,2	62,96	62,71	0,88	74499	0	6,61	10,98	13,56	31,87	23,58	0,66	0,87	0,88	632,9
32	39,43	60,69	15,21	1,26	1,91	3	140,41	30,16	46,08	50,92	0,35	0,54	1,54	39,43	35,03	113,63	194	NA	0	0	0	22,92	45,89	8,45	0,28	1,15	2,11	134,59	54,78	62,71	61,25	0,5	1	2	22,92	50,05	46,54	NA	NA	0	0	0	29,23	74,4	6,6	0,08	0,73	1,74	82,14
33	-730,12	327,38	-15,57	0,11	0,31	0,31	6,5	4,94	24,8	0	3,23	-1,45	-0,45	3407,2	323,02	-226,03	NA	2855,17	0	88,24	119,06	-1,48	54,15	-3,19	0	0,84	0,84	786,21	668,53	795,41	NA	1,03	-37,53	-36,53	0,98	102,74	-0,61	-0,21	839	0	5,31	171,63	4,16	173,99	2,44	0,02	1,03	1,03	213,76
34	56,03	56,51	20,24	34,54	81,1	115,17	131,47	52,05	1,12	38,61	0,01	0,01	1,01	56,03	0,86	6631,68	147,12	NA	0	0	0	57,34	56,74	20,45	-33,27	-56,86	-94,74	130,21	31,8	-1,35	51,77	-0,01	-0,01	0,99	57,36	-1,05	-5586,42	320,72	NA	0	0,01	0,04	43,55	48,79	14,55	7,21	11,76	18,09	121,57
35	-20,24	-340,94	-538,82	0,07	0,1	1,06	9688,11	184,94	9005,65	8817,25	0,94	15,84	16,84	-20,24	94,06	-21,52	NA	NA	0	0	0	-19,94	142,42	-123,11	0,01	0,04	0,88	2254,1	50,45	2511,48	2155,13	1,14	-8,14	-7,14	-19,94	114	-17,49	NA	NA	0	0	0	-0,35	2,76	-3,59	0,13	0,14	0,89	3725,68
36	11,47	27,85	10,59	0,23	0,75	1,64	336,09	62,62	187,63	170,79	0,59	1,43	2,43	19,81	58,8	22,06	5,93	12838,54	0	7,7	52,78	6,17	10,88	4,78	0,13	1,61	2,02	282,72	169,42	117,05	49,37	0,43	0,76	1,76	15,59	43,27	19,72	3,88	31461,56	0	7,3	43,37	-48,43	-83,13	-81,7	0,25	1,68	2,23	614,12
37	1,87	11,29	1,06	0,21	0,62	0,86	206,63	49,18	117,63	29,89	0,83	5,05	6,05	2,43	83,47	7,47	0,84	125558	25,84	0,32	4,3	3,88	12,93	2,85	0,29	0,43	0,79	268,12	12,67	85,37	33,27	0,7	2,33	3,33	4,77	69,95	15,18	0,9	82657	37,55	0,65	6,46	0,65	2,63	2,34	0,18	0,27	0,47	1315,2
38	0,48	0,88	0,12	0,8	0,98	0,98	88,62	7,25	40,17	0	0,46	0,85	1,85	87,01	45,83	7,44	1	NA	0	21,07	91,99	0,46	0,84	0,11	0,78	0,99	0,99	85,99	8,05	37,9	NA	0,45	0,81	1,81	91,95	44,68	7,75	1,06	NA	0	21,55	93,15	0,6	2,24	0,24	0,95	1,04	1,04	146,35
39	7,66	13,89	9,4	0,96	1,16	1,24	446,91	29,85	62,3	12,4	0,42	0,76	1,81	24,41	44,89	28,53	0,95	NA	19,11	20,57	50,44	11,67	19,45	13,34	0,84	1,16	1,29	417,26	36,38	56,74	15,91	0,37	0,62	1,67	28,76	39,98	44,5	0,95	NA	14,01	19,53	46,42	13,66	20,13	13,87	1,39	1,79	1,9	369,63
40	3,56	16,46	1,8	0,02	0,3	0,78	184,19	37,14	58,71	64,56	0,78	3,62	4,63	33,45	78,38	8,66	0,6	NA	43,09	15,13	78,55	0,66	2,98	0,32	0	0,3	0,76	175,59	36,42	52,64	55,78	0,78	3,52	4,52	30,67	77,88	4,94	0,55	11780,81	40,86	14,44	82,88	1,67	6,57	0,84	0	0,29	0,75	184,08
41	11,5	30,93	3,12	0,2	0,25	1,47	98,75	2,94	60,55	75,22	0,62	1,67	2,69	67,04	62,83	20,72	5,34	NA	0	15,07	71,4	5,74	15,56	1,35	0,1	0,1	1,09	85,75	NA	52,58	52,63	0,63	1,7	2,71	59,41	63,12	16,31	1,2	6313,33	0	12,61	78,01	0,36	1,54	0,21	0,04	0,04	0,87	211,81
42	13,22	77,9	8,42	0,06	0,77	0,99	231,72	76,47	108,42	25,06	0,83	4,87	5,89	35,67	83,02	32,8	0,96	NA	26,31	14,29	40,76	10,02	37,94	5,23	0,23	1,42	2,22	190,46	39,38	33,11	26,59	0,73	2,75	3,78	45,14	73,58	36,32	1,31	17221,48	23,66	18,32	50,23	17,6	42,02	10,62	0,5	1,83	3,05	219,6
43	-33,33	-33,33	-69,99	NA	NA	NA	241,46	NA	NA	NA	NA	NA	1	-33,33	0	NA	NA	NA	0	0	0	19,76	55,12	18,58	1,03	1,56	1,56	343,25	113,17	217,19	NA	0,64	1,79	2,79	19,76	64,15	30,8	NA	NA	0	0	0	6,41	32,46	4,88	1,05	1,25	1,25	277,35
44	4,4	6,17	4,99	2,68	3,15	3,33	413,44	54,67	117,21	22,04	0,29	0,4	1,4	9,29	28,77	28,1	17,03	NA	0	5,56	99,52	2,35	3,14	5,33	3,37	3,82	3,96	827,38	79,31	174,84	24,26	0,25	0,34	1,34	7,89	25,13	21,87	5,18	6371,83	0	12,56	63,92	1,13	4,21	1,43	0,51	1,32	1,33	459,12
45	-5,59	-12,71	-2,26	0	0,34	0,85	147,07	18,12	35,35	28,35	0,52	1,19	2,27	3,85	56,02	1,41	0,87	6481,18	28,41	3,82	70,13	-5,83	-12,31	-1,92	0,01	0,22	0,78	120,37	8,54	30,27	22,05	0,49	1,03	2,11	4,99	52,59	0,23	0,85	NA	23,1	3,57	75,9	4,01	5,85	1,36	0,06	1,51	2,29	123,35
46	26,63	31,95	22,13	4	5,05	5,16	302,47	35,75	34,15	3,79	0,16	0,19	1,2	67,58	16,64	231,62	2,1	20662	1,8	34,03	63,19	6,79	7,25	4,79	13,33	16,25	16,61	257,32	29,97	10,32	3,8	0,06	0,07	1,07	61,73	6,27	273,94	2,92	20980	0	38,73	80,05	6,96	12,37	5,68	1,16	1,57	1,62	297,04
47	2,41	5,19	2,17	0,7	0,72	0,92	328,3	2,91	129,64	26,87	0,52	1,13	2,16	51,89	53,7	23,51	0,94	NA	0	44,63	81,43	6,86	12,61	5,14	0,57	0,84	1,08	273,78	26,26	96,32	23,82	0,45	0,83	1,84	65,38	45,62	40,96	1,05	16632,18	0	43,89	80,59	-9,77	-17,77	-7,43	0,39	0,47	0,75	276,85
48	-34,58	-38,9	-26,77	3,75	5,64	6,38	281,83	47,13	24,92	18,63	0,11	0,13	1,13	-25,1	11,12	-263,06	2,15	NA	0	7,33	-80,71	3,89	4,54	1,83	1	3,97	5,09	171,33	64,67	21,83	24,91	0,14	0,17	1,17	10,74	14,25	57,93	2,67	35975,75	0	3,21	39,63	2,83	3,12	1,32	3,21	7,36	8,37	169,72
49	4,39	6,79	2,3	0,41	1,21	1,48	191,32	45,12	31,94	15,73	0,35	0,55	1,55	56,5	35,28	46,11	1,23	11864,63	13,17	27,31	80,5	4,39	6,79	2,3	0,6	1,75	2,15	191,32	45,12	31,94	15,73	0,35	0,55	1,55	56,5	35,28	46,11	1,4	NA	13,17	27,31	80,5	1,53	2,65	0,84	0,55	1,47	1,75	199,52
50	3,82	54,23	3,08	0,09	0,71	0,75	293,84	143,18	232,5	10,17	0,93	13,2	14,2	14,56	92,96	4,96	2,3	NA	7,44	8,67	62,03	10,21	76,55	7,29	0,23	1,07	1,1	260,6	167,62	200,35	6,48	0,87	6,5	7,5	21,57	86,66	12,56	4,58	55564,02	4,31	8,11	44,24	12,11	52,14	7,09	0,31	1,2	1,26	213,11
51	1,45	4,34	0,71	0,51	0,51	0,64	153,41	0	116,51	14,74	0,66	1,98	2,98	1,45	66,45	19,57	0,58	NA	0	0	0	0,78	2,38	0,32	0,06	0,49	0,71	152,69	42,92	101,56	23,22	0,67	2,07	3,07	0,78	67,43	18,49	0,63	NA	0	0	0	27,4	71,33	9,31	0,83	1,38	1,41	123,72
52	0	0	NA	4,75	179	179	NA	NA	NA	NA	0	0	1	0	0,36	0	2,82	NA	0	NA	NA	0	0	NA	4,75	179	179	NA	NA	NA	NA	0	0	1	0	0,36	0	2,82	NA	0	NA	NA	0	0	NA	4,75	179	179	NA
53	-8,78	-54,47	-23,98	0,08	0,2	0,56	993,71	24,4	303,27	130,66	0,82	5,1	6,2	-2,27	83,87	2,25	0,76	NA	35,19	17,78	77,01	-11,02	-75,09	-32,91	0,01	0,12	0,3	1089,73	22,72	408,33	91,42	0,85	5,81	6,81	-5	85,32	-3,76	0,62	2255,78	29,62	17,98	618,52	-9,95	-175,24	-29,74	0,02	0,12	0,43	1087,5
54	7,39	12,37	11,11	0,34	1,64	1,79	547,25	143,7	78,07	16,36	0,4	0,67	1,67	13,71	40,28	38,78	1,25	NA	23,35	9,5	24,49	1,75	17,63	1,86	0,35	1,79	2,01	388,58	108,15	51,18	16,4	0,9	9,07	10,07	9,08	90,07	10,72	1,32	40732,1	18,58	7,8	40,71	-2,14	-36,28	-3,91	0,19	2,78	2,97	666,45
55	10,59	47,85	18,56	0,22	0,51	0,7	637,8	141,41	486,64	89,57	0,78	3,51	4,52	30,51	77,86	18,5	0,48	NA	0	34,9	55,33	9,29	20,43	12,37	0,14	0,59	0,92	485,91	114,12	254,97	86,14	0,54	1,19	2,2	34,3	54,51	29,99	0,9	NA	0	33,29	56,15	7,83	16,84	9,81	0,13	0,59	0,94	455,63
56	16,82	21,16	14,29	1,06	3,54	5,21	309,26	128,09	51,74	87,65	0,2	0,25	1,26	31,87	20,54	90,47	7,02	NA	0	12,78	41,49	7,22	8,18	9,57	1,72	5,49	7,96	483,75	194,09	51,68	129,34	0,12	0,13	1,13	22,23	11,78	70,07	6,66	37265,71	0	19,89	63,85	4,95	5,62	7,45	1,12	5	6,9	547,8
57	8,43	12,85	5,37	0,93	3,71	3,81	232	140,57	50,48	4,98	0,34	0,52	1,52	69,04	34,4	52,03	4,75	NA	0	38,63	75,05	7,02	9,34	5,41	1,45	6,45	6,61	280,96	189,21	37,87	6,23	0,24	0,32	1,33	47	24,84	58,63	8,83	11770,67	0	30,77	71,37	0,29	0,39	0,26	1,21	4,23	4,26	323,41
58	16,27	37	13,87	0,03	0,83	1,66	310,27	48,21	29,75	50,28	0,54	1,24	2,27	28,14	56,03	47,9	0,9	NA	23,78	10,12	26,98	13,37	23,33	10,36	0,39	1,25	1,98	282,87	49,77	18,44	42,4	0,43	0,74	1,74	27,54	42,69	55,29	1,04	73996,92	13,94	10,98	31,97	21,88	28,09	16,08	1,13	2,76	3,89	267,58
59	1,89	7,8	1,13	0,01	0,4	1,03	217,31	41,98	88,82	70,15	0,7	2,88	4,12	33,12	75,74	13,34	0,89	NA	21,03	18,64	69,75	0	0,03	0	0	0,15	0,91	282,74	19,52	106,92	103,56	0,78	4,14	5,33	25,32	81,22	12,7	0,85	NA	14,94	19,61	65,12	-0,1	-0,56	-0,07	0	0,07	1,09	256,74
60	NA	15	9,26	0,6	1,63	3,17	NA	56,38	49,63	86,03	NA	0,03	0	NA	NA	845,41	NA	NA	NA	23,24	58,22	16,34	19,92	11,99	0,95	2,05	4,21	267,87	47,15	41,54	94,07	0,18	0,22	1,22	48,92	17,97	116,7	2,63	41651,54	0,52	23,91	56,97	2,47	2,88	2,23	0,74	2,13	5,22	327,52
61	8,92	52,21	3,24	0	0,43	0,86	132,07	42,75	24,9	44,88	0,83	4,85	5,85	49,93	82,92	28,45	0,62	NA	58,28	14,88	61,78	2,11	10,91	0,96	0,01	0,4	0,93	166	48,16	36,23	65,44	0,81	4,18	5,18	41,85	80,68	11,9	0,74	22209,3	52,98	18,07	73,29	-7,81	-51,68	-8,52	0,02	0,37	0,77	396,87
62	10,21	18,79	6,78	0,32	0,82	1,79	241,89	25,81	51,47	50,83	0,44	0,82	1,84	26,02	45,66	33,82	1,26	28139,27	0	10,51	46,87	9,11	15,16	4,87	0,47	1,08	2,42	195,12	22,76	37,69	51,22	0,37	0,61	1,66	29,07	39,92	43,84	1,47	34699,26	0	10,67	50,32	7,82	12,51	4,46	0,36	0,82	1,94	207,68
63	5,22	8,21	5,28	0,71	3,07	4,02	367,61	77,89	32,95	31,57	0,36	0,57	1,57	60,41	36,38	29,05	1,41	NA	0	55,73	81,28	3,89	5,98	4,01	0,5	4,54	5,41	376,2	121,67	30,12	26,53	0,35	0,54	1,54	55,14	34,95	25,87	1,61	27704,37	0	52,83	81,9	7,11	10,73	8,62	0,27	4,86	5,57	441,2
64	5,6	17,23	4,97	0,02	0,73	1,44	322,68	59,02	76,98	60,52	0,47	1,44	3,07	16,06	67,47	60,77	0,85	22493,33	2,12	9,27	32,12	2,22	6,89	2,13	0,01	1,06	1,52	350,07	118,73	96,48	53,04	0,51	1,58	3,1	13,36	67,73	25,92	1	13891,8	4,74	10,68	52,08	4,33	11,67	3,78	0,02	1,21	1,9	317,72
65	-0,91	-5,25	-1,36	0	0,04	0,18	544,28	16,94	401,71	58,2	0,83	4,77	5,77	16,73	82,68	8,64	0,25	NA	7,3	26,38	68,36	-1,65	-11,85	-1,95	0,01	0,18	0,27	431,39	61,44	350,42	32,56	0,86	6,18	7,18	13,8	86,08	8,11	0,22	12079,81	2,98	18,26	65,56	-1,16	-9,74	-2,13	0,11	0,28	0,36	670,74
66	-69,89	81,69	-78,22	0,07	0,4	0,93	407,34	NA	428,89	233,69	1,86	-2,17	-1,17	-50,43	185,56	-37,67	NA	-9592	0	21,78	-40,14	25,05	-189,42	24,71	0,3	0,95	1,29	360	178,05	274,26	94,89	1,13	-8,56	-7,56	33,76	113,22	22,12	NA	7715,5	0	8,59	24,96	13,32	32,79	3,19	0,36	0,9	1,68	87,12
67	3,15	50,56	1,24	0,11	0,61	0,61	111,51	52,83	105,5	0,03	0,94	15,06	16,06	3,15	93,77	13,36	0,5	NA	0	0	0	2,93	50,87	1,63	0,07	0,61	0,61	203,35	64,39	119,94	NA	0,94	16,36	17,36	2,93	94,24	19,76	0,64	NA	0	0	0	0,75	11,74	0,37	0,08	0,77	0,78	177,27
68	23,74	88,43	9,1	0,06	1	1	139,46	84,44	64,78	0,09	0,73	2,72	3,72	111,07	73,15	45,56	0,8	NA	18,24	33,46	67,79	22,68	48,59	9,93	0,49	1,82	1,94	159,71	84,26	55,04	8,03	0,53	1,14	2,14	100,96	53,31	58,62	2,37	19471,56	10,53	34,25	66,09	17,64	28,64	6,66	1,03	2,45	2,77	137,3
69	-19,33	-74,29	-9,36	0,03	1,34	1,34	176,26	142,37	74,09	NA	0,74	2,84	3,84	30,55	73,98	-14,75	2,51	13757,45	19,72	24,15	128,31	0,25	1,06	0,1	0,01	1,34	1,34	151,21	124,79	58,63	0	0,76	3,22	4,22	64,78	76,29	12,73	2,33	18004,23	23,48	26,73	82,68	6,61	29,52	4,19	0,07	1,29	1,29	230,82
70	-0,39	-32,76	-0,15	0,02	0,58	0,85	143,25	77,6	139,11	37,51	0,99	83,83	84,83	14,4	98,82	4,1	0,09	7348,17	0	5,82	95,88	-0,86	-519,49	-0,36	0,06	0,57	0,84	152,32	75,71	148,37	41,66	1	605,6	606,6	14,02	99,84	2,39	0,03	9375,5	0	6,21	87,25	0,28	65,79	0,13	0,03	0,5	0,87	161,33
71	0,35	0,46	0,19	0,77	2,81	3,72	200,76	98,57	48,21	44,2	0,24	0,32	1,32	21,48	24,42	32,33	8,2	NA	0	11,65	76,04	0,29	0,38	0,13	1,33	3,43	3,56	164,39	82,42	39,24	5,2	0,24	0,32	1,32	19,97	24,41	18,91	5,76	21559,8	0	8,87	78,18	0,04	0,05	0,03	2,43	3,48	4,02	259,59
72	59,22	69,19	77,73	6,86	6,86	6,86	477,83	NA	68,11	NA	0,14	0,17	1,17	59,22	14,41	410,9	NA	NA	0	0	0	42,4	69,02	75,93	2,54	2,58	2,58	653,64	9,44	248,64	NA	0,39	0,63	1,63	42,4	38,57	109,94	NA	NA	0	0	0	40,59	40,83	72,38	166,61	166,61	166,61	649,13
73	0,14	0,32	0,29	0	0,38	0,92	758,2	89,37	91,43	128,76	0,56	1,26	2,26	3,47	55,77	7,82	0,96	52964,5	19,18	6,94	29,02	3,84	13,91	6,61	0	0,19	0,94	628,53	62,41	119,61	258,89	0,72	2,62	3,62	7,01	72,41	9,79	0,94	53791,67	35	5,46	22,52	-4,42	-22,43	-9,58	0	0,19	0,91	788,77
74	8,65	18,12	4,79	0	1,03	1,5	201,58	99,54	97,09	46,49	0,52	1,09	2,1	26,21	52,28	22,58	1,8	29047,67	0	9,72	63,86	6,86	14,42	4,66	0	1,21	1,57	248,05	147,4	121,62	44,06	0,52	1,1	2,1	22,85	52,43	18,03	2,21	24639,67	0	10,87	74,98	4,15	9,72	3,35	0	1,3	1,54	294,16
75	2,78	4,64	3,47	1,72	2,85	4,21	453,62	50,7	27,49	62,31	0,4	0,67	1,67	26,74	40,03	27,32	1,39	NA	17,38	29,85	74,46	0,18	0,27	0,23	0,97	2,23	4,48	454,8	50,48	31,5	92,01	0,34	0,51	1,51	25,66	33,61	27,47	1,42	17967,18	11,92	31,74	83,05	-3,32	-4,87	-3,71	0,05	0,75	1,73	406,51
76	31,62	58,37	13,08	0,43	1,11	1,29	150,62	44,19	64,97	12,12	0,46	0,84	1,85	70,23	45,83	83,17	1,27	18892,78	0	15,98	50,49	0,67	1,2	0,37	0,58	1,35	1,54	205,04	64,5	85,41	17,04	0,44	0,79	1,8	38,13	44,33	15,49	1,63	10478,94	0	21,05	87,06	1,63	2,47	0,62	0,18	1,57	2,63	138,11
77	3,31	12,44	3,9	0,01	0,25	0,92	428,1	69,1	180,85	189,47	0,68	2,54	3,76	9,37	73,37	17,89	0,72	NA	23,38	7,13	35,46	3,03	11,58	3,55	0	0,24	0,95	427,44	71,1	172,88	209,54	0,71	2,7	3,81	8,69	73,78	15,83	0,81	NA	28,21	6,63	33,89	3,1	11,24	3,25	0	0,21	0,96	380,77
78	10,82	14,65	3,1	2,02	2,64	3,5	104,17	15,16	24,37	21,27	0,26	0,35	1,35	114,29	26,15	86,89	4,53	NA	0	29,61	79,8	12,27	17,02	7,31	1,77	3,42	3,74	217,42	90,2	54,86	17,94	0,28	0,39	1,39	83,08	27,88	78,6	18,53	8434	0	42,18	74,33	19,24	31,94	13,77	1,07	2,49	2,61	260,54
79	10,03	12,49	7,78	0,93	2,62	4,08	282,25	35,46	21,03	31,15	0,2	0,25	1,25	38,39	19,72	78,76	1,34	19783,23	11,79	21,99	58,73	1,74	2,28	1,78	0,22	0,82	1,4	374,28	29,91	49,61	29,19	0,24	0,31	1,31	27,09	23,79	29,48	1,07	17141,42	10,09	26	73,23	1,13	1,8	1,63	0,06	0,22	0,42	524,5
80	68,64	95,72	23,47	3,35	5,17	5,17	124,44	39,38	21,67	0,02	0,28	0,39	1,39	121,35	28,29	256,42	9,4	20746,59	0	18,02	36,58	46,49	94,21	17,45	0,87	2,21	2,21	136,97	75,98	56,76	NA	0,51	1,03	2,03	91,19	50,65	99,74	8,03	19685,63	0	16,77	41,18	29,9	90,09	8,78	0,37	1,66	1,66	106,9
81	28,31	88,23	12,68	0,17	1,11	1,33	163,09	96,84	102,82	22,77	0,66	2,05	3,12	83,16	67,92	53,64	2,2	25929,75	0	24,58	51,16	0,61	12,19	0,45	0,43	0,68	0,87	268,69	60,82	249,05	48,22	0,95	18,88	19,9	56,08	94,97	0,65	0,33	10361,67	0	40,83	98,43	6,75	60,04	3,92	0,72	0,84	1,01	211,19
82	-2,51	-40,53	-1,25	-0,24	0,94	0,94	181,49	181,19	153,05	NA	0,94	15,15	16,15	11,55	93,81	-0,67	0,76	NA	0	7,01	92,59	-0,24	-4,91	-0,09	0,2	1	1	140,57	96,02	119,32	NA	0,95	19,28	20,28	8,72	95,07	3,33	1,05	5833	0	3,45	67,56	-20,47	121,07	-7,89	-0,03	0,77	0,77	140,31
83	20,08	33,45	18,17	1,92	2,34	2,34	329,36	37,65	90,25	NA	0,4	0,67	1,67	20,08	39,96	78,65	2,17	NA	0	0	0	17,68	26,28	17,67	3,16	3,7	3,7	364,66	42,13	77,16	NA	0,33	0,49	1,49	17,68	32,72	87,09	3,95	NA	0	0	0	18,69	26,84	17,81	3,28	4,26	4,26	346,79
84	-4,18	-37,97	-0,94	0,51	0,95	1,02	82,25	31,38	72,4	5,26	0,89	8,09	9,09	-4,18	89	-1,61	1,18	NA	0	0	0	19,62	69,73	5,44	1,13	1,22	1,27	101,3	7,07	71,72	3,13	0,72	2,55	3,55	39,87	71,87	30,55	3,22	1335,62	0	5,62	36,15	-225,14	108,46	-157,04	0,01	0,15	0,31	253,9
85	13,26	21,64	10,51	0,57	2,66	2,66	288,63	206,22	98,63	0	0,39	0,63	1,63	35,87	38,73	38,68	9,36	NA	0	17,93	53,78	20,84	31,14	11,9	0,97	3,1	3,1	208,36	133,1	62,47	NA	0,33	0,49	1,49	45,44	33,06	71,14	12,47	56846,38	0	14,04	42,75	9,58	11,55	5,96	1,48	6,33	6,33	226,51
86	-9,6	-69,73	-3,44	0,02	0,48	0,64	130,43	36,27	61,88	13,37	0,8	5,8	7,26	53,93	86,23	-0,09	0,47	9482,31	29,86	22,77	100,26	-2,83	-22,33	-0,84	0,02	0,42	0,58	108,2	28,53	61,13	12,16	0,83	6,52	7,88	63,88	87,31	5,39	0,37	9864,12	23,31	19,78	93,24	1,11	7,83	0,34	0,04	0,49	0,66	110,74
87	29,62	31,83	16,68	12,2	14,39	14,39	130,63	30,86	14,09	0	0,07	0,07	1,07	29,62	6,95	426,09	NA	NA	0	0	0	26,87	28,67	14,57	4,1	15,86	15,86	197,95	144,79	12,31	NA	0,06	0,07	1,07	26,87	6,3	426,16	NA	NA	0	0	0	15,9	16,69	28,29	20,29	21,07	21,07	647,68
88	16,74	53,73	29,42	0,38	0,38	1,44	639,88	2,72	435,75	468,99	0,69	2,21	3,21	16,74	68,85	24,31	NA	NA	0	0	0	3,04	5,23	7,16	0,49	1,63	2,39	859,13	405,53	354,69	272,06	0,42	0,72	1,72	3,04	41,86	7,27	NA	NA	0	0	0	-1,3	-2,24	NA	0,49	1,63	2,38	NA
89	15,36	53,39	4,95	0,37	1,09	2,8	117,16	25,38	37,86	65,54	0,71	2,47	3,47	56,21	71,22	25,29	9,61	NA	0	13,15	57,56	4,52	20,54	1,73	0,07	0,87	1,84	139,58	48,63	62,5	61,31	0,78	3,54	4,54	49,01	77,97	10,83	3,53	12116,34	6,31	17,01	87,28	0,09	0,36	0,03	0	0,29	1,23	122,57
90	-9,63	-9,63	NA	NA	NA	NA	NA	NA	NA	NA	0	0	1	-9,63	0	NA	NA	NA	0	NA	0	5,55	5,55	6,73	NA	NA	NA	442,86	NA	NA	NA	NA	NA	1	5,55	0	NA	NA	NA	0	0	0	11,84	12,29	6	23,18	26,84	26,84	184,52
91	3,17	40,29	2,8	0,06	0,92	1,02	321,14	233,11	273,79	27,69	0,92	11,71	12,71	25,37	92,13	5,69	0,91	NA	1,28	19,59	72,5	15,14	50,32	6,8	0,19	1,1	1,26	163,96	80,86	95,71	15,54	0,68	2,25	3,32	65,49	69,91	29,97	1,43	15254,82	1,84	22,62	88,04	6,42	17,2	4,01	0,15	1,14	1,43	227,38
92	6,56	8,88	9,83	2,78	3,51	3,56	545,81	103,46	141,32	6,56	0,26	0,35	1,35	15,99	26,18	28,98	11,68	NA	0	14,15	49,4	6,56	9,42	15,82	1,97	2,75	2,75	879,94	205,78	263,26	NA	0,3	0,44	1,44	14,5	30,34	23,16	4,31	8832	0	19,13	66,92	2,59	2,92	5,44	6,55	7,65	7,65	762,94
93	5,14	7,64	5,24	0,3	1,05	1,05	371,17	86,25	54,65	0,38	0,33	0,49	1,49	45,31	32,76	37,79	1,01	14292,3	16,49	40,97	71,92	3,47	5,25	3,21	0,07	1,18	1,2	337,64	110,09	52,21	2,27	0,34	0,51	1,51	54,9	33,85	35,01	1,04	NA	14,23	47,57	77,16	3,55	4,92	4,06	0,16	1,59	1,62	416,57
94	0,75	16,44	0,35	0,22	1,06	1,06	167,57	128,14	152,81	NA	0,93	20,3	21,89	21,1	95,43	1,15	1,72	NA	0	9,37	159,64	1,7	22,81	0,45	0,17	1,1	1,1	96,55	77,79	84,03	NA	0,89	11,99	13,45	33,78	92,56	2,86	2,39	4187,88	0	8,49	153,28	0,23	5,89	0,1	0,14	1,03	1,03	157,54
95	73,13	87,93	17,32	4,42	6,32	6,32	86,21	25,36	13,31	0	0,17	0,2	1,2	131,74	16,84	472,27	63,38	NA	0	13,88	37,32	57,8	83,08	15,41	2,06	2,72	2,72	97,3	17,75	20,93	0	0,3	0,43	1,44	135,9	30,43	195,04	3,08	31563	6,4	20,82	51,18	35,08	49,33	19,78	2,81	3,19	3,19	205,24
96	-0,45	-1,66	-0,39	0,05	0,61	0,82	312,53	69,56	95,68	26,12	0,71	2,59	3,66	12,85	72,67	11,19	0,86	NA	36,3	11,42	55,15	0,68	2,2	0,5	0,02	0,58	0,74	265,48	57,88	73,64	17,62	0,67	2,17	3,22	15,07	68,96	9,9	0,83	NA	36,52	10,46	57,01	5,44	15,27	4,1	0,03	0,62	0,81	274,25
97	1,32	6,64	1,05	0,51	1	1,25	289,46	106,45	215,8	54,94	0,8	4,04	5,04	35,84	80,18	6,85	4,37	13903,86	0	27,45	82,86	18,13	46,55	8,72	0,44	1,39	1,54	175,45	91,77	96,86	14,39	0,61	1,57	2,57	60,72	61,05	35,39	3,17	24661,39	0	20,47	48,41	2,34	6,13	1,92	0,38	1,05	1,57	298,15
98	19,91	53,44	9,21	0,02	0,86	0,92	168,3	60,99	49,35	4,68	0,63	1,68	2,68	30,5	62,75	47,93	0,97	NA	13,76	4,89	22,19	13,94	53,27	7,33	0	0,55	0,57	191,98	63,88	80,35	2,94	0,74	2,82	3,82	23,12	73,84	31,22	0,59	26830,37	19,83	4,83	25,8	1,49	5,62	0,72	0,01	0,41	0,47	175,43
99	39,69	93,9	23,73	0,62	0,65	0,65	217,63	3,66	123,11	NA	0,57	1,35	2,37	65,38	57,73	95,12	0,67	NA	0	15,36	28,7	27,44	42,97	18,53	0,84	1,04	1,04	246,47	17,83	87,85	NA	0,36	0,57	1,57	68,64	36,14	118,53	1,02	16306,86	0	27,82	45,37	24,09	26,96	16,49	3,49	4,48	4,48	249,06
100	3,91	5,75	4,17	0	0,68	1,11	388,41	71,7	105,62	46,16	0,32	0,47	1,47	15,71	32,02	36,04	1,04	NA	0	12,6	55,04	2,51	4,08	2,96	0	0,72	1,76	430,98	57,48	79,61	83,88	0,38	0,63	1,63	13,95	38,48	25,33	1,21	25231,24	0	13,5	58,19	2,62	4,52	3,11	0	0,96	1,62	432,36
101	-74,17	-36273,53	NA	6,2	7,61	7,61	NA	NA	NA	NA	1	488,06	489,06	-74,17	99,8	-31,18	0	NA	0	NA	0	-68,77	100,45	-193,01	7,6	8,27	8,27	1024,47	40,72	60,71	NA	1,65	-2,4	-1,46	-68,77	168,46	-4	1,92	NA	0	0	0	23,41	215,25	27,9	0,94	1,64	1,64	433,84
102	0,06	0,32	0,07	0,07	0,82	0,99	435,34	115,99	100,79	26,73	0,65	3,63	5,59	4,17	82,11	4,12	0,71	28413,78	31,33	4,92	49,06	-3,68	-24,26	-3,74	0	0,34	0,53	371,21	54,89	112,62	32,23	0,65	4,32	6,6	1,62	84,85	2,76	0,47	NA	32,02	5,39	64,44	-6	-60,63	-5,42	0	0,25	0,4	328,99
103	14,93	30,52	8,24	0,18	1,39	2,53	200,97	70,9	58,3	67,37	0,5	1,03	2,04	51,67	51,09	49,56	2,69	12976,09	0	20,29	53,34	21,57	32,49	13,54	0,06	1,43	2,51	229,12	91,53	67,31	74,35	0,31	0,47	1,51	58,33	33,61	89,46	2,71	13579,36	0	23,07	55,03	26,91	36,43	16,63	0,24	1,92	3,29	224,97
104	20,77	94,06	12,05	0,18	1,21	1,3	211,27	158,3	153,72	14,06	0,78	3,53	4,53	26,58	77,92	29,6	6	NA	0	3,37	17,04	4,08	53,15	1,43	0,47	0,87	1,06	128,22	43,19	109,05	21,3	0,92	12,03	13,03	31,78	92,33	8,77	1,71	NA	0	9,73	74,47	1,09	17,76	0,36	0,46	0,71	1	120,04
105	NA	NA	-3,39	NA	NA	NA	NA	NA	NA	NA	NA	NA	NA	NA	NA	NA	NA	NA	NA	7,72	135	-10,93	-1321,13	-11,52	0,04	0,7	1,24	384,42	180,09	295,43	159,21	0,99	119,79	120,82	0,7	99,17	-10,96	40,87	-1487,44	0	12,26	-826,85	0,02	1,97	0,01	0,22	1,73	4,55	219,99
106	7,22	31,78	3,55	0,65	0,97	1,15	178,78	43,87	126,88	25,18	0,77	3,4	4,4	13,58	77,28	16,28	2,1	NA	5,5	3,13	25,61	8,94	34,25	6,48	0,85	1,12	1,29	264,77	43,28	130,44	29,76	0,74	2,83	3,83	16,01	73,9	14,92	2,02	14402	13,12	5,13	29,12	1,53	6,06	1,24	0,86	1,13	1,28	296,18
107	2,8	2,82	5,72	138,78	154,39	154,39	742,83	74,29	4,76	NA	0,01	0,01	1,01	2,8	0,65	432,65	NA	NA	0	0	0	0,75	0,75	0,86	NA	NA	NA	416,73	226,59	NA	NA	NA	NA	1	0,75	0	NA	NA	NA	0	0	0	2,33	2,35	3,87	139,64	142	142	604,73
108	5,67	18,09	NA	0,03	1,78	2,83	NA	NA	NA	NA	0,69	2,19	3,19	5,67	68,65	8,26	0,43	NA	9,34	NA	NA	3,97	11,42	5,26	0	0,41	0,73	483,93	73,05	54,87	59,57	0,63	1,82	2,88	11,42	65,26	10,67	0,83	27118,32	47,8	9,88	46,13	3,71	9,02	4,47	0,01	0,44	0,7	438,12
109	19,7	25,29	19	3,38	3,94	3,94	351,16	39	69,37	NA	0,22	0,28	1,28	101,67	22,11	121,36	3,65	8923	0	79,08	80,16	9,84	12,97	7,75	1,87	2,8	2,8	287,3	57,71	62,12	NA	0,24	0,32	1,32	111,16	24,12	83,87	2,07	9222	0	79,75	95,42	-5,63	-6,51	-3,75	3,67	6,81	6,81	242,36
110	-3,37	-82,46	-0,7	0,22	1,28	1,28	75,34	61,7	58,29	NA	0,96	23,47	24,47	549,57	95,91	-3,51	NA	4761,64	0	114,45	139,39	7,82	70,82	2,14	0,03	1,26	1,26	100,09	96,74	78,61	NA	0,89	8,06	9,06	420,87	88,96	8,79	NA	4498,47	0	113,26	139,91	1,07	4,34	0,21	0,34	1,34	1,34	71,32
111	19,85	32,97	6,58	0,47	1,57	1,63	120,59	51,72	47,12	2,8	0,4	0,66	1,66	114,27	39,78	85,85	1,78	28188,5	0	31,28	69,55	1,98	3,08	0,63	0,59	2,07	2,57	115,35	48,21	32,55	16,52	0,36	0,56	1,56	79,28	35,73	66,22	2,66	16050,5	0	24,43	74,13	3,4	8,68	1,47	0,41	1,89	2,06	156,81
112	3,31	13,97	2,68	0,07	0,42	1,03	294,43	31,51	74,29	56,65	0,76	3,22	4,22	32,11	76,33	16,96	1	NA	28,44	23,3	62,08	1,42	5,83	1,22	0,02	0,17	0,83	313,41	14,15	52,62	62,97	0,76	3,1	4,1	27,97	75,62	14,87	0,87	12398,35	35,97	22,8	64,82	1,85	6,86	1,53	0,04	0,21	0,86	301,82
113	5,1	27,67	1,92	0,62	1,55	2,03	137,17	42,79	48,91	23,61	0,82	4,42	5,42	38,94	81,57	12,79	1,94	NA	0	12,75	69,5	14,04	25,31	4,86	0,39	1,28	1,8	126,33	35,4	43,72	22,92	0,45	0,8	1,8	55,08	44,53	42,49	2,11	20645,89	0	14,2	64	29,11	50,23	9,36	0,01	1,3	1,85	117,06
114	2,01	2,96	0,85	1,04	1,31	1,87	154,63	12,64	46,89	27,15	0,32	0,47	1,47	39,55	32	52,31	1,68	NA	0,43	15,95	64,72	4,88	8,38	2,98	0,18	0,8	1,5	222,42	39,46	52,79	45,1	0,42	0,72	1,72	35,42	41,75	33,97	1,27	NA	15,53	18,61	60,59	4,16	7,52	2,53	0,44	0,62	1,09	220,7
115	4,64	6,24	4,12	0,35	2,73	3,74	323,62	167,22	70,7	72,13	0,26	0,34	1,34	32,06	25,64	41,01	4,51	NA	0	24,38	72,42	-4,17	-4,65	-3,64	7,23	8,17	12,2	318,67	14,39	21,03	85,91	0,1	0,11	1,11	22,58	10,28	7,75	5,2	14346,88	0	23,36	96,19	-0,72	-1,14	-0,44	0,98	2,28	2,67	224,64
116	-0,51	-1,32	-0,13	0	1,05	1,26	91,7	57,6	37,5	11,64	0,61	1,57	2,6	37,6	61,48	18,34	1,64	NA	19,15	9,6	71,35	4,33	12,86	0,71	0,01	0,85	0,99	60,06	33,16	28,4	5,35	0,66	1,97	2,97	64,75	66,32	26,56	0,98	NA	18,22	9,94	77,05	2,6	12,69	0,9	0,04	0,86	1,01	125,99
117	19,81	26,77	16,03	3,17	4,06	4,16	294,46	62,19	19,99	6,76	0,25	0,34	1,35	51,8	26	84,84	NA	13395,5	17,09	25,87	51,61	6,4	7,71	7,9	5,14	5,86	5,86	450,38	45,73	11,25	NA	0,16	0,2	1,2	25,2	16,94	38,97	5,51	5772,5	11,9	23,19	67,93	14,72	18,62	14,49	3,4	4,46	4,46	358,27
118	0,91	12,19	0,27	0,67	0,84	0,86	109,03	16,33	47,73	2,13	0,93	12,39	13,39	29,9	92,53	1,08	0,36	NA	46,74	8,68	105,88	0,9	12,11	0,28	0,01	0,77	0,78	115,63	79,04	90,34	0,62	0,93	12,52	13,52	25,63	92,6	2,11	0,27	2694,43	12,12	7,84	85,16	0	0,01	0	0,04	0,52	0,52	227,57
119	1,17	4,68	1,62	0	0,21	1,27	505,97	79,61	375,48	400,89	0,75	3,01	4,01	8,24	75,03	6,37	5,07	NA	0	9,83	55,44	0,86	3,48	1,23	0	0,23	1,29	518,56	88,46	384,46	412,86	0,75	3,03	4,03	7,33	75,17	3,58	8,99	8769	0	9,18	68,92	-8,78	-65,48	-13,26	0	0,21	1,14	549,77
120	4,56	20,85	2,26	0	0,83	0,89	180,03	100,03	113,44	8,96	0,75	3,43	4,57	11,2	78,11	11,56	0,68	NA	9,35	3,28	38,58	3,27	17,22	1,8	0,01	0,92	0,99	201,33	126,1	129	9,47	0,79	4,16	5,26	9,55	81	9,26	0,72	32940,86	8,16	3,47	48,45	2,6	12,96	1,71	0,02	0,81	0,91	238,48
121	-20,94	62,14	-22,34	0,01	0,08	0,12	388,38	18,18	432,75	21,42	1,34	-3,97	-2,97	-8,68	133,69	0,56	-0,15	12257,14	0	13,08	57,13	1,77	-5,45	1,25	0	0,07	0,31	258,21	13,7	286,58	69,08	1,33	-4,08	-3,08	17,63	132,52	17,99	-0,2	26180,71	0	11,21	33,99	22,55	-471,1	10,19	0,24	0,56	1,86	164,5
122	19,93	85,04	9,2	0,48	1,34	1,34	167,96	107,36	123,52	0	0,77	3,27	4,27	105,8	76,56	26,03	NA	NA	0	39,62	77,58	19,53	79,19	7,8	0,05	1,36	1,36	145,81	138,02	105,83	NA	0,75	3,05	4,05	121,06	75,34	25,92	NA	11953,53	0	40,56	80,59	2,2	29,61	1,12	0,06	1,11	1,11	185,57
123	68,62	97,36	16,93	0,41	1,14	1,41	89,81	13,5	18,49	5,05	0,3	0,42	1,42	98,64	29,52	292,22	1	49378,9	0	7,41	23,87	15,15	20,88	6,26	1,8	3,21	3,86	150,72	34,02	24,14	15,9	0,27	0,38	1,38	34,77	27,41	103,75	2	26077,89	0	8,1	40,25	2,87	3,19	1,14	1,59	4,76	5,77	145,14
124	0,57	3,88	0,34	0,78	0,97	1,05	214,62	32,67	175,21	14,03	0,85	5,78	6,78	42,56	85,25	4,33	1,22	NA	0	24,76	92,9	-0,05	-0,31	-0,03	0,87	1,02	1,07	203,64	24,2	167,14	8,55	0,85	5,69	6,69	37,57	85,05	3,04	1,53	10054,46	0	20,99	89,41	0	0,04	0	0,84	0,98	0,99	270,86
125	2,22	31,27	1,04	0,04	0,35	0,94	169,98	36,78	113,82	73,6	0,89	12,61	14,1	96,85	92,91	14,16	0,74	NA	6,58	44,19	86,05	2,92	29,18	1,25	0,05	0,39	0,96	156,28	37,45	99,08	62,19	0,89	8,87	9,98	100,4	89,98	11,1	0,84	11976,52	6,22	41,73	89,96	1,27	11,14	0,56	0,05	0,38	0,91	161,24
126	17,4	19,45	4,38	9,47	9,47	9,47	91,58	NA	9,55	NA	0,11	0,12	1,12	17,4	10,54	164,99	NA	NA	0	0	0	35,64	40,73	14,99	7,99	8	8	153,54	0,12	18,92	NA	0,12	0,14	1,14	35,64	12,5	285,26	NA	NA	0	0	0	1,04	1,92	1,39	3,97	4,23	4,23	483,29
127	10,68	24,67	10,67	0,25	0,43	0,61	363,66	15,87	90,96	18,13	0,57	1,31	2,31	60,03	56,73	32,02	0,83	NA	11,64	49,31	69,25	7,09	12,3	6,42	0,01	0,15	0,42	330,88	6,59	51,91	16,73	0,42	0,74	1,74	65,12	42,39	31,61	0,85	22126,06	10,58	52,61	77,16	3,97	6,41	3,74	0,05	0,32	0,49	342,94
128	9,41	84	3,03	0,21	0,92	1,38	117,26	32,33	45,82	21,62	0,89	7,93	8,93	154,41	88,8	35,92	1,1	24388,9	34,12	46,71	80,76	5,03	67,61	1,36	0,02	0,88	1,16	98,41	47,24	49,31	15,76	0,93	12,45	13,45	184,81	92,56	21,82	0,99	26897,41	31,49	48,47	88,22	13,74	81,77	3,13	0,02	0,82	1,22	82,98
129	31,66	34,22	4,89	9,82	10,8	10,8	56,19	4,07	4,13	NA	0,07	0,08	1,08	31,66	7,48	593,43	4,68	NA	0	0	0	20,37	29,91	2,3	2,6	3,01	3,01	41,29	5,29	12,98	NA	0,32	0,47	1,47	20,37	31,91	86,49	17,03	NA	0	0	0	56,45	71,11	11,65	2,28	2,37	2,37	75,15
130	-58	-230,38	-14,84	0,09	1,17	1,58	93,17	NA	47,67	19,91	0,75	2,97	3,97	133,7	74,83	-47,03	2,78	NA	0	49,07	117,73	-0,59	-2,11	-0,1	0,18	1,37	2,01	63,43	1,06	26,84	17,44	0,72	2,58	3,58	233,14	72,08	20,48	3,63	NA	0	40,61	91,67	42,4	71,85	11,73	1,02	2,66	3,3	100,75
131	27,5	63,16	11,51	1,35	2,23	2,23	152,37	48,49	54,85	NA	0,56	1,3	2,3	166,28	56,46	59,59	3,38	4832,4	0	58,09	82,5	-4	-10,96	-2,04	0,62	1,76	1,76	186,17	83,85	45,84	NA	0,63	1,74	2,74	199,32	63,47	5,76	1,98	5053,9	15,17	103,71	124,16	-13,63	-36,03	-4,27	1,53	2,09	2,09	114,01
132	-12,15	-4273,28	-20,2	0,25	0,27	0,28	604,89	14,17	588,5	2,21	0,99	349,41	351,63	8,3	99,72	0,89	0,01	5537	0	33,99	126,81	-2,96	-203,97	-6,39	0,21	0,25	0,31	788,66	28,85	758,47	48,85	0,98	67,75	68,93	12,65	98,55	6,04	0,02	10772,3	0	33,73	69,26	-19,43	-14503,58	-47,68	0,09	0,11	0,17	893,36
133	4,87	14,18	2,66	0,04	0,24	1,29	198,6	14,14	70,18	74,13	0,64	1,87	2,91	37,88	65,62	7,58	1,14	NA	26,87	18,01	75,99	7,68	28,82	3,94	-0,13	0,2	0,97	187,05	30,94	91,83	70,98	0,73	2,75	3,75	26,15	73,34	18,93	0,96	15069,5	22,47	9,47	46,5	7,4	24,53	3,88	0,26	0,57	1,58	190,98
134	1,71	8,01	1,01	0,07	1,09	1,22	138,79	155,27	151,83	19,92	0,79	3,69	4,69	13,31	78,67	3,19	1,95	NA	3,91	6,88	59,84	9,39	34,71	2,46	0,26	1,37	1,51	95,75	61,48	52,37	7,59	0,73	2,69	3,69	36,64	72,94	17,1	3,03	NA	10,82	7,15	66,35	3,93	22,24	1,63	0,13	1,09	1,28	150,79
135	10,59	604,95	6,66	0	0,33	0,98	228,84	71,21	215,18	141,14	0,98	56,11	57,11	20,43	98,25	14,2	0,72	NA	0	6,19	37,23	0,33	20,5	0,38	0,01	0,99	2,37	412,49	31,09	167,36	233,04	0,98	60,68	61,68	8,34	98,38	2,85	23,15	8215	0	9,05	64,86	1,8	50,27	0,86	0,02	0,6	4,04	172,71
136	-18,67	-22,95	NA	NA	NA	NA	NA	NA	NA	NA	0,19	0,23	1,23	-18,67	18,67	-100	NA	NA	0	NA	0	26,93	50,03	8,48	1,71	1,76	2,24	114,9	2,67	50,57	24,47	0,46	0,86	1,86	26,93	46,17	58,34	NA	NA	0	0	0	-140,79	393,44	-24,76	0,19	0,32	0,81	64,01
137	15,86	90,8	18,8	0,64	0,85	0,93	431,47	71,89	347,64	30,09	0,82	4,72	5,73	36,31	82,54	26,39	0,77	NA	0	24,24	44,68	16,6	87,89	14,64	0,02	0,86	0,9	321,9	212,8	253,74	10,17	0,81	4,3	5,3	50,31	81,12	29,61	0,69	NA	0	29,74	54,34	NA	NA	NA	NA	NA	NA	NA
138	1,58	1,77	3,65	0,05	0,94	2	841,94	74,42	34,04	90,94	0,11	0,12	1,12	4,85	10,58	64,23	1,13	NA	6,17	7,56	66,53	0	0	0,01	0,16	0,88	1,27	685,37	78,05	49,52	42,09	0,17	0,2	1,2	2,4	16,51	33,8	1,06	10977,75	8,67	4,51	23,6	0,25	0,28	0,65	0,02	1,59	1,92	956,31
139	26,5	74,14	10,66	0,21	0,8	1,3	146,37	55,46	92,78	46,58	0,64	1,8	2,8	67,95	64,26	44,25	2,17	NA	0	16,67	54,8	-0,09	-0,34	-0,03	0,31	0,82	0,89	138,72	51,05	100,32	6,81	0,74	2,88	3,88	28,85	74,24	3,12	0,76	4503,33	0	11	160,24	3,64	11,83	1,19	0,12	0,7	0,92	118,75
140	0,81	2,83	1,29	0,02	0,28	0,83	580,08	52,84	174	113,11	0,71	2,5	3,5	5,11	71,39	7,06	0,92	NA	28,64	6,85	34,77	0,07	0,28	0,03	0,07	0,34	0,99	183	19,79	74,54	49,32	0,75	2,97	3,97	6,93	74,79	14,12	1	20279,5	21,49	3,44	31,04	0,04	0,14	0,02	0,03	0,34	1,05	154,33
141	-1,2	275,76	-0,49	0,16	0,56	0,77	148,7	58,59	147,68	31,49	1	-230,71	-229,71	-0,43	100,44	-1,2	-0,02	NA	0	0,31	-1534,8	2,17	120,33	1,93	0,04	0,8	0,81	324,95	240,75	314,67	2,43	0,98	54,41	55,41	3,09	98,2	2,35	0,09	22308	0	0,82	23,43	3,36	59,13	3,38	0,12	0,36	0,37	366,02
142	-14,32	-171,58	-7,19	0,27	0,79	0,79	182,64	76,83	147,85	NA	0,92	10,98	11,98	-14,32	91,65	17,37	0,51	NA	0	0	0	-13,29	-603,72	-6,72	0,55	0,78	0,78	184,62	41,16	178,09	NA	0,98	44,44	45,44	-13,29	97,8	31,33	0,1	NA	0	0	0	16	97,08	7,09	0,38	1,15	1,15	161,31
143	7,37	29,8	2,67	0,51	1,16	1,19	132,02	55,5	84,87	2,61	0,75	3,05	4,05	34,99	75,29	19,54	1,55	18707	0	10,02	59,13	1	2,42	0,38	0,25	0,88	0,96	140,48	33,18	52,96	4,24	0,59	1,42	2,42	37,71	58,67	35,03	0,98	NA	0	14,13	65,62	4,41	12,24	1,61	0,41	1,42	1,46	132,66
144	2,33	7,52	1,61	0,3	1,87	1,9	251,68	88,37	56,03	1,72	0,69	2,23	3,23	10,42	69,01	26,08	1,36	NA	0	5,6	26,69	3,66	19,54	3,5	0,39	1,23	1,24	349,52	85,02	100,46	1,15	0,81	4,35	5,35	13,17	81,29	16,5	1,11	22288,57	0	9,11	41,28	6,23	29,13	5,92	0,32	0,82	0,83	345,84
145	36,9	94,8	18,76	0,67	1,74	1,74	185,05	65,5	61,06	NA	0,61	1,57	2,57	132,16	61,07	76,02	1,58	NA	23,76	48,43	61,67	52,82	97,3	21,84	1,84	3,01	3,01	150,92	41,57	35,33	NA	0,46	0,84	1,84	159,71	45,71	127,68	2,62	NA	16,46	44,19	59,06	40,25	54,76	22,88	4,95	6,47	6,47	206,89
146	9,85	14,06	12,51	0,17	1,5	2,23	462,61	69,94	58,89	65,94	0,29	0,42	1,43	23,76	29,99	58,57	1,39	32257,01	10,83	17,68	40,94	8,72	11,17	10,72	0,08	2,29	3,69	449,04	74,5	40,38	77,59	0,21	0,27	1,28	23,41	21,95	76,85	1,58	31220,21	7,04	18,08	44,58	12,38	16,61	17,81	0,5	2,28	3,13	523,51
147	33,97	98,1	13,35	0,49	1,42	1,44	143,08	78,28	71,29	2,22	0,65	1,89	2,89	66,02	65,37	64,39	3,01	NA	9,39	12,6	30,28	4,26	21,53	2,59	0,17	0,42	0,57	222,36	41,15	165,12	25,52	0,8	4,06	5,06	24,22	80,23	8,99	0,46	57004,67	0	12,16	27,14	3,3	18,31	2,82	0,22	1,02	1,04	311,28
148	22,03	58,93	5,57	0,67	1,43	1,43	91,94	42,13	55,99	NA	0,63	1,67	2,67	46,03	62,61	44,9	3,1	NA	0	6,06	43,12	4,54	12,04	1,27	0,55	1,56	1,57	102,11	60,06	60,8	0,17	0,62	1,65	2,65	61,4	62,29	15,94	7,05	8447	0	15,91	79,41	41,86	66,56	18,38	1,23	2,32	2,76	159,81
149	-1,92	-1,96	-16,9	22,37	23,76	23,76	3201,21	36,39	26,25	0	0,02	0,02	1,02	2,01	1,88	355,73	1,23	NA	0	34,59	36,89	-3,02	-3,22	-26,65	3,39	3,69	3,69	3220,4	45,62	153,3	NA	0,06	0,07	1,07	0,85	6,14	100,49	1,16	NA	0	34,14	37,4	-2,97	-3,03	-23,68	36,11	38,67	38,67	2904,38
150	1,44	4,2	1,36	0,16	0,7	0,87	342,39	111,77	206,24	35,73	0,61	1,78	2,92	1,44	65,72	24,76	0,74	NA	0	0	0	12,33	20,85	8,28	0,33	1,38	1,56	245,2	88,47	84,36	15,57	0,35	0,59	1,69	12,33	40,85	88,75	1,33	NA	0	0	0	-4,35	-7,29	-4,07	0,65	1,93	2,29	340,53
151	1,7	16,85	0,59	0,08	0,33	0,92	126,53	25,63	104,3	62,79	0,9	8,94	9,94	48,13	89,94	10,59	0,75	NA	0	16,14	74,77	2,66	33,4	2,18	0,03	0,18	0,44	299,39	39,42	121,96	70,02	0,92	11,54	12,54	26,24	92,03	8,33	0,15	7918,8	49,58	19,34	65,38	2,63	23,99	2,06	0,06	0,23	0,53	284,98
152	-156,24	147,15	-30,55	0,06	0,16	0,16	61,97	NA	145,11	NA	2,06	-1,94	-0,94	-156,24	206,18	-65,03	-1,6	NA	0	0	0	-6,07	11,93	-2,8	0,04	0,12	0,27	168,48	20,54	250,53	36,74	1,51	-2,96	-1,97	8,54	150,86	-4,03	-0,85	NA	0	6,74	93,13	-1,22	2,7	-0,27	0,04	0,26	0,49	81,23
153	2,84	5,54	1,87	1,35	1,56	1,56	239,31	24,45	114,53	NA	0,49	0,95	1,95	11,47	48,77	27,33	2,2	4647,67	0	5,68	37,05	8,65	9,93	2,87	5,41	6,72	6,72	121,07	19,1	14,58	NA	0,13	0,15	1,15	26,75	12,86	206,91	4,89	19742	0	6	35,79	0,18	0,51	0,19	1,29	1,31	1,31	391,23
154	1,32	4,99	1,09	0	0,63	0,92	300,29	125,33	140,84	59,48	0,73	2,77	3,77	31,81	73,5	4,57	0,84	NA	23,83	25,15	85,33	2,29	9,07	1,39	0,01	0,86	0,93	220,86	134,52	112,93	12,77	0,75	2,95	3,96	36,26	74,75	6,11	0,83	31712,97	20,83	20,56	82,55	0,41	1,32	0,26	0,01	0,83	0,93	225,96
155	9,31	36,33	10,09	0,73	1,72	2,02	394,31	75,89	76,83	23,19	0,73	2,85	3,9	19,79	74,36	21,1	1,06	77150,61	0	11,35	28,79	17,39	52,45	17,55	0,13	1,03	1,26	368,41	91,89	106,98	25,28	0,66	1,98	3,02	27,95	66,85	36,14	0,91	81864,82	0	10,66	26,53	9,95	32,28	9,68	0	0,47	0,59	354,16
156	6,5	22,5	4,43	0,03	1,24	1,4	248,12	84,58	51,75	10,93	0,71	2,46	3,46	52,01	71,1	34,61	1,16	26682,48	7,28	31,02	59,34	1,53	7,81	1,46	0,01	1,04	1,19	346,53	124	95,67	18,35	0,8	4,07	5,09	33,6	80,36	20,08	1,08	29833,86	19,74	30,45	64,55	3,36	12,64	2,4	0,01	1,03	1,21	259,84
157	0,82	2,82	0,65	0,06	0,7	0,7	286,99	44,21	48,73	0	0,71	2,42	3,42	9,17	70,76	25,36	0,91	NA	50,73	6,58	32,26	0,12	0,39	0,07	0,03	0,45	0,45	223,56	21,13	43,02	0	0,64	2,11	3,28	13,32	69,55	21,62	0,8	NA	42,99	8,09	42,88	0,13	0,49	0,11	0,02	0,18	0,18	313,86
158	-10,61	443,41	-3,35	0,05	0,81	0,81	59,62	87,98	115,19	0,18	1,02	-42,77	-41,77	25,46	102,39	-5,71	-0,08	NA	0	11,38	111,29	-4,74	78,82	-1,75	0	0,62	0,62	135,1	71,7	116,13	0,12	1,06	-17,64	-16,64	31,43	106,01	5,39	0,28	NA	0,01	13,39	81,9	15,18	65,04	5,77	0,06	0,68	0,95	138,34
159	60,06	143,67	25,57	0,41	1,4	1,4	154,98	77,19	78,06	NA	0,59	1,4	2,39	211,92	58,2	104,43	5,51	4753,91	0	64,66	88,19	12,09	338,41	6,57	0,28	1,03	1,03	198,46	127,94	170,03	NA	0,97	27,07	27,99	157,58	96,43	13,36	0,75	5370,25	0	79,1	101,66	0,84	14,48	0,4	0,25	0,85	1,08	172,72
160	55,85	83,98	38,15	1,06	1,94	2,06	248,62	72,27	81,99	9,84	0,33	0,5	1,5	58,65	33,5	187,17	2,12	NA	0	1,91	3,56	64	96,89	32,32	0,35	1,62	1,73	184,31	77,77	61,41	6,86	0,34	0,51	1,51	67,89	33,94	211,43	1,6	161813,57	0	1,96	4,29	61,53	97,23	31,08	0,59	1,87	1,94	183,88
161	8,51	10,57	3,46	0,76	2,6	3,99	147,98	49,66	27,05	38,22	0,19	0,24	1,24	53,58	19,51	71,42	3,11	NA	0	18,32	74,42	11,69	14,23	4,68	1	2,6	4,18	145,97	38,43	24,03	38,47	0,18	0,22	1,22	58,01	17,83	86,91	3,34	23721,26	0	18,52	70,81	13,86	17,33	5,94	0,72	2,72	4,13	155,88
162	-10,47	-39,94	-6,59	1,5	2,59	2,95	229,17	48,17	43,91	15,99	0,74	2,81	3,81	-2,72	73,77	-1,48	1,9	7164	28,57	4,88	74,5	4,04	14,67	2,37	-0,02	1,11	1,2	214,03	119,22	105,45	9,32	0,72	2,63	3,63	10,51	72,46	21,85	1,26	17307,3	0	3,79	25,4	3,45	9,51	2,39	0,19	1,17	1,29	251,84
163	-47,09	134,43	-54,47	0,07	0,2	0,65	421,07	31,31	242,23	113,94	1,35	-3,86	-2,86	-38,18	135,03	-20,93	-0,56	NA	1,83	10,31	-64,09	2,29	-9	3,03	0,06	0,22	0,58	481,52	48,51	274,54	107,2	1,25	-4,92	-3,92	9,68	125,48	10,85	-0,4	23604,2	4,7	9,74	31,72	2,23	79,57	3,46	0,19	0,44	0,71	563,92
164	3,8	17,45	4,73	0,15	0,3	1,69	453,29	14,51	96,59	135,52	0,76	3,5	4,59	19,96	78,22	9,9	1,2	19265,5	0	20,13	64,81	4,59	17,48	5,66	0,12	0,3	1,67	450,15	15,88	86,95	120,11	0,72	2,74	3,81	20,38	73,73	12,26	1,16	20188,5	0	19,47	60,42	4,29	14,19	4,8	0,2	0,5	2,48	407,08
165	46,89	51,67	46,41	1,2	10,81	10,81	360,26	316,85	32,95	NA	0,09	0,1	1,1	46,89	9,25	507,12	NA	NA	0	0	0	33,39	37,66	56,6	3,23	8,81	8,81	618,78	386,42	69,27	NA	0,11	0,13	1,13	33,39	11,35	294,12	NA	NA	0	0	0	9,92	10,67	20,02	5,69	14,13	14,13	734,57
166	29,49	89,39	8,23	0,1	0,98	0,98	101,6	38,04	42,99	NA	0,67	2,03	3,03	72,73	67,01	58,07	0,98	NA	18,06	12,07	49,61	24,34	87,29	7,2	0,15	0,91	0,91	107,97	42,84	56,41	NA	0,72	2,59	3,59	80,96	72,11	46,48	0,9	33192,13	14,9	16,75	56,52	8,64	28,3	4,54	0,26	1	1	191,32
167	1,07	1,44	0,9	1,58	2,35	2,46	307,49	51,96	67,59	7,34	0,24	0,32	1,35	21,55	25,85	55,64	1,67	17730,68	0	17,3	64,03	0,63	0,76	0,51	2,08	3,25	4,09	293,93	46,74	39,71	33,66	0,16	0,19	1,2	24,57	16,42	80,74	1,94	NA	0	19,28	68,49	0,74	0,87	0,49	1,21	3,61	4,63	244,76
168	-1,12	-32,8	-0,49	0,76	1,03	1,03	159,26	42,09	151,97	0	0,97	28,27	29,27	22,71	96,58	-1,16	NA	NA	0	10,43	99,1	0,77	23,15	0,4	0,42	1,03	1,03	189,14	109,91	180,27	0	0,97	28,99	29,99	20,48	96,67	0,8	NA	NA	0	10,21	90,85	-4,94	3716,39	-2,85	0,46	0,99	0,99	209,8
169	0,03	-104,17	0,05	0,04	0,17	0,46	553,8	24,32	145,92	55,37	1	-3032,22	-3031,22	21,7	100,03	7,68	0,78	14986,38	15,21	32,96	70,12	-3,05	98,83	-3,64	0,11	0,28	0,78	436,11	13,34	44,08	40,43	1,03	-33,44	-32,44	24,5	103,08	4,87	0,95	13601,33	8,26	32,92	78,56	5,84	194,04	4,31	0,3	1,03	1,55	268,45
170	4,95	23,24	5,75	-0,02	0,26	0,26	422,51	83,47	304,71	0,5	0,79	3,69	4,69	18,1	78,69	20,69	0,33	16730,44	2,97	15,26	33,31	0,45	2,54	0,56	0,09	0,34	0,35	463,17	78,56	318,27	5,39	0,82	4,7	5,7	14,51	82,47	11,72	0,4	12753,33	11,62	17,85	52,71	0,53	2,86	0,69	0,03	0,35	0,36	474,42
171	-4,48	-11,24	-7,7	10,27	11,28	11,28	626,35	14,54	14,4	NA	0,6	1,51	2,51	-4,48	60,17	31,57	1,39	NA	0	0	0	-5,63	-13,77	-5,28	5,97	6,37	6,37	342,56	9,26	23,37	0	0,59	1,45	2,45	-5,63	59,14	36,83	1,7	NA	0	0	0	-2,43	-4,93	-2,11	11,74	12,57	12,57	316,13
172	3,19	13,78	6,95	0,29	1,07	1,15	792,57	413,27	514,62	44,38	0,67	2,91	4,32	10,54	76,85	12,92	1,04	NA	1,62	16,01	71,99	3,09	11,07	6,04	0,3	1,12	1,14	713,7	369,44	438,68	9,53	0,64	2,3	3,58	8,31	72,1	12,81	1,04	7172,2	1,73	10,21	103,8	2,87	9,17	5,5	0,08	1,19	1,21	696,19
173	3,94	16,67	1,58	0,02	0,58	0,75	146,31	44,23	71,03	13,68	0,67	2,84	4,23	81,53	76,37	30,46	0,57	NA	10,06	31,19	79,77	0,73	2,85	0,3	0,03	0,63	0,82	148,13	45,48	52,6	14,32	0,68	2,63	3,89	85,51	74,29	25,91	0,59	12028,43	18,09	34,41	82,47	5,09	15,6	1,92	0,02	0,55	0,75	137,46
174	-5,5	-36,45	-1,57	0,6	0,89	1,04	103,96	19,46	65,52	9,44	0,85	5,63	6,63	50,73	84,91	-2,58	1,02	NA	18,77	16,06	98,72	-51,23	136,32	-12,14	0,2	0,49	0,58	86,49	31,93	109,7	10,19	1,38	-3,66	-2,66	4,99	137,58	-33,16	-1,19	1684,8	8,22	13,32	393,1	18,93	-207,13	4,93	0,01	0,64	0,71	94,84
175	7,62	8,05	2,6	14,79	17,07	18,5	124,26	NA	6,64	9,63	0,05	0,06	1,06	49,38	5,4	140,96	NA	NA	0	14,26	79,6	-54,96	-113,68	-19,28	1,94	1,94	1,94	128,04	NA	65,23	NA	0,52	1,07	2,07	-30,85	51,65	-106,4	NA	NA	0	8,46	-83,6	43,23	65,67	3,13	1,64	1,76	1,85	26,38
176	17,82	32,6	2,66	0,57	1,26	1,26	54,37	15,49	22,61	NA	0,45	0,83	1,83	190,24	45,33	49,86	1,16	NA	0	25,76	88,94	-34,3	-106,04	-9,68	0,11	0,73	0,73	103,01	41,29	66,13	0	0,68	2,09	3,09	152,54	67,66	-43,1	0,62	8743,25	0	52,73	169,59	-13,82	391,35	-8,38	0,05	0,18	0,18	220,63
177	1,76	8,28	1,01	0,09	0,28	0,64	208,58	17,66	63,51	33,63	0,75	3,52	4,7	41,13	78,7	8,44	0,72	NA	31,65	22,56	78,93	-0,06	-0,34	-0,03	0,09	0,23	0,61	177,28	12,73	72,19	37,86	0,79	4,37	5,5	40,95	81,83	10,36	0,64	NA	26,15	19,92	79,71	6,68	100,74	2,92	0	0,25	0,48	159,36
178	-32,76	-43,58	-40,2	0,48	1,5	4,69	446,71	72,51	71,29	230,22	0,2	0,27	1,33	36,38	24,84	-121,41	3,26	NA	0	84,85	203,45	-29,15	-37,48	-41,51	0,57	1,55	9,2	519,8	41,41	42,62	330,75	0,17	0,21	1,29	41,66	22,23	-114,51	3,54	6402,83	0	100,83	158,45	1,05	1,55	1,98	1,15	2,35	4,53	688,04
179	-0,88	-9,48	-0,47	0,09	0,78	1,38	194,51	70,22	34,52	62,14	0,91	9,72	10,72	37,25	90,67	4,73	1,72	NA	45,16	20,32	66,24	0,86	2,27	0,45	0,08	0,77	1,33	189,73	72,19	26,21	59,76	0,62	1,64	2,64	43,64	62,1	10,77	1,7	21742,67	45,02	22,3	72,8	-5,03	-16,34	-2,85	0,04	0,81	1,31	206,18
180	15,06	27,53	16,06	0,18	0,88	1,28	388,3	104,91	137,55	62,1	0,45	0,83	1,83	47,03	45,31	43,94	1,15	NA	4,85	34,1	62,9	26,5	49	27,12	0,28	0,84	1,1	373,42	88,78	155,82	40,96	0,46	0,85	1,85	56,51	45,91	69,26	1,05	25932,63	1,53	30,69	56,15	17,02	164,63	15,67	0,1	1,33	1,59	335,06
181	-3,09	-6,27	-1,87	0,25	0,83	2,04	220,73	29,62	50,67	62,25	0,5	1,02	2,03	277,13	50,77	34,54	1,47	NA	0	169,92	-341,59	-19,16	-78,16	-9,72	0,11	0,65	1,96	185,28	34,63	63,73	84,6	0,74	3,02	4,08	49,1	75,49	-5,26	1,28	10798,78	0	34,65	98,44	-9,11	-141,77	-3,91	0,05	0,39	1,16	156,32
182	2,8	7,08	2,83	-0,18	1,94	3,43	368,28	30,15	14,2	21,44	0,6	1,53	2,53	28,19	60,47	13,3	1,1	NA	0	25,69	73,82	-2,19	-5,83	-2,36	0,61	1,91	2,86	394,37	29,48	22,55	21,54	0,62	1,66	2,66	23,7	62,47	10,36	1,12	13167,61	0	27,97	78,65	3	7,29	3	0,96	2,4	3,4	364,08
183	1,36	5,26	1,04	0,21	1,86	1,86	277,21	228,42	139,16	NA	0,74	2,87	3,87	1,36	74,13	21,71	4,47	NA	0	0	0	10,85	47,05	13,05	0,26	0,62	0,62	439,13	99,36	279,06	NA	0,77	3,34	4,34	11,03	76,94	17,35	0,38	39891	0	0,21	1,22	0,74	2,16	0,67	0,21	0,47	0,47	328,3
184	1,5	57,23	0,46	0,04	1,14	1,14	98,23	101,23	91,78	NA	0,97	37,1	38,16	72,49	97,38	1,54	NA	NA	0	21,59	112,13	0,18	11,88	0,06	0,04	1,37	1,37	115,68	108,3	81,35	NA	0,98	66,65	67,72	92,28	98,52	0,18	NA	10089,11	0	29,19	130,51	0,27	29,18	0,11	0,08	0,83	1,22	146,88
185	21,34	195,35	2,9	0	0,37	1,15	49,52	15,53	42,02	33	0,89	8,16	9,16	200,93	89,08	39,86	7,42	7884,48	0	24,43	81,77	38,68	82,26	7,23	0,42	1,15	1,95	68,18	24,95	34,18	27,62	0,53	1,13	2,13	161,49	52,98	73,54	55,38	8930,23	0	22,94	71,61	30,09	45,71	7,58	1,09	2,02	3,12	91,73
186	0,72	0,75	0,19	9,24	9,38	20,1	95,42	0,63	4,7	51,05	0,05	0,05	1,05	70,64	4,97	241,17	NA	NA	0	18,33	81,95	1,24	1,25	0,77	44,63	44,92	74,34	225,87	0,89	3	89,37	0,01	0,01	1,01	29,37	1,35	92,02	NA	NA	0	17,41	193,72	-5,84	-6,06	-2,86	21,47	21,47	28,22	178,4
187	12,19	23,58	6,43	0,56	1,77	1,77	191,98	111,29	91,72	0	0,48	0,93	1,93	17,74	48,31	49,44	3,62	NA	0	2,93	17,1	27,55	49,68	13,34	0,88	1,65	1,65	176,75	59,56	77,15	NA	0,45	0,8	1,8	27,55	44,55	80,78	2,09	NA	0	0	0	32,7	37,88	18,47	1,79	4,92	4,94	205,67
188	-54,42	2726,16	-16,09	0,01	0,63	0,63	107,65	65,53	102,02	0	1,02	-51,1	-50,1	-26,04	102	-23,17	-0,04	NA	4,01	8,39	300,37	-0,31	20,89	-0,12	0,03	0,8	0,8	142,02	108,93	140,56	NA	1,01	-69,32	-68,32	16,26	101,46	11,3	-0,06	NA	0	6,45	65,1	-19,5	-2600,69	-5,38	0,2	0,77	0,77	100,52
189	9,97	17,05	5,75	0,02	0,92	0,99	209,86	71,07	75,26	6,17	0,42	0,71	1,71	54,27	41,53	38,76	0,98	NA	2,51	25,54	68,51	6	9,17	3,7	0,08	1,14	1,21	225,03	75,5	67,42	4,6	0,35	0,53	1,53	50,56	34,51	38,34	1,1	13373,14	1,68	27,47	71,55	14,1	18,83	7,24	0,69	1,96	2,08	186,85
190	8,54	58,23	8,07	0,48	0,96	1,15	343,87	71,82	151,6	29,79	0,85	5,82	6,82	31,81	85,33	15,91	0,31	NA	0	21,98	61,34	10,67	64,4	5,33	0,28	0,83	0,86	182,17	64,54	118,18	3,84	0,83	5,04	6,04	26,73	83,43	43,71	0,39	NA	0	8,02	41,17	-0,28	-1,4	-0,22	0,12	0,39	0,66	288,31
191	13,85	46,89	5,82	0,16	0,61	0,61	152,8	44,27	77,6	NA	0,7	2,38	3,38	14,81	70,46	37,21	0,58	NA	13,78	0,4	2,86	15,54	44	6,91	0,09	0,71	0,71	162,32	59	86,38	0	0,65	1,83	2,83	16,58	64,67	43,07	0,69	116396	5,97	0,46	2,83	7,47	15,62	3,22	0,08	0,93	0,93	156,8
192	-1,38	-2,3	-0,8	1,08	1,16	1,49	211,49	6,94	81,46	27,3	0,4	0,66	1,66	100,84	39,93	-3,46	1,48	NA	0	59,39	97,67	-8	-13,6	-5,1	1,14	1,24	1,59	232,58	8,66	91,7	32,77	0,41	0,7	1,7	91,84	41,19	5,06	1,68	NA	0	63,62	94,69	0,97	1,54	0,82	1,3	1,39	1,81	307,09
193	0,95	2,74	1,35	0,02	0,39	0,46	518,98	121,03	328,43	23,18	0,64	1,86	2,89	5,52	65,45	18,7	0,49	NA	0	6,52	32	0,6	1,83	0,72	0,03	0,43	0,56	437,69	114,04	283,65	38,06	0,66	2	3,03	3,94	67	12,41	0,53	11080,83	0	4	30,67	0,52	1,5	0,58	0,18	0,5	0,66	405,05
194	1,84	5,92	0,81	0,01	0,3	0,7	159,5	27,43	71,99	39,18	0,67	2,16	3,21	69,72	68,85	13,29	0,61	18791,6	16,25	29,74	76,65	4,63	21,69	2,71	0,01	0,34	0,78	214,06	44,6	118,35	59,66	0,78	3,67	4,69	57,48	78,67	17,1	0,66	17379,17	17,99	31	78	2,69	13,08	1,36	0,01	0,33	0,65	184,16
195	5,47	21,41	1,49	0,31	0,43	1,36	99,23	6,31	56,19	52,96	0,74	2,91	3,91	18,33	74,43	14,3	1,91	NA	0	3,51	47,16	0,31	1,09	0,1	0,27	0,29	1,13	114,6	1,53	80,88	69,63	0,72	2,53	3,53	35,18	71,69	5,5	1,51	5370	0	10,95	287,95	3,35	8,19	0,85	0,49	0,49	1,31	91,8
196	14,46	73,06	4,33	0,04	0,39	0,99	109,08	28,04	80,39	49,56	0,76	3,83	5,05	59,02	80,21	29,87	0,78	NA	0	13,35	69,12	11,79	49,79	5,71	0,02	0,71	1,19	176,81	88,24	128,89	63,81	0,75	3,15	4,22	35,93	76,33	22,2	2,05	NA	0	11,7	59,98	3,68	7,57	0,93	0,05	0,73	1,69	91,85
197	-18,63	447,55	-4,17	0,05	0,68	0,97	81,5	50,08	80,31	24,01	1,04	-25,02	-24,02	73,69	104,16	-15,44	-1,57	NA	0	20,67	123,75	-1,51	25,81	-0,43	0,14	0,81	0,99	103,99	68,92	102,99	19,11	1,06	-18,04	-17,04	78,02	105,87	1,09	NA	14921,75	0	22,66	97,99	-0,54	-3,8	-0,16	0,34	0,92	1,27	107,69
198	0,38	2,33	0,49	1,11	1,2	1,2	467,15	33,55	386,18	0	0,84	5,09	6,09	0,38	83,59	0,46	NA	NA	0	0	0	0	0	NA	1,17	1,21	1,21	NA	NA	NA	NA	0,83	4,8	5,8	0	82,77	0	NA	NA	0	NA	NA	0,87	8,54	1,54	1,11	1,11	1,11	648,8
199	16,37	58,8	15,87	1,87	2,22	2,22	353,09	24,27	157,23	0	0,72	2,59	3,59	28,9	72,17	22,68	NA	NA	0	12,16	38,07	0,93	3,33	2,17	1,57	1,84	1,84	851,64	50,16	456,73	0	0,72	2,58	3,58	16,48	72,05	1,29	NA	9847,5	0	36,28	90,38	5,63	17,7	11,9	1,65	1,9	1,9	769,92
200	11,76	18,68	8,46	0,73	2,46	2,46	261,92	165,35	95,86	NA	0,37	0,59	1,59	34,96	37,01	40,02	6,9	NA	0	16,69	53,81	24,61	28,06	17,97	1,51	7,64	7,64	266,48	197,91	25,7	NA	0,12	0,14	1,14	45,02	12,29	225,07	14,38	20244,86	2,51	14,9	35,41	3,78	6,02	4,64	1,25	2,57	2,57	446,15
201	-1,4	-1,4	-10,77	NA	NA	NA	2658,16	0	0	0	0	0	1	-1,4	0	NA	NA	NA	0	0	0	-0,26	-0,26	-32,73	NA	NA	NA	45694,68	0	0	0	0	0	1	-0,26	0	NA	NA	NA	0	0	0	-2,87	-3,13	-1,82	6,29	9,7	9,7	230,44
202	-2,34	-2,77	-1,9	0,2	3,9	4,72	296,14	111,13	30,11	25,17	0,15	0,18	1,18	18,12	15,47	40,32	1,7	NA	0	16,64	77,46	-5,32	-6,26	-5,3	0,29	4,82	5,62	364,13	158,54	34,95	28,36	0,15	0,18	1,18	14,63	15,03	12,39	1,97	17299,92	0	19,9	86,49	-11,58	-14,33	-13	0,14	3,68	4,2	408,44
203	15,12	24,86	9,01	6,8	10,39	10,39	216,88	67,28	18,52	NA	0,39	0,64	1,64	46,56	39,18	61,17	6,64	NA	0,1	18,73	54,42	4,01	7,93	2,34	0,81	1,36	1,36	213,1	50,29	21,74	NA	0,49	0,98	1,98	26,3	49,44	26,28	1,24	8715,67	32,77	13,02	50,47	9,83	17,08	4,03	1,31	1,9	1,9	149,12
204	1,48	2,4	1,15	0,25	0,49	1,2	281,2	24,2	103,13	73,66	0,38	0,62	1,62	21,72	38,15	15,02	1,14	NA	0	15,63	85,06	-0,17	-0,27	-0,13	0,24	0,54	1,29	262,8	25	84,17	63,59	0,34	0,52	1,52	22,48	34,17	6,7	1,16	11466,15	0	16,31	81,76	0,25	0,36	0,2	0,31	0,57	1,38	292,02
205	-2,3	-6,19	-1,23	0,1	0,34	0,83	195,03	24	116,35	57,54	0,63	1,68	2,68	17,89	62,75	7,19	0,77	9854,15	0	10,82	76,27	1,5	3,67	0,71	0,03	0,54	0,92	173,61	46,79	96,42	36,6	0,59	1,45	2,45	24,17	59,16	13,74	0,89	11662,03	0	10,78	68,51	-1,18	-2,97	-0,55	0,2	0,87	0,97	169,31
206	5,03	9,26	6,83	0,11	1,26	1,53	494,15	75,58	41,87	17,68	0,46	0,84	1,84	16,09	45,67	21,63	1,09	29202,07	24,24	15,01	50,07	3,76	7,08	4,63	0,03	0,98	1,14	449,07	71,51	52,45	12,17	0,47	0,88	1,88	16,37	46,87	19,31	1,02	26850	20,96	15,51	57,47	2,97	5,02	3,74	0,06	0,98	1,13	459,35
207	1,45	2,51	0,65	0,09	0,61	1,35	164,19	21,06	43,24	32,68	0,42	0,73	1,73	31,05	42,26	27,39	0,96	NA	0	13,35	69,84	1,31	1,99	0,66	0,14	1,23	3,06	183,01	15,6	17,42	32,27	0,34	0,52	1,52	28,79	34,38	40,36	1,06	20979,17	0	13,78	62,24	1,31	1,99	0,66	0,14	1,23	3,06	182,51
208	14,48	15,29	44,43	5,06	12,23	12,23	1116,88	387,24	53,98	0	0,05	0,06	1,06	24,53	5,3	273,16	2,36	NA	0	30,85	35,62	15,35	16,44	62,87	3,39	10,36	10,36	1495,12	670,02	96,09	NA	0,07	0,07	1,07	25,41	6,62	231,73	2,88	19636,5	0	41,22	47,23	7,32	7,98	30,47	2,8	8,64	8,64	1515,6
209	1,08	10,38	0,42	0,02	0,59	1,04	140,62	67,69	87,05	53,89	0,9	8,58	9,58	22	89,56	5,07	1,56	NA	23,1	8,08	80,16	0,01	0,07	0	0,01	0,59	1,07	121,43	35,95	60,28	43,89	0,87	6,41	7,41	24,51	86,51	6,73	1,41	17278,11	24,8	8,15	74,65	-0,11	-0,62	-0,03	0,01	0,76	1,13	105,02
210	-0,71	-27,2	-0,4	0,02	0,6	0,97	205,37	117,19	201,63	76,09	0,99	38,2	38,44	9,07	97,4	0,72	0,9	NA	0	5,52	56,09	-1,11	-97,76	-0,79	0	0,56	0,87	260,8	141,2	254,08	79,73	0,99	87,01	88,01	9,37	98,86	1,01	0,08	10284,5	0	7,49	65,11	0,23	16,07	0,17	0,04	0,56	0,91	277,1
211	7,58	107,79	6,89	0,98	2,55	5,03	330,84	48,02	30,73	77,29	0,93	13,22	14,22	16,28	92,97	15,49	0,14	33039,36	0	7,91	35,67	1,38	2,08	1,48	0,17	0,62	1,68	391,28	54,03	120,34	130,17	0,34	0,51	1,51	8,47	33,74	22,29	1,4	NA	0	7,61	53,77	0,7	1,92	0,6	0,04	0,58	1,17	309,83
212	3,48	6,41	2,07	0,29	0,97	2	216,78	63,79	93,82	97,84	0,46	0,84	1,84	21,68	45,68	10,12	4,68	7852,17	0	10,84	72,44	-22,53	-54,35	-12,3	0,15	0,55	1,56	199,36	43,38	109,1	112,1	0,59	1,41	2,41	9,77	58,55	-36,37	3,35	7845,06	0	17,64	109,28	2,87	6,88	1,38	0,31	0,75	1,56	174,43
213	25,91	36,63	18,35	0,08	3,26	4,45	257,85	120,56	35,33	45,79	0,29	0,41	1,41	47,08	29,26	108	2,18	51482,15	1,1	14,99	35,72	23,33	31,09	18,91	0,01	1,98	3,11	295,83	93,24	43,89	67,2	0,25	0,33	1,33	42,78	24,97	115,39	2,13	26270,29	7,61	15,77	34,89	20,33	32,53	17,67	0,04	1,91	2,53	316,32
214	-3	120,06	-15,58	0,02	0,1	0,1	1539,3	137,53	1909,14	0	1,02	-41,07	-40,07	7,94	102,5	0,52	-0,02	NA	0	56,88	95,8	-35,09	92,57	-57,08	0,01	0,23	0,23	593,75	170,58	772,94	NA	1,38	-3,64	-2,64	-5	137,9	-15,54	-0,31	1894,65	0	48,95	611,48	-4,89	12,73	-4,77	0,05	0,1	0,1	355,18
215	6,44	73,22	10,46	0,03	0,11	0,99	590,74	38,56	486,05	458,63	0,91	10,36	11,36	21,23	91,2	15,3	0,85	NA	4,08	23,99	44,51	12,14	85	7,23	0,05	0,27	1,16	217,38	37,84	161,15	155,17	0,86	6	7	36,84	85,72	21,98	2,32	27756	5,07	14,71	50,59	11,75	85,03	6,42	0,08	0,52	1,1	198,99
216	3,41	20,03	2,37	0	0,59	0,82	253,36	106,82	171,79	43,42	0,83	4,87	5,87	35,93	82,97	12,98	0,67	NA	7,68	22,63	72,42	5,72	30,94	3,79	0	0,61	0,87	241,97	97,1	127,96	42,44	0,82	4,41	5,41	30,36	81,51	14,74	0,78	22574	20,8	16,33	68,26	5,1	22,51	3,54	0	0,63	1	252,71
217	14,47	37,67	8,22	0,35	1,67	2,4	206,73	67,5	51,4	37,9	0,62	1,6	2,6	40,41	61,58	33,3	1,85	NA	0	14,73	53,29	15,07	39,06	6,99	0,45	2,17	2,83	169,21	62,4	37,52	25,13	0,61	1,59	2,59	43,8	61,41	38,29	1,98	23251,44	24,87	13,32	49,79	15,6	42,23	7,55	0,25	1,06	1,49	176,1
218	13,41	95,44	3,46	0,18	0,83	1,01	93,91	51,04	79,24	14,59	0,86	6,12	7,12	21,46	85,95	17,96	1,11	NA	0	2,08	147,63	-15,18	102,74	-9,72	0,16	0,79	0,82	233,74	164,21	263,39	7,43	1,15	-7,77	-6,77	-9,36	114,78	-11,13	-2,5	-62265,33	0	3,73	-28,35	-22,24	39,48	-16,93	0,37	0,55	0,59	277,15
219	2,77	34,46	2,03	0,01	0,66	0,71	266,52	104,43	138,14	9,36	0,85	10,58	12,46	28,28	91,97	11,94	0,54	18425,53	24,09	18,68	70,96	4,28	37,09	3,01	0,05	0,69	0,72	257,12	106,83	146,73	5,43	0,84	7,25	8,67	30,42	88,47	14,56	0,54	22891,33	18,05	18,42	64,78	4,17	28,88	2,73	0	0,62	0,65	238,38
220	9,28	31,61	5,94	0,32	0,64	2,48	233,03	20,89	66,41	124,28	0,7	2,37	3,41	55,62	70,65	20,69	2,39	31540,21	0	29,67	71,28	5,3	81,5	3,39	0,13	0,43	1,74	233,4	27,84	93,3	124,21	0,9	13,85	15,39	58,13	93,5	12,1	1,85	15306,2	0	33,79	80,33	1,17	2,53	0,72	0,13	0,33	2,46	222,47
221	7,6	10,35	4,7	0,85	1,7	3,46	224,91	49,92	58,31	104,15	0,27	0,36	1,36	11,68	26,5	54,3	8,13	NA	0	2,52	18,21	-5,35	-6,08	-5,1	0,39	2,02	7,74	347,83	64,05	39,29	227,63	0,12	0,14	1,14	-5,27	12,02	13,42	7,93	NA	0	0,08	2,59	4,17	4,83	3,75	0,87	2,69	6,99	327,79
222	-17,06	33,77	-8,52	0	0,23	0,5	181,9	58,47	268,32	71,59	1,51	-2,98	-1,98	9,94	150,5	-3,63	-1,97	NA	0	13,49	110,64	-9,06	14,47	-3,73	0,01	3,92	8,43	150,47	53,3	14,71	67,41	1,63	-2,6	-1,6	21,57	162,62	0,88	5,41	17663,87	0	12,63	88,06	-10,38	-13,19	-4,31	0	2,41	4,47	151,16
223	1,28	1,41	1,61	2,66	5,14	6,82	458,1	49,18	19,84	33,78	0,05	0,06	1,11	31,68	9,75	128,92	1,29	10001,91	0	38,27	82,6	-6,49	-7,24	-17,26	2,83	4,64	5,55	970,21	95,12	52,55	48,73	0,06	0,07	1,11	11,31	10,3	0,03	1,3	4718,58	0	47,31	108,02	-13,16	-14,92	-40,34	3,01	4,73	5,78	1116,02
224	-9,28	129,08	-6,91	0,03	0,32	0,37	270,83	75,66	261,21	11,28	1,07	-14,9	-13,9	24,18	107,19	2,08	0,03	NA	0	24,89	142,31	-14,13	117,23	-9,36	0,05	0,33	0,4	241,77	70,8	247	16,56	1,12	-9,3	-8,3	6,27	112,06	-3,1	-0,07	4246,17	0	13,52	127,98	1,23	1,81	1,27	0,06	0,97	1,43	377,32
225	-16,09	-2037,13	-18,95	0,04	0,42	0,81	428,85	128,22	296,19	130,16	0,99	125,56	126,64	-7,77	99,21	-4,5	0,6	NA	8,93	9,79	4377,78	9,97	93,58	10,65	0,04	0,49	1,05	390,02	105,18	237,17	133,88	0,89	8,39	9,39	16,43	89,35	20,51	1,1	29942,87	0	6,91	24,36	-5,32	-68,17	-7,34	0,06	0,9	0,98	501,91
226	0	0	NA	0,01	1,14	1,64	NA	NA	NA	NA	0,46	0,97	2,1	0	52,44	0	1,25	0	0	NA	NA	19,69	36,14	17,81	0,73	1,34	1,89	330,11	62,28	102,85	57,79	0,42	0,77	1,84	41,92	45,52	61,45	1,6	21982,96	6,52	20,11	42,3	15	26,85	16,1	0,14	1,05	1,84	390,54
227	-3,33	-42,36	-1,81	1,01	4,43	5,23	197,64	96,33	28,22	23,08	0,92	11,7	12,7	12,16	92,13	3,88	3,54	NA	0	8,42	60,65	-1,7	-36,66	-1,34	0,37	1,87	2,59	286,25	138,22	92,47	68,21	0,95	20,52	21,52	9,52	95,35	3,17	4,56	NA	0	8,8	68,73	2,31	28,81	1,18	1,75	5,34	5,8	186,91
228	0,11	0,17	0,29	1,05	1,71	3,88	1018,33	20,77	30,96	68,18	0,37	0,6	1,6	5,75	37,47	7,06	1,09	NA	0,01	15,78	56,97	0,09	0,17	0,29	0,22	0,33	0,74	1153,09	22,2	187,08	76,9	0,46	0,85	1,85	4,84	46,02	6,02	0,95	25776,4	0,01	14,99	56,06	0,2	0,37	0,58	2,45	3,88	5,34	1065,28
229	-18,85	-18,85	NA	NA	NA	NA	NA	NA	NA	NA	0	0	1	-18,85	0	NA	NA	NA	0	NA	NA	-1,69	-1,69	NA	NA	NA	NA	NA	NA	NA	NA	NA	NA	1	-1,69	0	NA	NA	NA	0	NA	NA	-10,56	-20,75	NA	0,97	1,34	1,34	NA
230	-7,63	-13,83	-35,44	0,01	0,16	0,3	1690,6	63,23	440,62	60,96	0,45	0,81	1,81	0,85	44,82	-8,07	0,8	NA	0	39,39	149,11	-8,25	-16,68	-37,01	0	0,12	0,24	1637,72	56,09	490,7	58,03	0,51	1,02	2,02	1,13	50,55	-8,23	0,75	10921,83	0	42,09	150,82	-3,68	-7,94	-10,48	0	0,14	0,29	1036,88
231	0,76	2,27	0,48	1,48	1,48	1,48	227,18	0,13	88,15	NA	0,66	1,98	2,98	2,12	66,42	1,15	NA	NA	27,19	0,85	28,63	-24,49	-171,47	NA	1,17	1,17	1,17	NA	NA	NA	NA	0,86	6	7	-24,49	85,72	-28,57	NA	NA	23,64	NA	0	0,92	9,65	0,58	3,11	3,11	3,11	231,73
232	-0,14	-0,21	-2,38	1,19	1,27	3,11	6155,72	165,51	1958,27	3643,47	0,32	0,47	1,47	-0,14	32,17	-0,44	NA	NA	0	0	0	0,12	0,18	1,09	1,29	1,38	3,17	3195,7	86,26	995,7	1802,89	0,32	0,46	1,46	0,12	31,59	0,39	NA	NA	0	0	0	-2,77	-4,34	-43,87	1,25	1,32	2,77	5769,69
233	0,04	0,61	0,04	0,04	0,21	0,72	351,83	51,25	281,3	152,31	0,93	13,29	14,29	15,36	93	3,62	0,38	NA	10,59	14,8	76,58	0,01	0,01	0,01	0	0,67	1,85	339,86	74,01	89,95	134,02	0,35	0,54	1,54	16,6	34,91	10,48	1,72	7409,25	6,4	15,45	80,79	0,01	0,02	0,01	0,11	2,54	3,55	683,02
234	1,59	6,14	0,94	0,74	1,12	1,38	138	57,39	152,66	41,55	0,74	2,85	3,85	1,59	74,02	2,15	NA	NA	0	0	0	-0,03	-0,11	-0,03	0,74	0,93	1,4	283,71	36,8	199,5	95,46	0,71	2,48	3,48	-0,03	71,29	-0,05	NA	46,5	0	0	0	-0,05	-0,19	-0,05	0,64	0,82	1,34	345,05
235	0,49	0,81	0,43	0,19	0,71	1,02	318,71	44,23	97,36	30,92	0,36	0,59	1,66	22,65	39,92	19,34	0,94	NA	0	19,4	79,94	0,06	0,09	0,05	0,09	0,61	1	285,37	39,28	76,46	30,36	0,35	0,57	1,63	26,53	38,55	15,26	0,96	20266,23	0	20,7	78,62	-1,1	-2,2	-1	0,12	0,75	0,96	330,89
236	0,36	1,22	0,17	0,29	0,51	1,2	174,39	21,66	103,18	72,66	0,68	2,33	3,44	67,99	70,92	19,09	1,27	13653,73	0	32,4	94,23	4	10,14	1,5	0,27	0,78	1,34	136,92	34,72	69,21	39,91	0,59	1,49	2,54	91,96	60,61	27,08	1,44	11359,78	0	33	107,58	0,21	0,7	0,13	0,14	0,32	1,07	221,52
237	83,35	527,93	34,32	0,02	0,25	1,13	149,88	28,44	124,31	110,98	0,84	5,33	6,33	129,42	84,21	99,98	4,7	NA	0	18,97	34,97	-13,76	-228,94	-2,84	0,05	0,78	1,03	75,3	1,51	68,03	17,44	0,94	15,64	16,64	95,35	93,99	-13,52	1,96	4070,6	0	22,51	81,97	2,46	54,27	1,58	0,17	1,05	1,7	233,87
238	5,68	9,54	17,48	0,03	1,26	1,26	1120,68	490,5	396,7	NA	0,41	0,68	1,68	11,75	40,51	27,37	1,17	NA	0	18,68	29,41	-5,71	-12,06	-15,57	0,04	0,79	0,79	995,44	343,42	460,24	NA	0,53	1,11	2,11	7,79	52,67	-10,84	0,84	NA	0	36,81	129,46	-1,82	-5,54	-5,95	0,02	0,98	0,98	1190,79
239	42,51	94,14	9,06	0,53	1,24	1,24	77,58	29,4	34,46	0,07	0,55	1,21	2,21	145,23	54,85	101,75	1,39	NA	8,95	21,89	50,47	28,39	53,44	9,6	0,76	1,57	1,57	123,39	45,21	47,12	0,08	0,47	0,88	1,88	96,16	46,87	76,04	1,97	609372	7,64	22,91	56,06	26,7	37,52	10,52	1,85	2,43	2,43	143,41
240	4,48	125,07	24,03	0,02	1,04	1,04	1952,84	1864,17	1826,38	0	0,96	26,93	27,93	22,77	96,42	5,54	1,88	10669	0	98,14	103,7	-15,16	NA	-7,04	NA	NA	NA	169,59	120,86	NA	0,07	NA	NA	NA	290,8	0	NA	0	8435,36	0	142,15	153,97	-16,04	NA	-5,87	NA	NA	NA	133,33
241	4,85	12,59	2,15	0,08	0,47	0,95	161,82	34,66	56,26	42,8	0,61	1,6	2,6	20,05	61,5	15,81	0,93	30819,75	24,7	6,76	62,89	4,23	9,32	2,21	0,08	0,58	0,92	190,93	47,27	58,74	33,17	0,55	1,2	2,2	20,42	54,6	17,32	0,92	33751,18	22,54	8,47	61,38	5	12,38	2,63	0,1	0,61	0,95	191,13
242	78,85	95,75	17,35	5,56	6,5	6,5	80,11	11,42	12,15	0	0,18	0,21	1,21	79,13	17,65	447,86	386,07	NA	0	0,06	0,28	89,24	95,92	14,21	15,48	21,05	21,05	58,13	14,01	2,52	NA	0,07	0,07	1,07	89,24	6,97	1294,11	12,57	NA	0	0	0	76,98	94,39	22,35	3,76	5,71	6,04	105,7
243	7,23	7,49	23,55	10,3	28,44	28,44	355,01	747,63	41,23	NA	0,04	0,04	1,04	7,23	3,52	205,58	NA	NA	0	0	0	0,05	0,15	0,04	0,15	1,4	1,4	283,74	237,58	189,98	NA	0,68	2,11	3,11	32,13	67,88	0,07	NA	NA	0	24,94	98,45	6,73	64,15	8,72	0,17	0,59	0,59	471,59
244	0,37	3,09	0,44	0	0,36	0,82	435,97	65,7	89,44	84,65	0,88	7,37	8,38	10,48	88,06	7,22	0,88	NA	54,53	12,11	107,9	-0,52	-5,38	-0,7	0	0,31	0,73	488,81	66,08	123,79	92,55	0,9	9,36	10,36	6,91	90,35	6,55	0,82	19314,43	51,93	9,95	52,18	0,12	1,28	0,15	0,02	0,27	0,72	479,9
245	1,08	1,96	1,1	0	1,59	2,63	369,97	158,52	77,1	105,37	0,39	0,7	1,82	10,46	44,92	13,21	2,32	29396,41	6,23	9,54	47,29	-0,98	-1,79	-0,61	0,09	1,58	2,73	226,87	107,29	72,26	84,13	0,4	0,74	1,82	10,01	45,13	8,16	5,39	47070,44	0	6,83	30,65	-14,96	-35,97	-6,52	0,01	0,85	1,66	158,58
246	1,27	9,47	0,91	0,02	0,58	0,86	261,79	65,43	80	33,29	0,61	4,54	7,46	8,49	86,6	15,78	0,46	38658,8	21,14	5,19	44,47	-0,66	49,66	-0,48	0,01	0,4	0,69	262,05	56,73	101,83	43,39	0,87	-65,58	-74,99	7,73	101,33	11,18	0,49	26163,61	21,12	6,02	57,5	0,6	3,1	0,38	0,01	0,39	0,76	229,14
247	0,88	3,13	0,54	0,14	0,88	1,24	222,78	111,22	147,59	54,45	0,7	2,49	3,58	20,91	72,07	9,36	1,9	NA	1,25	12,26	44,29	0,04	0,13	0,07	0	0,6	1,18	630,83	252,44	419,87	246,78	0,69	2,18	3,18	19,33	68,57	8,05	1,63	19166,53	0	33,33	73,95	-0,55	-1,98	-1,46	0,02	0,53	1,17	958,76
248	16,82	-87,87	15,94	0,51	0,77	0,77	344,93	105,3	387,05	0	1,19	-6,21	-5,22	19,34	119,14	20,09	-2,14	NA	4,89	2,39	9,27	-9	27,43	-26,73	0,44	0,65	0,65	1083,73	288,94	1413,26	NA	1,33	-4,05	-3,05	-4,83	132,82	-3,6	-2,26	965	0	12,4	490,47	0,7	-1,62	1,16	0,01	0,5	0,58	601,4
249	1,14	4,28	0,43	0,23	0,6	0,75	138,06	36,93	57,34	15	0,73	2,76	3,76	8,08	73,43	5,99	0,59	NA	31,13	2,63	56,5	1,02	3,98	0,47	0,17	0,48	0,65	169,22	28,14	73,54	15,45	0,74	2,92	3,92	11,59	74,47	8,93	0,71	7433,79	27,9	4,9	80,02	0,77	2,99	0,35	0	0,45	0,67	166,48
250	5,57	19,42	4,96	0,29	0,63	1,39	323,85	63,46	186,18	143,58	0,71	2,48	3,49	39,25	71,31	21,1	2,23	20587,94	0	29,97	66,86	7,58	18,91	4,33	0,47	1,17	1,64	208,48	70,94	101,56	49,06	0,6	1,49	2,49	49,93	59,92	25,15	2,88	21934,22	0	24,19	69,65	3,86	8,65	3,37	0,38	0,96	1,82	317,28
251	24,15	50,06	15,17	0,52	0,96	1,09	228,68	47,1	107,4	13,73	0,52	1,07	2,07	77,54	51,76	64,86	1,03	NA	0	33,54	56,14	6,8	19,48	4,19	0,19	0,6	0,68	224,96	53,53	132,93	11,62	0,65	1,86	2,86	78,77	65,07	30,23	0,62	17896,46	0	44,36	75,19	10,13	29,61	7,99	0,63	0,9	0,94	287,07
252	-14,67	15,27	-38,3	0,02	0,27	0,3	950,57	402,64	1841,17	57,08	1,96	-2,04	-1,04	-1,54	196,09	-5,1	-2,38	NA	0	34,27	275,59	12,96	-19,06	33,99	0,04	0,29	0,41	957,46	332,22	1584,02	203,37	1,68	-2,47	-1,47	23,38	167,98	9,74	-2,22	6335,25	0	27,35	75,78	7,54	-14,57	20,37	0,07	0,33	0,49	983,18
253	-5,47	-57,84	-4,24	0	0,35	0,42	282,04	85,62	143,25	18,31	0,91	9,58	10,58	10,39	90,55	14,9	0,15	NA	37,29	12,29	40,17	-4,81	-91,39	-3,09	0,02	0,32	0,41	234,42	65,74	128,48	19,37	0,94	17,88	19	15,89	94,74	16,1	0,09	24400,86	36,75	13,29	51,1	11,39	64,1	5,68	0,01	0,35	0,48	181,64
254	10,31	17,62	9	0,23	1,68	1,8	317,63	171,25	118,69	14,69	0,41	0,71	1,71	42,15	41,46	35,99	1,89	NA	0	27,78	61,11	14,16	24,89	7,49	0,02	1,83	1,87	193,09	127,79	59,47	2,81	0,43	0,76	1,76	50,18	43,11	44,14	2,03	35625,13	5,8	19,05	59,88	12,9	21,35	9,92	0,09	2,14	2,15	279,83
255	0,75	4,09	0,26	0,02	0,24	1,06	125,87	16,31	74,99	61,94	0,82	4,44	5,44	63,84	81,63	11,39	0,88	NA	0	21,82	89,17	0,34	1,4	0,08	0,02	0,14	1,18	85,67	4,48	47,59	50,23	0,76	3,1	4,11	84,64	75,64	18,46	1,08	13478,12	0	19,79	88,37	1,23	6,16	0,41	0,08	0,15	1,25	120,1
256	14,22	20,75	7,03	0,58	1,18	1,24	179,96	30,97	51,93	3,4	0,31	0,46	1,46	33,11	31,46	93,27	1,1	67274,33	0	9,34	36,17	-2,29	-3,74	-1,49	3,37	7,84	8,32	237,57	45,22	10,13	4,99	0,39	0,64	1,64	13,63	38,86	26,45	1,49	31064,67	3,93	10,36	58,95	-13,7	-27,08	-12,86	1,67	2,33	2,48	341,74
257	0,57	5,04	0,3	0,02	0,25	0,56	190,29	22,05	80,71	40,99	0,89	7,8	8,8	22,4	88,64	7,48	0,61	NA	35,73	11,41	67,05	2,1	16,66	1,11	0,03	0,3	0,6	193	26,43	100,4	45,86	0,87	6,92	7,92	25,81	87,37	9,46	0,45	14758,82	32,11	12,54	65,68	2,48	19,68	1,59	0,01	0,66	1,01	233,01
258	6,67	7,22	1,6	4,03	10,64	10,64	87,56	43,37	6,56	NA	0,08	0,08	1,08	6,67	7,58	212,78	4,92	NA	0	0	0	-16,26	-131,07	-9,1	0,39	0,44	0,44	204,29	8,6	176,5	NA	0,88	7,06	8,06	-16,26	87,6	-12,85	0,2	NA	0	0	0	0,87	20,06	0,42	0,04	0,92	0,92	176
259	28,29	32,4	13,86	0,78	3,71	3,82	178,31	64,93	11,4	2,52	0,13	0,15	1,15	58,63	12,68	249,68	1,7	NA	6,12	14,86	42,87	16,35	19,34	11,34	1,54	3,7	4,06	253,17	82,44	12,13	13,93	0,15	0,18	1,18	39,47	15,46	122,79	2,26	11786	10,45	16,03	53,36	22,6	30,36	15,28	1,16	2,4	2,45	246,09
260	1,24	6,06	0,45	0,89	2,16	2,53	131,44	56,03	44,19	16,58	0,8	3,88	4,88	37,02	79,51	5,35	4,6	9105,53	0	12,92	86,55	0,21	1,02	0,12	1,1	2,25	2,73	197,47	71,26	62,19	30,13	0,79	3,74	4,74	36,26	78,9	3,52	5,23	NA	0	19,5	91,33	0,91	4,42	0,46	0,82	1,81	2,4	182,16
261	-2,37	-2,62	-2,45	5,4	5,84	7,96	376,05	10,12	22,9	49,05	0,1	0,11	1,11	63,92	9,68	1,45	1,82	NA	0	68,48	350,97	-6,84	-7,52	-7,91	6,53	7,2	9,98	422,39	13,25	19,83	55,93	0,09	0,1	1,1	62,06	9,05	-46	1,78	8623,83	0	79,73	103,13	2,92	3,36	3,11	6,18	6,63	8,35	387,47
262	0,71	2,34	2,02	0,12	0,35	0,35	1042,06	164,45	700,8	0	0,7	2,31	3,31	10,24	69,82	21,25	0,42	NA	0	27,3	57,24	0,06	0,16	0,07	0,1	0,34	0,34	458,22	66,18	271,88	NA	0,65	1,89	2,89	12,2	65,43	39,11	0,5	30681,83	0	15,25	30,4	-5,78	-14,82	-5,94	0,29	0,37	0,37	374,11
263	11,14	42,37	14,92	0,74	0,87	0,87	487,67	42,97	349,51	0,06	0,74	2,8	3,8	16,5	73,72	31,09	0,74	NA	0	7,18	19,02	-20,93	-955,22	-28,99	0,44	0,53	0,53	505,55	0	485,76	0,05	0,98	44,64	45,64	-10,57	97,81	-2,11	0,05	-3854	0	14,34	-162,14	31,52	93,98	23,54	0,71	0,79	1,14	271,82
264	-38,66	538,73	-31,08	0,04	0,87	0,87	292,65	162,92	195,58	0	1,07	-14,93	-13,93	-9,57	107,18	-24,98	-0,17	NA	0	23,39	162,63	-97,83	-432,45	-42,06	0,29	1,19	1,19	156,93	89,42	99,32	NA	0,77	3,42	4,42	-82,72	77,38	-118,75	1,51	NA	0	6,5	-19,6	11,07	23,46	7,72	0,93	2,03	2,03	254,05
265	0,06	-0,2	0,21	0,01	1,12	1,03	1321,33	122,01	229,79	-20,32	1,29	-4,48	-3,48	0,06	128,75	5,59	1,01	NA	29,38	0	0	0,77	-2,65	2,5	0,41	4,06	4,06	1179,62	127,81	61,77	0,01	1,29	-4,43	-3,43	0,77	129,14	5,93	1,21	NA	25,02	0	0	2,1	-7,72	6,22	0,6	3,43	3,43	1076,59
266	15,61	91,99	6,52	0,16	0,85	0,94	152,14	75,18	108,24	10,4	0,83	4,89	5,89	57,77	83,04	24,39	0,85	NA	5,24	17,62	103,04	6,02	75,41	2,81	0,15	0,72	0,83	170,34	78,21	136,27	14,69	0,92	11,53	12,53	43,6	92,02	12,44	0,54	9837,09	3,65	17,54	122,76	0,24	3,03	0,14	0,12	0,51	0,7	216,84
267	2,5	2,7	3,05	10,73	14,02	15,07	444,32	78,45	23,86	25,5	0,07	0,08	1,08	33,01	7,48	124,15	5,32	20823,48	0	37,25	73,93	1,89	2,08	2,29	8,39	11,54	12,33	442,8	96,83	30,78	24,89	0,09	0,1	1,1	34,18	9,1	87,67	7,1	NA	0	39,17	79,17	6,31	7,09	6,79	6,87	8,76	9,53	391,56
268	14,54	45,48	9,7	0,19	1,04	1,27	242,77	112,91	132,82	31,12	0,68	2,11	3,13	33,58	68,02	30,97	1,46	23370,67	0	12,69	41,7	9,49	65,65	6,9	0,21	0,83	1,04	265,5	112,04	180,39	37,05	0,85	5,89	6,92	29,6	85,55	16,83	0,95	19622,75	0	14,63	51,22	11,16	46,16	6,84	0,07	0,87	1,14	223,09
269	-16,74	-16,74	NA	NA	NA	NA	NA	NA	NA	NA	0	0	1	-16,74	0	NA	NA	NA	0	NA	NA	-4,58	-4,59	NA	NA	NA	NA	NA	NA	NA	NA	NA	NA	1	-4,58	0,27	NA	NA	NA	0	NA	0	-4,89	-1357,65	-3,31	0,04	0,23	0,23	246,26
270	51,19	60,05	27,66	4,9	6,4	6,41	196,65	43,12	28,7	0,25	0,15	0,17	1,17	59,8	14,75	363,32	16,45	NA	0	4,65	11,31	7,75	10,1	3,94	1,51	4,01	4,01	185,45	106,4	42,61	0,35	0,23	0,3	1,3	10,1	23,3	43,88	12,26	NA	0	1,19	14,89	14,59	16,52	9,47	4,25	7,35	7,37	236,28
271	-0,21	-1,21	-0,11	0,06	0,86	1,01	186,37	99,69	100,12	19,41	0,83	4,84	5,84	16,75	82,89	12,09	1	26860,79	19,81	8,68	34,61	17,51	86,93	8,15	0,16	1,15	1,43	170	76,73	79,68	22,63	0,8	3,97	4,97	37,64	79,86	36,4	1,07	26359,19	2,93	9,38	36,41	14,15	80,13	6,45	0,03	0,85	1,02	166,01
272	1	2,78	0,72	0,03	0,84	1,07	262,77	72,28	118,57	38,61	0,64	1,78	2,78	15,2	63,99	8,84	1,14	NA	17,9	10,25	54,2	0,72	2,13	0,74	0	0,93	1,1	376,62	173,21	175,72	41,92	0,66	1,95	2,95	12,46	66,13	5,99	1,23	23653,67	18,51	12,11	65,93	0,94	2,38	0,82	0,01	1,04	1,23	316,45
273	13,41	41,76	2,12	0,09	1,47	1,47	57,51	53,4	17,58	NA	0,68	2,12	3,12	91,24	67,9	19,75	NA	NA	36,99	12,3	82,47	0	0	NA	-1,14	1,46	1,46	NA	NA	NA	NA	0,68	2,15	3,15	0	68,26	0	NA	NA	31,14	NA	NA	38,48	100	3,11	0,04	1,63	1,63	29,44
274	2,88	9,67	3,03	0,24	0,52	0,66	383,08	54,22	191,32	26,71	0,7	2,36	3,36	27,91	70,27	9,47	0,74	NA	15,38	26,35	75,42	-6,13	-20,42	-7,08	0,44	0,84	1,55	421,53	15,56	48,59	34,83	0,7	2,33	3,33	26,68	69,96	0,6	1,08	16896,05	54,93	37,89	94,28	6,48	17,2	6,93	0,81	1,44	2,28	389,41
275	-10,82	-16,76	-11,85	0,08	1,71	2,06	398,6	217,34	136,35	48,15	0,35	0,55	1,55	11,27	35,46	-23,32	2,28	NA	0	24,18	147,73	-1,65	-2,39	-2,07	0,1	1,9	2,34	458,35	246,12	136,33	60,34	0,31	0,45	1,45	17,78	31,01	1,37	2,39	10019,75	0	24,39	101,03	2	2,71	2,32	0,06	2,1	2,8	423,22
276	-2,11	-7,91	-2,32	0	0,34	0,5	400,17	98,26	286,78	45,45	0,73	2,75	3,75	6,64	73,33	7,91	0,42	NA	0	9,62	56,08	-3,51	-14,63	-4,79	0	0,25	0,4	498,13	91,33	364,44	53,59	0,76	3,16	4,16	5,06	75,99	5,09	0,34	NA	0	11,7	64,32	-1,21	-4,72	-1,65	0	0,3	0,41	496,04
277	1,88	2,3	5,82	0,34	0,89	1,15	1125,51	111,62	203,05	53,6	0,18	0,22	1,22	7,56	18,25	48,67	1,03	NA	0	17,54	38,16	-5,12	103,69	-14,58	0,12	0,22	0,32	1040,37	106,82	1076,44	105,34	1,05	-21,27	-20,27	-0,17	104,93	1,68	-0,07	17722	0	14,08	69,59	2,65	-93,8	5,65	0,05	0,21	0,32	776,36
278	-5,63	-410,28	-4,7	0,01	0,47	0,7	304,26	64,91	129,27	36,35	0,98	71,74	72,9	15,33	98,63	5,19	0,75	NA	9,42	17,52	66,65	0,33	18,22	0,23	0,03	0,41	0,71	249,74	51,67	114,42	42,15	0,98	53,31	54,42	19,97	98,16	10,44	0,72	NA	9,17	13,44	52,92	10,28	86,08	6,39	0,01	0,57	0,8	226,44
279	-5,94	-24,04	-15,57	0,11	0,86	0,86	953,55	121,72	162,74	NA	0,75	3,05	4,05	-3,71	75,28	-1,37	0,97	NA	0	5,85	18,37	87,43	89,94	869,81	0,14	24,03	24,03	3631,31	2332,56	97,62	NA	0,03	0,03	1,03	88,28	2,8	3186,15	2,82	NA	0	8,49	15,73	29,18	33,5	107,55	0,38	3,04	3,04	1341,5
280	31,61	38,08	22,2	1,92	2,62	3,06	255,61	20,18	30,36	13,74	0,17	0,2	1,2	58,94	16,99	219,06	1,32	45257,92	0	19,2	37,47	15,06	19,31	14,2	1,69	2,21	2,44	344,18	30,87	60,94	14,54	0,22	0,28	1,28	36,58	22,03	96,23	1,39	42005,51	0	20,29	45,76	14,49	16,9	11,48	1,31	3,75	4,18	288,32
281	-16,95	-274,69	-9,88	0,34	0,43	0,88	212,25	16,96	183,52	82,58	0,94	15,21	16,21	80,29	93,83	-18,06	0,28	NA	0	56,7	119,95	31,47	85,05	13,65	1,14	1,34	1,45	158,38	17,94	90,37	10,47	0,64	1,72	2,7	122,9	63	57,93	2,46	18343,38	0	39,68	70,69	6,18	14,78	3,72	1,03	1,16	1,45	219
282	66,09	17069,88	26,92	0,12	0,25	1,23	148,25	11,52	90,12	89,84	1	257,3	258,3	66,09	99,61	77,61	0,02	NA	0	0	0	20,66	99,09	14,55	0,26	0,8	2,02	257,02	30,48	56,37	69,66	0,79	3,8	4,8	20,66	79,15	34,72	0,39	NA	0	0	0	-0,87	-5,72	-0,61	0,77	0,92	1,2	254,62
283	2,14	27	3,52	0,07	0,69	1,89	597,33	111,88	179,73	217,24	0,92	11,59	12,59	17,24	92,06	9,37	0,24	NA	0	24,77	66,14	0,33	4,04	0,6	0,1	0,7	2,38	650,96	83,75	138,83	235,57	0,92	11,06	12,07	15,63	91,72	5,7	0,36	9966,56	0	27,28	67,99	-0,95	-12,89	-1,57	0,11	0,8	2,19	600,82
284	3,5	13,12	1,8	0,17	1,44	1,44	187,42	156,58	123,6	NA	0,73	2,75	3,75	13,82	73,34	8,51	7,67	NA	0	5,32	55	1,07	3,16	0,54	0,23	1,63	1,63	183,68	151,56	107,67	NA	0,66	1,96	2,96	11,82	66,2	4,38	12,67	NA	0	5,41	55,84	-9,43	-29,03	-6,24	0,24	1,62	1,62	240,92
285	-14,44	-32,76	-12,02	0,01	0,26	1,06	303,06	33,86	87,85	109,88	0,56	1,27	2,27	45,96	55,93	-3,58	1,01	11780,13	15,71	50,28	104,28	22,15	37,36	11,84	0,02	0,46	2,07	195,19	21,04	32,32	78,36	0,41	0,69	1,69	86,82	40,73	88,16	1,49	18693,21	8,08	34,59	72,03	1,34	2,56	0,97	0,05	0,45	1,88	262,15
286	15,38	17,7	18,16	2,25	3,66	4,05	429,76	70,95	50,55	20,34	0,13	0,15	1,15	29,96	13,08	128,25	1,7	NA	0	17,21	86,19	20,81	29,03	17,07	0,91	2,44	2,77	299,42	100,82	68,01	22,8	0,28	0,4	1,4	32,9	28,33	75,87	2	98239,44	0,06	9,92	34,95	14,99	20,1	13,79	1,01	2,51	2,77	334,76
287	2,98	51,42	5,48	1,17	2,62	3,44	668,75	214,78	148,07	122,47	0,94	16,23	17,23	10,19	94,2	7,38	3,48	23900,5	0	13,23	37,9	3,99	88,34	6,31	2,41	4,32	5,4	577,45	163,82	85,98	94,22	0,95	21,15	22,15	10,74	95,48	9,95	4,59	NA	0	10,68	35,3	1,85	28,64	17,62	3,18	5,24	6,79	3469,28
288	0,51	0,57	14,67	9,88	9,92	9,92	10495,94	40,2	1046,4	NA	0,1	0,12	1,12	0,51	10,46	4,86	NA	NA	0	0	0	3,27	3,67	63,78	9,44	9,48	9,48	7129,93	26,08	741,79	0	0,11	0,12	1,12	3,27	10,91	29,92	NA	NA	0	0	0	18,55	20,24	100,52	12,41	12,41	12,41	1972,9
289	-44,2	-44,84	-405,24	NA	NA	NA	3336,98	0	0	0	0,01	0,01	1,01	-44,2	1,43	-3096	NA	NA	0	0	0	38,94	63,82	NA	1,94	2,41	2,65	NA	NA	NA	NA	0,39	0,64	1,64	38,94	38,98	99,89	NA	NA	0	NA	0	14,68	17,2	NA	7,68	7,68	7,68	NA
290	0,98	7,46	1,8	0,09	0,23	0,23	667,29	80,19	557,59	NA	0,87	6,59	7,59	9,57	86,82	15,17	0,16	27664,5	2,27	15,75	34,27	16,6	149,62	17,24	0,05	0,58	0,58	379,01	168,53	321,7	NA	0,89	8,01	9,01	65,85	88,91	26,73	0,22	13001,02	0	51,14	65,94	2,84	28,94	0,91	0,04	0,84	0,84	116,61
291	19,5	141,09	2,69	0,18	0,23	0,33	50,23	1,75	33,12	3,3	0,86	6,21	7,24	472,32	86,18	55,32	0,35	NA	0	62,49	91,5	-2,77	-239,83	-0,44	0,02	0,35	0,42	58,08	3,07	29,3	2,3	0,99	85,58	86,68	393,2	98,85	16,7	0,51	NA	0,63	63,01	93,4	7,13	85,52	1,1	0,23	0,64	0,76	56,13
292	30,34	57,95	8,78	0,05	1,6	1,81	105,36	53,22	27,16	7,49	0,48	0,91	1,91	62,39	47,64	76,58	1,65	NA	19,25	9,27	41,05	31,32	42,87	10,71	1,26	3,25	3,79	124,86	45,17	16,07	12,38	0,27	0,37	1,37	60,64	26,94	136,4	2,7	26312,59	13,11	10,03	25,4	6,53	8,21	3,82	1,3	3,77	4,61	213,28
293	2,76	-9,25	6,46	-0,82	-0,17	-0,07	850,59	460,15	700,76	66,85	1,29	-4,31	-3,35	13,75	129,88	2,15	-0,03	NA	0	25,67	79,62	6,52	-508,48	32,74	-0,37	0,9	0,96	1833,68	1337,78	1049,2	60,1	1,01	-78,73	-78,02	8	101,28	6,46	0,25	NA	0	7,47	18,57	24,81	101,15	21,43	0,57	0,63	1,28	314,41
294	7,25	8,71	8,75	0,01	3,65	4,1	439,23	172,6	31,84	25,14	0,15	0,18	1,2	24,82	16,73	90,88	1,81	NA	5,38	21,2	51,61	9,06	13,77	7,07	0	2,1	2,31	284,92	152,4	70,74	17,42	0,33	0,5	1,52	31,78	34,22	42,4	2,09	65300,77	3,91	17,73	57,12	6,93	8,48	6,5	0,18	3,26	3,83	341,77
295	6,65	26,7	15,2	0,06	0,22	0,23	832,39	49,08	613,94	5,12	0,75	3,02	4,02	19,01	75,11	20,2	0,3	18837,5	0	28,27	64,81	-5,84	-30,54	-15,35	0,05	0,24	0,25	959,32	71,75	728,54	7,99	0,8	4,17	5,23	10,17	80,88	4,12	0,26	12868,5	2,04	42,08	79,7	-1,9	-10	-3,97	0,11	0,3	0,31	760,2
296	27,6	43,32	10,62	0,46	2,83	2,83	100,82	18,88	48,64	0	0,36	0,57	1,57	56,89	36,28	76,07	NA	NA	0	11,27	45,43	9,38	33,01	2,94	0,86	1,52	1,52	114,51	11,02	54,38	NA	0,72	2,52	3,52	39,09	71,58	17,37	1,93	12843	22,32	9,32	63,07	4,51	11,66	1,16	1,52	2,01	2,01	93,55
297	-0,45	-1,63	-0,46	0,31	0,53	1,12	368,58	39,2	183,73	110,36	0,72	2,59	3,61	19,27	72,27	15	0,83	NA	1,83	19,97	61,15	0,02	0,07	0,02	0,28	0,57	1,12	395,04	63,61	221,89	122,63	0,72	2,65	3,66	17,95	72,68	11,19	1,01	14923,52	1,37	19,41	67,31	2,25	7,84	2,82	0,12	0,54	0,97	457,31
298	4,01	6,01	2,06	0,3	1,42	2,68	186,48	47,76	43,74	55,95	0,33	0,5	1,5	31,97	33,19	51,47	2,07	NA	0	14,32	86,57	2,7	4,07	1,31	0,51	1,76	2,16	177,6	56,98	48,6	19,59	0,34	0,51	1,51	29,11	33,61	25,74	1,88	NA	0	12,85	103,15	0,83	1,14	0,46	0,39	2,44	3,01	202,29
299	29,46	77,84	10,7	0,03	1,21	1,21	132,18	95,8	58,36	NA	0,62	1,64	2,64	37,6	62,15	59,32	1,56	NA	17,47	2,96	15,51	0,26	1,16	0,14	0	1,03	1,03	189,23	148,53	103,87	NA	0,77	3,41	4,41	8,59	77,35	6,99	1,14	12791,67	21,63	4,32	55,77	-35,81	5164,49	-11,62	0,01	0,71	0,71	118,14
300	-12,92	-66,3	-16,9	0,02	0,29	0,45	476,21	97,21	353,61	57,21	0,8	4,12	5,13	-9,94	80,52	-2,51	0,3	NA	0	3,89	43,78	-10,97	-177,11	-19,46	0	0,21	0,3	647,27	121,58	575,26	48,49	0,94	15,1	16,14	-8,89	93,81	-3,02	0,09	17940,86	0	3,7	70,09	-10,6	-576,42	-15,02	0	0,13	0,2	516,08
301	3	5,23	3	0,42	1,09	1,14	364,48	88,68	132,97	6,37	0,43	0,74	1,74	54,9	42,64	20,69	1,05	NA	2,72	51,97	87,34	-1,91	-2,7	-1,64	0,22	1,21	1,28	312,64	87,01	87,48	6,14	0,29	0,42	1,42	57,17	29,4	48,14	1,14	NA	0	50,61	79,67	0,16	0,24	0,14	0,62	1,26	1,56	303,07
302	0,66	26,84	0,54	0,01	0,43	0,68	300,41	81,37	138,6	49,57	0,98	39,73	40,73	15,65	97,55	6,84	0,62	16631,93	42,61	12,37	70,47	0,66	19,17	0,42	0,01	0,43	0,64	229,74	63,85	108,51	32,42	0,97	27,94	28,94	19,75	96,54	9,02	0,57	20299,81	42,49	12,01	60,56	0,93	25,05	0,63	0,02	0,24	0,71	246,39
303	-24,56	-108,4	-10,54	0	0,74	0,95	156,2	86,66	97,98	22,78	0,77	3,41	4,41	50,41	77,34	-23,62	0,79	NA	6,36	32,17	128,51	-10,11	-15,72	-4,43	0,3	2,58	2,58	159,86	84,61	37,23	0	0,36	0,55	1,55	121,03	35,68	-3,83	1,64	NA	0	57,44	191,42	NA	NA	NA	NA	NA	NA	NA
304	29,67	63,67	6,77	0,69	-1,2	2,55	83,01	-59,37	31,44	119,47	0,53	1,15	2,15	214,66	53,39	66,61	27,62	NA	0	42,19	77,02	43,51	63,37	13,71	0,36	0,87	4,37	114,98	13,14	25,86	91,83	0,31	0,46	1,46	154,41	31,34	141,47	515,54	29021,33	0	34,93	67,22	6,85	13,72	4,13	0,43	0,96	2,32	219,29
305	-9,97	-16,21	-3,48	0,28	1,23	1,43	126,96	45,08	47,56	9,42	0,38	0,63	1,63	47,5	38,48	-14,96	1,38	NA	0	20,05	98,7	-39,07	-77,11	-13,41	0,1	0,83	0,89	125,3	43,31	59,59	3,27	0,49	0,97	1,97	28,14	49,33	-67,4	0,91	4672,5	0	23,08	156,14	-7,21	-18,2	-2,75	0,05	0,72	0,79	138,64
306	2,22	92,28	2,58	0,08	1,52	2,95	422,31	202,58	140,61	203,01	0,98	40,49	41,49	20,22	97,59	2,32	28,66	NA	0	20,88	49,43	0,7	16,51	0,35	0,02	0,56	1,98	182,3	47,59	88,56	127,61	0,96	22,54	23,54	38,8	95,75	1,02	13,26	11264,27	0	19,03	87,39	0,66	2,4	0,37	0,32	1,26	3,33	202,71
307	29,29	32,9	80,24	9,12	9,12	9,12	997,17	0	105,59	0	0,11	0,12	1,12	29,29	10,96	267,13	NA	NA	0,26	0	0	23,96	26,2	79,2	11,69	11,69	11,69	1206,69	0	101,52	0	0,09	0,09	1,09	23,96	8,55	280,09	NA	NA	0,02	0	0	9,55	10,13	36,9	17,62	17,62	17,62	1406,37
308	-64,4	59,09	-50,94	0,05	0,17	0,48	287,91	71,05	590,76	182,82	2,09	-1,92	-0,92	-64,36	208,99	-30,82	NA	NA	0	0,03	-0,07	-84,15	34,38	-56,56	0,06	0,14	0,29	245,31	61,05	831,84	128,3	3,45	-1,41	-0,41	-84,15	344,75	-24,41	NA	NA	0	0	0	-73,61	16,6	-41,56	0,04	0,11	0,13	205,53
309	-18,97	-21,24	-44	11,49	11,49	12,19	844,48	0	67,68	48,18	0,11	0,12	1,12	-18,97	10,69	-177,42	NA	NA	0	0	0	-13,05	102,11	-2,21	0,31	0,85	0,89	61,96	36,58	68,91	2,88	1,13	-8,83	-7,83	-11,02	112,78	-11,57	NA	-10550	0	0,34	-18,49	-3,44	-154,82	-0,5	0,23	1,02	1,02	53,32
310	2,75	3,3	1,23	1,89	3,16	5,99	162,46	34,03	26,83	76,96	0,17	0,2	1,2	2,75	16,7	16,45	NA	NA	0	0	0	1,89	2,87	0,89	0,57	2,28	2,91	171,56	99,54	58,14	37,05	0,34	0,52	1,52	1,89	34,36	5,49	NA	176	0	0	0	2,54	2,99	0,68	4,98	6,33	6,59	97,78
311	43,65	95,99	17,15	0,6	1,61	1,61	122,16	77,56	77,1	NA	0,55	1,2	2,2	50,06	54,53	83,68	3,73	NA	0	2,52	10,09	-0,99	-2,61	-0,32	0,2	0,63	1,22	120,28	31,34	73,68	44,12	0,62	1,65	2,65	57,45	62,32	5,87	1,56	NA	0	19,26	90,28	2,37	11,19	1,07	0,04	0,87	1,18	165,1
312	2,71	54,12	0,56	-0,18	1,14	1,14	75,16	61,98	47,03	0	0,82	16,37	20	7,82	95	15,32	0,85	NA	16,04	1,06	24,54	-0,9	-67,9	-0,21	-0,07	0,89	0,89	86,57	66,24	69,4	NA	0,91	68,4	75,25	3,93	98,67	12,44	0,52	6762,07	7,77	1,15	33,18	0,52	42,32	0,13	-0,01	0,82	0,84	92,64
313	7,89	20,29	5,25	0,3	1,74	1,74	242,45	173,71	120,12	0,06	0,61	1,57	2,57	9,4	61,12	19,75	4,12	NA	0	1	8,95	13,73	17,79	13,33	2,77	4,02	4,02	354,36	90,08	72,29	0,1	0,23	0,3	1,3	26,18	22,83	95,4	4,92	NA	0	12,09	31,78	28,38	32,6	20,99	6,89	7,85	7,86	269,19
314	-3,03	-20,43	-189	0,06	0,1	0,1	8729,26	798,13	18960,21	0	0,85	5,74	6,74	-0,96	85,16	-3,56	0,17	-595	0	129,17	-375,13	-0,31	-1,23	-179,08	0,02	1,6	1,6	210159,41	36790,68	7807,03	NA	0,75	2,97	3,97	-0,08	74,8	-0,25	1,08	6660	71,03	130,31	143,9	-0,6	-2,53	-3,03	0,12	0,35	0,82	1823,38
315	0,12	0,15	0,12	0	0,49	0,75	374,72	40,5	72,11	22,29	0,24	0,31	1,31	4,3	23,87	21,13	0,93	NA	3,71	4,3	42,05	0,12	0,16	0,13	0,05	0,32	0,83	405,5	27,67	80,22	52,32	0,26	0,35	1,35	4,52	26,05	11,03	0,95	16952,08	5,73	4,89	56,32	0,25	0,37	0,31	0,03	0,6	1,27	449,01
316	2,8	17,87	1,11	0	0,69	0,97	144,96	28,23	38,52	11,48	0,84	5,39	6,39	26,97	84,35	26,14	0,22	NA	1,52	9,63	50,8	-35,14	185,85	-15,43	0,1	0,89	1,67	160,31	29,08	36,83	29,07	1,19	-6,29	-5,29	-9,52	118,91	-12,84	-0,31	NA	0	11,25	1864,19	-11,14	35,49	-3,81	0,39	1,24	1,72	124,36
317	-0,96	-1,42	-0,44	0,36	2,64	2,64	166,3	109,19	47,84	0	0,32	0,48	1,48	17,89	32,42	46,79	3,17	NA	0	8,61	51,8	-38,07	-84,96	-10,81	0,52	1,48	1,53	103,64	53,74	56,25	2,81	0,55	1,23	2,23	-9,22	55,2	-39,77	2,96	12930,5	0	8,19	59,35	-3,7	-9,29	-1,14	0,13	0,88	0,9	111,88
318	-1,01	-1,35	-0,65	1,24	2,68	3,04	233	76,99	53,58	19,36	0,25	0,34	1,34	27,65	25,28	10,02	2,62	NA	0	18,34	116,36	-3,4	-4,89	-2,78	1,25	2,5	2,82	298,5	109,04	87,19	28,12	0,31	0,44	1,44	21,12	30,53	-5,06	4,29	9076,69	0	20,05	117,68	0	0	0	1,34	2,8	3,09	284,39
319	-4,44	-5,72	-4,47	1,84	2,73	3,34	366,34	57,96	48	40,99	0,22	0,29	1,29	49,41	22,38	5,7	2,02	8223,89	5,03	54,2	91,21	-0,11	-0,13	-0,11	3,32	4,11	4,91	377,75	39,23	29,52	40,65	0,17	0,2	1,2	55,6	16,6	31,88	2,48	7849,94	5,5	57,65	98,55	-4,61	-5,65	-5,18	3,99	4,56	5,35	408,91
320	18,39	41,31	43,87	0,29	0,36	0,43	868,31	33,31	476,01	35,33	0,55	1,25	2,25	20,35	55,48	43,22	0,59	33056,17	0	4,67	6,44	3,84	14,87	19,83	0,16	3,31	3,47	1886,92	1098,55	349,18	57,36	0,19	0,73	3,88	7,6	74,21	35,39	0,74	20738,33	0	19,47	40,06	0,29	1,63	5,34	0,02	0,73	0,81	6680,11
321	13,33	25,24	7,82	0,45	0,79	1,08	213,68	33,53	95,83	29,31	0,47	0,89	1,89	40,84	47,19	70,72	1,11	NA	1,85	16,15	80,85	9,85	33,69	4,05	0,1	0,43	0,86	149,86	33,9	104,57	45,56	0,71	2,42	3,42	39,43	70,75	43,48	0,77	11215,56	0	12,14	46,77	5,71	20,04	3,22	0,39	0,68	0,91	205,45
322	13,51	14,59	23,21	23,42	29,8	29,8	625,48	132,15	20,7	0	0,07	0,08	1,08	37,57	7,45	185,58	864,74	NA	0	41,35	57,02	7,5	10,04	6,78	10,08	12,26	12,26	330,12	57,88	26,47	NA	0,25	0,34	1,34	69,95	25,28	30,71	599,13	38728	0	56,49	82,63	15,84	19,54	16,16	11,47	12,35	12,35	371,34
323	-28,9	-2394,58	-12,46	0,49	0,98	0,98	103,47	74,46	151,83	NA	0,98	81,17	82,86	14,1	98,79	-29,5	NA	NA	0	18,54	284,17	-6,08	-845,13	-1,33	0,24	1,08	1,08	79,75	57,5	68,93	NA	0,99	137,31	139,02	70,15	99,28	-5,75	0,16	46553,5	0	16,66	107,45	7,96	93,66	2,06	0,14	1,11	1,11	94,3
324	23,37	243,44	10,79	0,14	0,58	1,07	167,95	61,31	144,66	71,46	0,9	9,41	10,41	61,57	90,4	29,03	1,82	26559,97	0	17,62	52,66	17,47	30,94	9,87	0,81	1,67	2,23	206,15	72,3	85,15	48,44	0,44	0,77	1,77	43,75	43,53	43,18	9,16	34787,63	0	14,84	46,46	18,19	30,83	9,41	0,55	1,52	2,2	188,31
325	1,33	5,67	0,55	0,01	0,69	1,05	150,96	61,72	62,69	33,09	0,76	3,25	4,26	17,45	76,47	12,32	1,07	NA	NA	6,69	59	1,36	6,03	0,51	0,01	0,88	1,3	137,39	62,34	47,88	30,13	0,77	3,45	4,45	16,56	77,53	10,05	1,11	18449,15	24,52	5,72	64,15	1,16	5,89	0,46	0,02	0,87	1,25	145,02
326	11,97	-204,71	8,6	0,15	0,21	0,25	261,31	17,4	266,72	10,89	1,06	-18,1	-17,1	40,31	105,85	32,54	-0,07	24837,62	0	20,34	42,29	21,28	132,35	16,37	0,14	0,37	0,38	280,73	53,37	227,6	3	0,84	5,22	6,22	43,61	83,92	43,51	0,24	NA	0	17,18	35,69	16,9	57,61	16,94	0,34	0,57	0,65	364,95
327	6,81	11,55	8,68	0,09	0,74	2,18	464	111,93	170,46	248,87	0,41	0,7	1,7	29,61	41,07	24,14	3,35	NA	0	29,06	62,31	0,65	1,02	0,88	0,31	0,9	2,42	499,26	97,09	166,42	257,26	0,37	0,58	1,58	21,4	36,86	7,76	3,7	12479,57	0	28,38	84,44	0,28	0,45	0,43	0,18	0,77	2,49	546,84
328	-67,14	-768,27	-136,18	0,87	0,96	1,57	738,32	NA	182,83	112,38	0,91	10,44	11,44	-65,09	91,26	-51,83	1,24	NA	0	4,15	-5,26	-45,2	-730,38	-90,61	1,12	1,23	1,78	731,6	27,55	267,04	149,45	0,94	15,16	16,16	-41,17	93,81	-30,99	1,86	NA	0	8,08	-22,86	-24,19	-182,95	-15,61	0,09	0,33	1,11	234,94
329	4,7	12,7	3,48	0,02	0,28	0,93	269,42	42,95	88,19	108,03	0,63	1,7	2,7	21,79	62,98	19,11	0,89	NA	28,75	12,65	54,94	3,55	9,58	2,41	0,02	0,28	0,93	248,1	39,45	80,99	99,21	0,63	1,7	2,7	21,86	62,98	16,11	0,89	26504,56	28,75	12,44	60,09	5,27	12,33	3,74	0,01	0,32	1,04	258,41
330	-2,64	122,71	-3,05	1,17	1,37	1,37	420,77	62,27	302,82	0	0,74	-34,2	-46,5	-0,5	102,15	-3,59	NA	NA	0	2,48	-384,9	7,97	115,96	5,57	1,12	1,41	1,41	255,1	52,78	178,19	0	0,72	10,55	14,56	10,33	93,13	11	NA	115788	0	1,65	20,31	11,73	56,58	4,47	1,41	1,92	1,92	138,8
331	12,55	35,17	10,67	0,08	0,69	0,94	309,55	94,1	139,89	38,39	0,64	1,8	2,8	28,44	64,32	34,57	0,93	41912,94	17,62	13,52	37,03	30,46	44,58	23,62	0,47	1,76	2,36	283,04	79,15	48,03	37,29	0,32	0,46	1,46	48,13	31,68	128,73	1,63	57875,86	13,73	13,71	26,51	26,53	69,35	21	0,13	0,69	1	288,2
332	0,49	0,5	2,03	39,27	39,27	39,27	1524,15	NA	38,39	NA	0,03	0,03	1,03	0,49	2,55	19,06	NA	NA	0	0	0	-1,97	-2,02	-79,12	38,84	38,84	38,84	14694,93	NA	373,19	NA	0,03	0,03	1,03	-1,97	2,57	-76,33	NA	NA	0	0	0	0,32	0,34	13,71	18,27	18,27	18,27	15685,76
333	-5,3	-394,76	-3,53	0,03	0,27	1,11	242,26	45,16	193,99	165,2	0,99	73,45	74,45	11,18	98,66	-1,6	1,35	17967,97	0	10,97	85,97	-1,57	-44,3	-0,38	0,17	0,33	1,21	88,98	8,6	62,02	55,49	0,96	27,2	28,2	36,24	96,45	4,93	1,68	17452,79	0	9,22	80,58	8,99	73,51	2,72	0,07	0,32	1,28	110,08
334	13,31	42,4	7,64	0,89	1,46	1,46	189,35	80,47	141,72	NA	0,69	2,19	3,19	13,31	68,61	19,4	NA	NA	0	0	0	5,61	17,09	2,81	0,86	1,28	1,49	182,93	50,78	121,2	25,31	0,67	2,05	3,05	5,61	67,18	8,35	NA	NA	0	0	0	2,69	10,55	1,94	0,89	1,03	1,34	262,14
335	0,62	49,02	0,25	0,28	0,68	1,64	148,15	36,2	89,23	86,51	0,99	78,02	79,02	0,62	98,73	0,69	231,71	NA	0	0	0	-0,43	-823,97	-0,24	0,1	0,47	1,31	199,89	56,17	150,85	127,92	1	1917,45	1918,45	-0,43	99,95	-0,4	753,44	NA	0	0	0	0,83	93,57	0,32	0,29	0,46	1,52	139,52
336	32,01	49,67	9,2	2,53	2,84	2,84	104,66	11,12	36,4	0	0,36	0,55	1,55	55,15	35,55	90,12	NA	NA	0	6,65	36,03	-22,29	-106,93	-44,63	0,34	0,6	0,6	730,75	142,05	555,93	NA	0,77	3,71	4,8	-19,53	79,15	-8,24	0,39	1177	0	5,53	59,47	10,67	24,13	2,74	0,64	0,75	0,75	93,35
337	-0,19	-0,39	-0,07	1,09	1,27	2	135,43	11,98	66,87	49,49	0,5	1	2	1,12	49,93	-0,39	NA	NA	0	0,49	24,96	-26,1	-52,26	-8,98	0,32	1,27	2	125,63	58,73	61,75	46	0,5	1	2	22,87	50,06	-52,14	NA	2219	0	16,86	179,27	9,55	13,57	3,14	1,56	1,95	3,42	119,55
338	1,37	8,04	0,21	0,22	0,97	0,97	56,87	33,94	41,47	NA	0,83	4,85	5,85	170,17	82,92	10,48	0,82	NA	6,54	26,37	81,84	-0,65	-6	-0,12	0,26	1,05	1,05	65,71	40,04	50,68	0	0,89	8,2	9,2	148,07	89,13	6,11	1,12	NA	0	26,77	91,74	-4,83	-50,23	-0,99	0,03	1,1	1,1	74,75
339	5,6	8,1	4,69	0	0,81	0,84	305,11	75,52	57,92	2,34	0,31	0,45	1,45	10,98	30,9	42,65	0,93	32657	11,7	4,51	26,33	7,02	8,76	5,79	0,4	1,27	1,3	300,88	51,5	29,02	1,51	0,2	0,25	1,25	13,55	19,82	63,73	1,08	NA	10,03	5,38	48,32	-96,61	-179,82	-115,46	1,1	1,21	1,32	435
340	2,57	2,97	3,72	-1,72	0,7	0,7	526,79	42,69	17,67	0	0,13	0,15	1,15	14,13	13,29	19,37	0,99	NA	0	16,72	69,48	0	0	0	0,86	3,44	3,44	370,64	29,75	11,53	NA	0,09	0,09	1,09	12,39	8,63	24,45	1,08	7652,4	0	12,58	79,79	-2,45	-2,52	-3,67	-1,61	4,1	10,49	545,04
341	12,4	19,69	8,53	1	1,78	2,22	250,3	67,85	86,52	39,01	0,37	0,59	1,59	49,62	37,02	39,85	2,92	NA	0	25,59	69,73	3,22	6,18	2,32	0,35	1,42	1,73	262,81	126,47	97,36	37,78	0,48	0,92	1,92	36,54	47,87	11,26	2,56	33957,53	7,99	23,99	84	6,02	8,37	4,46	0,82	2,32	3,04	269,46
342	5,17	13,64	4,4	0,17	1,29	1,29	309,75	211,72	189,63	0,03	0,62	1,64	2,64	9,21	62,13	9,61	7,19	NA	0	3,44	35,46	10,73	12,1	9,33	5,82	7,32	7,32	317,35	49,65	33,02	0,06	0,11	0,13	1,13	19,64	11,32	108,56	8,54	54113	0	7,75	37,02	2,76	3,89	3,89	2,23	3,25	3,25	511,72
343	74,29	97,34	27,39	2,61	4,02	4,02	134,22	43,63	31,13	0	0,24	0,31	1,31	77,75	23,68	320,24	13,42	155359,33	0	1,28	3,54	63,68	94,98	28,61	0,98	2,84	2,84	163,98	98,09	52,53	NA	0,33	0,49	1,49	66,43	32,96	198,52	9,51	258475	0	1,24	3,28	59,88	95,16	23,66	0,99	2,31	2,31	143,83
344	12,23	45,05	2,63	0,4	0,93	0,93	78,23	28,94	54,46	0	0,73	2,68	3,68	12,23	72,85	36,65	0,79	NA	0	0	0	9,97	33,99	1,45	0,13	0,81	0,81	53,04	18,86	27,51	NA	0,71	2,41	3,41	20,92	70,67	37,79	0,78	20562	14,66	1,59	29,24	0,19	1,32	0,07	0,2	0,78	0,78	138,99
345	11,92	28,67	9,64	0,74	1,41	2,22	294,33	50,63	66,64	62,67	0,26	0,64	2,41	55,69	58,44	87,75	1	NA	3,13	35,39	66,87	8,64	18,87	7,63	0,66	1,44	2,36	322,09	62,18	80,54	74,98	0,28	0,6	2,18	53,16	54,2	59,95	1,2	35992,43	0	39,28	77,67	9,48	15,34	6,05	1,19	2,69	4,5	232,51
346	-2,76	-6,72	-0,97	0,09	0,79	1,19	128,57	50,1	63,25	29,46	0,59	1,44	2,44	35,57	59,01	-3,74	1,32	NA	7,14	13,54	102,73	3,33	8,3	1,39	0,07	0,94	1,26	152,92	76,11	67,59	28,36	0,6	1,49	2,49	37,11	59,91	10,75	1,54	25528,5	13,02	14,15	77,86	1,18	1,91	0,4	0,32	1,17	1,74	122,82
347	3,79	9,58	0,77	1,25	1,69	1,7	74,17	13,93	42,88	0,22	0,6	1,53	2,53	72,9	60,47	27,46	NA	NA	0	14,08	72,8	-55,49	139,33	-35,33	0,45	0,72	0,72	232,44	48,64	317,95	0,1	1,4	-3,51	-2,51	-29,73	139,82	-39,68	NA	-6364	0	16,4	-95,35	106,76	3620,08	16,99	0,4	1,04	1,04	57,91
348	17,5	34,56	4,56	0,13	0,99	2,22	94,75	33,58	39,04	48,69	0,49	0,97	1,97	98,49	49,35	42,96	6,88	NA	0	21,08	71,4	-8,58	-33,41	-2,38	0,07	0,56	1,13	100,99	34,22	69,13	39,48	0,74	2,89	3,89	77,45	74,31	-4,78	1,29	8331,8	0	23,8	98,86	-32,63	-682,07	-7,5	0,05	0,42	1,09	83,62
349	0	0	NA	NA	NA	NA	NA	NA	NA	NA	NA	NA	1	0	0	NA	NA	NA	0	NA	NA	-3,63	-60,82	NA	0,07	0,07	0,07	NA	NA	NA	NA	0,94	15,76	16,76	-3,63	94,03	-0,88	0,06	NA	0	NA	NA	-6,11	1348,59	NA	0,07	0,13	0,13	NA
350	-11,24	-22,58	-5,08	0,13	0,59	1,02	164,63	35,78	68,44	34,77	0,5	1,01	2,01	38,7	50,23	10,15	1	NA	6,74	22,58	87,59	9,46	18,91	5,03	0,41	0,92	1,39	194,19	46,41	76,63	44,47	0,5	1	2	47,59	49,97	41,61	1,56	NA	8,76	20,28	63,93	6,16	10,39	2,79	0,33	1,12	1,5	164,68
351	12,5	12,54	16,86	170,68	354,89	354,89	490,89	252	1,37	NA	0	0	1	12,5	0,28	4436,84	NA	NA	0	0	0	5,66	6,1	7,69	12,5	14,16	14,16	495,77	57,04	34,54	NA	0,07	0,08	1,08	22,99	7,18	78,88	NA	2075	0	23,54	64,43	2,86	3,13	1,4	4,27	4,51	4,51	177,73
352	35,35	64,78	11,56	0,47	1,36	2,07	118,97	41,96	47,21	34,28	0,42	0,77	1,83	69,35	45,43	94,35	3,51	NA	0	11,11	45,2	23,66	45,1	7,55	0,57	1,33	1,94	116,42	36,71	48,67	30,03	0,44	0,83	1,91	60,45	47,54	63,72	3,22	28956,52	0	11,73	53,2	19,82	69,22	6,62	0,3	0,87	1,45	121,61
353	-0,54	-0,8	NA	0,45	1,26	1,3	NA	NA	NA	NA	0,33	0,49	1,49	2,1	32,98	-1,63	1,17	NA	0	NA	-33,92	4,95	8,92	5,37	0,17	1,2	1,39	396,07	179,39	173,63	33,34	0,45	0,8	1,8	9,33	44,53	24,8	1,46	114883,5	0	4,75	23,18	3,73	5,99	2,5	0,4	1,21	1,62	244,3
354	30,98	43,57	14,28	0,78	2,71	2,8	167,82	78,91	42,47	3,73	0,29	0,41	1,41	37,01	28,9	164,48	2,51	NA	0	2,78	9,82	34,4	50,25	17,96	1,31	2,83	2,91	190,57	74,86	52,73	4,22	0,31	0,46	1,46	39,85	31,54	134,8	3,71	412261,7	0	2,84	9,76	38,66	52,62	18,69	1,7	3,58	3,65	175,97
355	-1,21	-3,97	-0,67	0,19	1,04	1,1	201,96	47,71	40,26	3,64	0,7	2,28	3,28	36,75	69,51	29,09	1,03	NA	38,59	21,06	58,59	3,77	11,96	2,06	0,02	0,66	0,75	199,74	42,2	44,91	5,65	0,68	2,17	3,17	46,51	68,47	37,43	0,87	14608,56	31,27	23,39	62,12	-2,91	-8,23	-1,83	0,22	1,05	1,11	228,74
356	-4,37	-22,48	-1,79	0,16	0,34	0,39	149,14	13,97	76,5	3,56	0,81	4,14	5,14	63,89	80,54	19,97	0,61	NA	0	27,97	71,43	-1,33	-5,5	-0,57	0,36	0,55	0,6	156,02	15,61	81,21	4,2	0,76	3,12	4,12	76,01	75,73	19,31	0,7	11755,29	0	33,06	76,07	-0,83	-3,21	-0,36	0,6	0,78	0,81	157,06
357	22,61	42,78	10,4	1,88	2,02	2,02	167,42	5,51	41,66	0	0,47	0,89	1,89	22,61	47,15	57,26	1,55	NA	0	0	0	-1591,54	166,08	-51,98	0,01	-0,43	-0,43	11,92	-48,51	108,47	NA	10,58	-1,1	-0,1	-1266,65	1058,27	-136,95	-1,71	-24310	0	10,61	-31,74	26,44	280,66	11,4	0,21	0,76	1,06	156,93
358	18,68	41,22	7,87	0,04	1,71	1,73	153,42	131,92	40,44	2,14	0,53	1,17	2,21	49,63	54,68	40,86	5,13	NA	25,43	13,04	58,17	12,13	44,12	9,5	0,04	1,24	1,27	285,88	241,42	83,24	5,86	0,72	2,62	3,64	28,5	72,5	18,54	3,58	59461,23	41,73	12,82	50,13	1,26	2,57	0,8	0,34	1,53	1,75	230,58
359	11,04	17,13	7,29	0,65	2,16	2,17	240,52	118,29	78,58	0,98	0,36	0,55	1,55	26,16	35,58	51,04	2,34	NA	0	9,99	38,27	12,74	16,23	10,74	0,83	3,59	3,61	307,66	160,13	57,94	1,24	0,21	0,27	1,27	27,55	21,47	96,87	2,62	NA	0	12,49	36,75	5,29	6,63	4,51	1,21	4,13	4,24	310,08
360	4,63	524,01	2,85	0,01	0,3	0,49	223,9	58,96	206,02	39,59	0,99	112,16	113,29	30,27	99,12	16,09	0,11	NA	0	15,77	67,38	9,05	90,12	4,91	0,12	0,38	0,44	198,18	45,87	171,41	9,94	0,9	8,95	9,96	41,22	89,96	22,63	0,18	15652,33	0	17,47	64,2	13,98	89,43	7,32	-0,18	0,16	0,2	190,57
361	2,23	8,82	1,15	0,12	1,2	1,27	187,57	114,35	65,28	7,5	0,73	2,89	3,95	66,39	74,7	21,03	1,51	NA	36,38	33,06	73,72	13,57	41,86	6,65	0,21	1,31	1,41	178,94	107,91	62,68	10,48	0,67	2,07	3,08	75,82	67,58	37,09	2,08	49028,7	29,89	30,52	65,96	7,02	18,28	3,23	0,14	1,17	1,29	167,64
362	15,37	57,48	5,73	0,42	0,9	1,21	135,73	46,95	97,61	30,94	0,73	2,73	3,74	46,79	73,26	29,83	2,3	12732,1	0	11,72	55,88	17,45	45,35	7,07	0,55	1,01	1,43	147,76	37,02	81,49	35,11	0,61	1,59	2,6	47,91	61,51	39,46	2,24	19711,41	0	12,33	52,32	12,05	26,06	4,56	0,73	1,34	1,75	137,83
363	5,17	22,4	2,17	0,13	0,58	0,9	152,81	51,64	113,12	36,04	0,77	3,33	4,33	36,83	76,92	20,34	0,76	NA	1,36	13,29	65,34	0,4	2,73	0,33	0,14	0,34	0,62	301,63	40,47	166,25	56,47	0,85	5,75	6,75	25,87	85,18	6,09	0,57	12897,43	28,97	21,04	86,4	1,18	7,31	0,87	0,42	1,13	1,5	266,6
364	4,29	5,69	2,62	0,12	1,68	3,78	222,59	78,39	50,33	107,05	0,24	0,32	1,33	26,51	24,67	23,49	25,04	NA	0	13,59	77,85	3,74	5,34	2,04	0,21	1,34	2,96	199,31	61,97	54,71	89,62	0,29	0,42	1,43	29,81	29,99	17,27	13,5	15127,4	0	14,24	84,02	2,36	4,83	1,95	0,1	0,75	1,77	300,91
365	30,96	134,43	8	1,03	1,32	1,32	94	20,46	69,66	NA	0,77	3,34	4,34	111,85	76,97	40,23	NA	4698,4	0	20,89	85,5	3,86	18,22	0,85	0,46	1,27	1,27	80,54	49,36	61,04	NA	0,79	3,71	4,71	94,13	78,79	4,9	NA	5822	0	19,92	102,25	4,77	22,26	1,44	0,71	1,3	1,3	109,44
366	-23,68	159,95	-12,79	0,19	0,33	0,74	196,66	32,8	221,33	92,03	1,15	-7,74	-6,76	25,79	114,8	-20	-0,97	NA	0	26,73	187,68	32,77	165,83	5,61	0,18	0,52	1,15	62,46	16,34	47,75	30,49	0,8	4,06	5,06	125,94	80,24	44,68	1,96	18582,67	0	15,94	70,72	21,21	52	3,87	0,31	0,67	1,64	66,38
367	-15,52	65,77	-7,83	0,02	0,27	0,28	183,6	56,44	200,34	1,58	1,24	-5,24	-4,24	26,72	123,61	-1,19	-0,33	NA	11,59	21,31	156,89	-50,68	61,68	-41,28	0,02	0,16	0,17	297,25	75,84	450,05	7,55	1,82	-2,22	-1,22	-8,12	182,17	-17,53	-1,16	1769,6	26,3	34,66	550,79	27,25	175,67	16,72	0,1	0,66	0,68	223,24
368	2,96	18,21	0,26	0,34	0,82	1,6	32,03	9,37	19,46	15,22	0,84	5,16	6,16	117,22	83,76	3,53	NA	67659	0	10,05	88,61	0,66	12,16	0,22	0,49	0,78	2,19	119,46	11,92	40,8	58,12	0,95	17,46	18,46	27,63	94,58	0,7	2,53	NA	49,95	8,83	88,83	0,58	14,86	0,32	0,03	0,81	1,51	201,44
369	-16,93	173,22	-10,78	0,04	0,42	0,57	232,47	92,09	242,18	37,24	1,09	-11,18	-10,23	2,27	109,77	-7,73	-0,24	12852,27	0	12,23	101,76	-8,94	49,96	-5,08	0,04	0,3	0,46	206,89	58,07	229,28	37,32	1,17	-6,55	-5,59	14,05	117,9	1,26	-0,37	20326,8	0	13,07	78,53	-13,78	37,18	-8,21	0,05	0,26	0,4	216,77
370	13,11	23,52	5,94	1,53	2,55	2,55	164,96	65,46	63,74	0	0,44	0,79	1,79	77,47	44,25	29,63	NA	NA	0	29,16	75,2	-7,78	-14,25	-5,17	2,11	2,48	2,48	242,49	35,85	96,31	NA	0,45	0,83	1,83	35,88	45,43	-17,12	NA	6901,5	0	29,01	111,78	8,29	10,48	5,04	6,37	6,51	6,51	221,22
371	2,91	15,25	4,18	0,16	0,2	0,42	522,62	13,27	411,8	94,57	0,81	4,24	5,24	10,77	80,93	4,35	0,29	12157,24	0	11,29	65,06	1,76	8,71	3,27	0,03	0,1	0,44	675,49	33,1	515,46	181,45	0,8	3,93	4,93	7,37	79,73	3,2	0,31	11470,55	0	10,38	66,11	1,07	5,16	2,18	0,02	0,11	0,49	741,48
372	0,6	1,56	0,52	2,19	3,34	3,39	315,63	90,93	78,98	4,12	0,61	1,59	2,59	27,49	61,33	2,75	2,54	NA	0	23,31	11460	2,8	11,47	3,95	6,11	6,18	6,18	514,4	2,39	36,64	NA	0,76	3,09	4,09	10,04	75,57	22,34	1,28	NA	0	10,2	73,28	3,14	9,27	1,67	1,93	2,01	3,19	193,43
373	1,65	3,63	0,53	0,21	0,82	0,95	117,35	35,42	57,89	7,61	0,55	1,2	2,2	89,5	54,62	20,16	0,94	22277,16	1,3	28,33	93	0,07	0,15	0,03	0,15	0,91	1,13	129	40,53	53,43	11,87	0,5	1	2	88,32	50,09	16,29	1,1	21677,26	0	31,19	89,52	0,08	0,18	0,03	0,1	0,83	1,14	144,64
374	2,62	20,87	1,62	0,09	0,82	0,87	224,65	97,22	132,58	6,95	0,87	6,95	7,95	32,41	87,43	15,83	0,85	NA	0	18,38	67,12	4,84	37,53	3,38	0,01	1,15	1,21	255,06	113,42	84,44	5,64	0,7	5,39	7,75	29,79	87,09	23,41	0,82	25366,06	5,9	17,44	56,65	7,84	46,08	5,57	0	1,19	1,23	258,45
375	67,8	83,28	21,77	1,16	4,51	4,57	116,85	70,63	21,1	1,32	0,19	0,23	1,23	75,62	18,59	393,75	5,02	NA	0	2,51	7,96	17,29	21,52	14,99	0,58	4,35	4,45	316,38	221,03	58,62	5,95	0,2	0,24	1,24	38,28	19,64	129,51	5,03	NA	0	18,19	44,91	-13,94	-22,93	-7,63	0,01	2,09	2,25	199,27
376	4,56	5,31	3,89	0,88	4,05	6,11	310,53	101,27	32,01	67,07	0,14	0,16	1,16	27,53	14,1	82,58	2,47	24780,18	0	19,59	67,48	6,76	7,62	5,38	1,26	5,37	8,36	290,38	96,34	23,45	71,17	0,11	0,13	1,13	30,84	11,37	122,54	2,89	29904,75	0	19,16	58,48	0,86	0,93	0,88	0,19	8,91	12,67	372,15
377	0,12	0,2	0,14	0,03	0,92	2,42	419,11	105,26	100,29	184,03	0,37	0,6	1,64	26,96	39,05	33,83	2,35	11605,55	4,88	30,9	100,52	1,11	1,87	1,11	0,36	1,34	3,3	362,88	38,12	47,79	145,36	0,39	0,65	1,69	25,13	40,68	25,99	2,4	18911,06	24,16	23,88	68,01	-2,79	-4,61	-2,72	0,1	0,9	3,1	354,81
378	1,33	34,79	0,69	0,31	0,64	0,74	189,19	50,66	154,91	15,26	0,96	25,11	26,11	75,84	96,17	8,13	0,43	NA	0	38,73	87,3	-5,85	237	-3,62	0,23	0,54	0,65	225,52	52,8	167,02	17,63	1,02	-41,5	-40,5	62,42	102,47	1,95	0,45	7430,29	0	42,18	94,08	-2,84	48,17	-1,42	0,12	0,45	0,6	181,95
379	2,83	41,94	0,78	0,14	0,99	1,01	100,95	70,75	83,31	1,79	0,92	13,66	14,83	63,9	93,26	9,48	0,86	8518,38	4,13	16,94	82,31	26,96	90,81	9,03	0,26	1,32	1,4	122,19	83,52	78,66	6,3	0,7	2,35	3,37	63,96	70,31	43,6	3,94	9530,94	0,19	12,39	48,59	-0,03	-0,12	-0,02	0,43	1,51	1,84	224,09
380	1,06	8,45	0,32	0,03	0,65	0,71	108,38	34,48	37,2	3,12	0,87	6,94	7,94	14,63	87,41	35,33	0,77	NA	17,66	4,04	19,4	0,33	2,9	0,06	0,01	0,57	0,71	65,14	21,33	16,6	5,22	0,89	7,81	8,81	11,79	88,65	41,44	0,71	28978,5	36,65	2,05	17,51	0,38	7,7	0,08	0,14	0,79	0,84	76,14
381	0,39	5,32	0,16	0,16	0,54	0,93	150,85	45,07	134,01	52,57	0,93	12,55	13,55	22,76	92,62	6	0,61	NA	0	9,27	84,38	6,86	50,47	2,16	0,06	0,73	1,05	114,81	60,41	95,89	31,24	0,86	6,36	7,36	28,36	86,42	14,21	1,36	24297,8	0	6,76	67,43	0,38	5,68	0,16	0,02	0,82	1,02	153,05
382	15,41	17,86	11,99	4,71	6,89	7	283,32	69,46	31,83	3,37	0,13	0,16	1,16	61,33	13,7	134,47	4,3	23648,55	0	35,75	66,1	1,19	1,34	1,21	3,32	7,05	8,85	370,73	124,59	33,38	60,79	0,11	0,13	1,13	50,99	11,4	45,92	4,71	18235,16	0	50,58	87,46	0,4	0,46	0,26	3,41	7,43	8,45	235,62
383	7,78	276,21	1,57	0,18	0,84	0,99	73,68	42,02	64,04	9,74	0,97	34,52	35,52	35,93	97,18	9,83	0,66	NA	0,18	5,7	65,88	8,19	75,91	1,31	0,1	1,01	1,08	58,27	43,79	47,35	3,08	0,89	8,26	9,26	34,5	89,21	12,56	1,31	59147,33	0,53	4,2	46,3	15,93	65,27	2,84	0,05	1,26	1,33	64,86
384	8,83	80,16	1,93	0,1	0,89	0,89	79,54	46,33	56,48	0	0,89	8,08	9,08	154,05	88,98	32,48	0,7	NA	2,92	31,73	78,25	0,93	7,05	0,21	0,1	0,93	0,93	80,38	48,72	59,18	NA	0,87	6,57	7,57	141,15	86,8	26,81	0,93	5413,58	0	30,88	80,66	-96,95	260,42	-28,16	0,01	0,65	0,65	105,73
385	2,71	-26,6	7,58	0,02	0,63	0,68	1019,22	682,74	1110,67	59,29	1,1	-10,82	-9,82	2,71	110,18	6,63	-0,41	NA	0	0	0	3,68	-22,45	5,2	0,03	0,4	0,52	516,14	215,09	592,31	76,85	1,16	-7,1	-6,1	3,68	116,38	11,36	-0,42	NA	0	0	0	14,03	-593,83	18,31	0,07	0,44	0,56	474,91
386	47,85	52,13	49,1	5,9	12,04	12,07	373,52	186,03	30,32	0,78	0,08	0,09	1,09	75,18	8,21	603,99	106,8	NA	0	28,05	35,38	50,72	54,42	53,15	8,88	14,1	14,13	382,42	128,57	24,62	0,74	0,07	0,07	1,07	73,65	6,79	749,37	12,07	187052	0	24,03	30,63	48,14	48,94	72,56	40,86	55,43	55,5	548,66
387	19,48	39,07	4,34	0,28	1,35	1,5	81	38,61	36,35	5,8	0,5	1,01	2,01	167,54	50,13	54,72	1,58	8740,53	0	32,95	83,09	20,29	37,65	3,94	0,4	1,37	1,42	70,81	28,32	29,37	1,45	0,46	0,86	1,86	165,71	46,09	60	1,42	8489,37	0	28,21	81,12	2,15	5,07	0,5	0,75	1,19	1,28	84,61
388	5,54	10,5	4,49	0,02	1,86	1,91	294,99	241,4	110,89	7,11	0,47	0,89	1,89	27,26	47,2	16,8	4,01	9802,6	9,19	17,6	65	4,39	8,79	3,42	0,01	1,91	1,94	284,69	239,74	115,55	4,03	0,5	1	2	26,06	50,06	14,96	4,32	12695,6	7,81	16,9	51,97	1,41	2,6	1,53	0,19	2,03	2,07	395,93
389	21,58	132,71	19,98	0,26	0,46	0,47	336,99	50,37	259,26	3,48	0,84	5,15	6,15	21,58	83,74	43,4	0,35	NA	5,95	0	0	10,87	36,29	7,81	0,51	0,75	0,78	262,15	40,46	168,6	6,55	0,7	2,34	3,34	10,87	70,04	52,35	0,72	NA	4,83	0	0	15,07	36,64	13,19	0,49	1,23	1,24	318,66
390	2,36	35,58	2,76	2,47	3,09	31,9	426,45	6,41	10,36	302,49	0,93	14,1	15,1	13,74	93,38	5,37	0,31	2998,67	0	13,34	148,38	-14,91	195,29	-12,42	0,49	1,52	10,48	303,99	23,65	23,14	210,2	1,08	-14,1	-13,1	0,1	107,64	-9,53	-0,4	2192,67	0	12,5	243,48	1,37	-45,67	1,96	11,76	12,98	24,55	522,43
391	-0,59	-0,82	-0,51	1,35	1,91	5,34	314,31	23,08	41,05	142,56	0,25	0,35	1,39	36,82	27,89	50,63	2,77	14201,4	0	32,3	72,95	-0,31	-0,41	-0,22	0,87	1,9	5,7	260,01	35,55	34,63	133,6	0,26	0,35	1,35	39,67	25,67	29,16	3,57	13867,2	0	28,47	77,12	1,13	1,77	2,03	0,06	0,52	3,05	652,5
392	2,57	3,47	1,39	0,08	1,42	2,28	197,21	54,57	40,55	35,4	0,25	0,34	1,35	32,86	25,86	31,29	1,52	13309,4	0,07	16,41	84,78	-1,25	-1,79	-0,78	0,13	1,22	1,91	226,39	69,3	53,15	45,24	0,29	0,41	1,42	28,86	29,78	14,76	1,56	14457,47	4,8	18,68	87,95	1,35	1,89	0,69	0,07	1,36	2,05	186,81
393	0,58	1,74	0,43	0,05	0,51	0,66	272,15	53,95	70,21	17,27	0,61	1,83	3	4,11	66,68	11,61	0,72	20901,87	33,94	2,64	31,53	0,16	0,47	0,1	0,02	0,42	0,74	240,64	43,96	62,28	34,61	0,63	1,89	3,02	3,7	66,87	10,58	0,76	20493,68	35,26	2,33	33,09	1,05	2,94	0,69	0,03	0,5	0,68	237,55
394	58,27	67,54	63,73	5,77	5,77	5,77	398,11	0	54,01	0	0,14	0,16	1,16	58,27	13,72	525,62	4,16	NA	0	0	0	-20,49	-23,52	-98,54	6,6	7,09	7,09	1755,53	109,63	222,96	NA	0,13	0,15	1,15	-20,49	12,88	-25,3	10,1	NA	0	0	0	-50,89	-53,95	-122,17	16,26	17,57	17,57	873,87
395	-17,8	1546,48	-13,9	0,01	0,45	0,69	284,34	126,01	279,56	69,01	1,01	-87,89	-86,89	-8,4	101,15	-17,6	-0,04	NA	1,65	7,34	-122,77	5	134,61	2,64	0,03	0,71	0,78	193,01	124,17	183,17	13,03	0,96	25,92	26,92	16,6	96,29	16,14	0,15	NA	0	6,14	41,54	0,29	7,74	0,22	0,18	0,72	0,79	280,95
396	8,44	27,26	2,18	0,31	1,1	1,23	94,21	30,08	38,14	4,85	0,69	2,23	3,23	296,11	69,04	32,72	1,12	9264,84	0	74,45	90,74	-19,76	-108,87	-5,52	0,44	0,91	1,1	101,9	22,04	47,28	9,1	0,82	4,51	5,51	264,54	81,85	-7,29	1,01	8229,25	0	79,37	100,1	8,17	31,87	2,05	0,59	0,88	1,01	91,24
397	1,31	39,14	1,61	0,4	0,97	1,03	449	234,74	409,76	22,48	0,93	27,94	29,91	18,09	96,66	6,4	0,91	NA	0	20,71	70,9	34,84	84,16	11,03	1,14	1,46	1,55	115,5	20,08	64,58	6,23	0,59	1,41	2,42	72,59	58,6	74,12	3,82	27093,29	0	11,95	42,04	10,91	31,93	7,27	0,7	1,3	1,34	242,58
398	19,6	47,78	15,6	0,02	0,46	0,82	289,6	62,31	121,62	53,94	0,57	1,4	2,44	30,67	58,97	45,78	0,71	34458,82	8,96	8,8	30,05	5,71	18,37	6,69	0,03	0,29	0,66	427,65	63,93	225,69	96,12	0,65	2,1	3,22	15,43	68,93	17,1	0,53	27881,1	5,91	11,4	48,49	14,25	39	12,52	0,09	0,37	0,72	319,88
399	0,74	2,86	0,57	0,33	0,52	0,73	278,4	30,38	117,45	32,87	0,74	2,85	3,85	15,24	74,02	6,62	0,74	NA	30,63	11,09	55,95	0,66	2,46	0,55	0,14	0,28	0,55	306,87	30,88	134,15	59,92	0,73	2,75	3,75	17,36	73,3	8,06	0,45	10273,67	28,27	14,04	60,24	1,03	3,72	0,95	0,03	0,31	0,57	337,55
400	9,05	65,7	1,29	0,07	1,05	1,13	51,97	39,56	41,15	3,33	0,84	6,08	7,26	21,63	86,23	12,17	1,4	47960,88	0	1,8	52,4	16,73	82,77	1,86	0,28	1,13	1,25	40,54	23,94	28,89	3,38	0,77	3,79	4,95	33,38	79,78	24,11	2,08	44895,98	0	1,85	47,17	14,96	81,74	1,77	0,15	1,05	1,17	43,14
401	4,31	11,01	2,61	0	0,7	1,31	220,23	30,69	70,22	43,27	60,85	155,45	2,55	12,66	NA	NA	NA	NA	NA	NA	NA	3,11	8,24	2	0	0,33	0,6	234,01	42,15	143,19	38,68	62,21	164,59	2,65	12,49	NA	NA	NA	NA	NA	NA	NA	2,05	5,08	1,16	0	0,22	0,43	205,65
402	4,37	37,32	1,33	0,66	0,93	1,06	110,98	26,18	96,85	13,35	0,88	7,55	8,55	15,95	88,3	14,25	2,37	NA	0	3,53	35	2,1	22,38	1,21	0,47	0,58	0,89	210,2	16,09	148,64	46,12	0,91	9,68	10,68	16,88	90,63	8,78	0,78	NA	0	8,51	86,62	5,18	37,48	2,36	0,79	0,82	1,06	165,98
403	40,55	79,47	15,67	0,34	2,61	2,61	140,69	105,99	46,65	NA	0,49	0,96	1,96	93,71	48,97	92,05	5,65	NA	15,45	20,55	53,14	71,18	55,62	38,35	-0,36	-2,29	-2,29	196,64	131,17	-92,38	NA	-0,28	-0,22	0,78	115,76	-27,96	-281,96	7,25	NA	19,67	24,02	35,37	91,65	19,61	21,62	0,2	-0,18	-0,18	85,85
404	-1,91	-26,21	-0,5	0,14	0,98	1,04	95,91	48,47	56,06	3,57	0,93	12,73	13,73	125,37	92,72	19,83	0,94	10532,94	1,5	33,54	82,51	-10,92	158,99	-5,18	0,08	0,3	0,36	173,28	17,97	82,24	4,91	1,07	-15,56	-14,56	62,91	106,87	5,69	0,65	9565,15	0	35,05	85,29	11,38	260,24	5,09	0,23	0,55	0,6	162,99
405	59,32	91,1	23,83	1,77	2,77	2,77	146,25	50,1	50,09	0	0,35	0,54	1,54	71,63	34,89	175,86	16	36956	0	4,95	14	59,17	89,74	24,79	1,42	2,26	2,26	152,92	42,57	50,83	NA	0,34	0,52	1,52	74,06	34,07	179,91	2,84	32825,33	0	6,24	16,32	18,59	75,86	10,61	0,73	1,13	1,13	207,8
406	-0,77	-0,79	-6,5	66,28	66,28	66,28	999,01	0	45,6	0	0,02	0,02	1,02	-0,77	1,51	-51,32	NA	NA	0	0	0	-23,81	-26,49	-17,62	26,2	26,35	26,35	270,1	1,53	9,83	NA	0,1	0,11	1,11	-23,81	10,11	-235,6	NA	NA	0	0	0	34,35	37,82	21,8	9,88	10,47	10,47	230,99
407	3,68	11,57	2,57	0,18	1,27	1,41	253,95	168,57	153,81	21,05	0,65	2,05	3,14	33,4	68,17	9,19	2,58	16560,78	0	20,73	79,47	9,65	13,99	4,27	0	3,47	4,27	161,74	97,62	22,37	23,1	0,26	0,38	1,45	76,2	31,06	57	3,19	19865,68	3,65	29,49	75,46	4,51	6,51	2,22	0,62	3,15	3,83	178,84
408	-17,58	-70,2	-16,81	0,09	0,61	0,72	348,01	88,06	159,09	19,66	0,75	2,99	3,99	27,53	74,96	-8,18	0,62	NA	16,65	43,13	119,98	-15,12	-89,57	-13,69	0,05	0,43	0,56	330,45	72,08	175,56	26,02	0,83	4,92	5,92	33,71	83,12	-0,06	0,56	16935,14	17,06	44,21	103,12	0,57	1,72	0,51	0,15	0,79	0,89	325,45
409	-16,56	26415,79	-51,28	0,06	0,06	0,06	988,16	NA	1115,86	NA	1	-1596,63	-1595,63	-16,56	100,06	-2,04	0	NA	0	0	0	10,35	48,36	24,72	0,65	0,65	0,65	871,51	0	675,57	0	0,79	3,67	4,67	10,35	78,59	31,74	0,44	NA	0	0	0	15,34	35,96	18,7	1,05	1,05	1,07	443,77
410	8,05	489,29	18,19	0,03	0,08	0,28	823,01	35,21	772,9	158,05	0,96	58,45	60,81	19,16	98,36	12,35	0,02	25767,91	0,85	25,13	43,76	3,97	67,22	9,85	0,02	0,07	0,24	904,83	40,18	773,86	137,43	0,92	15,55	16,92	12,14	94,09	7,68	0,08	21797,58	4,18	20,25	44,49	5,15	52,92	15,53	0,03	0,06	0,24	1098,16
411	7,98	9,67	7,23	0,07	2,19	4,48	330,04	112,79	55,31	128,79	0,17	0,21	1,21	20,88	17,5	56,34	3,5	NA	0	11,69	46,62	10,41	11,55	9,39	0,66	3,99	8,12	329,44	97,38	30,52	127,83	0,1	0,11	1,11	21,75	9,89	125,63	3,82	33652,59	0	10,24	39,66	7,35	8,31	6,37	0,39	3,46	7,02	315,51
412	0,48	0,78	0,86	1,34	2,23	2,49	656,47	218,88	245,34	63,69	0,39	0,64	1,64	21,83	38,98	1,23	10,5	NA	0	38,5	110,25	-28,35	-40,14	-32,3	1,07	2,39	3,2	415,87	146,89	110,98	90,84	0,29	0,42	1,42	28,33	29,38	-87,04	5,78	10676,5	0	64,57	181,99	12,62	17,43	13,43	1,83	2,63	3,54	387,53
413	3,49	-282,48	9,9	0,11	0,35	0,36	1033,25	249,19	1012,73	1,28	1,01	-81,97	-80,97	4,06	101,23	7,56	0,01	NA	0	1,61	6,36	5,76	170,79	16,12	0,01	0,29	0,29	1022,47	273,77	971,95	0,05	0,97	28,68	29,68	6,44	96,63	11,9	0,05	29171	0	1,91	5,11	7,19	69,76	25,12	0	0,43	0,43	1271,46
414	3,42	26,18	2,33	0,35	0,84	0,84	110,41	92,07	189,85	NA	0,87	6,66	7,66	215,03	86,95	3,93	NA	NA	0	144,22	150,28	1,33	14,82	0,28	0,08	0,81	0,81	77,34	50,92	69,62	NA	0,91	10,11	11,11	476,91	91	1,47	NA	NA	0	100,77	128,77	0,74	15,02	0,18	0,05	1,05	1,05	88,3
415	5,67	11,3	4,58	1,17	1,76	1,82	294,07	84,9	142,66	7,58	0,5	0,99	1,99	15,37	49,79	14,87	4,72	NA	0	7,83	52,42	2,03	3,42	1,94	1,33	2,3	2,36	348,78	114,46	118,61	7,47	0,41	0,68	1,69	11,17	40,66	12,11	3,6	NA	0	8,74	56,17	-20,33	-29,55	-17,76	0,74	2,59	2,91	318,01
416	-8,26	-26,85	-2,04	0,84	1,38	1,44	90,08	33,38	61,5	3,35	0,69	2,25	3,25	68,05	69,24	-11,93	NA	NA	0	18,88	99,64	9,13	34,38	3,04	1,96	2,51	2,58	121,59	25,54	46,19	3,31	0,73	2,77	3,77	40,15	73,45	12,43	NA	3010,2	34,63	10,33	80,71	10,65	27,94	3,36	2,1	2,75	2,83	114,66
417	8,7	35,23	11,19	0,45	0,59	1,2	468,14	39,19	275,47	171,04	0,75	3,05	4,05	29,42	75,3	17,09	1,44	NA	0	26,65	74,91	10,38	36,44	11,52	0,3	0,47	1,36	405,2	38,55	226,79	204,28	0,72	2,51	3,51	37,97	71,51	27,64	1,81	16101,67	0	30,63	55,12	10,24	31,73	6,92	0,53	0,81	1,39	245,93
418	-0,88	-77,91	-0,83	0,01	0,12	0,14	342,27	24,68	186,55	4,73	0,99	87,4	88,4	5,46	98,87	7,36	0,38	NA	10,42	5,96	46,22	-1,27	-112,09	-1,01	0,01	0,12	0,14	290,93	20,92	158,13	4,01	0,99	87,4	88,4	5,36	98,87	-1,28	0,38	NA	10,42	5,28	109,23	-11,36	112,32	-6,18	0,01	0,08	0,14	197,92
419	-8,14	-21,53	-9,71	0,08	0,16	0,19	434,19	21,09	255,08	7,08	0,62	1,64	2,64	11,11	62,19	13,81	0,43	NA	0	22,96	207,8	-22,5	-164,64	-21,05	0,08	0,68	0,92	341,42	28,15	47,21	11,22	0,86	6,32	7,32	6,86	86,33	-9,27	0,97	4975,67	0	27,46	124,43	0,89	5,64	0,7	1,75	2,69	3,16	286,63
420	-1,1	-2,55	-0,56	0,14	0,57	1,19	186,73	40,56	102,23	64,55	0,57	1,32	2,32	25,29	56,98	15,16	1,33	14882,05	0	13,54	78,54	3,09	6,71	1,37	0,16	0,64	1,26	161,85	36,86	83,1	52,22	0,54	1,17	2,17	32,06	54	23,77	1,38	17086,37	0	12,85	70,71	10,13	19,72	4,18	0,07	0,65	1,4	150,39
421	6,57	17,56	4,48	0,24	0,87	1,09	248,34	91,81	147,41	33,69	0,63	1,67	2,67	21,9	62,56	29,03	1,15	19120,21	0	10,46	43,01	4,06	13,97	3,91	0,21	0,68	0,84	351,57	85,64	162,34	28,83	0,71	2,44	3,44	15,24	70,92	14,51	0,84	14258,43	22,34	10,77	61,65	3,2	9,64	2,92	0,15	0,71	0,95	332,16
422	12,9	27,98	5,04	0,01	0,39	1,47	142,14	22,36	52,98	65,76	0,54	1,17	2,17	70,09	53,89	35,01	1,52	NA	13,55	22,33	70,63	7,74	16,47	3,15	0,02	0,36	1,25	148,75	24,38	65,11	66,33	0,53	1,13	2,13	65,23	53,03	26,72	1,3	12169,22	5,89	23,43	76,34	5,72	13,68	2,68	0,01	0,25	1,15	170,51
423	-0,37	-2,86	-0,25	0,01	0,23	0,34	249,31	46,14	180,69	23,81	0,87	6,74	7,74	23,55	87,08	10,63	0,18	NA	12,7	16,38	66,53	2,24	15,13	1,61	0,02	0,25	0,39	261,92	49,49	187,77	31,12	0,85	5,76	6,76	23,86	85,2	16,96	0,22	20673	10,19	15,52	57,36	0,43	2,32	0,23	0	0,12	0,25	192,19
424	6,56	8,3	3,62	0,39	1,13	2	201,14	23,33	32,24	28,58	0,21	0,27	1,27	29,03	21	63,23	1,2	NA	0	12,42	64,37	5,94	9,63	2,97	0,4	2,13	3,74	182,27	25,73	15,2	24,9	0,38	0,62	1,62	30,84	38,26	38,56	1,28	27089,55	0	12,43	62,85	6,24	10,59	3,58	0,24	0,95	1,55	209,04
425	3,26	37,62	1,74	0,46	0,57	0,57	194,1	18,57	174,55	0,58	0,91	10,52	11,52	25,06	91,32	17,84	0,19	NA	0	11,62	50,77	3,98	36,17	2,48	0,19	0,31	0,31	227,56	22,86	198,86	0,43	0,89	8,08	9,08	21,64	88,99	7,99	0,16	NA	0	11,01	60,57	0,26	2,47	0,19	0,15	0,33	0,36	269,2
426	-3,81	-5,4	-2,32	0	1,43	1,66	221,6	79,89	56,78	13,42	0,3	0,42	1,42	12,24	29,52	17,12	1,24	21927,66	0	9,77	81,6	4,76	6,43	3,04	0	1,95	2,19	232,76	94,11	48,38	12,06	0,26	0,35	1,35	22,4	25,94	39,58	1,4	34804,6	0	11,25	58,63	0,33	0,46	0,2	0	1,85	2,12	222,5
427	-0,21	-0,21	-0,63	NA	NA	NA	958,05	0	0	64,08	0	0	1	-0,21	0	NA	NA	NA	0	0	0	9,64	33,27	17,52	0,03	0,42	0,45	663,83	178,91	465,13	17,73	0,71	2,45	3,45	9,64	71,04	20,58	0,44	NA	0	0	0	-10,84	-31,87	-14,48	0,21	0,24	0,28	486,52
428	30,59	43,17	15,37	4,6	4,82	4,82	182,85	7,77	35,36	NA	0,29	0,41	1,41	66,86	29,14	149,55	14,85	NA	0	18,22	37,65	-17,29	-19,88	-9,33	7,38	7,77	7,77	196,9	9,63	24,72	0	0,13	0,15	1,15	67,01	13,05	-25,13	NA	4645	0	45,47	131,73	8,62	10,71	4,69	4,42	5,13	5,13	197,99
429	37,05	92,2	13,12	0,23	1,78	1,78	128,92	97,38	41,88	0	0,6	1,49	2,49	55,35	59,81	79,74	3,85	NA	16,47	6,48	23,23	50,62	94,8	10,68	0,18	1,89	1,89	77	54,13	31,61	NA	0,47	0,87	1,87	72,8	46,6	122,33	2,59	53835	0,24	4,68	22,87	56,1	95,47	12,73	0,03	2,03	2,03	82,59
430	-7,27	154,07	-55,56	0,06	0,14	0,42	2780,54	71,44	947,23	288,42	0,78	-16,5	-21,18	-3,34	104,72	-2,44	0,43	NA	2,11	30,07	138,74	-9,38	-171,45	-111,47	0,03	0,07	0,3	4337,19	55,78	1031,71	368,52	0,73	13,33	18,28	-6,38	94,53	-4,28	0,48	-2407,13	11,56	35,64	-177,11	-9,24	-3687,89	-88,51	0,01	0,03	0,16	3486,47
431	5,48	6,6	2,93	2,59	2,99	4,79	194,21	0,78	30,1	55,05	0,17	0,2	1,2	35,24	16,94	83,43	3,4	NA	0	15,88	61,07	-9,6	-11,49	-6,19	1,19	3,36	5,23	235,63	65,12	32,66	62,03	0,16	0,19	1,2	29,6	16,51	-4,42	3,32	8384,64	0	25,31	136,42	-15,92	-21,53	-10,03	0,23	1,86	3,34	229,31
432	31,77	81,01	22,32	0,66	1,27	1,27	255,73	60,83	100,54	NA	0,61	1,55	2,55	45,25	60,79	63,84	1,08	NA	8,91	9,48	22,45	12,61	36,07	12,79	0,75	2,09	2,09	370,39	68,13	50,91	NA	0,65	1,86	2,86	22,76	65,04	30,06	1,29	65470	29,23	10,3	29,82	15,19	31,88	12,28	1,35	2,25	2,25	294,22
433	2,26	22,9	0,87	0,62	0,71	0,72	139,6	9,32	99,23	0,35	0,9	9,12	10,12	28,76	90,12	12,94	0,46	7844,33	0	10,16	81,4	4,08	41,99	1,29	0,53	0,66	0,68	115,61	12,16	82,22	2,06	0,9	9,3	10,3	72,45	90,29	19,82	0,41	6371,2	7,56	21,66	82,63	10,21	51,02	2,44	0,5	0,53	0,63	87,01
434	-7,18	-7,36	-23,86	39,45	41,07	41,07	1209,59	47,28	29,13	NA	0,02	0,02	1,02	-7,18	2,43	-294,94	NA	NA	0	0	0	-1,48	-1,84	-8	7,11	8,51	8,55	1975	264,88	188,69	7,76	0,19	0,24	1,25	-1,48	19,71	9,78	5,34	NA	0,01	0	0	0,71	0,92	3,62	4,17	5,19	5,21	1852,56
435	2,42	39,92	1,59	0,05	0,16	0,58	239,55	5,19	139,92	59,26	0,94	15,47	16,47	38,4	93,93	15,25	0,62	NA	0	23,68	65,98	-14,53	70,16	-22,45	0,05	0,26	0,63	563,9	NA	529,38	200,08	1,21	-5,83	-4,83	19,92	120,71	-3,68	0,06	18156,4	5,12	53,23	70,88	-59,79	83,37	-92,98	0,09	0,31	1	566,08
436	-1,17	-1,17	NA	NA	NA	NA	NA	NA	NA	NA	0	0	1	-1,17	0	NA	NA	NA	0	NA	NA	-1,55	-1,58	NA	55,06	55,06	55,06	NA	NA	NA	NA	0,02	0,02	1,02	-1,55	1,82	-85,56	NA	NA	0	NA	NA	NA	NA	NA	NA	NA	NA	NA
437	10,09	13,04	7,26	0,33	2,41	3,49	261,84	94,95	40,82	49,66	0,22	0,29	1,29	58,04	22,58	96,4	2,05	NA	2,96	34,49	65,94	6,04	7,33	4,59	0,8	3,1	4,32	277,85	89,13	35,53	47,87	0,18	0,21	1,21	54,06	17,64	108,46	2,15	13904,56	1,16	36,56	68,57	5,67	6,77	4,64	1,27	3,79	5,08	297,87
438	3,39	12,67	1,66	0,02	1,01	1,35	178,37	72,95	49,19	25,01	0,68	2,52	3,74	32,61	73,24	18,46	0,84	NA	14,03	14,32	68,54	1,23	11,36	1,66	0,32	1,04	1,42	490,87	103,32	91,94	54,73	0,88	8,06	9,2	12,3	89,14	5,98	1,09	25103,25	58,88	14,88	55,91	0,21	4,44	0,25	0,03	0,61	0,85	434,78
439	2,29	48,03	1,98	0,74	0,88	0,9	314,6	42,36	294,5	6,4	0,95	19,99	20,99	37,51	95,24	3,58	0,35	10234,43	0	30,44	90,73	0,1	3,46	0,07	0,71	0,9	0,91	279,13	49,89	265,92	3,19	0,97	34,28	35,32	39,8	97,17	3,55	0,28	8422,61	0	30,36	91,61	0,56	14,85	0,41	0,76	0,89	0,93	263,72
440	7,55	52,29	2,77	0,01	0,23	1,01	133,8	20,34	72,56	76,81	0,86	5,93	6,93	48,16	85,57	15,31	1,03	26893,3	28,87	14,93	70,25	6,32	29,31	2,75	0,07	0,6	1,11	158,76	46,11	59,34	44,42	0,78	3,64	4,64	37,76	78,43	14,45	1,18	28526,22	39,78	13,67	66,83	7,46	24,09	2,73	0,09	0,62	1,1	133,16
441	4,38	21,56	0,72	NA	NA	NA	59,71	3,1	NA	NA	0,8	3,92	4,92	4,38	79,68	18,68	0,97	NA	0	0	0	-35,85	356,18	-26,28	0,27	1,93	1,93	267,6	0	97,4	0	1,1	-10,94	-9,94	-28,36	110,07	-23,81	-0,35	NA	0	5,49	-41,29	9,02	13,25	2,9	254,91	1850,73	1850,73	117,12
442	9,21	23,98	4,32	0,47	1,61	1,61	170,61	114,24	100,34	0,01	0,62	1,6	2,6	17,6	61,6	17,81	9,21	53400,5	0	3,94	38,63	23,15	39,62	8,4	0,24	2,39	2,39	132,43	112,98	52,54	0,42	0,42	0,71	1,71	30,43	41,57	59,82	16,64	97228,5	0	2,64	20,03	12,04	16,19	5,65	0,82	3,8	3,82	170,75
443	0,17	0,85	0,11	0,03	0,55	1,01	241,39	65,12	120,5	66,12	0,8	4,12	5,12	47	80,47	7,48	1,02	8939,9	11,94	30,97	88,47	-8,89	-65,54	-6,23	0,04	0,47	0,91	255,2	61,29	124,9	73,3	0,86	6,37	7,37	42,01	86,43	-3,33	0,84	7172,39	16,94	35,68	104,21	-3,63	-42,96	-2,8	0,03	0,54	0,92	280,36
444	-6,76	-35,94	-11,74	0,01	0,37	0,77	632,25	77,52	83,74	108,41	0,74	3,94	5,32	0,22	81,19	3,56	0,71	NA	47,92	12,12	75,96	5,73	22,23	13,21	0,03	0,33	0,76	841,67	90,06	107,2	153,03	0,69	2,67	3,88	13,2	74,24	21,75	0,74	11076,59	44,85	17,23	98,81	-9,88	-45,34	-18,75	0,02	0,34	0,82	690,79
445	6,49	8,21	6,82	1,52	4,51	4,81	382,93	217,15	72,56	21,72	0,21	0,26	1,26	39,69	20,95	41,61	10,28	NA	0	34,93	71,59	-24,34	-27,29	-30,26	0,77	8,46	9,15	453,65	278,17	36,18	25,57	0,11	0,12	1,12	23	10,81	-198,11	3,54	5483,5	0	58,84	173,68	-5,59	-6,5	-6,92	1,76	5,66	6,45	450,89
446	51,48	56,73	62,69	4,34	10,45	10,45	443,23	247,68	40,54	0	0,09	0,1	1,1	51,48	9,25	556,63	NA	NA	0	0	0	35,28	49,11	43,83	2,09	3,44	3,44	453,47	169,82	125,93	NA	0,28	0,39	1,39	35,28	28,16	125,3	NA	NA	0	0	0	45,93	49,51	59,95	6,83	13,27	13,27	475,15
447	4,57	18,04	3,86	0,11	0,51	0,53	307,21	81,49	205,12	4,6	0,75	2,94	3,95	55,15	74,68	15,15	0,41	NA	0	42,69	74,42	-0,46	-1,6	-0,37	0,07	0,36	0,38	292,85	58,6	201,41	3,89	0,71	2,49	3,49	60,83	71,32	8,83	0,39	NA	0	49,17	88,42	0,35	1,63	0,37	0,24	0,64	0,66	380,19
448	5,01	45,55	2,43	0,01	0,74	0,75	176,56	95,71	120,16	1,59	0,89	8,08	9,09	32,47	88,99	13,24	0,56	10992,92	5,7	13,32	68,64	1,38	13,72	0,42	0,01	0,64	0,65	111,31	52,85	81,98	1,12	0,9	8,92	9,92	43,48	89,92	14,21	0,45	12245,85	1,97	12,84	75,05	-25,81	273,75	-11,24	0,01	0,42	0,42	158,58
449	8,98	31,89	2,09	0,01	0,89	1,15	84,55	52,11	53,87	15,27	0,72	2,55	3,55	55,75	71,83	18,9	1,47	NA	5,95	10,86	200,13	7,44	23,45	1,56	0,02	1,14	1,23	76,54	56,41	50,65	4,76	0,68	2,15	3,15	53,49	68,26	22,68	1,85	NA	0	9,66	320,94	-0,02	-0,05	0	1,12	8,07	8,5	75,51
450	4,98	22,29	3,62	0,3	0,7	0,75	265,21	53,34	132	6,16	0,78	3,48	4,48	51,12	77,68	14,26	0,77	12759,68	0	33,62	77,86	3,96	11,58	2,05	0,46	0,95	1,11	189,07	21,34	44,77	7,18	0,51	1,49	2,92	65,88	65,79	31,65	0,68	12338,66	0	32,08	75,64	4,96	12,16	2,31	0,4	0,83	0,95	169,98
451	16,5	45,59	11,18	0,04	0,9	1,24	246,63	124,51	142,28	50,3	0,63	1,74	2,76	36,13	63,8	30,57	1,49	27591,61	1,22	13,3	49,91	14,03	31,14	11,68	0,08	0,58	0,93	303,73	69,11	136,72	49,02	0,55	1,22	2,22	32,6	54,94	29,77	0,89	34239,62	3,26	15,45	50,22	3,07	12,88	3,77	0,23	0,74	1	446,5
452	18,13	47,59	5,02	0,34	0,97	1,65	100,7	35,07	55,83	38,6	0,62	1,63	2,63	113,43	61,91	33,57	6,13	NA	0	26,37	87,03	8,37	21,1	2,69	0,22	0,97	1,73	117,46	47,92	64,36	49,78	0,6	1,52	2,52	89,16	60,34	17,64	11,28	15613,77	0	26	96,13	6,19	15,17	2,05	0,32	0,89	1,79	120,35
453	25,62	58,42	25,01	0,73	1,45	1,84	355,33	135,42	189,98	76,45	0,56	1,28	2,28	38,1	56,14	50,19	NA	NA	0	12,18	30,01	21,99	29,53	18,11	1,73	4,37	4,86	300,67	160,37	60,85	30,24	0,26	0,34	1,34	61,35	25,53	86,13	NA	7491,5	0	32,42	67,73	0,5	0,61	0,53	2,42	6,48	7,56	385,23
454	-3,56	-12,38	-3,68	0,01	0,37	1,77	376,54	64,58	108,87	249,14	0,71	2,48	3,48	28,31	71,28	4,68	3,23	NA	17,99	32,97	80,91	0,85	3,01	1,04	0,07	0,69	5,45	446,44	45,8	74,68	360,41	0,72	2,54	3,54	32,29	71,76	9	10,14	8367,5	7,19	38,45	75,4	0,29	1,13	0,39	0,01	0,33	3,63	490,83
455	-15,71	-47,73	-18,08	0	0,26	0,44	418,96	41,99	119,62	28,13	0,67	2,04	3,04	0,88	67,11	-7,79	0,73	13850	NA	19,1	152,53	-6,12	-22,57	-6,89	0	0,51	0,61	410,98	46,97	139,71	16,06	0,73	2,69	3,69	6,74	72,9	2,44	0,79	12223,22	8,56	14,48	129,5	4,59	13,67	4,18	0	0,59	0,87	331,28
456	35,21	82,12	11,55	0,18	1,76	1,77	119,43	104,84	66,58	1,29	0,57	1,32	2,33	94,74	57,12	62	NA	NA	0	19,53	34,8	-0,12	-0,25	-0,03	0,46	1,89	1,97	88,96	56,37	39,27	2,92	0,51	1,05	2,07	126,4	51,68	-0,24	NA	18324,33	0	30,84	89,64	4,78	20,81	1,68	0,16	0,69	0,74	127,95
457	4,51	47,59	1,58	0,06	0,62	0,83	127,21	62,14	95,68	24,4	0,91	9,55	10,55	18,17	90,53	10,33	0,42	NA	12,43	4,78	53,18	4,3	33,05	1,75	0,07	0,5	0,92	148,59	55,19	99,48	53,77	0,87	6,69	7,69	17,84	87	9,86	0,67	14613,88	18,8	5,51	54,58	3,08	7,74	1,33	0,6	2,71	3,17	157,28
458	18,01	105,79	15,99	0,59	1,18	1,2	323,17	152,39	259,92	4,91	0,83	4,87	5,87	47,99	82,97	26,93	9,67	30898,67	0	26,62	52,48	1,12	13,51	0,98	0,62	1,08	1,11	319,44	128,2	280,37	9,15	0,92	11,04	12,04	48,01	91,7	4,25	NA	13877	0	41,04	87,65	27,88	84,53	11,43	0,87	1,54	1,57	149,26
459	0,63	0,99	0,33	0,06	0,5	2,63	193,31	19,22	46,03	99,69	0,36	0,57	1,57	40,98	36,25	28,23	2,03	NA	0	21,43	89,35	0,54	0,82	0,28	0,04	0,63	2,71	186,49	25,61	45,76	96,43	0,34	0,52	1,52	43,24	34,32	30,64	2,28	26307,66	0	21,81	91,43	1,16	1,62	0,51	0,08	0,43	3,48	161,77
460	1,31	14,31	0,82	0,04	1,89	1,89	227,3	207,72	101,69	NA	0,91	9,96	10,96	38,82	90,88	4,48	8,55	NA	4,71	23,42	86,04	0,15	1,1	0,08	1,01	3,06	3,06	196,57	97,04	14,85	NA	0,86	6,18	7,18	42,72	86,07	9,16	2,87	5375	16,68	22,93	79,03	0,1	0,74	0,08	0,73	5,41	5,41	286,64
461	-13,27	-62	-21	0,01	0,4	0,49	575,76	49,15	127,05	12,13	0,77	3,62	4,67	6,27	78,59	-10,82	0,86	NA	0	30,91	113,8	-8,08	-19,77	-12,74	0,02	0,42	0,46	576	70,46	181,42	8,77	0,59	1,44	2,45	11,82	59,14	-5,64	0,79	11739,71	0	31,4	104,34	-3,08	-7,63	-4,58	0,06	0,28	0,31	541,74
462	1,58	7,05	0,85	-0,12	0,38	0,87	196,07	71,82	145,76	73,57	0,77	3,44	4,47	25,76	77,62	6,06	0,69	NA	0	13,02	86,74	2,43	10,71	1,42	-0,13	0,62	1,15	212,54	79,86	155,17	84,03	0,77	3,38	4,4	25,63	77,26	6,28	1,65	10175,12	0	13,51	77,82	7,67	29,87	4,34	0,17	0,79	1,27	205,85
463	-6,86	191,45	-3,27	0,02	0,94	0,94	173,16	161,86	176,89	0	1,04	-28,89	-27,89	4,53	103,59	-1,76	-1,18	NA	0,24	5,42	88,36	14,56	135,31	7,99	0,03	1,1	1,1	200,15	187,82	176,28	NA	0,89	8,31	9,29	22,44	89,24	17,95	7,35	17984	0	4,32	29,64	-0,04	-0,23	-0,03	0,03	1,16	1,16	228,49
464	16,93	22,98	10,46	0,76	3,05	3,34	224,72	113,06	49,46	14,8	0,25	0,34	1,36	61,45	26,3	88,9	2,98	NA	0	27,48	64	10,92	13,72	8,03	1,24	4,29	4,56	268,32	136,04	44,62	12,37	0,2	0,25	1,26	54,56	20,45	76,12	3,67	14360,75	0	32,08	73,49	9,26	11,56	7,05	0,65	4,46	4,74	276,88
465	-5,21	-10,54	-14,19	0,13	1,23	1,23	992,07	536,86	490,45	0	0,51	1,02	2,02	24,03	50,6	-5,26	1,3	NA	0	79,68	108,26	-9,94	-25,75	-27,12	0,09	1,02	1,02	996,26	470,56	503,78	0	0,61	1,59	2,59	27,05	61,41	-9,63	1	8477,3	7,79	100,95	114,53	7,99	17,86	16,56	0,07	1,15	1,15	754,33
466	-0,04	-0,15	-0,06	0,09	0,85	1,2	533,78	280,46	369,9	129,42	0,71	2,47	3,47	15,54	71,22	8,18	1,82	NA	0	22,85	68,17	-52,4	-435,26	-44,34	0,37	0,55	0,73	308,83	46,94	264,43	48,41	0,88	7,31	8,31	-27,54	87,96	-59,57	0,35	-3141,2	0	21,03	-100,96	-25,11	272,25	-10,64	0,09	0,75	0,75	154,2
467	12,84	39,02	5,61	0,01	0,82	0,96	158,94	50,84	65,13	8,96	0,59	1,8	3,04	23,03	67,09	34,06	0,57	107273,48	0,34	4,45	30,16	16,6	43,41	7,71	0,06	1,23	1,35	169,58	75,98	67,1	8,66	0,57	1,49	2,61	25,09	61,75	41,74	0,93	101994,1	0,21	3,94	23,51	19,1	46,61	8,59	0,06	1,13	1,22	163,63
468	0,13	0,22	0,04	0,08	3,23	3,24	102,24	97,3	30,9	0,19	0,41	0,69	1,69	350,27	40,78	0,32	NA	NA	0	98,35	99,31	0	0,01	0	0,09	2,41	2,41	131,02	123,74	53,34	NA	0,55	1,2	2,2	272,89	54,61	0,01	NA	7253,11	0	97,96	99,23	0,68	1,45	0,22	0,05	2,58	2,59	114,66
469	0,62	47,95	0,35	0,03	0,94	0,94	203,13	176,94	194,2	0	0,98	75,94	77,47	4,6	98,71	3,53	0,16	NA	0	2,22	51	8,98	92,94	3,9	0	1,06	1,06	158,53	143,08	135,37	NA	0,9	9,36	10,36	11,23	90,34	11,44	1,19	91948,67	0	0,98	15,29	14,02	66,22	9,09	0,07	1,2	1,25	236,08
470	10,92	64,04	2,59	0,05	0,99	1,04	72,34	66,45	70,32	3,2	0,83	4,87	5,87	129,74	82,96	15,79	1,49	NA	0	28,18	85,54	3,48	25,84	0,78	0,13	0,62	0,66	82,21	33,52	69,34	3,25	0,87	6,42	7,42	136,17	86,52	13,54	0,34	10555	0	29,88	87,43	2,5	18,66	0,64	0,2	0,54	0,76	93,33
471	3,45	22,15	1,54	0,11	0,3	0,67	162,53	24,96	135,62	50,78	0,84	5,41	6,41	14,69	84,41	11,32	0,36	NA	0	5,02	46,9	13,77	44,76	7,01	0,01	0,22	0,55	185,83	26,5	126,81	42,13	0,69	2,25	3,25	23,74	69,23	28,83	0,5	23535	0	5,08	28,26	16,69	54,39	10,82	0,09	0,33	0,82	235,93
472	-8,34	-1177,1	-3,54	0	0,32	0,76	154,42	38,35	124,19	55,02	0,99	140,18	141,18	17,68	99,29	-2,82	0,02	NA	0	11,04	89,81	-25,74	-496,73	-9,34	0	0,31	0,64	132,5	32,47	104,46	34,87	0,95	18,3	19,3	3,04	94,82	-20,44	0,18	13831,68	0	10,45	95,82	-8,36	-280,13	-4,78	0	0,22	0,44	208,01
473	2,22	6,78	1,91	-0,04	0,16	1	312,17	41,19	207,5	177,93	0,67	2,05	3,05	17,01	67,21	6,41	1	4232	0	12,68	81,73	-4,73	-18,81	-3,49	0,14	0,16	0,87	269,17	5,33	198,68	143,14	0,75	2,97	3,97	10,05	74,84	-3,58	0,73	2773,5	0	10,9	68,38	13,78	31,96	10,59	0,29	0,31	1,17	279,61
474	3,37	51,83	11,61	0	0,76	1,05	1253,13	883,09	1157,56	338,01	0,93	14,35	15,36	3,76	93,49	3,61	3,78	NA	0	1,34	10,36	-2,67	-46,13	-8,04	0,04	0,71	1,02	1099,17	687,28	1020,99	316,45	0,94	16,29	17,29	-1,43	94,22	-2,66	1,43	-14855	0	3,74	-76,14	1,55	45,23	1,2	0,01	1,02	1,02	283,1
475	-50,55	-218,67	-7,48	0,48	1,3	1,3	41,55	33,58	40,93	NA	0,77	3,33	4,33	-50,55	76,88	-35,03	NA	NA	0	0	0	5,83	77,68	2,43	0,08	0,67	1,07	152,11	67,7	115,1	46,79	0,92	12,31	13,31	5,83	92,49	10,77	1,28	NA	0	0	0	19,24	53,35	3,45	0,56	1,04	2	65,22
476	-7,09	-9,87	-3,69	2,2	2,75	2,87	189,2	28,16	41,56	6,14	0,28	0,39	1,39	8,81	28,16	11,52	3,34	14461,2	5,05	8,26	47,56	17,67	21,03	9,31	4,66	5,45	5,49	192,31	22,8	28,76	1,27	0,16	0,19	1,19	32,82	15,95	137,39	5,1	18069,5	0	7,98	32,72	21,19	24,02	14,25	7,3	7,6	7,64	244,77
477	15,44	94,71	6,71	0,08	0,57	0,64	158,17	64,51	126,61	9,29	0,84	5,13	6,13	15,44	83,7	18,45	0,35	NA	2,62	0	NA	0,08	0,56	0,04	0,09	0,65	0,65	196,67	93,04	165,72	0,99	0,86	5,95	6,95	10,23	85,6	0,09	0,37	9147,5	0	5,47	106,36	5,35	38,05	4,99	0,02	0,84	0,85	339,81
478	-6,53	-74,01	-1856,86	0,18	0,18	0,28	103572,27	430,59	93402,35	8946,08	0,91	10,34	11,34	-6,22	91,18	-7,16	0,12	NA	0	88,24	-5,73	0	0	NA	0,18	0,18	0,28	NA	NA	NA	NA	0,91	10,34	11,34	0	91,18	0	0,12	NA	0	NA	NA	-9,43	-393,06	-181,66	0	0	0	7011,94
479	34,99	57,86	3,48	0,71	2,29	2,57	36,15	5,59	13,81	3,95	0,4	0,65	1,65	49,22	39,53	88,51	NA	NA	0	1,41	27,07	-16,52	-59,84	-2,06	0,38	1,38	1,38	45,42	32,14	32,28	NA	0,72	2,62	3,62	-5,36	72,4	-22,81	NA	1247	0	1,39	747,39	15,51	38,34	2,14	0,45	1,68	1,68	50,28
480	-1,17	-3,37	-0,73	0,03	0,61	1,39	225,37	64,29	68,95	93,24	0,65	1,88	2,88	36,73	65,26	5,81	1,77	15503,01	31,6	23,46	86,2	-11,72	-47,29	-8,45	0,03	0,48	1,18	263,07	65,96	98,65	116,98	0,75	3,03	4,03	22,85	75,21	-9,06	1,4	12205,68	34,43	24,92	111,09	0,06	0,17	0,04	0,04	0,48	1,3	234,21
481	3,38	31,69	2,31	0,47	0,55	0,55	248,89	16,98	218,58	0	0,89	8,38	9,38	10,05	89,33	22,08	0,21	NA	0	4,56	26,09	-1,22	-31,64	-1,08	0,41	0,63	0,67	323,19	68,74	304,85	12,24	0,96	24,86	25,86	0,86	96,13	11,62	0,11	NA	0	1,84	15,93	-0,12	-3,88	-0,12	0,61	0,65	0,82	369,28
482	2,47	2,48	3,51	154,04	263,3	354,12	516,86	86,43	0,79	72,84	0	0	1	7,19	0,3	1910,23	2,22	NA	0	6,69	46,27	3,18	3,89	4,9	1	1,9	2,09	561,88	88,72	98,69	19,68	0,18	0,22	1,22	4,84	18,1	23,37	1,31	29605,5	0,01	2,55	22,29	7,7	8,77	14,52	1,66	2,95	3,01	686,54
483	2,08	5,6	7,47	0,14	0,2	0,2	1308,4	53,17	813,23	0	0,63	1,69	2,69	7,83	62,87	18,85	0,43	NA	0	20,66	27,25	10,41	22,08	41,96	0,09	0,27	0,27	1471,48	135,08	766,62	0	0,53	1,12	2,12	15,96	52,85	36,4	0,55	9857,8	0	22,36	38,47	0,47	0,94	1,68	0,14	0,31	0,31	1312,02
484	6,32	17,48	6,74	0,32	1,44	1,55	388,65	273,95	244,21	26,83	0,64	1,77	2,77	16,69	63,88	3,44	21,46	NA	0	11,08	90,82	4,75	8,68	4,12	1,28	2,11	2,17	316,52	116,4	139,72	8,8	0,45	0,83	1,83	19,55	45,27	12,89	21,27	11161,67	0	12,83	70,49	7,01	25,89	6,29	0,81	1,35	1,38	326,89
485	-23,97	103,35	-31,42	0,01	0,09	0,22	477,18	40,05	473,36	57,99	1,23	-5,31	-4,31	8,26	123,19	-9,41	-0,03	NA	13,06	42,25	122,72	36,14	319,14	21,93	0,09	0,15	0,37	221,45	9,57	149,19	32,84	0,89	7,83	8,83	83,35	88,68	55,18	0,41	NA	6,78	28,64	45,5	30,19	72,58	19,77	0,11	0,39	0,64	238,33
486	11,86	34,8	2,74	0,37	1,53	1,53	84,11	63,2	54,49	0	0,66	1,92	2,93	11,86	65,92	18,1	NA	NA	0	0	0	15,67	31,96	2,81	0,98	1,99	1,99	65,45	31,99	32,37	NA	0,5	1,02	2,04	15,67	50,98	31,24	NA	NA	0	0	0	32,83	62,57	6,17	1,7	2,12	2,12	68,37
487	3,84	7,96	4,35	0	0,88	1,31	412,26	154,51	142,95	76,26	0,52	1,07	2,07	9,02	51,76	13,43	1,32	NA	7,96	5,86	37,14	4,56	8,56	4,52	0	0,81	1,36	361,95	111,08	75,04	75,73	0,47	0,88	1,88	10,63	46,71	17,45	1,28	36575,64	17,38	6,02	36,69	2,92	5,64	3,65	0	0,68	1,14	454,23
488	4,73	13,42	1,91	0,2	1,08	1,45	146,91	81,47	94,09	35,97	0,65	1,84	2,84	84,47	64,75	11,27	6,12	NA	0	32,18	98,91	10,37	24,81	2,76	0,48	1,31	1,53	97,2	37,28	55,4	12,07	0,58	1,39	2,39	147,59	58,18	23,38	4,43	38081,14	0	36,54	85,71	0,1	0,88	0,06	0,01	0,79	1,11	236,35
489	36,92	70,65	38,92	1,97	4,65	4,65	383,68	153,36	57,3	0	0,48	0,91	1,91	52,55	47,74	98,16	2,85	NA	0	16,47	19,48	-0,24	-0,66	-0,29	0,22	2,69	2,69	437,38	353,62	143,39	NA	0,64	1,74	2,74	11,15	63,55	16,08	6,38	13155	13,42	13,65	40,86	-0,75	-1,95	-0,92	0,16	2,4	2,4	443,39
490	-47,08	130,9	-40,5	0,66	0,66	0,66	274,39	0,14	111,23	0,29	1,36	-3,78	-2,78	-39,94	135,97	-15,95	-0,47	NA	0	6,14	-53,44	23,06	-271,6	7,41	1,55	2,16	2,7	117,25	13,52	22,11	11,98	1,08	-12,78	-11,78	45,81	108,49	42,4	-0,17	8862,25	0	7,31	32,92	27,42	148,73	4,71	0,59	0,64	0,68	62,48
491	-0,09	-0,12	-0,26	NA	1,59	2,18	1053,45	NA	99,12	75,27	0,23	0,3	1,3	8,05	23,01	15,01	1,19	19684,09	10,5	23,55	63,46	-0,09	-0,12	-0,29	0	1,94	2,67	1117,24	174,22	79,63	79,15	0,22	0,29	1,3	8,54	23,25	14,77	1,2	19993,07	11,55	26,44	66,43	-1,29	-1,66	-3,72	0,07	2,3	3,19	1045,29
492	-9,09	-11,55	-15,35	0,75	1,1	2,26	615	44,73	125,04	146,98	0,21	0,27	1,27	2,43	21,34	40,44	1,49	NA	0	19,45	65,32	-0,77	-1,19	-1,36	0,46	1,19	2,28	639,8	59,52	80,6	88,9	0,13	0,21	1,54	9,72	35,09	53,92	0,92	3296,09	0	18,4	225,88	8,89	11,58	13,35	3,21	4,4	8,28	546,53
493	21,73	24,29	9,61	0,8	9,75	9,75	160,93	146,02	16,33	0	0,11	0,12	1,12	57,81	10,53	206,48	NA	NA	0	15,95	57,34	2,06	4,03	0,72	0,03	1,19	2,06	128,13	71,13	61,23	53,98	0,49	0,95	1,95	36,41	48,84	4,22	NA	7097,86	0	12,06	92,04	0,4	0,88	0,15	0,01	0,45	1,88	139,79
494	1,09	3,03	0,41	0,36	0,94	1,35	137,08	44,58	70,87	32,55	0,64	1,77	2,77	105,22	63,88	12,17	1,8	NA	4,74	39,21	90,46	2,5	5,3	0,75	0,08	0,99	1,58	109,75	45,49	38,78	29,54	0,53	1,12	2,12	134,65	52,78	19,53	1,89	17942,32	10,01	39,73	90,05	22,9	39,42	6,79	0,38	1,41	2,07	107,96
495	-12,9	-106,01	-7,15	0,02	0,74	0,94	201,75	115,68	145,41	32,03	0,88	7,22	8,22	57,01	87,83	-9,74	0,61	13465,97	7,39	38,75	107,43	-2,9	-34,56	-1,33	0,02	0,81	1	167,04	100,13	123	24,4	0,92	10,93	11,93	68,93	91,61	0,86	0,71	16202,58	2,03	32,87	96,37	6,57	41,67	3,39	1,2	2,95	3,55	187,86
496	-1,61	-4,03	-0,33	1,71	1,76	1,76	73,8	2,18	41,28	0	0,6	1,49	2,49	119,11	59,88	-2,7	NA	NA	0	24,48	92,85	2,62	8,02	0,57	0,33	1,92	1,96	78,67	62,61	37,16	1,61	0,53	1,63	3,06	107,28	67,32	4,91	NA	6825	2,95	22,56	86,84	-0,49	-1,93	-0,15	0,5	1,36	1,36	112,76
497	1,18	6,78	0,85	0,07	0,19	0,24	261,04	22,74	194,24	11,35	0,83	4,74	5,74	11,89	82,58	12,63	0,3	6625,92	0	7,68	49,04	4,21	18,19	2,66	-0,03	0,29	0,29	230,67	50,92	159,14	0,42	0,77	3,32	4,32	13,96	76,86	18,74	0,37	6580,17	0	6,16	40,75	0,88	5,6	0,99	-0,08	0,26	0,26	406,77
498	2,9	3,09	3,12	8,27	15,08	22,2	391,59	101,18	14,87	107,41	0,06	0,06	1,07	27,29	6,62	90,69	6,49	NA	0	26,24	71,61	2,01	2,18	1,99	5,64	11,04	16,31	361,74	103,57	19,16	102,33	0,08	0,08	1,09	30,48	8,01	57,03	7,57	20808,71	0	28,22	74,37	0,5	0,54	0,52	11,36	20,26	27,21	373,98
499	18,92	63,45	18,76	0,06	0,06	0,07	361,05	NA	250,63	0,97	0,7	2,35	3,35	18,97	70,19	99,14	0,32	NA	0	0,06	0,08	9,89	16,51	6,12	0,34	0,34	0,38	225,86	0	89,4	3,4	0,4	0,67	1,67	9,89	40,13	219,38	0,77	NA	0	0	0	-0,62	-7,51	-3,79	0,15	0,37	0,37	2231,49
500	0,45	0,63	0,17	0,45	2,79	2,79	136,04	73,94	31,62	0	0,29	0,4	1,4	145,7	28,68	10,32	2,26	29776,36	0	54,28	92,79	15,15	18	9,13	1,29	3,07	3,07	220,02	46,87	26,39	NA	0,16	0,19	1,19	90,32	15,87	119,22	1,44	18178,33	0	45,32	74,55	-18,05	-22,38	-10,1	1,11	2,63	2,63	203,77
501	0,86	1,2	0,51	0,1	1,13	3,21	213,64	40,7	39,84	84,14	0,28	0,39	1,39	41,92	27,93	38,69	1,85	NA	0	24,1	83,72	1,53	2,1	0,9	0,04	1,28	2,67	213,29	67,46	32,43	76,64	0,27	0,37	1,37	47,76	26,96	39,06	2,39	13420,33	10,49	27,01	79,71	3,43	6,06	1,76	0	1,26	1,85	187,03
502	2,76	37,78	13,12	0,09	0,13	0,13	1501,98	59,66	1585,9	0	0,93	12,69	13,69	6,62	92,7	7,97	0,08	NA	0	18,34	35,33	18,66	72,98	28,58	0,2	0,28	0,28	559,01	33,68	409,21	NA	0,74	2,91	3,91	27,98	74,43	37,61	0,32	NA	0	14,27	24,13	4,18	13,75	7,47	0,24	0,38	0,38	650,4
503	3,8	-30,66	7,54	0,06	0,71	0,71	722,02	522,85	802,28	NA	1,12	-9,07	-8,07	3,8	112,4	8,8	-0,62	NA	0,05	0	0	-8,75	50,01	-47,74	0	0,65	0,65	1991,06	1486,19	2307,43	0	1,17	-6,71	-5,71	-8	117,5	-3,79	-0,73	NA	0	4,09	-23,77	NA	NA	NA	NA	NA	NA	NA
504	0	0	NA	0,61	1,06	1,78	389,36	49,68	111,57	81,47	0,34	0,51	1,51	33,85	33,67	23,89	1,4	13957,23	0	36,21	91,11	-2,45	-3,54	-2,53	0,87	1,19	1,98	376,33	34,05	104,81	83,37	0,31	0,44	1,44	33,45	30,72	18,99	1,61	16695,44	0	37,01	77,68	-5,57	-8,17	-6,02	0,86	1,26	1,95	393,6
505	-7,29	-1086,47	-3,6	0,41	0,69	0,93	180,01	33,81	121,75	29,82	0,99	148,06	149,06	46,76	99,33	-3,81	0,78	NA	26,45	26,73	99,24	-7,74	-8434,41	-6,88	0	0,36	0,55	324,55	59,38	163,84	31,3	0,68	736,78	1089,42	22,84	99,91	-6,85	0,19	7548,84	13,47	27,19	115,44	3,38	97,09	3,03	0,15	0,47	0,58	326,59
506	2,13	5,65	1,4	0	0,71	1,48	237,96	60,12	61,14	68,6	0,62	1,64	2,65	46,6	62,23	7,64	1,4	NA	32,18	29,07	85,34	4,34	10,33	2,68	0	0,89	1,71	225,54	65,16	49,55	63,09	0,57	1,36	2,38	49,16	58	12,03	1,53	19158,24	30,3	27,7	84,09	12,38	22,21	5,79	0,23	1,83	3,09	170,23
507	8,22	16,69	5,7	0,7	1,34	1,41	252,44	55,49	113,37	8,82	0,51	1,03	2,03	41,74	50,75	25,42	1,55	NA	2,19	23,24	61,57	4,76	11,33	3,9	0,3	1,24	1,29	299,55	125,51	165,26	8,2	0,58	1,38	2,38	29,79	58,02	17,11	1,54	23676,2	0	20,55	65,78	4,76	11,33	3,9	0,3	1,24	1,29	298,73
508	0,21	0,7	0,13	0,17	0,41	0,58	227,89	36,4	113,4	25,77	0,7	2,33	3,33	33,62	69,99	29,94	0,53	NA	16,2	20,92	55,37	-5,81	-17,62	-3,58	0,03	0,36	0,69	224,72	46,24	101,5	47,04	0,67	2,03	3,03	31,65	67,02	30,78	0,62	21045,76	17,64	23,06	58,77	-1,16	-3,36	-0,65	0,04	0,22	0,54	203,7
509	7,26	20,47	3,95	0,02	0,45	1,12	198,04	47,62	86,06	73,32	0,65	1,82	2,82	44,58	64,52	25,63	1,18	NA	19,74	20,3	60,91	-4,03	-12,66	-3,31	0,01	0,46	1,15	299,23	73	98,74	113,19	0,68	2,14	3,14	22,32	68,12	5,47	1,23	43766,8	34,09	21,6	78,99	-3,43	-11,86	-3,76	0,01	0,45	1,06	399,31
510	6,05	84,1	9,44	0	0,24	0,83	287,4	125,14	516,74	307,68	0,93	12,91	13,91	34,49	92,81	7,74	0,31	NA	0	44,43	81,65	-77,72	116,92	-20,57	0	0,07	0,42	96,59	10,54	157,49	55,48	1,66	-2,5	-1,5	28,99	166,47	-42,64	-2,16	3681,67	0	28,24	300,14	1,8	-3,55	0,52	0	0,2	0,54	105,21
511	14,13	70,47	10,18	0,28	0,97	1,16	262,16	143,29	207,08	37,91	0,8	3,99	4,99	40,87	79,95	24,49	2,65	21746,33	0	19,26	53,38	38,86	75,15	14,08	0,5	0,91	1,91	132,23	25,71	62,52	62,99	0,48	0,93	1,93	100,67	48,29	80,48	6,25	22148,33	0	22,39	55,79	12,4	52,89	8,11	0,22	0,53	0,99	238,06
512	22,64	43,24	19,7	0,57	1,66	2,1	316,74	145,39	108,52	60,03	0,48	0,91	1,91	43,14	47,64	69,38	5,78	NA	8,26	17,83	32,31	9,7	17,28	12,95	1,33	1,87	2,38	487,61	87,33	128,63	85,13	0,44	0,78	1,78	27,58	43,9	35,3	3,52	9062,67	7,39	23,89	61,36	2,92	5,65	5,3	0,41	1,51	2,07	660,9
513	-76,87	-89,89	-58,89	5,35	5,55	5,55	278,86	8,24	39,94	NA	0,14	0,17	1,17	-41,93	14,48	-530,8	4,37	NA	0	26,77	-101,64	NA	NA	NA	NA	NA	NA	NA	NA	NA	NA	NA	NA	NA	NA	NA	NA	NA	NA	NA	NA	NA	19,65	22,07	21,49	9,11	9,11	9,11	398,07
514	1,2	7,45	0,49	0,01	0,93	1,14	149,44	62,86	43,79	14,26	0,67	4,17	6,2	12,18	83,85	7,71	0,78	15870,07	29,42	4,51	62,69	1,1	7,46	0,43	0,01	0,86	1,09	142,63	58,51	46,13	16,06	0,73	4,93	6,8	10,41	85,3	6,84	0,81	12988,25	28,96	3,64	61,75	0,92	6,07	0,35	0,02	0,65	0,88	140,14
515	0,47	-2,14	0,27	0	0,16	0,83	208,21	39,84	233,52	168,9	1,22	-5,53	-4,52	26,62	122,14	0,39	NA	NA	7,34	14,95	93,88	1,34	-3,2	0,32	0,26	0,41	0,72	85,66	18,59	118,11	36,76	1,43	-3,39	-2,38	69,52	142,05	0,94	NA	2323,6	0	16	97,41	9,54	-22,05	2,39	0,19	0,73	0,74	91,13
516	0,19	0,4	0,37	0,48	1,12	1,33	710,74	97,74	154,02	32,92	0,52	1,1	2,1	7,72	52,39	4,83	1,1	10939,27	23,03	14,7	85,61	-2,06	-29,25	-3,1	0,12	0,49	0,54	548,64	134,75	366,15	18,48	0,93	13,18	14,19	9,81	92,95	-0,77	0,51	13205,79	24,35	17,85	77,19	-4,54	-177,15	-6,94	0,12	0,39	0,46	557,04
517	14,78	66,53	14,34	0,11	0,29	0,39	353,16	24,97	125,52	13,61	0,78	3,5	4,5	26,86	77,78	29,28	0,7	67470,47	30,2	11,72	30,66	7,41	29,33	7,84	0,02	0,39	0,49	386,63	55,61	120,94	15,72	0,75	2,96	3,96	23,86	74,75	20,06	0,72	44890,62	27,52	17,43	48,11	6,19	26,81	6,17	0	0,41	0,62	362,74
518	30,55	34,71	24,36	1,42	6,23	8,29	290,2	147,76	30,67	63,87	0,12	0,14	1,14	50,88	11,99	270,25	14,18	NA	0	16,21	34,18	27,08	94,13	20,16	0,66	0,96	1,29	271,77	56,62	186,64	62,39	0,71	2,47	3,48	51,96	71,23	41,29	6,31	45155,55	0	18,52	40,87	31,55	94,32	18,9	0,55	1	1,42	218,03
519	0,05	0,06	0,05	3,55	6,41	7,26	329,95	85,14	29,8	25,79	0,12	0,14	1,14	32,46	12,19	40,12	2,68	NA	0	29,38	83,77	0	0	NA	1,24	2,49	2,91	NA	NA	NA	NA	0,33	0,49	1,49	0	32,75	0	1,71	NA	14,45	NA	NA	-18,4	-28,01	-23,65	0,82	1,16	1,33	467,95
520	1,78	2,17	1,3	1,52	7,64	8,05	265,51	2,74	28,93	12,11	0,18	0,22	1,22	18,28	18,1	48,47	7,78	10787,57	0	12,04	57,56	7,42	11,45	4,96	0,59	3,43	3,43	243,93	NA	58,12	0,03	0,35	0,54	1,54	19,98	35,23	36,2	4,23	13302,94	0	8,39	39,1	5,23	5,89	4,88	2,69	6	6,43	339,43
521	11,41	34,03	4,24	0,17	0,39	0,62	135,34	19,6	88,78	20,46	0,66	1,98	2,98	54,78	66,49	53,68	0,58	NA	0	16,13	50,51	9,94	23,68	3,21	0,23	0,52	0,84	118,02	19,02	65,73	21,38	0,58	1,38	2,38	56,64	58,04	70,46	0,83	14409,17	0	15,1	47,95	0,33	0,98	0,12	0,38	0,54	1,12	130,48
522	5,61	5,83	6,79	7,11	11,23	11,23	440,65	65,89	16,01	NA	0,04	0,04	1,04	40,6	3,67	884,27	1,64	NA	0	42,36	52,72	3,17	5,99	7,41	7,32	11,39	11,39	854,8	74,52	18,3	NA	0,47	0,89	1,89	21,02	47,16	28,1	1,3	NA	0	41,82	55,43	-12,99	-26	-30,54	6,83	10,79	10,79	855,81
523	2,27	6,5	0,93	0,18	0,92	1,36	149,61	49,7	36,61	29,23	0,56	1,61	2,86	39,58	65,08	12,37	1,12	13847,04	27,39	15,34	88,57	0,89	2,72	0,38	0,15	0,7	1,1	154,4	41,6	50,99	30,24	0,6	1,83	3,07	39,32	67,38	10,1	0,91	14855,07	20,83	16,26	89,08	1,43	4,22	0,51	0,15	0,76	1,05	129,56
524	0,04	3,03	0,06	0,03	0,31	0,44	620,79	46,77	166,38	22,37	0,99	83,9	84,9	7,13	98,82	4,22	0,82	86710	10,26	12,1	55,8	0,66	0,84	1,75	0,02	0,29	0,98	971,49	36,49	137,7	96,76	0,21	0,27	1,27	2,47	21,48	23,04	1	6255	6,96	4,83	26,02	-12,81	-15,81	-30,37	0,02	0,31	0,6	862,84
525	4,9	46,92	2,25	0,02	0,58	0,79	167,33	42,27	64,45	16	0,9	8,58	9,58	30,16	89,56	13,31	0,85	21211,87	11,5	11,61	58,34	2,68	20,48	1,1	0,02	0,53	0,8	149,03	42,55	66,58	22,8	0,87	6,63	7,63	34,99	86,9	18,65	0,78	18771,43	14,31	13,19	60,34	11,8	53,01	4,74	0,03	0,75	1,02	146,13
526	1	-186,36	0,45	0,05	1,29	1,29	162,89	143,07	115,24	NA	1,01	-187,94	-186,94	1,49	100,53	67,76	3,75	NA	27,47	0,22	1,86	0,4	-512,26	0,2	0,16	1,14	1,16	182,64	56,44	57,13	1,17	1	-1275,16	-1274,16	1,77	100,08	22,69	1,09	6072,16	14,64	0,68	4,45	0,17	192,7	0,08	0,02	0,84	0,88	176,09
527	5,77	7,87	2,07	0,51	2,55	2,55	130,86	58,55	28,81	NA	0,27	0,36	1,36	144,86	26,7	23,21	1,79	15457,6	0	50	93,32	-15,76	-25,76	-6,39	0,43	2,05	2,05	148,05	63,21	39,06	NA	0,37	0,61	1,63	119,59	38,8	-42,51	1,53	NA	0	54,9	111,51	20,2	34,28	7,69	0,1	2,12	2,12	138,65
528	9,04	126,36	2,97	0,5	0,91	1,09	119,68	43,64	104,96	18,89	0,93	12,98	13,98	100,84	92,85	11,44	2,96	NA	0	30,19	86,15	0,42	-64,05	0,25	0,13	0,69	0,85	214,21	116,18	205,95	33,84	1,01	-152,93	-151,93	66,25	100,66	3,17	0,02	NA	0	38,63	92,51	2,16	135,63	1,06	0,07	0,77	0,93	179,58
529	30,32	41,96	16,2	3,51	3,6	3,6	194,56	4,89	53,38	0	0,28	0,38	1,38	30,32	27,74	109,29	NA	NA	0	0	0	25,81	35,78	22,77	13,21	13,82	13,82	322	8,46	13,92	NA	0,28	0,39	1,39	25,81	27,87	92,62	1,84	NA	0	0	0	10,98	14,47	7,68	4,19	4,77	4,77	254,57
530	-4,69	-8,42	-28,43	0,25	1,51	2,35	2206,34	829,48	670,29	565,04	0,44	0,79	1,79	-1,02	44,27	5,35	2,54	NA	0	22,26	104,31	-0,6	-1,01	-2,84	0,22	2	2,84	1721,05	773,03	440,67	376,61	0,4	0,67	1,68	2,18	40,42	13,95	2,91	30034,05	0	13,13	38,4	11,02	15,81	59,66	0,41	3,92	5,31	1970,31
531	45,61	51,15	31,88	5,69	9,22	9,22	211,14	96,5	27,29	0	0,11	0,12	1,12	45,61	10,84	420,56	NA	NA	0	0	0	6,44	6,65	45,56	30,01	32,42	32,42	2581,01	189	78,53	NA	0,03	0,03	1,03	6,44	3,08	208,88	NA	NA	0	0	0	14,79	15,75	36,74	9,58	16,36	16,36	904,19
532	15,48	18,25	12,84	6,04	6,84	6,92	301,87	24,42	35,61	3,15	0,15	0,18	1,18	24,88	15,13	135,9	4,98	NA	0	7,79	28,35	8,37	12,83	8,91	0,05	0,3	0,57	388,63	29,87	126	34,61	0,35	0,53	1,53	16,58	34,77	39,34	0,8	89737,24	0	8,75	33,59	1,99	3,23	3,19	0,09	0,28	0,51	584,87
533	2,78	7,02	4,94	1,39	2,28	2,59	646,43	84,36	50,56	29,77	0,45	1,14	2,52	11,68	60,37	17,74	0,76	NA	13,34	15,8	49,65	5,05	11,46	9,05	1,71	2,12	2,42	654,83	38,31	52,31	28,55	0,39	0,9	2,27	13,91	55,99	26,11	0,8	41419,3	12,89	15,91	47,31	6,31	12,07	10,69	0,98	1,58	1,84	616,58
534	2,32	5,72	1,81	0,12	0,54	0,57	284,22	69,12	161,54	5,06	0,59	1,46	2,46	53,12	59,4	27,95	0,62	NA	0	39,67	78,99	-13,26	-77,11	-18,38	0,25	0,56	0,71	505,84	125,48	405,38	60,4	0,83	4,81	5,81	27,07	82,8	-4,09	0,43	1802,76	0	55,9	701,07	-2,56	-8,46	-6,93	0,01	0,41	0,53	987,16
535	8,72	15,98	3,51	0,32	1,22	2,1	146,63	56,43	62,74	55,92	0,45	0,83	1,83	46,59	45,39	26,02	6,27	NA	0	15,25	72,8	2,71	4,58	1,1	0,14	1,25	2,32	147,82	61,35	55,3	59,76	0,41	0,69	1,69	45,51	40,8	14,65	5,1	NA	0	17,33	84,13	-0,23	-0,44	-0,1	0,04	1,4	1,95	156,37
536	-167,88	148,59	-173,6	0,01	0,47	0,47	376,41	366,84	792,89	NA	2,13	-1,89	-0,89	-167,88	212,98	-78,82	NA	NA	0	0	0	21,93	127,45	10,25	0,39	1,14	1,14	170,65	103,83	139,36	NA	0,83	4,81	5,81	21,93	82,8	26,48	2,87	NA	0	0	0	28,06	92,6	10,22	0,33	1,38	1,38	132,61
537	-11,08	-14,15	-9,13	0,14	0,69	1,46	299,81	29,85	53,97	42,17	0,21	0,27	1,28	8,57	21,65	-5,33	1,1	10719,94	0	16,19	103,63	-13,67	-18,03	-13,07	0,18	0,81	1,55	349,19	35,66	56,74	42,81	0,24	0,32	1,32	3,72	24,22	-13,07	1,11	12590,79	0	16,63	96,82	-2,14	-2,97	-2,17	0,04	0,64	1,65	367,55
538	-1,65	-1,84	NA	9,49	9,49	9,49	NA	NA	NA	NA	0,11	0,12	1,12	-1,65	10,54	-15,66	NA	NA	0	NA	NA	-0,77	-0,88	NA	8,31	8,32	8,32	NA	NA	NA	NA	0,12	0,14	1,14	-0,77	12,03	-6,41	NA	NA	0	NA	NA	-1,24	-1,42	NA	8,21	8,21	8,21	NA
539	14,89	48,1	6,39	0,53	1,35	1,46	156,15	78,12	95,65	10,11	0,69	2,23	3,23	141,26	69,04	30,82	4,49	NA	0	54,21	82,45	8,94	36,2	3,23	0,37	1,07	1,11	131,82	62,97	89,29	3,29	0,75	3,05	4,05	184,52	75,3	19,67	1,38	40466,78	0	63,41	92,31	4,45	15,77	1,91	0,39	1,26	1,31	156,13
540	0,09	2,05	0,69	0,53	0,62	0,88	2680,73	39,63	433,93	114,98	0,44	9,77	21,98	5,17	95,45	32,94	0,38	16436,59	0	37,41	62,28	-5,73	-25101,43	-28,53	0,37	0,63	0,75	1817,27	59,41	232,12	29,06	0,5	2210,3	4380,3	-1,19	99,98	22,59	0,38	11079,77	0	22,61	86,85	-5,41	102,05	-58,25	0,32	0,41	0,79	3919,29
541	3,23	47,11	2,89	0,41	1,03	1,32	325,46	120,08	192	55,32	0,93	13,51	14,59	51,29	93,15	6,52	0,91	NA	0	42,97	84,05	6,59	65,11	7,77	0,44	0,86	1	430,42	111,76	266,41	38,17	0,9	8,87	9,88	33,96	89,88	8,95	1,13	12555	24,86	32,27	67,42	31,08	149,54	32,53	0,34	0,88	1,03	381,01
542	0,69	1,16	0,39	0,01	0,45	1,65	205,22	19,18	39,92	54,77	0,4	0,67	1,67	45	40,27	15,23	1,21	142639,41	14,47	24,98	8,44	0,68	1,44	0,37	0,02	0,35	1,01	198,24	16,86	45,44	35,93	0,53	1,13	2,13	44,01	53	9,83	0,98	14891,73	13,29	23,53	85,78	0,9	1,95	0,52	0,01	0,29	0,95	212,4
543	19,06	62,57	9,06	1,15	2,33	2,62	172,98	64,91	29,46	16,27	0,7	2,28	3,28	45,25	69,54	30,47	1,91	NA	14,78	12,45	48,98	24,45	53,45	11,87	1,37	2,87	3,22	177,29	71,79	35,43	17,22	0,54	1,19	2,19	49,72	54,26	48,07	4,05	21704,6	7,14	12,27	44,05	17,72	27,47	9,61	2,66	4,81	5,45	197,44
544	26,46	44,42	11,92	0,65	1,26	1,67	163,99	32	52,59	21,65	0,4	0,68	1,68	80,32	40,44	74,85	1,42	NA	0	24,27	60,32	2,04	5,16	1,13	0,22	0,59	0,88	202,89	39,28	106,01	31,64	0,6	1,53	2,53	55,87	60,47	6,48	0,84	19183,74	0	29,92	90,99	14,24	28,91	8,1	0,24	0,77	1,06	207,07
545	2,41	3,69	2,22	0,38	1,64	2,31	335,8	73,45	47,29	40,08	0,35	0,53	1,53	23,38	34,85	28,55	1,14	19679,71	3,41	19,35	66,73	0,11	0,17	0,13	0,44	1,8	2,51	423,69	103,11	75,92	54,12	0,34	0,51	1,51	17,33	33,59	18,4	1,24	18936,68	0	19,99	73,33	-0,12	-0,17	-0,13	0,97	2,33	3,22	419,76
546	41,4	92,85	16,48	0,28	1,18	1,82	144,9	70,75	78,86	51,07	0,55	1,24	2,24	51,73	55,41	74,71	NA	69026	0	4,11	17,94	2,23	6,3	1,32	0,14	0,92	1,54	215,47	97,82	125,06	78,6	0,65	1,82	2,82	12,3	64,56	3,77	4,37	16557,67	0	5,94	65,19	5,93	16,22	4,3	0,05	0,82	1,55	264,14
547	36,82	77,24	15,29	0,23	1,29	1,31	151,17	63,42	59,7	1,03	0,52	1,1	2,1	66,7	52,32	101,02	1,2	33439	8,21	12,41	32,61	1,54	12,57	0,74	0,05	0,62	0,62	175,79	72,27	123,99	0	0,88	7,14	8,14	39,96	87,71	21,25	0,42	21170	11,92	18,5	66,9	11,89	55,94	6,27	0,64	1,26	1,26	191,9
548	28,85	41,39	17,16	0,01	2,45	2,46	216,52	148,25	60,83	0,32	0,3	0,43	1,43	72,28	30,29	104,42	2,35	NA	0	25,83	55,74	20,6	34,85	14,99	-0,12	1,95	1,95	265,72	213,57	75,94	0,68	0,41	0,69	1,69	57,97	40,9	54,66	2,62	24046,5	10,5	27,21	57,56	0,58	0,8	0,42	-0,32	2,52	3,1	259,91
549	1,03	3,78	0,45	0,07	0,92	1,2	159,41	86,56	79,5	28,48	0,73	2,66	3,66	85,98	72,68	16,85	1,61	NA	20,73	37,2	82,32	0,23	0,98	0,15	0,39	1,54	2,07	235,91	103,63	60,18	48,05	0,77	3,33	4,33	69,69	76,92	0,29	3,24	10380,75	49,68	44,89	96,62	1,16	4,14	0,61	0,37	1,5	2,11	191,3
550	10,19	23,41	20,03	0,05	0,48	1,37	715,89	160,63	134,22	350,29	0,56	1,29	2,3	13,23	56,49	24,72	1,74	102998,19	35,76	5,99	24,55	7,22	16,31	3,02	0,07	0,36	1,1	152,8	22,07	18,35	62,77	0,56	1,26	2,26	9,99	55,75	16,71	1,14	139251,67	43,3	1,16	19,74	8,45	17,09	3,88	0,03	0,76	2,13	166,96
551	-28,13	20,05	-42,81	0,01	0,3	0,32	553,98	375,86	1313,53	29,88	2,4	-1,71	-0,71	18,06	240,31	-10,71	-6,04	NA	0	70,29	215,29	49,99	-23,75	64,71	0	0,16	0,19	472,5	218,34	1437,3	47,17	3,1	-1,48	-0,48	136,53	310,46	17,53	-5,03	3903	0	112,03	201,2	-4,01	3,17	-7,83	0,05	0,14	0,18	709,53
552	1,93	6,47	0,92	0	0,63	0,9	172,5	72,03	104,99	31,66	0,7	2,35	3,35	6,04	70,13	15,12	0,84	NA	8,4	1,94	28,86	2,03	6,04	0,92	0	0,63	0,86	165,43	63,31	63,9	22,97	0,66	1,97	2,97	7,85	66,32	16,28	0,82	12776,33	24,1	2,63	42,45	3,25	8,2	1,09	0,11	0,7	0,78	122,16
553	-35,12	-3124,95	-149326,4	0	9,69	9,69	1547667,74	1455520,27	150201,34	0	0,99	87,98	88,98	-33,8	98,88	-32,48	0,31	NA	0	5604,47	-35,74	-182,3	102,1	-15347,15	0,89	58,35	76,02	30727,73	18996,84	330,63	5922,7	2,79	-1,56	-0,56	-180,77	278,56	-65,34	-11,13	NA	0	128,79	-214,26	339,44	393,98	6360,92	0,3	1,28	1,28	6821,16
554	0,94	1,65	0,29	0,11	1,28	1,67	112,55	51,71	44,47	17,64	0,43	0,75	1,75	72,39	42,84	29,05	1,82	NA	0	22,09	84,05	0	0	0	0,25	1,15	1,35	136,99	59,77	39,34	13,67	0,65	1,88	2,88	43,21	65,33	10,23	1,51	NA	19,96	16,22	84,23	0,04	0,11	0,02	0,03	0,74	1,38	170,16
555	48,01	-994,47	13,96	0,13	0,85	0,85	105,85	70,28	76,62	0,01	1,05	-21,72	-20,72	110,69	104,83	55,2	0,13	NA	26,34	18,23	47,78	28,13	123,74	8,63	0,13	1,13	1,13	112,01	77,83	69,73	0,02	0,77	3,4	4,4	100,54	77,26	49,86	1,3	19145,47	7,34	22,22	57	1,47	8,07	0,86	0,01	0,8	1,03	211,25
556	-6,62	-7,62	-8,28	7,61	7,61	7,61	356,68	0	59,21	0	0,13	0,15	1,15	-6,62	13,14	-50,36	NA	NA	0	0	0	-6,09	-6,09	-18,04	NA	NA	NA	1081,09	296,87	NA	NA	NA	NA	1	-6,09	0	NA	NA	NA	0	0	0	7,66	7,77	3,92	42,94	66,65	66,65	186,13
557	5,51	21,64	3,7	0,38	1,47	1,39	244,79	167,98	167,76	-13,76	0,75	2,93	3,93	51,22	74,56	13,7	9,22	18196,73	0	30,74	66,47	-11,14	-95,9	-10,68	0,19	0,97	0,99	350,06	184,11	260,25	4,19	0,88	7,61	8,61	30,79	88,39	-9,17	0,83	10627	8,58	40,21	116,74	-26,13	277,37	-21,77	0,26	0,64	0,73	303,19
558	-21,8	103,9	-36,95	0	0,27	0,27	616,99	126,49	446,41	NA	1,21	-5,77	-4,77	-21,37	120,98	-8,69	-0,23	NA	3,24	0,73	-4,52	2,2	-12,07	1,87	0,01	0,31	0,31	310,16	108,7	357,09	0,46	1,18	-6,48	-5,48	2,2	118,23	15,13	-0,29	NA	1,5	0	0	0,06	4,39	0,15	0,21	0,44	0,44	979,46
559	-12,72	-78,25	-4,89	0,64	1	1	140,01	40,51	111,82	NA	0,84	5,15	6,15	24,88	83,74	-3,73	0,96	NA	0	14,47	335,97	0,1	0,67	0,05	0,55	0,8	0,97	181,85	36,43	148,92	25,77	0,85	5,57	6,57	24,81	84,77	8,1	0,85	53884	0	12,31	79,17	15,9	63,7	6,31	0,96	0,99	1,25	144,48
560	25,94	33,03	30,46	3,05	3,89	4,41	427,4	68,65	81,89	43,3	0,2	0,25	1,27	42,55	21,45	143,5	5,51	NA	0	19,5	32,25	20,61	23,8	33,23	1,52	4,86	7,25	588,69	228,85	68,46	165,54	0,12	0,14	1,15	40,25	13,42	191,75	6,06	21709	0	31,68	43,19	20,02	21,41	18,69	4,43	10,01	15,58	339,74
561	0,79	0,94	0,4	0,69	1,45	1,91	185,16	21,92	28,95	13,58	0,16	0,19	1,19	27,08	15,81	171,58	1,21	NA	0	13,37	46	0,72	0,86	0,41	0,73	1,88	2,04	209,86	38,96	33,92	5,58	0,16	0,2	1,2	27,23	16,39	144,04	1,3	11034,33	0	15,24	49,17	-1,03	-1,14	-0,72	2,24	4,6	4,8	253,19
562	5,89	22,45	4,48	0,13	0,47	0,72	276,79	51,04	113,75	38,51	0,7	2,67	3,81	50,29	73,75	22,59	0,67	20732,39	13,45	33,76	72,19	1,12	13,61	0,77	0,11	0,6	0,9	252,35	44,8	60,84	27,41	0,9	11	12,2	47,65	91,8	19,78	0,91	24179,78	11,94	32,17	68,35	9,38	22,6	12,44	0,1	0,33	0,54	483,13
563	1,29	3,42	1,32	0	1,15	1,66	373,85	205,54	135,64	93,88	0,62	1,65	2,65	29,42	62,31	7,27	2,17	NA	12,08	28,89	78,06	0,96	2,44	1,07	0	1,1	1,68	407,53	205,46	133,01	111,53	0,61	1,54	2,54	28,98	60,62	7,1	2,08	NA	13,9	31,28	77,12	1,22	3,02	1,21	0,01	1,13	1,76	360,18
564	11,74	66,01	2,6	0	1,36	1,42	80,68	61,5	45,41	2,65	0,75	4,22	5,62	20,87	82,22	21,66	0,94	NA	0	2,02	36,53	20,18	74,08	3,17	0	1,77	1,88	57,28	43,29	24,98	2,91	0,68	2,49	3,67	33,25	72,76	38,78	1,65	76612,91	0	2,05	31,48	19,6	78,85	2,71	0	1,92	2,06	50,35
565	13,62	44,19	4,53	6,13	7,86	7,86	121,06	23,51	13,57	NA	0,69	2,24	3,24	129,13	69,17	27,23	3,01	10988,5	0	38,41	84,01	18,01	48,03	5,14	1,67	2,62	2,62	104,29	29,91	31,38	NA	0,63	1,67	2,67	138,04	62,51	40,27	1,94	10848,25	0	34,3	78,09	23,7	44,31	7,61	1,85	3,08	3,08	116,83
566	4,06	4,24	0,2	24,69	24,69	24,69	18,32	NA	0,73	NA	0,04	0,04	1,04	4,06	4,05	100,33	NA	NA	0	0	0	1,44	12,71	0,32	0,06	1,08	1,08	80,12	70,97	70,07	NA	0,89	7,83	8,83	1,44	88,68	1,62	2,5	NA	0	0	0	0,57	2,01	0,38	0,51	1,02	1,02	240,67
567	2,85	4,85	0,93	0,03	0,83	1,56	118,46	37,1	44,57	34,04	0,41	0,7	1,7	19,67	41,17	28,74	1,55	26139,06	1,32	5,47	57,07	26,87	41,45	9,04	0,76	2,01	2,19	122,73	50,54	38,26	7,47	0,35	0,54	1,54	37,5	35,17	93,51	2,49	58444,39	2,74	3,57	21,66	14,35	20,85	5,94	0,39	1,68	2,3	150,68
568	56,45	102,04	30,93	0,09	2,09	2,11	199,46	163,92	81,76	1,94	0,45	0,81	1,81	83,96	44,68	155,11	5,73	86640	0	15,08	23,54	39,76	67,69	31,29	0,25	2,4	2,43	287,24	171,25	49,76	1,86	0,41	0,7	1,7	61,98	41,27	108,61	2,37	67436	22,85	17,49	28,84	16,3	23,44	14,66	0,04	1,7	1,73	327,29
569	-45,59	-103,22	-8,76	0,2	1,76	1,76	69,97	54,94	35,89	NA	0,56	1,26	2,26	168,99	55,83	-81,65	5,38	NA	0	41,24	122,35	0,81	0,97	0,2	3,54	6,41	6,43	90,86	31,28	12,1	0,28	0,17	0,2	1,2	130,13	16,78	19,14	28,46	30355,3	0	32,19	97,45	17,59	29,94	5,41	0,75	2,57	2,7	111,88
570	59,15	75,09	27,86	2,89	3,19	3,19	171,47	10,98	36,01	0	0,21	0,27	1,27	88,42	21,23	328,24	2,49	NA	0	13,79	25,9	8,94	15,3	3,14	0,13	0,46	1,49	128,1	17,07	52,52	54,79	0,42	0,71	1,71	65,4	41,57	45,39	1,55	6796,33	0	19,81	75,06	6,48	17,13	3,29	0,75	0,92	1,26	184,56
571	0,11	0,68	0,06	0,17	0,87	1,19	215,04	66,28	63,39	30,75	0,84	5,38	6,38	11,28	84,32	26,06	1,14	NA	14,75	6,6	29,91	2,5	16,8	1,9	0,14	0,88	1,03	277,15	94,69	93,96	18,97	0,85	5,71	6,73	11,62	85,14	15,42	1,03	29819,85	12,23	6,92	33,78	2,18	13,1	2,01	0,23	0,91	1,07	335,4
572	0,73	3,47	0,67	0,3	0,43	0,87	332,69	35,64	259,62	115,05	0,79	3,74	4,74	31,78	78,9	2,95	0,67	NA	0	28,38	91,29	0,94	3,56	0,69	0,08	0,19	0,71	269,66	21,89	196,02	103,03	0,74	2,8	3,8	38,88	73,7	8,69	0,55	9540,67	0	28,03	83,47	0,61	2,08	0,33	0,1	0,14	0,81	193,7
573	2,52	20,53	2,02	0,19	0,64	0,65	291,62	111,96	253,03	2,43	0,88	7,15	8,15	2,52	87,73	11,17	0,29	NA	0	0	0	3,88	27,25	2,04	0,58	0,7	0,71	191,61	20,76	162,05	1,24	0,86	6,02	7,02	3,88	85,75	20,97	0,37	NA	0	0	0	2,95	30,78	1,81	0	0,93	0,93	222,56
574	0	0	NA	1,19	1,36	1,37	173,45	18,81	106,34	0,92	0,65	1,89	2,89	52,45	65,4	20,37	2,68	NA	0	24,99	64,57	0	0	0	1,07	1,5	1,54	163,39	39,29	91,91	4,07	0,58	1,41	2,41	65,47	58,5	8,92	4,02	8020,86	0	29,31	93,47	0	0	0	0,95	1,23	1,25	173,16
575	-6,34	-25,09	-23,83	0,28	0,87	1,89	1368,61	88,66	151,23	156,44	0,75	2,96	3,96	2,22	74,74	-2,8	0,32	NA	0	32,19	121,93	-2,65	-13,79	-9,95	0,21	0,97	2,36	1372,05	107,47	140,54	197,77	0,81	4,21	5,21	2,28	80,8	1,51	0,26	NA	0	18,53	75,65	0,1	0,53	0,29	1,04	1,36	2,9	1025,27
576	-33,11	-38,84	-33,52	3,37	4,95	7,02	368,56	81,74	51,89	109,28	0,15	0,17	1,17	12,84	14,76	-224,28	NA	NA	0	46,52	101,14	2,01	4,28	1,96	1,73	1,89	1,9	355,02	26,28	184,52	1,01	0,53	1,13	2,13	22,53	53,04	3,79	NA	NA	0	19,96	88,43	1,08	1,23	0,55	8,05	8,82	8,87	185,79
577	2,05	14,5	1,25	0,04	0,45	0,75	222,58	73,89	187,62	56,87	0,86	6,07	7,07	4,96	85,86	6,3	0,39	73780,56	0	1,78	22,16	-5,14	-53,94	-2,77	0,04	0,45	0,86	196,55	59,71	148,59	62,1	0,9	9,49	10,49	-1,85	90,47	-1,76	0,68	36654,78	0	1,77	48,62	0,73	6,56	0,33	0,05	0,4	0,76	164,68
578	5,89	7,34	7,24	0,03	4,36	4,58	446,81	362,66	83,72	18,66	0,2	0,24	1,25	48,5	19,72	49,1	6,15	NA	0	52,3	79,69	5,76	6,28	7,34	8,64	11,19	11,41	465,21	91	35,7	7,79	0,08	0,09	1,09	48,12	8,3	116,82	8,97	12356,14	0	53,99	82	5,84	7,01	7,62	4,48	5,62	5,67	475,05
579	-4,85	-5,05	-10,15	0,94	3,36	7,08	762,42	55,42	22,9	86,25	0,04	0,04	1,04	12,22	4,1	94,03	1,23	NA	0	35,75	84,02	-5,8	-5,97	-13,22	1,81	2,63	7,95	831,26	19,73	24,19	130,57	0,03	0,03	1,03	11,3	2,79	79,67	1,27	14091,92	0	38,96	85,56	0,59	0,61	1,09	1,24	5,06	9,7	667,71
580	22,55	45,64	5,25	1,72	2	2	84,79	11,65	41,78	NA	0,51	1,02	2,02	22,71	50,59	44,63	NA	NA	0	0,04	0,52	2,35	4,56	0,62	0,82	2,39	2,39	96,42	62,43	39,57	NA	0,43	0,83	1,94	3,68	48,42	5,5	NA	NA	0	0,35	15,37	28,67	34,32	9,66	6,17	6,55	6,55	122,67
581	2,29	4,49	0,98	0,08	0,97	1,17	156,18	40,05	37,13	9,25	0,43	0,84	1,96	17,38	49,09	25,54	0,98	NA	10,72	6,47	58,54	3,6	5,84	1,52	0,12	0,9	1,37	154,53	27,37	29,11	16,85	0,34	0,55	1,62	22,07	38,38	33,8	1,06	18820,54	6,25	7,82	67,63	5,97	9,53	2,71	0,25	1,12	1,49	165,41
582	-37,29	147,21	-276,21	0	0	0	1525,82	NA	3340,12	NA	1,25	-4,95	-3,95	-34,37	125,33	-13,85	-0,25	NA	0,01	21,65	-21,29	26,17	-466,72	59,64	0	0	0	831,76	0	865,58	0	1,06	-18,83	-17,83	26,35	105,61	48,46	-0,06	NA	0,02	0,42	4,81	-5950,92	94,54	NA	0,02	0,02	0,02	NA
583	-11,71	105,11	-18,34	0,1	0,55	0,57	495,07	122,14	274,55	7,42	1,11	-9,98	-8,98	-9,76	111,14	0,69	0,71	NA	0	3,04	26,09	-52,31	82,38	-81,08	0,02	0,26	0,35	565,77	138,89	575,24	51,01	1,64	-2,57	-1,57	-46	163,5	-19,45	-0,16	-59334,67	0	9,79	-31,01	-34,67	29,28	-24,27	0,01	0,2	0,23	254,84
584	0	-0,07	0	0	0,96	1,06	72,37	61,41	63,35	7,06	0,94	16,06	17,06	41,95	94,14	3,49	2,13	8828,42	1,47	8,34	85,38	0,06	1,14	0,01	0	0,9	1,04	70,06	57,27	59,13	9,3	0,94	17,18	18,18	38,43	94,5	2,75	1,72	9779,88	6,8	7,36	84,9	0,04	0,67	0,01	0	0,97	1,07	79,01
585	2,26	8,72	0,8	0,06	0,24	1,02	128,52	15,08	92,12	72,64	0,74	2,87	3,87	33,99	74,13	6,14	1,01	NA	0	11,21	85,44	-16,2	-138,45	-6,93	0,1	0,29	0,61	156,04	22,63	132,51	42,8	0,88	7,55	8,55	26,12	88,3	-14,89	0,26	NA	0	18,09	141,85	7,38	41,23	4,13	0,1	0,2	0,57	203,83
586	24,97	86,58	11	0,31	0,86	1,4	160,41	58,63	108,06	59,6	0,71	2,47	3,47	54,12	71,16	43,42	7,46	25586,78	2,35	12,84	43,61	17,15	22,48	7,59	0,43	2,39	4,26	161,56	68,02	34,82	66,31	0,24	0,31	1,31	51,07	23,73	93,19	15,17	NA	0,67	15,02	58,55	5,97	11,94	3,52	0,39	1,29	1,94	214,62
587	1,92	6,57	26,71	0,22	1,12	1,21	5054,06	630,39	748,77	64,55	0,61	2,07	3,41	6,91	70,71	6,41	0,59	NA	0,02	69,29	736,27	0,53	2,51	15,33	0,33	0,93	0,97	10625,83	830,51	1522,4	74,18	0,63	3,01	4,77	4,04	79,03	4,97	0,81	-2235,57	0	102,29	-298,67	-2,25	-15,56	-267,4	0,21	0,4	0,56	43241,7
588	-42,89	-66,76	-83,92	0,44	2,84	2,84	712,16	594,68	247,5	NA	0,36	0,56	1,56	-42,89	35,75	-119,98	NA	NA	0	0	0	-42,55	-157,76	-27,32	0,31	1,38	1,38	234,36	180,11	167,28	NA	0,73	2,71	3,71	-42,55	73,03	-58,26	NA	NA	0	0	0	-8,41	-9,5	-7,52	4,19	8,59	8,59	325,13
589	5,91	139,54	1,22	0,03	0,86	1	75,02	58,51	70,99	10,44	0,96	22,63	23,63	9,15	95,77	6,54	1,08	NA	0	0,67	35,05	1,69	38,53	0,57	0,01	0,47	0,7	123,17	47,47	103,03	23,95	0,96	21,78	22,78	3,39	95,61	3,34	0,37	NA	0	0,57	30,55	0,1	2,92	0,04	0,01	0,67	0,75	155,94
590	65,34	95,62	17,75	0,92	2,55	2,55	97,49	44,62	27,36	NA	0,32	0,46	1,46	252,99	31,67	222,42	2,41	28751,4	0	50,96	72,76	51,86	66,45	17,06	0,19	3,26	3,26	120,09	75,61	24,6	NA	0,22	0,28	1,28	207,45	21,96	258,73	2,48	30750	0	51,19	69,02	-9,77	-86,09	-5,43	0,2	0,58	0,96	202,26
591	-9,88	196,7	-3,39	0,15	0,55	0,55	124,92	48,01	121,18	NA	0,98	-19,56	-19,9	35,74	105,02	5,6	-0,1	2599,9	0	15,66	124,76	-13,06	221,45	-3,46	0,03	0,37	0,37	96,81	34,31	100,76	0,11	1,06	-17,96	-16,96	9,62	105,9	4,6	-0,09	3940,5	0	6,01	100,44	2,06	-109,62	1,23	0,4	0,52	0,52	217,82
592	0,99	5,27	0,32	0,68	1,33	1,33	87,87	57,67	88,95	NA	0,81	4,33	5,33	206,96	81,25	1,22	NA	NA	0	67,53	450,88	21,82	53,33	5,27	1,04	2	2	88,21	41,65	43,43	NA	0,59	1,44	2,44	373,8	59,09	36,92	NA	94,41	0	85,07	6062,93	7,83	22,54	4,58	0,51	1,62	1,62	212,74
593	15,99	47,63	6,26	0,33	1,24	1,3	142,54	69,02	76,73	4,78	0,66	1,98	2,98	26,48	66,44	37,12	1,57	18838,93	6,96	4,11	33,33	9,16	30,54	4,34	0,43	1,25	1,31	173,07	74,55	91,01	4,83	0,7	2,33	3,33	16,4	70,01	20,83	1,53	36583,54	13,52	3,43	22,02	11,41	32	6,56	0,24	0,94	1,04	209,45
594	-3,42	-3,76	-5,02	5,49	8,6	8,6	535,46	150,45	48,39	0	0,09	0,1	1,1	19,29	9,16	77,37	4,33	NA	0	33,4	69,02	18,52	20,32	19,88	5,48	10,37	10,37	391,87	166,49	34,01	NA	0,09	0,1	1,1	39,5	8,83	305,1	10,88	20859	0	22,52	38,66	9,87	10,87	8,8	5,19	10,89	10,89	324,62
595	-3,43	-11,94	-35,26	0,43	1,07	1,07	3746,56	216,74	58,67	0	0,71	2,46	3,48	0,95	71,3	0,93	1	15028,1	68,79	45	71,89	-0,29	-0,96	-1,57	0,49	0,7	0,7	1980,78	52,61	9,09	0,06	0,7	2,3	3,3	4,84	69,73	11,1	0,95	39931,27	68,95	27,85	34,44	-0,52	-1,57	-3,79	0,08	0,15	0,15	2658,47
596	4,26	22,74	2,13	0,69	1,23	1,23	181,93	79,25	146,25	NA	0,81	4,34	5,34	4,26	81,28	5,24	NA	NA	0	0	0	27,74	44,24	3,13	2,21	2,68	2,68	41,23	7,08	15,17	NA	0,37	0,59	1,59	27,74	37,3	74,35	NA	NA	0	0	0	6,51	17,19	2,4	1,61	1,61	1,61	134,28
597	4,04	7,81	9,23	0,37	0,81	1,27	831,5	147,41	337,53	157,5	0,41	0,8	1,93	11,27	48,29	26,86	1,08	NA	0	16,53	39,57	2,78	5,87	7,43	0,37	0,54	1,03	976,41	63,28	365,03	183,22	0,38	0,81	2,11	10,3	52,7	28,87	0,78	15982,84	0	20,12	43,29	3,16	6,43	7,51	2,06	3,71	7,64	866,04
598	23,52	42,34	14,46	0,97	2,17	2,19	223,76	61,37	51,18	0,93	0,44	0,8	1,8	28,93	44,44	69,32	1,56	NA	9,32	3,32	12,17	20,72	33,66	14,34	2,54	3,92	3,95	252,63	56,16	40,07	1,19	0,38	0,62	1,62	26,8	38,45	69,85	2,35	21838,2	17,87	4,21	15,26	9,68	16,9	7,72	0,55	3,23	3,34	290,14
599	2,35	40,98	0,5	0,47	1,06	1,06	77,86	42,59	72,58	NA	0,94	16,41	17,41	30,75	94,26	2,5	NA	NA	0	6,07	91,33	-3,74	15038,89	-1,94	0,61	1	1	189,53	72,08	186,98	NA	1	-4020	-4019	25,35	100,02	-3,74	NA	4584,75	0	15,11	114,76	35,71	100,06	9,86	1,32	1,47	1,47	100,57
600	71,56	76,71	34,75	4,51	5,56	8,8	176,78	12,41	11,76	38,64	0,07	0,07	1,07	80,64	6,72	1197,52	2,3	NA	0	4,41	8,59	39,45	39,65	28,44	46,14	63,07	127,22	263,14	21,86	1,3	84,28	0	0,01	1,01	44,77	0,5	9483,9	2,74	37448,29	0	3,83	8,65	30,9	35,91	26,84	1,5	1,86	2,87	316,18
601	-24,49	-48,71	-7,15	0,12	0,93	1,04	106,25	35,53	43,75	5,03	0,5	0,99	1,99	168,45	49,73	-41,79	0,97	NA	0	56,32	106,75	-4,4	-8,97	-1,29	0,03	0,9	1,01	106,73	39,12	45,18	5,4	0,51	1,04	2,04	172,22	51	-1,81	0,96	10923,23	0	51,64	97,14	-3,98	-11,65	-1,46	0,11	0,94	1,02	133,91
602	-6,23	55,42	-7,89	0,31	0,47	0,51	460,94	38,24	239,79	11,07	1,11	-9,89	-8,89	-0,53	111,25	-0,15	0,65	NA	0	7,22	-146,47	0	0	0	1,93	9,54	14,64	614,16	96,3	12,65	65,43	0,52	1,1	2,1	4,9	52,28	7,18	1,41	-3319,67	0	8,24	-248,72	5,94	11,79	9,69	3,34	9,6	12,73	593,9
603	10,31	23,03	4,78	0,74	1,95	1,95	168,87	89,29	73,42	0	0,55	1,23	2,23	60,04	55,23	31,24	3,87	NA	0	23,07	69,55	3,71	10,7	1,03	0,44	1,55	1,55	101,41	62,15	56,3	NA	0,65	1,88	2,88	66,11	65,3	14,95	3,34	52033,53	0	17,34	77,87	0,41	0,99	0,17	0,65	1,69	1,74	155,92
604	30,42	62,46	8,69	0,14	2,43	2,43	104	77,75	34,01	NA	0,51	1,05	2,05	127,56	51,3	82,98	2,74	NA	0	27,76	69,97	26,43	53,71	11,01	0,79	2,16	2,26	151,99	73,05	53,27	5,34	0,51	1,03	2,03	88,23	50,78	61,73	2,8	58058	0	25,73	61,88	20,25	51,66	15,56	1,49	3,4	3,62	279,78
605	25,6	101,37	14,09	0,25	0,76	1,51	200,35	65,76	128,72	97,58	0,75	2,96	3,96	71,28	74,75	55,3	21,86	NA	1,16	25,15	51,98	19,83	101,52	12,33	0,08	0,4	1,19	227,01	51,16	163,32	130,92	0,8	4,12	5,12	63,3	80,47	27,85	1,96	19932,28	0	27,04	58,28	8,49	103,38	6,87	0,09	0,44	1,07	294,68
606	1,27	1,77	7,64	0,03	0,11	0,11	2193,39	43,75	601,84	NA	0,28	0,4	1,4	7,6	28,47	29,05	0,74	NA	0	38,17	42,37	1,69	3,5	10,8	0,02	0,07	0,07	2328,78	57,99	1169,49	NA	0,52	1,07	2,07	8,44	51,69	11,38	0,51	22148,4	0	43,03	47,66	1,1	2,34	8,63	0,02	0,1	0,1	2857,72
607	20,4	50,72	7,38	0,15	1,1	1,45	131,71	72,21	75,43	26,29	0,6	1,49	2,49	60,84	59,77	49,23	2,51	NA	0	14,63	50,05	11,94	29,23	5,41	0,08	0,79	1,11	165,55	67,23	63,99	30,95	0,59	1,45	2,45	47,42	59,16	35,83	1,16	31828,33	18,84	16,1	52,6	4,24	9,37	1,99	0,16	0,77	1,08	170,78
608	7,88	9,89	6,88	1,31	2,47	3,47	317,81	68,64	57,6	60,48	0,2	0,26	1,26	40,24	20,36	76,74	2,41	NA	0,57	28,25	68,46	6,17	7,06	5,43	3,27	4,71	6,21	321,32	48,41	33,63	51,13	0,13	0,14	1,14	43,47	12,64	106,06	2,68	13749,36	0	32,84	81,37	10,6	20,17	8,75	0,57	1,05	1,36	300,57
609	-4,87	-13,79	-15,98	0,07	1,31	1,36	1194,7	947	764,5	34,34	0,65	1,83	2,83	-4,87	64,7	-1,62	2,97	NA	0	0	0	26,95	55,66	17,58	0,2	1,44	1,85	238,11	145,86	117,46	48,34	0,52	1,07	2,07	33,81	51,59	57,45	6,49	NA	0	4,48	16,77	11,38	26,41	5,64	0,28	1,51	2,02	180,28
610	27,21	42,29	17,57	1,07	2,07	2,47	234,98	69,84	70,04	28,58	0,36	0,55	1,55	75,95	35,65	93,39	2,67	NA	0	31,46	59,36	17,27	28,21	13,98	0,63	1,7	2,43	295,49	66,96	65,74	48,79	0,39	0,63	1,63	57,92	38,8	51,05	1,77	30903,19	0	32,91	62,91	12,84	22,56	11,21	0,39	1,54	2,4	317,93
611	25,82	86,46	20,95	1,07	1,42	1,42	295,29	71,58	204,75	NA	0,7	2,35	3,35	29,07	70,13	36,82	NA	70156,5	0	2,64	9,19	11,55	20,11	7,41	1,27	2,35	2,35	234,14	105,9	98,22	NA	0,43	0,74	1,74	12,24	42,57	27,13	NA	NA	0	0,44	4,05	10,73	20,08	7,95	1,48	2,4	2,4	269,44
612	2,79	8,49	2	0,16	1,73	2,35	260,94	114,95	51,44	45,66	0,66	2,01	3,04	52,63	67,14	11,07	2,08	NA	9,78	35,73	78,57	2,26	5,86	1,77	0,26	2,37	3,14	285,85	125,53	41,56	46,18	0,61	1,59	2,59	48,66	61,37	12,3	2,29	21826,4	8,09	36,34	75,61	2,3	6,15	1,7	0,21	1,97	2,73	268,69
613	-2,09	-2,09	NA	-1946,11	-1946,11	-1946,11	NA	NA	NA	NA	0	0	1	-2,09	-0,05	4066,67	NA	NA	0	NA	0	6,11	24,24	2,12	0,13	1,11	1,11	126,53	91,57	93,33	NA	0,75	2,97	3,97	8,31	74,79	12,65	1,51	9118	0	0,76	15,67	21,56	64,52	7,12	0,25	0,79	1,25	120,3
614	31,37	48,31	6,1	1,5	2,98	2,98	70,77	34,65	23,52	NA	0,35	0,54	1,54	31,37	35,06	89,48	NA	NA	0	0	0	2,24	4,4	1,7	0,59	2,09	2,09	277,18	196,01	130,75	NA	0,49	0,96	1,96	2,24	48,95	4,59	NA	NA	0	0	0	12,78	22,03	34,98	0,32	2,45	2,45	995,93
615	0,68	94,84	0,29	0,01	0,53	0,87	153,35	75,07	145,48	49,79	0,99	137,36	138,52	82,55	99,28	4,27	0,05	9729,54	0	34,49	116,43	0,96	58,81	0,48	0	0,68	0,94	183,62	113,85	167,46	44,31	0,98	60,38	61,38	53,44	98,37	5,77	0,4	12417	0	26,4	91,51	0,77	30,93	0,35	0	0,72	0,95	163,69
616	9,82	17,21	5,39	0,11	0,85	1,61	199,86	56,17	70,26	57,59	0,43	0,75	1,75	34,77	42,94	34,41	1,56	34610,45	5,35	13,7	62,4	7,89	14,67	5,32	0,3	0,94	1,71	245,94	57,53	82,54	68,78	0,08	0,15	1,86	30,74	7,91	159,42	1,66	28573,67	10,36	15,39	68,4	7,12	11,74	4,38	0,36	1,12	2,07	223,63
617	0,93	18,12	0,81	0,01	0,19	0,73	316,31	36,85	213,4	117,43	0,95	18,5	19,51	9,72	94,87	8,81	0,63	NA	26,39	7,64	44,5	0,33	8,33	0,35	0,14	0,34	0,75	390,91	51,47	257,56	108,37	0,96	24,27	25,27	6,48	96,04	7,51	0,67	10627,43	29,06	6,59	44,6	0,37	9,05	0,42	0,01	0,23	0,72	406,79
618	-18,74	445,33	-351,56	0,61	2,07	2,23	6827,54	1086,41	944,99	158,17	1,04	-24,76	-23,76	-12,93	104,21	-17,93	1,22	NA	0,22	109,09	-53,46	-28,82	-80,36	-201,35	0,51	1,2	2,25	2550,14	198,65	420,61	454,26	0,64	1,79	2,79	-21,2	64,14	-36,2	1,29	-126981,29	0,11	53,21	-47,55	-27,96	-425,87	-79,96	2	4,26	7,38	1040,87
619	10,16	14,5	5,05	0,19	4,04	4,1	180,98	109,39	28,44	1,8	0,3	0,43	1,43	16,09	29,92	93,38	2,42	NA	0,58	2,95	14,98	13	19,87	5,22	0,15	2,55	2,55	146,47	112,99	47,08	NA	0,35	0,53	1,53	17,25	34,59	82,81	4,02	52167,67	0	1,71	10,98	0,78	1,66	0,47	0	1,34	1,64	222,26
620	7,52	16,06	3,28	0,38	1,14	1,17	158,82	1,17	71,4	1,94	0,53	1,14	2,14	19,28	53,16	27,21	1,15	21283,7	0	5,13	40,94	3,2	9,77	1,99	0,16	0,83	0,92	227,3	62,77	93,21	7,93	0,67	2,05	3,05	12,63	67,22	14,35	0,95	23381,73	0	5,87	41,89	4,1	10,44	3,12	0,44	1,11	1,14	277,42
621	-3,88	-38,74	-11,54	0,03	0,13	0,24	1083,66	102,81	957,8	99,68	0,9	8,99	10	14,52	90	1,1	0,13	NA	0	54,75	128,46	-1,5	-17,07	-4,03	0	0,14	0,24	979,31	116,62	873,65	92,26	0,91	10,36	11,37	14,57	91,21	4,09	0,11	6089,36	0	43,13	128,92	0,93	10,49	1,55	0,04	0,28	0,35	610,22
622	13,06	15,56	10,92	0,91	3,18	5,28	304,2	65,71	28,22	72,75	0,16	0,19	1,19	34,42	16,06	136,87	2,21	NA	1,98	17,85	46,01	7,78	9,22	6,49	1,16	3,63	6,36	304,78	76,98	31,16	86,31	0,16	0,19	1,19	30,02	15,67	112,57	2,62	35985,93	0	18,57	51,18	9,43	11,25	7,45	1,07	4,12	6,71	287,64
623	4,08	8,68	3,35	0,01	0,94	1,24	299,27	138,73	92,37	46,02	0,53	1,12	2,13	24,34	52,98	18,75	1,31	30623,34	19,66	16,66	63,85	-1,32	-2,6	-1,22	0,01	1,08	1,41	337,81	155,93	83,44	51,25	0,49	0,96	1,96	19,56	49,09	8,82	1,5	NA	20,76	19,33	86,77	-0,65	-1,27	-0,69	0,02	1,18	1,53	383,57
624	18,88	90,81	11,97	1,56	2,96	2,97	230,68	95,35	68,12	0,24	0,34	1,61	4,81	39,09	79,21	65,57	2,2	NA	0	12,81	42,63	49,78	92,96	13,42	0,19	2,03	2,04	98,41	73,15	39,73	0,17	0,46	0,87	1,87	100,79	46,45	119,69	3,7	37828,71	0	13,75	40,26	12,98	24,53	6,91	0,22	2,43	2,43	193,87
625	7,41	7,46	3,01	154,32	154,32	154,32	147,79	NA	0,95	NA	0,01	0,01	1,01	9,18	0,65	1143,24	NA	NA	0	0,72	18	6,03	6,14	2,61	57,49	57,49	57,49	158,23	NA	2,71	NA	0,02	0,02	1,02	7,67	1,74	346,73	NA	NA	0	0,71	18,07	-4,06	-4,12	-1,31	71,33	74,48	74,48	117,49
626	18,5	58,55	17,13	0,16	0,37	0,6	281,5	47,83	109,56	53,06	0,68	2,17	3,17	28,75	68,41	35,26	0,54	NA	35,29	9,5	31,76	-0,85	-6,41	-0,45	0,02	0,6	1,02	191,22	85,5	147,44	62,91	0,87	6,52	7,52	7,17	86,71	6,57	1,05	12789	0,02	4,2	53,49	-0,35	-3,33	-0,16	0,54	3,91	6,45	163,69
627	21,43	23,95	16,09	0,28	4	6,81	273,32	98,5	26,51	75,65	0,11	0,12	1,12	39,1	10,51	265,24	2,7	52018,19	0	13,27	30,16	6,2	7,79	6,63	0,26	4,46	8,76	390,28	122,12	21,61	127,11	0,2	0,26	1,26	23,83	20,42	61,51	2,37	29931,1	1,95	18,85	51,33	11,83	13,38	10,76	0,17	2,67	6,09	331,07
628	3,26	20,87	1,2	0,15	0,32	0,81	133,67	14,77	89,03	44,6	0,84	5,41	6,41	90,05	84,39	19,31	0,68	15303,32	0	31,87	83,24	3,31	20,82	1,2	0,16	0,3	0,75	132,03	13,62	97,56	44,47	0,84	5,3	6,3	93,75	84,13	22,38	0,52	14530,95	0	32,72	83,26	4,75	28,36	1,67	0,28	0,45	0,76	127,63
629	0,72	1,97	0,69	0,01	0,64	0,65	348,22	120,41	169,71	1,93	0,63	1,73	2,73	30,13	63,42	8,23	0,69	18289,24	12,95	28,14	78,01	0,46	1,26	0,41	0	0,63	0,65	323,11	123,73	172,91	4,01	0,64	1,75	2,75	26,93	63,7	7,83	0,61	17737,44	7,58	23,43	78,49	0,22	0,61	0,24	0	0,41	0,43	394,29
630	12,63	31,46	5,45	0,07	1,09	1,33	157,12	89,74	87,13	21,51	0,6	1,49	2,49	49,8	59,84	32,22	NA	26615,1	1,8	16,04	60,81	13,41	27,49	5,23	0,05	1,27	1,51	142,48	83,84	66,33	16,75	0,51	1,05	2,05	64,22	51,23	41,19	1,98	NA	1,52	19,83	65,87	-6,38	-14,8	-2,58	0,19	1,03	1,32	147,11
631	-23,08	63,45	-17,13	0,06	0,17	0,2	270,16	36,13	305,5	9,47	1,36	-3,75	-2,75	-8,65	136,38	-6,88	-0,2	4292	8,86	10,71	73,64	-12,94	-20	-8,84	0,31	0,84	0,85	249,37	40,67	77,37	0,65	0,35	0,55	1,55	-8,52	35,31	50,25	0,96	6157,5	0	3,01	14,15	-2,82	-6,27	-1,94	0,06	0,45	0,46	250,42
632	6,24	10,24	2,93	1,69	2,34	2,34	170,82	29,71	45,76	0,19	0,39	0,64	1,64	75,5	39,11	69,68	2,22	NA	0	32,51	65,5	15,3	21,28	6,52	2,71	3,28	3,29	155,62	22,89	39,79	0,51	0,28	0,39	1,39	79,47	28,12	129,12	6,07	27049,25	0,1	27,36	58,33	15,54	22,47	6	2,83	3,33	3,33	140,5
633	2,9	30,34	2,02	0,48	0,76	0,76	253,61	64,95	230,37	0	0,9	9,48	10,48	17,23	90,45	9,47	0,23	NA	4,75	9,99	56,97	3,75	21,53	2,14	0,37	0,69	0,72	208,19	59,48	187,22	6,37	0,83	4,74	5,74	40,99	82,57	14,98	0,18	NA	4,41	21,24	72,33	-9,79	-135,72	-6,53	0,14	0,86	0,89	243,01
634	11,19	23,18	7,46	0	1,08	2,22	242,67	95,03	65,7	102,22	0,45	0,94	2,07	51,63	51,72	35,28	3,02	14624,13	12,28	26,96	66,69	3,45	7,8	2,27	0	0,75	1,66	240,66	87,36	81,17	106,55	0,55	1,25	2,26	47,11	55,85	14,81	2,58	13379,55	15,66	28,79	81,56	6,13	15,08	2,98	0	0,54	1,55	176,8
635	64,77	81,08	31,25	2,98	4,8	4,96	140,42	63,53	34,92	5,74	0,2	0,25	1,25	83,77	20,11	322,03	NA	NA	0	9,17	18,94	15,75	16,62	13,59	10,09	18,51	19,19	314,99	136,26	16,17	11,19	0,05	0,05	1,05	40,16	5,21	302,37	NA	NA	0	21,06	53,93	-21,87	-22,77	-26,2	13,17	24,27	25,27	436,04
636	0,36	0,63	0,1	1,24	2,59	2,64	98,14	48,63	36,1	1,91	0,43	0,75	1,75	91,62	42,93	19,59	52,1	NA	0	24,61	98,69	0,64	1,15	0,22	2,21	2,49	2,51	123,77	13,49	48,35	0,64	0,44	0,79	1,79	98,03	44,13	3,96	NA	15748,5	0	33,02	96,97	0,86	1,78	0,26	1,41	1,81	1,91	110,77
637	0,01	0,02	0,02	0,06	0,83	1,05	587,13	178,66	87,85	51	0,43	0,77	1,77	20,15	43,39	8,49	0,98	13413,6	24,87	32,48	77,02	0,03	0,32	0,04	0,03	0,27	0,37	432,76	86,06	251	39,12	0,89	8,23	9,23	29,32	89,17	3,18	0,16	14320,53	27,22	34,73	86,33	0,01	0,08	0,01	0,04	0,19	0,3	522,69
638	5,6	15,51	13,59	0,08	0,98	1,48	882,51	128,03	61,39	72	0,55	1,51	2,77	19,17	63,86	30,02	0,98	NA	46,41	32,9	49,58	3,01	6,33	4,86	0,09	0,69	1,01	589,43	67,88	47,54	36,17	0,43	0,91	2,11	22,26	52,5	34,67	0,88	28739,67	33,82	31,09	59,04	2,1	4,07	2,02	0,08	0,52	0,81	350,14
639	-22,36	49,07	-80,77	0,02	0,04	0,04	1315,03	35,46	1892,79	9,86	1,46	-3,19	-2,19	-7,17	145,56	-12,67	-0,5	NA	0	54,88	-620,92	-14,76	25,43	-39,67	0,03	0,03	0,04	980,88	2,56	1528,19	12,06	1,58	-2,72	-1,72	2,31	158,05	-7,1	-0,62	NA	0	45,89	265,8	-7,54	-7,85	-18,98	0,15	0,23	0,51	916,43
640	0,02	0,02	0,07	0,09	0,52	0,58	1655,89	170,31	390,89	23,57	0,24	0,32	1,32	4,46	24,02	8,67	0,88	NA	0	20,24	77,4	-6,81	-9,92	-62,54	0,03	0,27	0,31	3351,92	239,28	999,18	36,92	0,3	0,44	1,46	-2,12	31,34	-14,27	0,76	4634,32	0	43,09	331,38	-3,4	-5,15	-24,41	0,02	0,24	0,29	2616,96
641	9,37	17,14	12,34	0,07	0,19	0,4	479,18	26	209,36	43,93	0,45	0,83	1,83	25,54	45,31	35,33	0,68	NA	0	21,28	50,49	12,12	20,17	14,87	0,12	0,58	0,87	447,94	78,71	169,82	50,42	0,4	0,66	1,66	30,04	39,92	45,08	0,92	29997,29	0	21,99	45,63	23,26	30,64	19,4	0,22	1,4	2	303,55
642	-3,87	-4,49	NA	8,07	8,07	8,07	NA	NA	NA	NA	0,14	0,16	1,16	-3,87	13,86	-27,91	NA	NA	0	NA	0	-4,97	-5,81	NA	7,8	7,8	7,8	NA	NA	NA	NA	0,14	0,17	1,17	-4,97	14,37	-34,63	NA	NA	0	NA	0	-2,95	-6,09	-4,84	3,15	3,75	3,75	596,64
643	28	64,13	11,13	0,59	2,49	2,49	144,64	86,83	45,92	0	0,55	1,26	2,29	80,52	56,33	65,23	4,01	NA	20,46	20,87	52,3	26,75	62,63	10,28	0,34	1,45	1,45	140,26	62,63	56,28	0,18	0,57	1,34	2,34	84,63	57,29	55,33	2,98	NA	12,62	22,24	57,34	2,75	9,42	NA	0,25	0,94	0,95	202,54
644	-5,39	-317,23	-4,37	0	0,47	0,78	295,08	133,18	148,56	91,74	0,98	57,89	58,89	8,42	98,3	-0,9	0,07	10598,1	47,31	11,19	172,55	-13,62	-899,64	-10,73	0	0,23	0,23	287,48	64,36	0,68	NA	0,98	65,05	66,05	3,29	98,49	-11,22	0,02	NA	98,25	13,32	-13,94	-7,9	-14,36	-1807,37	0	0	0	83258,84
645	0,86	0,89	0,97	NA	NA	NA	228,04	118,21	NA	NA	0,03	0,03	1,03	0,86	3,17	27,27	NA	NA	0	0	0	-0,27	-0,7	-0,06	0,98	1,4	1,69	79,02	19,38	45,99	13,66	0,62	1,6	2,6	1,44	61,55	-0,44	NA	575	0	0,37	38,61	0,27	1,48	0,1	0,1	0,56	0,91	130,47
646	23,6	37,45	9,5	0,47	1,51	2,45	146,44	43,64	36,18	40,14	0,37	0,59	1,59	80,9	36,98	83,01	2,44	NA	4,08	23,05	60,96	16,22	50,55	6,57	0,28	2,5	3,87	147,92	62,73	28,24	39,22	0,68	2,12	3,12	81,12	67,92	34,69	3,16	27009,45	0	26,3	69,18	22,43	56,7	9,05	0,43	1,82	3,41	146,89
647	5,63	59,75	2,46	0,27	0,6	1,05	159,13	46,46	142,02	63,91	0,91	9,61	10,61	27,65	90,58	9,06	1,8	NA	0	9,63	56,32	11,99	39,95	2,81	0,17	0,83	1,36	85,5	38,4	58,31	31,22	0,7	2,33	3,33	44,38	69,98	23,46	5,18	14268,67	0	7,58	42,63	7,16	20,13	2,24	0,15	0,88	1,55	113,8
648	16,57	-1203,45	15,8	1480,5	3027	3027	347,18	33,61	0,02	0	1,01	-73,64	-72,64	16,57	101,38	48,42	0,92	NA	0	0	0	5,49	148,17	3,35	257,93	607	607	222,62	47,17	0,14	NA	0,96	25,99	26,99	5,49	96,3	49,48	0,94	NA	0	0	0	35,36	119,33	14,6	48,05	187,28	187,28	150,29
649	0,89	3,69	0,86	0	0,9	1,37	351,55	213,62	149,81	113,67	0,76	3,13	4,13	22,61	75,76	4,8	5,54	10269,62	25,41	20,97	117,16	0,58	2,93	0,4	0,01	0,93	1,44	250,77	109,46	76,72	62,39	0,8	4,02	5,02	20,98	80,09	2,62	1,98	12166,93	17,16	14,01	112,16	0,4	1,78	0,27	0,03	0,92	1,56	247,26
650	17,5	21,25	10,78	2,3	3,65	4,2	224,14	44,8	33,01	18,32	0,18	0,21	1,21	109,15	17,66	121,7	2,27	12008,31	0	56,44	74,8	15,22	18,58	9,08	3,04	4,25	4,72	217,7	34,95	29,02	14,02	0,18	0,22	1,22	115,75	18,11	97,93	2,35	14046,5	0	59,96	76,74	16,02	19,84	9,31	3,6	4,64	4,98	211,55
651	-37,26	-72,5	-30,97	1,04	1,69	1,69	302,56	31,47	48,11	NA	0,49	0,95	1,95	3,27	48,61	-13,22	1,25	4523	0	33,69	98,84	-18,78	-66,08	-42,03	0,33	0,52	0,52	816,65	81,98	434,62	NA	0,72	2,52	3,52	0,95	71,57	-26,24	0,67	708	0	44,15	250,95	16,89	26,71	9,1	0,41	1,08	1,19	196,03
652	7,04	8,14	10,94	0,36	1,39	1,47	565,44	73,92	71,72	5,75	0,13	0,16	1,16	16,83	13,46	61,05	1,07	18808,86	0	15,2	89,27	-168,61	-386,46	-95,88	0,37	1,24	1,27	207,56	96,21	110,64	4,29	0,56	1,29	2,29	-134,62	56,37	-291,94	1,48	14180	0	19,33	92,88	-7,96	-20,54	-4,39	0,39	1,1	1,18	200,93
653	-1,83	-59,47	-1,19	0,09	0,66	1,01	236,4	128,88	226,1	79,96	0,97	31,47	32,47	9,95	96,92	0,39	1,39	NA	0	7,65	91,98	-0,73	-80,39	-0,58	0,03	0,7	0,94	293,19	193,71	286,11	66,89	0,99	109,88	110,88	6,05	99,1	1,08	0,12	10397,19	0	5,45	88,51	-0,08	-12,58	-0,11	0,03	0,63	0,93	510,96
654	-6,65	-8,67	NA	0	0,02	0,02	NA	NA	NA	NA	0,23	0,3	1,3	-4,71	23,3	-7,15	0,77	-25728,56	0	NA	-117,48	-7,2	-9,75	-1462,44	0	0,02	0,02	74178,48	285,75	18916,92	13,59	0,26	0,35	1,35	-5,15	26,17	-7,44	0,74	-18565,43	0	415,55	-208,74	-3,55	-4,9	-161,79	0,04	0,09	0,09	16587,77
655	5,5	17,85	2,93	0,36	0,8	1,07	194,12	52,26	100,26	32,17	0,68	2,2	3,25	13,63	82,27	12,19	0,98	NA	9,35	4,34	41,22	12,96	28,53	5,09	0,4	0,96	1,4	143,2	36,35	50,88	28,78	0,54	1,19	2,2	22,27	54,56	30,36	1,39	64190,5	9,85	3,65	29,45	10,93	21,33	4,98	0,03	1,1	1,6	165,95
656	8,34	15,75	5,77	0,04	0,36	2	251,93	37,83	112,55	192,92	0,47	0,89	1,89	17,7	47,03	26,3	8,43	NA	1,6	6,47	41,68	2,67	6,09	2,33	0,18	0,56	1,65	318,64	67,54	172,47	194,3	0,56	1,28	2,28	8,3	56,19	6,85	5,96	11276,4	1,28	4,92	49,27	4,28	8,66	3,17	0,29	0,77	1,83	269,77
657	9,02	10,66	3,2	7,04	7,75	7,75	129,15	10,89	15,46	0	0,15	0,18	1,18	103,64	15,39	94,83	15,39	NA	0	33,57	81,38	1,83	2,84	0,28	2,67	2,67	2,67	56,15	0,04	16,63	NA	0,36	0,55	1,55	146,75	35,55	24,53	3,39	14106,14	0	22,29	89,64	-2,84	-5,03	-0,87	2,16	2,19	2,19	111,11
658	-19,36	-88,25	-14,02	0,47	0,82	1,24	263,67	66,66	192,76	81,42	0,78	3,56	4,56	41,95	78,07	-18,56	3,61	NA	0	44,41	124,15	-1,3	-10,64	-1,33	0,36	0,63	1,02	374,81	84,35	316,79	124,63	0,88	7,21	8,21	41,68	87,83	1,28	1,56	16637,95	0	44,13	95,91	3,46	28,29	3,06	0,29	0,48	1,03	321,7
659	28,14	70,18	9,74	0,46	1,46	1,5	125,94	74,14	74,31	3,47	0,6	1,49	2,49	83,48	59,9	56,84	4,24	NA	0	19,15	60,18	7,86	15,75	2,7	0,6	1,8	1,92	125,45	73,96	61,46	7,32	0,5	1	2	98,33	50,12	28,02	13,33	10074,29	0	31,09	93,45	0,58	1,21	0,2	0,42	1,66	1,86	126,47
660	23,38	27,94	11,56	2,49	4,24	6,38	179,99	47,89	27,28	59	0,16	0,2	1,2	41,85	16,33	164,5	47,33	109819	0	9,13	36,87	28,49	35,35	16,49	2,37	4,01	5,64	211,33	59,92	36,61	60,54	0,19	0,23	1,24	44,57	19,42	158,18	226,45	113341,33	0	9,31	30,89	15,57	18,6	12,98	2,82	4,7	6,3	303,37
661	9,42	32,8	4,25	0,29	0,92	2,85	164,1	32,82	51,45	100,25	0,71	2,48	3,48	78,88	71,29	16,88	6,99	8409,96	0	31,31	82,46	3,19	9,88	1,48	0,53	1,05	3,28	169,41	23,33	46,29	104,85	0,68	2,1	3,1	77,37	67,7	9,01	7,88	9768,8	0	34,43	88,83	2,7	7,98	1,08	0,5	0,95	3,31	146,31
662	18,29	30,95	7,15	0,3	1,35	2,03	142,22	47,68	38,2	31,07	0,41	0,69	1,69	92,05	40,91	58,06	2,51	NA	5,13	28,82	70,18	10,25	13,74	3,77	0,44	1,75	3,25	134,07	34,53	26,32	39,91	0,25	0,34	1,34	92,08	25,37	67,14	2,98	15444,85	0	30,06	78,01	13,32	17,04	5,04	0,54	2,52	4,09	137,83
663	2,37	6,74	1,16	1,89	2,15	2,15	177,73	10,01	39,3	0,15	0,65	1,85	2,85	2,37	64,9	45,07	1,52	NA	42,54	0	0	-18,33	255,13	-6,89	0,08	0,81	0,81	137,22	69,81	95,64	NA	1,07	-14,92	-13,92	-15,96	107,18	7,57	0,7	NA	36,51	0,89	10,39	43,92	115,85	23,18	0,61	1,84	1,84	192,16
664	0,81	3,08	0,76	0,03	0,26	0,67	342,53	28,12	82,63	52,5	0,69	2,62	3,8	12,16	73,66	17,71	0,78	NA	15,79	10,68	39,84	0,62	2,39	0,62	0,02	0,4	0,86	361,63	51,01	94,2	63,47	0,7	2,68	3,83	13,23	73,86	21,2	0,86	18969,38	12,74	12,49	41,71	0,89	2,77	0,72	0,01	0,4	0,75	295,2
665	13,33	18,63	15,76	8,21	8,73	8,73	430,23	23,98	46,32	NA	0,28	0,4	1,4	21,95	28,44	57,78	19,28	NA	0	10,18	29,61	4,39	5,57	6,29	6,25	6,62	6,62	523,51	27,2	74,02	NA	0,21	0,27	1,27	17,46	21,27	28,68	18,83	9970,33	0	18,75	65,18	-5,74	-6,47	-13,45	32,67	36,79	36,79	853,02
666	-10,97	-17,51	-21,22	0,01	0,59	1,13	703,95	135,01	231,91	126,84	0,37	0,6	1,6	18,34	37,34	-0,19	1,05	6355,67	2,16	56,69	99,04	13,95	18,96	15,38	0,15	1,19	1,89	402,33	102,86	98,32	69,39	0,26	0,36	1,36	46,7	26,45	81,88	1,39	18771,56	0	36,1	58,18	6,04	9,06	7,56	0,19	0,96	1,67	455,74
667	12,65	33,56	5,56	0,04	1,61	1,61	160,14	154,29	72,3	NA	0,62	1,65	2,65	55,99	62,31	20,29	NA	7304	16,24	19,07	66,88	13,44	24,91	6,48	0,53	1,92	1,92	175,96	109,66	78,79	0	0,46	0,85	1,85	59,33	46,05	42,67	4,4	7717,25	0	22,12	62,34	9,87	14,33	4,35	0,54	3,05	3,05	160,36
668	0,73	3,3	0,39	0,08	0,82	1,62	193,87	70,51	103,45	83,27	0,78	3,51	4,51	29,56	77,8	5,89	3,59	NA	0	15,35	77,33	0,26	1,15	0,13	0,02	0,76	1,55	189,44	73,04	102,4	82,49	0,77	3,43	4,43	29,34	77,45	5,11	2,93	14708,08	0	15,09	80,5	-11,71	-117,88	-6,24	0	0,7	1,42	193,9
669	1,53	8,93	0,85	0,03	0,53	0,59	203,32	43,41	86,51	5,28	0,63	3,71	5,84	57,2	82,87	33,89	0,48	NA	18,69	31,1	71,39	2,47	12,29	1,44	0,14	0,49	0,54	212,41	38,44	110,79	5,48	0,65	3,22	4,97	58,1	79,89	33,34	0,43	11467,39	10,28	32,37	73,05	1,25	5,47	0,67	0,14	0,52	0,56	196,7
670	20,55	49,74	3,89	0,08	1,58	1,58	68,82	59,41	38,74	NA	0,59	1,42	2,42	32,48	58,68	44,52	5,69	34988,33	1,59	2,25	22,11	20,42	84,93	3,92	0,49	1,29	1,29	70	41,97	52,22	NA	0,76	3,16	4,16	33,96	75,96	33,97	14,68	23516	0	2,6	23,21	16,49	85,18	3,26	0,77	1,23	1,23	71,89
671	5,39	92,45	3,69	0,09	0,46	0,74	249,47	86,03	232,19	64,86	0,94	16,17	17,17	7,85	94,17	12,22	0,19	NA	0	1,69	14,84	5,13	44,47	1,78	0,2	0,6	0,77	126,98	44,63	87,51	19,09	0,88	7,67	8,67	11,35	88,47	13,67	0,36	39269,25	18,3	2,16	29,92	4,2	29,27	2,39	0,21	0,84	1,15	207,03
672	-12,36	-22,32	-2,02	0,34	1,19	1,66	59,59	16,6	19,71	9,38	0,45	0,81	1,81	228,59	44,61	36,12	1,41	NA	0	39,45	92,2	7,97	16,56	1,88	0,75	1,63	2,03	85,96	18,94	21,65	8,78	0,52	1,08	2,08	157,66	51,87	47,42	1,52	10063,63	0	35,25	82,74	22,96	40,02	6,75	1,61	2,18	2,43	106,94
673	14,27	17,65	11,48	0,09	2,3	3,97	292,86	99,2	41,14	76,24	0,19	0,24	1,24	26,45	19,18	85,59	2,65	34201,94	1,31	9,8	46,31	14,02	19,58	10,83	0,03	1,9	2,77	281,94	132,41	62,64	62,22	0,28	0,4	1,4	24,42	28,4	55,6	2,81	35985	2,93	8,04	44,29	11,57	14,74	9,11	0,02	2,38	3,77	286,39
674	-218,27	1310,65	-362,32	0,11	0,41	0,86	390,09	207,95	697,11	317,6	1,17	-7	-6	-218,27	116,65	-187,11	NA	NA	0	0	0	40,99	109,55	25	0,77	0,79	1,6	222,62	3,04	137,41	112,35	0,63	1,67	2,67	40,99	62,58	65,51	NA	NA	0	0	0	0,13	0,46	0,05	0,28	0,33	0,88	142,09
675	4,9	20,89	2,8	0	0,97	1,28	207,95	87,85	47,03	28,64	0,77	3,26	4,26	23,6	76,54	13,15	1,31	NA	28,02	10,68	88,43	0,1	0,42	0,05	0	1,01	1,29	190,93	76,53	36,5	20,83	0,75	2,99	3,99	22,21	74,91	5,89	1,25	13435,32	25,9	11,57	117,96	1,79	7,49	0,97	0	1,01	1,35	196,03
676	-0,44	-0,44	NA	NA	NA	NA	NA	NA	NA	NA	0	0	1	-0,44	0	NA	NA	NA	0	NA	0	-19,69	-20,49	-636,53	24,82	25,74	25,74	11798,75	412,8	452,16	NA	0,04	0,04	1,04	-19,15	3,89	-506,79	NA	NA	0	17,6	-2,92	-51,99	-74,52	-21,42	2,94	3,31	3,31	149,98
677	3,32	54,08	1,65	0,21	0,64	0,82	180,92	54,15	124,85	22,67	0,94	15,28	16,28	19,58	93,86	6,51	0,16	NA	0	8,08	62,59	2,3	27,78	1,58	0,15	0,71	0,9	251,81	89,76	169,41	32,9	0,92	11,1	12,1	19,44	91,74	5,91	0,23	NA	0	11,83	62,78	4,34	24,93	1,81	0,5	0,71	0,95	151,58
678	21,22	3116,46	7,86	1	1	1	134,81	0,17	131,62	NA	0,99	145,89	146,89	21,22	99,32	21,36	NA	NA	0	0	0	-0,03	-0,09	-0,04	0,96	1,19	1,19	481,84	69,06	297,66	NA	0,63	1,7	2,7	-0,03	62,91	18,92	1,49	NA	0	0	0	-65,97	NA	-75,62	0,27	0,3	0,3	417,24
679	7,1	18,55	6,9	0,17	0,46	1,05	353,82	30,29	95,43	62,87	0,61	1,6	2,61	37,86	61,73	19,1	1,01	22965,64	12,1	29,89	72,72	5,54	14,98	5,94	0,13	0,43	0,78	391,07	46,48	132,9	56,23	0,63	1,7	2,7	30,69	62,99	14,76	0,85	21349,5	13,1	26,95	73,54	4,91	12,71	4,61	0,04	0,24	0,52	341,69
680	6,62	22,31	5,62	0,15	0,93	1,23	308,95	95,32	124,64	38,03	0,7	2,37	3,37	15,19	70,34	16,64	1,18	NA	0	7,27	39,08	7,76	21,73	5,74	0,16	0,94	1,22	269,87	92,05	118,39	33,46	0,64	1,8	2,8	17,14	64,29	23,37	1,22	40924,61	0	6,93	35,45	7,96	20,47	6,46	0,4	1,12	1,37	295,56
681	-0,28	-18,07	-5,77	0	1,01	1,01	7606,02	7458,51	7406,95	NA	0,98	64,4	65,4	-0,23	98,47	0,11	1,98	NA	0	0,89	10,93	0,04	-13,4	1,25	0	0,99	0,99	12439,82	12133,5	12302,21	NA	1	-366,51	-365,51	0,08	100,27	0,58	-0,26	35925	0	1,46	4,53	8	33,17	9,39	0,03	0,42	0,42	427,17
682	21,62	55,21	10,26	0,01	1,08	1,62	172,68	110,67	103,65	56,74	0,61	1,55	2,55	48,13	60,84	37,35	22,76	53044,55	0	12,57	48,61	20,1	43,91	10,14	0	0,89	1,81	184,09	87,32	98,01	91,08	0,54	1,18	2,18	47,46	54,22	38,15	20,85	54506,21	0	13,8	51,53	22,51	41,36	10,39	0,04	1,49	2,19	167,97
683	-7	-21,54	-4,87	0,25	0,51	0,61	252,9	34,95	144,29	14,9	0,67	2,08	3,08	9,58	67,49	5,83	0,65	NA	0	11,52	80,12	8,92	25,58	3,18	0,06	0,87	0,94	130,1	61,17	77,38	5,38	0,65	1,87	2,87	27,54	65,11	32,49	0,89	40831,66	0	6,64	29,07	-39,36	-1391,24	-13,83	0,18	0,65	0,75	127,91
684	0,04	0,23	0,03	0	0,25	1,16	247,73	45,41	179,28	170,04	0,84	5,17	6,17	51,73	83,79	2,7	1,81	NA	1,84	35,18	91,51	0,15	0,94	0,11	0,04	0,34	1,13	254,1	59,94	200,39	160,94	0,84	5,11	6,11	46,88	83,63	3,73	2,14	8236,14	0	32,53	119,62	0,08	0,64	0,07	0,03	0,25	1,1	311,76
685	10,46	49,71	14,84	0,23	1,15	1,15	516,15	370,06	401,35	0	0,79	3,75	4,75	10,46	78,95	13,25	2,18	NA	0	0	0	1,47	9,01	4,12	0,04	1,08	1,08	1025,56	877,31	841,62	NA	0,84	5,15	6,15	1,47	83,73	6,26	1,58	NA	0	0	0	-0,34	-0,37	-0,17	17,63	26,72	26,72	184,02
686	0,53	2,82	0,34	0,04	1	1,01	234,68	98,19	119,07	2,29	0,77	4,11	5,33	42,55	81,23	22,6	0,91	NA	13,66	27,09	69,85	2,67	18,62	1,67	0,02	0,83	0,85	227,57	96,46	122,13	2,21	0,82	5,73	6,96	51,62	85,63	13,22	0,69	28473,44	16,05	30,51	77,74	2,25	12,75	1,31	0,01	0,68	0,7	212,51
687	4,72	11,56	5,73	0	0,85	1,79	441,52	159,63	52,93	181,23	0,59	1,45	2,45	17,45	59,15	17,34	2,51	31839,87	31,25	15,44	49,75	5,3	10,11	6,2	0	0,54	2,05	427,28	88,26	32,08	247,69	0,48	0,91	1,91	20,63	47,59	21,07	2,9	NA	30,83	17,95	55,49	11,4	20,75	17,04	0	0,75	2,14	544,09
688	4,4	4,52	20,48	3,21	6,49	10,03	1695,32	115,38	35,23	126,42	0,03	0,03	1,03	14,69	2,8	175,36	1,23	14170,09	0	47,92	89,35	-1,86	-1,94	-9,52	0,12	3,16	5,2	1863,15	185,62	61,02	125,75	0,04	0,04	1,04	8,43	4	-34,29	1,16	10184,82	0	52,57	117,99	-0,7	-0,71	-9,21	11,43	12,83	12,83	4804,96
689	16,55	53,04	5,26	0,22	1,06	1,49	115,61	59,55	70,82	30,77	0,69	2,2	3,2	87,19	68,79	37,37	5,2	NA	0	22,44	65,56	8,4	63,17	2,96	0,3	0,76	1,17	128,79	45,75	98,47	40,72	0,87	6,52	7,52	73,18	86,71	16,83	2,36	18212,67	0	22,86	72,99	0,12	0,78	0,05	0,19	0,54	1,2	162,59
690	19,82	23,35	19,28	1,94	6,31	6,39	354,22	229,79	39,95	3,99	0,15	0,18	1,18	21,62	15,14	138,66	24,11	NA	3,62	1,75	6,27	13,74	14,93	14,89	3,63	12,14	12,27	395,52	259,55	21,97	4,01	0,08	0,09	1,09	30,62	7,98	187,82	23,67	34534,33	2,19	18,29	47,35	1,97	2,24	2,27	2,01	8	8,29	418,54
691	13,56	16,44	8,68	4,92	6,21	6,26	232,96	41,99	32,35	1,6	0,18	0,21	1,21	72,1	17,51	134,86	8,25	NA	0	37,47	68,29	5,88	8,51	4,2	2,67	3,65	3,66	260,49	67,1	68,88	0,96	0,31	0,45	1,45	80,24	30,88	48,97	NA	20745,5	0	53,07	78,95	30,95	45,29	18,09	2,28	3,75	3,76	212,76
692	4,86	14,53	2,54	0,01	0,56	1,09	190,44	50,52	61,32	50,19	0,66	1,97	2,99	27,72	66,59	16,53	1,06	18787,78	29,35	11,96	61,96	11,2	23,3	4,75	0,01	0,66	1,28	154,78	37	39,83	35,8	0,51	1,05	2,08	36,21	51,94	34,56	1,18	25161,22	23,02	10,6	53,08	8,8	20,08	4,36	0	0,85	1,23	180,17
693	-5,84	-6,93	-2,24	0,83	2,33	4,4	139,34	24,02	15,95	33,45	0,16	0,19	1,19	11,55	15,64	-11,34	1,8	18943,36	0	6,66	97,67	-13,11	-17,32	-5,24	0,4	1,14	3,01	145,74	21,21	28,82	54,79	0,24	0,32	1,32	3,58	24,29	-3,01	2,01	20403,92	0	6,67	90,84	-36,32	-52,4	-13,54	0,23	0,91	3,06	135,7
694	1,88	4,93	1,29	0,01	0,4	0,6	248,51	41,62	67,31	21,23	0,62	1,62	2,62	35,59	61,8	26,22	0,75	NA	26,5	23,01	64,9	9	18,96	5,47	0,1	0,53	0,74	221,56	34,95	73,14	17,06	0,53	1,11	2,11	46,53	52,5	41,61	0,85	23149,45	10,96	22,78	60,12	12,52	23,61	7,63	0,33	0,77	1	221,86
695	5,4	45,21	3	0,01	0,28	0,7	202,13	29,45	107,74	46,58	0,88	7,37	8,37	36,01	88,06	12,14	0,62	NA	0,73	17	73,46	5,02	29,09	2,97	0,01	0,24	0,54	215,72	33,3	144,06	43,79	0,83	4,79	5,79	32,97	82,73	13,26	0,48	17870,79	0	16,52	71,31	3,69	8,37	3,05	0,02	0,46	0,79	300,34
696	-57,94	-82,9	NA	1,12	1,14	1,14	NA	NA	NA	NA	0,3	0,43	1,43	-57,94	30,1	-85,59	1,09	NA	0	NA	0	-9,58	368,63	-12,36	0,03	0,99	0,99	470,97	434,92	451,59	NA	1,03	-39,49	-38,49	71,91	102,6	-6,2	-0,71	5218	0	105,15	107,31	-6,11	84,62	-2,08	0,3	0,94	0,94	124,04
697	41,35	48,17	32,83	7,3	7,3	7,3	289,07	NA	39,18	NA	0,14	0,17	1,17	88,89	14,17	291,69	NA	NA	0	37,76	55,34	13,69	15,63	12,25	8,84	8,84	8,84	326,53	0	36,44	0	0,12	0,14	1,14	85,45	12,4	110,37	NA	NA	0	64,19	77,97	0,94	1,05	1,16	11,18	11,18	11,18	448,36
698	14,97	73,97	5,86	0,01	0,48	1,02	142,5	46,71	101,29	55,27	0,8	3,94	4,94	92,3	79,77	30,58	0,77	NA	0	30,28	68,78	4,68	20,15	1,68	0,03	0,5	0,93	130,8	42,36	87,25	40,66	0,77	3,31	4,31	96,83	76,8	16,74	0,7	17838,15	3,69	33,03	76,91	13,99	40,77	5,38	0,01	0,55	0,97	139,9
699	15,95	-103,62	10,04	0,28	0,46	0,46	229,08	34,34	182,05	0	1,15	-7,5	-6,5	31,03	115,39	41,19	0,31	NA	0	9,49	21,76	4,01	-24,63	1,67	0,19	0,54	0,54	151,98	41,7	119,15	0	1,16	-7,14	-6,14	28,21	116,28	41,97	0,33	19844	0	10,08	35,87	1,19	2,66	0,34	0,94	1,29	1,29	104,57
700	-7,68	-61,39	-3,92	0,18	0,51	0,73	186,04	46	139,36	32,13	0,87	7	8	36,46	87,5	6,49	0,55	NA	0	22,56	78,89	1,99	-3497,04	1,01	0,11	0,95	0,97	185,14	141,01	167,8	2,13	1	-1756,42	-1755,42	31,31	100,06	7,62	0,75	16949,71	0	14,87	73,3	-4,45	98,12	-1,98	0,21	0,84	0,9	161,98
701	3,62	32,66	1,94	0,13	1,1	1,1	194,76	162,96	167,53	NA	0,89	8,05	9,02	9,09	88,91	10,32	3,59	NA	0	2,93	36,64	27,71	79,44	12,31	0,43	1,45	1,45	162,19	103,97	101,76	NA	0,65	1,87	2,87	42,48	65,11	47,31	6	73878,75	0	6,56	26,74	29,55	50,16	13,41	0,65	2,28	2,28	165,24
702	-68,15	-133,12	-22,6	0,6	1,55	1,82	120,72	45,55	48,15	13,56	0,49	0,95	1,95	114,06	48,81	-123,87	2,05	NA	0	60,43	133,77	2,44	4,98	0,75	1,46	1,98	2,43	112,68	17,16	32,81	14,88	0,38	0,78	2,04	154,13	50,95	28,11	1,88	10733	0	46,83	90,61	-6,7	-17,42	-2,07	1,14	1,53	1,8	112,59
703	9,57	11,37	11,98	0,21	5,35	5,58	455,61	340,27	66,2	15,62	0,16	0,19	1,19	14,28	15,8	74,94	4,7	NA	0	5,89	26,92	6,62	7,73	9,6	1,12	6,03	6,31	529,51	345,97	70,45	19,7	0,14	0,17	1,17	11,17	14,41	60,31	5,75	33520,93	0	6,61	33,04	0,82	0,91	1,52	0,76	8,3	9,02	673,9
704	7,88	14,7	3,76	-0,09	0,79	2,17	173,71	2,93	71,14	99,47	0,46	0,87	1,87	49,39	46,43	31,27	5,7	NA	0	19,81	70,42	6,36	11,35	3,34	0,37	1,09	2,4	191,38	0,42	75,77	100,9	0,44	0,78	1,78	45,68	43,94	25,89	16,2	18337,56	0	20,61	74,49	8,07	31,12	4,03	0,17	0,56	1,37	181,83
705	0,47	3,51	0,36	0	0,62	0,77	282,22	121,5	165,83	28,87	0,77	5,8	7,5	6,14	86,66	5,77	0,44	NA	17,41	4,4	50,51	0,76	4,48	0,57	0,04	0,77	0,98	272,25	99,42	120,93	29,39	0,73	4,25	5,86	7,16	82,93	8,31	0,77	13686,38	27,1	4,77	42,02	0,08	0,45	0,07	0,06	0,56	0,99	333,41
706	0,57	1,77	0,55	0,05	0,61	1,44	349,92	83,64	76,46	128,02	0,67	2,08	3,09	24,16	67,69	6,68	1,3	NA	36,52	22,68	79,48	0,12	0,38	0,12	0,02	0,43	1,09	349,54	80,24	62,68	133	0,65	2,01	3,09	21,5	67,68	6	0,88	10497,6	39,56	20,47	81	0,02	0,05	0,02	0,07	0,43	1,17	369,81
707	15,73	26,63	7,34	0,54	1,62	2,14	169,94	70,21	64,71	34,24	0,41	0,69	1,69	46,1	40,95	52,3	3,55	NA	0	14,18	53,16	6,44	9,13	3,01	0,74	2,23	2,68	170,77	67,2	45,53	20,87	0,29	0,42	1,42	39,49	29,41	46,72	2,65	27849,57	0	15,46	65,13	-1,36	-4,13	-0,68	0,3	0,86	1,04	183,42
708	3,59	6,34	4,23	0,87	2,78	3,96	429,61	149,84	78,48	93,88	0,43	0,77	1,77	16,69	43,38	26,01	2,13	7870,5	0	15,47	53,87	0,96	1,57	1,27	1,81	4,14	6,16	482,37	133,57	57,47	117,98	0,39	0,64	1,64	14,62	38,99	15,48	2,41	9359,78	0	18,06	72,84	1,77	3,03	2,06	1,33	3,68	5,12	422,52
709	37,65	38,8	66,95	33,87	34,35	34,35	647,31	1,12	18,64	0	0,03	0,03	1,03	40,65	2,96	1270,23	NA	NA	0	5,34	6,16	38,82	38,95	50,93	370,14	397,89	397,89	478,87	5,21	1,19	NA	0	0	1	42,24	0,34	11295,9	NA	NA	0	4,48	6,66	65,85	66,68	35,84	90,44	115,55	115,55	198,11
710	-1,83	1,94	-1,63	0,08	0,17	0,32	324,39	53,47	508,47	81,25	1,94	-2,06	-1,06	3,46	194,17	3,47	-1,33	3991,6	0	4,71	42,17	-17,57	16,25	-25,29	0,07	0,15	0,27	525,35	106,33	1046,76	125,8	2,08	-1,92	-0,92	-12,4	208,13	-5,21	-2,38	-1421,4	0	7,45	-120,51	-8,02	180,19	-21,08	0,02	0,42	0,44	956,61
711	41,64	88,15	43,96	0,07	0,76	0,76	384,27	137,68	139,53	0	0,53	1,12	2,12	51,24	52,76	116,58	0,79	NA	15,71	10,13	13,28	9,12	14,99	26,3	0,04	0,88	0,88	1052,6	338,1	274,13	0	0,39	0,64	1,64	18,3	39,14	23,31	0,93	NA	12,32	26,47	70,84	2,02	3,01	1,82	0,21	0,66	0,66	329,21
712	1,53	2,5	0,09	0,05	2,58	2,58	20,69	20,07	7,93	NA	0,39	0,63	1,63	1007,08	38,74	3,95	NA	NA	0	57,15	99,63	-54,09	120,88	-18,46	0,63	4,85	4,85	124,55	21,64	5,14	0	1,45	-3,23	-2,23	112,35	144,74	-19,89	1,2	NA	0	56,79	120,64	NA	NA	NA	NA	NA	NA	NA
713	7,68	21,12	2,25	0,14	0,77	1,38	106,65	42,08	66,88	41,14	0,64	1,75	2,75	23,18	63,64	30,79	3,09	NA	0	4,54	38,83	7,9	54,63	4	0,15	0,36	0,63	184,83	32,02	155,66	42,48	0,86	5,91	6,91	17,72	85,53	13,48	0,32	20089,8	0	4,97	38,22	3,19	18,76	1,71	0,08	0,25	0,63	195,35
714	1,01	25,66	6,83	0,89	0,89	1,04	2452,23	0	2326,97	349,35	0,96	24,3	25,3	3,5	96,05	1,16	NA	3253,33	0	16,72	63,2	21,46	91	15,1	0,04	0,08	1,19	256,76	7,79	193,22	218,31	0,76	3,24	4,24	24,99	76,42	28,53	2,64	33886	0	2,48	11,93	4,14	89,44	4,75	0,03	0,6	1,03	418,17
715	0	0	NA	NA	NA	NA	NA	NA	NA	NA	0	0	1	0	0	NA	NA	NA	0	NA	NA	0	0	NA	NA	NA	NA	NA	NA	NA	NA	NA	NA	1	0	0	NA	NA	NA	0	NA	NA	0	0	NA	NA	NA	NA	NA
716	16,63	33,35	9,6	0,17	0,33	0,56	210,1	16,19	62,92	22,68	0,5	1	2,01	32,55	50,14	62,72	0,68	NA	16,15	9,19	37,48	17,95	31,15	10,22	0,04	0,5	0,86	207,77	35,67	48,45	28,16	0,41	0,72	1,73	35,68	42,36	80,87	0,86	30042,18	14,08	10,09	39,37	18,46	32,33	9,94	0,16	0,63	1,06	195,88
717	0	0	NA	0,13	5,05	5,05	NA	NA	NA	NA	0,99	153,69	154,69	0	99,35	0	NA	NA	0	NA	NA	0	0	NA	0,13	5,05	5,05	NA	NA	NA	NA	0,99	153,69	154,69	0	99,35	0	NA	NA	0	NA	NA	0	0	NA	0,13	5,05	5,05	NA
718	-26,33	202,72	-319,51	0,02	0,11	0,11	1104,11	438,1	4935,28	0	1,13	-8,7	-7,7	-26,33	112,99	2,6	-0,15	NA	0	0	0	-5,99	31,67	-18,64	0,26	0,34	0,34	1135,14	107,11	1328,08	0,3	1,19	-6,29	-5,29	-5,99	118,92	19,42	-0,33	NA	0	0	0	33,79	-1713,8	30,58	0,09	0,42	0,42	329,34
719	54,46	66,5	7,5	2,96	4,84	4,84	50,14	16,67	8,84	NA	0,18	0,22	1,22	84,45	18,11	364,12	7,19	NA	0	4,13	26,74	32,21	35,09	8,04	8,59	10,01	10,01	91,14	10,26	7,2	NA	0,08	0,09	1,09	53,98	8,21	532,5	4,89	26573	0	5,44	32,22	18,85	22,08	7,03	3,79	6,23	6,23	135,66
720	0,15	0,28	0,08	0,02	1,01	2,17	195,48	88,59	89,13	104,78	0,46	0,86	1,86	58,9	46,12	0,32	NA	NA	0	31,55	98,22	0,64	1,09	0,35	0,05	1,13	2,55	200,12	83,55	77,35	111,11	0,41	0,69	1,69	38,07	40,82	1,58	NA	NA	0	20,52	257,26	0,01	0,12	0,05	0,84	0,92	1,08	1569,53
721	1,17	21,65	0,36	0,27	0,32	0,84	111,37	4,33	65,33	47,52	0,95	17,48	18,48	19,95	94,59	9,57	0,59	9426,2	22,4	5,75	56,81	-14,32	1641,83	-3,78	0,34	0,42	0,83	96,34	7,25	58,55	34,81	1,01	-115,65	-114,65	10,29	100,87	-0,82	0,37	7295	27,76	6,5	78,59	0,16	-34,57	0,07	0,15	0,32	0,76	154,1
722	-0,36	-0,86	-0,16	0,07	1,12	1,13	161,69	96,36	90,6	0,49	0,58	1,37	2,37	39,02	57,79	39,19	1,22	NA	0,7	17,49	70,73	18,9	40,22	7,29	0,4	1,48	1,48	140,77	78,69	73,05	0,29	0,53	1,13	2,13	56,91	53,01	66,43	2,18	21560,17	0	14,66	54,04	-1,07	-2,58	-0,48	0,26	1,3	1,41	161,55
723	7,67	48,59	2,47	0,28	0,8	1,33	117,23	27,7	79,72	43,41	0,84	5,33	6,33	39,44	84,21	14,06	3,81	8494,68	9,75	10,23	63,94	0,06	0,55	0,03	0	0,46	0,93	184,82	45,67	89,76	54,99	0,89	8,5	9,5	23,57	89,48	4	0,89	11330,06	37,9	11,91	72,67	-12,4	-809,85	-4,74	0,2	0,38	0,65	139,12
724	9,27	20,24	7,32	0,08	0,97	1,18	288,36	96,73	110,48	23,25	0,46	1,01	2,18	21,71	54,22	38,75	0,88	50856,56	0	9,83	36,81	13,16	31,78	10,25	0,01	1,08	1,47	283,52	77,7	75,07	29,86	0,42	1,01	2,42	25,02	58,6	45,03	1,15	52712,24	0	9,24	36,29	10,94	26,94	6,58	0,01	1,11	1,36	218,89
725	55,81	79,21	4,4	3,42	3,44	3,44	28,69	0,15	8,25	NA	0,3	0,42	1,42	177,84	29,54	188,93	NA	NA	0	9,62	63,47	31,02	49,75	5,16	2,3	2,69	2,69	60,69	8,55	22,27	NA	0,38	0,6	1,6	89,96	37,66	82,36	NA	19276,75	0	9,8	59,83	29	29,97	8,31	25,51	38,11	38,11	104,36
726	-0,43	-1,17	-0,93	0,02	0,56	1,25	787,69	173,4	297,59	223,43	0,6	1,62	2,71	14,71	63,08	11,99	0,76	5414,11	2,58	32,77	119,21	0,53	1,29	1,03	0,01	0,4	0,97	716,51	140,31	322,16	207,68	0,57	1,4	2,46	16,93	59,31	14,04	0,81	515,67	5,26	32,2	1315,46	0,67	1,37	1,5	0,02	0,31	0,98	815,72
727	-19,31	204,29	-68,58	0,01	1,59	1,59	1292,39	662,19	418,95	0	1,09	-11,58	-10,58	-19,31	109,45	-13,41	1,4	NA	0	0	0	9,05	1453,25	76,58	0,19	0,87	0,87	3087,49	1078,24	1578,78	NA	0,99	159,52	160,52	9,05	99,38	12,24	0,88	NA	0	0	0	-24,36	103,52	-596,84	0,2	0,45	0,45	8918,1
728	24,2	92,05	10,94	0,6	1,22	1,22	164,54	68,77	110,81	0	0,74	2,8	3,8	35,78	73,71	34,23	9,51	NA	0	5,23	26,87	38,97	86,44	8,69	0,9	1,61	1,61	81,42	25,59	35,92	NA	0,55	1,22	2,22	65,61	54,92	75,24	10,3	72114	0	5,94	33,24	4,03	57,89	1,65	0,19	1,07	1,07	149,46
729	7,39	19,31	3,69	0,36	1,11	1,5	181,53	76,89	95,17	40,1	0,59	1,54	2,61	21,37	61,72	21,07	2,82	13166,46	4,14	6,97	54,89	2,19	7,23	1,21	0,03	1,2	1,21	202,67	152,82	105,08	1,3	0,68	2,25	3,3	18,71	69,74	8,79	1,67	32335,33	14,99	9,18	67,83	1,3	7,63	1,33	0,06	1,12	1,12	372,7
730	52,43	78,2	42,2	1,09	1,8	3,03	292,97	67,91	95,5	119,41	0,33	0,49	1,49	63,85	32,96	159,07	NA	NA	0	9,19	14,93	17,58	25,89	21,26	0,91	1,33	3,11	441,3	58,46	139,74	252,4	0,32	0,47	1,47	26,39	32,1	54,76	NA	NA	0	10,65	28,56	11,45	18,14	16,84	0,96	1,06	2,71	535,17
731	23,38	40,56	32,7	2,22	2,36	2,36	509,22	30,56	213,41	0	0,42	0,74	1,74	23,38	42,37	55,16	NA	NA	0	0	0	0,27	2,77	0,09	0,15	0,74	0,93	126,91	63,85	109,1	21,65	0,9	9,26	10,26	128,47	90,25	0,3	0,57	12004,33	0	44,57	96,8	9,22	55,3	4,03	0,41	1,06	1,07	158,89
732	6,71	16,94	4,86	0,02	0,32	0,69	263,73	40,08	98,9	50,37	0,6	1,52	2,52	17,06	60,39	18,93	0,74	20707,91	21,42	7,5	42,43	4,66	15,64	3,59	0,01	0,13	0,56	281,17	20,96	105,39	78,05	0,7	2,36	3,36	14,04	70,23	12,95	0,56	NA	31,02	7,23	40,14	9,9	27,12	6,88	0,03	0,07	0,6	252,76
733	8,29	18,6	1,39	0,2	7,89	7,89	60,9	30,52	3,97	0,03	0,55	1,25	2,25	92,48	55,46	106,08	1,97	NA	0	14,09	47,87	0	0	NA	0,45	0,83	0,83	NA	NA	NA	NA	0,63	1,73	2,73	0	63,32	0	0,83	0	0	NA	NA	4,9	12,7	1,44	2,45	3,25	3,26	107,26
734	0,23	0,52	0,07	0,75	1,8	1,8	99,87	61,6	59,02	0	0,56	1,25	2,25	0,23	55,65	0,41	NA	NA	0	0	0	13,86	34,97	28,78	0,57	1,37	1,66	757,95	359,96	451,27	132,15	0,6	1,52	2,52	13,86	60,37	22,96	NA	NA	0	0	0	-0,63	-1,35	-0,23	0,38	1,56	1,87	132,83
735	0,75	5,32	0,45	0,17	0,84	1,19	217,95	100,79	152,6	54,81	0,86	6,1	7,1	55,82	85,91	9,48	0,96	NA	0	32,97	87,3	0,13	0,7	0,07	0,32	0,92	1,35	190,69	69,01	116,55	51,86	0,81	4,24	5,24	65	80,93	8,3	1,26	NA	0	33,89	88,1	-0,05	-0,28	-0,03	0,28	0,77	1,29	243,77
736	1,82	1,99	1,83	3,69	11,17	11,17	366,79	228	30,48	0	0,08	0,09	1,09	95,9	8,4	21,65	15,56	NA	0	94,8	96,8	0,84	0,91	0,82	11,62	11,62	11,62	357,88	NA	28,51	NA	0,08	0,09	1,09	94,54	8,08	10,39	15,7	5822	0	91,87	97,84	2,6	2,83	2,51	8,8	11,88	11,88	351,62
737	0,12	0,65	0,1	-0,05	0,73	1,04	326,94	199,97	258,58	83,04	0,82	4,56	5,56	19,92	82,02	2,55	1,19	14462,8	1,52	17,79	84,34	0,08	0,51	0,1	0,07	0,6	1,03	480,67	211,19	380,93	174,84	0,85	5,72	6,72	14,28	85,12	1,66	1,17	NA	4,31	18,71	85,16	0,01	0,04	0,01	0,11	0,54	1,03	602,16
738	3,56	8,54	2,04	0,01	0,82	1,48	208,56	77,99	84,52	65,15	0,51	1,23	2,4	29,93	58,26	23,59	1,56	16919,07	9,4	15,11	72,95	0,51	1,19	0,29	0,05	1,02	1,77	209,12	79,66	75,14	63,73	0,51	1,19	2,33	29,22	57,04	17,39	1,92	NA	13	16,45	88,5	4,35	10,6	2,4	0,01	0,9	1,45	200,87
739	-4,48	-4,69	-1,97	12	23,65	23,79	114,67	77,47	6,65	0,96	0,04	0,05	1,05	50,76	4,4	-101,82	NA	NA	0	24,27	106,32	4,84	5,44	2,48	7,24	8,91	8,97	186,89	34,37	20,56	1,08	0,11	0,13	1,13	17,06	11,15	43,38	NA	NA	0	6,26	54,34	25,36	42,78	5,18	0,15	0,98	1,05	74,29
740	-6,95	-493,06	-10,12	-0,11	0,07	0,08	530,53	44,61	249,76	2,94	0,98	69,91	70,99	11,32	98,59	7,5	0,53	NA	0,47	26,62	64,39	-2,47	-404,26	-2,97	0	0,42	0,44	438,41	55,44	109,93	2,85	0,99	162,35	163,45	19,28	99,39	15,16	0,79	30058,23	5,36	26,13	51,62	0,04	6,11	0,04	0,01	0,4	0,45	433,65
741	50,89	59,98	44,1	5,85	6,13	6,6	214,91	13,39	47,3	22,12	0,15	0,18	1,18	50,89	15,16	335,65	NA	NA	0	0	0	66,09	69,55	47,07	17,29	17,71	20,08	259,95	5,37	12,77	30,72	0,05	0,05	1,05	66,09	4,98	1327,24	NA	NA	0	0	0	28,23	45,94	38,29	2,27	2,5	2,59	493,81
742	22,36	26,88	11,44	4,73	5,02	6,15	186,23	6,55	22,5	25,75	0,17	0,2	1,2	134,96	16,83	174,82	3,49	11398,51	0	57,61	76,54	32,03	42,61	9,64	1,95	2,19	3,88	109,89	3,74	16,04	27,5	0,25	0,33	1,33	229,23	24,81	167,99	1,88	11093,28	0	59,37	80,03	15,88	25,26	5,14	0,94	1,23	2,03	117,76
743	13,09	62,46	6,52	0,04	1,89	1,89	181,38	156,44	84,42	0	0,79	3,77	4,77	141,9	79,04	20,37	2,51	NA	0	64,19	87,03	3,2	8,66	3,05	0,05	1,81	1,81	347,71	283,85	161,96	NA	0,63	1,71	2,71	16,1	63,08	12,55	3,14	5085,13	0	12,29	65,5	36,96	91,11	25,93	0,57	1,6	1,71	255,33
744	7,34	48,73	9,27	0	0,48	0,48	460,23	185,22	386,66	0	0,85	5,64	6,64	7,34	84,95	8,64	0,25	NA	0	0	0	6,11	59,04	14,12	0,1	1,48	1,48	843,81	432,75	312,55	NA	0,9	8,67	9,67	6,11	89,65	14,78	0,23	NA	0	0	0	-13,7	236,43	-197,52	0,13	0,53	0,61	5247,77
745	0,45	2,01	0,96	0,12	0,57	0,61	778,88	163,93	365,48	14,89	0,47	2,11	4,45	0,45	77,53	18,8	0,32	NA	0	0	0	0,33	1,37	0,73	0,27	0,59	0,64	805,27	124,93	399,96	20,26	0,5	2,07	4,11	0,33	75,66	16,92	0,36	NA	0	0	0	-4,39	-17,4	-8,95	0,19	0,41	0,41	741,5
746	7,31	7,4	2,71	55,29	55,29	55,29	134,84	NA	1,57	NA	0,01	0,01	1,01	7,31	1,17	3577,64	2,85	NA	0	0	0	22,08	23,76	15,37	14,73	14,73	14,73	254,04	NA	16,99	NA	0,07	0,07	1,08	22,08	7,05	691,9	NA	NA	0	0	0	-2,15	-2,16	-1,99	145,63	145,63	145,63	336,86
747	26,49	28,3	26,41	9,28	10,8	17,81	362,8	24,47	16,07	114,21	0,06	0,07	1,07	60,02	6,39	431,87	4,71	NA	0	33,42	51,33	24,84	26,29	28,88	15,45	16,22	21,79	424,38	12,67	16,36	92,32	0,06	0,06	1,06	51	5,52	464,2	6,48	47141,56	0	30,42	45,08	19,21	20,16	25,62	20,46	21,56	27,24	485,43
748	-5,75	-14,97	-3,77	0,18	1,28	1,6	238,53	155,69	141,39	45,15	0,62	1,6	2,6	14,94	61,61	-4,88	9,55	NA	0	13,56	110,83	0,23	0,76	0,12	0,29	1,1	1,4	194,97	107,38	132,54	40,77	0,7	2,36	3,36	19,12	70,22	0,45	9,92	13525	0	10,09	95,67	1,74	5,3	1,24	0,44	1,2	1,42	259,05
749	7,9	71,96	2,39	0,11	1,18	1,2	110,27	97,32	90,84	1,89	0,89	8,11	9,11	142,94	89,02	8,88	NA	15106,47	0,01	40,91	91,93	5,06	25,06	0,99	0,03	1,23	1,26	71,37	66,41	42,1	1,51	0,79	3,94	4,95	195,25	79,81	6,37	NA	16334,9	18,8	37,19	95,21	3,68	14,05	0,8	0,36	1,48	1,51	78,72
750	-5,73	-6,95	-1,94	2,33	5,07	5,07	79,22	58,71	21,4	0	0,18	0,21	1,21	-5,73	17,56	-32,63	9,35	NA	0	0	0	-0,03	-0,15	-0,02	0,2	0,49	0,49	213,84	48,75	170,68	NA	0,81	4,26	5,26	20,46	81	7,32	0,32	7400	0	12,01	68,04	-42,38	135,79	-14,14	0,44	0,62	0,62	121,46
751	-38,12	-45	-48,4	5,98	6,54	6,54	311,07	39,08	69,87	0	0,15	0,18	1,18	36,87	15,29	-249,36	NA	NA	0	95,21	199,28	25,33	29,37	16,46	7,65	7,65	7,65	237,22	NA	30,59	NA	0,14	0,16	1,16	121,53	13,74	184,3	NA	7156	0	62,52	75,99	2,38	2,78	1,88	7,18	7,18	7,18	287,32
752	-1,6	-6,11	-1,22	0,13	0,98	1,01	276,96	160,66	189,04	5,7	0,74	2,81	3,81	16,73	73,76	4,85	1,01	3792,25	0	13,95	147,12	-37,21	1554,08	-32,83	0,08	0,69	0,71	321,99	188,56	312,05	6,93	1,02	-42,76	-41,76	-11,22	102,39	-25,62	0,02	-2259,75	0	22,93	-263,71	0,41	-30,02	0,29	0,12	0,81	0,84	253,01
753	26,31	116,04	3,89	0,18	1,43	1,51	53,86	44,42	35,32	2,65	0,77	3,41	4,41	476,47	77,33	34,02	NA	8841,42	0	66,61	93,74	10,22	34,9	1,74	0	1,52	1,61	62,24	58,14	38,22	3,28	0,71	2,42	3,42	423,49	70,72	14,45	NA	9237,99	0	70,48	96,92	4,84	15,01	0,86	0,01	1,66	1,74	64,98
754	1,93	-5,91	0,67	0	0,33	0,72	125,52	52,37	161,51	64,43	1,33	-4,06	-3,06	78,6	132,69	2,9	-5,4	NA	0	26,44	101,15	40,93	1227,25	12,4	0,08	0,27	0,93	110,61	19,1	101,73	68,36	0,97	28,98	29,98	123,32	96,66	44,73	0,72	19665,38	0	24,97	64,27	1,95	50,09	1,05	0,04	0,39	0,96	196,3
755	1,1	4,32	0,75	0,04	0,31	0,43	248,35	34,86	91,78	16,01	0,75	2,93	3,93	22,58	74,55	26,98	0,59	19584,42	15,95	14,66	47,52	10,74	33,84	7,6	0,55	0,9	0,93	258,35	52,28	108,26	4,86	0,68	2,15	3,15	31,24	68,27	39,65	0,91	20124	15,09	14,51	37,77	3,69	9,77	2,79	0,51	0,78	0,92	274,93
756	10,96	45,4	11,4	0,05	0,47	0,75	379,71	89,12	186,08	62,18	0,76	3,14	4,14	25,79	75,86	29,56	0,71	60862,75	15,95	15,43	34,61	-6,3	-67,12	-13,51	0,04	0,36	0,56	780,46	123,99	309,61	77,4	0,91	9,65	10,65	3,94	90,61	3,29	0,67	27513,2	29,6	21,97	62,65	5,87	44,04	8,68	0,01	0,27	0,46	538,43
757	49,15	57,73	15,19	1,01	2,63	3,18	112,5	26,06	16,04	9,01	0,15	0,17	1,17	58,27	14,87	362,9	1,61	NA	0	2,82	12,3	52,26	57,87	14,75	3,03	6,18	6,57	103	29,54	9,37	3,66	0,1	0,11	1,11	60,95	9,7	721,66	2,38	NA	0	2,45	9,29	45,5	51,09	25,74	6,17	8,06	8,47	205,91
758	2,81	11,57	2,08	0	0,34	0,56	268,98	53,21	125,36	36,71	0,73	3,01	4,12	17,82	75,71	19,97	0,47	22532,44	12,92	11,09	65,85	-4,03	-18,28	-3,09	0	0,32	0,52	280,39	51,15	133,68	31,67	0,75	3,41	4,54	12,41	77,98	13,26	0,46	NA	16,89	12,62	95,73	-4,26	-23,38	-3,06	0	0,34	0,56	261,53
759	0,52	12,18	0,29	0,04	1,03	1,03	206,4	193,72	195,06	NA	0,96	22,63	23,63	5,69	95,77	1,89	3,19	14271,83	0	2,93	67,86	-0,13	-3,28	-0,07	0,05	0,98	1,04	207,03	183	195,25	11,14	0,96	24,03	25,04	7,34	96,01	0,96	9,44	12845,33	0	4,24	98,22	0,26	7,72	0,15	0	0,93	1,03	212,14
760	4,57	23,84	1,85	0,16	0,85	1,01	147,06	60,46	86,36	14,01	0,81	4,22	5,22	53,07	80,83	14,77	1	31385,69	15,82	19,6	77,57	5,62	29,13	2,01	0,04	1,03	1,16	130,32	62,65	63,15	8,44	0,81	4,18	5,18	48,91	80,7	16,85	1,16	24300,4	22,36	15,46	72,11	2,9	24,4	1,16	0,14	0,77	0,8	145,81
761	34,82	-25,38	5,24	0,07	0,24	0,71	54,81	12,6	69,21	36,38	2,37	-1,73	-0,73	82,13	237,21	14,69	NA	10368	12,68	7,12	53,28	2,85	-7,02	1,13	0,61	1,19	1,33	144,5	61,49	107	15,61	1,41	-3,47	-2,47	28,22	140,54	2,03	NA	5930,5	0	10,04	78,99	-4,1	9,38	-1,8	0,91	1,15	1,15	159,97
762	9,65	11,04	11,08	2,6	4,26	7,04	418,09	64,57	38,94	109,89	0,13	0,14	1,14	21,68	12,64	108,11	2,68	NA	0	13,82	41,9	8,31	9,31	9,29	3,06	5,27	9,61	407,96	61,46	27,79	122,31	0,11	0,12	1,12	20,8	10,68	111,87	2,76	32947,42	0	13,95	44,99	7,36	8,39	8	1,3	3	7,72	395,48
763	-21,79	-30,3	-59,66	0,12	3,48	3,48	996,63	881,84	261,87	NA	0,28	0,39	1,39	14,96	28,08	-40,29	9,82	8090,5	0	100,62	131,63	-12,55	-15,1	-15,32	0,38	6,69	6,69	445,74	402,61	63,82	NA	0,17	0,2	1,2	68,06	16,92	-33	29,52	7924,5	0	98,44	110,85	NA	-322,77	18,44	0	0	0	NA
764	90,91	-24,79	9,96	0	0,25	0,25	39,88	36,31	144,89	NA	4,67	-1,27	-0,27	175,59	466,73	37,37	-52,37	NA	99,39	9,28	27,79	54,46	562,5	38,28	0,23	0,99	0,99	256,54	148,84	195,87	NA	0,9	9,33	10,33	66,91	90,32	65,5	0,99	26052	12,91	8,76	20,37	18,23	76,86	16,83	0,06	0,8	0,8	336,07
765	14,34	20,13	7,6	2	2,17	3,53	193,01	7,76	44,98	62,22	0,29	0,4	1,4	100,65	28,76	67,17	4,33	10176,62	0	45,77	81,11	12,19	20,16	7,44	0,98	1,26	2,45	222,85	22,12	78,66	94,51	0,4	0,65	1,65	80,31	39,51	38,06	4,99	9950,57	0	41,59	81,35	12,78	19,44	5,96	1,43	1,79	2,82	169,74
766	-21,98	-413,88	-170,75	0	0,01	0,08	2827,99	16,88	2630,81	173,59	0,95	17,83	18,83	-14,46	94,69	-13,56	0,06	NA	0	58,39	-406,59	8,05	58,55	43,5	0	0,06	0,11	1971,26	106,46	1666,3	70,37	0,86	6,27	7,27	13,33	86,24	19,49	0,15	44425	0	28,47	61,16	14,24	50,15	103,85	0	0,24	0,24	2655,12
767	-1,34	-3,89	-0,51	0,27	0,55	1,52	138,07	24,82	88,24	87,05	0,65	1,9	2,91	77,72	65,67	0,99	38,77	NA	0	29,99	96,07	-6,65	-15,82	-1,97	0,56	0,7	1,79	107,9	8,2	59,02	64,94	0,56	1,34	2,38	88,04	57,93	-9,56	NA	NA	0	27,99	100,16	-3,54	-12,06	-1,45	0,38	0,51	1,45	149,21
768	23,04	38,6	8,99	0,02	2,31	2,36	142,03	123,48	52,96	2,77	0,4	0,67	1,68	27,5	40,31	67,53	6,75	66143	0,71	1,74	12,01	15,48	27,03	6,69	0,06	0,85	1,11	157,7	43,53	58,33	17,5	0,43	0,74	1,75	34,21	42,71	48,45	1,08	30296	4,35	8,09	42,56	9,89	20,41	4,93	0,06	1,04	1,16	181,28
769	0,56	0,71	0,24	6,64	6,64	6,64	155,33	NA	23,14	NA	0,21	0,26	1,26	111,26	20,94	2,68	NA	NA	0	47,24	99,12	3,55	3,99	1,75	10,16	10,17	10,17	179,94	0,1	17,45	NA	0,11	0,12	1,12	74,19	10,98	32,37	NA	6385	0	34,82	94,05	1,36	1,6	0,69	8,13	8,16	8,16	183,37
770	2,59	22,96	0,8	-0,11	0,55	1,03	112,19	64,27	82,8	48,13	0,89	7,85	8,85	59,42	88,7	6,42	1,33	NA	13,44	17,51	82,45	0,97	8,97	0,4	0,03	0,6	1,15	150,03	69,3	108,78	68,22	0,89	8,23	9,23	52,36	89,16	3,87	3,36	10344,77	15,09	21,12	87,25	0,99	9,53	0,36	0,11	0,74	1,21	132,04
771	3,81	16,27	3,53	0,07	0,19	0,48	338,04	23,25	191,94	55,62	0,77	3,27	4,27	36,71	76,61	13,97	0,57	NA	16,65	30,56	74,03	1,11	4,05	0,96	0,03	0,19	0,44	314	29,75	178,84	45,16	0,73	2,64	3,64	37,34	72,53	11,69	0,55	13818,31	12,8	31,17	80,72	0,05	0,16	0,04	0,15	0,23	0,48	321,34
772	9,23	-21,9	2,18	3	3,91	7,13	85,9	7,08	9,43	30,72	1,42	-3,37	-2,37	139,48	142,14	9,78	3,89	NA	0	30,74	86,04	7,48	-20,96	1,84	1,23	1,99	4,41	89,93	11,4	16,34	40,1	1,36	-3,8	-2,8	144,85	135,66	8,07	3,71	20564,82	0	33,85	90,02	11,6	-41,96	2,53	1,69	2,2	4,76	79,29
773	2,96	8,65	1,56	0,83	1,48	1,54	191,77	80,04	122,99	7,57	0,66	1,92	2,92	111,86	65,78	4,5	NA	12290,5	0	57,37	98,3	25,03	36,36	14,01	2,17	3,31	3,33	204,31	68,66	60,44	1,08	0,31	0,45	1,45	121,48	31,15	80,35	NA	17560	0	53,99	75,15	19,15	25,83	14,44	2,85	4,06	4,06	274,52
774	19,37	37,64	6	0,2	1,63	1,64	112,83	73,8	46,28	0,44	0,49	0,94	1,94	85,93	48,55	61,28	2,17	NA	4,79	20,63	65,29	57,47	75,64	16,58	0,8	3,19	3,21	105,27	54,96	21,21	0,48	0,24	0,32	1,32	132,7	24,02	280	2,68	33953,73	1,73	21,7	47,78	25,94	34,76	12,53	1,67	3,57	3,58	175,84
775	-3	-6,64	-3,11	0,09	0,42	0,8	378,12	34,29	101,16	44,18	0,55	1,21	2,21	4,03	54,85	10,01	0,92	NA	19,49	7,3	59,19	0,18	0,39	0,18	0,04	0,53	0,89	357,5	52,02	99,04	42,51	0,54	1,19	2,19	7,28	54,27	14,78	0,94	16502,47	17,35	6,95	48,16	2,13	4,17	1,93	0,12	0,53	1,13	329,45
776	3,09	8,08	2,03	0,04	1,14	1,15	239,35	121,25	110,55	1,3	0,62	1,61	2,62	14,68	61,8	18,89	1,14	22577,25	0	7,62	41,95	0,91	2,33	0,66	0,03	1	1,01	263,57	132,1	136,14	0,13	0,6	1,53	2,55	7,41	60,77	16,47	0,99	16973	0	4,69	31,04	0,44	1,25	0,37	0,06	1,23	1,25	300,84
777	7,41	37,68	4,32	0,06	0,3	0,61	212,22	22,71	29,55	28,53	0,8	4,09	5,09	24,95	80,34	21,09	0,75	NA	62,17	10,23	45,16	5,42	21,87	3,48	0,13	0,43	0,79	234,38	27,99	39,2	33,73	0,75	3,04	4,04	23,61	75,24	19,83	0,87	48627,7	52,17	11,68	47,04	7,81	30,58	5,05	0,19	0,54	0,8	235,37
778	-1,95	-187,56	-3,41	0,82	0,99	0,99	635,9	106,01	622,36	0,03	0,99	95,12	96,12	31,07	98,96	-1,16	0,56	NA	0	57,69	102,45	0,39	20,05	0,37	0,56	0,88	0,88	343,15	104,36	331,81	0,33	0,98	50,05	51,05	94,58	98,04	1,89	0,14	156403	0	88,55	97,66	1,23	27,65	0,62	0,31	0,88	0,88	183,94
779	-2,36	-2,36	NA	NA	NA	NA	NA	NA	NA	NA	NA	NA	1	-2,36	0	NA	NA	NA	0	NA	NA	5,64	58,13	10,41	0,27	0,28	0,28	673,08	7,06	599,39	NA	0,9	9,3	10,3	5,64	90,29	6,25	0,13	NA	0	0	0	2,06	28,6	1,78	0,33	0,62	0,62	315,14
780	0,08	0,15	0,17	0,11	1,97	2,08	762,37	214,25	114,85	12,78	0,24	0,42	1,77	2,43	43,55	25,16	0,91	NA	5,69	4,91	40,95	-1,36	-2,55	-3,15	0,01	1	1,3	847,74	163,03	164,99	51,11	0,3	0,57	1,88	1,64	46,86	11,54	0,72	23841,58	0	6,96	57,86	-4,22	-8,7	-9,42	0,02	0,86	1,21	812,58
781	0,91	2,79	0,23	-0,54	1,24	1,41	92,61	59,6	59,75	10,66	0,67	2,05	3,05	19,75	67,25	4,94	4,3	NA	0	4,79	76,38	0,4	1,03	0,14	-0,61	1,33	1,59	127,25	66,69	72,8	19,51	0,62	1,6	2,6	21,16	61,54	5,63	5,79	16153,1	0	7,24	76,56	0,47	1,33	0,2	-0,52	0,69	0,84	154,76
782	-53,84	90,82	-13,79	0,22	0,26	0,59	93,22	4,78	125,9	41,57	1,59	-2,69	-1,69	20,25	159,28	-27,55	-1,87	NA	21,48	18,98	194,86	-87,84	152,14	-12,03	0,07	0,1	0,62	49,99	1,52	61,43	32,69	1,58	-2,73	-1,73	88,35	157,74	-41,74	-1,21	5582,6	29,04	24,13	139,21	27,53	479,67	9,64	0,4	0,47	1,14	127,4
783	7,22	9,74	7,45	0,3	1,19	1,78	375,62	67,09	69,02	41	0,26	0,35	1,35	41,48	25,86	52,39	1,23	NA	0	35,35	66,59	-3,66	-4,66	-4,45	0,76	2,01	2,61	443,88	71,43	57	34,43	0,21	0,27	1,27	36,27	21,41	18,07	1,3	13352,69	0	48,56	97,43	6,91	8,66	8,6	1,45	2,69	3,2	452,8
784	-55,99	133,21	-13,29	0,01	0,56	0,69	86,39	61,84	112,73	15,19	1,42	-3,38	-2,38	140,48	142,03	-36,94	-4,76	NA	0	46,63	136,44	-63,34	62,34	-18,72	0,1	0,36	0,49	107,88	53,86	205,1	26,97	2,02	-1,99	-0,98	77,38	201,61	-29,66	-27,07	6435,34	0	41,59	160,86	1,14	-1,35	0,5	0,03	0,4	0,56	159,35
785	11,02	40,6	8,31	1,01	1,24	1,24	274,34	34,87	147,78	NA	0,72	2,65	3,68	32,37	72,85	30,54	1,38	NA	16,92	16,09	45,87	-6,22	-24,68	-7,28	0,92	1,09	1,09	426,79	43,49	258,17	NA	0,75	2,97	3,97	17,61	74,78	12,62	1,29	7377,89	13,07	27,87	76,49	13,01	39,74	14,28	0,76	1,41	1,41	399,5
786	7,64	9,53	2,52	1,75	3,59	3,69	120,25	40,03	21,69	2,17	0,2	0,25	1,25	105,23	19,81	82,69	2,5	NA	0	32,24	83,3	0,49	0,56	0,2	2,64	5,14	5,37	152,49	39,87	15,97	3,83	0,13	0,15	1,15	102,67	12,8	98,21	2,08	12677	0	42,69	85,65	13,16	17,88	6,24	2,01	2,68	2,73	172,69
787	-6,51	-47,89	-2,11	0,14	0,62	0,91	95,43	47,57	99,43	30,01	0,86	6,36	7,36	8,94	86,41	0,95	0,62	NA	0	5	79,09	3,08	37,25	1,12	0,09	0,75	0,76	111,37	79,76	120,6	1,53	0,92	11,11	12,11	22,22	91,74	27,25	0,27	12575	0	6,99	49,67	-6,1	-1066,02	-3,27	0,06	0,7	0,73	195,35
788	35,33	92,71	9,57	0,58	1,54	1,63	98,6	54,31	56,48	5,35	0,62	1,62	2,62	218,06	61,89	59,63	7,34	NA	0	49,5	80,25	41,91	97,72	21,84	0,82	1,2	1,71	190,2	40,34	104,49	54,02	0,57	1,33	2,33	99,97	57,11	74,76	9,86	23208,11	0	30,25	52,17	35,33	43,6	11,16	3,67	5,52	5,54	114,95
789	19,22	68,2	13,82	0,52	0,52	0,53	261,7	0,38	79,12	2,56	0,72	2,54	3,55	27,84	71,82	45,63	0,52	NA	40,56	6,2	16,98	6,01	12,45	3,87	1,32	1,69	1,92	234,86	14,77	39,35	8,96	0,52	1,07	2,07	23,97	51,73	50,58	1,34	16621,5	0	11,55	34,03	27,26	68,68	11,72	0,75	0,76	0,82	156,43
790	1,19	24,84	0,71	0	0,49	0,91	219,57	75,47	140,66	64,8	0,95	19,96	20,96	16,55	95,23	6,37	0,42	NA	15,16	9,27	92,48	NA	NA	1,48	NA	NA	NA	NA	NA	NA	NA	NA	NA	NA	NA	NA	NA	NA	23897,61	NA	9,09	59,65	1,98	23,67	0,83	0	0,5	0,86	152,48
791	8,34	29,36	10,84	0,01	0,29	0,42	473,45	89,81	326,93	42,3	0,71	2,5	3,52	13,09	71,61	15,04	0,41	NA	0	6,18	24,59	-8,59	-64,53	-11,85	0,01	0,33	0,45	503,8	139,21	424,7	49,33	0,86	6,46	7,52	-2,48	86,7	-3,44	0,22	18679,15	0	8,43	84,81	-6,39	-133,16	-6,47	0,03	0,25	0,36	368,25
792	3,08	3,75	3,84	0,7	6,33	6,65	454,21	360,96	64,21	20,82	0,18	0,22	1,22	36,13	17,96	27,38	18,93	NA	0	41,24	90,01	0,55	0,7	0,51	1,16	4,84	5,03	339,4	152,85	64,56	12,02	0,22	0,29	1,29	30,88	22,44	9,72	30,79	14890,5	0	28,21	96,63	22,53	32,71	12,38	1,65	3,51	3,97	200,05
793	3,71	6,91	0,77	0,67	1,19	1,77	75,62	16,07	30,95	18,11	0,46	0,86	1,86	87,12	46,37	20,01	2,05	NA	0	17,33	88,56	2,02	3,65	0,4	0,37	0,88	1,06	71,83	13,76	27,07	4,87	0,45	0,81	1,81	100,66	44,8	31,24	0,94	12999,78	0	19,41	85,78	10,25	14,3	1,97	1,6	2,28	2,38	69,94
794	-2,96	-4	-1,75	0,84	1,55	1,87	215,29	31,56	44,72	14,38	0,26	0,35	1,35	129,34	26	14,24	1,32	7833,99	0	78,25	95,6	2,9	3,65	1,6	0,85	2,81	3,1	201,55	55,37	28,34	8,37	0,21	0,26	1,26	143,37	20,57	48,97	1,55	8889,77	0	77,56	93,3	5,12	6,46	2,92	1,08	3,34	3,72	207,38
795	4,74	24,24	3,41	0	0,47	0,6	261,35	81,83	141,86	22,84	0,8	4,11	5,11	28,33	80,43	12,68	0,49	29345,56	21,46	16,93	66,19	0,08	0,35	0,11	0	0,25	0,6	523,21	86,93	276,78	126,27	0,78	3,59	4,59	24,51	78,23	5,41	0,49	NA	20,65	35,02	80,01	0,03	0,1	NA	0	0,33	0,81	728,52
796	30,62	66,65	12,64	0,2	1,28	1,33	150,3	84,85	54,79	3,65	0,54	1,18	2,18	75,21	54,06	66,13	1,57	NA	15,92	18,41	49,45	24,19	52,93	10,43	0,63	1,33	1,58	157,4	43,87	62,63	15,54	0,54	1,19	2,19	60,95	54,3	53,67	1,61	44909	0	15,85	49,08	6,15	10,98	2,92	0,53	1,55	1,98	172,86
797	8,84	62,96	3,27	0,16	0,58	2,28	134,89	21,94	52,16	90,21	0,86	6,09	7,13	47,3	85,97	13,27	4,02	25166,25	0	14,25	71,68	9,74	70,57	4,79	0,02	0,72	1,16	179,68	99,17	135,79	64,41	0,86	6,24	7,25	31,19	86,2	13,26	2,9	25678,56	3,78	10,56	60,23	10,78	61,2	3,04	0,58	1,25	1,43	102,61
798	7,79	12,7	2,58	2,22	2,55	2,55	120,52	15,6	46,05	0	0,39	0,63	1,63	9,32	38,64	20,17	NA	NA	0	0,51	11,01	0,29	0,53	0,11	2,11	2,2	2,2	138,47	5,09	61,22	NA	0,45	0,81	1,81	0,29	44,83	0,66	NA	NA	0	0	0	0,1	0,12	0,04	4,78	5,18	5,18	140,62
799	10,15	12,62	7,95	0	2,48	3,19	285,22	116,02	46,79	33,84	0,2	0,24	1,24	25,97	19,62	96,01	1,72	35974,51	0	12,4	45,36	3,9	7,5	3,56	0,01	1,15	1,39	333,14	164,68	143,9	34,05	0,48	0,93	1,93	19,47	48,05	24,5	1,35	36583,82	0	14,22	56,49	8,41	11,72	5,88	0	2,01	2,57	254,31
800	-20,71	51,86	-3,65	0,05	0,41	0,41	64,14	31,81	87,42	NA	1,41	-3,52	-2,5	438,93	139,93	-5,22	-0,85	12722,2	0	81	98,73	52,06	212,27	13,13	0,42	1,08	1,08	92,06	43,97	66,11	NA	0,75	3,08	4,08	259,07	75,47	81,19	1,3	18090,67	0	52,21	75,57	4,36	52,01	3,67	0,1	0,59	1,1	306,34
801	32,91	87,59	10,29	0,02	1,42	1,66	113,86	83	37,68	14,45	0,62	1,66	2,66	54,4	62,42	57	3,8	18529	19,04	6,72	32,57	25,47	81,16	9,28	0,02	1	1,49	133,02	65,39	45,37	32,91	0,69	2,19	3,19	50,45	68,61	43,95	2,15	17402,19	15,88	9,1	43,68	0,31	1,18	0,13	0,09	0,92	1,32	148,45
802	1,29	7,72	1,2	0,11	0,75	0,91	338,47	160,69	239,04	39,95	0,83	4,97	5,97	13,81	83,25	13,56	0,8	34954,7	10,72	11,64	47,31	-10,39	-1617,25	-7,91	0,06	0,4	0,66	277,92	83,82	231,17	64,81	0,99	154,71	155,71	9,36	99,36	2,74	0,25	24988,67	13,75	15,04	61,23	2,59	84,64	1,54	0,22	0,48	0,74	216,7
803	4,36	7,22	1,18	0,97	1,74	4,93	98,73	14,54	18,88	61,07	0,4	0,66	1,66	68,48	39,65	48,5	33,14	NA	18,76	17,39	65,76	-76,85	8242,55	-9,35	0,29	0,27	1,13	44,42	-0,8	36,76	32,39	1,01	-108,26	-107,26	32,31	100,93	-72,53	NA	2832	15,18	13,28	194,31	63,89	101,29	7,54	0,47	0,63	1,04	42,97
804	1,16	1,66	0,55	0,19	1,13	1,65	172,31	44,63	48,95	26,12	0,3	0,43	1,43	23,29	30,01	19	1,35	NA	0	10,48	75,8	3,74	5,52	1,66	0,46	1,29	1,78	161,52	39,95	49,31	24,5	0,32	0,48	1,48	22,04	32,22	24,85	1,53	18787,96	0	8,1	68,14	3,91	6,1	1,94	0,45	1,23	1,82	180,57
805	-9,86	-10,69	-5,11	8,29	13,61	13,61	188,54	72,95	13,7	NA	0,08	0,08	1,08	89,06	7,76	-127,05	NA	NA	0	51,24	107,35	0,9	0,92	NA	26,63	42,41	42,41	NA	NA	NA	NA	0,03	0,03	1,03	0,9	2,79	32,14	NA	NA	0	NA	0	-8,09	-8,21	NA	NA	NA	NA	2407,66
806	5,96	27,06	0,82	0,76	0,93	1,11	49,95	6,59	38,19	6,84	0,78	3,54	4,54	7,49	77,98	14,13	1,58	NA	0	0,21	10,59	2	6,51	0,63	0,02	1,03	1,27	115,15	79,29	78,64	19,52	0,69	2,25	3,25	5,82	69,25	12,43	2,66	NA	0	1,2	27,23	-2,65	-9,05	-0,86	0,15	1,09	1,34	118,01
807	7,38	14,8	5,12	0,14	1,3	1,65	252,59	142,43	122,01	42,94	0,5	1	2,01	41,22	50,14	21,54	3,36	NA	0	23,48	77,52	5,82	10,18	4,45	0,12	1,44	1,97	278,94	148,23	111,75	59,83	0,42	0,74	1,75	42,95	42,78	24,87	3,29	16193,07	0	28,37	75,89	1,89	3,02	1,66	0,08	1,83	2,3	319,12
808	-4,73	-6,5	-3,07	0,75	3,13	3,3	236	138,98	57,38	10,56	0,27	0,37	1,37	54,83	27,13	-0,76	4,4	NA	0,5	38,62	98,04	-90,52	-130,11	-194,39	-1,2	2,04	2,42	783,83	646,61	199,72	76,87	0,3	0,44	1,44	-56,95	30,43	-297,48	1,98	NA	0	72,1	-63,22	0,95	1,34	0,75	1,81	2,16	2,56	287,24
809	6,92	182,26	2,88	0,1	0,67	0,8	151,66	33,53	58,82	8,09	0,96	25,32	26,32	26,74	96,2	27,61	0,58	NA	0	8,26	93	0,07	0,18	0,03	0,08	0,9	0,98	172,78	42,82	52,28	4,14	0,6	1,53	2,53	34,58	60,47	8,86	0,92	13971,13	0	16,34	92,85	1,91	4,11	0,7	0,05	0,99	1	133,67
810	5,77	12,88	1,97	0,25	1,2	1,5	124,53	58,94	61,89	18,51	0,55	1,23	2,23	32,92	55,2	21,95	1,9	NA	0	9,29	65,67	13,59	21,23	2,96	0,18	1,96	2,81	79,62	31,14	17,52	15,21	0,36	0,56	1,56	52,68	35,99	60,42	2,07	29947,68	11,03	8,53	67,54	1,12	1,88	0,5	0,72	1,56	2,18	163,91
811	36,33	109,54	3,89	0,46	1,5	1,5	38,95	26,69	25,74	NA	0,67	2,01	3,01	370,18	66,83	54,37	NA	NA	0	35,72	90,18	4,5	7,78	0,31	2,37	2,37	2,37	25,51	0	10,61	0	0,42	0,73	1,73	361,26	42,15	10,68	NA	NA	0	24,94	98,47	-1,08	-2,37	-0,1	1,83	1,83	1,83	32,35
812	-13,48	-252,15	-21,08	0,01	0,05	0,18	569,19	12,18	199,54	51,65	0,94	17,65	18,7	-2,8	94,65	-7,3	0,36	NA	58,45	16,71	147,84	-10,61	-123,94	-15,69	0,02	0,04	0,19	539,83	7,16	193,11	56,41	0,91	10,66	11,68	2,52	91,44	-3,75	0,36	15972,57	54,43	19,42	98,04	2,89	16,98	3,68	0,01	0,08	0,2	462,88
813	-0,32	-0,32	NA	NA	NA	NA	NA	NA	NA	NA	0	0	1	-0,32	0	NA	NA	NA	0	NA	NA	-1,05	-1,05	NA	NA	NA	NA	NA	NA	NA	NA	NA	NA	1	-1,05	0	NA	NA	0	0	NA	NA	-1,17	-1,17	NA	NA	NA	NA	NA
814	27,1	40,44	13,11	2,34	2,41	2,41	176,13	2,58	35,34	0	0,33	0,49	1,49	43,52	32,97	111,47	1,57	NA	0	7,94	25,45	28,37	38,25	11,12	1,15	2,73	2,73	143,06	39,74	25,2	NA	0,26	0,35	1,35	47,34	25,84	162,42	1,61	16019,5	0	7,44	25,94	33,52	37,64	16,32	3,74	6,58	6,58	177,26
815	-21,72	36,46	-20,73	0	0,5	0,68	347,34	219,55	408,76	77,94	1,6	-2,68	-1,68	-3,96	159,58	-8,53	-2,57	NA	8,45	16,95	314,24	-16,45	21,91	-12,62	0,01	0,36	0,52	280,02	171,36	457,16	75,44	1,75	-2,33	-1,33	0,7	175,12	-6,75	-7,42	2473,2	7,04	13,16	256,21	-32,94	-216,47	-26,33	0,02	0,86	1,08	290,96
816	5,26	6,54	4,65	0,3	2,27	2,89	322,27	78,72	39,94	25,29	0,19	0,24	1,24	35,12	19,57	78,37	1,3	16103,78	0	26,44	61,16	5,34	6,57	4,51	0,84	3,73	4,52	308,39	91,44	31,67	25,36	0,18	0,23	1,23	39,24	18,71	78,76	1,58	16525,22	0	28,65	69,03	4,92	6,74	4,36	3,42	5,25	5,82	322,54
817	-8,08	-1205,58	-10,04	0,08	0,49	0,52	451,97	124,74	34,71	11,9	0,99	147,96	149,12	6,72	99,33	-1,47	0,49	29970	60,46	18,39	76,62	-4,27	127,11	-4,06	0,12	0,26	0,3	346,91	33,92	14,31	9,95	1,03	-30,76	-29,76	15,01	103,36	4,42	0,34	35917	68,03	18,32	61,27	1,99	-98,81	1,81	0,01	0,19	0,19	330,25
818	1,16	1,81	0,57	-0,09	1,67	2,45	179,28	110,3	62,55	49,18	0,36	0,56	1,56	28,75	35,96	5,37	4,78	NA	0	13,59	94,29	-0,89	-1,48	-0,46	-0,01	1,44	2,17	189,29	105,48	72,72	54,37	0,4	0,66	1,66	28,22	39,76	1,79	4,01	17477,82	0	15,1	94,29	0,74	1,41	0,38	-0,09	1,16	1,87	188,12
819	22,87	29,5	20,98	3,38	4,39	4,39	333,84	74,27	73,96	NA	0,22	0,29	1,29	38,27	22,47	105,13	44,75	12187,5	0	14,12	37,13	29,66	32,45	21,67	5,28	11,43	11,51	266,69	137,5	22,36	1,69	0,09	0,09	1,09	45,74	8,61	354,53	41,95	6471,33	0	11,75	30,58	21,48	25,17	20,47	1,39	7,09	7,11	346,98
820	8,47	26,18	3,44	0,06	0,99	1,4	148,17	89	45,23	39,5	0,68	2,09	3,09	34,1	67,66	13,92	4,02	21424,63	34,39	10,41	63,76	14,4	35	5,04	0,13	1,11	1,69	127,36	67,9	47,58	40,74	0,59	1,43	2,43	42,69	58,86	25,91	6,51	29594,02	17,5	9,9	61,62	12,66	74,87	6,63	0,53	1,28	1,67	190,6
821	0,06	0,11	0,11	0,03	0,62	1,23	672,69	124,77	83,72	133,03	0,48	0,94	1,94	9,89	48,33	15,58	1,12	NA	32,27	18,17	51,07	0,07	0,12	0,11	0	1,04	1,81	584,98	185,93	60,74	142,11	0,44	0,8	1,8	15,21	44,45	11,66	1,58	19925,38	29,67	24,27	66,69	0,85	1,8	1	0,12	0,4	1,12	425,77
822	7,07	27,53	7,65	0,07	0,93	1,24	393,81	53,66	125,82	46,75	0,72	2,82	3,89	13,18	74,31	19,82	1,13	NA	8,59	6,61	22,63	9,3	30,47	8,29	0,04	1,12	1,5	325,44	59,03	95,94	41,46	0,68	2,22	3,28	16,64	69,47	23,81	1,4	56606,66	3,75	6,54	24,53	9,54	25,81	8,47	0,01	1,3	1,74	322,96
823	1,5	12,04	0,65	0,15	2,41	2,76	158,05	7,53	55,32	19,41	0,88	7,01	8,01	44,02	87,52	5,79	31,79	NA	0	18,46	85,23	1,37	5,23	0,44	0,17	1,38	1,38	117,31	98,09	80,97	NA	0,74	2,81	3,81	88,26	73,75	5,13	12,64	27996,8	0	27,93	91,9	-17,29	4334,42	-8,1	0,04	3,19	3,84	170,64
824	5	16,8	27,27	0,75	10,25	10,25	1985,65	738,7	77,97	NA	0,34	1,15	3,36	6,63	70,24	19,65	1,01	75378,86	30,02	8,92	15,28	5,42	12,69	14,7	0,14	2,85	2,85	990,8	261,25	96,55	NA	0,23	0,53	2,34	6,21	57,32	37,4	0,77	99914,75	12,5	2,15	9,6	1,63	3,65	11,09	0,67	2,92	2,92	2473,1
825	7,22	9,56	4,23	0,42	1,75	2,08	213,17	59,14	44,55	14,91	0,23	0,3	1,32	63,44	24,5	69,77	1,36	NA	0	32,93	77,88	9,62	11,28	7,02	1,36	3,58	3,86	266,21	66,87	30,21	8,66	0,14	0,16	1,17	64,06	14,7	123,3	1,56	14031,22	0	39,71	87,12	2,05	2,38	1,87	1,54	4	4,5	332,16
826	-38,5	-60,41	-96,91	0,83	1	1	573,93	55,95	328,69	0	0,36	0,57	1,57	-38,5	36,27	-48,37	1,01	NA	0	0	0	-0,83	-0,88	-0,85	3,23	12,04	12,04	372,6	187,94	21,32	NA	0,06	0,06	1,06	-0,83	5,8	239,36	3,2	NA	0	0	0	21,6	22,78	31,78	12,31	17,23	17,23	535,44
827	1,98	2,09	3,31	4,25	25,2	25,28	609,74	417,47	20,03	1,58	0,05	0,06	1,06	25,33	5,21	116,4	6,26	NA	0	39	74,37	3,72	3,92	8,82	0,96	22,45	22,5	863,3	640,52	30,7	1,52	0,05	0,05	1,05	21,9	5,05	147,25	5,17	23244,67	0	43,11	77,18	1,36	1,55	2,66	0,27	3,51	3,58	710,22
828	50,2	97,16	11,03	0,13	0,44	0,56	80,01	10,76	27,97	4,46	0,48	0,94	1,94	208,67	48,33	142,53	0,7	NA	8,84	34,83	65,43	56,16	97,56	12,95	0,45	0,82	0,97	84,19	12,09	29,56	4,79	0,42	0,74	1,74	200,65	42,43	171,57	0,95	15610,53	3,62	33,33	62,24	54,48	97,84	14,6	0,56	1,05	1,18	97,56
829	3,43	14,48	2,57	0,07	0,86	1,01	273,01	120,83	151,33	23,38	0,7	2,94	4,23	13,55	76,34	12,58	0,57	16364	0,38	7,59	45,32	0,12	0,25	0,35	0,15	1,09	1,23	1028,61	256	212,16	39,68	0,32	0,63	2	1,74	50,11	22,82	0,75	9153,57	6,12	4,54	24,99	-7,78	-19,11	-14,43	0,06	0,75	0,89	675,52
830	6,24	18,77	3,65	0	0,28	1,11	213,02	22,58	84,75	71,51	0,67	2,01	3,01	27,82	66,76	23,55	1,06	NA	0	12,63	62,91	0,68	2,26	0,41	0	0,37	0,99	220,5	39,62	108,53	67,96	0,7	2,35	3,35	22,12	70,12	11,94	0,97	35141,81	0	12,96	61,97	-4,91	-16,11	-2,55	0	0,37	0,94	188,75
831	0,15	1,48	0,16	0,01	0,53	0,75	396,5	39,46	70,5	20,41	0,61	6,16	10,08	10,97	90,08	8,82	0,57	NA	6,14	11,79	81,2	-2,29	-26,62	-2	0	0,35	0,64	318,72	16,62	48,85	20,3	0,62	7,18	11,6	9,22	91,38	5,06	0,56	17773,81	6,4	10,05	77,8	-1,42	-19,07	-1,16	0,07	0,38	0,56	297,64
832	2,36	19,28	1,6	0,03	0,46	0,7	247,37	75,58	177,1	42,96	0,81	6,61	8,18	26,24	87,77	8,57	0,4	30003,48	0	16,23	68,76	3,38	25,67	2,11	0,26	0,57	0,71	227,29	54,26	169,72	22,87	0,84	6,41	7,59	33,53	86,83	10,42	0,45	34746,81	0,55	18,78	68,86	2,41	10,65	1,21	0,12	0,34	0,59	182,45
833	0,41	3,34	0,41	-0,05	0,53	1,12	363,44	170,63	294,29	177,56	0,88	7,14	8,14	10,02	87,72	5,8	2,23	NA	0,83	9,59	50,46	5,17	50,07	2,49	-0,05	0,92	1,12	176,25	147,5	152,37	31,63	0,89	8,61	9,69	9,18	89,68	8,02	7,96	18569	0	1,94	25,02	0,23	3,47	0,28	0,39	1,15	1,31	437,89
834	-8,4	-87,75	-132,55	0,24	1,76	1,97	5746,07	668,18	437,92	93,23	0,9	9,45	10,45	0,02	90,43	-8,38	1,08	1734,75	0	132,89	358,45	0,82	9,94	1,59	1,53	2,87	3,78	705,09	60,18	44,62	41,14	0,92	11,1	12,1	16,74	91,73	2,97	1,23	18409,75	0	30,74	82,08	0,99	14,73	1,08	0,41	1,13	1,83	395,84
835	24,09	57,2	21,44	0,44	1,49	1,65	324,01	191,6	183,04	30,56	0,58	1,37	2,37	40,55	57,89	44,16	17,58	NA	0	14,65	34,28	9,09	32,35	10,21	0,55	1,23	1,31	409,77	194,66	284,02	21,86	0,72	2,55	3,56	27,57	71,89	14,55	23,35	28304,71	0	20,75	59,31	4,94	13,78	4,77	0,4	1,34	1,54	351,08
836	18,59	60,76	3,6	0,11	0,57	1,41	70,48	22,34	48,03	40,81	0,69	2,27	3,27	24,92	69,41	28,16	13,57	NA	0	1,23	18,56	11,14	32,75	3,34	0,09	0,46	1,31	109,28	26,66	70,68	60,28	0,66	1,94	2,94	15,43	65,98	18,48	2,46	35861,5	0	1,28	20	9,49	25,71	3,6	0,5	0,72	1,45	137,93
837	11	17,24	15,31	0,62	1,06	1,14	506,52	76,66	175,2	14,79	0,36	0,57	1,57	28,54	36,2	51,9	1,07	NA	0	24,41	43,93	14,73	20,17	15,88	0,45	1,09	1,24	393,42	65,41	101,8	15,27	0,27	0,37	1,37	35,02	26,98	84,4	1,09	30968,23	0	21,87	43,26	17,91	26,27	15,46	0,36	1,02	1,21	314,3
838	5,84	13,98	4,65	0,15	1,29	1,57	289,75	172,28	150,88	42,18	0,58	1,38	2,39	44,85	58,24	23,89	2,56	NA	0	31,06	67,25	7,16	14,76	3,93	0,11	1,96	2,03	200,61	159,85	86,36	6,26	0,49	1	2,06	57,39	51,52	28,16	4,45	30269	0	27,61	72,35	9,23	15,39	6,34	0,7	2,54	2,74	249,78
839	-9,51	-9,51	NA	NA	NA	NA	NA	NA	NA	NA	0	0	1	-9,51	0	NA	NA	NA	0	NA	0	-3,02	-3,02	NA	NA	NA	NA	NA	NA	NA	NA	NA	NA	1	-3,02	0	NA	NA	NA	0	NA	0	12,65	12,7	16,49	221,74	221,74	221,74	474,66
840	-9,39	-9,39	NA	NA	NA	NA	NA	NA	NA	NA	0	0	1	-9,39	0	NA	NA	NA	0	NA	0	40,13	55,41	49,86	1,31	2,69	2,69	453,41	169,46	123,31	NA	0,28	0,38	1,38	40,13	27,57	149,45	2,94	NA	0	0	0	21,46	30,79	8,74	1,32	2,9	2,9	148,24
841	0,01	0,1	0,01	0,46	1,56	2	203,78	109,18	99,3	44,15	0,87	6,54	7,55	0,01	86,75	0,02	8,92	NA	0	0	0	-40,19	302,17	-14,48	0,1	0,7	1,17	131,49	64,68	107,33	50,78	1,13	-8,52	-7,52	-40,19	113,3	-35,47	-3,85	NA	0	0	0	-6,65	-33,8	-1,72	0,37	1,12	1,82	94,11
842	17,64	73,81	3,68	0,04	1,23	1,23	75,97	60,09	57,16	0,01	0,76	3,18	4,18	29,99	76,1	30	NA	20731,7	0	2,58	49,93	6,48	17,37	40,19	0,16	1,26	1,26	2265,07	439,11	1399,92	NA	0,63	1,68	2,68	6,48	62,72	10,33	2,76	541,7	0	0	0	4,05	8,08	20,47	0,04	1,52	1,52	1838,87
843	1,04	1,72	0,42	1,78	2,74	2,82	146,64	48,81	51,05	4,48	0,39	0,65	1,65	75,8	39,27	2,66	NA	12043	0	30,12	91,62	-46,29	-448,62	-32,15	0,11	0,65	0,68	253,49	104,38	193,01	7,2	0,89	8,64	9,69	25,99	89,68	-36,78	0,46	6941	0	50,2	164,9	24,66	79,49	14,56	0,28	1,19	1,22	214,87
844	-13,13	552,08	-3,96	0,12	0,27	0,99	40,14	15,39	100,32	73,13	1,02	-42,95	-42,04	-11,2	102,38	-10,29	0,87	NA	0	0,58	-29,38	-0,61	-1,91	-0,18	0,05	0,18	1,48	107,57	9,53	70,61	92,46	0,68	2,11	3,11	4,47	67,87	0,3	19,56	4559,33	0	1,5	55,45	-24,78	-1134,05	-9,04	0,05	0,18	0,92	132,78
845	11,46	22,18	5,7	0,78	2,76	3,19	180,83	83,79	42,3	18,39	0,47	0,9	1,94	46,32	48,32	41,53	3,81	NA	3,27	17,31	61,33	19,33	36,09	9,66	0,95	2,49	2,87	182,49	81,01	52,43	19,92	0,44	0,82	1,87	32,06	46,45	59,98	4,92	NA	1,11	6,37	27,41	14,65	26,89	7,32	0,99	2,63	3	181,8
846	68,29	71,77	NA	NA	NA	NA	NA	NA	NA	NA	0,05	0,05	1,05	68,29	4,85	1408,77	NA	NA	0	NA	0	-0,34	-0,36	NA	NA	NA	NA	NA	NA	NA	NA	0,05	0,05	1,05	-0,34	4,67	-7,35	NA	NA	0	NA	0	0	0	NA	NA	NA	NA	NA
847	-20,17	-22	NA	12,03	12,03	12,03	NA	NA	NA	NA	0,08	0,09	1,09	-20,17	8,31	-242,68	NA	NA	0	NA	0	-6,08	-13,62	-7,07	0	0,69	1,81	424,45	78,51	52,73	129,76	0,55	1,24	2,24	16,82	55,4	-1,29	1,42	10195,42	24,62	26,62	96,33	-0,51	-1,19	-0,42	0,01	0,51	1,25	300,21
848	17,58	361,15	5,97	0	1,02	1,02	123,55	83,67	79,38	NA	0,95	19,54	20,54	137,59	95,13	44,08	0,81	NA	2,57	40,73	82,83	2,72	32,63	0,64	0,19	1,11	1,11	85,59	63,87	69,21	NA	0,92	10,99	11,99	163,84	91,66	32,76	1,01	22565	0	37,78	77,41	3,8	37,87	1,21	0,07	1,01	1,01	116,08
849	-1,17	-2,95	-1,25	0,99	1,23	1,57	390,12	55,5	219,46	80,58	0,6	1,53	2,53	22,3	60,51	3,32	7,14	NA	2,68	25,15	85,26	-9,23	-24,54	-9,61	1,03	1,31	1,58	380,13	65,04	228,6	62,21	0,62	1,66	2,66	21,12	62,41	-8,76	13,39	15353	0	31,61	111,55	5,62	15,61	5,19	0,94	1,39	1,59	335,81
850	1,4	12,68	0,81	0,02	0,25	0,68	209,16	42,43	125,26	79,21	0,89	8,04	9,04	30,21	88,94	8,39	0,29	NA	27,72	16,56	74,38	-36,6	-108,94	-25,18	0,27	0,37	0,88	251,12	16,08	94,84	83,89	0,66	1,98	2,98	-5,15	66,41	-46,41	0,8	4748	27,03	21,64	169,2	13,86	35,22	8	0,69	0,82	1	210,14
851	11,43	14,12	10,31	10,29	20,12	20,58	328,33	119,99	12,21	5,78	0,18	0,22	1,23	21,38	19,02	162,76	4,23	NA	0	8,97	23,15	5,41	10,55	9,37	8,94	29,97	30,75	632,51	133,6	6,35	5,07	0,24	0,47	1,95	9,31	48,74	91,66	1,08	42415,33	17,55	6,76	19,17	10,91	19,18	17,41	0,94	3,31	3,33	580,92
852	1,96	19,69	0,4	0,08	0,34	1,12	73,56	17,18	65,19	51,3	0,9	9,04	10,04	53,94	90,04	2,18	NA	NA	0	10,5	95,08	-12,32	202,92	-3,85	0,06	0,38	0,95	113,96	38,52	118,39	68,25	1,06	-17,47	-16,47	26,17	106,07	-11,62	NA	4136,17	0	12,02	140,49	6,81	194,54	2,72	0,75	0,94	1	145,5
853	4,24	37,19	2,99	0,01	0,88	1,03	256,36	131,2	151,9	23,62	0,85	7,46	8,77	13,81	88,6	9,33	0,78	NA	3,09	6,74	49,68	0,24	1,74	0,2	0,09	0,81	1,02	296,11	123,75	172,38	38,1	0,82	5,9	7,16	10,92	86,04	5,28	0,78	24260,48	2,47	8,66	49,64	0,46	3,11	0,36	0,05	0,64	0,84	283,29
854	4,89	18,19	3,11	0,01	0,22	0,43	231,92	31,6	46,84	30,43	0,73	2,72	3,72	12	73,13	33	0,49	NA	NA	4,53	24,09	5,03	13,54	3,02	0	0,58	1,38	219,49	16,66	34,07	27,08	62,89	169,5	2,69	19,39	NA	NA	NA	NA	NA	NA	NA	3,92	17,12	2,6	0,01	0,35	0,65	241,34
855	0	-0,03	0	0,04	0,6	0,69	262,28	94,07	147	14,69	0,65	4,71	7,22	16,5	86,15	8,65	0,26	NA	7,08	11,89	82,44	-0,87	-5,34	-0,51	0,06	0,39	0,52	213,1	40,54	123,45	16,08	0,63	3,84	6,11	19,05	83,64	7,99	0,27	NA	0	11,63	92,93	0,3	2,16	0,2	0,14	0,5	0,55	241,18
856	-1,31	-18,43	-2,57	0,03	0,41	1,28	714,68	50,49	105,83	130,71	0,9	12,62	14,09	7,23	92,9	1,07	0,93	NA	29,66	16,77	78,68	1,47	15,03	1,46	0,06	0,48	1,33	363,14	35,86	60,46	72,91	0,87	8,96	10,24	14,97	90,24	6,77	0,97	18796,33	24,52	13,43	60,37	3,67	23,86	3,07	0,03	0,49	1,5	304,43
857	32,64	57,2	17,11	0,19	0,91	1,33	190,78	20,53	50,24	21,03	0,43	0,75	1,75	63,32	42,93	91,8	0,97	NA	0	16,08	46,59	20,05	29,59	8,6	0,12	0,75	1,15	156,62	20,45	45,23	18,47	0,32	0,47	1,48	57,78	32,23	112,14	1,02	38520,77	0	16,19	46,63	24,82	41,03	10,66	0,35	0,84	1,12	156,3
858	0,15	0,35	0,1	0,3	1,33	1,47	233,55	75,53	73,18	10,31	0,56	1,28	2,28	90,28	56,15	0,27	1,27	NA	0	57,83	82,17	-0,82	-1,87	-0,82	0,37	1,14	1,24	369,21	118,53	153,84	15,21	0,56	1,29	2,29	79,6	56,3	10	1,2	9714,89	0	81,34	118,08	0,13	0,26	0,15	0,18	0,9	0,99	441,98
859	0,8	1,69	0,94	0,22	0,42	0,72	431,12	28,48	139,55	49,71	0,53	1,12	2,12	11,83	52,88	27,92	0,86	NA	17,55	13,07	38,62	2,84	5,99	3,16	0,2	0,56	1,06	406,12	23,09	64,64	42,48	0,53	1,11	2,11	14,51	52,57	29,61	1,03	24819,6	11,67	12,98	40,6	5,2	10,17	5,77	0,19	0,52	0,85	404,56
860	-64,87	147,6	-100,93	0,12	0,29	0,65	566,32	140,09	806,27	295,23	1,44	-3,28	-2,28	-64,87	143,95	-38,24	-8,95	NA	0	0	0	-0,25	1,49	-0,09	0,06	0,75	0,8	127,79	101,79	147,05	6,44	1,17	-7	-6	-0,25	116,67	1,95	-2,61	NA	0	0	0	4,33	401,77	3,85	0,26	0,95	0,96	323,63
861	-5,82	77,67	-6,22	0,1	0,5	0,71	388,84	70,21	117,54	49,56	1,07	-14,34	-13,34	9,41	107,5	1,64	0,48	NA	58,83	16,27	80,7	-10,81	107,12	-10,22	0	0,25	0,49	345,13	17,19	111,76	62,18	1,1	-10,89	-9,91	8,21	110,09	-2,31	0,26	9914,64	68,18	17,98	129,13	-9,72	48,42	-17,38	0,01	0,28	0,39	651,02
862	7,1	49,78	4,23	0,02	0,98	1,1	216,82	77,83	49,29	9,14	0,62	4,35	7,01	18,12	85,73	20,64	0,65	NA	23,96	6,56	47,97	18,45	59,18	15,26	0,09	1,42	1,52	301,89	137,25	74,23	10,97	0,5	1,6	3,21	27,98	68,83	47,72	0,98	22729,04	15,72	7,89	79,95	-0,03	-0,08	-0,02	0,04	1,68	1,81	283,03
863	5,54	11,2	7,68	0,01	0,59	1,2	504,27	82,17	72,84	87,38	0,39	0,79	2,02	18,53	50,5	42,15	0,91	42542,11	18,85	17,99	44,65	7,87	14,33	8,97	0,01	0,64	1,29	415,99	70,01	61,64	72,95	0,36	0,66	1,82	23,6	45,06	57,79	0,96	38826,78	13,71	17,93	43,84	1,71	3,96	3,18	0	0,52	1,1	677,9
864	10,8	25,89	3,52	0,91	1,38	1,38	118,54	32,4	68,05	0	0,58	1,4	2,4	30,39	58,29	64,42	2,4	NA	0	6,38	30,35	-0,55	-1,17	-0,12	0,37	1,33	1,33	81	40,54	41,87	NA	0,53	1,12	2,12	29,34	52,78	21,34	1,76	16406	0	6,63	58,83	-3,81	-10,5	-1	0,81	1,39	1,39	95,57
865	5,45	7,35	3,05	1,58	2,91	8,93	203,9	25,8	19,4	118,53	0,26	0,35	1,35	32,77	25,8	40,16	5,48	NA	0	15,3	67,23	-21,88	-45,6	-13,18	0,09	1,62	7,52	219,82	37,34	24,55	147,04	0,52	1,08	2,08	6,49	52,02	-27,43	3,42	5490	0	17,08	163,64	-10,22	-29,18	-7,53	0,34	1,4	11,28	268,01
866	0,07	0,1	0,03	0,09	0,84	1,21	168,28	26,12	48,93	18,04	34,91	53,63	1,54	4,58	NA	NA	NA	NA	NA	NA	NA	3,7	5,74	1,82	0,15	1,22	1,62	180,08	28,49	44,81	18,22	35,51	55,06	1,55	7,76	NA	NA	NA	NA	NA	NA	NA	0,36	0,61	0,17	0,18	0,96	1,36	177,86
867	-4,96	-10,29	-4,71	0,03	0,45	1,61	345,5	43,01	105,89	123,98	0,52	1,08	2,08	30,86	51,82	-6,87	1,35	13647,07	17,1	34	105,29	-10,71	-31,28	-10,1	0,05	0,37	1,17	344,17	40,7	131,87	107,11	0,64	1,87	2,92	22,08	65,75	-12,72	1,06	11168,93	22,34	30,92	128,53	-6,52	-19,63	-7,63	0,04	0,41	1,07	425,96
868	19	66,53	12,81	0,2	0,75	0,86	245,38	94,79	172,64	19,25	0,71	2,5	3,5	55,63	71,44	26,6	0,74	NA	0	24,69	59,6	0,61	1,9	0,3	0,84	1,59	1,92	179,63	41,71	55,26	18,33	0,68	2,1	3,1	53,35	67,72	5,1	1,71	9216,33	35,98	25,95	84,81	2,82	6,33	1,02	0,55	1,63	2,11	131,49
869	-10,61	-34,79	-3,77	0,03	0,73	1,41	129,28	55,47	79,34	54,93	0,7	2,28	3,28	24,82	69,51	-2,74	3,2	NA	7,27	12,58	111,68	0,67	2,39	0,29	0,02	0,6	1,34	158,34	63,41	87,08	80,2	0,72	2,55	3,55	40,4	71,84	8,54	4,33	16315,25	16,04	17,24	87,12	-3,39	-12,32	-1,36	0,03	0,7	1,28	145,91
870	1,05	2,5	0,46	0,79	1,57	1,58	160,79	57,83	74,7	1,05	0,58	1,37	2,37	38,63	57,89	30,14	2,08	NA	0	16,6	65,56	0,25	0,86	0,2	0,67	1,98	2	290,24	90,76	68,88	1,06	0,66	2,3	3,48	31,99	71,27	17,76	1,36	14883,2	0	25,25	94,79	-2,82	-8,99	-1,81	0,57	1,68	1,74	233,89
871	2,38	33,59	0,55	0,04	1,07	1,07	84,64	79,8	77,69	NA	0,93	13,14	14,14	79,12	92,93	2,56	NA	NA	0	17,85	77,6	31,35	72,91	5,35	0,54	1,19	1,19	62,29	22,6	34,43	NA	0,57	1,33	2,33	180,47	57	64,82	1,34	NA	0	25,45	81,47	10,19	38,87	2,42	0,32	1,24	1,24	86,32
872	-0,47	-1,19	-0,33	0,4	1,03	1,03	255,41	82,91	132,49	0,92	0,6	1,53	2,53	26,56	60,4	24,31	1,02	21417,67	0	18,97	57,54	-0,18	-0,33	-0,11	0,71	1,27	1,28	230,6	45,63	82,28	1,33	0,47	0,88	1,88	39,4	46,73	17,08	1,18	35964,25	0	25	83,53	0,97	2,05	0,71	0,64	1,27	1,27	267,16
873	1,32	2,35	7,43	0,14	0,14	0,14	2047,68	5,88	884,76	0	0,44	0,78	1,78	1,68	43,78	29,67	0,61	NA	0	2,02	2,49	2,12	4,76	11,63	0,04	0,06	0,06	1998,68	28,14	1088,94	0	0,55	1,24	2,24	2,49	55,33	3,84	0,47	NA	0	2,02	5,01	0,82	1,66	4,38	0,09	0,09	0,09	1950,58
874	-1	-8,63	-0,88	0,07	0,26	0,34	318,86	49,31	236,9	20,08	0,83	7,16	8,59	36,5	88,36	6,2	0,17	NA	7,2	32,86	86,27	-6,47	-199,8	-6,7	0,11	0,41	0,48	377,73	105,14	336,57	24,67	0,93	28,69	30,87	9,59	96,76	-1,33	0,06	NA	1,76	16,62	104,08	-2,49	-418,06	-2,19	0,08	0,4	0,52	321,28
875	4,7	20,44	1,27	0,05	1,17	1,17	98,23	64,41	57,92	NA	0,77	3,34	4,34	233,21	76,98	18,44	0,82	NA	0	61,66	95,2	7,3	31,33	1,97	0,26	0,96	0,96	98,46	37,55	47,63	NA	0,77	3,29	4,29	234,8	76,69	28,1	0,7	28160,14	6,13	61,36	88,92	0,97	6,41	0,3	0,05	0,66	0,66	111,49
876	12,54	21,19	9,42	0,02	2,08	2,18	273,53	159,09	78,93	8,12	0,41	0,69	1,69	59,37	40,82	37,78	1,76	9549,87	0,02	35,19	76,23	13,84	26,22	5,61	0,04	1,82	1,9	148,06	93,09	53,84	4,42	0,47	0,89	1,89	103,77	47,22	45,48	1,95	16268,25	0,01	36,48	77,37	13,29	25,41	5	0,02	1,96	2,11	136,94
877	-45,28	-98,83	-222,38	0,18	0,49	0,89	1787,81	270,75	883,83	360,47	0,54	1,18	2,18	-27,6	54,18	-81,52	0,83	NA	0	86,83	-74,88	-20,29	-20267,7	-106,15	0,29	0,32	0,44	1909,45	47,57	1860,56	229,12	1	997,88	998,88	-12,02	99,9	-16,95	0,02	-13210,88	0	43,26	-143,41	-17,74	-61,59	-21,69	0,16	0,34	0,57	445,14
878	0,41	6,77	0,23	0,54	0,78	0,78	165,26	45,48	187,5	0	0,94	15,44	16,44	0,41	93,92	9,62	0,24	NA	0	0	0	-7,35	-686,36	-3,47	0,12	1,95	2,12	172,05	61,91	33,78	5,91	0,98	91,9	93,37	-7,35	98,93	14,13	0,02	NA	0	0	0	5,53	87,74	2,53	0,31	0,81	0,81	166,38
879	-5,13	-7,13	-2,66	3,24	3,55	3,55	188,75	16,27	52,56	NA	0,28	0,39	1,39	100,55	28,16	-18,2	NA	NA	0	54,8	92,78	0	0	NA	1,84	2,16	2,16	190,98	28,19	87,02	NA	0,46	0,86	1,86	140,82	46,2	0	NA	NA	0	73,68	96,52	0	0	NA	75,18	76,18	76,18	NA
880	2,18	5,22	1,17	0,48	1,08	1,6	194,41	37,31	62,26	33,06	0,36	0,86	2,39	79,78	58,17	30,88	0,95	10330,67	0	41,44	85,51	1,7	4,63	1,05	1,06	1,29	1,71	225,16	17,16	75,4	32,36	0,46	1,24	2,72	62,95	63,22	16,67	0,96	11149,4	0	37,78	87,13	1,27	3,18	0,71	0,88	1,44	1,9	203,39
881	-10,41	-29,88	-6,54	0,06	0,6	0,85	228,6	78,26	146,14	36,75	0,65	1,87	2,87	4,25	65,17	-10,73	0,78	NA	0	9,2	168,04	-5,6	-55,59	-3,93	0,06	0,33	0,64	256,05	43,85	148,34	50,26	0,9	8,93	9,93	4,92	89,93	-4,22	0,62	NA	30,75	7,38	141,47	0,28	4,35	0,31	0,08	0,21	0,38	412,05
882	7,95	9,51	21,63	-34	-34	-34	989,93	0	-19,71	0	0,16	0,2	1,2	7,95	16,38	153,6	3,23	NA	0	0	0	19,25	26,6	21,41	11,33	11,33	11,33	405,91	NA	22,57	NA	0,28	0,38	1,38	19,25	27,64	226,54	2,61	NA	0	0	0	25,44	27,86	31,84	8,76	11,51	11,51	455,5
883	10,31	19,31	13,08	0,09	0,49	0,72	461,75	81,43	209,9	48,72	0,47	0,87	1,87	45,54	46,58	46,48	0,81	NA	0	44,69	60,69	-6,53	-10,19	-6,38	0,15	0,62	0,68	356,52	50,23	116,35	6,44	0,36	0,56	1,56	41,64	35,89	23,88	0,83	22152	0	47,05	84,47	-3,45	-5,32	-4,83	0,27	0,68	1,06	509,37
884	11,82	70,2	6,32	0,57	0,77	0,77	194,76	30,92	154,35	0	0,83	4,94	5,94	64,36	83,16	27,79	0,47	NA	0	28,11	63,02	18,46	81,37	12,25	0,64	0,92	0,92	242,11	48,34	175,81	NA	0,77	3,41	4,41	62,4	77,31	39,19	0,75	32600,5	0	29,15	54,93	17,26	41,84	10,64	0,78	1,22	1,22	224,42
885	7,41	31,44	4,71	0,18	0,29	0,3	231,45	17,94	159,36	2,75	0,76	3,24	4,24	25,56	76,43	24,55	0,37	21844,11	4,4	11,54	43,02	13,71	35,68	8,56	0,07	0,31	0,32	227,85	30,63	122,67	0,84	0,62	1,6	2,6	37,72	61,57	37,46	0,52	15733,07	6,85	14,99	45,22	-8,76	-30,24	-6,52	0,01	0,21	0,25	271,26
886	8,73	23,95	4,36	0,28	1,13	2,22	181,77	47,56	55,61	61,36	0,64	1,74	2,74	40,19	63,57	30,64	2,18	NA	0	15,71	63,06	14,93	28,75	6,92	0,9	1,56	2,58	168,68	31,05	46,66	48,11	0,48	0,93	1,93	52,82	48,06	50,72	2,63	28743,74	0	17,56	59,59	9,44	14,54	4,17	0,58	1,31	2,49	160,68
887	12,32	34,46	6,33	0,67	1,04	1,38	187,03	43,27	118,57	40,62	0,64	1,8	2,8	22,17	64,25	20,93	3,25	NA	0	5,06	39,35	19,88	40,71	5,29	0,46	1,02	1,74	97,07	27,38	48,33	35,15	0,51	1,05	2,05	36,72	51,17	43,07	4,34	26573,86	0	4,48	38,42	35,44	49,74	11,25	1,38	1,98	3,04	115,59
888	0,91	4,73	0,16	0,05	0,23	0,69	63,46	8,44	43,85	22,45	0,81	4,21	5,21	81,74	80,79	11,95	0,47	6461,09	7,86	14,09	91,76	4,63	19,12	0,79	0,14	0,45	0,82	62,23	7,26	44,69	16,98	0,76	3,13	4,13	78,09	75,78	17,56	0,65	9631,44	1,87	12,53	82,75	2,89	16,17	0,6	0,03	0,51	0,86	76,08
889	0,22	0,37	0,12	2,1	2,72	2,75	191,46	42,26	68,35	2,01	0,41	0,69	1,69	26,2	40,97	0,54	NA	16354	0	13,67	85,68	5,45	10,58	2,43	1,03	2,32	2,32	162,62	89,06	68,73	0,06	0,49	0,94	1,94	34,71	48,53	11,22	NA	NA	0	13,04	263,78	0,1	0,2	0,08	1,99	2,03	2,04	297,1
890	1,08	2,13	1,67	0,14	1,03	1,69	563,02	204,97	31,83	153,96	0,43	0,85	1,98	6,8	49,51	16,36	1,72	NA	35,56	8,85	42,72	1,37	2,84	1,68	0,04	1,47	1,77	449,51	270,71	12,82	57,77	0,46	0,97	2,08	7,23	51,9	13,68	2,02	46434,5	39,73	7,22	50,23	1,37	2,93	2,81	0,08	1,43	1,79	749,52
891	17,21	35,44	19,61	0,2	0,26	0,88	414,82	11,46	185,04	116	0,51	1,06	2,06	37,94	51,44	57,86	0,91	NA	1,59	23,63	37,29	21,56	41,59	25,22	0,21	0,39	1,15	427,04	34,14	187,75	143,71	0,48	0,93	1,93	41,25	48,16	66,77	1,13	47619,29	0	23,03	35,02	19,16	39,25	22,26	0,15	0,33	1,24	422,83
892	11,07	92,44	7,7	0,02	0,91	1,1	252,99	193,51	213,37	42,34	0,88	7,35	8,35	21,22	88,02	14,69	3,31	2791,74	1,89	7,05	46,69	0,09	7,65	0,14	0	0,75	1,01	568,51	404,63	520,49	143,4	0,98	82,4	84,51	19,81	98,82	2,39	0,65	3133,93	4,06	30,72	102,83	-1,3	309,94	-2,85	0,04	0,62	1	797,74
893	-1,68	-3,57	-0,83	0,19	0,75	0,75	180,4	51,68	68,03	0	0,53	1,13	2,13	11,31	53,06	26,12	0,78	52758,5	13,88	6,44	39,76	1,11	2,77	0,57	0,23	0,88	0,91	188,18	71,83	84,67	3,5	0,6	1,49	2,49	8,63	59,9	15,12	0,89	42996	13,68	3,88	34,01	14,92	28,06	8,36	0,27	1,43	1,44	204,1
894	-8,91	-960,61	-68,12	0,49	0,52	0,79	2782,54	38,81	1014,37	273,1	0,99	106,79	107,79	-8,91	99,07	15,59	0,01	NA	0	0	0	-0,39	-42,45	-2,24	0,17	0,31	0,92	2114,21	100,54	707,86	438,3	0,99	108,97	109,97	-0,39	99,09	32,77	0,01	NA	0	0	0	2,59	82,01	12,15	-1,56	-2,3	-4,89	1708,05
895	2,27	6,11	1,21	0,77	1,59	1,62	194,72	97,55	118,76	3,72	0,62	1,68	2,7	85,31	62,9	3,64	NA	NA	0	44,42	94,14	0,15	0,37	0,07	1,32	1,68	1,71	173,81	36,54	100,29	2,67	0,59	1,46	2,48	98,18	59,68	0,26	NA	12776,75	0	46,68	100,32	12,53	29,64	7,25	1,28	1,74	1,75	210,59
896	3,14	7,76	1,93	0,07	1,51	1,79	223,49	135,64	69,01	27,28	0,59	1,47	2,47	18,64	59,53	11,93	2,51	NA	28,19	9,51	61,64	0,99	3,56	0,42	-0,27	1,07	1,3	154,89	114,28	78,15	19,8	0,72	2,59	3,59	39,97	72,11	10,47	1,63	28233,5	20,6	16,54	82,63	5,41	19,14	2,35	0,14	1,01	1,35	157,92
897	8,56	85,72	3,59	0,03	0,44	0,61	152,82	54,13	131,89	23,05	0,9	9	10,01	31,77	90,01	11,58	1,31	21228,58	0	9,74	59,2	12,7	98,04	3,69	0,17	0,52	0,69	106	24,52	81,14	13,66	0,81	6,22	7,72	40,74	87,05	18,74	0,92	26035,25	0	8,15	55,22	-4,64	105,02	-1,49	0,14	0,57	0,64	116,85
898	4,73	5,25	5,77	2,67	5,34	7,56	444,22	90,04	33,73	75,78	0,1	0,11	1,11	22,36	10	106,58	2,2	NA	0	21,51	62,4	10,39	11,84	10,98	1,8	4,41	6,57	385,5	91,23	35	76,92	0,11	0,13	1,14	28,45	12,22	134,74	2,27	32450,14	0	19,07	50,62	9,84	11,17	10,75	2,4	4,52	6,69	397,78
899	24,32	78,89	7,61	0,5	1	1,24	113,87	33,13	65,94	16,38	0,69	2,24	3,24	132,12	69,17	55,22	1,45	14106,64	0	33,72	70,46	22,94	42,72	7,09	1,21	2,01	2,42	112,82	32,15	40,21	16,74	0,46	0,86	1,86	136,26	46,3	81,35	5,16	16164,4	0	35,02	71,27	27,49	38,24	9,71	2,81	4,15	4,76	128,64
900	2,37	14,65	1,76	0,3	0,48	0,95	271,23	35,5	140,72	92,8	0,84	5,19	6,19	22,26	83,84	21,76	0,89	1141,63	20,51	14,82	95,7	1,15	7,35	0,73	0,13	0,32	0,92	233,51	30,76	122,66	101,49	0,84	5,4	6,4	18,88	84,37	13,79	0,85	NA	18,51	11,34	144,48	0,39	6,21	0,62	0,31	0,55	0,94	577,1
901	1,5	13,93	0,83	0,55	0,74	0,91	200,38	18,5	44,05	17,83	0,89	8,27	9,27	14,36	89,21	42,69	0,92	NA	32,93	7,08	22,51	0,28	1,92	0,15	0,56	0,85	1,08	192,67	27,08	34,68	22,91	0,85	5,78	6,78	20,23	85,26	25,01	1,09	14754,57	34,75	10,53	36,08	0,56	7,43	0,51	0,72	1,5	1,75	330,32
902	4,48	12,67	2,92	0,12	1,44	1,44	237,58	109,14	82,67	0	0,65	1,83	2,83	23,25	64,67	18,31	1,31	NA	27,03	12,25	80,02	0,6	3	0,42	0,39	1,5	1,5	252,64	121,58	110,22	NA	0,8	3,98	4,98	20,33	79,93	8,86	1,65	5903,15	14,9	13,65	103,24	0,64	3,45	0,37	0,09	1,58	1,58	212,91
903	-35,8	-251,65	-18,65	0,52	0,58	1,17	189,66	9,92	160,58	96,09	0,86	6,03	7,03	8,17	85,77	-41,74	NA	NA	0	22,91	352,25	-245,61	137,29	-20,37	0,04	0,13	0,36	30,27	7,4	83,02	19,48	2,79	-1,56	-0,56	138,44	278,9	-88,07	NA	1166,5	0	31,84	231,7	NA	32,46	-106,33	NA	0	NA	NA
904	11,12	15,89	5,13	2,08	2,9	3,37	167,83	29,78	36,18	17,31	0,3	0,43	1,43	142,82	30,03	72,67	2,75	20294,72	0	60,72	84,03	10,76	15,17	4,97	2,38	3,2	3,68	168,71	30,65	37,08	17,95	0,29	0,41	1,41	143,97	29,06	69,03	4,19	19923,17	0	61,57	84,66	14,81	23,07	6,99	1,13	2,3	2,76	171,93
905	-197,13	140,74	-24,97	0,02	0,31	0,31	46,11	31,28	109,29	NA	2,4	-1,71	-0,71	-98,56	240,07	-76,98	-5,67	-7406,5	0	12,49	-125,13	1,26	-1,91	0,75	0,05	0,07	0,07	218,56	6,91	357,19	NA	1,66	-2,52	-1,52	10,32	165,7	4,31	-0,75	NA	0	5,43	49,35	78,66	164,83	66,39	0,9	1,36	1,36	307,21
906	-6,75	-6,76	NA	NA	NA	NA	NA	NA	NA	NA	0	0	1	-6,75	0,23	-2936,36	NA	NA	0	NA	0	-3,41	-3,42	NA	377,75	569,75	569,75	NA	NA	NA	NA	0	0	1	-3,41	0,27	-1254,84	NA	NA	0	NA	0	1,37	79,24	18,08	0,02	0,37	0,37	4799,77
907	5,73	9,77	4,32	0,03	1,26	1,72	274,37	130,65	105,74	49,21	0,41	0,7	1,7	24,02	41,33	25,99	1,79	NA	0,01	13,78	59,41	8,1	18,68	4,81	0,06	0,66	1,09	216,56	70,85	118,14	50,74	0,57	1,3	2,3	30,7	56,61	25,51	1,1	24036,37	0,01	13,41	58,04	6,31	10,36	3,99	0,08	1,13	1,69	230,37
908	5,52	77,26	2,82	0,2	0,91	1,09	185,85	113,35	158	28,55	0,86	12,04	14	45,46	92,86	7,47	3,14	NA	0	20,39	83,13	4,67	46,23	6,81	0,06	0,68	1,06	532,8	291,1	472,44	179,51	0,9	8,91	9,91	46,92	89,9	6,7	1,96	NA	0	61,68	82,65	-4,86	-66,88	-40,12	0,06	0,66	1,01	3005,83
909	24,59	35,26	12,92	1,47	2,71	2,77	191,27	67,85	32,36	3,24	0,3	0,43	1,43	38,02	30,28	105,34	4,36	NA	13,01	7,06	26,13	11,07	17,36	6,59	1,52	2,53	2,54	217,07	75,29	38,64	1,46	0,36	0,57	1,57	27,2	36,21	42,29	8,08	45202,67	17,98	9,59	43,84	13,1	17,74	8,57	2,47	3,74	3,77	238,17
910	-17,6	-50,73	-22,04	0	0,95	1,4	455,83	193,38	123,41	94,58	0,65	1,88	2,88	15,97	65,32	-16,2	1,18	NA	18,5	42,03	134	1,5	4,29	1,97	0,01	0,98	1,38	477,65	221,25	175,01	93,85	0,64	1,82	2,85	23,84	64,92	9,88	1,24	NA	11,65	29,23	84,9	11,03	24,21	13,28	0,01	1,45	1,84	438,12
911	2,5	3,98	0,65	0,08	1,2	3,5	94,28	30,05	26,67	62,04	0,37	0,59	1,59	52,8	37,26	90,87	NA	NA	0	13,03	53,17	10,84	16,37	3,04	0,9	1,2	3,13	102,3	9,48	32,22	63,2	0,34	0,51	1,51	69,44	33,78	32,09	NA	NA	0	16,42	71,23	7,54	14,72	1,89	0,82	2,12	2,91	91,21
912	0,31	0,83	0,31	0,1	0,56	0,76	358,2	88,69	191,45	38,33	0,61	1,6	2,63	9,99	61,98	16,45	0,73	NA	0	9,52	67,06	8,95	19,83	7,32	0,11	0,76	0,95	298,58	85,74	143,86	28,02	0,52	1,16	2,22	19,72	54,87	38,54	0,89	30374,91	0	8,81	57,79	5,35	10,44	3,45	0,16	0,95	1,2	234,78
913	0,67	26,65	0,77	0,12	0,2	1,02	418,87	31,43	403,54	335	0,97	38,68	39,68	2,2	97,48	0,99	2,86	NA	0	1,75	59,35	2,08	2,12	1,8	2,09	3,53	59,99	315,03	7,39	5,16	295,5	0,02	0,02	1,02	3,45	1,69	132,45	305,19	44451	0	1,18	16,71	1,98	2,47	1,55	-0,16	1,45	4,88	286,01
914	2,27	2,46	0,79	2,58	13,23	13,23	126,73	100,89	9,47	NA	0,08	0,08	1,08	4,8	7,58	29,96	NA	NA	0	0,88	39,03	2,46	2,97	1,22	5,77	5,77	5,77	180,47	NA	30,84	NA	0,17	0,21	1,21	4,57	17,35	14,17	NA	606	0	1,05	29,37	-36,19	-62,43	-10,95	0,88	4,55	4,55	110,16
915	14,49	34,83	13,24	1,62	1,68	1,68	332,68	10,17	192,16	0	0,58	1,4	2,4	14,49	58,4	24,8	24,88	NA	0	0	0	-5,34	-30,83	-45,16	0,61	0,79	1,19	3086,1	452,68	2516,57	1022,55	0,83	4,77	5,77	-5,34	82,68	-6,46	12,39	NA	0	0	0	5,7	26,12	8,32	1,21	1,26	1,26	530,71
916	-81,74	-43,59	-228,77	-1,02	-1,02	-1,12	1018,7	0	-897,53	93,5	-0,88	-0,47	0,53	-81,74	-87,52	93,4	NA	NA	0	0	0	-31,84	-32,19	-51,55	NA	NA	NA	590,86	NA	NA	52,83	0,01	0,01	1,01	-31,84	1,09	-2915,63	NA	NA	0	0	0	20,69	21,89	9,79	20,72	20,72	21,53	172,15
917	2,8	9,63	0,67	0,64	0,78	0,78	86,67	8,26	60,2	NA	0,71	2,44	3,44	269,1	70,94	40,09	0,99	23005,8	0	63,41	88,45	14,84	24,46	1,89	1,29	1,83	1,83	46,43	8,94	16,55	NA	0,39	0,65	1,65	480,15	39,32	140,51	8,5	21462,5	0	59,19	87,52	10,68	19,91	2,04	1,22	1,81	1,81	69,53
918	-7,35	-46,07	-2,52	0,16	0,47	0,79	124,57	31	84,42	32,45	0,84	5,27	6,27	19,7	84,04	21	0,99	NA	12,2	9,26	57,35	1,61	15,55	0,85	0	0,43	0,92	191,88	72,14	146,22	83,42	0,9	8,63	9,64	16,62	89,62	9,19	0,96	15371,94	11,66	7,89	58,2	11,93	50,1	4,25	0,21	0,54	0,99	129,59
919	0,67	1,38	0,46	0,02	1,93	1,97	251,77	191,91	90,15	3,32	0,52	1,07	2,08	55,07	51,88	16,97	2,88	NA	4,1	37,63	83,07	4,19	8,96	2,55	0,16	1,78	1,78	221,86	161,27	92,22	0,03	0,53	1,14	2,14	68,68	53,28	21,97	2,87	31339,13	3,18	39,2	77,77	6,95	15,59	4,9	0,36	1,91	1,91	256,52
920	26,77	76,22	13,49	0,57	1,25	1,49	183,48	75,22	111,24	27,8	0,65	1,85	2,85	65,44	64,88	48,88	4,75	32145,07	0	19,49	50,83	18,4	70,5	11,53	0,59	1,16	1,37	228,84	89,25	156,86	32,92	0,74	2,83	3,83	59,2	73,9	29,12	6,7	32926,11	0	25,58	58,91	33,65	82,92	15,99	0,34	1,55	1,75	172,94
921	13,51	90,49	11,31	0,12	0,41	0,89	304,79	73,47	253,94	124,95	0,85	5,7	6,7	32,64	85,07	23,49	0,62	22231,53	0	16,02	44,29	6,63	82,36	6,45	0,31	0,47	0,83	355,11	49,82	318,12	115,45	0,92	11,43	12,43	24,43	91,95	11,85	0,34	16294,2	0	17,32	56,21	2,86	26,28	3,42	0,35	0,46	0,81	435,81
922	2,81	15,97	2,51	0,77	0,91	0,91	325,01	37,98	262,57	0	0,82	4,69	5,69	25,81	82,43	19,35	0,71	NA	0	20,54	57,54	0,49	2,19	0,43	1,06	1,12	1,12	316,3	14	240,46	NA	0,78	3,45	4,45	25,21	77,52	23,25	1,66	NA	0	21,42	56,3	6,02	35,21	3,89	1,1	1,16	1,16	235,18
923	-0,99	-0,99	NA	NA	NA	NA	NA	NA	NA	NA	NA	NA	1	-0,99	0	NA	NA	NA	0	NA	NA	-1,31	-33,33	-3,55	0,28	0,81	0,81	988,5	268,22	510,63	NA	0,96	24,42	25,42	-1,31	96,07	1,23	0,83	NA	0	0	0	33,09	96,16	11,89	0,64	1,91	1,91	130,75
924	3,46	7,01	1,22	0,11	1,15	1,84	128,33	61,88	59,59	42,04	0,51	1,02	2,02	50,48	50,56	16,6	3,86	NA	0	16,58	81,47	4,1	6,67	1,55	0,26	1,37	2,44	137,95	54,55	49,26	53,42	0,38	0,62	1,62	47,76	38,42	21,47	5,47	NA	0	16,5	79,08	3,97	5,8	1,65	0,56	1,54	3,18	151,38
925	4,69	5,78	1,21	2,36	4,81	6,71	93,81	32,48	13,26	25,53	0,19	0,23	1,23	111,07	18,94	29,85	31,32	14084,5	0	27,42	89,11	2,23	6,99	0,99	0,89	1,44	1,54	161,84	55,97	101,44	9,51	0,68	2,14	3,14	78,77	68,15	4,35	26,08	12445,5	0	33,94	94,73	0,42	1,27	0,18	1,28	1,43	1,56	161,37
926	-2,43	-14,83	-0,84	0,43	1,39	1,73	125,7	58,36	60,69	20,98	0,84	5,09	6,09	51,01	83,59	1,51	2,9	NA	0	18,41	83,5	13,89	45,62	4,79	0,51	1,16	1,41	125,43	49,8	76,46	19,29	0,7	2,28	3,28	61,94	69,55	23,73	2,48	23023,15	0	16,56	76,38	10,65	24,11	3,62	0,17	1,49	1,86	123,65
927	3,86	5,83	2,94	0,83	1,26	2,79	277,51	38,43	85,57	137,06	0,34	0,51	1,51	34,86	33,88	26,56	6,78	13696,28	1,12	23,63	75,21	1,09	1,64	0,87	1	1,6	2,85	293,22	55,66	91,91	116,77	0,34	0,51	1,51	29,79	33,81	14,74	7,47	12824,85	0,02	23,06	81,9	1,79	2,78	1,58	1,14	1,48	2,71	321,12
928	3,98	4,09	1,76	18,32	32,58	59,53	161,29	26,66	1,87	51,09	0,03	0,03	1,03	26,88	2,73	358,18	3,28	NA	0	10,15	60,44	3,73	3,89	1,74	6,7	12,37	23,4	170,7	28,32	5	55,9	0,04	0,04	1,04	26,12	4,1	229,05	3,2	25468,27	0	10,47	68,83	2,53	2,63	1,15	9,76	19,09	30,35	165,66
929	35,61	76,45	10,32	0,31	1,88	2,18	105,49	63,06	41,19	12,7	0,53	1,14	2,15	87,97	53,41	73,92	3,8	NA	0	15,17	52,98	37,4	84,73	10,88	0,42	1,52	1,74	106,15	59	53,82	12,07	0,56	1,26	2,27	88,43	55,86	73,26	4,6	27696,15	0	14,84	52	30,92	98,62	7,36	0,01	1,19	1,34	86,66
930	-8,62	-9,9	-5,92	0,3	1,26	7,7	250,14	30,81	32,14	209,7	0,13	0,15	1,15	-8,62	12,99	-66,32	NA	NA	0	0	0	5,18	5,85	4,07	3,91	9,42	9,43	286,59	65,75	29,96	0,57	0,11	0,13	1,13	5,18	11,45	45,25	NA	NA	0	0	0	0,12	0,39	0,16	0,22	0,74	1,44	489,97
931	-11,07	-461	-7,79	0,11	0,51	0,53	256,07	95,83	215,03	4,57	0,98	40,63	41,63	56,89	97,6	-11,29	0,07	9665,75	9,96	47,81	109,41	5,48	71,85	5,19	0,39	0,78	0,81	345,81	117,46	285,83	10,77	0,92	12,11	13,11	62,27	92,37	11,96	0,31	8376,75	5,76	53,8	117,98	4,82	45,96	5,15	0,09	0,24	0,28	389,4
932	2,73	10,18	2,13	0,02	0,49	1,13	283,77	33,5	37,96	46,45	0,68	2,55	3,73	26,38	73,21	12,85	0,97	NA	41,29	18,44	65,33	5,95	18,68	5,45	0,05	0,56	1,21	334,06	55,63	40,58	71,07	0,65	2,02	3,14	23,92	68,14	22,61	1,02	12014,09	40,9	16,45	55,13	0,32	1,17	0,26	0	0,59	1,09	294,67
933	8,3	58,88	5,03	0,13	0,62	1	220,93	91,56	185,8	72,16	0,86	6,1	7,1	45,11	85,91	16,86	1,04	23004,73	0	22,34	66,76	15,53	56,6	11,57	0,49	0,93	1,28	271,98	85,4	192,46	68,19	0,73	2,64	3,64	50,75	72,56	27,45	3,81	27559,91	0	26,24	59,37	3,53	10,9	3,41	0,52	1,03	1,39	351,82
934	1,32	10,36	0,65	0,02	0,4	0,61	179,31	45,46	53,94	24,39	0,79	6,25	7,87	13,88	87,3	8,51	0,42	NA	47,43	6,19	53,4	-0,17	-1,43	-0,11	0,02	0,47	1,05	227,76	40,44	73,29	53,43	0,82	6,83	8,38	10,02	88,07	7,91	0,92	26919,47	44,55	6,36	53,24	-10,47	-245,33	-5,3	0,04	0,2	0,51	184,22
935	-7,05	-7,47	-7,27	4,52	4,74	7,29	375,18	3,67	16,61	42,94	0,06	0,06	1,06	40,61	5,53	-97,04	1,41	14224,33	0	49,12	111,14	-4,88	-5,12	-4,57	4,35	4,92	7,39	341,72	7,3	12,86	32,2	0,05	0,05	1,05	43,29	4,75	-64,35	1,33	17296,4	0	45,09	104,58	-5,26	-5,58	-4,97	2,64	2,95	4,8	344,07
936	7,07	17,35	2,63	0,03	0,28	0,76	135,16	18,42	76,7	37,11	0,59	1,45	2,45	34,88	59,22	21,03	0,73	22684,54	0	10,32	66,88	7,4	17,4	2,8	0,05	0,25	0,71	138,06	14,84	75,87	34,9	0,57	1,35	2,35	34,4	57,45	27,66	0,71	23926,48	0	10,21	59,63	14,74	29,03	4,73	0,03	0,53	0,91	116,83
937	-11,85	-76,5	-4,55	-0,01	0,18	0,34	139,84	18,12	97,46	15,33	0,85	5,45	6,45	36,97	84,51	27,08	0,38	NA	0	18,76	62,45	-10,76	-144,57	-3,68	0,14	0,37	0,48	124,81	22,9	98,79	10,97	0,93	12,43	13,43	56,96	92,55	24,18	0,3	10164	0	23,16	67,42	18,91	69,83	6,57	0,22	0,31	0,54	126,35
938	6,96	116,59	7,19	0,03	0,29	0,59	376,04	71,31	262,72	84,18	0,91	15,22	16,74	22,68	94,03	14,37	0,42	22076,64	4,16	16,23	63,79	0,16	1,41	0,19	0,04	0,51	1,1	440,48	85,63	167,35	110,91	0,86	7,72	8,97	15,76	88,85	5,69	0,55	18651,5	4,22	18,83	69,25	0,47	2,08	0,58	0,08	0,63	1,49	443,64
939	31,09	51,47	7,02	0,51	0,78	0,87	82,14	4,97	18,6	1,82	0,4	0,66	1,66	109,41	39,6	130,45	0,77	NA	0	17,68	54,37	6,26	12,47	1,72	0,26	1,5	1,87	100,09	25,03	20,25	7,53	0,5	0,99	1,99	58,18	49,79	28,42	0,82	NA	0	14,24	75,74	26,44	39,38	9,28	0,15	1,54	1,75	127,83
940	0,05	0,1	0,06	0,01	0,48	1,36	461,69	80,65	118,65	153,55	0,52	1,11	2,15	17,41	53,49	12,07	1,24	17982,84	18,57	22,02	70,04	-1,74	-3,49	-2,93	0,01	0,47	1,36	615,53	105,3	200,54	203,31	0,49	0,98	2,01	13,61	50,3	8,33	1,23	16258,69	7,61	25,88	75,7	-2,9	-5,68	-3,04	0,02	0,59	1,23	382,68
941	7,84	9,29	5,86	4,13	7,17	7,26	272,28	106,95	35,14	3	0,16	0,18	1,19	49,17	15,64	108,86	17,95	NA	0	30,91	91,69	0,44	1,11	0,33	0,81	1,47	1,48	271,37	86,64	132,41	1,39	0,6	1,52	2,52	20,69	60,28	2,16	36,2	11174	9,32	15,05	73,1	35,45	46,32	17,22	3,47	4,4	4,43	176,81
942	29,03	33,25	28,91	2,66	4,99	8,47	362,39	96,71	41,89	147,8	0,13	0,15	1,15	55,25	12,69	242,04	99,85	NA	0	26,1	184,02	-32,67	-38,91	-46,84	2,15	2,74	7,51	523,27	39,7	67,59	326,99	0,16	0,19	1,19	3,64	16,02	-195,91	58,21	3025,37	0	52,06	497,19	8,24	11,01	4,92	2,07	2,46	4,11	217,37
943	-2,68	-6,84	-2,83	0	0,27	0,91	384,13	34,33	117,57	85,46	0,54	1,39	2,55	17,38	60,85	14,29	0,73	NA	3,26	21,17	72,83	0,43	1,11	0,39	0	0,33	1,16	330,43	32,02	84,85	82,06	0,56	1,44	2,58	22,32	61,17	19,11	0,85	26491,28	3,86	19,81	68,8	3,69	10,45	3,21	0	0,45	1,06	316,55
944	15,39	30,21	24,05	4,76	7,17	7,17	568,86	127,82	24,69	0	0,49	0,96	1,96	47,51	49,07	35,88	2,82	NA	9,46	50,2	59,95	2,64	3,38	4,04	1,75	4,24	4,24	559,32	231,13	92,83	NA	0,19	0,25	1,28	39,43	21,9	22,84	2,78	13258,44	0	56,38	83,34	1,13	2,01	3,1	0,54	1,93	1,93	997,46
945	3,82	7,25	3,16	0,4	0,82	0,97	301,6	17,96	49,04	7,82	0,47	0,9	1,9	31,83	47,35	22,99	0,98	18124,73	26,77	23,21	65,35	0,18	0,33	0,2	0,12	0,49	0,8	398,49	25,72	67,22	21,48	0,45	0,81	1,81	24,51	44,73	4,3	0,95	11091,75	25,64	26,56	83,09	0,93	1,61	0,89	0,05	0,35	0,53	346,61
946	1,92	4,37	0,83	0,09	0,16	0,37	156,62	5,25	35,13	14,7	0,56	1,28	2,28	54,86	56,05	11,55	0,63	NA	31,15	22,78	89,17	0,93	3,21	0,63	0	0,04	0,14	248,6	4,74	100,07	13,32	0,71	2,44	3,44	32,73	70,96	5,39	0,5	7525,51	29,95	21,65	81,33	-2,11	-8,61	-1,47	0,01	0,08	0,24	254,37
947	12,47	29,38	5,75	0,4	1,23	1,25	167,7	74,49	89,53	2,11	0,58	1,36	2,36	15,08	57,54	36,73	1,41	NA	0	1,2	9,15	7,35	15,58	4,27	0,31	1,23	1,24	211,84	85,63	93,14	0,81	0,53	1,12	2,12	12,64	52,83	31,64	1,24	NA	0	3,07	21,45	3,53	6,35	2,13	0,81	1,46	1,47	219,13
948	9,25	87,56	2,96	0,14	1,05	1,14	116,61	90,77	100,07	9,16	0,89	8,46	9,46	20,97	89,43	10,35	NA	NA	0	3,75	49,43	-19,75	162,56	-4,94	0,07	0,84	0,92	91,35	75,84	97,67	7,78	1,12	-9,23	-8,23	93,87	112,15	-17,61	NA	8642,76	0	28,44	119,17	2,1	-20,51	0,55	0,1	0,92	1,04	94,59
949	16,75	31,5	5,92	0,17	0,95	2,01	128,58	42,43	54,39	58,5	0,47	0,88	1,88	61,45	46,84	46,41	4,12	NA	0	15,79	61,86	16,45	32,69	6,01	0,45	0,88	1,79	133,28	26,04	61,51	57,19	0,5	0,99	1,99	51,82	49,67	39,96	3,33	16340,14	0	12,91	56,94	11,09	21,74	4,33	0,65	1,1	1,9	142,2
950	1,08	18,24	0,49	0	0,28	0,76	165,53	22,58	73,75	50,3	0,94	15,83	16,86	24,57	94,07	9,31	0,57	22231,25	30,61	10,68	65,53	3,57	36,65	1,59	0	0,29	0,78	162,62	25,04	69,22	52,09	0,9	9,24	10,27	29,16	90,27	11,57	0,54	26573,15	32,11	11,4	63,95	0,01	0,11	0	0	0,28	0,79	109,9
951	7,99	9,16	7,81	0,13	4,49	4,77	355,98	125,78	28,81	8,27	0,13	0,15	1,15	68,57	12,81	84,78	1,46	14711,74	0,01	59,25	82,39	4,33	5	5,14	0,28	4,52	4,86	433,65	142,95	33,66	11,56	0,13	0,15	1,15	54,46	13,39	56,17	1,45	15886,52	0,01	59,55	84,22	4,95	6,23	5,69	0,06	2,69	2,88	418,95
952	40,91	45,26	19,74	6,8	10,37	10,37	175,62	59,42	16,67	0	0,1	0,11	1,11	40,91	9,6	426,29	NA	NA	0	0	0	24,25	25,72	34,98	11,05	17,58	17,58	526,36	192,8	29,53	NA	0,06	0,06	1,06	24,25	5,69	426,43	NA	NA	0	0	0	15,42	22,36	19,71	1,82	3,21	3,21	465,3
953	-0,58	-2,03	-1,9	0,06	0,41	0,41	1193,11	252,47	730,32	3,97	0,71	2,49	3,51	14,06	71,51	4,88	0,48	NA	0	47,98	174,79	1,01	3,14	2,98	0,23	0,32	0,32	1071,72	63,18	691,14	4,29	0,67	2,09	3,1	19,23	67,74	12,1	0,41	13621,63	0	53,48	151,78	3,03	7,55	7,33	0,05	0,23	0,25	880,31
954	2,97	24,98	2,32	0,45	1,36	1,36	284,11	165,08	203,98	0,4	0,88	7,41	8,41	21,32	88,11	4,58	27,17	39050,88	0	14,32	79,73	4,13	25,37	3,35	0,79	1,67	1,68	295,86	119,28	172,66	0,66	0,84	5,14	6,14	28,5	83,72	5,34	59,91	33174,08	0	19,75	81,35	3,5	14,02	4,04	1,43	2,75	2,76	421,2
955	9,16	-144,08	3,76	1,35	3,5	3,5	149,48	59,67	35,21	NA	1,06	-16,72	-15,72	192,63	106,36	15,49	3,68	23809,74	0	75,34	90,63	8,15	1888,18	2,52	1,08	3,29	3,29	112,88	51,63	30,02	NA	1	230,75	231,82	254,95	99,57	17,08	4,91	25966,47	0	76,32	92,19	13,39	96,91	3,68	0,42	1,44	1,44	100,11
956	-4,68	-18,09	-5,78	0,02	0,46	0,56	449,26	114,73	182,28	24,34	0,7	2,71	3,87	2,03	74,13	2,75	0,55	22077,7	28,56	8,28	76,11	-5,37	-25,22	-6,53	0,01	0,41	0,51	443,9	110,72	201,5	30,3	0,75	3,51	4,7	0,62	78,71	-0,67	0,47	22219,87	27,53	7,29	94,82	0,8	3,4	0,84	0	0,4	0,5	379,02
957	-1,49	-1,7	-9,54	0,51	8,64	8,74	2336,84	898,78	110,55	11,68	0,13	0,14	1,14	3,36	12,56	45,73	1,63	40428,37	0	31,08	39,7	-0,88	-0,97	-5,3	1,03	15,02	15,18	2200,02	908,47	64,95	10,63	0,09	0,1	1,1	4,5	8,93	73,61	1,77	44553,98	0	32,4	39,97	0,33	0,35	1,88	0,74	17,16	17,29	2083,24
958	0,89	1,5	0,32	1,89	2,59	2,59	128,9	28,56	49,09	0,23	0,41	0,68	1,68	57,94	40,55	2,2	NA	NA	0	20,2	94,49	-2,32	-10,65	-1,8	0,4	1,01	1,09	283,2	128,79	216,91	18,69	0,78	3,59	4,59	21,09	78,2	-2,97	NA	8239,33	0	18,16	104,95	15,65	27,77	3,09	0,48	2,47	2,47	71,92
959	3,71	7,22	1,98	0,24	0,95	2,64	194,83	22,38	31,66	54,17	0,49	0,95	1,95	15,35	48,63	28,01	1,48	9495,5	0	6,23	28,69	-39,93	-118,33	-20,28	0,31	0,71	1,83	185,34	17,44	43,47	49,21	0,66	1,96	2,96	-20,26	66,25	-31,37	1,16	1398	0	9,99	229,63	-27,26	-41,89	-12,8	0,77	1,46	3,41	170,85
960	-1,25	-2,73	-0,95	0,08	0,71	1,34	276,74	58,32	98,23	61,71	54,22	118,42	2,18	3,2	NA	NA	NA	NA	NA	NA	NA	1,52	2,26	1,12	0,47	1,34	2,26	267,46	46,76	53,76	49,57	32,46	48,06	1,48	5,88	NA	NA	NA	NA	NA	NA	NA	-25,09	-43,08	-16,45	0,5	1,46	2,37	238,67
961	11,97	101,41	6,55	0	0,91	0,94	199,39	64,87	71,94	2,83	0,88	7,48	8,48	68,54	88,2	21,16	0,48	NA	18,78	30,99	70,82	8,22	36,45	4,39	0,1	1,71	1,76	195,22	50,78	31,51	1,52	0,77	3,42	4,44	71,96	77,46	21,81	0,62	22861,5	20,74	34,09	75,11	3,62	13,62	2,16	0,22	2,22	2,36	217,06
962	-2,78	-3,66	-1,88	0,78	1,3	1,3	246,25	20,81	39,37	0	0,24	0,31	1,31	94,56	23,94	7,54	1,04	NA	3,97	65,85	97,02	-8,96	-11,83	-5,85	0,44	0,87	0,87	238,32	13,64	33,36	NA	0,24	0,32	1,32	94,59	24,22	-9,67	0,96	13066,99	7,29	67,62	102,66	-2,12	-2,88	-1,35	0,16	1	1	231,97
963	10,92	16,64	1,83	1,27	2,11	2,19	60,87	15,63	11,78	1,42	0,34	0,52	1,52	105,01	34,41	60,08	2,32	11948,94	11,45	15,73	81,77	1,88	2,87	0,38	1,57	2,22	2,53	74,18	14,69	18,48	7,18	0,35	0,53	1,53	74,72	34,62	34,12	3,06	9921,8	5,69	14,8	93,72	10,3	13,72	1,97	3,57	4,07	4,29	69,73
964	-21,13	306,75	-14,82	0,19	0,37	0,95	255,27	38,46	199,22	123,27	1,07	-15,52	-14,52	9,2	106,89	-6,47	0,82	NA	26,58	21,27	100,5	25,92	116,82	15,83	0,54	1,01	1,32	222,96	59,14	125,92	39,82	0,78	3,51	4,51	44,57	77,81	42,64	1,8	20530,4	18,82	11,39	30,22	43,02	72,89	24,21	1,6	2,05	2,3	204,79
965	18,03	81,22	14,53	0,55	1,11	1,11	293,17	102,65	181,22	NA	0,77	3,47	4,5	28,63	77,79	35,34	1,21	NA	0	8,53	25,01	11,54	31,4	2,39	0,44	1,29	1,29	75,51	32,56	38,36	NA	0,63	1,72	2,72	34,57	63,25	35,14	1,46	16322,8	0	4,76	46,77	13,41	29,86	3,25	1,21	1,92	1,92	88,33
966	10,83	29,44	4,34	0,62	1,74	1,83	146,01	69,97	62,84	5,79	0,62	1,7	2,72	90,39	63,23	49,35	2,75	26438,08	0	31,92	72,86	-0,32	-2,25	-0,33	0,33	1,31	1,38	380,89	75,13	76,58	5,27	0,86	6,02	7,02	30,44	85,76	13,83	1,1	28307,5	0	32,1	71,96	-10,6	-160,73	-8,54	0,14	0,71	0,74	293,11
967	-6,01	-6,34	NA	NA	NA	NA	NA	NA	NA	NA	0	0	1,06	-6,01	5,25	NA	NA	NA	0	NA	0	0,52	1,91	0,41	16,47	19,73	19,73	282,9	46,1	14,14	NA	0,73	2,64	3,64	0,52	72,55	0,72	NA	NA	0	0	0	-367,31	110,72	-63,42	0,67	1,23	1,23	62,85
968	1,73	70,19	0,3	0,24	0,56	1,12	63,04	15,07	46,88	26,71	0,98	39,56	40,56	145,25	97,53	28,04	0,35	6806,75	0	24,86	78,89	0,4	14,09	0,06	0,31	0,81	1,41	57,98	19,84	40,03	24,52	0,97	33,91	34,91	153,64	97,14	17,72	6,25	6711,43	0	24,34	84,83	1,51	33,18	0,23	0,6	1,09	1,46	55,62
969	3,6	17,73	3,26	0,43	3,35	4,4	329,89	119,28	40,94	43,58	0,8	3,93	4,93	14,04	79,7	9,74	0,47	NA	0	9,47	103,64	-6,45	-45,42	-5,68	0,05	1,36	1,58	321,42	151,83	115,66	25,42	0,86	6,05	7,05	4,29	85,81	-3,59	0,35	-7369,67	0	9,45	-126,32	5,45	28,81	4,76	0,03	1,45	1,6	317,6
970	14,63	44,14	3,31	0,04	0,9	1,5	82,45	46,59	54,25	33,04	0,67	2,02	3,02	43,93	66,85	26,76	NA	NA	0	6,64	58,2	6,9	19,74	1,9	0,07	0,89	1,55	100,5	52,21	63,56	42,5	0,65	1,85	2,86	39,49	65,06	10,68	NA	40191	0	8,97	76,9	0,25	0,64	0,07	0,11	0,95	1,65	100,49
971	2,32	7,08	4,21	0,4	0,94	0,99	659,89	239,57	438,01	18,8	0,67	2,05	3,05	15,54	67,24	4,3	0,97	NA	0	23,96	80,72	13,97	32,93	21,26	0,08	0,35	0,41	555,6	85,85	314,55	19,78	0,58	1,36	2,36	31,66	57,58	25,16	0,56	25260,6	0	26,94	55,24	8,84	18,55	16,78	0,1	0,56	0,62	690,94
972	14,36	29,35	11,81	0,11	0,45	0,45	299,2	35,89	88,97	0,21	0,44	0,9	2,04	41,5	51,07	72,24	0,67	NA	8,47	22,31	44,82	13,42	23,53	11,98	0,61	0,93	0,94	326,01	33,2	101,78	0,8	0,38	0,67	1,75	37,79	43	77,82	0,9	30819,82	2,08	21,77	43,18	7,78	11,5	9,15	0,54	1,01	1,02	428,28
973	-13,71	-20,87	-5,54	0,14	0,77	1,27	147,1	25,81	30,47	22,23	0,34	0,52	1,52	113,73	34,34	-9,87	1,08	NA	9,31	51,5	101,46	-13,38	-21,92	-5,19	0,06	0,78	1,19	141,59	34,19	37,69	20,05	0,39	0,64	1,64	123,66	38,95	-7,92	1,05	NA	7,62	53,16	107,68	-25,73	-57,38	-8,87	0,09	0,48	0,94	125,52
974	0,86	2,35	0,56	0	0,29	1,06	238,64	42,64	39,88	115,17	0,63	1,73	2,73	6,52	63,39	5,38	1,09	NA	45,69	3,71	59,44	-2,78	-8,54	-1,67	0	0,4	1,05	219,21	57,11	90,91	93,85	0,67	2,07	3,07	2,56	67,47	-0,36	1,08	27140,57	24,68	3,21	116,01	-1,71	-4,46	-0,86	0	0,49	1,08	182,49
975	0,73	0,91	0,66	0,34	5,46	5,46	331,48	293,85	57,39	0,02	0,2	0,25	1,25	29,93	20,02	14,72	20,59	NA	0	26,59	84,31	7,67	9,45	6,61	0,45	6,21	6,21	314,64	275,94	47,88	0,03	0,19	0,23	1,23	39,2	18,81	53,65	21,52	NA	0	27,18	69,25	1,68	2,32	1,5	0,29	3,9	3,9	326,42
976	1,61	5,04	1,83	0,54	1,52	1,63	413,99	48,82	49,85	5,83	0,42	1,32	3,14	23,26	68,15	52,24	0,76	NA	20,9	24,63	53,93	5,18	12,28	4,82	0,8	2,62	2,72	339,65	59,79	32,84	3,41	0,34	0,8	2,37	31,46	57,77	86,53	0,9	26792,88	18,46	24,45	49,57	8,11	16,81	6,55	1,29	2,42	2,5	293,97
977	10,18	8,68	1,36	-4,81	-5,47	-5,78	48,53	24,25	-8,31	2,57	-0,17	-0,15	0,85	10,18	-17,31	-58,81	NA	NA	0	0	0	16,83	16,53	2,86	-33,14	-52,59	-54,93	62,11	49,29	-1,12	2,64	-0,02	-0,02	0,98	33,99	-1,82	-924,29	NA	NA	0	2,92	50,5	460,33	-445,08	7,4	-2,08	-0,3	0,49	5,85
978	1,02	4,43	0,39	0,02	0,28	1,78	140,49	15,21	50,47	88,61	0,46	1,99	4,35	59,85	77	12,73	1,04	14609,78	5,59	22,71	139,94	-1,32	-9,39	-0,72	0	0,29	1,13	197,12	40,27	78,07	122,6	0,76	5,38	7,09	50,32	85,89	2,3	0,93	12393,59	33,52	27,89	168,7	2,22	14,41	1,02	0	0,29	1,15	167,92
979	51,93	-183,34	5,31	0,24	0,76	0,76	37,2	25,14	48,41	0	1,33	-4,7	-3,53	328,55	128,32	38,98	NA	NA	0	28,27	78,23	45,99	-209,73	4,83	0,6	0,79	0,79	38,38	8,66	44,14	NA	1,22	-5,56	-4,56	304,22	121,93	37,72	NA	9558,67	0	27,15	71,34	135,4	-33,78	7,88	0,11	0,18	0,18	21,19
980	6,17	6,96	3,84	1,94	10,11	10,11	226,57	181,13	22,16	NA	0,11	0,13	1,13	121,41	11,31	54,59	NA	NA	0	71,73	92,96	0,03	0,04	0,03	2,41	11,26	11,26	278,75	216,09	24,43	NA	0,14	0,17	1,17	92,54	14,2	0,23	NA	4767	0	70,65	98,8	-16,56	-30,4	-16,97	0,24	2,32	2,32	373,16
981	5,39	30,02	5,04	0,04	0,08	0,3	340,34	9,43	231,33	53,21	0,82	4,57	5,57	21,59	82,03	16,5	0,29	40981,83	0	15,14	50,44	5,44	29,26	5,18	0,3	0,45	1,63	347,01	7,14	48,27	57,62	0,81	4,37	5,37	22,1	81,39	16,82	1,04	47780,34	0	15,83	48,95	-0,45	-3,14	-0,45	0,12	0,23	1,17	359,99
982	3,62	10,31	3,45	0,09	1,32	1,8	346,62	158,83	101,92	62,29	0,42	1,2	2,85	38,36	64,89	19,44	1,19	NA	8,64	33,08	86,69	1,24	4,2	1,44	0,01	1,04	1,38	421,51	159,27	59,17	53,67	0,54	1,83	3,38	29,55	70,39	13,45	0,94	19293,11	37,21	32,69	80,46	0,19	0,48	0,18	0,06	1,1	1,79	334,73
983	3,5	42,02	2,36	0,1	0,61	0,73	245,71	111,77	112,6	26,84	0,92	11,01	12,01	11,07	91,68	8,58	0,26	NA	44,69	5,11	59,55	0,03	0,94	0,03	0,03	0,85	0,89	406,8	312,41	295,1	15,29	0,97	30,8	31,82	4,51	96,86	1,28	0,32	9585,5	21,47	4,99	90,32	-1,9	-34,74	-2	0,07	0,61	0,66	383,42
984	25,62	36,09	37,69	1,39	1,59	1,78	535,45	24	121,19	23,59	0,23	0,33	1,41	35,97	29,01	126,01	1,2	132721,71	0	15,23	22,95	28,67	31,63	32,9	9,98	11,01	14,55	418,83	7,93	7,74	27,82	0,02	0,03	1,1	43,09	9,38	1921,43	1,25	156362,38	0	16,55	21,4	23,53	28,01	36,24	0,77	0,93	1,45	560,74
985	8,37	51,86	4,04	0,09	1,04	1,39	175,54	28,42	29,85	10,62	0,63	3,93	6,19	58,09	83,86	36,41	0,84	27231,35	20,58	23,98	63,89	18,38	57,18	7,68	1,08	2,46	2,9	152,52	23,29	16,81	7,45	0,51	1,6	3,11	79,38	67,85	72,42	1,1	33842,41	12,14	25,49	58,44	10,34	38,66	6,73	0,49	1,32	1,52	236,94
986	0,6	0,64	5,61	22,12	22,12	22,12	1023,84	0	152,84	0	0,06	0,06	1,06	0,6	6,01	9,94	NA	NA	0	0	0	8,8	20,81	34,78	8,68	11,39	11,39	1442,52	135,44	49,91	NA	0,58	1,36	2,36	8,8	57,7	17,42	1,64	NA	0	0	0	-6,38	-17,32	-7,27	0,67	1,37	2,23	414,5
987	5,92	9	2,81	0,4	2,4	3,02	172,86	104,17	52,56	33,29	0,34	0,52	1,52	15,67	34,3	22,09	9,5	NA	0	4,63	52,42	1,02	1,49	0,41	0,73	3,05	3,39	146,33	90,47	39,31	13,52	0,32	0,46	1,46	12,99	31,58	7,84	8,89	30101,72	0	4,8	77,77	-3,74	-5,43	-1,77	0,29	2,49	3,33	171,88
988	3,87	51,16	1,58	0,22	0,64	0,76	148,48	42,54	99,59	12,45	0,92	12,21	13,21	9,26	92,43	21,67	0,66	52883,75	3,72	2,2	19,97	4,25	34,73	1,34	0,21	0,73	0,85	114,61	39,61	76,07	9,72	0,88	7,17	8,17	18,93	87,76	23,78	0,75	42071,07	2,98	4,61	37,02	8,46	40,73	3,14	0,4	0,75	0,89	135,28
989	-0,36	-0,89	-0,08	0,18	0,66	0,99	77,56	18,21	38,05	12,74	0,59	1,46	2,46	191,43	59,31	9,41	1,02	NA	0	40,86	95,64	1,19	2,45	0,23	0,21	0,82	1,13	69,51	16,7	29,42	9,3	0,51	1,05	2,05	226,82	51,26	18,16	1,15	11123,42	0	42,97	95,22	2,43	4,74	0,48	0,29	0,81	1,15	71,31
990	11,29	21,28	8,8	0,21	0,53	1,59	283,74	36,67	115,67	124,63	0,47	0,88	1,88	40,94	46,93	32,59	1,74	13991,75	0	23,11	61,16	9,76	17,67	7,57	0,28	0,55	1,52	283	29,96	110,92	109,06	0,45	0,81	1,81	28,5	44,77	38,69	1,59	12898,25	0	14,53	48,19	2,71	4,54	2,31	0,32	0,6	1,64	310,31
991	0,6	-834,02	0,47	0,09	1,06	1,06	285,51	134,19	138,84	0,56	1	-1385,66	-1384,66	15,99	100,07	18,12	1,05	NA	7,96	12,07	35,73	1,45	106,64	0,9	0,12	1,14	1,16	226,13	120,1	117,36	2,61	0,99	72,52	73,52	25,56	98,64	23,01	1,19	27465,87	7,3	14,94	37,51	8,52	85,83	5,48	0,14	1,12	1,13	233,78
992	4,95	24,63	2,19	0,23	0,89	0,98	161,02	72,57	105,89	10,08	0,8	3,97	4,97	30,5	79,88	19,33	1,03	NA	2,08	11,3	50,05	1,8	8	0,81	0,21	0,71	0,78	165,4	57,57	113,81	8,39	0,78	3,45	4,45	30,39	77,55	11,76	0,67	9634,6	1,26	12,96	69,5	2,22	9,91	1,15	0,34	0,87	0,9	188,05
993	1,87	6,98	0,94	0,01	0,42	1,15	182,73	51,72	87,96	94,65	0,72	2,67	3,73	77,68	73,19	16,22	1,54	NA	22,09	38,06	81,6	3,5	15,03	1,87	0,02	0,52	1,21	195,37	70,21	86,91	96,93	0,76	3,26	4,3	70,64	76,73	10,49	2,06	12554	26,72	35,94	83,59	3,56	22,09	2,29	0	0,62	1,13	234,33
994	7,36	26,48	4,8	0,01	0,67	0,67	237,38	109,26	166,31	NA	0,72	2,6	3,6	14,48	72,22	35,91	0,53	17904	0,02	4,65	18,35	5,05	19,07	4,28	0,76	1,01	1,01	309,83	56,09	223,98	NA	0,74	2,78	3,78	11,43	73,54	26,33	1,02	17464	0,02	5,42	21,86	-15,05	-76,78	-15,97	0,92	1,03	1,03	386,31
995	3,75	4,51	1,4	0,47	3,29	3,46	135,32	59,06	20,89	3,61	0,17	0,2	1,2	65,7	16,84	46,13	2,57	NA	0	23,03	88	0,13	0,23	0,05	-0,03	1,41	1,46	137,13	78,07	54,51	2,69	0,41	0,71	1,71	46,2	41,49	5,72	2,74	14515,77	0	17,31	119,75	-0,44	-0,65	-0,19	0	0,77	0,82	159,72
996	13,01	52,29	10,98	0,33	0,54	0,85	307,34	46,56	156,02	72,7	0,75	3,02	4,02	22,27	75,12	22,7	0,69	15941,6	23,22	7,82	31,06	11,32	42,39	10,85	0,28	0,48	0,98	349,76	48,97	170,08	119,88	0,73	2,74	3,74	24,38	73,29	22,71	0,94	21216,2	19,92	12,52	37,2	6,68	25,56	7,08	0,26	0,41	0,82	385,57
997	-24,67	122,61	-5,25	0,07	0,48	0,48	77,43	34,35	84,48	NA	1,2	-5,97	-4,97	162,95	120,12	-16,48	-0,41	NA	0	39,91	108,01	0,34	-2,39	0,14	0,02	0,51	0,52	155,92	80,16	166,86	2,42	1,14	-8,12	-7,12	158,07	114,05	9,2	-0,3	5679,19	0	67,38	182,86	7,83	677,24	2,02	0,3	0,83	0,83	93,91
998	-6,94	-18,28	-4,92	0,96	1,61	1,67	258,15	81,45	83,14	6,3	0,56	1,48	2,63	6,11	62,03	11,66	2,47	NA	22,54	9,25	54,15	6,69	11,93	4,09	1,37	1,85	1,88	223,29	45,7	74,86	2,72	0,44	0,78	1,78	24,16	43,94	23,45	2,94	8550	8,86	10,69	76,15	0,18	0,45	0,12	0,38	1,46	1,47	239,78
999	-25,99	-58,93	-55,54	0,1	0,46	0,85	777,93	145,52	192,88	159,62	0,55	1,26	2,27	-1,91	55,9	-36,03	0,84	2473,64	27,57	51,44	358,75	4,26	9,47	5,14	0,13	0,53	0,95	440,63	86,47	123,34	93,73	0,55	1,22	2,22	28,04	55,02	17,95	0,94	14325,36	22,23	28,71	65,57	1,23	2,47	1,08	0,18	0,59	1	320,58
1000	12,75	26,04	14,57	0,12	0,51	1,09	416,16	72,87	187,72	110,04	0,46	0,94	2,04	22,48	51,06	37,48	0,98	NA	0	11,13	33,71	13,38	28,22	15,82	0,05	0,4	1,04	431,6	71,35	206,74	134,03	0,49	1,03	2,11	22,79	52,59	35,58	0,96	44495,64	0	11,13	32,75	12,42	29	14,28	0,22	0,44	1,05	418,74
1001	-10,16	-23,12	-3,42	0,41	2,22	2,29	122,4	112,97	54,32	4,45	0,56	1,28	2,28	82,61	56,05	11,42	-2,32	NA	6,65	31,2	84,87	1,46	2,93	0,51	0,44	1,99	2,13	126,58	86,41	55,73	8,41	0,5	1,01	2,01	112,36	50,23	14,39	17,29	17670,2	0	38,46	75,31	34,07	49,1	14,75	1,04	3,55	3,78	157,59
1002	0,1	3,69	0,29	0,36	0,53	0,69	1090,2	155,3	941,51	154,29	0,97	37,34	38,53	7,29	97,4	4,4	0,07	NA	0	21,55	63,08	0,12	4,79	0,38	0,33	0,55	0,7	1173,34	225,88	1024,35	155,27	0,96	38,45	40,16	6,47	97,51	3,81	0,07	17690,69	0	20,4	69,85	0,02	0,06	0,09	0,08	0,41	0,61	1541,77
1003	0	0	NA	NA	NA	NA	NA	NA	NA	NA	0	0	1	0	0	NA	NA	NA	0	NA	NA	9,47	21,83	15,72	0,3	0,87	0,92	605,45	192,19	337,29	17,99	0,56	1,3	2,3	9,47	56,6	20,38	0,9	NA	0	0	0	6,84	12,19	6,02	0,94	1,12	1,18	320,06
1004	0,18	0,87	0,11	0,05	0,73	1	214,76	82,78	66,27	32,84	0,79	3,79	4,8	6,68	79,15	1,85	0,94	18504,87	44,41	3,83	62,66	1,46	15,08	2,5	0,04	1,66	1,88	625,91	361,03	111,04	50,06	0,9	9,34	10,35	4,06	90,33	2,27	1,77	21358,27	24	4,46	55,21	0,53	6,66	1,32	0,01	0,67	0,97	914,82
1005	0,38	0,68	0,41	0,21	0,48	1,16	395,83	22,85	83,69	57,29	0,44	0,8	1,8	23,65	44,48	9,53	1,03	NA	21,29	25,3	71,97	1,69	3,23	1,52	0,28	0,53	0,99	328,33	22,77	91,38	42,91	0,48	0,91	1,91	25,03	47,58	10,63	0,98	11453,2	14,66	20,99	69,74	1,64	3,05	1,31	0,49	0,7	1,3	291,18
1006	-4,27	-6,82	-4,73	0,04	0,73	0,83	403,19	90,42	130,6	13,01	0,37	0,6	1,6	5,29	37,37	-5,43	0,92	12749,67	0	10,59	112,39	-6,68	-11,62	-8,4	0,01	0,65	0,73	459,01	110,6	173,39	13,34	0,43	0,74	1,74	3,12	42,54	-9,68	0,85	13584,61	0	12,32	125,17	-9,88	-21,85	-11,08	0,01	0,64	0,69	408
1007	8,81	51,34	4,11	0,07	1,35	1,35	169,84	116,19	68,74	NA	0,83	4,83	5,83	70,2	82,84	33,77	1,67	NA	28,21	28,64	61,2	-1,6	-20,35	-0,55	0,07	0,35	0,7	124,69	30,5	64,6	38,98	0,92	11,72	12,72	96,61	92,14	25,25	0,25	17204,83	37,46	33,55	73,45	-0,02	-0,63	-0,01	0,95	1,05	1,05	100,92
1008	-17,22	-57,05	-9,41	0,26	0,7	1,45	198,94	20,88	47,7	36,3	0,7	2,31	3,31	129,61	69,82	-16,96	0,54	NA	0	80,24	105,73	-6,39	-28,13	-5,56	0,08	0,41	1,08	317,54	23,16	70,4	47,49	0,77	3,4	4,4	60,23	77,29	0,41	0,39	12676,56	0	57,95	83,97	19,86	46,81	21,89	0,74	1,77	2,67	401,3
1009	-18,33	-26,55	-30,71	0,09	2,99	3,6	609,91	141,01	49,28	32,94	0,31	0,45	1,45	-10,4	30,95	-35,5	1,15	NA	0,66	13,28	551,31	-12	-16,71	-18,6	0,19	4,93	5,44	565,7	155,37	35,35	18,21	0,28	0,39	1,39	-4,53	28,15	3,17	1,24	13280,93	0	11,58	74,76	-15,77	-24,16	-31,89	0,08	2,97	3,37	735,94
1010	34,33	95,9	12,63	1,31	1,57	1,57	133,92	19,69	76,07	NA	0,64	1,79	2,79	50,67	64,2	64,66	4,48	NA	0	6,01	23,9	44,76	95,87	22,51	0,7	2,2	2,2	183,55	92,79	61,63	NA	0,53	1,14	2,14	67,36	53,31	95,25	2,69	104372,67	0	11,37	27,33	21,35	95,49	11,54	0,14	1,22	1,22	196,75
1011	-9,58	-14,35	-19,14	0	1,52	1,91	727,41	311,15	106,8	81,23	0,33	0,5	1,5	0,28	33,24	-16,72	1,57	11748,73	18,04	19,7	107,53	0,31	0,5	0,61	0,02	0,24	0,74	726,02	58,26	189,21	135,49	0,39	0,64	1,64	6,47	38,95	5,07	0,86	23258,04	12,27	12,27	59,85	0,76	1,19	1,49	0	0,24	0,68	713,84
1012	-14,84	-17,48	NA	5,82	5,82	6,55	NA	NA	NA	NA	0,15	0,18	1,18	-14,84	15,12	-98,15	NA	NA	0	NA	0	-0,95	-4,29	-0,98	1,25	1,25	1,29	373,46	0,38	286,32	11,19	0,78	3,49	4,49	-0,95	77,73	-1,23	NA	NA	0	0	0	9,96	11,59	1,13	6,01	6,04	7,08	41,29
1013	3,89	7,04	6,32	0,92	1,65	2,15	592,04	61,86	84,27	42,63	0,4	0,72	1,81	28,15	44,74	20,2	1,16	NA	24,16	39,46	86,41	3,39	6,04	4,44	0,21	0,55	1,09	478,81	34,46	82,47	55,52	0,41	0,73	1,78	33,59	43,93	19,08	0,97	28046,61	21,65	39,62	75,16	2,21	3,81	2,95	0,01	0,43	1,17	485,31
1014	-11,32	-22,85	-4,95	1,53	1,9	1,91	159,25	20,79	56,04	0,61	0,5	1,02	2,02	40,65	50,46	13,24	2,04	18412	0	22,74	78,75	4,21	8,17	2,54	1,56	2,05	2,12	219,73	28,1	56,8	3,65	0,48	0,94	1,94	40,04	48,43	42,18	1,67	13182,5	0	21,56	79,31	2	3,75	0,74	0,9	1,95	2,03	134,67
1015	3,25	28,39	2,17	0,07	0,33	1,02	243,6	37,11	142,08	99,1	0,89	7,75	8,75	14,38	88,57	8,39	0,9	33648,75	13,37	7,45	52,68	0,95	7,46	0,44	0	0,23	0,82	171,38	26,45	108,66	68,76	0,87	6,88	7,88	17,78	87,31	6,88	0,73	36614,13	9,79	7,9	63,3	4,53	28,85	2,03	0	0,25	0,83	162,97
1016	0,46	1,01	0,48	0,02	0,31	1,29	385,7	55,98	90,15	190,95	0,55	1,22	2,22	9,99	54,97	2,44	1,42	9224,62	27,08	10,1	58,69	0,27	0,61	0,26	0,02	0,24	1,38	351,87	39,52	84,45	200,47	0,54	1,2	2,24	10,06	55,27	15,59	1,56	8344,85	25,89	9,43	71,88	0,26	0,61	0,28	0,02	0,22	1,39	404,98
1017	-2,27	-2,86	-5,62	1,04	1,51	2,85	902,66	58,65	123,68	167,89	0,21	0,26	1,26	19,03	20,73	-1,2	1,41	19296,65	0	52,82	88,97	-2,19	-2,73	-4,44	1,4	1,83	3,02	740,76	40,86	94,21	113,5	0,2	0,25	1,25	22,24	19,96	-1,46	1,41	19990,43	0	49,57	90,42	4,71	5,5	8,56	2,79	3,73	5,43	661,14
1018	13,97	35,72	10,91	0,06	0,58	0,75	284,34	66,14	121,78	21,45	0,61	1,56	2,56	48,52	60,89	34,69	0,81	26131,75	5,82	26,98	58,04	5,18	15,29	3,87	0,09	0,92	1,18	272,61	62,03	74,5	19,57	0,66	1,95	2,95	48,2	66,14	21,33	1,05	23302,13	4,06	32,13	71,05	4,06	10,44	2,29	0,35	1,05	1,34	205,33
1019	0,59	-2,49	0,37	0	0,36	0,36	227,03	95,85	270,04	0,28	1,24	-5,23	-4,23	54,53	123,67	3,89	-0,76	NA	0	33,64	85,69	22,48	-426,73	12,88	0,01	0,59	0,6	209,22	121,44	210,33	1,91	1,04	-19,71	-18,98	76,14	105,27	25,37	-0,13	28048,53	0	30,76	63,49	-11,49	-118,92	-6,65	0,14	0,56	0,56	210,64
1020	69,28	80,03	54,98	1,07	2,31	2,31	288,86	47,38	38,32	0	0,13	0,16	1,16	76,9	13,43	545,25	1,26	NA	0	6,05	7,86	44,83	48,13	42,64	2,84	5,46	5,46	347,18	60,45	23,06	NA	0,07	0,07	1,07	51,72	6,85	737,81	1,48	100453,17	0	6,56	10,1	30,01	30,5	32,95	8,48	27,54	27,54	399,67
1021	2,94	8,17	1,51	0,38	1,05	1,1	186,72	41,59	37,03	2,9	0,64	1,78	2,78	15,26	64,08	41,88	1,06	NA	17,99	6,32	27,89	2,57	5,27	1,15	1,21	2,09	2,18	163,52	34,32	39	3,75	0,51	1,05	2,05	18,6	51,23	71,39	1,62	20364,75	10,24	7,18	27,66	6,12	10,2	2,48	0,8	1,44	1,52	147,59
1022	18,66	19,65	8,66	10,31	21,9	37,25	168,91	31,12	2,69	41,82	0,05	0,05	1,05	87,48	5,06	455,41	2,46	NA	0	31,93	74,25	20,05	24,43	9,51	1,34	2,35	3,59	173,11	30,64	30,2	37,88	0,18	0,22	1,22	74,66	17,94	136,27	2,3	18080	0	25,9	68,58	22,14	24,66	10,2	1,28	4	6,16	167,73
1023	11,84	343,88	4,61	0,3	0,53	0,53	141,85	1,27	122,83	0,27	0,97	28,05	29,05	24,26	96,56	25,26	0,23	NA	0	4,84	29,83	-12,62	132,83	-4,64	0,08	0,57	0,59	134,07	68,34	137,29	1,91	1,1	-11,52	-10,52	9,74	109,5	-1,11	-0,1	30616,5	0	8,22	59,32	-9,38	45,09	-2,68	0,37	0,68	0,76	104,12
1024	10,57	11,39	11,67	4,61	6,87	7,47	401,83	57,83	25,68	15,61	0,07	0,08	1,08	30,97	7,14	271,8	1,8	NA	0	22,52	46,24	11,14	11,54	14,22	13,83	19,92	21,3	465,78	71,96	11,81	16,58	0,03	0,04	1,04	30,06	3,43	443,13	2,14	23798,22	0	24,14	50,61	7,53	7,83	11,57	15,05	19,04	19,45	559,8
1025	1,27	7,17	0,45	0,06	1,35	1,4	128,9	116,72	91,15	4,93	0,82	4,65	5,65	4,56	82,29	1,54	NA	NA	0	1,16	65,61	1,18	4,79	0,43	0,16	1,29	1,33	132,19	110,21	98,3	4,07	0,75	3,07	4,07	3,04	75,44	1,56	NA	2744	0	0,68	40,63	2,15	6,74	0,57	0,48	1,41	1,47	96,9
1026	0,07	0,13	0,05	0,03	0,91	1,16	267,78	78,25	81,71	23,41	0,46	0,84	1,84	39,41	45,57	25	1,06	24588,77	6,08	28,94	78,59	0,19	0,32	0,13	0	1,18	1,39	252,19	85,15	54,21	15,04	0,42	0,71	1,71	42,94	41,63	30,63	1,17	26285,45	12,57	29,54	78,42	-6,27	-11,23	-4,59	0,01	1,21	1,43	266,62
1027	10,94	15,05	6,81	0,02	1,42	1,97	226,59	72,74	52,05	29,28	0,27	0,37	1,38	22,32	27,33	93,03	1,39	NA	0	7,09	29,66	9,63	12,92	6,64	0,02	1,4	1,74	251,82	75,51	54,83	18,81	0,25	0,34	1,34	19,61	25,5	75,46	1,24	48787,59	0	6,89	33,24	14,16	21,83	7,18	0,04	0,86	1,2	184,51
1028	37,02	98,97	28,87	0,59	1,11	1,58	283,81	89	173,84	84,14	0,63	1,67	2,67	50,68	62,59	60,28	19,79	NA	0	10,65	22,7	0,22	21,73	0,16	0,28	0,87	0,98	257,3	147,2	247,13	27,35	0,99	96,46	97,46	31,84	98,97	2,38	0,29	12565,67	0	22,29	95,34	2,95	78,64	3,26	0,49	0,99	1,02	402,32
1029	-20,67	-100,48	-14,34	0,02	0,61	0,83	252,49	113,98	180,56	41,14	0,79	3,86	4,86	1,22	79,43	-17,4	0,65	NA	6,54	15,19	144,09	-2,74	-12,6	-1,89	0,03	0,53	0,77	251,84	96,73	178,86	46,09	0,78	3,6	4,6	18,52	78,27	4,09	0,56	21358,83	5,46	14,67	78,58	-20,65	-97,7	-14,38	0,07	0,74	1,09	253,54
1030	9,44	12,59	2,12	1,78	3,57	3,57	81,88	36,13	20,14	NA	0,25	0,33	1,33	14,29	24,98	50,89	6,78	NA	0	1,09	23,86	6,7	20,1	6,6	0,15	1,21	1,37	359,61	249,58	236,3	38,89	0,67	2	3	8,75	66,67	13,52	3,9	41543,5	0	2,02	15,69	7,61	27,07	7,14	0,74	1,15	1,34	341,51
1031	0,62	5,55	0,26	0,34	0,9	0,97	141,7	75,63	135,66	9,81	0,89	7,95	8,95	0,62	88,82	5,23	0,81	NA	0	0	0	22,04	89,75	13,63	0,36	1,02	1,02	225,69	111,05	167,86	0	0,75	3,07	4,07	29,75	75,44	33,9	1,08	11712,43	0	4,77	19,54	14,09	41,63	NA	0,61	1,25	1,25	222,96
1032	1,15	10,54	1,01	0,36	1,06	1,06	319,21	193,52	278,5	1,44	0,89	8,15	9,15	17,6	89,07	1,29	NA	NA	0	14,42	186,18	27,95	81,85	26,01	0,6	1,27	1,28	339,69	147,29	219,8	1,19	0,66	1,93	2,93	92,7	65,86	42,43	NA	NA	0	60,26	-1698,04	2,46	9,25	1,11	0,55	1,24	1,24	164,43
1033	22,12	23,25	19,87	7,54	14,67	17,31	327,03	72,75	10,2	27,36	0,05	0,05	1,05	32,21	4,87	839,86	2,14	77252,75	0	9,06	17,55	20,17	22,13	20,52	4,06	6,57	7,33	371,33	68,92	27,52	21,36	0,09	0,1	1,1	29,61	8,82	403,64	2,07	77888,25	0	9,6	18,47	22,12	23,32	19,56	4,26	11,59	13,31	321,93
1034	-3,3	-13,04	-1,07	0,19	1,14	1,24	118,14	78,01	81,37	7,59	0,75	2,94	3,95	56,4	74,69	2,05	2,01	NA	0	19,38	88,96	-0,37	-1,35	-0,11	0,07	1,17	1,28	111,2	79,49	72,34	8,52	0,72	2,64	3,64	66,46	72,52	3,48	1,92	10268,89	0	20,36	92,79	-23,39	-241,44	-6,4	0,05	0,89	1,01	99,68
1035	24,19	26,07	32,22	11,01	13,43	13,45	484,81	84,16	34,8	0,48	0,07	0,08	1,08	36,32	7,23	380,47	51,28	NA	0	16,16	27,05	13,48	15,33	23,11	6,32	8,08	8,22	625,65	131,23	74,47	10,13	0,12	0,14	1,14	26,81	12,07	123	208,97	23781,25	0	22,86	43,2	14,65	15,94	22,45	15,24	19,42	19,44	557,91
1036	4,14	12,58	1,94	0,03	1,02	1,43	170,33	111,94	82,9	46,57	0,67	2,04	3,04	19,26	67,12	12,01	9,45	NA	17,86	7,08	55,73	3,57	9,75	1,78	0,03	1,01	1,57	182,03	111,63	81,71	64,56	0,63	1,73	2,73	19,92	63,41	11,32	NA	9468,3	17,78	8,16	55,09	0,97	3,63	0,49	0,06	0,97	1,36	184,08
1037	5,44	8,18	5,14	1,26	2,56	3,47	344,05	101,65	78,19	72,25	0,26	0,4	1,5	39,76	33,43	31,32	3,36	19223,44	0	32,44	77,89	4,03	6,7	3,63	1,2	1,93	2,61	329,21	73,54	101,01	69,27	0,34	0,57	1,66	37,04	39,88	20,18	3,24	18054,49	0	29,78	81,65	4,45	7,34	4,06	0,86	1,81	2,4	332,68
1038	1,54	5,11	1,45	0,15	1,22	2,85	343,66	103,58	49,85	158,86	0,7	2,32	3,32	57,27	69,9	5,84	3,73	NA	44,27	52,62	86,03	1,39	4,79	1,18	0,14	1,03	2,33	310,88	97,56	64,13	145,76	0,71	2,45	3,45	62,66	71	5,15	3,94	11836,9	39,03	52,19	88,82	0,58	1,96	0,5	0,2	1,07	2,35	316,1
1039	-42	57,34	-44,65	0,14	0,58	0,65	386,99	202,05	465,27	32,1	1,73	-2,37	-1,37	-13,89	173,24	-19,77	-1,03	NA	0	29,88	-491,08	5,34	-17,8	8,98	0,23	0,9	0,91	614,08	429,33	637,67	7,04	1,3	-4,33	-3,33	11,49	129,99	4,72	-1,4	3399,8	0	10,35	404,31	3,38	86,95	1,17	0,7	0,97	1	126,06
1040	0	0	NA	0,05	0,46	3,89	399,53	39,75	61,12	339,57	0,26	0,36	1,36	11,66	26,32	8,05	21,04	NA	9,23	12,79	71,63	0	0	NA	0,05	0,67	4,55	284,06	34,63	27,06	224,89	0,23	0,3	1,3	11,12	23,35	12,1	11,24	7898,63	10,72	8,65	84,73	0	0	NA	0,05	0,3	3,6	229,8
1041	-0,03	-0,08	-0,05	0,26	1,13	1,71	608,03	303,57	347,08	201,94	0,59	1,44	2,44	37,33	59,1	0,53	28,56	NA	0	62,41	198,64	-22,1	-80,75	-42,14	0,23	0,87	1,37	695,88	316,78	493,63	247,8	0,73	2,65	3,65	12,47	72,62	-29,59	17,57	-15399,8	0	65,91	-108,32	-0,47	-1,61	-0,89	0,15	0,9	1,41	686,71
1042	2,48	3,43	2,53	0,12	1,4	1,85	370,9	83,96	34	30,03	0,26	0,36	1,38	9,95	27,75	32,1	1,18	34258,63	8,66	7,62	46,92	0,29	0,45	0,32	0,2	1,28	1,68	396,8	102,04	43,56	38,47	0,31	0,49	1,55	7,45	35,55	18,53	1,19	33332,65	13,04	7,79	47,1	9,29	13,7	7,4	0,12	1,18	1,83	290,08
1043	1,07	5,21	0,48	0,05	0,46	1,01	162,52	45,29	113,85	67,84	0,79	3,86	4,86	9,09	79,42	1,35	1,02	NA	5,93	3,58	75,02	0,32	1,81	0,14	0,05	0,47	0,77	156,28	46,49	117,36	37,1	0,82	4,71	5,71	8,07	82,47	0,38	0,54	-1903,14	3,69	3,32	-395,5	-10,68	-287,85	-4,51	0,06	0,44	0,62	153,94
1044	3,92	11,24	6,75	0,02	0,2	0,32	626,65	53,4	300,32	37,22	0,65	1,87	2,87	8,07	65,1	10,96	0,61	22520,89	15,24	7,15	31,47	-0,76	-2,17	-1,43	0,01	0,15	0,3	689,27	48,08	352,34	53,88	0,65	1,86	2,86	4,39	65,09	7,96	0,57	16395,38	12,09	9,73	44,98	0,94	2,67	1,59	0,07	0,21	0,35	615,41
1045	-2,09	-3,38	-1,12	0,01	1,05	1,78	194,18	50,89	42,58	48,57	0,38	0,62	1,62	39,01	38,12	17,89	1,75	NA	12,14	21,93	82,49	2,07	4,15	1,14	0,02	0,88	1,46	201,57	73,87	68,1	52,7	0,5	1,01	2,01	40,97	50,18	16,57	1,57	20523,33	10,66	21,48	81,08	13,68	23,89	5,14	0,01	1,45	2,02	136,87
1046	6,25	6,69	6,06	3,78	14,48	15,38	352,72	242,6	22,66	20,56	0,06	0,07	1,07	6,25	6,5	184,96	NA	NA	0	0	0	16,67	17,86	18,21	4,3	14,37	15	398,69	263,46	26,16	16,75	0,07	0,07	1,07	16,67	6,65	250,62	NA	NA	0	0	0	13,37	13,51	17,28	24,61	92,34	98,84	470,3
1047	38,97	65,96	30,7	0,61	1,22	1,22	286,74	70,52	115,55	0	0,41	0,69	1,69	49,18	40,91	121,94	1,18	NA	0	8,04	16,15	57,18	67,11	45,58	3,41	5,67	5,69	290,98	92,23	40,83	1,01	0,15	0,17	1,17	67,12	14,8	454,88	4,51	81407	0	7,92	11,22	51,38	60,85	33,35	2,92	5,26	5,98	236,25
1048	32,76	120,58	15,44	0,46	1,37	1,37	171,57	112,5	115,69	NA	0,73	2,68	3,68	57,76	72,83	44,98	NA	NA	4,66	11,79	50,05	4,59	28,64	4,8	0,48	1,17	1,17	382,31	218,55	311,37	NA	0,84	5,24	6,24	12,05	83,99	5,46	7,97	13322	1,41	7,81	65,06	43,47	57,87	14,99	0,05	3,86	3,86	125,54
1049	-0,27	-18,51	-0,28	0,14	0,25	0,26	343,11	37,44	229,1	4,29	0,98	67,27	68,33	17,74	98,54	3,92	0,02	NA	34,46	18,33	86,83	-1,6	1315,85	-1,23	0,08	0,28	0,3	281,3	52,82	190,45	6,06	1	-824,69	-824,25	22	100,12	2,56	0	5532,45	29,68	18,19	110,9	-1,45	-144,96	-1,28	0,13	0,28	0,31	321,8
1050	4,5	7,65	1,36	0,01	1,17	1,51	110,15	46,15	43,35	14,9	0,41	0,7	1,7	28,58	41,16	60,32	1,54	39988,83	0	7,29	49,83	0,19	1,53	0,22	0,01	0,12	0,24	429,94	40,24	363,79	44,46	0,88	7,03	8,03	8,29	87,54	3,09	0,16	32895,36	0	9,54	69,84	0,39	3,61	0,46	0	0,14	0,27	430,56
1051	12,22	16,54	4,32	3,83	3,83	3,83	128,81	0,14	33,25	NA	0,26	0,35	1,35	43,76	26,1	46,82	NA	2841,5	0	11,16	64,93	6,13	15,34	3,63	2,74	2,74	2,74	216,11	NA	38,03	NA	0,6	1,5	2,5	69,32	60,05	27,25	1,61	5623,5	0	37,41	71,82	25,65	51,95	17,27	2,5	3,03	3,23	245,15
1052	14,04	31,78	7,56	-0,29	0,49	1,78	196,06	43,98	56,81	74,56	0,56	1,26	2,26	37,63	55,83	53,04	1,33	17036,91	7,08	12,71	38,6	0,01	0,03	0,01	0,05	0,33	1,73	288,97	29,95	75,45	149,67	0,53	1,14	2,14	28,68	53,35	29,39	1,55	10585,77	12,82	22,69	60,49	1,87	3,54	1,13	0,07	0,23	1,83	220,03
1053	6,03	12,56	4,26	0,08	0,1	0,1	257,1	2,52	131,08	0	0,52	1,08	2,08	39,89	52,01	35,72	0,51	NA	0	23,92	54,42	3,05	8	2,81	0,08	0,13	0,19	336,95	10,39	204,13	13,26	0,62	1,63	2,63	40,18	61,92	4,92	0,44	7989,74	0	34,28	88,88	0,49	1,32	0,67	0	0,07	0,36	497,15
1054	0,31	0,46	0,28	0,04	1,61	1,97	334,42	139,37	88,76	32,61	0,34	0,51	1,51	4,46	33,57	38,71	1,57	NA	0	3,82	23,31	-0,74	-1,08	-0,72	0,51	2,39	2,49	353,13	116,74	53,96	5,96	0,31	0,46	1,46	4,29	31,28	44,04	1,49	11318,6	2,25	4,87	24,43	-3,4	-4,06	-4,69	2,06	5,88	6,32	501,78
1055	11,72	12,96	34,1	0,15	1,01	1,01	1059,29	83,52	98,11	0	0,1	0,11	1,11	18,92	9,58	221,26	1	129415,33	0	20,97	23,77	2,09	2,65	8,54	0,15	0,48	0,48	1489,88	103,66	307,07	NA	0,21	0,27	1,27	9,56	20,98	60,92	0,88	65488,5	0	30,5	37,38	1,34	1,58	6,09	0,39	0,76	0,76	1654,78
1056	9,71	99,52	6,37	0,12	0,29	0,79	238,83	23,32	88,87	66,93	0,9	9,24	10,24	41,51	90,24	16,37	0,52	NA	36,03	20,86	63,73	1,47	13,96	1,16	0,13	0,29	0,83	289,51	27,12	115,29	92,71	0,89	8,52	9,52	30,96	89,49	6,76	0,51	20878,64	32,17	23,4	76,99	7,23	44,63	5,8	0,12	0,44	1,02	291,89
1057	33,8	95,38	10,09	0,2	0,66	0,79	108,66	25,17	36,14	7,78	0,65	1,82	2,82	64,35	64,56	98,12	0,81	26049,94	18,01	9,12	29,08	1,17	4,22	0,62	0,01	0,16	0,44	193,17	14,61	47,58	27,87	0,72	2,62	3,62	31,6	72,38	18,71	0,62	NA	44,03	16,11	69,65	2,37	9,85	1,36	0,08	0,64	0,71	208,85
1058	1,95	5,71	1,25	0,12	0,93	1,49	234,3	63,99	78,09	49,27	0,66	1,93	2,93	36,79	65,88	22,7	1,4	NA	3,32	22,43	66,53	0,89	2,39	0,49	0,41	1,12	1,8	199,36	40,29	64,37	44,35	0,63	1,69	2,69	44,28	62,86	22,51	1,62	13660,05	0	23,7	72,23	0,29	0,76	0,15	0,21	1,23	2,13	186,92
1059	31,88	65,37	12,35	0,39	1,84	2,13	140,95	56,35	58,98	17,73	0,5	1,03	2,05	107,54	51,23	74,91	7,76	NA	0	29,3	60,58	22,11	39,37	9,09	0,34	2,44	2,78	150,09	96,42	46,31	16,05	0,43	0,77	1,78	88,16	43,84	58,61	4,59	40293,36	0	27,16	66,7	26,03	46,26	12,84	0,26	2,21	2,43	179,59
1060	12,51	84,66	5,73	0	0,43	0,86	166,56	31,62	33,58	32,54	0,85	5,77	6,77	56,95	85,22	18,7	0,87	13601,86	62,23	20,33	68,69	6,95	35,47	3,21	0	0,41	0,8	168,46	30,24	48,8	29,73	0,8	4,11	5,11	49,63	80,41	12,23	0,83	13680,47	47,41	19,7	74,86	12,9	34,75	5,9	0,14	0,45	1,03	166,53
1061	NA	NA	-22,31	NA	NA	NA	NA	NA	NA	NA	NA	NA	NA	NA	NA	NA	NA	NA	NA	5,43	-238,84	12,84	-220,12	15,26	0,09	0,18	0,18	434	29,26	327,84	NA	1,06	-18,15	-17,15	18,25	105,83	18,37	0,27	105038,5	26,57	6,43	16,15	14,92	176,14	17,19	0,02	0,17	0,17	419,59
1062	2,09	2,95	1,43	0,17	1,13	1,91	249,57	63,14	65,44	51,57	0,29	0,41	1,41	21,14	29	17,18	1,47	11703,99	0	13,02	80,68	4	5,55	2,15	0,2	1,22	2,18	195,82	48,77	48,22	47,38	0,28	0,39	1,39	28,28	27,82	25,1	1,61	10214	0	13,06	74,47	5,51	7,08	3,12	0,29	1,52	2,86	206,35
1063	1,46	2,42	0,97	0,36	1,1	1,89	241,42	65,7	89,82	72,83	0,4	0,65	1,65	37,05	39,54	22,48	2,15	NA	0	23,6	73,12	0,91	1,5	0,68	0,32	1,3	1,97	271,22	97,87	99,64	67,32	0,39	0,64	1,64	35,09	39,17	11,97	2,34	11076,19	0	25,4	89,92	1,52	2,48	1,11	0,39	1,45	2,03	266,45
1064	19,76	43,05	11,54	0,5	1,27	1,33	212,56	76,29	99,6	5,23	0,54	1,18	2,18	60,64	54,11	62,79	1,41	NA	0	23,87	53,24	4,04	14,66	5,26	0,26	1,26	1,28	474,63	169,49	170,09	2,51	0,59	2,14	3,63	22,2	72,43	19,44	0,94	24709,05	0	23,61	57,32	0,1	1,28	0,1	0,42	0,65	0,68	341,22
1065	10,51	91,12	2,61	0,72	1,05	1,05	90,46	26,45	46,52	NA	0,88	7,66	8,67	30,51	88,47	20,35	1,6	NA	36,23	4,97	44,9	-16,72	206,13	-7,55	0,88	1,46	1,46	164,87	63,66	109,51	0	1,08	-13,32	-12,33	-5,27	108,11	-12,02	18,16	NA	40,52	5,17	27,91	4,09	-56,66	NA	0,53	0,89	0,94	126,85
1066	14,81	27,75	7,19	0,16	0,67	1,64	176,73	5,75	80,48	78,55	0,47	0,87	1,87	39,8	46,63	50,88	2,18	28964,82	0	12,13	49,19	15,91	27,07	9,44	0,09	0,86	1,9	216,53	7,25	87,4	92,16	0,41	0,7	1,7	36,39	41,23	51,44	2,64	32259,27	0	12,16	45,09	8,57	12,41	4,79	0,19	3,34	6,33	203,28
1067	24,87	112,02	5,66	0,7	0,7	1,15	82,79	0,41	63,7	29,19	0,78	3,51	4,51	26,07	77,8	45,17	2,16	NA	0	0,27	2,93	6,54	21,76	1,73	0,92	1,1	1,43	96,42	11,88	66,53	22,31	0,7	2,33	3,33	11,83	69,96	24,89	NA	NA	0	1,4	19,1	-6,19	-22,09	-1,33	0,84	0,84	1,39	78,08
1068	2,64	13,17	1,39	0,02	0,63	1,14	191,28	85,75	145,08	75,14	0,8	3,98	4,98	41,05	79,93	6,42	1,59	NA	0	20,18	83,62	-1,4	-6,86	-0,85	0,01	0,82	1,13	221,21	131,17	166,54	52,16	0,8	3,9	4,9	35,32	79,59	1,81	1,46	19561,96	0	22,25	92,66	3,89	12,92	1,87	0,01	0,78	1,2	174,81
1069	-0,7	-1,34	-0,4	0,72	2,79	3,84	205,19	44,51	21,47	22,74	0,47	0,9	1,9	18,79	47,49	15,13	1,46	19965,15	0	10,99	83,78	0,08	0,14	0,05	0,41	1,82	2,5	219,42	52,55	35,34	25,47	0,47	0,9	1,91	20,02	47,51	15,49	1,41	24098,01	3,65	11,99	73,08	-3,15	-5,71	-1,7	0	1,25	1,81	195,85
1070	7,13	19,81	2,13	0,41	1,45	1,45	108,9	57,9	55,31	0	0,64	1,78	2,78	32,59	64,02	26,1	1,94	NA	0	7,62	51,6	-6,45	-20,01	-1,42	0,41	1,39	1,39	80,41	35,79	36,61	NA	0,68	2,1	3,1	24,46	67,75	17,46	1,52	12121	0	6,81	62,95	-8,7	-41,93	-1,52	0,32	1,03	1,03	63,47
1071	9,17	11,37	7,45	1,15	2,8	4,61	295,83	75,88	46,09	84,61	0,19	0,24	1,24	48,71	19,32	74,05	3,04	NA	0	32,13	68,4	15,59	19,6	11,05	1,13	2,99	4,55	258,77	79,29	42,76	67,75	0,2	0,26	1,26	54,04	20,44	93,77	3,47	NA	0	27,26	60,36	10,54	13,19	8,3	1,23	2,73	4,6	286,8
1072	3,26	4,75	1	0,15	2,42	3,42	111	66,21	29,34	29,71	0,31	0,46	1,46	100,39	31,36	40,17	8,13	NA	0	29,62	87,89	-1,29	-1,88	-0,41	0,38	2,19	3,12	116,6	56,26	31,52	29,65	0,31	0,46	1,46	99,91	31,37	13,5	5,01	12547,4	0	32,33	94,12	-14,11	-21,72	-4,38	0,36	1,89	2,78	113,05
1073	15,26	25,94	8,08	0,56	0,71	1,69	192,62	10,6	62,69	74,04	0,41	0,7	1,7	55,57	41,17	77,53	1,75	NA	5,95	21,33	49,78	16,33	27,59	10,54	1,05	1,75	3,19	235,73	37,74	54,29	79,27	0,41	0,69	1,69	49,89	40,82	60,95	3,86	NA	15,06	21,68	51,41	2,7	6,35	3,51	0,13	0,82	1,33	472,55
1074	6,37	7,16	3,2	4,24	9,88	9,91	182,96	102,93	18,27	0,57	0,11	0,12	1,12	54,41	11,07	57,56	NA	NA	0	24,14	82,51	6,06	8,22	2,79	1,18	3,89	3,94	168,06	114,02	42,04	2,09	0,26	0,36	1,36	58,66	26,29	23,05	NA	9553	0	24,22	82,4	1,36	1,61	0,52	2,05	6,66	6,66	140,08
1075	-16,78	58,12	-5,82	0,25	0,42	0,7	126,25	26,71	155,62	43,26	1,25	-4,32	-3,46	23,45	128,88	-7,46	-3,1	NA	0	13,95	151,42	4,34	19,56	2,11	0,1	0,42	0,77	177,01	42,7	130,85	46,28	0,75	3,39	4,5	58,78	77,8	16,45	0,59	4418,25	0	26,4	78,02	9,94	38,79	7,95	0,44	0,53	1,06	291,04
1076	7,3	-282,9	4,45	0,45	0,7	0,7	221,74	53,58	216,82	0,62	1,03	-39,76	-38,76	57,6	102,58	19,09	-0,04	17416,33	0	30,64	68,51	-23,78	-85,57	-10,38	0,65	0,99	1,01	159,24	37,66	111,54	2,2	0,72	2,6	3,6	78,71	72,21	-5,74	1,06	7795	0	44,71	115,99	12,73	41,85	9,49	0,42	1,34	1,35	271,43
1077	3,13	34,72	1,25	0,12	1,15	1,15	144,93	123,27	119,63	0,17	0,91	10,09	11,09	21,47	90,98	6,78	3,7	NA	3,59	7,3	66,49	3,16	65,39	1,3	0,32	1,06	1,09	150,32	90,05	121,45	3,29	0,95	19,72	20,72	32,86	95,17	7,58	1,52	10678,47	4,11	12,23	71,52	0,21	20,66	0,14	0,31	0,84	1	243,51
1078	2,45	6,08	1,69	0,17	0,38	0,65	251,37	24,42	117,01	31,29	0,6	1,49	2,49	12,66	59,78	13,19	0,76	NA	9,38	7,05	53,24	1,42	3,46	1,15	0,03	0,11	0,57	295,95	11,44	145,8	67,88	0,59	1,44	2,44	15,49	59,01	13,6	0,7	8379,06	7,1	11,41	61,3	0,79	2,92	0,94	0,34	0,51	0,8	435,71
1079	0,25	0,41	0,12	0,83	1,13	1,39	171,89	18,12	60,84	16,14	0,38	0,61	1,61	46,59	38,06	12,21	1,28	12561,64	0	21,88	87,67	9,52	12,52	3,78	1,43	2,61	2,87	144,94	36	30,41	7,84	0,24	0,32	1,32	59,8	23,98	56,49	2,03	NA	0	19,97	74,16	-25,51	-36,5	-10,34	1,13	2,09	2,38	147,5
1080	24,55	55,75	25,85	0,61	0,91	0,96	383,22	54	182,72	8,37	0,56	1,27	2,27	30,02	55,96	72,04	1,31	NA	0	5,76	10,34	12,46	94,38	20,61	0	0,25	0,26	603,89	122,06	488,94	6,15	0,87	6,58	7,58	15,67	86,8	24,9	0,25	283151	0	5,32	11,25	11,81	95,26	23,09	0	0,18	0,19	711,49
1081	1,02	1,92	0,02	0,17	2,13	2,13	6,73	6,13	3,13	0	0,47	0,89	1,89	29,79	47,16	2,16	NA	NA	0	0,53	90,2	0,65	2,47	0,02	0,03	1,36	1,36	13,17	12,73	9,58	NA	0,74	2,81	3,81	12,49	73,76	0,88	NA	19628,5	0	0,43	56,13	0,05	1,26	0,01	0,03	1,04	1,04	55,89
1082	-1,59	-51,28	-0,47	0,11	0,4	0,52	108,72	20,21	32,41	8,48	0,97	31,3	32,3	97	96,9	15,94	0,5	NA	34,52	29,45	75,88	22,09	88,15	6,8	0,63	1,8	1,95	112,38	29,72	25,46	4,04	0,75	2,99	3,99	114,4	74,94	56,23	1,37	NA	32,91	28,42	60,88	8,97	28,66	2,95	0,52	2	2,28	119,5
1083	-0,01	-0,01	-0,02	0,79	1,99	3,19	567,45	61,34	50,93	61,67	0,12	0,13	1,14	17,14	11,94	83,88	1,28	14742,68	0	26,74	63,76	-2,8	-3,16	-4,48	1,16	2,21	3,69	584,34	49,77	47,54	71,18	0,11	0,13	1,13	15,21	11,39	76,78	1,32	14338,21	0	28,83	69,82	3,13	3,42	4,23	2,25	4,88	6,89	493,15
1084	9,61	21,87	5,62	0,04	1,16	1,2	212,84	128,6	114,73	4,68	0,56	1,28	2,28	36,96	56,06	22,01	1,29	NA	0	15,99	101,13	31,46	47,23	30,92	0,06	2,21	2,27	358,73	245,09	113,98	6,76	0,33	0,5	1,5	48,73	33,4	99,97	2,52	38329,77	0	16,97	61,67	13,3	20,03	10,01	0,17	2,34	2,34	274,16
1085	0,95	2,53	0,46	0,5	0,62	1,38	176,94	12,63	108,95	84,5	0,62	1,66	2,66	14,91	62,45	12,97	2,72	NA	0	6,79	56,64	0,33	0,84	0,15	0,5	0,67	1,52	165,1	16,53	98,13	85,44	0,61	1,54	2,54	13,26	60,6	14,45	4,91	40073	0,14	5,85	54,33	0,72	1,55	0,32	0,61	0,66	1,48	160,72
1086	7,23	128,92	23,21	0,35	0,87	0,87	1168,66	558,91	1076,81	0	0,94	16,83	17,83	10,06	94,39	15,61	0,37	NA	0	9,08	14,13	6,06	75,79	4,16	0,06	0,85	0,85	249,96	161,9	206,03	NA	0,92	11,51	12,51	24,49	92	23,44	0,58	57759,5	0	12,65	41,2	1,27	10,98	1,3	0,01	0,88	0,88	372,67
1087	42,01	53,53	8,03	3,51	4,45	4,45	69,61	13,9	14,82	NA	0,22	0,27	1,27	166,11	21,53	201,72	18,37	NA	0	23,73	73,92	20,75	38,77	4,36	0,69	1,84	2,19	76,66	34,37	33,19	11,53	0,46	0,87	1,87	171,05	46,48	44,65	14,11	9852,47	0	31,57	87,53	5,01	10,8	1,15	0,58	1,39	2,17	83,5
1088	0,24	0,27	0,17	6,61	8,33	13,6	261,44	28,06	16,29	86,99	0,1	0,12	1,12	47,74	10,44	2,32	6,74	4240,88	0	34,12	95,96	1,86	2,22	1,28	1,77	3,09	7,3	251,19	39,09	29,59	126,26	0,16	0,19	1,19	45,99	16	11,66	6,92	4772,38	0	30,37	86,45	0,07	0,09	0,04	1,3	2,56	5,76	230,21
1089	-10,57	-251,99	-10,05	0,01	0,17	0,81	346,29	35,73	220,23	165,19	0,96	22,85	23,85	2,47	95,81	-11,03	0,69	4435,17	9,85	12,4	239,66	0,23	1,67	0,23	0,01	0,08	0,87	370,92	15,89	245,18	214,73	0,87	6,44	7,44	12,22	86,56	0,26	0,79	NA	6,21	12,19	76,95	2,94	16,44	5,18	0,01	0,14	0,95	642,75
1090	32,57	80,66	5,35	0,13	0,17	0,17	59,76	1,59	35,23	NA	0,6	1,48	2,48	32,57	59,62	95,37	0,46	NA	0	0	0	-55,02	141,53	-138,65	0,05	0,05	0,05	919,75	NA	624,31	NA	1,39	-3,57	-2,57	-55,02	138,88	-20,86	0,32	NA	0	0	0	13,16	63,73	7,38	0,68	1,08	1,22	204,21
1091	0,94	74,82	0,55	-0,09	0,95	1,01	212,87	178,57	173,08	10,67	0,99	78,31	79,31	34,29	98,74	5,2	0,11	NA	0	19,5	75,83	-0,88	-59,05	-0,26	-0,09	0,85	0,94	107,15	76,12	80,91	6,85	0,99	66,07	67,07	58,14	98,51	6,87	1,03	9550,87	0	17,33	79,41	0,1	21,25	0,08	0	1,03	1,04	277,79
1092	17,42	57,44	7,95	0,51	0,72	1,44	166,05	23,1	114,42	83,36	0,7	2,3	3,3	39,69	69,67	25	NA	NA	0	10,16	49,93	13,33	30,57	4,88	0,42	0,74	1,78	133,67	23,94	73,89	78,17	0,56	1,29	2,29	37,07	56,38	23,65	NA	5234,5	0	8,69	57,94	19,08	35,2	8,34	0,62	1,08	1,88	159,07
1093	39,88	59,28	6,53	1,06	2,6	3,32	59,64	23,57	15,26	11,12	0,33	0,49	1,49	217,95	32,73	124,88	5,01	NA	0	29,18	81,34	-84,73	-974,12	-18,65	0,12	0,67	1,09	80,33	34,56	62,17	26,03	0,91	10,49	11,5	182,48	91,3	-87,8	0,9	4680,1	0	58,81	141,76	14,88	69,76	3,06	0,12	1,02	1,43	74,86
1094	0,14	0,6	0,13	1,11	1,14	1,26	229,17	7,7	256,44	33,29	0,77	3,36	4,36	0,14	77,09	0,18	NA	NA	0	0	0	1,11	6,31	0,71	0,39	1,68	1,77	232,84	68,47	54,57	5	0,82	4,71	5,71	9,26	82,49	2,78	1,37	3971	0	5,2	62,96	23,32	81,11	16,04	0,6	1,45	1,67	250,37
1095	2,68	6,17	2,18	0,13	0,87	1,27	295,33	82,27	77,25	44,89	0,56	1,3	2,3	24,1	56,48	15,01	1,2	14504,1	27,91	17,37	64,28	-0,06	-0,14	-0,06	0,05	0,67	1,19	362,83	85,84	95,68	74,76	0,57	1,31	2,31	24,12	56,8	9,46	1,14	15986,24	27,48	24,04	76,52	-0,55	-1,25	-0,53	0,08	0,82	1,31	350,62
1096	18,66	22,89	12,13	3,8	5,07	5,13	236,61	52,11	41,25	2,88	0,18	0,23	1,23	50,28	18,49	126,41	8,74	NA	0	20,56	52,47	18,12	20,98	16,81	2,52	7,48	7,5	338,5	211,89	42,74	0,81	0,14	0,16	1,16	42,46	13,61	162,13	22,09	NA	0	22,57	47,25	-8,86	-9,82	-11,16	2,48	11,44	11,72	458,58
1097	8,56	37,27	7,07	0,23	0,73	0,74	300,75	90,18	177,67	0,85	0,77	3,35	4,35	51,41	77,03	26,85	0,69	NA	0	35,4	65,26	6,96	29,54	5,72	0,31	0,77	0,77	299,82	75,98	165,84	1,14	0,76	3,24	4,24	58,46	76,43	19,33	0,74	15880,43	0	42,3	73,53	3,51	14,9	2,53	0,25	0,77	0,8	262,26
1098	-1,9	-3,71	-1,81	0,01	0,59	1,01	346,52	54,79	81,87	40,61	0,49	0,95	1,95	18,29	48,7	6,28	1	NA	14,94	19,23	73,37	-0,51	-0,94	-0,46	0,01	0,61	0,97	331,06	66,42	90,71	40,21	0,46	0,84	1,85	18,98	45,87	14,57	0,98	29914,2	11,31	17,68	65,79	2,06	3,38	2,06	0,01	0,68	1,02	364,34
1099	68,07	80,85	28,14	4,04	6,54	6,54	150,46	56,79	22,75	0	0,16	0,19	1,19	112,67	15,81	430,55	NA	NA	0	18,44	34,52	4,95	64,12	16,24	1,73	3,33	8,12	1196,15	216,97	135,69	659,14	0,92	11,94	12,94	9,78	92,27	5,69	14,09	14850,5	0	15,81	43,2	16,21	69,6	19,12	3,75	6,02	13,35	429,29
1100	-200	4,09	NA	0,02	0,02	0,02	NA	NA	NA	NA	49,86	-1,02	-0,02	-200	4985,71	-4,01	NA	NA	0	NA	NA	914,29	15,76	NA	-0,02	-0,02	-0,02	NA	NA	NA	NA	-57	-0,98	0,02	914,29	-5700	-16,04	NA	NA	0	NA	NA	38,54	283,33	21,45	2,91	3,14	3,14	202,61
1101	-26,29	-23,12	-25,17	-0,02	-0,36	-0,39	348,41	65,04	-220,33	6,14	-0,14	-0,12	0,88	-5,33	-13,73	1,84	2,07	NA	29,4	20,07	74,73	-11,08	-10,52	-8,72	-0,06	-0,54	-0,56	287,3	45,65	-133,34	2,41	-0,06	-0,06	0,95	10,16	-5,36	-254,36	1,68	12929,67	26,37	16,72	49,19	18,42	15,76	13,89	-0,03	-1,02	-1,06	274,56
1102	-41,49	485,71	-41,29	0,54	0,57	0,84	362,25	12,69	396,49	109,73	1,09	-12,71	-11,71	-33,44	108,54	-37,25	-1,77	NA	0	8,01	27,95	8,48	26,82	13,02	0,27	0,78	1,49	560	118,78	233	166,51	0,45	1,41	3,16	14,85	68,36	21,28	0,9	NA	0	9,76	27,72	7,09	14,99	11,95	0,35	1,29	2,16	613,68
1103	-23,92	159,32	-18,72	0,57	0,68	0,77	284,96	20,84	161,9	17,04	1,15	-7,66	-6,66	-19,46	115,01	-0,89	0,67	1955,5	10,91	3,48	84,86	-14,42	479,59	-14,48	0,09	0,67	1,32	366,64	109,02	187,57	122,45	1,03	-34,27	-33,27	-7,22	103,01	14,48	1,52	4738,33	0,01	7,23	29,48	-10,81	82,15	-4,86	0,23	1,08	2,09	163,56
1104	-0,11	-0,23	-0,73	0,62	1,05	1,85	2531,18	582,74	1353,89	1098,74	0,54	1,18	2,18	-0,11	54,08	-0,19	NA	NA	0	0	0	-6,59	-11,38	-45,36	0,13	0,62	2,37	2513,24	506,9	1044,27	1861,65	0,42	0,73	1,73	-6,59	42,13	-15,64	NA	NA	0	0	0	0,19	0,32	0,99	0,56	1,05	2,38	1935,82
1105	3,86	12,06	2,05	0,05	0,78	0,99	193,59	87,5	84,25	26,2	0,68	2,13	3,13	84,63	68,01	21,78	0,88	NA	18,59	42,96	75,8	-17,36	-139,21	-9,23	0,05	0,59	0,72	194,1	76,08	87,99	18,64	0,88	7,02	8,02	54,47	87,53	-5,85	0,29	21633,67	26,9	38,19	82,4	19,99	62,75	8,67	0,1	1,04	1,24	157,92
1106	-5,25	-20,93	-1,62	0,09	1,34	1,34	111,96	103,07	82,7	0	0,75	2,98	3,98	57,76	74,89	-7,01	NA	NA	0	19,38	87,82	-1,79	-15,17	-0,72	0,02	1,02	1,02	146,5	127,24	126,56	NA	0,88	7,47	8,47	18,34	88,19	-0,01	1,2	10682	0	8,08	70,13	-6,35	-54,84	-4,93	0,22	1,06	1,06	282,59
1107	58,77	87,42	13,17	1,59	2,91	2,91	81,59	33,98	25,68	NA	0,33	0,49	1,49	110,67	32,78	186,77	9,51	41658	0	11,63	40,53	23,14	87,23	10,17	1,27	2,92	2,92	160,36	40,23	24,34	0	0,73	2,77	3,77	52,5	73,47	33,5	1,41	33238,67	50,81	12,9	47,79	19,61	89,33	7,65	1,09	2,19	2,23	142,04
1108	2,59	4,95	2,36	0,64	1,72	1,73	331,86	157,91	147,44	2,07	0,48	0,91	1,91	18,7	47,58	8,02	15,55	NA	0	14,68	83,35	-1,54	-1,88	-2,3	3,51	5,79	5,91	545,66	199,69	87,34	10,72	0,18	0,22	1,22	19,3	17,94	3,29	22,44	48472,6	0	31,16	92,6	5,05	6,48	5,36	2,92	4,52	5,08	385,98
1109	10,13	39,1	3,88	0,26	0,71	0,91	139,55	42,48	95,7	19,42	0,74	2,86	3,86	77,07	74,09	26,18	0,81	19659,9	0	25,66	74,3	7,72	37,6	3,74	0,24	0,48	0,89	176,86	32,47	135,32	57,12	0,79	3,87	4,87	55,88	79,47	19,39	0,73	17696,5	0	23,34	73,16	2,08	14,68	2,03	0,06	0,25	1,17	354,48
1110	10,53	13,77	19,23	1,05	3,99	4,32	664,86	213,59	151,63	50,86	0,24	0,31	1,31	24,01	23,5	44,84	192,43	10833,33	0	24,62	50,79	13,84	16,89	16	2,07	5,07	5,48	421,86	88,79	73,14	30,6	0,18	0,22	1,22	34,84	18,05	78,95	22,99	15864,3	0	24,27	54,61	24,12	28,98	33,12	3,84	5,56	5,88	499,87
1111	1,12	2,74	2,23	0,3	0,63	0,85	728,24	77,66	154,85	52,73	0,37	0,91	2,45	16,68	59,24	33,24	0,61	20744,9	14,57	31,13	70,17	4,51	9,53	7,06	0,11	1,69	2,34	571,77	123,56	39,57	52,88	0,32	0,68	2,12	19,82	52,72	47,39	0,95	26649,98	7,31	24	55,33	13,09	22,77	17,84	0,01	1,21	1,58	496,05
1112	0,44	2,61	0,35	0	0,17	0,64	294,84	29,15	142,62	89,54	0,83	4,98	5,98	19,39	83,28	10,95	0,59	NA	20,58	15,35	56,15	5,24	26,1	4,66	0	0,43	0,81	324,33	88,78	134,96	79,48	0,8	3,98	4,98	22,76	79,92	15,31	0,73	20107,29	26,01	15,56	50,68	-0,36	-2,13	-0,31	0	0,44	0,82	316,12
1113	1,58	2,73	0,98	0,09	1,28	1,58	225,95	105,64	64,36	27,72	0,42	0,72	1,72	51,63	41,92	16,21	5,09	NA	11,1	31,07	83,57	3,03	3,96	1,56	0,2	2,28	3,01	188,48	79,36	29,26	28,43	0,23	0,31	1,31	77,65	23,6	32,87	6,99	19327,51	4,85	38,53	88,67	-32,26	-50,64	-17,17	0,21	1,33	2,07	193,73
1114	NA	NA	2,49	NA	NA	NA	NA	NA	NA	NA	NA	NA	NA	NA	NA	NA	NA	7737	NA	37,87	69,79	3,31	5,1	1,91	1,5	2,25	2,25	210,73	52,89	71,35	0,38	0,35	0,54	1,54	87,41	35,05	20,03	3,02	4375,5	0	48,55	128,21	6,44	10,83	1,82	2,08	2,08	2,08	102,71
1115	1,52	7,63	2,62	0,11	0,33	0,35	625,62	106,15	490,03	12,26	0,8	3,99	5,01	12,21	80,04	6,69	0,28	NA	0	18,37	61,88	1,13	6,47	1,89	0,2	0,21	0,25	610,54	7,35	492,13	21,27	0,83	4,73	5,73	13,32	82,55	5,13	0,22	3468,33	0	20,4	61,84	0,38	3,2	0,69	0,12	0,15	0,21	656,96
1116	19,87	56,08	10,87	0,48	0,95	1,67	199,08	54,82	116,93	85,82	0,64	1,82	2,82	76,12	64,56	33,34	NA	14130,25	0	30,76	71,41	54,6	78,81	16,81	0,86	2,89	3,29	112,4	67,68	33,27	13,52	0,31	0,44	1,44	107,83	30,72	177,77	NA	28286,5	0	16,39	46,8	6,8	16,45	9,42	0,55	1,49	1,87	504,52
1117	2,91	3,44	1,8	2,31	12,3	12,3	225,41	180,72	18,08	0	0,15	0,18	1,18	69,58	15,24	19,12	NA	NA	0	41,28	92,24	5	5,85	2,28	2,09	13,55	13,55	166,16	138,54	12,1	0	0,14	0,17	1,17	81,34	14,4	34,75	NA	NA	0	34,75	88,88	4,17	5,1	1,61	3,01	13,16	13,16	140,28
1118	2,44	61,75	3,62	12,22	17,64	20,18	540,07	64,19	11,84	30,56	0,96	24,32	25,32	15,93	96,05	9,84	1,76	NA	0	20,01	56,78	1,13	18,91	1,77	6,42	9,16	10,65	572,66	55,67	20,32	30,84	0,94	15,72	16,72	14,65	94,02	10,21	1,56	22050,32	0	21,21	55,83	4,91	46,51	7,43	7,89	10,57	11,77	550,81
1119	23,1	54,86	13,05	0,77	0,98	1,5	205,7	24,88	117,26	61,37	0,58	1,38	2,38	23,1	57,9	47,92	3,51	NA	0	0	0	2,38	5,57	0,54	0,4	1,15	1,43	82,21	34,39	45,34	12,46	0,56	1,32	2,34	2,38	57,25	15,47	2,16	NA	0	0	0	-4,04	-5,09	-1,21	1,15	3,76	3,76	109,18
1120	5,69	7,6	13,06	0,97	1,33	2,11	835,38	60,08	168,91	134,14	0,23	0,3	1,34	18,93	25,19	43,89	1,36	NA	0	30,4	56,76	12,24	13,24	21,58	12,81	13,66	22,52	643,67	10,04	11,83	106,23	0,05	0,05	1,08	29,04	7,53	336,4	1,65	43344,16	0	29,62	49,51	10,51	11,53	20,54	2,51	5,73	15,11	711,34
1121	-68,2	104,02	-17,5	0,01	0,29	0,29	93,41	29,8	105,81	0	1,66	-2,53	-1,53	-44,98	165,57	-18,26	-0,24	NA	0	5,96	906,09	7,02	75,99	2,52	0,02	0,41	0,41	131,12	34,31	89,26	NA	0,91	9,83	10,83	33,48	90,77	7,73	0,45	13790,5	0	9,51	65,7	6,17	41,77	2,55	0,06	0,89	0,89	150,68
1122	9,91	13,78	8,59	0,13	1,44	2,04	315,47	70,34	61,71	37,3	0,28	0,39	1,39	19,89	28,07	60,95	1,33	48791,78	0	8,64	40,22	6,61	7,68	6,33	0,51	2,37	3,03	349,79	59,41	45,98	30,84	0,14	0,16	1,16	15,68	13,94	98,29	1,46	45444,03	0	8,69	37,47	7,64	9,33	7,77	0,06	2,47	2,97	370,21
1123	2,71	17,71	1,25	0,16	0,82	1,22	168,17	44,18	47,58	27,26	0,75	4,88	6,53	25,27	84,69	13,61	0,96	26332,71	32,32	10,42	64,27	2,16	12,96	1,07	0,24	0,78	1,12	180,7	48,77	67,36	30,98	0,76	4,58	6,01	26,38	83,35	12,21	0,96	28927,64	29,06	11,99	66,34	3,3	17,24	1,37	0,21	0,73	1,02	151,36
1124	4,65	6,41	3,28	1,45	3,3	3,9	256,45	104,03	56,14	33,79	0,27	0,38	1,38	75,73	27,46	22,49	5,89	16733,26	0	50,08	88,94	1,55	2,7	1,17	0,45	1,91	2,21	275,69	152,74	104,19	31,01	0,43	0,74	1,74	70,4	42,62	6,78	4,03	19697,22	0	52	95,1	3,71	5,99	2,54	0,21	2,25	2,56	249,49
1125	-15,13	-323,37	-7,15	0,75	1,06	1,06	150,16	49,2	160,72	NA	0,95	20,24	21,37	13,83	95,32	-15,98	NA	NA	0	13,67	192,21	-380,11	101,82	-110,63	0,02	0,21	0,21	106,24	94,6	494,31	NA	4,72	-1,27	-0,27	-335,05	473,31	-80,49	NA	NA	0	13,12	-13,58	16,82	-11,93	8,37	0,06	0,42	0,42	181,18
1126	3,24	25,05	8,89	0,82	1,12	1,12	999,41	266,22	860,71	0	0,87	6,74	7,74	4,11	87,08	4,75	6,2	NA	0	2,39	14,99	2,5	19,63	10,03	0,68	1,14	1,14	1462,17	569,48	1258,25	NA	0,87	6,84	7,84	4,29	87,25	3,69	13,61	NA	0	7,17	31,56	1,07	9,71	4,45	0,5	1,12	1,12	1520,85
1127	-0,58	-1,65	-0,22	0,97	1,34	1,34	138,39	32,49	88,4	NA	0,65	1,82	2,82	-0,58	64,59	-0,9	2,64	NA	0	0	0	-1,07	-3,54	-0,28	0,54	1,17	1,17	94,28	40,87	64,96	NA	0,7	2,32	3,32	-1,07	69,86	-1,53	1,63	NA	0	0	0	1,03	6,68	0,43	0,09	0,86	0,86	151,88
1128	2,09	2,6	0,72	2,64	3,72	4,05	124,72	26,21	24,39	8,28	0,2	0,25	1,25	132,83	19,8	82,84	4,55	4597,5	0	44,79	81,49	2,86	6,45	1,64	2,3	2,53	2,78	208,98	7,52	32,95	8,59	0,56	1,26	2,26	76,9	55,69	41,04	1,55	31977	0	42,39	77,02	10,72	19,28	5,42	2,96	3,7	3,9	183,94
1129	5,22	11,33	7,27	0,32	0,43	0,43	506,92	27,48	264,24	1,36	0,54	1,17	2,17	12,8	53,93	17,36	0,61	NA	0	10,56	32,87	1,18	2,63	1,86	0,28	0,4	0,41	577,96	38,1	306,64	1,51	0,55	1,24	2,24	8,11	55,26	9,56	0,59	11699,4	0	10,97	36,04	2,26	4,8	3,43	0,4	0,5	0,5	554,07
1130	-1,27	-1,7	-8,07	3,34	3,87	3,95	2308,54	302,4	577,54	50,32	0,25	0,34	1,34	-1,27	25,3	-5,03	NA	NA	0	0	0	0,55	0,75	1,18	2,45	3,48	3,75	784,41	211,58	206,24	57,07	0,27	0,36	1,36	0,55	26,66	2,06	NA	NA	0	0	0	-0,61	-2,42	-3,66	0,3	0,65	0,65	2192,51
1131	0,65	21,47	0,11	0,15	1,01	1,01	31,36	49,14	56,99	NA	0,97	31,93	32,93	11,68	96,96	1,01	1,88	NA	0	1,8	89,35	-6,81	163,47	-1,3	0,17	0,9	0,9	69,83	52,15	71,58	NA	1,04	-25	-24	3,16	104,17	-5,92	-0,68	13200,33	0	1,91	60,62	-50,34	84,48	-18,81	0,14	0,53	0,53	136,01
1132	13,3	13,45	21	82,98	87,96	91,7	574,66	30,91	6,2	23,51	0,01	0,01	1,01	13,3	1,09	1219,75	NA	NA	0	0	0	6,5	6,6	9,55	55,42	65,48	65,48	536,35	15,03	8,08	NA	0,02	0,02	1,02	6,5	1,53	425,41	NA	NA	0	0	0	6,9	7,04	10,62	30,1	48,54	48,54	560,6
1133	2,91	4,59	1,88	0,09	1,08	2,41	235,82	79,9	80,64	108,85	0,37	0,58	1,58	8,64	36,58	14,28	4,05	NA	0	3,72	41,81	6,17	12,76	3,4	0,17	1,13	1,96	201,15	81,63	71,37	70,54	0,52	1,07	2,07	18,94	51,65	19,42	3,47	17558,38	6,52	7,04	46,36	3,16	7,89	1,82	0,18	0,96	1,63	209,88
1134	-4,38	43,8	-2,15	0,08	0,84	1,71	178,87	36,95	48,74	42,96	1,1	-11,01	-10,01	36,18	109,99	5,44	-0,19	17712,2	0	19,93	80,34	-5,97	-16,81	-3,65	0,14	1,13	2,54	223,21	39,35	39,91	57,12	0,64	1,82	2,82	30,93	64,5	3,44	0,66	14324,22	0	22,57	95,68	15,05	31,59	8,81	0,1	0,7	1,71	213,07
1135	11,47	16,31	3,3	0,72	1,17	1,35	104,76	11,77	26,04	4,63	0,3	0,42	1,42	86,85	29,68	57,48	1,1	NA	1,29	21,7	78,18	12,44	18,71	4,23	0,43	0,72	0,83	124,04	10,9	37,53	3,97	0,34	0,5	1,5	84,77	33,5	52,73	0,91	14009,16	0	24,58	76,56	7,28	11,33	2,71	0,41	0,68	0,94	135,68
1136	-1,8	-2,86	-1,75	0	0,53	0,9	352,94	66,37	60,86	46,74	0,37	0,59	1,59	34,09	37,06	18,63	0,94	19691,94	18,46	34,8	80,58	0,05	0,09	0,05	0,02	0,56	0,93	354,63	70,06	69,02	48,72	0,39	0,63	1,63	36,41	38,53	23,33	0,94	19467,44	17,42	35,33	76,8	2,01	3,09	1,67	0,02	0,61	1,06	300,86
1137	-2,2	-14,9	-2,41	0,27	0,88	5,75	397,72	15,83	22,28	129,19	0,85	5,77	6,77	17,63	85,22	9,26	1,5	13514,12	0,98	21,67	67,12	0,06	0,42	0,08	0,08	0,68	8,39	439,72	13,64	22,5	175,89	0,85	5,51	6,51	23,88	84,65	12,26	1,67	14543,54	0	28,69	67,23	14,09	51,92	21,97	0,53	0,62	6,66	567,63
1138	1,97	4,28	1,74	-0,43	-0,25	1,17	321,82	30,19	73,72	247,6	0,54	1,17	2,17	57,59	53,93	16,65	1,25	NA	30,77	49,17	82,84	NA	NA	NA	NA	NA	NA	NA	NA	NA	NA	NA	NA	NA	NA	NA	NA	NA	NA	NA	NA	NA	-2,26	-3,81	-2,59	0,52	1,01	3,91	417,53
1139	-8,03	-18,14	-9,35	0,01	1,43	2,34	424,17	69,81	30,52	45,52	0,38	0,87	2,26	1,62	55,75	7,09	0,9	2211,69	20,89	11,24	393,84	2,74	5,22	2,45	0,02	1,27	2,01	327,18	59,01	28	35,27	0,35	0,66	1,91	14,29	47,55	41,16	0,99	18034,81	16,11	10,36	49,93	6,31	10,18	4,85	0,34	1,37	2,02	279,66
1140	-6,55	160,1	-1,4	0,63	1,11	1,18	77,71	31,21	65,03	4,52	1,04	-25,45	-24,45	-6,55	104,09	-6,29	NA	NA	0	0	0	7,63	-39,69	0,72	0,27	7,96	7,96	34,31	32,68	4,25	NA	1,19	-6,2	-5,2	7,63	119,22	6,4	NA	NA	0	0	0	8,6	112,44	2,58	0,26	0,63	0,76	109,38
1141	1,12	14,82	1,25	0,01	0,1	0,48	404,65	21,68	174,36	88,81	0,92	12,18	13,2	4,68	92,42	14,04	0,58	NA	14,45	3,95	18,9	2,63	30,57	2,21	0,1	0,46	0,49	305,96	93,95	154,26	9,95	0,91	10,61	11,61	7,72	91,39	11,27	0,23	15308,78	35,54	4,26	27,62	15,13	59,36	11,02	0,23	0,35	0,37	265,11
1142	3,57	19,48	0,65	0,08	0,47	0,67	66,56	16,32	19,95	8,55	0,82	4,44	5,45	20,4	81,65	14,93	0,62	30627,12	33,6	3,08	51,97	5,15	29,57	0,97	0,03	0,43	0,96	68,96	9,55	16,18	12,58	0,83	4,74	5,74	25,48	82,59	16,49	0,97	26490,6	31,93	3,84	54,32	4,2	20,23	1,77	0,01	0,4	1,05	153,47
1143	9,05	69,69	8,81	0,04	1,13	1,16	354,27	324,46	299,38	11,53	0,87	6,7	7,7	9,05	87,01	10,41	NA	NA	0	0	0	0,72	3,71	0,25	0,25	0,83	1,01	129,37	35,9	61,29	11,27	0,81	4,19	5,19	0,72	80,73	11,12	1,02	NA	0	0	0	1,48	8,11	0,66	0,37	0,85	1,06	162,45
1144	6,63	12,13	7,1	0,03	1,41	2,18	389,49	232,6	74,73	136,22	0,45	0,83	1,83	35,35	45,31	16,23	29,89	20127,64	25,52	30,73	75,61	12,25	20,15	12,71	0,03	1,5	2,7	378,63	193,5	69,79	163,35	0,39	0,64	1,64	45,07	39,2	32,95	22,06	31797,32	17,2	34,05	65,21	11,79	18,53	11,63	0,07	1,73	2,79	359,1
1145	-1	-1,11	-0,84	4,4	8,2	8,93	304,24	82,29	21,65	16,21	0,1	0,11	1,11	34,57	9,55	166,5	2,57	NA	0	29,73	77,01	15,75	16,92	13,16	3,13	6,96	8,68	304,86	66,72	17,42	30,44	0,07	0,07	1,07	47,77	6,9	229,03	1,92	9006,17	0	26,75	61,07	-17,79	-22,68	-14,43	1,2	2,74	3,31	295,11
1146	0	0,03	0	0,06	0,77	1,5	202,17	55,18	57,13	57,42	0,92	12,3	13,3	26,9	92,48	6,3	1,47	NA	10,45	14,94	82,86	0,18	3,05	0,12	0,22	4,15	6,52	233,6	96,91	24,66	59,08	0,94	15,54	16,54	24,03	93,95	2,49	2,97	6623,89	0	15,26	81,04	1,66	16,05	1,03	0,08	1,66	3,09	224,4
1147	17,5	33,29	8,44	0,18	0,74	2,05	175,49	41,55	73,3	97,08	0,46	0,87	1,9	114,28	47,43	54,16	4,04	NA	0	46,66	79,46	17,57	31	7,81	0,25	0,99	2,34	162,18	45,29	61,33	84,26	0,42	0,75	1,76	117,48	43,33	57,42	5,85	12765,69	0,11	44,39	82,18	13,32	24,54	5,69	0,25	1,17	2,3	155,43
1148	-22,89	252,05	-14,97	0,75	1,35	1,6	238,11	57,85	96,68	24,53	1,09	-12,01	-11,01	68,63	109,08	-20,99	-0,28	3455,9	0	59,87	127,95	-8,57	-596,73	-2,48	0,67	1,19	1,28	105,61	33,09	64,06	5,89	0,99	68,63	69,63	160,98	98,56	5,75	0,08	11880	0	49,06	94,31	2,5	63,57	0,58	1	1,39	1,43	84,83
1149	0,49	1,88	0,28	0,11	0,68	1,59	209,47	26,93	34,88	44,12	0,74	2,87	3,87	66,35	74,17	11,19	1,17	NA	6,59	37,91	84,94	1,94	8,49	1,02	0,39	1	1,88	190,92	21,4	34,62	31,43	0,77	3,37	4,37	78,3	77,13	13,13	1,2	11062,59	0,5	39,94	82,83	0,26	1,29	0,16	0,04	0,95	1,9	222,62
1150	0,29	0,78	0,37	0,13	1,35	1,44	475,62	349,66	285,62	24,69	0,63	1,72	2,72	32,96	63,27	2,74	2,98	NA	0	42,69	100	0,34	0,75	0,8	0,16	1,38	1,58	866,75	538,16	369,73	91,05	0,55	1,23	2,23	44,82	55,13	-4,12	2,58	NA	8,73	105,63	106,48	0,23	0,48	0,47	0,22	1,31	1,7	737,24
1151	8,43	52,07	5,49	0,29	0,8	0,9	236,87	100,99	196,11	19,85	0,84	5,18	6,18	31,63	83,81	19,62	0,68	4142,29	0	15,09	56,67	2,72	18,5	3,13	0,02	0,27	0,86	420,31	90,47	299,57	214,94	0,85	5,81	6,81	52,57	85,32	8,65	0,68	4760,78	14,68	57,41	98,94	-18,77	229,43	-24,92	0,01	0,19	1,13	483,12
1152	0,75	3,51	0,4	0,17	0,91	1,02	192,27	99,66	115,02	15,23	0,78	3,64	4,69	39,56	78,66	5,89	1,15	NA	12,46	20,5	89,08	-0,53	-2,11	-0,32	0,07	1,02	1,14	224,63	141,94	126,26	18,71	0,74	2,98	4,02	39,02	75,11	5,03	1,34	12538,9	12,21	24,34	91,29	-28,4	-510,07	-15,02	0,01	0,72	0,87	192,47
1153	21,09	57,14	12,09	0,11	0,6	1,59	208,62	63,41	129,52	130,18	0,63	1,71	2,71	38,08	63,09	33,43	NA	NA	0	9,74	38,86	22,11	37,63	12,42	0,23	0,87	2,43	205,12	53,51	82,82	130,99	0,41	0,7	1,7	40,32	41,25	53,6	NA	67426,2	0	10,23	39,5	19,29	31,86	10,82	0,32	0,96	2,51	204,13
1154	-85,81	101,84	-27,47	0,22	0,65	1,48	116,51	27,19	76,81	64,02	1,84	-2,19	-1,19	-9,57	184,26	-23,74	NA	NA	0	24,4	166,55	-9,55	8,58	-1,96	0,28	0,46	1,27	75,09	5,33	57,12	46,68	2,11	-1,9	-0,9	89,76	211,28	-4,52	NA	6919	0	20,43	95,01	4,31	11,79	3,4	0,92	1,34	2,87	287,3
1155	1,32	23,01	0,56	0,37	0,46	0,74	154,45	13,14	106,24	40,81	0,94	16,45	17,45	1,32	94,27	27,5	0,19	NA	24,72	0	0	0,37	3,93	0,13	0,28	0,46	0,53	128,31	20,76	93,82	8,6	0,91	9,54	10,54	0,37	90,51	0,41	0,2	NA	16,38	0	0	2,59	21,41	1,06	0,68	0,8	0,82	148,42
1156	10,87	16,41	6,98	0,97	1,34	1,88	233,63	7,49	75,63	41,46	0,33	0,51	1,51	50,45	33,74	57,24	1,75	NA	0	25,4	66,8	2,48	3,29	1,63	1,46	1,99	2,79	239,58	12,47	55,89	45,26	0,24	0,32	1,32	47,9	24,47	46,78	2,29	NA	0	29,81	71,81	8,43	10,58	4,82	2,36	3,04	3,75	208,12
1157	-2,12	20,93	-1,86	0,05	0,05	0,16	319,62	1,47	248,77	32,98	1,1	-10,86	-9,87	7,79	110,13	11,68	0,07	NA	14,91	8,7	34,01	0,73	-7,38	0,55	0,02	0,15	0,22	276,75	32,89	224,84	16,31	1,1	-11,13	-10,13	12,59	109,87	16,51	0,11	13531,5	8,18	9	36,22	23,54	215,5	12,93	0,01	0,1	0,21	199,98
1158	33,75	58,86	32,36	1,33	1,98	2,04	348,93	95,59	147,2	8,46	0,43	0,74	1,74	33,75	42,65	88,53	4,57	NA	0	0	0	35,73	58,83	29,45	1,22	2,11	2,22	300,83	103,46	116,5	13,71	0,39	0,65	1,65	35,73	39,27	101,97	4,96	NA	0	0	0	21,67	35,23	14,98	1,58	2,22	2,34	251,6
1159	30,31	63,18	12,2	0,96	1,92	1,92	146,47	72,87	75,35	NA	0,52	1,08	2,08	73,17	52,02	58,27	NA	NA	0	17,24	52,11	13,38	29,59	3,41	0,36	1,5	1,92	93,1	57,39	50,32	21,58	0,55	1,21	2,21	21,09	54,8	34,14	-8,48	NA	0	1,97	20,97	34,74	49,93	20,9	1,63	2,38	2,38	219,02
1160	0,26	2	0,07	-0,07	0,67	0,73	100,8	51,46	69,34	4,63	0,87	6,65	7,65	33,56	86,93	13,54	0,62	NA	0,43	9,22	66,25	0,38	2,92	0,12	-0,09	0,82	0,9	118,12	71,5	79,18	6,97	0,87	6,77	7,77	32,1	87,13	10,22	0,82	17940,73	7,17	10,27	71,21	0,4	2,42	0,12	0,02	0,97	0,98	111,19
1161	0,37	0,37	0,42	NA	NA	NA	414,38	NA	NA	NA	NA	NA	1	0,37	0	NA	NA	NA	0	0	0	13,84	16,55	18,07	4,78	6,06	6,06	476,6	98,35	77,06	NA	0,16	0,2	1,2	53,26	16,39	84,4	NA	NA	0	51,47	68,2	5,18	6,13	5,49	4,01	6,38	6,38	385,91
1162	-12,92	-145,01	-7,55	0,34	0,91	1,1	212,65	108,74	191,34	36,95	0,91	10,22	11,22	-0,44	91,09	-14,18	NA	NA	0	7,29	-329,9	5,67	46,82	2	-0,34	-0,32	0,17	128,74	2,29	111,46	55,81	0,88	7,26	8,26	17,72	87,9	16,13	0,14	NA	0	4,25	41,9	-8,63	-325,86	-3,61	0,04	0,04	0,27	152,4
1163	2,96	6,94	0,78	0,77	0,85	1,09	95,75	4,52	52,32	12,65	0,57	1,34	2,34	93,49	57,32	16,67	1,14	NA	0	23,81	86,35	13,07	21	3,6	0,04	0,05	0,3	100,65	0,32	37,33	9,75	0,38	0,61	1,61	111,58	37,79	58,42	0,71	122121	0	27,16	79,31	43,66	47,78	10,51	0,23	0,29	1,41	87,66
1164	0,02	0,03	0,02	0,85	4,63	4,97	331,94	197,11	52,16	17,98	0,17	0,22	1,28	21,52	21,76	16,64	4,97	NA	0	19,6	72,53	1,1	1,39	0,44	2,12	4,76	5,11	145,15	59,79	22,63	8,03	0,17	0,21	1,26	24,43	20,93	21,92	5,13	19902,24	0	9,28	87,17	0,12	0,15	0,14	2,16	6,19	6,58	414,45
1165	34,96	96,06	8,29	0,14	0,41	1,09	86,35	12,9	47,86	33,07	0,64	1,75	2,75	70,95	63,61	65,3	0,96	NA	0	8,54	52,97	33,69	97,3	12,26	0,11	0,95	1,31	132,79	66,27	78,62	28,83	0,65	1,89	2,89	56,06	65,38	59,58	1,66	37233,36	0	8,14	38,76	8,97	91,4	3,6	0,03	0,75	0,99	146,19
1166	35,44	69,33	11,12	0,74	1,47	1,48	114,2	40,07	40,04	0,21	0,49	0,96	1,96	62,32	48,87	96,61	1,88	NA	13,2	8,43	30,79	54,02	81,45	17,3	1,96	2,54	2,55	116,89	22,29	37,26	0,24	0,34	0,51	1,51	77,35	33,67	181,54	4,66	NA	1,18	7,47	23,23	52,57	87,15	23,13	1,89	2,89	2,89	160,17
1167	-13,79	-26,43	-8,72	0,03	1,32	1,53	230,36	68,78	53,27	11,03	0,4	0,77	1,92	42,89	47,84	6,45	1,05	11902,2	0	35,87	92,5	0,09	0,16	0,06	0,14	1,34	1,63	232	66,05	55,02	15,97	0,4	0,71	1,78	50,63	43,95	39,55	1,16	11641,62	0	32,12	80,87	-10,18	-20,15	-4,04	0,14	1,02	1,19	144,29
1168	-3,48	-6,27	-2,43	0,06	0,89	1,52	254,4	80,5	34,74	61,23	0,44	0,8	1,8	12,32	44,49	4,99	1,46	NA	26,61	11,04	81,33	0,96	1,56	0,72	0,37	0,98	1,55	276,01	58,55	30,95	54,86	0,39	0,63	1,63	15,21	38,6	19,86	1,42	29673,68	23,49	10,78	56,96	1,81	2,8	1,34	0,61	1,22	1,8	268,71
1169	-8,88	-31,48	-7,81	0,26	0,87	0,91	320,21	135,41	222,63	8,9	0,72	2,55	3,55	28,17	71,8	-6,36	0,8	NA	0	32,59	110,78	-3,83	-14,2	-4,18	0,3	0,49	0,53	398,87	51,97	277,62	10,77	0,73	2,71	3,71	34,13	73,04	1,94	0,44	17943,71	0	41,48	90,96	16,01	46,24	12,54	0,52	0,83	0,83	285,12
1170	0,34	-3,11	2,17	0,01	0,22	0,22	2305,52	399,05	1969,21	0	0,89	-8,03	-9,05	9,01	111,05	9	-0,14	NA	0	54,88	55,41	16,11	183,37	8,08	0,13	1,79	1,84	183,15	76,08	42,66	2,45	0,73	8,28	11,38	95,13	91,22	28,82	0,79	13463,17	1,76	39,65	76,09	7,63	44,1	2,99	0,13	1,18	1,29	142,46
1171	0,81	6,78	0,5	0,08	0,79	0,83	223,45	85,64	119,93	4,82	0,88	7,37	8,37	0,81	88,05	9,25	0,84	NA	0	0	0,04	-1,75	-22,32	-1,56	0,01	0,28	0,29	325,27	57,58	209,17	0,43	0,92	11,77	12,77	-1,75	92,17	5,49	0,43	NA	0,01	0	0	-0,05	-0,64	-0,05	0,09	0,35	0,35	377,8
1172	29,31	33,64	23,06	1,58	2,77	2,77	286,39	41,44	34,67	0	0,13	0,15	1,15	34,97	12,87	288,8	1,33	NA	0	4,46	11,5	28,72	31,85	26,19	1,38	2,48	2,58	332,93	35,52	32,28	3,09	0,1	0,11	1,11	34,21	9,83	394,25	1,21	75716,25	0	5,01	10,85	24,48	25,14	25,03	13,86	17,06	17,36	372,17
1173	11,45	37,06	9,48	0,45	0,96	0,99	301,55	105,89	205,55	6,52	0,69	2,24	3,24	18,48	69,11	26,56	0,98	NA	0	5,82	24,32	6,55	89,36	10,92	0,62	0,72	0,72	608,7	56,52	555,21	0,7	0,93	12,65	13,65	13,82	92,67	12,71	0,23	30487,1	0	12,12	34,05	-5,16	-190,05	-26,5	0,55	0,58	0,58	1867,93
1174	-7,47	-113,42	-6,57	0,02	0,21	0,24	320,36	56,97	293,62	9,09	0,93	14,08	15,19	-7,47	93,42	3,92	0,08	NA	0	0	0	-8,04	168,78	-7,56	0,07	0,2	0,5	343,35	44,85	353,87	110,38	1,04	-21,93	-20,99	-8,04	104,76	2,99	-0,1	NA	0	0	0	10,89	184,21	5,42	0,11	0,59	0,78	181,26
1175	1,98	5,21	1,11	0,1	0,34	1,22	203,54	27,21	88,75	101,31	0,62	1,63	2,63	15,37	61,93	14,28	1,27	NA	12,27	7,48	69,81	1,12	2,57	0,42	0,11	0,51	1,38	137,99	27,83	50,86	61,21	0,56	1,29	2,29	18,76	56,31	11,08	1,56	12635,85	13,68	6,67	80,5	2,93	7,12	1,18	0,35	0,73	1,48	147,09
1176	8,81	25,04	8,66	0,01	1,06	1,25	357,83	165,48	158,09	31,14	0,64	1,81	2,84	20,01	64,79	16,04	1,23	NA	0	11	45,97	6,76	15,92	5,13	0,07	1,14	1,45	277,1	111,46	103,71	32,05	0,57	1,35	2,36	20,03	57,55	19,25	1,37	24357,24	0	10,08	48,39	7,28	15,77	5,17	0,12	1,18	1,42	258,36
1177	9,93	32,8	3,85	0,11	0,77	0,83	141,24	53,82	67,13	4,62	0,7	2,3	3,3	90,96	69,72	29,3	0,82	NA	10,04	31,44	75,24	0,18	0,54	0,07	-0,44	0,84	0,89	135,84	99,16	71,65	4,08	0,66	1,95	2,95	85,43	66,1	30,29	0,89	20439,21	4,39	31,73	76,33	14,56	57,4	5,7	0,2	1,18	1,27	142,46
1178	22,6	86,39	25,53	0,18	0,89	0,89	411,09	208,32	294,99	NA	0,74	2,82	3,82	97,56	73,84	52	0,78	NA	0	84,66	93,46	17,26	46,55	23,37	0,53	1,12	1,12	494,26	178,5	301,03	0	0,63	1,7	2,7	72,76	62,92	53,01	1,25	NA	0	75,16	80,85	1,67	4,12	2,81	0,8	0,98	0,98	611,15
1179	-5,44	-9,69	-3,75	0,23	1,17	4,05	250,82	41,61	44,54	129,94	0,37	0,66	1,78	34,69	43,92	-0,72	2,36	NA	0	27,65	100,69	-15,39	-30,11	-15,17	0,28	0,9	3,74	359,85	40,55	66,26	191,04	0,48	0,94	1,96	12,48	48,9	-22,05	2,68	8745,55	0	27,47	113,66	-9,12	-23,51	-9,87	0,14	0,49	2,49	394,02
1180	-5,25	-8,55	-5,08	0,75	2,96	3,06	352,42	103,16	46,79	4,69	0,39	0,63	1,63	17,1	38,59	3,85	1,47	NA	24,4	21,64	86,44	8,78	13,31	6,94	1,21	2,73	2,91	288,46	59,89	39,31	6,96	0,34	0,52	1,52	33,86	34,05	40,26	1,44	16365,5	18,11	19,82	61,48	27,42	42,92	17,87	0,79	2,36	2,37	237,17
1181	0,22	0,32	0,18	1,67	2,35	2,65	302,5	55,64	81,73	25,23	0,29	0,42	1,46	19,3	31,55	26,43	2,5	NA	0	15,86	78,78	0	0	0	0,18	1,29	1,34	97,87	59,43	53,8	2,95	0,6	1,47	2,47	47,78	59,59	46,67	1,65	9450,89	0	12,81	49	24,25	54,41	5,33	0,36	1,23	1,39	80,08
1182	-1,64	-4,04	-1,73	0	0,42	0,54	383,75	64,7	86,07	18,31	0,59	1,47	2,47	22,3	59,49	11,61	0,75	NA	32,22	25,24	72,93	0,73	1,62	0,99	0,01	0,3	0,42	498,68	64,22	182,29	25,25	0,55	1,23	2,23	24,18	55,17	13,63	0,67	14655	15,85	32,04	76,19	3,32	6,66	3,74	0,03	0,42	0,52	410,21
1183	-21,65	-26,53	-11,98	1,68	2,19	4,33	201,51	10,39	20,27	43,96	0,18	0,23	1,23	70,89	18,39	-77,25	1,52	NA	0	51,23	124,95	-23,38	-43,75	-17,36	0,72	0,93	1,63	271,05	18,08	68,98	62,59	0,47	0,87	1,87	59,27	46,55	-23,22	1,36	16078,29	7,03	61,38	107,35	0,1	0,18	0,05	1,13	1,75	1,84	187,46
1184	8,98	10,12	21,26	1,49	5,62	8,23	861,43	102,11	11,7	65,27	0,08	0,09	1,13	18,7	11,24	204,63	1,23	NA	1,53	22,99	35,11	8,45	9,39	17,47	2,87	10,68	17,83	755,09	89,58	11,47	83,18	0,08	0,09	1,11	20,05	10,07	207	1,32	30024,15	0	23,99	40,27	8,78	9,76	18,18	4,21	10,57	16,54	753,52
1185	6,04	25,94	3,84	0,11	0,6	1,19	231,37	43,47	96,67	58,49	0,77	3,3	4,3	26,67	76,72	21,28	1,14	NA	0	13,11	54,76	6,45	20,49	3,3	0,17	0,53	1,3	186,82	27,04	75,71	58,87	0,69	2,18	3,18	31,24	68,52	25,18	1,24	33481,64	0	12,69	54,14	5,14	11,03	2,49	0,03	0,63	1,43	175,92
1186	67,84	81,05	77,65	6,14	6,14	6,14	373,11	0	67,13	0	0,16	0,19	1,19	67,84	16,29	416,37	NA	NA	0	0	0	-6,13	-6,16	NA	197,63	208,12	208,12	NA	NA	NA	NA	0	0	1	-6,13	0,48	-1275,83	NA	NA	0	NA	0	26,63	29,39	68,97	10,63	10,64	10,64	942,83
1187	-11,86	40,65	-11,36	0,25	0,38	0,38	348,59	58,16	421,83	NA	1,29	-4,43	-3,43	6,4	129,18	12,55	-0,58	NA	6,46	17,49	49,15	-29,95	-54,01	-55,94	1,25	1,29	1,29	681,7	11,33	263,38	0	0,45	0,8	1,8	-29,95	44,54	47,74	1,3	4894	4,68	0	0	24,66	34,95	30,42	3,35	3,44	3,44	449
1188	0,57	0,68	0,22	0,05	0,63	15,15	141,43	4,98	8,3	126,07	0,16	0,19	1,19	15,13	16,29	11,29	14,43	NA	0,19	5,66	87,34	0,19	0,2	0,15	0,04	0,06	17,94	296,25	0,1	4,02	74,97	0,05	0,05	1,05	3,66	4,7	17,21	1,32	9806,9	0,04	2,81	75,27	0,12	0,18	0,08	0	0,84	0,87	231,86
1189	2,44	3,59	1,91	1,01	1,52	2,21	285,68	36,78	38,05	50,13	0,32	0,47	1,47	27,53	32,05	22,15	1,68	NA	16,29	19,69	73,43	2,04	3	1,93	1,05	1,56	2,29	345,88	43,51	46,3	63,75	0,32	0,47	1,47	17,12	32	20,53	1,75	27587,5	14,16	14,29	63,48	3,27	4,53	2,89	0,73	1,37	2,25	320,75
1190	-9,31	-32,47	-1,78	0,03	0,34	1,27	69,43	14,64	47,74	45,3	0,71	2,49	3,49	38,34	71,33	6,87	3,01	NA	0	9,09	75,13	-49,82	-12106,44	-18,64	0,07	0,14	0,75	136,59	8,21	116,08	72,34	1	242	243	-22,23	99,59	-42,99	0,32	NA	0	10,33	-236,82	4,02	92,54	1,62	0,02	0,22	0,97	146,65
1191	0,87	3	0,99	0,26	0,65	0,67	414,48	99,47	254,35	5,81	0,62	2,14	3,44	3,72	70,95	13,24	0,5	3983,47	0	3,25	49,46	-0,87	-2,8	-0,97	0,15	0,44	0,64	409,35	73,52	248,54	49,92	0,62	1,99	3,23	3,16	69,02	13,31	0,51	8392,22	0	4,52	63,84	0,05	0,15	0,04	0,25	0,65	0,75	352,96
1192	5,3	84,41	2,53	0,03	0,76	1,1	173,83	83,53	100,52	40,19	0,94	14,92	15,94	51,19	93,73	10,26	1,05	14667,35	8,43	21,92	98,76	-1,44	-28,23	-0,64	0,02	0,68	1,1	162,55	70,41	86,85	45,55	0,95	18,59	19,61	45,28	94,9	3,66	1,18	18923,98	12,38	20,81	87,46	4,07	45,62	1,68	0	0,82	1,15	150,45
1193	1,69	8,33	1,27	0,14	0,79	0,85	274,44	105,46	161,43	9,62	0,8	3,93	4,93	41,46	79,72	18,72	0,79	NA	17,35	29,99	77,22	-24,83	-455,86	-11,55	0,1	0,49	0,51	169,85	55,1	140,22	2,09	0,95	17,36	18,36	34,03	94,55	-8,64	0,24	6503,25	7,02	27,39	104,65	-1,83	-52,11	-1,44	0,43	0,65	0,66	285,96
1194	44,97	83,34	46,79	2,05	2,05	2,07	378,67	0,07	169,73	4,38	0,46	0,85	1,85	55,46	46,03	102,57	11,95	NA	0	10,9	15,1	17,54	68,45	25,69	1,3	1,34	1,35	534,71	14,94	381,47	5,2	0,74	2,9	3,9	27,03	74,38	26,04	13	NA	0	13,92	28,05	19,48	45,52	NA	1,71	1,72	1,74	496,28
1195	0,1	4,87	4,51	0,07	10,91	11,08	15991,43	15011,07	1384,99	251,61	0,51	24,38	47,4	0,35	97,89	0,31	0,74	3611,75	0	10,74	60,43	1,8	58,45	9,8	0,11	5,82	6,02	1986,96	597,02	104,94	21,88	0,71	23,1	32,48	2,11	96,92	11,08	0,05	84442	0	1,67	3,89	-3,48	-281,72	-85,57	0,03	0,41	0,64	8944,8
1196	50,25	60,03	79,51	6,06	6,6	6,6	575,98	44,02	81	NA	0,16	0,19	1,19	50,44	16,29	334,56	13,73	NA	0	0,3	0,35	-28,43	466,42	-34,03	0,05	0,2	0,36	436,87	48,47	323,03	50,42	1,06	-17,33	-16,41	-21,21	106,1	-17,21	0,32	NA	29,11	8,64	-98,18	0,53	194,76	1,5	0,09	0,72	0,72	1023,77
1197	-4,24	-4,82	-3,74	2,34	5,24	7,63	321,03	82,34	28,34	68,56	0,12	0,14	1,14	20,96	12,09	18,38	2,86	NA	0	22,22	85,14	-21,88	-24,82	-16,51	4,65	6,28	8,63	275,5	34,37	21,09	50,22	0,12	0,13	1,13	14	11,84	-126,5	2,79	4996,71	0	27,08	152,07	-24,19	-35,08	-19,97	1,89	2,37	2,72	300,43
1198	21,83	82,52	17,27	0,1	0,24	0,24	288	19,97	148,71	NA	0,66	2,49	3,78	44,99	73,55	53,65	0,45	25581,2	6	18,32	37,25	30,05	86,1	18,74	0,02	0,49	0,49	227,71	38,75	70,23	0	0,59	1,69	2,87	60,19	65,1	79,97	0,69	NA	5,41	18,81	36,52	30,05	88,69	19,15	0,04	0,71	0,71	232
1199	1,41	7,93	0,79	0,01	0,39	0,64	204,07	55,88	122,09	36,21	0,82	4,62	5,62	98,42	82,22	17,73	0,44	NA	11,67	54,39	85,33	0,22	1,11	0,09	0,01	0,4	0,46	145,81	35,95	57,49	6,24	0,81	4,14	5,14	127,41	80,53	17,97	0,4	15697,11	26,36	50,81	88,02	0,5	1,35	0,19	0,02	0,3	0,4	137,43
1200	-33,31	129,76	-24,57	0,1	0,3	0,63	268,53	62,24	321,27	107,64	1,26	-4,9	-3,9	-1,29	125,67	-20,43	-0,93	NA	0	23,63	378,23	0,02	0,07	0,01	0,12	0,53	1,14	231,04	71,75	172,65	106,27	0,78	3,5	4,5	35,92	77,78	8,61	1,8	10101,4	0	22,73	79,58	2,45	10,69	2,09	0,04	0,38	1,17	310,33
1201	29,69	31,92	79,35	14,35	14,35	14,35	972,72	NA	67,03	NA	0,07	0,07	1,07	29,69	6,97	426,18	NA	NA	0	0	0	0	0	NA	NA	NA	NA	NA	NA	NA	NA	NA	NA	1	0	0	NA	NA	NA	0	NA	NA	9,54	9,97	5,53	21,89	21,89	22,78	211,13
1202	-19,9	301,05	-20,42	0,03	0,04	0,54	311,81	0,49	244,19	124,87	1,07	-16,12	-15,12	10,11	106,61	-15,78	0,51	NA	0	30,78	194,69	-45,97	92,1	-14,56	0,03	0,07	0,34	115,64	4,81	132,2	37,16	1,5	-3	-2	44,87	149,91	-22,13	-0,35	2823,71	0	28,78	144,81	0,9	1,37	0,36	1,6	1,94	5,01	142,98
1203	2,07	2,76	7,53	0,03	4,25	4,46	1325,27	31,4	71,76	34,89	0,25	0,33	1,33	12,05	25,08	27,63	1,87	NA	11,24	36,33	56,32	2,3	2,87	8,5	0,05	4,45	4,66	1349,95	30,64	76,5	35,17	0,2	0,25	1,25	12,36	20,06	30,33	2	35354,2	7,12	37,21	59,77	-0,01	-0,01	-0,04	0,13	6,12	6,39	1698,65
1204	9,11	44	3,94	0,38	1,15	1,28	157,46	93,69	121,84	15,8	0,79	3,83	4,83	106,13	79,3	23,59	NA	6599,57	0	41,97	87,77	8,25	32,09	3,17	0,12	1,27	1,39	140,42	115,19	99,91	11,57	0,74	2,89	3,89	84,85	74,29	11,11	NA	6508,33	0	29,47	97,22	-0,09	-0,31	-0,04	0,26	1,2	1,5	160,11
1205	0,95	2,03	2,19	0,03	0,35	0,37	837,22	103,48	316,23	4,76	0,53	1,13	2,13	7,09	53,05	9,37	0,55	NA	0	14,11	50,08	-1,36	-9,74	-9,34	0,04	2,71	2,72	2507,72	1164,04	436,29	4,01	0,48	3,41	7,16	0,48	86,04	5,95	0,27	19934,33	0	12,62	57,52	-4,24	-21,2	-22,03	0	0,6	0,61	1890,18
1206	-2,81	-307,54	-1,74	0,05	0,44	0,82	225,14	84,31	215,48	81,51	0,99	108,56	109,57	60,48	99,09	6,87	0,06	8922,15	0	39,14	87,05	-3,11	147,68	-1,51	0,07	0,53	0,83	177,52	78,55	172,97	51,96	1,02	-48,42	-47,42	67,13	102,11	2,93	-0,09	8761,79	0	34,16	94	0,02	-0,86	0,01	0,11	0,51	0,83	173,6
1207	0,83	2,54	0,57	-0,31	0,38	1,09	250,73	110	159,35	114,71	0,68	2,08	3,08	60,03	67,5	5,02	1,32	NA	0	40,78	89,04	0,1	0,32	0,07	0,02	0,56	1,19	255,7	87,32	112,48	104,96	0,68	2,17	3,17	63,08	68,48	3,58	1,79	11839,47	20,14	44,12	130,55	0,28	0,63	0,1	0,05	0,53	1,52	131,18
1208	19,52	41,57	20,17	0,63	1,64	1,64	376,08	200,51	197,2	NA	0,53	1,13	2,13	24,04	53,04	44,18	4,01	NA	0	4,67	10,12	40,35	50,95	17,99	2,18	4,53	4,53	162,73	77,76	33,12	NA	0,21	0,26	1,26	74,16	20,81	209,44	12,27	15917	0	15,07	33,4	26,19	38,43	22,03	2,57	3,16	3,16	306,14
1209	-0,53	-85,4	-0,2	0,16	0,97	1,34	139,51	64,15	79,55	29,84	0,99	159,8	160,8	22,25	99,38	10,57	0,05	NA	0	8,73	137,92	-1,05	245,07	-0,39	0,17	0,68	0,84	135,07	67,89	133,13	22,03	1	-233,82	-232,82	16,54	100,43	8,04	0	5935,25	0	6,51	70,03	-3,33	90,79	-1,72	0,08	0,51	0,91	187,67
1210	10,14	39,3	2,44	0,06	1,32	1,32	87,44	83,5	65,41	NA	0,76	2,93	3,88	10,14	75,63	13,4	NA	NA	0	0	0	12,11	55,5	4,71	0,39	1,28	1,28	142,1	97,87	109,57	0	0,78	3,58	4,58	12,11	78,18	15,49	NA	NA	0	0	0	13,63	40,09	NA	0,14	1,1	1,1	118,39
1211	0,78	7,96	0,5	0,19	0,51	0,59	231,74	51,93	205,58	16,64	0,9	9,17	10,17	7,7	90,17	2,03	0,21	NA	0	4,4	74,48	2,29	71,16	1,6	0,21	0,5	0,58	255,14	50,23	239,9	19,98	0,97	30,05	31,05	8,31	96,78	3,26	0,08	21549,21	0	4,21	65,2	6,72	75,9	4,92	0,39	0,66	0,74	266,68
1212	7,37	19,34	1,88	0,03	0,9	1,38	92,98	49,28	32,13	27,27	0,62	1,62	2,62	26,88	61,89	17,42	2,5	NA	26,29	4,98	55,25	7,65	17,82	2,09	0	1,08	1,5	99,58	59,48	31,38	23,59	0,57	1,33	2,33	32,13	57,05	20,52	2,85	21160,24	24,35	6,68	61,78	6,99	19,64	1,83	0	0,96	1,36	95,05
1213	8,29	17,75	4,23	0,41	2,3	2,3	185,64	124,57	65,9	NA	0,53	1,14	2,14	60,78	53,29	25,33	6,45	12070,71	0	26,77	77,46	7,45	24,73	2,26	0,94	1,28	1,28	110,8	23,02	67,9	NA	0,7	2,32	3,32	40,31	69,86	15,91	2,18	14291,13	0	9,97	73,79	35,87	63,03	17,24	0,4	2,08	2,08	174,96
1214	8,43	13,15	11,18	0,48	1,27	2,2	482,75	72,19	85,23	85,48	0,25	0,4	1,56	34,4	35,92	86,62	1,18	NA	1,92	34,45	153,86	0,6	1,08	1,1	0,62	1,19	2,28	668,6	70,64	121,81	136,69	0,31	0,55	1,79	24,05	44,14	45,17	1,18	2397,21	0,33	42,95	317,7	0,21	0,44	0,47	0,07	0,95	1,7	810,25
1215	1,06	1,53	0,43	0,12	1,41	1,83	147,98	37,93	26,98	13,15	0,31	0,44	1,44	128,42	30,63	32,43	1,25	11312,69	7,56	51,78	90,85	1,53	2,07	0,64	0,1	1,55	2,16	153,03	39,75	24,07	17,44	0,26	0,36	1,36	133,01	26,31	36,2	1,31	11111,89	5,16	55,13	92	2	2,62	0,86	0,11	1,22	1,81	156,35
1216	-32,18	-70,14	-11,79	0,35	1,33	1,71	133,36	66,57	67,64	25,7	0,54	1,18	2,18	25,27	54,12	-59,46	NA	NA	0	21,05	119,71	-227,73	-15775,76	-36,43	0,13	0,94	0,95	58,39	41,34	51,12	0,83	0,99	68,27	69,27	-117,21	98,56	-231,07	NA	-2601,5	0	17,68	-97,12	-38,68	-861,13	-5,47	0,26	1,01	1,01	51,48
1217	4,07	10,01	4,39	0,02	1,32	1,32	393,09	183,74	103,44	0,01	0,48	1,19	2,46	5,58	59,39	11,52	1,64	NA	12,41	1,63	14,92	3,41	7,47	1,9	0	1,32	1,32	203,37	100,35	62,39	0,01	0,45	0,98	2,19	4,63	54,37	10,97	1,51	96907,87	11,73	0,68	9,3	2,22	7,16	2,68	0	1,08	1,08	440,23
1218	0,07	2,42	0,06	0	0,52	0,73	297,52	100,27	158	41,65	0,97	32,02	33,02	5,46	96,97	13,49	0,66	15700,86	12,32	4,4	25,57	1,62	39,05	0,62	0,01	0,54	0,78	140,25	57,73	94,05	27,14	0,96	23,05	24,05	7,42	95,84	15,59	0,55	15497,6	10,55	2,23	23,33	1,46	28,87	0,36	0,03	0,7	0,88	88,9
1219	0,62	3,37	0,32	0,07	0,55	0,77	188,3	71,62	145,55	32,57	0,81	4,44	5,44	30,12	81,63	8,53	0,49	NA	2,06	15,26	79,62	0,24	1,27	0,14	0,12	0,51	0,81	215,23	67,15	166,31	51,42	0,81	4,23	5,23	27,01	80,89	6,2	0,56	11418,78	1,37	15,78	76,87	0,17	0,86	0,15	0,11	0,38	0,71	310,61
1220	-138,85	209,46	NA	0	0,07	0,07	NA	NA	NA	NA	1,66	-2,51	-1,51	-119,78	166,29	-30,29	-0,74	NA	55,33	NA	-87,43	-17,37	-174,14	-18,39	0,06	0,21	0,21	386,51	32,33	180,33	0	0,9	9,03	10,03	-12,25	90,03	7,49	0,51	NA	10,48	5,42	19,99	-2,5	-19,66	NA	0,17	0,28	0,28	286,86
1221	-0,33	-50,83	-0,29	0,16	0,25	1,21	322,74	21,21	231,21	225,13	0,99	152,24	153,24	22,42	99,35	3,56	2,98	NA	0	20,18	85,09	-1,37	-2,22	-1,53	0,24	0,37	2,29	409,03	19,2	152,08	296,15	0,38	0,62	1,62	20,71	38,4	7,29	5,04	9080,94	0	24,75	86,87	0,83	1,36	0,86	0,26	0,41	2,25	376,36
1222	-0,46	-3,34	-0,31	-0,05	0,78	0,92	243,67	47,47	57,08	7,72	0,86	6,32	7,32	36,71	86,33	15,77	0,61	NA	25,97	24,88	64,3	0,96	5,06	0,4	0,01	0,85	0,87	154,37	33,09	39,34	0,82	0,81	4,3	5,3	55,62	81,12	32,1	0,59	NA	18,92	23,12	61,61	5,51	19,47	2,52	0,02	0,46	0,46	166,49
1223	-1,8	-4,22	-4,97	1,39	2,57	3,28	1005,23	41,52	34,95	25,16	0,57	1,34	2,34	2,51	57,3	3,07	1,09	NA	0	11,89	52,88	-3,25	-8,91	-14,49	0,16	0,51	0,59	1627,92	96,37	278,62	22,73	0,64	1,74	2,74	0,29	63,52	0,31	0,92	11661,67	0	15,79	63,58	-2,92	-7,9	-13,92	0,09	0,44	0,53	1737,29
1224	34,35	87,35	50,5	1,23	1,24	1,24	535,21	0,83	148,34	0	0,28	0,71	2,54	34,89	60,68	198,16	0,63	NA	0	0,79	0,85	16,16	75,8	23,04	0,09	0,15	0,15	520,44	26,19	403,84	NA	0,79	3,69	4,69	16,5	78,68	51,66	0,24	87524	0	0,48	0,75	1,62	5,9	3,97	0,16	0,3	0,3	891,07
1225	13,21	75,17	11,46	0,08	1,19	1,22	315,8	284,5	256,14	6,72	0,82	4,68	5,69	25,54	82,42	16,06	NA	14221,4	0	10,7	52,65	4,82	29,61	7,59	0,53	1,08	1,14	574,69	256,48	469,95	31,92	0,84	5,14	6,14	34,95	83,72	5,76	NA	4887,6	0	47,43	142,57	10,93	46,08	8,59	0,7	1,21	1,24	286,02
1226	1,05	2,75	1,35	0,05	0,31	2,57	468,48	37,68	108,64	327,7	0,57	1,49	2,63	16,1	61,93	6,23	3,11	5421,23	7,38	19,37	79,55	0,02	0,06	0,03	0,05	0,31	2,37	563,99	48,3	121,7	391,84	0,58	1,52	2,63	14,08	61,95	4,02	3,08	14038,33	11,83	21,72	76,49	-5,29	-12,57	-7,01	0,01	0,29	3,06	482,07
1227	-6,76	-21,46	-6,55	0,19	0,63	0,64	352,97	61,81	59,51	0,99	0,44	1,4	3,17	3,75	68,5	22,56	0,48	NA	23,16	10,19	87,73	0,37	1,05	0,35	0,33	0,62	0,62	340,99	48,62	96,88	NA	0,5	1,4	2,82	9,68	64,52	36,23	0,52	NA	20,55	8,69	55,39	3	6,96	2,18	0,36	0,62	0,62	264,75
1228	12,77	65,38	3,22	0,43	1,11	1,11	91,85	37,98	55,5	NA	0,8	4,12	5,12	131,59	80,47	25,74	1,05	NA	0	29,98	80,7	13,72	53,27	3,24	0,23	1,06	1,06	86,05	35,01	42,24	NA	0,74	2,88	3,88	126,35	74,24	35,94	1,02	15709,38	0	26,55	82,43	25,13	91,14	7,89	0,45	1,38	1,38	114,27
1229	23,99	50,55	10	-0,88	0,6	0,68	151,78	74,95	36,26	3,93	0,53	1,11	2,11	91,74	52,55	87,37	0,87	21252,58	9,66	28,25	52,11	16,47	58,44	8,74	0,01	1,34	1,4	193,63	82,45	62	3,86	0,72	2,55	3,55	75,62	71,82	44,36	1,22	16317,9	27,92	31,38	61,3	7,82	21,69	3,91	0,03	0,91	0,95	182,07
1230	-91,18	31,11	-35,99	0,24	0,25	0,25	143,68	8,42	551,79	NA	3,93	-1,34	-0,34	73,65	393,07	-23,21	NA	NA	0	65,06	210,24	195,26	372,22	43,48	2,56	2,9	2,9	81,28	9,3	27,32	NA	0,43	0,82	1,91	379,77	47,54	453,18	NA	NA	0	41,09	103,83	18,28	24,1	13,07	0,93	0,95	0,95	260,18
1231	1,66	11,21	0,81	0,14	1,11	1,11	179,1	144,57	138,4	0,35	0,84	5,72	6,77	11,27	85,22	4,37	2,7	NA	6,1	4,73	566,23	3,94	39,27	0,99	0,01	1,02	1,03	91,77	79,71	49,92	1,09	0,88	8,76	9,96	32,58	89,96	9,8	1,14	8051,46	32,21	7,2	82,08	2,96	30,65	1,03	0,09	1	1,01	126,08
1232	34,58	81,35	28,62	0,63	1,05	1,06	301,25	71,18	167,71	0,58	0,57	1,35	2,35	62,6	57,49	69,9	1,07	NA	0	23,19	36,51	47,27	53,88	35,03	3,03	5,7	5,71	270,48	79,4	29,73	0,49	0,12	0,14	1,14	78,31	12,27	424,07	2,44	53191,54	0	23	32,79	9,82	19,57	7,37	0,63	1,55	1,55	273,09
1233	5,14	7,86	2,52	0,87	2,34	2,72	178,21	88,41	60,42	23,74	0,35	0,53	1,53	25,79	34,6	22,59	10,18	NA	0	10,11	66,51	0,76	1,42	0,48	0,4	0,75	1,11	229,88	36,52	104,01	37,82	0,46	0,86	1,86	13,43	46,15	12,88	1,1	24098	0	7,98	63,04	-0,56	-0,83	-0,27	0,15	1,46	1,92	174,01
1234	3,2	28,26	2,13	0,58	0,85	1,12	242,01	54,56	204,04	56	0,89	7,84	8,84	10,54	88,68	6,73	3,38	14252	0	4,88	86,3	5,93	33,61	4,92	0,45	0,91	1,2	302,86	107,66	241,56	72,31	0,82	4,67	5,67	5,93	82,36	10,68	11,58	NA	0	0	0	4,34	24,67	2,52	0,43	0,86	1,07	211,43
1235	9,62	28,6	5,92	1,11	2,64	2,69	223,88	72,97	47,71	2,34	0,66	1,97	2,97	38,96	66,35	34,72	1,89	NA	0	18,04	54,6	8,5	47,6	4,79	0,76	1,59	1,62	205,58	42,32	50,83	1,56	0,84	4,68	5,6	34,67	82,15	26,74	1,3	12862,76	0	14,74	52,46	8,52	33,12	5,04	1,2	1,96	1,99	215,19
1236	2,37	5,11	1,45	0,09	0,9	1,42	221,94	48,02	44,43	32,48	0,49	1,05	2,16	23,07	53,6	26,03	1,12	17842,82	25,18	12,62	59,2	-11,08	-77,2	-4,1	0,19	0,68	0,88	135,01	37,35	66,96	15,79	0,79	5,48	6,97	24,74	85,65	10,84	0,68	9920,06	25,17	13,25	109,61	-2,91	-17,44	-0,94	0,04	0,6	0,94	117,67
1237	0,68	2,83	0,6	0,08	0,4	1,01	321,49	42,88	155,13	98,83	0,76	3,15	4,15	9,12	75,89	6,19	1	37103,9	8,08	7,46	55,12	3,71	12,45	2,33	0	0,48	1,09	229	45,54	76,72	60,89	0,7	2,35	3,36	13,95	70,2	11,99	1,07	41337,98	15,04	6,43	47,69	7,64	20,94	4,44	0	0,67	1,36	211,84
1238	-0,42	-0,78	NA	2,15	2,15	2,15	NA	NA	NA	NA	0,47	0,87	1,87	-0,42	46,54	-0,9	NA	NA	0	NA	NA	39,41	92,56	9,43	1,3	1,49	1,8	87,33	6,97	37,24	11,68	0,57	1,35	2,35	42,79	57,42	81,53	2,55	43410	0	0,81	5,64	2,29	4,37	0,44	1,55	1,9	2,47	69,75
1239	2,92	7,77	2,88	0,2	0,33	1,26	359	23,56	42,15	170,01	0,62	1,66	2,66	8,39	62,38	8,94	1,36	NA	47,65	5,39	34,86	4,64	13,43	3,88	0,02	0,18	1,22	305,36	24,95	60,19	163,96	0,65	1,89	2,89	12,61	65,42	10,77	1,3	27784,14	43,4	6,66	44,51	6,29	19,18	4,7	0,04	0,18	1,19	271,65
1240	20,39	-228,67	6,63	0,48	0,73	0,84	118,3	32,42	121,9	13,97	1,09	-12,21	-11,21	69,44	108,92	21,2	-0,82	NA	3,41	15,94	61,95	23,38	152,79	5,62	0,61	0,98	1,12	87,73	26,66	70,51	10,23	0,85	5,53	6,53	91,96	84,69	29,93	2,59	15092	1,74	16,48	63,53	0,59	5	0,2	0,46	1,01	1,08	123,65
1241	-7,15	-163,29	-3,2	0,25	0	0	162,96	12,46	154,11	0	0,96	21,83	22,83	-0,11	95,62	21,77	0,08	1732,38	0	3,15	21,86	-12,56	123,96	-9,72	0,69	0,72	0,72	282,47	8,3	306,79	NA	1,1	-10,87	-9,87	-6,4	110,13	0,79	-0,55	988,5	0	4,77	60,42	16,22	499,12	2,1	0,51	0,61	0,87	47,18
1242	-1,05	-1,96	-0,56	0,4	0,98	1,79	192,84	48,37	84,23	69,38	0,46	0,86	1,86	37,86	46,16	18,94	2,7	38614,7	0	20,62	78,9	-11,92	-20,96	-5,25	0,32	1,09	1,88	160,61	49,34	65,43	52,46	0,43	0,76	1,76	42,46	43,12	-9,17	2,65	30214,6	0	23,93	112,87	1,54	2,03	0,5	0,2	1,6	3,32	119,2
1243	1,82	-12,56	1,17	0,09	0,85	0,86	234,11	166,34	213,57	2,95	1,14	-7,9	-6,9	26,41	114,49	3,84	-0,19	NA	2,34	15,81	40,99	0,84	2,29	0,87	0,15	1,42	1,42	377,54	263,7	208,3	0	0,63	1,73	2,73	25,12	63,41	4,96	1,79	NA	0	25,12	130,34	0,08	0,21	0,09	0,21	1,8	1,8	395,61
1244	3,56	29,51	1,28	0,11	1,2	1,21	130,89	116,18	106,98	1,37	0,88	7,29	8,29	143,59	87,94	4,05	NA	NA	0	50,35	97,1	1,44	14,01	0,76	0,13	1,17	1,2	193,16	165,19	158,62	5,05	0,9	8,74	9,74	102,62	89,74	1,6	NA	13670,41	0	53,55	98,3	-9,74	-376,41	-4,35	0,15	1,08	1,09	162,56
1245	2,24	5,7	2,6	0,76	1,63	1,64	394,07	222,8	253,91	3,05	0,61	1,54	2,54	5,12	60,67	10,37	NA	NA	0	3,35	13,81	6,83	49,82	1,67	0,4	0,56	1,16	89,18	12,45	75,87	45,89	0,86	6,3	7,3	26,17	86,29	7,91	NA	12905,5	0	4,73	57,76	15,3	53,21	2,66	0,38	0,7	1,43	63,26
1246	-25,12	690,79	-30,14	0,1	0,24	0,33	436,72	41,76	290,23	25,26	1,04	-28,46	-27,5	14,08	103,64	-6,25	0,4	7269,5	0	47,03	106,13	-20	79,95	-21,28	0,02	0,16	0,2	388,36	56,18	377,09	11,53	1,25	-4,99	-4	9,01	125,02	7,46	0	6173,25	0	30,87	67,06	0,08	42,86	0,1	-0,05	0,09	0,14	434,02
1247	4,86	9,06	3,6	0,52	1,46	1,54	270,04	89,64	92,99	8,28	0,42	0,78	1,86	20,27	46,37	29,69	1,33	NA	4,53	11,43	49,84	NA	NA	3,73	NA	NA	NA	NA	NA	NA	NA	NA	NA	NA	NA	NA	NA	NA	19171,72	NA	11,55	47,12	1,15	1,75	1,11	1,65	2,06	2,28	349,2
1248	3,81	8,09	3,2	0,91	1,24	1,46	305,19	26,88	81,18	17,5	0,53	1,12	2,12	31,41	52,91	40,69	1,2	NA	3,56	23,14	55,57	4,19	7,58	3,03	0,96	1,24	1,37	263,96	21,92	77,76	9,88	0,45	0,81	1,81	34,71	44,73	50,67	1,18	21231,71	1,84	22,08	58,27	-4,49	-8,66	-3,51	0,63	1,09	1,16	284,53
1249	2,94	11,13	2,01	1,39	2,07	2,12	248,47	24,23	35,23	1,49	0,69	2,62	3,78	90,43	73,54	9,93	1,17	NA	0	59,72	91,49	4,63	15,73	2,78	0,27	1,24	1,3	219,27	41,71	42,81	2,47	0,7	2,38	3,39	104,44	70,54	14,12	1,05	6755,26	43,98	59,96	89,7	0,57	1,77	0,31	1,11	1,28	1,33	194,65
1250	-8,51	-9,95	-2,7	6,49	7,52	7,52	115,54	15,15	14,71	0	0,13	0,15	1,17	106,51	14,44	-66,13	NA	NA	0	36,51	119,8	-8,61	-10,54	-1,99	5,7	5,98	5,98	84,52	3,87	13,93	NA	0,17	0,2	1,22	112,08	18,37	-51,48	NA	5057	0	27,95	108,43	24,11	30,57	8,99	4,68	4,73	4,73	135,78
1251	-14,61	-28,25	-24,56	1,69	1,74	1,74	612,16	13,58	292,42	NA	0,48	0,93	1,93	-6,35	48,3	-5,48	3,24	NA	0	13,89	122,69	-34,05	-109,18	-17,22	0,39	0,51	0,51	184,64	15,15	125,32	NA	0,69	2,21	3,21	-0,47	68,82	-49,47	0,48	NA	0	16,99	811,72	-1,81	-2,79	-0,38	1,69	2,84	2,84	76,93
1252	28,7	30,31	39,28	7,91	10,21	18,34	498,19	55,93	24,32	200,58	0,05	0,06	1,06	49,16	5,31	625,8	10,92	26566	0	28	35,63	14,98	15,33	21,41	16,56	19,45	41,57	521,7	32,16	11,13	249,6	0,02	0,02	1,02	41,37	2,33	704,83	10,38	NA	0	37,72	55,7	15	15,36	20,05	16,61	21,32	39,71	486,58
1253	0,34	4,36	0,17	0,03	0,55	0,58	185,73	53,28	99,77	2,63	0,92	11,95	12,95	80,4	92,28	9,74	0,56	NA	30,69	40,85	83,98	0,48	12,89	0,2	0,04	0,56	0,57	149,79	58,95	97,4	0,49	0,87	23,59	27,04	57,94	96,3	7,33	0,25	23621,75	20,18	23,65	83,95	11,98	67,56	3,75	0,1	0,28	0,28	113,95
1254	16,58	36,24	3,57	1,15	1,15	1,87	78,43	0	41,57	30,09	0,54	1,19	2,19	176,4	54,26	30,55	NA	NA	0	34,43	90,19	3,36	11,71	1,33	0,22	0,32	1,42	144,45	10,01	100,57	112,02	0,71	2,48	3,48	98,25	71,28	4,72	NA	4574,25	0	37,55	95,26	4,29	12,55	1,77	0,04	0,06	1,31	150,46
1255	1,1	3,62	0,8	0,03	0,47	0,47	265,49	80,75	182,13	0	0,69	2,28	3,28	16,11	69,49	43,59	0,46	NA	0	10,95	31,54	-0,06	-0,15	-0,1	0,4	0,83	0,83	613,64	130,96	300,53	NA	0,62	1,6	2,6	6,4	61,52	42,71	0,66	NA	0	10,85	26,54	-29,3	-90,51	-259,59	0,2	0,72	0,72	3224,47
1256	-8,3	-137,08	-8,48	0,01	0,54	0,89	371,83	91,42	97,22	61,13	0,66	10,96	16,52	11,4	93,95	-1,58	0,43	NA	20,49	20,12	127,01	-5,36	-16,49	-5,01	0,01	0,58	0,97	340,89	69,53	81,38	47,65	0,36	1,12	3,08	16,1	67,49	7,29	0,5	11519,88	11,63	20,04	99,9	-3,1	-10,62	-2,58	0,05	0,67	1,02	303,8
1257	55,09	82,94	14,04	0,26	1,84	2,53	92,8	36,97	23,4	16,45	0,29	0,44	1,51	111,36	33,58	204,62	1,93	26543,16	0	14,35	53,3	25,51	61,02	4,75	0,17	0,49	1,08	67,96	9,75	31,04	18,75	0,53	1,26	2,39	112,95	58,19	64,99	0,9	16568,15	0	16,28	69,43	17,34	44,68	6,44	0,09	0,5	0,94	135,19
1258	4,96	29,75	1,86	0,22	0,84	1,15	136,45	60,44	51,89	31,02	0,83	4,99	5,99	72,18	83,31	13,58	1,45	NA	40,9	25,2	90,65	4,28	28,01	2,21	0,18	0,64	1,11	188,36	66,29	63,1	67,57	0,85	5,55	6,55	62,88	84,74	11,19	1,34	6171,86	46,38	30,24	93,02	3,15	19,56	1,03	0,16	0,63	1,05	108,65
1259	0,14	2,24	0,07	0,13	0,78	0,78	184,32	78,26	121,43	0	0,94	14,61	15,61	18,25	93,59	21,55	0,68	NA	0	9,17	59,5	3,71	38,59	1,75	0,55	0,84	0,84	172,38	36,01	125,99	0	0,89	9,26	10,39	28,19	90,38	24,63	0,61	NA	0	11,56	55,66	8,57	44,69	4,9	0,51	0,8	0,8	208,35
1260	2,32	3,91	3,49	0	1,36	2,08	545,88	56,14	78,58	59,38	0,4	0,68	1,68	17,28	40,57	19,03	1,23	23700,28	0,58	22,42	69,55	3,38	5,43	4,65	0,52	1,42	2,34	502,33	52,78	58,72	54,82	0,38	0,61	1,61	20,54	37,77	23,92	1,21	24576,93	0	23,61	69,93	5,47	8,39	7,1	0,25	1,06	2,07	472,44
1261	3,5	6,84	2,73	0,04	0,7	1,33	283,36	81,12	80,66	78,42	0,49	0,95	1,95	34,78	48,78	14,2	1,32	NA	15,28	24,35	77,06	3,34	6,76	2,56	0,02	0,62	1,38	279,98	74,42	81,43	95,5	0,5	1,01	2,02	31,18	50,54	13,35	1,42	11518,03	15,48	21,36	82,92	3,1	5,8	2,63	0,01	0,58	1,55	308,42
1262	16,12	27,4	8,77	0,13	1,19	1,85	198,16	74,41	70,01	46,8	0,41	0,7	1,7	50,08	41,19	44,76	1,92	34651,84	0	18,49	59,38	12,48	24,72	5,59	0,11	1,04	1,41	163,46	63,88	66,06	25,7	0,5	0,98	1,98	52,07	49,5	32,24	1,38	30006,44	1,42	17,73	66,83	7,36	14,86	3,29	0,17	1,02	1,33	162,78
1263	12,02	69,85	7,4	0,13	1,16	1,16	224,17	187,7	182,8	NA	0,83	4,81	5,81	24,79	82,8	16,09	3,93	NA	0	7,86	43,96	19,1	52,38	6,86	0,09	1,42	1,51	131,15	107,32	81,19	8	0,63	1,74	2,74	52,18	63,54	33,49	7,57	9793,93	0	11,89	54,37	0,02	0,09	0,01	0,23	1,27	1,27	231,27
1264	13,37	91,25	23,98	0,91	1,38	1,38	652,8	220,55	467,06	0	0,85	5,83	6,83	13,37	85,35	18,39	NA	NA	0	0	0	-21,33	NA	NA	NA	NA	NA	NA	NA	NA	NA	NA	NA	NA	-21,33	0	NA	0	NA	0	NA	0	25,49	NA	NA	NA	NA	NA	NA
1265	0,67	2,4	0,31	0,11	0,26	0,26	169,81	10,97	72,07	NA	0,72	2,58	3,58	10,66	72,08	34,27	0,65	NA	0	4,66	23,86	1,8	11,43	1,51	0,27	0,75	0,88	305,96	111,28	161,15	31,48	0,84	5,36	6,36	16,07	84,27	25,53	0,83	NA	24,19	11,97	49,39	1,02	4,72	0,8	0,42	0,54	0,66	286,39
1266	73,39	82,57	59,16	8,44	8,96	8,99	293,43	0,47	32,29	0,81	0,11	0,13	1,13	73,39	11,13	659,61	NA	NA	0	0	0	45,59	47,75	64,29	20,91	22,11	22,17	514,65	NA	22,89	1,45	0,05	0,05	1,05	45,59	4,51	1010,83	NA	NA	0	0	0	25,28	28,36	52,02	8,79	9,19	9,21	749,15
1267	71,39	72,24	43,33	71,33	72,29	75,04	220,93	2,46	2,56	7,13	0,01	0,01	1,01	71,39	1,17	6427,23	8,33	NA	0	0	0	39,55	39,68	43,57	267,6	273,3	277,35	402,13	7,75	1,36	5,58	0	0	1	39,55	0,34	12237,17	20,73	NA	0	0	0	18,47	18,52	NA	393,43	399,8	399,84	NA
1268	9,6	16,28	4,69	0,07	1,38	2,25	177,65	82,56	36,14	55,55	0,41	0,7	1,7	63,75	41,01	33,64	3,13	NA	15,28	26,43	77,65	11,76	17,63	5,12	0,03	1,2	2,57	158,94	56,34	25,31	67,05	0,33	0,5	1,5	52,34	33,3	46,82	3,28	29970,5	14,58	17,67	66,32	5,29	8,25	2,44	0,03	1,11	2,27	167,77
1269	-3,23	-3,23	NA	NA	NA	NA	NA	NA	NA	NA	0	0	1	-3,23	0	NA	NA	NA	0	NA	0	-0,39	-0,39	NA	NA	NA	NA	NA	NA	NA	NA	NA	NA	1	-0,39	0	NA	NA	NA	0	NA	0	1,86	65,42	3	0,01	0,49	0,49	588,86
1270	-0,79	-0,79	NA	NA	NA	NA	NA	NA	NA	NA	NA	NA	1	-0,79	0	NA	NA	NA	0	NA	NA	-0,97	-0,97	NA	NA	NA	NA	NA	NA	NA	NA	NA	NA	1	-0,97	0	NA	NA	NA	0	NA	NA	3,38	3,39	30,15	287,8	287,8	287,8	3249,35
1271	17,09	31,48	10,8	0,85	0,92	0,94	229,99	6,02	91,75	1,84	0,46	0,84	1,84	42,04	45,71	68,01	0,96	NA	0	15,76	43,73	-7,65	-15,89	-7,29	0	0,7	0,75	347,61	111,73	160,23	9	0,52	1,08	2,08	16,05	51,85	19,82	0,83	11453,57	4,57	22,57	68,15	-0,95	-2,1	-1,09	0,04	0,99	1,07	421,22
1272	7,06	39,02	6,19	0,16	0,62	0,73	319,58	118,17	258,03	28,71	0,82	4,53	5,53	30,6	81,92	14,37	0,46	NA	0	20,67	152,18	2,52	30,04	3,82	0,4	0,78	0,86	553,71	86,14	223,55	18,87	0,92	10,92	11,92	12,51	91,61	8,54	0,56	5050	27,89	15,16	83,89	1,69	18,99	2,18	0,55	1,33	1,51	470,03
1273	0,28	0,47	0,21	1,77	2,4	2,76	272,38	56,7	89,68	32,16	0,4	0,67	1,67	47,48	39,99	6,28	8,77	NA	5,05	35,32	100,07	6,26	8,59	3,57	2,04	3,73	4,17	207,89	76,22	45,25	20,18	0,27	0,37	1,37	64,7	27,08	32,4	10,22	13041,14	3,3	33,28	82,32	3,79	5,03	2,17	2,42	3,57	4,2	208,11
1274	-7,56	-13,64	-6,72	1,58	2,4	2,4	323,22	109,32	133,38	0	0,45	0,8	1,8	90,14	44,54	-16,98	NA	NA	0	86,75	107,5	2,96	3,35	1,44	3,86	14,41	14,41	177,64	128,21	12,15	NA	0,12	0,13	1,13	171,5	11,63	25,42	NA	17629	0	82,03	97,44	-19,96	-27,66	-5,01	0,89	5,97	5,97	91,31
1275	3,65	5,04	8,71	0,09	0,5	0,66	869,03	89,36	215,31	34,13	0,28	0,38	1,38	8,59	27,64	36,19	0,9	17533,25	0	11,79	30,23	3,68	4,42	7,59	0,12	0,18	0,53	753,24	5,18	98,02	34,69	0,17	0,2	1,2	8,78	16,8	66,11	0,93	17261	0	10,52	28,85	5,21	6,4	9,78	0,38	1,01	1,27	682,94
1276	-15,33	229,97	-12,94	0,02	0,22	0,46	307,34	56,87	285,93	71,12	1,06	-15,92	-15	-15,33	106,67	-1,48	-0,12	NA	0	0	0	-6,41	45,21	-3,17	0,16	0,21	0,45	180,27	9,73	203	48,42	1,14	-8,05	-7,05	-6,41	114,18	7,87	-0,29	NA	0	0	0	-35,8	70,98	-22,28	0	0,26	0,46	226,56
1277	14,84	17,12	15	4,41	7,58	7,58	367,8	122,98	38,81	0	0,13	0,15	1,15	32,04	13,3	131,91	6,25	NA	0	17,38	42,31	18,24	20,29	17,22	7,28	11,71	11,71	344,59	113,19	25,55	NA	0,1	0,11	1,11	36,32	10,11	206,38	8	44481,33	0	17,07	40,63	13,54	15,68	13,29	6,21	7,13	7,13	357,25
1278	-3,5	266,83	-5,15	0	0,26	0,3	536,52	128,24	338,74	17,2	1,01	-77,31	-76,31	0,8	101,31	0,72	0,06	NA	30,93	6,33	76,75	2,52	19,7	3,39	0,04	0,57	0,87	490,33	92,52	116,4	53,61	0,85	6,64	7,81	8,64	87,2	8,45	0,89	37502,68	35,42	8,22	45	0,4	3,71	0,44	0	0,6	0,73	400,73
1279	13,02	29,91	14,79	0,96	3,56	3,84	311,15	275,59	106,14	29,94	0,56	1,3	2,3	17,6	56,47	23,06	NA	NA	0	5,2	-10,17	14,31	23,56	NA	2,4	2,4	2,54	NA	NA	NA	NA	0,39	0,64	1,65	18,67	39,26	36,68	NA	NA	0	NA	-7,68	9,5	12,52	NA	2,81	4	4,14	NA
1280	35,35	82,36	33,38	0,18	0,27	0,33	343,72	16,65	193,81	12,35	0,57	1,33	2,33	35,35	57,08	73,89	0,53	16836,7	0	0	0	-3,1	-71,17	-11,14	0,03	0,14	0,18	1310,99	133,22	1236,69	60,02	0,96	21,95	22,95	-3,1	95,64	4,34	0,05	1937,2	0	0	0	1,13	19,08	2,64	0,05	0,09	0,18	848,5
1281	14,28	27,54	14,67	0,01	2,49	3,91	374,02	113,63	30,61	65,76	0,48	0,92	1,93	33,75	48,16	32,24	1,69	24486,92	39,04	20,01	49,21	16,66	28,03	13,9	0,01	2,65	4,42	304,36	100,21	21,88	68,3	0,4	0,67	1,68	37,93	40,54	48,5	1,96	26972,28	31,63	17,73	45,25	16,03	24,54	12,71	0,01	2,05	3,53	288,62
1282	65,43	82,37	60,03	3,93	4,86	4,86	333,95	54	67,95	0,19	0,21	0,26	1,26	65,43	20,57	318,03	NA	NA	0	0	0	38,77	48,06	63,15	4,26	5,17	5,17	594,51	86,17	113,35	0,47	0,19	0,24	1,24	38,77	19,33	200,56	NA	NA	0	0	0	21,19	28,15	51,22	3,31	4,04	4,05	879,91
1283	2,61	13,21	2,05	0,33	0,81	0,81	176,85	104,52	214,9	NA	0,76	3,86	5,05	44,67	80,21	13,39	0,52	NA	0	33,06	82,23	-27,19	5066,38	-12,14	0,45	0,6	0,6	162,98	23,46	156,66	0,75	1,01	-187,36	-186,36	112,41	100,54	-16,84	-0,01	8532,67	0	62,33	117,89	-15,08	97,52	-6,37	0,4	0,71	0,71	153,7
1284	57,62	104,81	41,8	0	1,21	1,22	264,09	140,98	116,87	0,98	0,45	0,82	1,82	75,66	45,03	172,29	1,22	108591	0	13,09	18,02	30,74	49,42	32,67	1	3,78	3,78	387,95	141,87	50,94	0,08	0,38	0,61	1,61	44,17	37,79	127,47	1,75	NA	0	14,28	18,93	6,63	13,8	6,6	0,18	2,04	2,04	362,33
1285	12,59	70,9	7,37	0,28	1,75	1,93	213,23	58,7	40,09	7,32	0,82	4,63	5,63	55,73	82,25	34,48	1,26	NA	0	25,27	58,14	15,61	58,45	8,19	0,12	1,36	1,65	191,6	43,27	34,75	10,12	0,73	2,74	3,74	65,5	73,3	36,14	1,15	21342,94	0	26,19	61,52	1,83	8,46	1,31	0,07	0,66	0,78	261,72
1286	53,95	79,76	33,09	1,76	2,33	2,33	223,26	38,99	68,5	NA	0,32	0,48	1,48	71,78	32,37	206,4	2,64	38755	0	10,94	17,49	48,73	81,69	37,68	1,53	1,76	1,76	282,19	24,96	108,49	NA	0,4	0,68	1,68	67,23	40,35	146,07	2	46196	0	14,3	20,16	55,97	77,25	51,95	2,06	2,53	2,53	337,9
1287	21,23	-54,93	23,61	0,2	1,22	1,97	404,73	135,13	131,99	99,73	1,35	-3,5	-2,59	31,58	138,65	18,98	-1,12	NA	0	11,5	29,06	-2,02	-12,82	-4,52	0,05	4,12	5,47	817,56	435,43	107,14	147,62	0,82	5,2	6,35	4,78	84,26	0,99	0,59	12907,3	0	15,22	77,56	-0,69	-3,89	-1,16	0,07	0,92	2,39	615,05
1288	17,73	121,89	NA	0,24	0,27	0,27	NA	NA	NA	NA	0,85	5,88	6,88	128,37	85,46	39,99	0,21	NA	0	NA	-419,1	3,93	21,83	NA	0,46	0,49	0,49	NA	NA	NA	NA	0,82	4,56	5,56	76,42	82,01	21,75	0,32	-3376	0	NA	-351,78	-0,56	-4,87	NA	0,66	0,71	0,71	NA
1289	-2,72	-4,17	-7,01	0,39	8,7	9,36	937,82	330,06	51,62	34,53	0,35	0,53	1,53	0,2	34,85	2,2	1,97	26641	0	7,53	57,56	-3,39	-5,26	-10,54	0,28	7,37	8	1135,22	400,83	73,72	47,35	0,36	0,55	1,55	-1,26	35,57	0,32	1,97	19045,86	0	6,63	56,38	-2,15	-3,46	-6,73	0,21	7,61	8,3	1139,09
1290	62,75	70,2	22,07	4,31	8,44	9,4	128,02	55,58	13,43	12,96	0,11	0,12	1,12	77,2	10,62	596,09	NA	NA	0	5,08	15,51	47,6	52,85	16,66	2,93	8,35	10,06	127,71	67,61	12,48	21,6	0,1	0,11	1,11	70,48	9,93	480,6	NA	NA	0	8	25,45	43,16	50,93	NA	2,75	5,13	6,49	119,26
1291	1,03	2,06	0,67	0,01	0,6	2,7	238,63	27,14	38,13	100,25	0,5	1	2	17,23	49,9	16,7	1,72	22841,46	4,73	10,59	64,58	5,23	11,15	3,36	0,04	0,52	1,78	233,97	28,07	50,86	76,6	0,53	1,13	2,13	20,44	53,06	20,23	1,36	28582,62	6,87	9,77	56,25	2,36	5,23	1,59	0,03	0,52	1,74	244,36
1292	7,44	48,09	8,08	0,71	0,86	0,86	395,82	43,44	293,99	0,3	0,85	5,47	6,47	33,36	84,54	13,3	0,73	NA	0	28,19	66,52	5,73	41,38	6,12	0,82	0,94	0,94	390,36	39,52	313,41	NA	0,86	6,23	7,23	32,78	86,16	20,41	0,86	11231,33	0	28,94	54,44	6,92	46,02	8,66	0,73	0,73	0,73	455,12
1293	0,61	1,92	0,27	0,84	1,42	1,42	158,85	59,15	101,49	0	0,68	2,13	3,13	52,44	68,03	11,49	4,36	18678,71	0	22,62	76,27	48,62	71	22,47	2,53	3,37	3,37	168,69	39,84	47,3	NA	0,31	0,46	1,46	77,43	31,52	168,57	19	50286,83	0	13,32	29,02	17,75	21,48	12,76	4,93	6,37	6,37	261,61
1294	0,72	0,74	1,5	33,04	35,65	35,67	759,73	54,94	21,06	0,42	0,03	0,03	1,03	2,39	2,8	30,56	NA	NA	0	3,49	80,62	0,81	0,83	2,14	5,96	38,58	38,58	966,91	806,42	24,72	NA	0,03	0,03	1,03	0,81	2,59	31,12	NA	NA	0	0	0	3,56	6,74	5,8	0,23	0,23	2,16	592,43
1295	10,73	92,52	11,79	0,4	0,82	0,82	400,22	145,38	349,74	NA	0,88	7,63	8,63	13,27	88,41	20,37	0,42	NA	0	2,79	10,9	28,6	62,67	8,52	0,23	1,19	1,19	108,67	55,83	58,22	NA	0,54	1,19	2,19	34,45	54,36	63,86	1,3	23210,25	0	1,74	18,86	20,77	35,99	24,26	0,75	1,25	1,25	425,31
1296	-16,78	128,33	-8,47	0,18	0,62	1,36	183,87	51,51	117,08	88,69	1,13	-8,65	-7,65	137,62	113,07	-10,73	2,82	7867,55	0	77,99	106,53	-20,77	61,74	-6,97	0,13	0,95	2,57	122,56	35,15	42,96	70,35	1,34	-3,97	-2,97	143,03	133,63	-11,9	7,55	10679,58	0	55	107,3	-6,66	-153,65	-2,79	0,2	0,74	2,65	152,37
1297	5,86	68,7	3,73	0,77	1,3	1,3	231,51	81,05	152,2	0,11	0,91	10,72	11,72	17,22	91,47	8,88	2,53	NA	0	7,22	54,28	1,8	21,98	1,45	0,51	1,24	1,24	294,48	156,62	214,78	0,11	0,92	11,21	12,21	10,71	91,81	3,58	3,09	15142,72	0	7,19	73,9	7,6	61,7	9,98	0,28	1,14	1,14	477,91
1298	-5,24	-25,53	-6,23	0,08	0,46	0,98	432,92	52,54	71,5	72,79	0,79	3,85	4,88	16,7	79,49	0,57	0,97	13090,71	55,24	26,09	102,4	-1,65	-4,57	-3,06	0,12	0,95	1,54	675,65	121,75	61,67	88,95	0,62	1,72	2,77	12,82	63,85	6,64	1,15	14439,28	51,65	26,79	88,88	0,17	0,43	0,25	0,16	0,62	1,29	537,79
1299	50,04	187,37	9,39	0,5	1,8	2,58	68,28	17,33	13,26	10,49	0,72	2,71	3,74	101,63	73,29	85,38	1,58	36496,25	0	9,68	44,11	7,1	26,67	2,11	0,24	1,15	1,34	108,56	32,07	35,19	6,85	0,72	2,7	3,76	48,72	73,39	29,35	1,14	27167,75	0	12,38	65,44	8,46	28,41	2,39	0,29	1,35	1,8	102,96
1300	-14,45	-14,94	NA	NA	NA	NA	NA	NA	NA	NA	0,03	0,03	1,03	-14,45	3,27	-442	NA	NA	0	NA	0	13,92	78,8	4,64	0,44	1,13	1,13	121,67	65,55	94,47	0,17	0,82	4,66	5,66	96,22	82,34	18,46	1,7	15355,13	0	27,43	81,45	-4,52	-50,09	-2,03	0,4	1,04	1,04	163,71
1301	-195,54	-44497,39	-146,83	0,04	0,04	0,04	273,31	1,33	267,81	NA	1	226,56	227,56	-162,9	99,56	-77,69	0,01	-15433	0	24,52	-27,68	-89,25	9101,79	-10,95	0,01	0,12	0,12	44,77	4,81	44,27	NA	1,01	-102,99	-101,99	-27,75	100,98	-88,38	0	NA	0	7,54	-276,71	0,48	1,06	0,17	0,03	1,34	1,34	124,75
1302	-0,11	-0,11	NA	NA	NA	NA	NA	NA	NA	NA	0	0	1	-0,11	0	NA	NA	NA	0	NA	NA	-3,07	-3,12	NA	56,39	56,57	56,57	NA	NA	NA	NA	0,02	0,02	1,02	-3,07	1,77	-173,62	NA	NA	0	NA	0	-5,68	-7,22	-63,16	0,66	1,63	3,76	4050,18
1303	4,13	23,56	3,29	1,52	8,87	8,87	164,48	237,99	32,38	0	0,82	4,71	5,71	35,37	82,49	5	NA	NA	0	24,94	85,72	5,02	24,13	2,03	0,73	2,96	3,55	147,56	91,37	41	24,44	0,79	3,8	4,81	167,01	79,19	6,35	NA	NA	0	65,49	96,16	2,82	22,45	1,31	0,04	0,99	1,22	169,13
1304	-33,22	196,88	-6,28	0,26	0,64	0,64	68,84	29,71	79,57	0	1,17	-6,93	-5,93	-14,43	116,87	-22,86	-0,67	NA	0	3,55	-244,05	-32,84	81,76	-12,28	0,14	0,43	0,67	136,5	55,58	152,32	44,52	1,4	-3,49	-2,49	20,47	140,16	-20,36	-6,02	2349,86	26,9	19,94	208,68	30,73	936,15	25,51	0,25	0,63	0,95	302,14
1305	-0,86	-3,52	-1,03	0,16	0,41	0,47	435,98	79,29	321,85	20,19	0,76	3,08	4,08	9,43	75,51	11,49	0,39	10057,41	0	12,33	54,73	-5,87	-25,67	-6,34	0,14	0,26	0,34	394,17	26,35	227,39	19,72	0,77	3,38	4,38	7,93	77,15	2,6	0,29	8088,28	0	14,9	66,89	-1,75	-9,33	-2,16	0,14	0,2	0,27	450,18
1306	53,89	82,01	34,55	0,33	2,97	3,01	233,42	199,31	75,74	3,34	0,34	0,52	1,52	70,19	34,29	172,38	336,31	NA	0	10,46	17,94	32,23	44,77	29,82	1,25	2,96	3,01	337,77	154,64	90,28	4,38	0,28	0,39	1,39	41,24	28,02	120,38	4,12	NA	0	8,34	17,18	24,01	26,98	30,01	5,39	8,21	8,32	454,89
1307	21,33	153,56	15,17	0,38	1,62	1,65	258,79	85,74	69	1,75	0,86	6,2	7,2	54,19	86,11	59,77	1,3	NA	0	23,36	34,8	32,7	65,72	15,58	1,31	2,28	2,34	173,97	47,26	48,45	2,85	0,5	1,01	2,01	90,79	50,25	139	2,08	33943,81	0	27,69	40,05	4,5	37,69	10,06	0,48	1,25	1,25	814,73
1308	8,95	20,54	6,06	0,06	0,71	0,9	246,27	64,73	98,74	18,21	0,56	1,29	2,29	28,6	56,42	49,02	0,93	NA	0	13,29	45,36	1,35	2,69	0,93	0,03	1,49	1,83	252,23	82,65	56,5	19,49	0,5	1	2	20,74	49,95	31,61	1,32	35077,21	0	13,4	51,71	1,33	3,12	0,94	0,11	1	1,23	256,71
1309	-38,68	-495,89	-14,32	0,56	0,65	0,65	134,78	11,36	115,62	NA	0,92	11,82	12,82	-26,32	92,2	-15,36	0,2	984	5,41	4,58	324,9	-66,21	-419,09	-17,66	0,65	0,86	0,86	97,35	16,87	80,76	NA	0,84	5,33	6,33	-44,06	84,2	-27,22	0,6	833	0	5,91	389,56	37,07	75,33	9,89	1,9	1,96	1,96	97,12
1310	12,73	16,5	7	0	2,52	3,95	200	100,81	40,28	58,46	0,23	0,3	1,3	59,52	22,86	70,11	4,19	NA	0	25,71	71,89	7,44	9,73	4,25	0	2,03	3,31	208,36	85,38	42,68	55,4	0,23	0,31	1,31	52,07	23,55	48,25	2,59	25189,9	0	25,48	77,17	10,39	14,08	6,62	0	2,34	3,37	231,78
1311	2,31	6,45	1,35	0,05	0,89	0,93	212,31	104,08	124,23	5,59	0,64	1,79	2,79	26,71	64,17	28,75	0,93	NA	4,44	14,23	58,68	2,53	6,39	1,23	0	1,01	1,04	177,39	101,93	75,5	2,5	0,6	1,52	2,52	30,83	60,36	28,13	1,07	42635,45	15,92	13,75	65,36	2,55	4,82	0,9	0	1,14	1,19	127,8
1312	4,59	19,01	2,36	0,61	1,13	1,13	187,04	52,41	95,04	0,43	0,76	3,14	4,14	12,66	75,85	17,98	1	NA	16,45	4,15	32,22	2,71	8,73	1,14	0,44	1	1,27	153,73	39,06	70,18	19,59	0,69	2,22	3,22	13,65	68,98	15,64	1,11	18268	13,96	4,61	44,71	19,68	41,4	8,14	0,44	1,27	1,31	150,65
1313	6,51	10,8	10,05	0,03	2,51	3,44	562,3	164,83	29,88	63,24	0,4	0,66	1,66	14,64	39,74	38,78	1,49	NA	12,51	12,56	33,37	7,73	9,85	10,07	0,03	1,91	2,88	475,59	114,18	40,47	59,65	0,22	0,27	1,27	17,25	21,56	79,18	1,38	35573,61	12,65	12,41	33,49	5,53	6,67	7,99	0,03	2,66	3,86	525,7
1314	13,37	26,06	6,56	0,17	0,6	1,72	178,51	36,87	85,88	97,64	0,49	0,95	1,95	27,06	48,7	31,36	3,14	NA	0	6,72	38,18	11,18	20,43	8,83	0,24	0,61	1,94	288,13	47,49	128,54	173,23	0,45	0,83	1,83	22,24	45,28	28,17	4,48	24943,73	0	8,73	51,91	11,37	17,34	5,72	0,23	1,36	2,58	183,22
1315	9,31	26,95	2,88	1,2	1,42	1,42	112,59	15,69	72,87	0	0,65	1,89	2,89	17,15	65,44	17,75	4,81	NA	0	2,43	33,54	3,1	41,46	2,21	0,42	1,08	1,08	259,44	157,56	236,73	NA	0,93	12,36	13,36	3,1	92,51	3,35	NA	NA	0	0	0	2,31	7,85	0,41	0,68	1,42	1,42	65,01
1316	2,85	13,5	2,51	0,01	0,41	0,76	319,64	75,06	130,14	65,15	0,63	3	4,73	7,72	78,86	11,21	0,46	35421,84	20,04	4,28	39,63	0,27	1,37	0,27	0	0,5	0,75	372,53	96,93	127,52	49,2	0,67	3,45	5,14	4,93	80,53	6,5	0,56	23361,79	29,86	4,76	58,79	0,57	2,85	0,45	0,01	0,57	0,8	283,4
1317	-0,4	-0,8	-0,35	0,99	2,02	2,15	313,32	131,52	127,22	16,47	0,5	0,99	1,99	38,56	49,64	12,2	5,23	NA	0	33,53	90,37	2,4	4,05	3,85	0,58	2,11	2,37	585,81	314,68	206,64	55,97	0,41	0,69	1,69	46,51	40,82	25,53	4,22	NA	0	70,8	-350,13	-23,98	-53,89	-26,94	0,5	1,51	1,74	409,07
1318	0,04	0,22	0,04	0,01	0,69	1,07	314,27	101,18	138,38	59,25	0,79	3,95	5,03	8,33	80,13	6,13	1,03	31526,04	20,33	7,15	57,96	0,01	0,03	0,01	0	0,77	1,07	384,15	161,02	198,09	65,91	0,8	4,22	5,28	8,39	81,04	5,05	1,07	18026,5	15,95	8,82	99,5	-1,05	-4,71	-1,09	0	0,59	1,09	378,89
1319	0,01	0,01	0,01	0,11	1,36	1,46	422,94	106,35	71,16	9,29	0,29	0,4	1,4	6,98	28,61	25,19	1,12	NA	6,73	8,11	42,1	-4,34	-5,43	-6,23	0,18	1,19	1,34	523,05	95,57	75,53	14,76	0,2	0,25	1,25	2,58	19,95	19,59	1,07	24511,59	4,03	9,93	71,56	-1,84	-2,97	-2,58	0,1	1,13	1,21	510,88
1320	1,82	8,04	0,94	0	0,34	1	188,02	43,63	86,74	85,41	0,77	3,41	4,42	22,16	77,37	8,89	0,97	9292,9	22,12	10,51	79,82	1,93	8,54	0,94	0,05	0,44	1,07	177,12	43,71	79,85	71,71	0,77	3,41	4,42	20,63	77,37	10,55	1,11	7859,38	18,81	9,07	75,88	1,66	7,02	0,8	0,04	0,43	1,12	176,17
1321	21,12	25,26	18,06	4,29	5,58	5,87	311,27	63,64	39,4	14,66	0,16	0,19	1,2	35,59	16,41	142,36	14,82	NA	3,27	12,38	33,87	16,03	17,29	12,86	11,83	12,58	13,09	292,96	15,63	21,03	11,02	0,07	0,08	1,08	31,51	7,28	238,33	19,76	26678	0	12,43	42,06	1,62	1,75	2,3	12,15	12,82	13,16	516,24
1322	52,79	127,82	17,78	0,18	1,23	1,35	122,62	73,49	69,92	8,47	0,59	1,42	2,42	138,59	58,7	112	1,09	NA	0	28,91	53,3	2,35	5,98	1,2	0,22	1,07	1,29	186,16	92,19	108,79	23,86	0,61	1,55	2,55	78,3	60,71	23,78	1,68	9730,37	0	38,74	82,63	14,62	30,73	8,35	0,11	1,56	1,73	207,94
1323	4,09	32,36	1,78	0,12	1,13	1,15	158,58	103,4	102,03	1,95	0,87	6,91	7,91	65,99	87,35	16,79	1,28	NA	0	26,97	71,37	24,53	75,5	9,17	0,19	1,65	1,65	136,36	92,67	59,14	0,08	0,68	2,08	3,08	70,57	67,51	52,64	2,29	23483	3,28	17,2	49,77	9,64	19,46	4,87	0,58	2,65	2,66	183,7
1324	0,38	1,12	0,63	0,24	0,65	1,48	601,78	64,28	156,85	132,11	0,66	1,93	2,93	7,07	65,83	8,56	1,21	40362	39,17	11,06	49,06	-2,81	-7,15	-1,54	0,72	1,67	1,71	199,51	28,28	29,82	1,19	0,61	1,54	2,54	15,25	60,7	9,18	1,15	13719	45,08	9,87	63,27	-0,47	-1,59	-0,38	0,42	0,84	1,23	293,98
1325	-6,81	-7,48	-8,83	9,89	13,27	13,27	193,28	117,78	34,81	0	0,09	0,1	1,1	-6,81	8,98	-75,82	NA	NA	0	0	0	3,24	13,39	2,03	1,33	1,33	1,33	228,43	0	169,44	0	0,76	3,13	4,13	3,24	75,79	4,28	NA	NA	0	0	0	-0,21	-1,38	-0,17	1,32	1,45	1,46	295,11
1326	0,36	2,96	0,25	0,04	0,26	0,85	254,47	31,02	45,14	83,95	0,88	7,22	8,24	15,96	87,86	12,34	0,83	15580,02	57,76	10,91	51,84	3,8	32,83	2,97	0,01	0,27	0,74	285,81	38,95	63,49	78,2	0,88	7,64	8,65	15,55	88,44	8,2	0,72	22235,45	45,1	9,21	62,06	-0,75	-4,38	-0,62	0	0,25	0,74	301,15
1327	28,69	66,7	6,95	0,38	1,48	1,51	88,19	38,8	35,43	1,02	0,57	1,33	2,33	247,41	56,99	90,18	1,53	8764,38	0	52,99	79,55	37,95	69,38	8,77	0,19	1,42	1,6	84,31	36,43	24,57	5,5	0,45	0,83	1,83	288,6	45,3	99,14	1,56	8332,88	6,15	57,9	81,97	14,93	34,84	3,36	0,43	1,21	1,38	81,94
1328	6,66	122,98	5,26	0,08	0,72	0,87	287,59	155,86	244,45	37,8	0,87	16	18,46	38,02	94,58	18,51	0,22	-3460,4	0	24,78	-155,32	-2,99	236,12	-2,5	0,02	0,49	0,5	305,02	144,52	304,66	2,23	1,01	-79,91	-78,91	14,65	101,27	3,25	-0,03	7789,27	0	14,74	91,38	-3,66	75,88	-3,52	0,02	0,39	0,5	349,23
1329	32,43	92,48	8,5	0,27	1,21	1,21	95,39	56,05	59,98	0,02	0,65	1,85	2,85	71,44	64,93	62,49	1,53	NA	0	10,22	44,19	38,04	96,12	13,16	0	1,43	1,43	126,32	106	74,35	0,02	0,6	1,53	2,53	62,72	60,43	68,17	2,67	74900,4	0	8,54	32,75	61,41	97,95	24,48	0,02	2,22	2,22	145,13
1330	0,32	2,89	0,2	0,06	0,95	0,99	231,06	180,21	202,1	8,27	0,89	8,04	9,04	55,2	88,94	2,4	1,01	NA	0	34,83	93,29	8,53	38,66	2,99	0,29	1,14	1,14	127,67	82,96	97,35	NA	0,78	3,53	4,53	64,65	77,92	15,23	2,11	23267,29	0	19,63	49,73	1,83	6,41	0,7	0,2	1,24	1,24	140,09
1331	14,67	26,45	4,9	0,78	1,95	1,96	121,69	59,12	50,34	0,46	0,45	0,8	1,8	165,46	44,53	41,47	3,12	NA	0	50,41	82,73	13,15	21,37	5,07	1,23	2,45	2,47	140,61	58,96	48,37	0,98	0,38	0,62	1,62	137,89	38,44	43,65	4,48	25776,89	0	48,05	81,35	14,2	23,87	5,46	0,59	2,25	2,27	140,03
1332	-112,81	78,07	-39,14	0,03	0,2	0,2	126,3	49,15	292,13	NA	2,42	-1,67	-0,69	44,26	244,49	-39,06	-2,75	4699	0	54,5	213,51	100,12	-48,27	14,13	0,08	0,32	0,32	51,5	34,02	145,61	NA	3,07	-1,48	-0,48	240,82	307,42	36,85	-22,89	NA	0	19,85	45,54	26,25	-14,99	4,18	0,2	0,38	0,38	58,02
1333	4,32	8	2,22	0,01	0,58	0,81	186,73	46,63	55,21	19,88	0,46	0,85	1,85	43,22	46,01	17,69	0,86	NA	14,9	19,96	78,49	5,46	8,61	2,85	0	0,68	0,84	190,23	45,36	42,68	10,92	0,37	0,58	1,58	41,45	36,52	26,74	0,91	18008,82	12,75	18,76	75,44	2,81	4,13	1,23	0	0,64	1,18	158,78
1334	41,14	46,02	21,3	0,67	3,05	3,08	188,5	41,04	17,25	0,55	0,11	0,12	1,12	75,7	10,6	527,88	1,26	NA	0	17,9	33,81	38,69	40,32	13,05	2,44	8,75	9,44	123,11	11,43	1,81	1,27	0,04	0,04	1,04	99,14	4,06	1436,21	1,12	32487,99	0	20,39	45,81	51,27	55,43	17,06	0,44	3,62	3,85	121,14
1335	62,39	90,51	12,27	0,78	2,25	3,3	71,58	28,57	19,41	20,55	0,31	0,44	1,45	247,09	31,06	215,2	44	NA	0	36,32	68,97	28,72	35,25	9,93	2,9	4,62	5,7	126,24	33,85	19,67	21,53	0,18	0,22	1,23	149,18	18,51	166,46	10,72	NA	0	41,66	75,84	11,57	14,15	NA	1,77	4,88	5,94	186,19
1336	18,48	41,56	8,68	0,32	1,24	1,24	171,01	81,34	88,12	0,25	0,56	1,25	2,25	124,01	55,53	53,81	1,38	6770	0	49,58	73,02	-4,67	-24,13	-3,2	0,03	0,8	0,8	250,59	125,06	163	0,65	0,81	4,17	5,17	58,37	80,65	8,64	0,73	5529,29	0	43,28	84,75	-8,51	-96,6	-7,98	0,4	1,05	1,05	341,28
1337	2,39	29,31	2	0,06	0,2	0,26	304,29	31,41	234,49	13,99	0,92	11,26	12,26	30,85	91,84	12,55	0,28	NA	0	23,79	85,04	0	0	NA	0,03	0,53	0,57	NA	NA	NA	NA	0,95	17,64	18,64	0	94,63	0	0,23	0	0	NA	NA	0	0	NA	0,05	0,46	0,53	NA
1338	15,38	-22,7	3,18	0,01	0,31	0,31	75,25	36,54	122,32	0,7	1,68	-2,48	-1,48	55,23	167,75	12,61	-1,36	9792,33	0	8,24	62,45	-13,88	-2526,97	-4,26	0,04	0,76	0,77	112,03	77,63	107,2	0,62	0,99	181,04	182,04	14,48	99,45	-10,5	0,08	5079,43	0,01	8,7	123,27	-9,25	-122,25	-2,87	0,15	0,78	0,79	113,01
1339	0,4	0,45	0,28	1,91	4,34	4,34	260,15	76,07	31,29	NA	0,13	0,15	1,15	32,75	12,82	121,96	1,92	NA	0	23,13	72,15	0,58	0,7	0,32	2,12	2,55	2,55	202,2	19,18	44,24	NA	0,17	0,2	1,2	67,44	16,74	125,87	2,06	NA	0	37,04	70,21	0,52	1,72	0,62	2,69	2,83	2,83	431,76
1340	-7,55	-64,26	-10,89	0,03	0,82	0,83	525,11	363,79	458,31	1,29	0,88	7,51	8,51	-7,55	88,25	-2,46	0,44	NA	0	0	0	68,39	92,6	47,7	1,41	3,14	3,14	254,59	113,11	65,52	NA	0,26	0,35	1,35	87,73	26,14	278,11	4,13	37024	0	13,49	18,29	23,08	49,97	30,69	0,19	2,45	2,45	484,07
1341	0,58	1,35	0,36	0	1,1	2,17	226,13	46,17	73,65	88,53	0,57	1,32	2,32	51,95	56,89	8,09	3,03	NA	3,74	31,91	90,09	0,45	1,05	0,26	0,12	1,16	2,1	210,74	40,04	79,08	75,6	0,57	1,35	2,35	55,39	57,41	7,62	3,03	9575	0	31,72	88,83	0,86	1,74	0,49	0	1,29	2,51	206,5
1342	8,79	76,76	NA	0	0,4	0,72	NA	NA	NA	NA	0,89	7,73	8,73	8,79	88,55	9,93	0,68	0	19,72	NA	NA	2,06	72,11	1,73	0,08	0,37	0,68	307,16	53,46	139,55	57,09	0,97	34,05	35,05	7,31	97,15	3,39	0,68	36900,4	47,79	4,42	26,1	2,7	77,12	1,83	0,04	0,36	0,67	245,71
1343	5,66	18,94	0,84	0,17	1,65	1,65	53,75	39,66	28,56	0,01	0,69	2,32	3,35	351,35	70,13	9,29	4,12	NA	0	51,05	95,17	2,81	7,33	0,42	0,05	1,59	1,99	55,05	34,16	18,76	9,88	0,6	1,57	2,61	385,31	61,71	8,55	5,87	20060,19	10,2	57,69	95,68	-16,15	-52,61	-2,2	0	1,67	1,84	49,55
1344	19,79	34,46	12,15	0,59	1,04	2,18	223,44	26,58	62,66	72,46	0,43	0,74	1,74	52,64	42,59	84,44	1,89	25928,47	0	20,17	42,5	3,11	9,26	3,35	0,14	0,5	1,04	392,95	42,96	112,86	66,95	0,66	1,98	2,98	24,42	66,45	20,77	1,02	27392,88	24,8	22,95	55,07	8,46	23,03	8,17	0,16	0,49	1,09	351,58
1345	29,02	29,03	13,63	2949,67	3012,17	3012,17	170,91	2,42	0,04	NA	0	0	1	86,5	0,02	189291,67	3,49	NA	0	26,99	52,93	51,46	51,98	23,19	73,29	73,8	73,8	164,45	0,82	1,61	NA	0,01	0,01	1,01	101,82	0,99	6045,34	3,87	5439,2	0	22,69	40,83	10,8	11,07	11,21	33,95	35,25	35,25	377,68
1346	1,69	4,45	2,24	0,07	0,89	0,95	482,58	122,79	200,26	14,64	0,62	1,63	2,63	27,06	62	6,62	0,91	NA	18,07	33,64	86,85	1,79	4,41	1,89	0,1	1,23	1,27	385,13	132,13	152,39	9,31	0,59	1,46	2,47	30,02	59,5	7,17	1,44	20527,69	15,98	29,79	79,92	0,35	0,92	0,45	0,06	1,14	1,19	468,73
1347	-5,17	147,13	NA	0,03	0,11	0,84	NA	NA	NA	NA	1,04	-29,47	-28,47	-5,17	103,51	-4,99	0,79	0	0	NA	NA	0,11	-9,9	0,06	0,06	0,12	0,85	182,46	9,12	160,91	119,18	1,01	-88,98	-87,98	44,58	101,14	5,32	0,46	NA	0	22,23	94,82	0,36	0,73	0,35	0,04	0,1	1,74	355,17
1348	0	0	NA	1	1,11	3,32	450,96	13,54	124,51	278,86	0,28	0,39	1,39	16,89	27,92	3,06	9,93	NA	0	20,93	73,59	0	0	0	0,32	1,07	3,39	1675,26	340,25	456,52	1074,01	0,28	0,38	1,38	20,86	27,63	3,11	11,25	NA	0	95,72	719,12	0	0	0	0,35	1,29	2,77	1703,81
1349	-5,89	-19,51	-4,01	0,01	0,35	0,95	247,74	44,98	119,19	83,01	0,7	2,31	3,31	26,77	69,81	-4,63	0,94	11104,71	18,81	22,23	109,47	0,83	3,6	0,66	0,01	0,28	0,86	289,74	42,41	138,29	92,77	0,77	3,35	4,35	25,62	77,04	4,12	0,84	14424,77	18,37	19,68	81,44	-2,71	-12,51	-2,27	0,01	0,26	0,73	304,38
1350	-4,59	-65,44	-1,11	0,16	0,7	0,77	88,1	43,66	80,61	6,31	0,93	13,26	14,26	3,29	92,99	4,56	0,26	14922,29	0	1,91	72,32	9,17	58,17	1,85	0,25	0,79	0,84	73,53	32,43	60,71	3,45	0,84	5,34	6,34	15,29	84,24	16,85	0,54	45251,02	0	1,23	27,54	5,83	22,47	1,1	0,16	0,59	0,68	68,9
1351	11,47	88,57	3,52	0,03	0,15	1,07	111,74	8,45	86,33	80,39	0,87	6,72	7,72	71,44	87,05	19,76	0,88	16878,24	0	18,41	73,34	19,38	93,41	5,8	0,07	0,19	1,1	109,18	7,85	81,76	75,59	0,79	3,82	4,82	82,58	79,25	30,54	1,42	22289,24	0	18,91	67,46	18,45	92,88	5,64	0,13	0,23	1,07	111,25
1352	0,18	1,05	0,18	0,03	0,27	0,46	376,05	48,96	57,42	37,57	0,83	4,93	5,94	12,14	83,15	8,67	0,23	NA	38,56	12,36	54,53	0,17	0,89	0,17	0,07	0,26	0,41	355,1	31,81	38,84	24,37	0,81	4,16	5,16	14,81	80,63	12,05	0,24	13979,5	36,6	14,24	55,71	0,15	0,74	0,14	0,11	0,32	0,48	354,56
1353	4,51	31,46	1,59	0,13	1,14	1,14	128,26	84,85	84,23	NA	0,86	5,98	6,98	105,3	85,67	5,87	1,38	NA	0	35,52	90,77	0,85	5,28	0,6	0,19	1,11	1,11	258,2	171,26	185,18	NA	0,84	5,21	6,21	43,26	83,89	8,89	1,42	20816	0	30	79,87	-15,88	-47,18	-12,16	0,38	0,99	0,99	278,75
1354	-0,18	-23,4	-0,21	0,09	0,67	0,8	374,87	243,02	423,2	57,58	0,99	129,19	130,19	1,73	99,23	0,22	0,04	NA	0	2,26	59,85	5,3	91,22	1,78	0,11	0,69	0,84	122,57	65,14	113,37	17,01	0,94	16,23	17,23	12,63	94,19	7,92	0,27	33752	0	2,46	43,2	4,59	41,91	1,15	0,04	0,7	0,94	91,27
1355	10,16	30,69	6,05	1,01	1,3	1,65	216,78	35,35	124,54	44,37	0,67	2,02	3,02	62,02	66,91	19,16	8,04	NA	0	30,89	73,66	17,97	41,38	12,72	1,41	1,71	1,97	258,3	37,84	126,83	33,85	0,57	1,3	2,3	56,71	56,57	33,94	22,42	14148,33	0	27,42	60,55	15,83	24,41	10,38	1,39	1,84	2,68	238,62
1356	4,59	23,94	4,8	0,01	1,13	1,39	381,14	93,17	83,23	22,3	0,51	2,65	5,21	17,91	80,81	33,83	0,84	NA	0	13,9	51,22	6,2	19,46	6,4	0	0,67	0,86	375,95	69,52	109,29	20,89	0,47	1,46	3,14	19,71	68,14	35,73	0,76	25012,89	0	13,96	55,04	2,63	8,62	2,68	0	0,87	1,11	370,46
1357	-17,51	-186,81	-19,96	0,31	0,4	0,4	415,07	34,36	281,32	NA	0,91	9,67	10,67	-5,93	90,63	-15,75	0,15	NA	21,94	13,2	-1583,08	-13,21	197,47	-14,71	0,1	0,21	0,21	406,43	47,23	362,35	0	1,07	-15,94	-14,94	-5,32	106,69	-10,24	-0,08	-37875	15,87	8,79	-41,4	13,68	184,1	30,18	0,04	0,09	0,09	803,07
1358	1,21	2,69	0,78	0,02	0,46	1,21	235,43	51,58	116,94	91,62	0,54	1,2	2,22	12,41	54,92	10,11	1,28	18697,95	1,39	7,24	71,89	0,74	1,95	0,57	0,09	0,6	1,2	277,06	80,93	158,45	96	0,61	1,58	2,61	9,92	61,75	9,6	1,37	24083,97	0	6,97	60,2	0,23	0,58	0,18	0,14	0,58	1,22	286,24
1359	-27,31	-219,85	-611,69	0	0,01	0,52	8152,82	80,69	7060,44	3661,35	0,88	7,05	8,05	-27,31	87,58	-10,63	0,23	NA	0	0	0	-39,7	-4854,33	-88,15	0,07	0,07	0,64	810,38	NA	792	457,33	0,99	121,27	122,27	-22,28	99,18	-21,52	0,02	-1048	0	38,67	-680,82	-19,86	-1216,18	-34,07	0,04	0,04	0,12	624,26
1360	-118,8	-201,75	-165,09	2,43	2,43	2,43	180,65	0	205,69	0	0,41	0,7	1,7	-118,8	41,12	-288,94	NA	NA	0	0	0	-27,18	-60,87	-144,14	1,8	1,8	1,8	1935,76	NA	1056,83	NA	0,55	1,24	2,24	-27,18	55,35	-49,1	NA	NA	0	0	0	75,42	79,01	72,49	21,92	21,92	21,92	349,85
1361	-4,03	-4,32	-15,27	0,87	1,58	9,59	1379,31	52,27	74,14	601,97	0,07	0,07	1,07	17,63	6,73	92,25	1,97	NA	0	82,09	195,36	-10,15	-11,35	-36,13	0,44	1,01	6,09	1299,07	67,49	117,29	603,41	0,11	0,12	1,12	12,7	10,51	-43,85	2,07	7547,33	0	81,35	171,71	-2,21	-2,5	-7,87	0,01	2,07	6,09	1295,96
1362	4,13	12,43	1,31	0,04	0,68	0,68	115,7	44,48	58,02	0,21	0,67	2,01	3,01	19,51	66,74	14,73	0,68	NA	11,66	4,89	53,32	3,9	9,95	2,49	0,01	0,92	0,92	232,97	121,9	106,68	0,1	0,61	1,55	2,55	14,74	60,79	12,21	0,91	13259,71	11,81	6,92	57,02	1,94	5,88	1,76	0,17	1	1	330,45
1363	6,31	36,57	6,23	0,28	0,9	1,14	359,48	182,47	292,96	70,5	0,83	4,79	5,79	10,63	82,74	7,81	2,96	227575,5	0	4,27	20,44	3,44	23,51	3,84	0,04	0,79	1,08	408,17	257,01	342,17	100,77	0,85	5,84	6,84	9,28	85,39	4,58	1,74	39335,71	0	6,53	35,3	3,9	20	3,26	0,02	0,75	1,13	304,12
1364	4,51	24,39	1,13	0,31	1,23	1,23	91,28	67,39	73,57	NA	0,81	4,4	5,4	4,51	81,49	5,54	NA	NA	0	0	0	-13,9	401,23	-3,9	0,04	0,97	0,97	102,47	96,43	104,57	NA	1,03	-29,86	-28,86	-13,9	103,47	-13,44	NA	NA	0	0	0	23,84	120,7	5,53	0,27	1,25	1,25	84,38
1365	56,87	69,7	18,06	3,92	5,56	5,59	115,59	19,4	20,44	0,67	0,18	0,23	1,23	74,52	18,4	309,15	NA	NA	0	5,6	18,88	32,45	39,04	11,01	0,26	5,95	5,95	123,85	116,77	20,52	NA	0,17	0,2	1,2	44,39	16,89	192,05	NA	NA	0	4,05	22,77	4,52	7,11	3,02	1,82	2,76	2,76	243,14
1366	-1	-1	NA	-844	-843	-843	NA	NA	NA	NA	0	0	1	-1	-0,12	842,86	NA	NA	0	NA	NA	-1,88	-1,88	NA	-966,5	-965,5	-965,5	NA	NA	NA	NA	0	0	1	-1,88	-0,1	1816,67	NA	NA	0	NA	0	-21,22	340,02	-26,71	0,14	0,24	0,24	458,25
1367	16,68	72,72	4,18	0,11	0,97	1,04	91,27	59,31	69,34	5,27	0,77	3,36	4,36	16,68	77,06	35,05	1,18	NA	0	0	0	-41,14	276,84	-25,56	0,01	0,59	0,64	226,73	150,1	245,15	13,24	1,15	-7,73	-6,73	-41,14	114,86	-27,97	-0,58	NA	4,96	0	0	33,35	2040,9	6,19	0,03	0,53	0,68	67,54
1368	17,72	49,26	7,49	0,01	0,82	1,17	153,87	33,81	38,17	14,77	0,64	1,78	2,78	39,96	64,03	38,94	1,05	17524,98	2,31	9,4	40,84	17,72	35,54	7,47	0	0,9	1,93	153,77	21,39	21,27	24,93	0,5	1,01	2,01	44,14	50,12	55	1,2	16878,92	1,73	11,13	43,81	15,5	26,54	8,06	0,65	1,54	2,57	189,37
1369	24,51	45,72	14,02	0,86	1,69	1,97	208,17	70,91	64,75	24,37	0,43	0,8	1,87	47,73	46,38	84,12	2,95	25584,13	9,88	13,28	36,04	28,69	44,98	20,03	1,84	2,32	2,65	254,81	40,77	68,62	28,28	0,35	0,55	1,57	50,45	36,2	106,28	6,4	29087,74	6,38	15,19	32,61	21,55	26,72	16,7	3,97	4,76	5,17	282,08
1370	8,09	33,52	5,63	0,04	0,2	0,62	253,46	27,21	168,92	71,99	0,76	3,14	4,14	16,9	75,87	24,58	0,53	54096,29	0	6,14	26,07	-0,3	-0,91	-0,21	0,03	0,08	0,53	255,43	8	166,6	77,32	0,67	2,07	3,07	12,09	67,39	21,99	0,52	40637,74	0	8,67	39,52	-2,07	-6,45	-1,9	0,02	0,26	0,71	334,95
1371	16,04	16,59	5,76	3,73	4,93	4,93	130,75	23,54	19,63	0,02	0,03	0,03	1,03	18,82	3,34	582,73	3,92	NA	0	1	10,2	11,03	92,13	4,37	0,4	0,49	0,5	144,64	6,47	124,81	1,32	0,88	7,34	8,36	59,51	88,03	17,28	0,22	172743,33	0	19,21	72,59	3,15	15,63	3,31	0,72	0,86	0,88	382,09
1372	30,92	101	27,71	0,76	0,97	0,97	326,18	45,92	223,84	NA	0,69	2,27	3,27	30,92	69,39	63,22	0,96	NA	0	0	0	9,83	28,72	9,61	1	1,12	1,12	357,19	27,11	231,76	0	0,66	1,92	2,92	9,83	65,78	46,88	1,29	NA	0	0	0	18,85	40,39	24,1	1,3	1,55	1,55	465,23
1373	0,5	1,2	0,45	0,71	1,52	1,66	327,16	153,58	189,7	27,02	0,59	1,42	2,42	1,9	58,63	5,34	18,14	NA	0	1,26	30,3	0,66	1,77	0,61	0,51	1,52	1,55	338,34	212,34	210,28	5,7	0,63	1,7	2,7	2,25	63,02	3,3	17,81	NA	0	1,48	40,77	1,19	3,67	NA	0,55	1,4	1,4	407,13
1374	17,1	68,45	21,93	0,48	0,97	0,97	466,72	167,11	346,27	NA	0,75	3	4	17,1	75,02	34,71	0,93	NA	0	0	0	43,31	88,97	36,2	0,93	1,61	1,72	305,06	105,45	154,41	17,81	0,51	1,05	2,05	43,31	51,32	95,18	4,4	NA	0	0	0	50,71	60,14	36,07	2,32	4,72	4,84	258,91
1375	-44,17	34,62	-5,79	0,07	0,2	0,2	47,75	12,3	96,79	NA	2,28	-1,78	-0,78	146,29	227,57	-3,74	-2,11	NA	0	24,99	101,64	-54,04	-440,75	-15,72	0,01	1,06	1,06	106,21	90,3	71,91	NA	0,88	7,16	8,16	37,89	87,74	-42,33	1,22	5620	13,79	26,75	154,13	7,21	35,86	2,13	0,13	1,28	1,28	107,74
1376	11,04	50,45	27,49	1,08	1,28	1,28	906,04	137,12	699,95	0	0,78	3,57	4,57	11,04	78,11	14,14	72,76	NA	0	0	0	9,5	30,84	19,56	1,16	1,21	1,21	751,56	21,89	512,96	NA	0,69	2,25	3,25	10,45	69,2	17,54	1,87	NA	0	1,96	5,87	5,56	17,5	17,93	0,21	0,25	0,27	1173,84
1377	-0,05	-0,05	NA	320,09	320,09	320,09	NA	NA	NA	NA	0	0	1	-0,05	0,46	-10	NA	NA	0	NA	NA	2,26	2,48	2,73	11,37	11,37	11,37	441,42	NA	38,3	NA	0,09	0,1	1,1	2,26	8,93	25,28	NA	NA	0	0	0	45,59	52,83	3,78	1,48	7,29	7,29	30,14
1378	50,22	84	57,1	0,97	2,49	2,49	163,74	249,98	164,65	0	0,4	0,67	1,67	54,4	40,22	124,84	NA	NA	0	4,76	6,29	9,17	31,55	6,71	0,04	1,21	1,21	266,93	218,73	186,73	NA	0,71	2,44	3,44	16,77	70,93	16	2,06	3877,67	0	5,56	34,2	28,66	55,71	19,28	0,04	1,74	1,74	244,87
1379	21,62	80,37	11,51	0,36	0,93	1,7	193,75	46,14	80,87	63,27	0,73	2,72	3,72	109,03	73,1	34,86	1,95	NA	0	46,53	75,81	21,36	53,34	14,45	0,29	1,21	2,17	246,97	81,07	88,1	85,35	0,6	1,5	2,5	87,48	59,96	42,92	2,88	12181,4	0	44,74	71,92	-0,62	-1,47	-0,41	0,32	1,18	2,41	237,33
1380	12,75	56,63	3,88	0,05	0,4	1,02	110,73	30,3	84,76	53,01	0,77	3,44	4,44	20,29	77,49	60,85	1,16	NA	0	2,29	16,2	8,76	72,35	3,72	0	0,8	1,16	155,11	103,63	46,74	48,07	0,85	7,03	8,26	17,76	87,89	15,96	31,77	3284	54,58	3,83	187,05	19,21	84,55	3,63	0,12	1,26	1,28	68,73
1381	0,32	0,91	1,11	0,05	0,14	0,14	1250,86	46,66	482,77	0	0,39	1,1	2,81	10,52	64,45	42,67	0,38	NA	0	35,05	45,71	0,16	0,39	0,57	0,19	0,25	0,25	1261,34	25,12	433,35	NA	0,35	0,84	2,39	13,77	58,14	55,06	0,46	24154,43	0	47,03	49,72	0,2	0,45	0,67	0,08	0,53	0,53	1219,07
1382	-12,11	-32,44	-3,03	0,2	0,63	0,63	91,09	33,06	76,61	NA	0,63	1,68	2,68	62,67	62,65	-19,34	0,32	NA	-22,38	18,71	115,07	2,23	5,65	0,51	0,4	0,64	0,64	83,08	11,56	48,55	NA	0,61	1,54	2,54	92,82	60,58	33,2	0,83	3073,05	1,33	20,62	73,77	14,89	42,56	6,36	0,75	1,2	1,2	155,46
1383	5,59	10,03	5,76	0,31	0,91	2,06	375,02	57,57	83,09	127,09	0,44	0,79	1,79	33,62	44,23	20,35	1,79	NA	18,76	28,88	95,97	4,03	7,96	4,15	0,12	0,77	1,79	375,44	87,58	103,86	137,88	0,49	0,98	1,98	30,23	49,39	14,39	1,8	20188,6	16,98	26,95	93,93	6,25	11,13	6,37	0,36	0,9	1,72	370,72
1384	4,46	5,81	2,67	2,17	4,84	9,59	218,32	50,2	18,77	90,42	0,23	0,3	1,3	51,14	23,31	25,59	7,12	NA	13,45	28	111,28	3,04	3,86	2,86	2,01	4,79	7,75	343	102,72	36,96	110,98	0,21	0,27	1,27	44,73	21,24	20,55	7,82	5632,08	8,86	39,18	125,38	3,45	4,17	2,73	6,96	10,99	21,78	288,04
1385	1,19	7,91	1,08	0,05	1,19	1,3	328,59	171,06	137,78	16,82	0,85	5,61	6,62	18,77	84,91	3,44	1,29	15811,2	3,82	15,87	84,58	2,91	15,57	2,1	0,03	1,1	1,32	263,48	114,65	84,35	23,43	0,81	4,35	5,36	21,5	81,34	6,34	1,26	14848,25	10,13	13,42	85,55	0,43	3,13	0,43	0,03	0,95	1,12	365,34
1386	2,97	42,09	1,23	0,13	0,59	1,02	151,37	62,46	137,58	61,13	0,93	13,18	14,18	18,17	92,95	4,68	1,22	25135,5	0	6,32	65,31	1,17	10,68	0,31	0,12	0,57	1,08	95,69	36,91	83,2	43,43	0,89	8,12	9,12	23,19	89,03	4,24	2,38	18300,5	0	5,77	93,53	0,1	1,7	0,04	0,06	0,72	1,05	142,72
1387	25,68	95,74	11,48	0,15	1,22	1,29	151,97	0,18	117,45	7,72	0,73	2,73	3,73	51,03	73,18	36,08	4,55	NA	0	11,33	43,42	18,24	55,49	11,57	0,15	0,72	0,79	231,59	0,1	153,06	10,82	0,67	2,04	3,04	34,5	67,14	29,37	0,71	12693,12	0	10,32	39,58	3,84	11,87	2,91	0,21	0,67	0,71	276,31
1388	3,51	3,97	8,71	1,85	4,66	6,01	903,27	84,2	29,99	41,03	0,12	0,13	1,13	8,16	11,65	48,09	1,21	NA	0	11,55	38,86	5,21	5,73	13,26	1,95	5,78	7,98	928,68	83,93	21,92	49,06	0,09	0,1	1,1	9,5	9,01	79,94	1,21	57799,42	0	10,92	34,62	3,4	3,76	8,09	0,2	1,91	2,88	865,39
1389	8,25	11,52	2,19	3,32	3,45	3,45	96,56	3,35	27,12	0	0,28	0,4	1,4	8,25	28,4	132,26	NA	NA	0	0	0	5,86	8,21	1,51	3,49	3,49	3,49	93,91	0,02	26,45	NA	0,29	0,4	1,4	5,86	28,56	20,53	NA	NA	0	0	0	10,73	15,05	3,19	3,47	3,47	3,47	108,14
1390	-0,32	-0,63	-0,14	0,24	1,26	1,63	154,44	21,23	70,58	26,62	0,47	0,92	1,95	42,52	48,79	6,2	2,11	NA	0	18,18	194,71	-0,46	-0,82	-0,24	0,31	1,36	1,75	185,93	19,92	77,58	30,85	0,43	0,77	1,77	39,79	43,46	6,36	2,19	NA	0	20,5	107,6	0,47	1,12	0,32	-0,06	1,57	1,65	250,78
1391	5,04	6,4	3,45	0,83	2,18	3,38	249	64,14	47,41	57,34	0,21	0,27	1,27	45,47	21,24	47,18	2,29	NA	0	27,65	75,34	-0,77	-1,06	-0,58	1,01	1,69	2,9	276,5	39,7	58,7	72,24	0,22	0,3	1,38	42,01	27,59	12,37	1,96	28587,25	0	32,4	91,4	-0,36	-0,46	-0,21	0,42	1,63	3,16	215,38
1392	-5,41	171,41	-6,18	0,03	0,28	0,94	416,04	105,89	419,4	281,9	1,03	-32,69	-31,69	21,23	103,16	-3,22	-0,72	8382	0	30,45	140,65	2,82	3,42	2,62	0,48	1,45	6,28	339,21	49,83	51,17	250,68	0,18	0,21	1,21	29,65	17,55	26,22	37,99	20908,8	0	24,93	80,63	-10,32	-13,04	-18,59	0,05	0,78	4,98	655,79
1393	16,6	21,85	10,87	0,57	1,52	1,86	238,39	39,55	41,39	14,04	0,24	0,32	1,32	66,42	24,02	95,41	1,21	NA	4,95	32,63	63,58	1,05	1,2	0,83	1,57	2,85	2,87	289,95	36,15	28,37	0,44	0,13	0,15	1,15	66,83	12,88	50,11	1,24	10283,14	1,12	52,26	88,49	-7,65	-8,67	-7,31	2,07	2,57	2,81	347,78
1394	7,85	20,56	2,49	0,28	0,81	0,87	115,58	38,02	41,66	4,4	0,65	1,71	2,62	97,8	61,82	17,35	0,9	NA	25,9	28,56	82,69	9,34	56,79	5,39	0,71	0,87	0,9	210,67	26,74	49,65	5,8	0,84	5,08	6,08	57,71	83,56	13,55	0,71	NA	57,63	27,92	73,2	11,5	42,76	6,94	3,43	4,12	4,35	219,8
1395	-11,71	58,31	-7,73	0,01	0,3	0,7	240,3	72,48	177,63	103,02	1,13	-5,63	-4,98	14,32	120,08	-3,33	-0,54	NA	36,53	17,18	77,08	8,75	46,74	6,45	0	0,41	0,71	268,84	83,18	138,62	61,46	0,79	4,22	5,34	29,07	81,27	18,14	0,46	NA	24,08	14,96	64,35	0,13	0,95	0,23	0,01	0,11	0,28	669,13
1396	0,7	8,19	0,71	0,51	0,92	0,92	264,33	102,02	250,18	0	0,91	10,62	11,62	6,81	91,39	7,27	0,87	NA	0	6,16	39,88	21,07	79,16	16,95	0,43	0,66	0,66	293,68	42,89	181,45	NA	0,73	2,76	3,76	34,46	73,38	41,94	0,65	23956	0	10,77	27,43	4,63	11,33	3,22	0,28	0,9	0,9	253,32
1397	0,48	1,8	0,56	0,26	0,81	1,16	423,09	143,67	175,76	94,35	0,73	2,72	3,73	15,6	73,18	5,95	1,35	NA	29,73	17,57	77,45	0,54	1,82	1,1	0,05	0,53	1,21	742,82	194,76	270,37	278,76	0,7	2,35	3,37	15,75	70,37	6,78	1,31	29100,16	31,09	30,95	71,86	5,08	16,1	7,7	0,06	0,82	1,13	551,86
1398	6,73	49	5,07	0,15	0,43	0,66	274,29	60,22	192,85	51,05	0,86	6,28	7,28	20,01	86,27	23,71	0,4	NA	10,25	10	36,44	10,87	58,56	6,67	0,07	0,36	0,64	223,88	47,87	150,52	46,29	0,81	4,39	5,39	27,49	81,43	29,5	0,5	44690,32	5,46	10,19	35,8	7,49	27,49	4,69	0,16	0,46	0,72	227,73
1399	4,45	4,5	77,22	109,07	117,14	117,14	6314,85	430,12	53,32	NA	0,01	0,01	1,01	4,45	1,01	440,07	NA	NA	0	0	0	0,5	0,99	0,49	0,62	1,23	1,57	356,39	60,24	98,75	34,2	0,49	0,97	1,97	1,02	49,25	11,92	1,29	259106	0	0,5	6,85	-6,17	-12,21	-2,74	0,17	0,67	1,04	161,47
1400	23,53	31,54	9,65	0,82	3,15	4,2	149,3	71,77	30,82	32,63	0,25	0,34	1,34	108,55	25,38	100,06	6,46	26766,78	0	34,87	74,2	17,05	21,32	8,95	0,87	4,21	5,35	191,65	100,17	30,04	34,76	0,2	0,25	1,25	89,58	20,04	91,29	5,57	24656,07	0	38,08	75,6	13,28	16,36	8,54	0,58	4,3	5,35	234,14
1401	0,23	1,93	0,1	0	0,51	1,05	158,36	59,99	118,87	64,92	0,79	6,64	8,4	53	88,1	7,77	0,64	NA	0	22,96	103,84	0,31	1,88	0,1	0	0,4	1,12	120,77	33,59	85,24	62,78	0,74	4,47	6	72,76	83,33	11,32	0,93	13170,05	0	23,97	92,51	0,06	0,51	0,03	0	0,37	0,61	178,15
1402	0,59	42,58	1,87	0,24	0,36	0,36	1151,38	33,45	271,91	0	0,99	71,18	72,18	0,59	98,61	6,84	0,02	NA	0	0	0	3,8	69,08	10,84	0,08	0,37	0,37	1041,75	109,15	373,86	NA	0,95	17,19	18,19	3,8	94,5	8,65	0,06	NA	0	0	0	1,94	33,99	5,49	0,04	0,24	0,24	1030,28
1403	0,1	0,13	0,07	2,5	3,83	4,46	250,71	65,85	49,65	31,57	0,22	0,28	1,28	36,43	21,95	25,94	7,52	NA	0	25,02	81,34	-4,36	-5,45	-3,37	2,46	3,45	4,79	281,68	51,17	52,06	70,54	0,2	0,25	1,25	32,86	20,03	6,36	7,99	16476,23	0	28,72	92,37	2,75	3,36	2,16	2,69	4,06	5,44	286,25
1404	16,87	-571,59	8,73	0,07	0,5	0,76	188,46	81,51	190,08	50,08	1,03	-34,88	-33,88	58,01	102,95	21,01	-0,12	NA	0	21,3	62,64	31,24	107,47	11,23	0,3	0,82	1,08	131,16	47,14	90,05	23,25	0,71	2,44	3,44	69,33	70,93	48,2	1,19	25754,22	0	13,69	47,28	28,21	57,21	14,65	0,76	1,4	1,85	188,98
1405	5,58	7,01	3,64	0,08	2,8	2,8	237,68	96,73	35,52	NA	0,2	0,26	1,26	133,05	20,34	77,43	1,4	NA	0	83,23	87,7	5,15	6,05	3,44	0,9	4,84	4,84	243,74	100,6	25,48	NA	0,15	0,17	1,17	129,23	14,86	103,06	1,77	8300,23	0	82,86	87,26	4,95	5,65	NA	1,63	6,54	6,54	313,57
1406	18,96	46,55	26,32	0,37	0,77	0,82	505,19	117,59	287,12	12,63	0,59	1,45	2,45	26,97	59,26	37,54	0,79	NA	1,21	11,11	22,84	12,91	38,08	18,52	0,32	0,74	0,78	523,59	141,68	334,75	13,33	0,66	1,95	2,95	21,7	66,1	23,95	0,7	37448,5	0,7	12,61	30,64	11,24	14,26	21,56	0,85	1,81	1,96	698,42
1407	4,07	10,52	1,49	0,01	0,57	1,46	133,17	43,28	46,97	70,91	0,61	1,58	2,58	29,75	61,29	8,52	9,36	NA	23,73	9,4	74,63	-0,19	-0,49	-0,08	0	0,55	1,61	159,26	50,27	42,79	100,23	0,61	1,56	2,56	28,05	60,88	2,17	8,47	26741,65	31,73	12,32	85,2	5,11	14,66	1,79	0	0,65	1,51	127,36
1408	11,31	35,21	6,86	0,48	0,83	0,86	220,81	46,86	134,02	4,23	0,68	2,11	3,11	31,8	67,88	28,12	0,82	NA	5,74	12,43	48,06	7,13	17,29	4,02	0,34	0,98	1,03	205,81	72,55	113,33	5,8	0,59	1,42	2,42	26,51	58,73	26,42	1,03	12793	2,03	10,93	50,88	-3,9	-9,09	-3,81	0,28	0,67	1,02	356,13
1409	-20,95	-23,02	-32,31	1,15	5,83	5,92	561,32	150,25	32,09	3,03	0,09	0,1	1,1	16,47	8,98	-166,3	1,42	NA	0	57,72	156,75	-14,35	-27,65	-11,16	0,92	1,27	1,32	283,76	42,66	119,95	5,12	0,48	0,93	1,93	55,66	48,11	-17,85	1,22	14016,33	0	54,42	111,41	-16,05	-30,12	-7,89	-0,15	0,92	1,04	178,9
1410	7,94	18,9	6,15	0,15	0,23	0,64	282,13	11,71	149,39	62,81	0,58	1,38	2,38	15,05	58	49,94	0,72	NA	4,46	5,51	19,87	-2,5	-7,08	-1,65	0,14	0,25	0,72	241,32	16,44	153,98	73,26	0,65	1,83	2,83	3,85	64,71	23,29	0,66	15430,22	0	4,2	30,54	-1,46	-11,6	-2,78	0,02	0,07	0,18	693,35
1411	-16,52	-62,83	-9,92	0,01	0,37	0,49	218,6	39,41	97,55	13,75	0,73	2,78	3,8	32,41	73,71	-8,98	0,63	NA	5,65	29,38	106,19	0	0	NA	0,01	0,34	0,47	150,4	24,03	70,72	10,29	0,71	3,17	4,45	47,17	77,51	14,61	0,55	11449,91	2,6	19,44	81,94	0	0	NA	0,01	0,3	0,46	185,98
1412	-1,55	-2,07	-1,05	6,38	7,16	7,16	246,16	26,59	34	NA	0,25	0,34	1,34	154,89	25,12	-6,16	NA	NA	0	105,79	115,81	1,06	1,63	1,96	5,76	6,35	6,35	674,42	61,88	104,74	NA	0,35	0,53	1,53	89,43	34,81	3,05	NA	1162	0	163,28	248,25	0,55	1,16	0,4	3,28	3,48	3,48	267,94
1413	7,88	20,65	1,82	0,01	0,68	1,49	84,35	32,88	31,68	39,33	0,61	1,59	2,62	40,55	61,86	37,52	2,91	NA	20,08	7,57	50,75	7,13	20,2	2,03	0,03	0,63	1,53	104,09	37,09	35,08	55,85	0,65	1,83	2,83	17,43	64,71	18,19	5,47	2644,17	25,69	2,94	37,87	8,1	14,55	1,84	0,11	1,03	2,27	82,47
1414	-10,27	-133,98	-16,66	0,03	0,06	1,08	590,32	14,45	539,08	561,5	0,92	12,05	13,05	-10,27	92,33	-11,12	NA	NA	0	0	0	1,69	37,29	2,07	0,04	0,65	1,05	446,23	255,9	420,13	167,66	0,95	21,02	22,02	1,69	95,46	1,77	NA	NA	0	0	0	-4,36	-434,65	-1,72	0,12	1,01	1,01	143,31
1415	0,15	0,3	0,12	0,46	0,79	0,83	296,12	47,26	143,08	5,7	0,49	0,96	1,95	10,44	48,8	56,65	0,88	NA	0	8,37	24,11	1,08	1,74	0,84	0,84	1,53	1,59	285,39	74,01	106,35	6,53	0,38	0,61	1,61	13,64	37,95	83,23	1,6	NA	0	9,82	25,48	-1,24	-3,25	-1,56	0,13	0,36	0,36	457,74
1416	7,39	15,27	4,72	0,02	0,96	1,61	232,4	61,53	32,17	72,82	0,52	1,07	2,07	19,51	51,59	21,65	2,26	32471,81	34,67	7,73	54,87	3,82	7,69	2,91	0,03	1,11	1,61	277,3	93,49	39,28	66,09	0,5	1,01	2,01	15,31	50,29	15,02	2,13	25390,85	32,94	8,73	72,56	1,97	5,42	1,34	0,11	0,87	1,31	247,86
1417	0,63	1,15	0,5	0,01	0,82	1,38	290,42	66,38	64,16	51,79	0,4	0,72	1,81	38,34	44,8	18,93	1,1	13350,23	15,69	30,08	87,18	1,03	1,87	0,83	0,01	0,91	1,44	293,99	79,05	72,27	52,11	0,4	0,72	1,81	40,61	44,7	19,6	1,16	13440,35	12,98	31,88	89,55	0,02	0,03	0,01	0,02	0,83	1,41	302,22
1418	-52,45	-190,5	-28,94	0,33	0,43	0,43	200,82	0	103,91	0	0,72	2,63	3,63	41,71	72,47	-12,33	0,63	16153	0	51,95	101,62	-24,73	-289,03	-11,84	0,11	0,16	0,16	174,76	6,04	137,23	NA	0,91	10,69	11,69	58,9	91,44	17,53	0,23	13737,8	0	40,04	87,78	-1,69	-28,09	-0,92	0,18	0,2	0,2	198,61
1419	-6,87	-22,92	-9,66	0,01	0,08	0,31	511,91	21,64	307,85	69,78	0,7	2,34	3,34	13,61	70,03	-2,46	0,49	NA	0	28,8	120,67	-5,92	-22,48	-6,53	0,06	0,11	0,33	402,56	14,72	264,38	56,59	0,74	2,8	3,8	17,17	73,67	4,51	0,43	9221,83	0	25,46	81,01	-7,44	-34,05	-9,37	0,04	0,1	0,3	458,82
1420	3,24	67,59	10,65	0	0,27	0,27	1196,95	216,84	579,67	6,71	0,71	14,76	20,87	11,29	95,21	16,27	0,08	NA	19,72	26,48	47,07	-6,05	1465,41	-20,91	0	0,24	0,25	1262,6	221,33	668,6	12,14	0,77	-187,59	-242,41	2,15	100,41	13,66	0,02	18227,33	21,02	28,34	74,47	-6,57	92,29	-13,96	0	0,16	0,17	773,08
1421	24,14	76,38	21,03	0,11	1,36	1,37	317,09	248,84	197,91	0,2	0,68	2,16	3,16	41,08	68,4	37,06	2,68	NA	4,79	14,75	34,48	14,99	51,96	8,62	0,01	0,94	0,94	210,04	132,6	134,37	0,37	0,71	2,47	3,47	52,25	71,15	24,29	0,86	NA	4,8	21,44	61,74	26,99	76,04	19,27	0,02	1,35	1,35	259,8
1422	-42,82	-844,57	-24,35	0,06	0,32	0,63	206,98	33,75	130,82	41,13	0,95	18,72	19,72	6,37	94,93	-27,41	0,12	2293,65	1,4	27,97	276,71	-10,72	-374,66	-6,72	0,09	0,23	0,48	228,64	22,45	162,37	40,65	0,97	33,94	34,94	26,88	97,14	-1,64	0,1	7031,93	0	23,56	96,24	-7,6	-702,97	-4,54	0,01	0,21	0,45	217,35
1423	2,58	9,71	0,68	0,62	1,37	1,37	69,65	51,67	69,54	0	0,73	2,76	3,76	4,04	73,42	3,52	NA	NA	0	0,39	26,37	8,37	12,9	1,16	1,89	2,92	2,92	50,62	17,38	16,9	NA	0,35	0,54	1,54	66,1	35,06	23,89	NA	7459	0	8,01	75,79	3,9	18,25	1,09	0,24	1,03	1,03	101,86
1424	68,48	87,47	21,27	1,4	4,57	5,14	113,09	68,71	21,68	12,59	0,21	0,27	1,28	180,07	21,71	321,16	298,58	NA	0	34,67	56,38	53,98	86,86	24,64	0,81	2,49	3,19	166,65	81,14	48,27	34,62	0,38	0,61	1,61	128,09	37,86	148,88	11,77	23619	0	33,84	53,72	54,33	87,94	20,29	1,43	2,45	2,97	135,96
1425	0,48	0,82	0,78	1,81	2,1	2,1	591,85	70,72	241,79	NA	0,41	0,7	1,7	19,18	41,31	6,24	4,45	NA	0	30,41	83,52	1,33	2,37	1,74	1,93	1,93	1,93	478,24	NA	195,79	NA	0,42	0,74	1,78	27,51	43,95	7,57	2,79	NA	0	34,3	79,55	2,12	7,14	3,55	0,35	0,35	0,35	611,26
1426	6,62	24,47	4	0,09	0,27	0,85	219,68	8,45	46,01	26,84	0,73	2,7	3,7	26,47	72,95	26,11	0,95	NA	0	11,98	51,66	9,1	27,18	3,98	0	0,17	0,76	159,51	5,64	33,29	19,8	0,67	1,99	2,99	35,87	66,53	37,14	0,92	36080,84	0	11,7	51,03	9,56	25,69	4,02	0	0,18	0,7	152,83
1427	23,01	34,4	10,07	0,08	1,66	3,24	159,31	40,4	24,91	41,22	0,33	0,5	1,5	37,82	33,12	82	1,76	NA	0,5	6,48	69,71	-21,44	-30,34	-18,76	0,79	2,77	4,86	319,39	49,69	25,14	53,2	0,29	0,42	1,42	-3,64	29,34	-56,19	1,49	16097,19	0	15,58	95,34	-9,7	-17,87	-6,77	1,34	1,46	1,8	254,03
1428	16,8	40,2	8,23	0,04	0,73	0,81	178,22	69,12	100,19	8,05	0,58	1,39	2,39	52,83	58,21	43,98	0,8	NA	0	17,64	55,44	9,38	18,79	4,95	0,23	1,07	1,1	192,8	77,6	92,21	3,41	0,5	1	2	40,35	50,09	29,82	1,09	11776,83	0	16,36	62,52	1,01	2,3	0,56	0,23	0,87	0,89	201,04
1429	-44,32	-63,04	-67,78	0,06	1	1,61	556,71	154,27	163,5	101,66	0,3	0,42	1,42	12,41	29,7	26,32	1,35	NA	0	86,77	113,35	-27,34	-53,58	-35,87	0,31	1,02	1,6	478,83	163,47	231,27	137,4	0,49	0,96	1,96	36,72	48,97	18,81	2,37	5352,54	0	84,04	114,07	-55,96	-313,06	NA	0,12	0,71	1,22	571,5
1430	0,77	1,2	0,78	0,03	0,8	1,51	367,68	84,24	81,4	78,27	0,36	0,56	1,56	27,73	35,92	18,54	1,25	NA	7,76	27,24	80,95	-0,42	-0,64	-0,42	0	0,62	1,47	362,63	58,71	65,02	81,74	0,34	0,52	1,52	27,58	34,23	13,56	1,14	14085,41	8,33	27,83	80,86	-1,46	-2,07	-1,43	0	0,53	1,44	358,13
1431	16,98	26,55	8,34	0,08	1,67	1,86	178,81	96,85	60,95	12,03	0,36	0,56	1,56	56,41	36,05	54,71	1,82	NA	0	19,37	61,04	19,12	25,21	8,79	0,03	2,34	2,71	167,78	91,29	39,56	15,11	0,24	0,32	1,32	57,24	24,15	91,93	2,16	NA	0	17,52	54,32	5,37	8,05	2,58	0,02	2,03	2,49	174,78
1432	-2,97	-5,31	-2,88	0,74	1,49	1,88	353,12	113,91	151,71	60,46	0,44	0,78	1,79	1,62	44,09	-6,11	3,09	NA	0	4,45	668,85	-9,18	-14,98	-17,16	1,02	1,41	2,02	682,45	100,7	258,96	159,02	0,39	0,63	1,63	-3,23	38,72	-23,65	2,73	-4493,4	0	11,12	-191,12	8,43	13,73	16,19	0,93	1,47	2,04	699
1433	0,73	1,47	0,61	0,05	0,62	0,94	302,96	82,94	142,16	48,59	0,5	1,01	2,01	22,06	50,16	1,47	0,94	NA	1,63	17,75	96,44	0,34	0,8	0,33	-0,06	0,47	0,85	354,25	103,62	192,02	74,59	0,57	1,31	2,31	15,39	56,73	9,7	0,83	NA	0,81	14,6	68,23	0,96	2,35	0,73	-0,07	0,41	0,93	274,15
1434	13,46	-81,66	4,94	0,28	0,67	0,67	133,46	44,75	113,41	NA	1,16	-7,07	-6,07	43,84	116,48	32,62	0,34	NA	0	11,14	38,08	72,15	116	17,83	1,17	2,72	2,72	90,21	41,8	27,05	NA	0,38	0,61	1,61	91,09	37,8	233,26	4,08	31898,5	0	4,68	16,88	18,44	25,8	6,15	1,93	4,32	4,32	121,35
1435	0,35	0,8	0,26	0,01	0,9	0,95	266,96	108,55	119,98	6,14	0,52	1,19	2,27	18,49	55,88	22,93	0,88	NA	1,95	13,3	509,65	5,16	11,9	3,53	0,04	0,88	1,27	249,61	82,39	97,98	38,3	0,45	1,04	2,3	21,58	56,6	29,48	1,02	16063,15	0	11,22	73,74	2,24	5,32	1,46	0,14	0,79	1,2	237,22
1436	-60,69	170,32	-5,46	0,57	0,63	0,63	32,72	2,38	43,89	0	1,36	-3,81	-2,81	-60,69	135,63	-44,75	NA	NA	0	0	0	19,07	143,45	7,87	0,14	0,21	0,21	150,64	8,53	119,36	NA	0,87	6,52	7,52	19,07	86,7	22	0,17	NA	0	0	0	47,04	84,88	26,02	1,24	1,25	1,25	201,31
1437	0,15	0,54	0,09	0,04	0,38	1,08	212,01	24,37	63,25	51,28	0,65	2,27	3,51	39,2	71,49	12,32	0,94	7047,43	33,38	22,74	78,45	3,52	10,62	1,94	0,2	0,76	1,55	200,82	36,95	65,95	52,75	0,63	1,9	3,01	42,71	66,8	34,64	1,31	10211,37	27,36	21,56	59,68	0,73	1,88	0,41	0,05	0,6	1,55	203,58
1438	3,56	10,25	1,27	0,21	1,08	2,13	130,21	27,05	31,23	33,35	0,65	1,88	2,88	53,72	65,29	12,88	1,55	NA	0	17,94	81,83	-6,05	-18,2	-2,8	0,03	0,94	2,54	168,96	30,49	33,82	54,97	0,67	2,01	3,01	40,33	66,74	-0,58	1,63	11867,3	0	21,47	96,63	-1,7	-4,6	-0,7	0	0,48	1,16	149,91
1439	-3,5	-38,17	-32,39	0,03	0,04	0,33	3373,28	44,56	3026,45	897,13	0,91	9,92	10,92	1,08	90,84	3,08	0,13	NA	0	42,36	185,17	-2,78	-53,29	-24,82	0,01	0,04	0,4	3254,79	104,12	2949,28	1073,11	0,95	18,15	19,15	0,66	94,78	1,25	0,09	8869,17	0	30,69	69,8	4,69	50,18	22,6	0	0,11	0,48	1753,05
1440	11,82	31,23	4,53	0,23	1,31	1,66	139,62	53	49,75	17,72	0,62	1,64	2,64	108,57	62,15	40,59	1,66	NA	8,43	37,11	75,44	7,66	21,2	4,47	0,65	1,98	2,43	213,08	51,92	40,36	18,36	0,64	1,77	2,77	83,31	63,89	28,22	1,5	NA	37,48	44,16	76,96	2,35	6,09	2,36	0,29	2,14	2,65	211,44
1441	18,5	33,37	5,84	0,71	2,49	2,54	114,92	72,22	40,63	2,18	0,43	0,78	1,8	22,96	44,57	52,2	5,33	NA	0	1,41	14,09	19,21	31,53	5,87	0,42	3,09	3,19	111,47	79,39	29,73	2,83	0,37	0,61	1,64	27,1	39,06	62,59	4,74	NA	0	2,41	20,13	13,29	22,96	4,18	0,46	3,05	3,39	114,56
1442	13,71	19,31	4,19	2,63	3,3	3,3	111,11	20,82	30,72	0	0,29	0,41	1,41	26,63	28,99	56,75	10,77	NA	0,15	3,94	37,63	30,84	37,79	16,17	1,07	5,07	5,07	191,36	134,99	33,41	NA	0,18	0,23	1,23	53,55	18,4	183	9,6	79039,33	0,2	11,91	35,12	26,22	38,5	16,02	1,92	3,07	3,07	222,41
1443	-3,44	-12,8	-11,04	0,38	3,87	3,87	1168,83	389,09	111,54	NA	0,73	2,72	3,72	25,77	73,15	-4,7	0,43	NA	0	93,77	94,59	5,4	7,87	0,99	0,63	3,39	3,39	66,77	53,55	19,43	NA	0,31	0,46	1,46	70,44	31,38	17,2	NA	NA	0	11,9	86,46	2,6	3,19	5,18	0,2	5,59	6,19	725,3
1444	1,62	2,08	0,78	1,53	3,9	4,31	174,9	82,03	34,82	14,65	0,22	0,28	1,28	43,67	21,81	24,62	6,11	NA	0	20,2	87,49	0,07	0,13	0,05	0,67	1,48	2,03	274,51	98,79	123,41	68,86	0,47	0,88	1,88	29,15	46,87	5,35	8,06	20516,89	0	21,87	94,62	1,76	2,39	0,68	1,15	2,86	3,33	141,28
1445	1,83	3,94	0,8	0,09	0,95	1,84	158,88	43,04	50,11	45,19	0,54	1,16	2,16	74,72	53,62	23,12	1,62	14387,34	0	31,82	84,5	9,56	17,6	3,84	0,08	1,39	2,38	146,62	51,38	39,26	39,46	0,46	0,84	1,84	89,95	45,68	43,56	2,02	16254,52	0	32,29	76,51	3,82	7,09	1,58	0,11	0,83	2,02	150,54
1446	-7,12	-8,15	-5,25	8,1	8,1	8,1	268,37	NA	32,77	NA	0,13	0,15	1,15	-7,12	12,68	-56,13	NA	NA	0	0	0	-30,73	-37,97	-24,19	3,74	5,37	5,37	287,32	85,73	52,82	NA	0,19	0,24	1,24	-30,73	19,06	-161,19	NA	NA	0	0	0	5,2	42,52	16,55	0,13	0,19	0,2	1158,36
1447	9,18	64,92	2,56	0,05	0,53	0,8	101,57	36,34	62,12	22,38	0,86	6,08	7,08	38,81	85,87	16,26	0,56	NA	22,57	8,27	62,88	7,17	38,66	2,28	0,02	0,44	0,71	116,17	31,37	79,27	25,17	0,81	4,39	5,39	40,54	81,46	12,22	0,44	22713,9	10,42	10,62	92,55	0,82	5,01	0,26	0,02	0,39	0,78	117,29
1448	-3,37	-25,44	-1,65	0,22	0,8	1,07	178,24	87,41	151,24	41,59	0,87	6,54	7,54	16,54	86,74	0,48	1,77	NA	0	9,75	91,27	0,57	4,52	0,31	0,33	0,99	1,1	197,15	109,84	168,68	19,45	0,87	6,93	7,93	16,23	87,39	4,09	3,07	12807	0	8,46	57,29	-1,51	-96,4	-0,87	0,17	0,65	0,87	210,65
1449	4,85	17,67	2,85	0,21	0,48	1,18	214,01	28,79	56,9	75,14	0,73	2,64	3,64	49,2	72,52	19,48	1,17	15342,22	33,09	26,07	68,34	0,4	1,4	0,24	0,04	0,39	1,08	223,03	22,86	28,57	45,61	0,72	2,54	3,54	44,83	71,78	12,66	1,03	13051,97	42,28	27,15	76,33	0,28	1,23	0,27	0,08	0,32	1,04	359,51
1450	8,89	60,96	3,94	0,08	1,1	1,1	161,44	139,76	136,32	0,34	0,85	5,86	6,86	17,16	85,42	11,82	2,55	27971,14	0	3,67	37,02	12,72	32,47	2,32	0,47	1,25	1,26	66,7	31,18	39,71	0,26	0,61	1,55	2,55	30,11	60,83	30,17	1,8	27025,86	0	3,18	44,39	-7,05	-20,85	-6,31	0,15	1,26	1,26	325,57
1451	5,95	11,11	14,08	0,28	0,6	0,67	861,29	121,57	385,09	28,6	0,46	0,87	1,87	22,81	46,42	18,17	0,78	NA	0	39,89	62,07	5,83	11,27	11,69	0,29	0,61	0,72	731,74	108,79	342,28	40,54	0,48	0,93	1,93	25,26	48,29	19,01	0,8	14786,6	0	38,95	63,49	4,1	7,44	7,25	0,4	0,73	0,84	643,29
1452	7,24	13,18	5,33	0,31	1,42	2,07	268,24	111,18	113,92	75,3	0,45	0,82	1,82	60,16	45,1	28,02	5,14	9323,19	0	39	117,19	1,5	3,91	0,93	0,14	1,61	1,99	225,38	126,67	89,39	36,4	0,54	1,4	2,61	33,79	61,63	18,25	2,45	12032,88	1,88	19,94	92,86	3,15	4,37	1,7	1,29	3,62	5,24	196,04
1453	25,14	52,98	9,12	0,01	1,05	1,91	132,08	40,74	36,65	33,96	0,52	1,11	2,11	163,62	52,54	54,63	1,61	11975,7	2,06	50,25	82,6	-4,19	-9,33	-2,35	0,01	1,08	1,82	204,78	68,5	42,86	48,5	0,55	1,23	2,23	113,96	55,06	-3,21	1,61	10581,88	10,92	66,29	102,74	0,28	0,53	0,14	0,01	0,8	1,53	185,64
1454	5,82	14,47	2,26	0,26	1,26	1,34	141,55	81,14	80,94	6,81	0,6	1,49	2,49	92,95	59,8	102,2	1,89	10118,67	0	33,89	59,72	19,06	28,82	6,88	0,94	3,28	3,37	131,84	82,2	35,12	3,14	0,34	0,51	1,51	47,26	33,87	108,01	8,49	NA	0	10,19	38,24	0,14	0,36	0,1	0,23	1,54	1,59	273,19
1455	0,57	2,4	0,35	0,18	1,4	1,68	220,62	108,91	89,94	25,76	0,76	3,17	4,17	33,54	76,03	7,29	1,88	NA	0	19,98	83,14	10,5	34,25	5,76	0,4	1,79	2,05	200,24	104,46	74,8	19,16	0,69	2,25	3,26	43,44	69,36	21,48	2,64	17360,35	0	18,07	63,38	5,83	22,13	2,85	0,29	1,66	2,02	178,25
1456	-2,13	-13,45	-23,39	0,41	0,75	2,73	4006,17	76,49	226,53	453,84	0,84	5,33	6,33	2,4	84,19	0,25	1,12	NA	78,46	49,84	75,21	-2,65	-5,63	-31,15	0,43	0,52	1,02	4285,92	43,28	471,57	239,49	0,53	1,12	2,12	-0,93	52,85	3,58	1	NA	41,69	20,19	28,32	-2,05	-4,14	-24	0,2	0,24	0,61	4265,19
1457	12,97	16,15	7,25	3,18	4,08	6,38	203,45	26,43	29,22	68,13	0,2	0,25	1,25	46,08	19,7	93,18	12,48	NA	0	18,51	62,34	1,56	1,93	0,95	2,14	3,65	6,34	221,38	49,48	32,58	88,65	0,19	0,24	1,24	40,2	19,04	29,85	16,82	12752,4	0	23,43	91,65	2,82	4,16	2,34	1,87	2,14	3,3	301,01
1458	-11,67	-9190,8	-4,26	0,3	0,71	0,78	132,85	53,55	131,12	10,08	1	786,26	787,26	32,78	99,87	-10,54	0,01	NA	0	16,22	89,31	-30,61	186,41	-8,76	0,22	0,88	1,05	104,44	49,54	74,44	12,24	1,16	-7,09	-6,09	47,29	116,42	-22,07	1,14	3640,63	0	22,29	152,35	1,71	-18,99	0,67	0,3	0,69	0,78	141,51
1459	33,11	80,2	12,48	0,79	1,48	1,5	137,22	51,72	59,59	1,5	0,59	1,42	2,42	133,79	58,71	65,75	2,63	3707,58	11,59	37,95	66,65	23,77	41,15	10,45	1,63	2,2	2,23	160,55	37,7	47,59	1,55	0,42	0,73	1,73	115,88	42,24	71,93	7,2	4052,33	11,18	40,52	67,85	27,35	75,51	14,66	1,1	1,51	1,53	195,19
1460	0,01	0,02	0,01	0,16	0,57	1,13	286,89	73,75	177,08	100,97	0,69	2,19	3,19	23,13	68,67	3,18	1,28	10294,62	0	18,23	105,26	-28,35	-178,59	-16,77	0,15	0,39	0,8	215,95	40,45	169,62	70,41	0,84	5,3	6,3	-0,2	84,12	-30,09	0,52	2635,35	0	16,65	460,94	-13,95	-346,66	-8,23	0,14	0,43	0,63	214,79
1461	-1,64	-2,1	-3,63	4,35	4,99	11,54	802,93	38,33	61,05	398,39	0,22	0,27	1,27	-1,64	21,5	18,87	7,21	NA	-0,14	0	0	-21,02	-31,29	-40,32	1,56	1,76	3,89	700,09	32,18	162,95	352,61	0,33	0,49	1,49	-21,02	32,8	-44,55	9,54	NA	0	0	0	20,84	27,24	31,22	0,75	1,72	4,51	545,24
1462	-107,2	-363,6	NA	0,26	0,57	0,57	NA	NA	NA	NA	0,71	2,39	3,39	-107,2	70,52	-70,67	0,94	NA	0	NA	0	25,98	92,29	3,94	0,76	1,47	1,51	55,42	25,39	36,18	1,54	0,72	2,55	3,55	134,73	71,85	66,18	NA	8869	0	16,51	62,69	-70,63	124,48	-23,79	0,14	0,21	0,7	122,63
1463	0,15	0,2	0,04	0,18	2,96	3,79	92,89	67,48	24,27	20,27	0,26	0,36	1,36	0,15	26,42	0,56	NA	NA	0	0	0	-8,82	-12,51	-1,95	2,08	3,07	3,39	80,62	23,22	23,43	7,65	0,29	0,42	1,42	-8,82	29,47	-29,93	NA	NA	0	0	0	5,13	19,63	4,19	0,31	1,26	1,32	296,92
1464	-0,43	-1,63	-0,55	0,46	1,27	1,36	179,36	274,61	340,17	30,41	0,74	2,81	3,81	-0,43	73,76	-0,58	NA	NA	0	0	0	5,94	39,15	3,77	0,7	1,09	1,09	231,77	76,2	193,9	0	0,85	5,59	6,59	5,94	84,82	7,26	2,03	NA	0	0	0	1,76	16,42	0,46	0,24	0,76	0,76	94,59
1465	7,2	11,08	5,64	0,58	1,28	2,57	285,12	68,92	97,65	127,05	0,35	0,54	1,54	7,57	35,04	29,69	5,86	NA	0	0,29	2,55	3,82	4,55	3,81	1,28	1,49	5,56	363,83	11,81	56,48	232,95	0,16	0,19	1,19	5,77	15,88	37,84	6,88	26274	0	1,94	20,35	1,51	1,72	1,78	0,22	1,16	7,55	428,93
1466	-7,63	-14,82	-6,61	0,43	2,06	2,06	315,36	247,16	151,25	NA	0,48	0,94	1,94	-7,63	48,49	-15,74	NA	NA	0	0	0	-3,92	-33,72	-8,2	0,08	0,38	0,65	764,47	197,12	657,23	181,27	0,88	7,61	8,61	-3,92	88,38	-4,43	0,27	NA	0	0	0	31,82	77,9	22,67	0,14	0,81	1,18	259,35
1467	3,58	4,61	0,64	1,72	4,2	6,05	65,54	24,56	10,44	19,62	0,22	0,28	1,29	109,44	22,23	18,84	36,83	NA	0	19,06	91,72	5,91	8,08	1,35	0,37	3,06	4,6	83,38	46,82	17,52	27,31	0,26	0,36	1,37	96,33	26,82	23,25	45,86	16980,05	0	20,65	88,7	5,6	16,6	1,95	0,01	1,15	1,65	126,85
1468	7,79	77,55	3,77	0	0,43	0,88	89,16	66,68	156,92	71,86	0,9	8,96	9,96	18,23	89,96	14,68	0,48	NA	0	5,06	41,62	23,22	78,35	4,62	0,22	1,17	1,19	72,69	48	50,39	0,89	0,7	2,37	3,37	45,2	70,37	39,87	1,81	14416,62	0	4,38	40,72	0,57	1,93	0,13	0,09	0,57	0,78	85,09
1469	5,38	21,26	4,04	0,03	0,49	1,27	273,21	92,27	197,8	156,42	0,75	2,95	3,95	33,26	74,68	8,62	3,72	NA	0	20,93	125,25	-3,15	-17,54	-2,52	0	0,45	1,23	291,93	99,53	212,07	177,08	0,82	4,57	5,57	19,73	82,05	-2,41	4	NA	3,8	18,3	132,15	-4,51	-51,75	-4,63	0,01	0,33	1,11	373,55
1470	16,74	37,12	15,86	0,01	0,62	1,55	345,81	106,55	174,65	164,99	0,55	1,21	2,22	21,95	54,9	33,44	2,2	115550,81	0	4,93	20,03	14,25	25,66	8,93	0,02	0,75	1,86	228,2	66,13	92,47	103,52	0,44	0,8	1,8	19,85	44,48	37,58	2,32	126165,25	0	3,51	19,26	8,82	14,38	5,05	0,06	1,08	2,13	208,5
1471	12,19	100,59	3,01	0,03	0,62	1,03	89,97	29,03	41,98	20,85	0,88	7,25	8,25	29,84	87,88	30,3	1,05	99696,33	8,23	4,36	33,16	35,39	100,3	8,16	0,13	0,59	1,07	84,17	20,24	44,42	21,43	0,65	1,83	2,83	57,04	64,71	69,61	1,07	133908,67	0	4,99	27,13	25,48	100,33	7,27	0,13	0,97	1,43	103,92
1472	3,76	12,81	4,44	0,08	0,53	0,89	429,9	91,33	135,4	75,26	0,71	2,41	3,41	11,29	70,68	11,09	0,91	13491,39	36,1	8,89	55,59	2,94	10,52	2,21	0,08	0,51	0,82	273,84	59,26	103,32	44,24	0,72	2,58	3,58	12,54	72,06	10,52	0,84	12391,38	30,77	7,2	45,5	-2,75	-15,2	-1,8	0,2	0,47	0,66	237,91
1473	11,17	49,51	1,2	0,22	1,04	1,25	39,25	24,52	30,04	6,6	0,77	3,43	4,43	44,83	77,44	17,29	8,06	NA	0	3,63	62,15	3,63	22,15	0,77	0,22	1,01	1,18	77,6	50,58	63,95	10,9	0,84	5,11	6,11	30,6	83,63	5,6	31,23	10494,75	0	5,73	79,38	3,13	9,03	0,43	0,43	1,25	1,52	50,37
1474	14,38	69,49	4,07	0,14	0,78	1,19	103,09	49,25	78,73	33,08	0,79	3,83	4,83	60,55	79,31	20,75	4,35	18633,36	0	13,08	69,15	17,73	48,75	5,48	0,24	0,99	1,56	112,69	50,36	68,76	39,42	0,64	1,75	2,75	62,58	63,62	30,87	13,08	18941,99	0	13,85	67,54	20,08	36,67	6,68	0,17	1,28	2,18	121,12
1475	41,36	94,25	26,61	1,41	2,34	2,57	234,19	38,98	42,24	9,84	0,56	1,28	2,28	54,6	56,11	81,98	1,54	NA	37,19	8,51	17,51	48,85	95,46	29,84	1,97	3,57	3,91	222,93	40,01	25,12	8,84	0,46	0,91	1,95	63,8	48,83	119,22	1,53	53053,25	31,29	9,13	16,66	22,16	89,46	17,27	0,23	0,75	0,89	283,71
1476	47,8	53,84	50,71	8,92	8,92	8,92	253,55	NA	42,82	NA	0,11	0,13	1,13	47,8	11,21	426,32	NA	NA	0	0	0	39,8	72,37	28,21	2,22	2,22	2,22	258,72	0	114,83	0	0,45	0,82	1,82	39,8	45	88,44	NA	NA	0	0	0	0,03	0,07	1,25	1,71	1,9	1,9	14499,33
1477	6,88	16,57	2,17	0,65	0,97	1,46	114,98	13,4	41,16	20,19	0,58	1,41	2,41	122,01	58,49	41,34	1,43	NA	0	36,37	77,89	-0,98	-4,18	-0,52	0,13	0,37	1,19	194,7	30,31	130,8	109,73	0,77	3,28	4,28	106,19	76,66	8,94	1,75	4944,85	0	57,17	91,24	-0,52	-3,46	-0,37	0,58	0,96	1,14	260,19
1478	0,22	0,49	0,15	1,05	1,87	1,94	247,14	32,32	39,41	2,76	0,56	1,28	2,28	60,05	56,13	21,24	1,22	NA	31,5	40,62	80,08	0,09	0,18	0,07	0,96	1,96	2,1	276,81	37,95	37,76	5,21	0,49	0,97	1,97	63,94	49,35	10,36	1,14	14457,25	20,58	48,42	93,4	0,09	0,15	0,06	1,13	1,97	2,15	240,75
1479	2,49	3,22	1,23	1,37	5,23	5,29	179,58	84,9	22,02	1,27	0,23	0,29	1,29	122,65	22,69	38,7	2,46	NA	0	59,28	95,42	-10,32	-13,24	-5,56	0,48	3,73	3,76	196,52	114,91	35,37	1,01	0,22	0,28	1,28	106,39	22,06	-13,53	2,48	6798,41	0	62,84	98,49	2,1	2,71	0,83	2,01	4,24	4,27	143,15
1480	16,41	19,13	4,5	7,03	7,03	7,03	99,88	NA	14,06	NA	0,14	0,17	1,17	20,38	14,23	115,3	NA	NA	0	1,09	15,51	1,8	1,9	0,35	17,81	18,89	18,89	71,76	4,04	3,75	NA	0,05	0,06	1,06	6,06	5,29	33,98	NA	832	0	0,84	54,93	1,45	1,61	0,31	9,38	10,12	10,12	77,97
1481	3	7,01	1,84	2,07	2,07	2,07	96,23	NA	106,5	NA	0,57	1,34	2,34	120,99	57,21	5,24	NA	1589,1	0	72,32	93,3	0,64	1,07	0,13	2,65	2,65	2,65	71,6	0	26,65	0	0,4	0,67	1,67	430,55	39,96	1,6	NA	3919,4	0	84,33	99,29	6,26	6,89	4,99	23,55	24,15	24,15	290,44
1482	0,5	0,65	0,85	2,44	4,07	5,44	620,95	78,13	35,94	66,62	0,22	0,29	1,31	10,25	23,51	39,51	1,4	NA	2,93	16,62	61,84	0,09	0,11	0,14	2,56	3,92	5,36	588,66	63,1	40,47	67,9	0,19	0,24	1,25	10,49	20,07	38,45	1,46	41627,01	1,03	16,77	56,67	0,35	0,42	0,53	2,87	5,46	7,04	547,34
1483	39,66	56,55	17	1,97	2,37	2,45	156,03	18,22	45,53	4,05	0,3	0,43	1,43	51,09	29,87	153,66	2,54	NA	0	4,9	17,09	1,79	2,76	0,76	0,47	2,02	2,2	154,44	82,4	53,31	9,94	0,35	0,54	1,54	16,3	35,12	21,95	2,84	17206	0	6,14	63,08	11,43	16,26	4,19	0,2	2,41	2,55	133,48
1484	4,41	47,47	2,35	0,45	0,46	0,71	193,96	0,95	173,83	44,91	0,91	9,75	10,75	127,83	90,7	17,85	0,27	NA	0	65,76	147,81	3,9	26,44	1,81	0,68	0,71	0,99	169,27	3,89	141,91	40,46	0,85	5,79	6,79	155,11	85,26	13,06	1,04	NA	0	70,13	149,32	-9,81	-627	-10,77	0,39	0,41	0,48	399,46
1485	2,89	6,48	1,51	0,02	1,36	1,87	189,83	84,74	19,21	32,66	0,55	1,24	2,24	23,32	55,29	17,57	1,74	38087,93	37,43	10,65	63,86	-1,98	-4,36	-1,1	0,02	1,28	1,8	203,12	93,28	31,73	39,44	0,55	1,21	2,21	18,27	54,67	8,33	1,87	30019,29	31,17	11,27	74,19	-0,13	-0,28	-0,06	0,01	1,25	1,76	170,88
1486	28,48	166,23	10,46	0,63	0,83	1,06	133,74	20,54	105,83	25,5	0,83	4,84	5,84	40,61	82,87	36,06	1,17	NA	0	4,46	27,97	10,67	45,87	5,5	0,4	0,59	0,83	187,96	25,95	139,49	34,19	0,77	3,3	4,3	22,9	76,73	17,49	0,63	36535,27	0	6,3	50,61	-19,08	-75,87	-25,7	0,61	0,77	1,25	490,36
1487	-0,47	-0,49	-0,75	4,76	7,63	9,91	587,4	54,62	19,03	43,95	0,05	0,05	1,05	14,76	4,94	135,45	1,43	16860,72	0	24,57	82,48	-11,07	-11,83	-21,03	3,93	5,72	7,22	693,32	55,86	31,27	47,52	0,06	0,07	1,07	6,84	6,46	-53,17	1,42	11735,75	0	34,02	114,81	-5,7	-6,08	-9,18	3,44	6,05	7,68	586,7
1488	-29,91	-148,69	-9,34	0,35	1,08	1,08	113,64	30,21	40,93	NA	0,72	3,56	4,97	-12,14	79,88	-21,41	0,94	3019	0	5,55	129,88	-7,84	-27,05	-4,83	0,17	1,32	1,32	224,99	94,08	81,89	NA	0,71	2,45	3,45	12,18	71,01	15,78	1,26	6663	6,1	12,34	56,61	13,58	31,54	6,86	0,7	3,36	3,36	183,89
[truncated: 2,962 more rows]
[truncated: 14 more columns]
