# Supplementary material for: Bankruptcy prediction using ensemble of autoencoders optimized by genetic algorithm
Source: PeerJ Comput Sci. 2023 Jun 8;9:e1257. doi: 10.7717/peerj-cs.1257 (PMC10280414; doi:10.7717/peerj-cs.1257)
Supplement: Supplemental Information 1 [file peerj-cs-09-1257-s001.zip › nonbankrupt_manufacture_15_year_12_13_14.csv]

	V1	V2	V3	V4	V5	V6	V7	V8	V9	V10	V11	V12	V13	V14	V15	V16	V17	V18	V19	V20	V21	V22	V23	V24	V25	V26	V27	V28	V29	V30	V31	V32	V33	V34	V35	V36	V37	V38	V39	V40	V41	V42	V43	V44	V45	V46	V47	V48	V49
1	0,47	1,1	1,05	0,07	0,23	0,52	817,07	69,05	419,7	132,51	0,58	1,36	2,36	5,57	57,56	10,59	0,62	9556,27	5,11	11,43	37,78	0,31	0,77	0,79	0,06	0,22	0,64	935,7	91,19	546,76	229,18	0,6	1,5	2,5	5,28	59,93	8,69	0,65	7958,39	0,73	12,78	43,62	0,23	0,6	0,5	0,04	0,17	0,67	798,28
2	6,44	20,32	6,21	0,8	0,95	1,03	352,23	32,87	214,12	15,48	0,68	2,16	3,16	12,92	68,31	14,46	1,07	18127,5	6,56	6,25	29,41	0,96	2,6	0,67	0,11	1,02	1,13	255,3	117,7	128,32	13,44	0,63	1,71	2,71	9,3	63,12	23,95	1,15	20843,5	0	5,85	30,45	4,08	6,73	1,71	0,93	1,48	1,5	153,15
3	0,29	1,03	0,06	0	0,57	1,14	74,57	27,56	42,59	27,65	0,72	2,58	3,58	9,42	72,03	32,39	1,36	NA	7,75	1,87	30,91	-5,06	-25,08	-1,61	0,05	0,49	0,51	115,58	40,87	46,32	1,56	0,8	3,95	4,95	0,67	79,82	14,98	0,34	NA	39,18	1,34	42,14	NA	NA	NA	NA	NA	NA	NA
4	4,1	20,68	1,81	0,14	0,53	0,87	160,88	49,08	119,45	42,38	0,8	4,04	5,04	58,06	80,15	15,67	0,64	22078	3,14	23,78	77,75	2,51	13,58	1,41	0,12	0,67	0,67	204,23	41,2	75,55	0,38	0,82	4,41	5,41	12,93	81,52	29,45	0,85	NA	44,11	5,85	24,28	1,23	15,43	1,44	0,41	1,1	1,12	423,37
5	0,03	1,35	0,02	0,2	0,61	1,04	231,85	90,93	156,48	94,82	0,98	51,11	52,11	30,91	98,08	0,03	NA	7989,63	27,19	19,62	98,89	0,06	3,35	0,03	0,4	1,11	1,59	216,65	95,58	59,25	64,96	0,98	58,65	59,65	26,85	98,32	0,06	NA	10113	34,65	15,95	86,75	6,04	72,71	2,39	0,27	1,21	1,44	143,94
6	6,84	11,12	4,05	0,41	1,35	2,42	215,89	72,85	76,53	83,18	0,38	0,62	1,62	41,47	38,46	25,36	4,95	15285,25	0,17	20,48	72,17	-0,9	-2,16	-0,59	0,17	0,92	1,5	241,43	102,32	135,04	79,14	0,59	1,41	2,41	26,5	58,55	2,9	2,82	14581,67	0,1	18,17	87,02	3,03	8,42	1,92	0,66	2,93	4,74	230,57
7	21,68	47,7	8,79	1,65	2,48	2,52	147,94	44,57	53,42	1,76	0,55	1,2	2,2	44,98	54,55	47,81	7,84	29563	16,41	9,44	33,76	3,21	6,38	1,48	1,29	1,88	2,05	168,13	40,96	69,46	11,65	0,5	0,98	1,98	32,74	49,58	20,96	3,96	13752,5	5,91	13,64	66,42	10,7	150,61	6,6	0,26	0,7	0,81	224,38
8	2,59	7,32	1,22	0,53	1,46	1,49	171,66	90,33	63,21	3,03	0,65	1,82	2,82	22,82	64,56	17,97	2,93	NA	20,05	9,51	65,32	2,93	16,23	2,4	0,19	0,98	0,99	298,81	122,37	119,94	2,25	0,82	4,54	5,54	8,63	81,96	8,14	0,99	NA	29,99	4,68	35,41	0,24	1,89	0,37	0,01	0,95	0,95	551,59
9	2,74	3,73	8,61	13,96	16,04	16,05	1145,85	25,1	12,02	0,04	0,17	0,23	1,36	2,75	26,57	86,56	1,08	NA	15,67	0,02	0,04	0,67	0,87	1,8	5,47	6,72	6,73	977,09	39,59	31,6	0,04	0,14	0,18	1,29	0,67	22,65	92,48	1,13	NA	10,63	0	0	2	2,33	4,02	1,71	1,96	1,96	732,52
10	7,71	12,03	7,63	1,28	4,29	4,46	361,42	237,94	78,97	13,53	0,36	0,56	1,56	58,31	35,95	21,77	92,58	41711,28	0,03	50,11	78,81	25,85	64,25	20,37	3,3	4,54	4,75	286,88	72,04	58,26	12,55	0,6	1,49	2,49	74,57	59,76	43,53	29,46	55543,94	0	38,4	59,43	4,79	8,62	4,3	3,42	7,11	7,62	326,84
11	-0,56	-1,55	-0,98	0,09	0,2	0,26	633,24	42,09	377,09	21,81	0,63	1,75	2,75	11,6	63,66	0,46	0,47	8347,2	2,98	21,1	70,31	-0,11	-0,27	-0,32	0,18	0,23	0,28	1023,47	24,36	547,95	27,6	0,58	1,38	2,38	11,02	58,06	0,09	0,54	5716,61	3,67	31,32	108,72	-2,78	-6,66	-7,8	0,07	0,17	0,21	1022,39
12	2,53	2,96	2,33	2,08	5,22	5,6	335,4	129,04	41,36	16,24	0,14	0,17	1,17	28,94	14,41	48,95	2,91	23357,03	0	24,27	68,45	8,49	9,8	7,91	2,66	6,08	6,57	338,92	127,02	37,25	18,3	0,13	0,15	1,15	35,18	13,32	94,32	3,27	28768,45	0	24,85	59,55	7,88	9	6,39	3,55	6,82	7,4	295,42
13	0,39	0,99	0,3	0,22	0,64	1,13	280,52	69,65	162,37	79,62	0,59	1,5	2,54	25,03	60,57	11,89	1,19	NA	0	18,94	75,83	0,52	1,41	0,37	0,19	0,73	1,22	254,57	85,04	156,55	77,06	0,63	1,69	2,69	24,13	62,77	14,57	1,58	11046	0	16,51	68,44	1,08	3,46	0,67	0,04	0,81	1,19	225,2
14	9,1	49,51	123,87	0,25	0,7	0,94	4969,49	1666,51	3893,76	937,88	0,82	4,44	5,44	14,15	81,62	18,6	0,81	-362013	0	68,74	-1,58	6,71	48,29	431,35	0,02	0,55	0,73	23399,21	10749,47	20118,04	3645,95	0,86	6,2	7,2	10,57	86,1	18,35	0,39	-397914,33	0	247,96	-1,33	6,52	81,5	2,38	0,14	0,51	0,71	132,69
15	-2,75	-12,81	-2	0,31	1	1,09	266,16	132,86	192,93	16,98	0,79	3,66	4,66	3,85	78,55	17,12	1,36	34347,5	0	4,81	27,75	33,56	59,57	23,44	0,82	1,97	2,19	254,27	118,33	103,6	22,94	0,44	0,77	1,77	41,18	43,66	102,05	6,06	64149	0	5,32	16,14	10,77	20,58	11,71	0,46	1,93	2,1	395,68
16	-9,87	-9,87	NA	NA	NA	NA	NA	NA	NA	NA	NA	NA	1	-9,87	0	NA	NA	NA	0	NA	0	-0,91	-0,91	NA	NA	NA	NA	NA	NA	NA	NA	NA	NA	1	-0,91	0	NA	NA	NA	0	NA	NA	25,28	27,23	75,02	13,91	13,91	13,91	1080,35
17	13,65	92,54	4,26	0,13	0,77	0,78	113,78	41,92	62,4	0,72	0,85	5,77	6,78	51,8	85,25	23,71	0,75	29959,18	9,08	11,89	60,21	4,71	85,09	1,88	0,16	0,83	0,84	145,23	72,5	105,34	1,67	0,94	17,07	18,07	32,74	94,47	12,2	0,67	NA	4,88	11,18	63,24	7,24	46,93	2,32	0,09	0,66	0,72	116,44
18	-0,52	-0,67	-67,76	49,77	61	61	47490,01	2040,92	181,67	NA	0,22	0,29	1,29	-0,51	22,37	-1,34	1,3	NA	0	1,21	-3,13	-0,69	-0,89	-94,13	35,71	46,52	46,52	49729,1	2396,42	221,79	NA	0,23	0,29	1,29	-0,69	22,57	-2,17	1,25	NA	0	0	0	-1,09	-1,77	-178,77	0,37	0,7	0,7	59553,81
19	9,5	25,38	5,16	0,26	0,41	0,77	198,43	17,14	122,46	44,52	0,63	1,67	2,67	9,5	62,57	31,52	0,74	NA	0	0	0	17,17	35,65	8,56	9,1	9,79	9,97	181,44	8,66	12,65	2,3	0,52	1,08	2,08	17,17	51,83	58,77	3,22	NA	0	0	0	13,16	21,55	NA	3,99	5,01	5,08	177,43
20	3,61	4,15	106,69	0,12	18,46	18,46	10797,14	8989,22	221,09	0	0,13	0,15	1,15	3,61	13,16	51,4	6,36	NA	11,08	0	0	0,13	0,15	4,63	0,2	18,95	18,95	12707,12	10922,68	241,19	0	0,11	0,12	1,12	0,13	10,7	31,52	7,85	NA	8,78	0	0	0,26	0,28	10,08	0,1	27,51	27,51	13858,88
21	-53,64	-90,02	-86,13	0	0,59	1,79	586,05	135,64	191,21	279,29	0,4	0,68	1,68	-38,53	40,41	-88,95	2,14	-4726	6,66	24,26	-125,3	-24,92	-43,38	-32,55	0,24	0,5	0,52	475,49	50,93	196,44	4,11	0,43	0,74	1,74	-6,7	42,57	-4,76	0,75	6186,5	0,15	23,79	91,44	-21,95	-42,34	NA	0,12	0,24	0,26	407,44
22	30,23	82,71	13,69	0,05	0,67	0,97	165,23	63,97	103,4	31,23	0,63	1,74	2,74	30,23	63,45	63,63	0,96	NA	0	0	0	24,4	83,08	11,81	0,02	1,03	1,11	176,13	124,18	123,04	9,7	0,71	2,41	3,41	24,4	70,63	43,48	1,37	NA	0	0	0	35,88	92,31	23,67	0,01	1,29	1,31	240,13
23	15,46	19,77	14,4	2,52	4,76	4,77	339,98	151,9	67,64	0,59	0,22	0,28	1,28	41,86	21,84	76,14	22,96	33831,34	0	24,6	55,96	16,93	19,5	9,44	6,04	7,94	7,94	202,92	46,39	24,48	0,14	0,13	0,15	1,15	41,51	13,18	136,53	30,14	39933,96	0	13,71	51,13	29,36	38,27	NA	3,24	9,36	9,38	91,94
24	8,55	18,4	3,41	0,44	1,25	1,53	145,61	61,84	76,88	22,29	0,54	1,15	2,15	38,66	53,53	28,9	2,62	27229,5	0	12,01	58,5	1,98	4,59	0,94	0,34	1,12	1,34	172,79	75,48	97,03	21,5	0,57	1,31	2,31	26,21	56,8	18,28	1,8	23906,83	0	11,5	63,8	16,98	30,48	6,72	0,66	1,55	1,88	144,1
25	1,16	2,85	0,55	0,1	1,01	1,39	172,04	88,87	72,04	37,51	0,59	1,45	2,45	70,55	59,18	13,34	2,12	18363,68	15,39	32,71	81,72	1,2	3,36	0,63	0,38	1,11	1,37	189,94	85,21	55,86	30,92	0,64	1,8	2,8	72,31	64,24	9,9	2,54	18947,34	32,46	37,1	89,48	1,31	3,22	0,59	0,24	1,15	1,55	164,07
26	-22,55	52,14	-14,29	0,04	0,22	0,49	231,23	61,18	325,98	87,73	1,43	-3,31	-2,31	37,39	143,25	-13,81	-1,46	NA	0	37,97	144,47	0,07	4,96	0,08	0,09	0,54	0,83	398,35	172,05	385,85	112,99	0,99	66,3	67,3	29,64	98,51	4,27	0,08	NA	0	22,57	69,63	-1,32	-1337,43	-1,24	0,1	0,59	0,83	339,57
27	5,01	17,44	2,64	0,01	1	1,46	192,16	127,71	72,07	59,29	0,71	2,48	3,48	64,19	71,25	9,89	52,81	7504,64	29,86	31,16	105,25	7,73	17,2	3,12	0,28	1,1	1,97	147,01	59,99	72,77	64,25	0,55	1,23	2,23	70,88	55,08	14,69	127,98	6900,91	0	25,51	94,41	4,65	12,38	2,16	0,04	0,91	1,68	168,85
28	34,08	84,75	13,04	0,01	0,43	0,43	139,69	33,36	39,17	0,12	0,6	1,49	2,49	157,95	59,79	65,67	0,54	15015,2	29,31	47,41	70,97	42,12	88,94	16,19	0,22	0,62	0,62	139,91	28,16	49,25	0,11	0,53	1,11	2,11	163,76	52,65	90,47	0,69	14004,91	15,01	46,76	68,57	21,71	34,52	9,83	0,47	1,07	1,07	164,77
29	12,05	26,78	1,91	0,69	1,1	1,69	57,86	6,06	16,03	9,53	0,55	1,22	2,22	143,47	55,01	38,7	1,28	12444	16,43	20,83	83,85	12,91	28,91	2,01	0,84	1,19	1,71	56,58	5,74	16,42	8,74	0,55	1,24	2,24	158,25	55,35	39,45	1,32	12782,62	10,86	22,59	84,27	16,38	32,62	2,72	0,69	1	1,44	60,39
30	16,19	83,91	7,35	0,5	1,11	1,11	165,83	81,46	132,01	0,02	0,81	4,18	5,18	16,19	80,71	22,96	1,95	NA	0	0	0	2,44	46,92	1,29	0,3	0,85	0,85	191,7	92,66	170,01	0,03	0,95	18,21	19,21	2,44	94,79	10,01	0,43	NA	0	0	0	11,41	70,91	9,17	0,49	1,06	1,06	292,56
31	-1,21	-2	-0,48	0,99	2,03	4,15	145,5	22,02	22,56	48,5	0,39	0,65	1,65	28,74	39,38	8,46	2,55	18904,67	0	11,94	84,9	5,55	9,1	2,56	1,09	1,44	2,9	168,13	11,4	37,8	56,2	0,39	0,64	1,64	37,09	39,07	41,73	2,37	28988	0	14,57	63,81	12,22	20,32	7,17	0,23	0,54	1,54	213,53
32	35,27	95,24	39,35	0,63	0,92	0,92	407,16	71,19	252,47	1,18	0,63	1,7	2,7	41,2	62,96	62,71	0,88	74499	0	6,61	10,98	13,56	31,87	23,58	0,66	0,87	0,88	632,9	75,01	358,78	2,86	0,57	1,35	2,35	18,33	57,45	30,39	0,86	27988,2	0	8,29	18,01	45,43	96,05	40,47	0,16	0,48	0,54	324,22
33	22,92	45,89	8,45	0,28	1,15	2,11	134,59	54,78	62,71	61,25	0,5	1	2	22,92	50,05	46,54	NA	NA	0	0	0	29,23	74,4	6,6	0,08	0,73	1,74	82,14	30,1	46,65	47,77	0,61	1,55	2,55	29,23	60,71	48,14	NA	NA	0	0	0	9,06	53,14	3,3	-0,48	0,13	0,94	132,73
34	1,05	3,57	0,77	0,95	1,99	1,99	132,18	137,85	132,17	NA	0,71	2,39	3,39	91,03	70,51	1,49	NA	2862,5	0	65,71	98,57	5,73	33,97	1,97	0,48	0,98	1,07	125,35	45,28	57,71	7,84	0,83	4,93	5,93	12,28	83,13	11,38	1,23	3242,33	26,49	2,26	33,56	6,47	22,58	2,01	0,31	2,32	2,69	113,08
35	-1,48	54,15	-3,19	0	0,84	0,84	786,21	668,53	795,41	NA	1,03	-37,53	-36,53	0,98	102,74	-0,61	-0,21	839	0	5,31	171,63	4,16	173,99	2,44	0,02	1,03	1,03	213,76	207,29	205,27	NA	0,98	40,81	41,81	13,86	97,61	4,26	NA	11568	0	5,7	67,86	2,35	49,3	2,24	0	1,06	1,06	346,68
36	57,34	56,74	20,45	-33,27	-56,86	-94,74	130,21	31,8	-1,35	51,77	-0,01	-0,01	0,99	57,36	-1,05	-5586,42	320,72	NA	0	0,01	0,04	43,55	48,79	14,55	7,21	11,76	18,09	121,57	30,08	6,62	42,5	0,11	0,12	1,12	141,81	10,72	414,47	318,85	19343,89	0	32,82	60,97	49,42	62,1	19,89	2,88	4,17	5,54	146,49
37	-19,94	142,42	-123,11	0,01	0,04	0,88	2254,1	50,45	2511,48	2155,13	1,14	-8,14	-7,14	-19,94	114	-17,49	NA	NA	0	0	0	-0,35	2,76	-3,59	0,13	0,14	0,89	3725,68	NA	4150,05	3149,58	1,13	-8,88	-7,88	-0,35	112,69	-0,31	NA	NA	0	0	0	28,02	197,9	NA	0,09	0,09	1,17	644,51
38	6,17	10,88	4,78	0,13	1,61	2,02	282,72	169,42	117,05	49,37	0,43	0,76	1,76	15,59	43,27	19,72	3,88	31461,56	0	7,3	43,37	-48,43	-83,13	-81,7	0,25	1,68	2,23	614,12	308,42	237,19	132,43	0,42	0,72	1,72	-32,17	41,75	-78,7	4,76	2624,64	0	27,43	544,99	-17,5	-94,17	-32,1	0,3	0,99	1,39	667,76
39	3,88	12,93	2,85	0,29	0,43	0,79	268,12	12,67	85,37	33,27	0,7	2,33	3,33	4,77	69,95	15,18	0,9	82657	37,55	0,65	6,46	0,65	2,63	2,34	0,18	0,27	0,47	1315,2	58,5	612,69	126,82	0,75	3,06	4,06	1,38	75,38	8,94	0,66	76797	28,17	2,65	7,19	-4,5	-20,37	-15,23	0,42	0,45	0,45	1232,24
40	0,46	0,84	0,11	0,78	0,99	0,99	85,99	8,05	37,9	NA	0,45	0,81	1,81	91,95	44,68	7,75	1,06	NA	0	21,55	93,15	0,6	2,24	0,24	0,95	1,04	1,04	146,35	9,54	105,84	NA	0,73	2,72	3,72	45,68	73,13	2,79	1,14	NA	0	18,12	91,51	27,13	47,51	6,96	2,03	2,32	2,32	93,32
41	11,67	19,45	13,34	0,84	1,16	1,29	417,26	36,38	56,74	15,91	0,37	0,62	1,67	28,76	39,98	44,5	0,95	NA	14,01	19,53	46,42	13,66	20,13	13,87	1,39	1,79	1,9	369,63	26,61	41,67	7,88	0,29	0,43	1,47	30,87	32,17	67,52	1,06	24387,88	7,05	17,48	41,57	4,73	6,77	6,04	1,31	1,68	1,99	464,88
42	6,26	6,35	6,17	68,58	68,58	68,58	155,84	0	5,18	0	0,01	0,01	1,01	6,26	1,46	429,11	NA	NA	0	0	0	17,47	58,78	4,13	0,16	1,42	1,42	86,15	75,42	59,88	0	0,7	2,36	3,36	17,47	70,28	24,86	NA	NA	0	0	0	24,36	53,25	4,51	0,62	1,8	1,8	67,45
43	23,18	60,76	18,76	1,02	1,12	1,13	171,65	15,15	158,46	1,45	0,62	1,62	2,62	27,92	61,86	42,86	1,18	12516	0	3,84	12,66	21,86	60,07	9,98	1,64	2,31	2,37	166,17	19,16	28,55	1,58	0,64	1,75	2,75	60,89	63,61	43,85	1,4	22093	0	17,82	51,64	3,46	12,67	2	0,45	2,02	2,25	210,75
44	0,66	2,98	0,32	0	0,3	0,76	175,59	36,42	52,64	55,78	0,78	3,52	4,52	30,67	77,88	4,94	0,55	11780,81	40,86	14,44	82,88	1,67	6,57	0,84	0	0,29	0,75	184,08	36,01	56,11	58,37	0,75	2,93	3,93	33,05	74,56	6,28	0,58	11724,12	38,03	15,87	83,19	1,59	6,2	0,8	0	0,24	0,77	184,02
45	5,74	15,56	1,35	0,1	0,1	1,09	85,75	NA	52,58	52,63	0,63	1,7	2,71	59,41	63,12	16,31	1,2	6313,33	0	12,61	78,01	0,36	1,54	0,21	0,04	0,04	0,87	211,81	0,55	132,62	111,14	0,77	3,31	4,33	32,36	76,9	9,8	0,82	6339,33	0	18,62	75,13	4,2	19,93	4,23	0,03	0,23	1,02	366,86
46	10,02	37,94	5,23	0,23	1,42	2,22	190,46	39,38	33,11	26,59	0,73	2,75	3,78	45,14	73,58	36,32	1,31	17221,48	23,66	18,32	50,23	17,6	42,02	10,62	0,5	1,83	3,05	219,6	48,2	36,16	44,48	0,58	1,37	2,39	50,2	58,11	54,74	1,67	18088,15	16,04	19,66	50,71	28,31	47,03	17,17	1,02	2,26	2,6	220,82
47	19,76	55,12	18,58	1,03	1,56	1,56	343,25	113,17	217,19	NA	0,64	1,79	2,79	19,76	64,15	30,8	NA	NA	0	0	0	6,41	32,46	4,88	1,05	1,25	1,25	277,35	42,69	220,17	NA	0,8	4,07	5,07	6,41	80,26	7,98	NA	NA	0	0	0	-38,42	324,36	-35,83	0,12	0,89	0,89	339,39
48	2,35	3,14	5,33	3,37	3,82	3,96	827,38	79,31	174,84	24,26	0,25	0,34	1,34	7,89	25,13	21,87	5,18	6371,83	0	12,56	63,92	1,13	4,21	1,43	0,51	1,32	1,33	459,12	266,63	328,25	2,71	0,73	2,71	3,71	4,57	73,06	3,31	7,01	18280,6	0	4,34	48,12	3,07	4,05	3,63	3,72	3,87	3,91	429,9
49	-5,83	-12,31	-1,92	0,01	0,22	0,78	120,37	8,54	30,27	22,05	0,49	1,03	2,11	4,99	52,59	0,23	0,85	NA	23,1	3,57	75,9	4,01	5,85	1,36	0,06	1,51	2,29	123,35	28,18	19,5	15,25	0,29	0,42	1,46	14,24	28,61	38,7	1,28	NA	12,06	2,51	32,07	2,01	2,77	0,63	0,21	1,86	2,83	113,82
50	6,79	7,25	4,79	13,33	16,25	16,61	257,32	29,97	10,32	3,8	0,06	0,07	1,07	61,73	6,27	273,94	2,92	20980	0	38,73	80,05	6,96	12,37	5,68	1,16	1,57	1,62	297,04	51,86	125,48	5,77	0,44	0,78	1,78	38,35	43,7	25,2	1,85	9258	0	25,61	72	23,8	33,52	22,08	2,46	2,62	2,78	337,79
51	6,86	12,61	5,14	0,57	0,84	1,08	273,78	26,26	96,32	23,82	0,45	0,83	1,84	65,38	45,62	40,96	1,05	16632,18	0	43,89	80,59	-9,77	-17,77	-7,43	0,39	0,47	0,75	276,85	7,2	93,01	26,31	0,45	0,82	1,82	58,96	45,05	11,32	0,9	13443,82	0	52,27	98,39	13,05	18,82	5,74	0,48	0,5	0,83	160,08
52	3,89	4,54	1,83	1	3,97	5,09	171,33	64,67	21,83	24,91	0,14	0,17	1,17	10,74	14,25	57,93	2,67	35975,75	0	3,21	39,63	2,83	3,12	1,32	3,21	7,36	8,37	169,72	58	13,95	14,26	0,09	0,1	1,1	10,23	9,09	68,17	3,03	32228,75	0	3,45	46,54	-0,44	-0,49	-0,23	2,27	6,98	7,95	194,32
53	4,39	6,79	2,3	0,6	1,75	2,15	191,32	45,12	31,94	15,73	0,35	0,55	1,55	56,5	35,28	46,11	1,4	NA	13,17	27,31	80,5	1,53	2,65	0,84	0,55	1,47	1,75	199,52	56,16	55,23	17,87	0,42	0,73	1,73	57,19	42,1	23,62	1,48	12863,43	9,02	30,51	83,63	5,42	8,57	2,79	0,57	1,53	1,97	187,52
54	10,21	76,55	7,29	0,23	1,07	1,1	260,6	167,62	200,35	6,48	0,87	6,5	7,5	21,57	86,66	12,56	4,58	55564,02	4,31	8,11	44,24	12,11	52,14	7,09	0,31	1,2	1,26	213,11	125,3	152,43	8,65	0,77	3,31	4,31	26,08	76,77	17,02	6,3	55865,24	0,01	8,18	44,14	9,44	36,72	5,04	0,08	1,36	1,4	194,39
55	0,78	2,38	0,32	0,06	0,49	0,71	152,69	42,92	101,56	23,22	0,67	2,07	3,07	0,78	67,43	18,49	0,63	NA	0	0	0	27,4	71,33	9,31	0,83	1,38	1,41	123,72	41,17	75,28	2,51	0,62	1,6	2,6	36,15	61,59	51,32	2,88	NA	0	2,98	20,24	1,55	3	0,56	0,44	1,1	1,85	131,37
56	0	0	NA	4,75	179	179	NA	NA	NA	NA	0	0	1	0	0,36	0	2,82	NA	0	NA	NA	0	0	NA	4,75	179	179	NA	NA	NA	NA	0	0	1	0	0,36	0	2,82	NA	0	NA	NA	35,08	38,93	18,07	2,6	8,13	8,13	187,53
57	-11,02	-75,09	-32,91	0,01	0,12	0,3	1089,73	22,72	408,33	91,42	0,85	5,81	6,81	-5	85,32	-3,76	0,62	2255,78	29,62	17,98	618,52	-9,95	-175,24	-29,74	0,02	0,12	0,43	1087,5	19,88	342,58	120,49	0,94	16,6	17,6	-3,57	94,32	-2,88	0,74	12793,2	27,97	19,06	116,16	-9,7	253,6	-28,05	0,02	0,11	0,33	1052,31
58	1,75	17,63	1,86	0,35	1,79	2,01	388,58	108,15	51,18	16,4	0,9	9,07	10,07	9,08	90,07	10,72	1,32	40732,1	18,58	7,8	40,71	-2,14	-36,28	-3,91	0,19	2,78	2,97	666,45	318,83	90,07	23,38	0,71	12,06	16,98	3,6	94,11	5,41	1,31	28160,03	9,98	10,5	51,97	-0,12	-1,93	-0,26	0,29	2,84	3,06	786,09
59	9,29	20,43	12,37	0,14	0,59	0,92	485,91	114,12	254,97	86,14	0,54	1,19	2,2	34,3	54,51	29,99	0,9	NA	0	33,29	56,15	7,83	16,84	9,81	0,13	0,59	0,94	455,63	102,8	223,99	78,33	0,53	1,14	2,15	29,94	53,47	27,28	0,88	NA	0	27,67	64,41	4,21	8,74	8,76	0,51	0,78	1,03	757,15
60	-3,63	-310,12	-0,89	0,18	0,67	0,77	55,95	40,88	83,41	8,36	0,99	84,48	85,48	83,93	98,83	-2,12	0,04	5687,79	0	21,39	101,32	-34,87	101,88	-7,11	0,04	0,53	0,58	74,19	46,87	88,02	5,25	1,34	-3,92	-2,92	38,52	134,23	-22,98	-1,48	4863,3	11,71	14,96	171,79	-0,67	2,11	-0,13	0,12	0,43	0,55	69,24
61	7,22	8,18	9,57	1,72	5,49	7,96	483,75	194,09	51,68	129,34	0,12	0,13	1,13	22,23	11,78	70,07	6,66	37265,71	0	19,89	63,85	4,95	5,62	7,45	1,12	5	6,9	547,8	229,08	59,24	114,08	0,12	0,13	1,13	14,14	11,88	54,68	3,68	26196,35	0	13,82	54,06	11,85	13,36	16,16	0,63	6,19	8,03	496,21
62	7,02	9,34	5,41	1,45	6,45	6,61	280,96	189,21	37,87	6,23	0,24	0,32	1,33	47	24,84	58,63	8,83	11770,67	0	30,77	71,37	0,29	0,39	0,26	1,21	4,23	4,26	323,41	164,37	54,48	2,11	0,24	0,33	1,33	38,94	25,01	27,21	2,95	9334	0	34,33	87,55	5,11	8,7	NA	0,75	1,81	1,83	238,09
63	13,37	23,33	10,36	0,39	1,25	1,98	282,87	49,77	18,44	42,4	0,43	0,74	1,74	27,54	42,69	55,29	1,04	73996,92	13,94	10,98	31,97	21,88	28,09	16,08	1,13	2,76	3,89	267,58	56,24	22,63	39,39	0,22	0,28	1,28	34,24	22,13	142,34	1,76	80295,71	9,06	9,09	24,43	8,83	13,4	8,81	0,58	2,62	3,32	363,1
64	0	0,03	0	0	0,15	0,91	282,74	19,52	106,92	103,56	0,78	4,14	5,33	25,32	81,22	12,7	0,85	NA	14,94	19,61	65,12	-0,1	-0,56	-0,07	0	0,07	1,09	256,74	9,01	105,89	136,29	0,8	4,38	5,51	25,91	81,84	14,68	1,04	NA	18,98	18,35	61,73	0,54	2,44	0,27	0	0,15	1,1	183,04
65	15,55	64,15	11,66	0,61	2,39	2,39	251,21	73,46	41,31	NA	0,76	3,12	4,12	49,13	75,75	23,78	1,4	13894	56,51	25,18	55,6	0,39	1,05	0,2	1,23	1,64	1,64	183,85	17,18	42,33	NA	0,63	1,69	2,69	48,22	62,83	31,6	1,33	10649	37,36	24,16	78,15	-10,03	-25,44	-2,41	0,54	1,69	1,69	87,51
66	16,34	19,92	11,99	0,95	2,05	4,21	267,87	47,15	41,54	94,07	0,18	0,22	1,22	48,92	17,97	116,7	2,63	41651,54	0,52	23,91	56,97	2,47	2,88	2,23	0,74	2,13	5,22	327,52	56,56	40,93	128,55	0,14	0,17	1,17	35,74	14,24	51,54	2,56	29320,64	0	29,93	77,6	5,68	6,46	4,84	1,35	3	6,36	310,07
67	2,11	10,91	0,96	0,01	0,4	0,93	166	48,16	36,23	65,44	0,81	4,18	5,18	41,85	80,68	11,9	0,74	22209,3	52,98	18,07	73,29	-7,81	-51,68	-8,52	0,02	0,37	0,77	396,87	45,39	45,37	53,42	0,85	5,62	6,62	11,07	84,89	-4,8	0,89	18565,74	21,65	20,59	101,33	-6,24	-73,01	-8,26	0,01	0,3	0,74	482,41
68	9,11	15,16	4,87	0,47	1,08	2,42	195,12	22,76	37,69	51,22	0,37	0,61	1,66	29,07	39,92	43,84	1,47	34699,26	0	10,67	50,32	7,82	12,51	4,46	0,36	0,82	1,94	207,68	23,02	49,47	55,92	0,37	0,6	1,6	27,17	37,47	38,62	1,42	29716,79	0	11,04	51,81	7,36	11,55	3,64	0,32	0,83	1,87	179,99
69	3,89	5,98	4,01	0,5	4,54	5,41	376,2	121,67	30,12	26,53	0,35	0,54	1,54	55,14	34,95	25,87	1,61	27704,37	0	52,83	81,9	7,11	10,73	8,62	0,27	4,86	5,57	441,2	189,81	41,36	29,53	0,34	0,51	1,51	47,63	33,71	34,25	1,89	26938,98	0	49,11	73,19	10,49	13,77	9,66	0,74	3,39	3,97	335,02
70	1,33	27,67	0,71	0,15	0,61	0,64	159,64	83,46	183,22	5,69	0,95	19,76	20,76	6,59	95,18	8,12	0,12	8102	0	2,81	31,02	0,86	21,71	0,43	0,51	0,78	0,83	182,05	41,36	152,1	7,31	0,96	24,29	25,29	10,84	96,05	7,22	0,5	8612,4	10,75	4,99	51,77	7,59	32,72	3,21	0,38	0,56	0,76	154,11
71	2,22	6,89	2,13	0,01	1,06	1,52	350,07	118,73	96,48	53,04	0,51	1,58	3,1	13,36	67,73	25,92	1	13891,8	4,74	10,68	52,08	4,33	11,67	3,78	0,02	1,21	1,9	317,72	93,99	73,48	55,09	0,46	1,24	2,7	19,19	62,9	38,19	1,11	15812,7	1,76	12,97	50,87	0,52	1,39	0,46	0,04	0,99	1,55	325,72
72	-1,65	-11,85	-1,95	0,01	0,18	0,27	431,39	61,44	350,42	32,56	0,86	6,18	7,18	13,8	86,08	8,11	0,22	12079,81	2,98	18,26	65,56	-1,16	-9,74	-2,13	0,11	0,28	0,36	670,74	90,53	515,15	38,97	0,88	7,42	8,42	13,79	88,13	6,85	0,32	11643,38	9,72	27,54	66,69	-8,3	-214,88	-15,11	0,15	0,26	0,32	662,75
73	25,05	-189,42	24,71	0,3	0,95	1,29	360	178,05	274,26	94,89	1,13	-8,56	-7,56	33,76	113,22	22,12	NA	7715,5	0	8,59	24,96	13,32	32,79	3,19	0,36	0,9	1,68	87,12	27,16	50,55	40,09	0,59	1,46	2,46	49,06	59,37	22,43	NA	5428,67	0,13	8,55	147,98	12,73	40,96	5,59	0,31	1,11	1,46	159,68
74	2,93	50,87	1,63	0,07	0,61	0,61	203,35	64,39	119,94	NA	0,94	16,36	17,36	2,93	94,24	19,76	0,64	NA	0	0	0	0,75	11,74	0,37	0,08	0,77	0,78	177,27	87,86	127,61	1,1	0,94	14,6	15,6	14,86	93,59	22,66	0,63	NA	0	6,87	35,55	0,97	17,24	NA	0,1	0,75	0,75	192,1
75	-61,77	569,48	-273,81	0,21	0,89	0,9	487,63	1202,22	1767,98	23,89	1,11	-10,22	-9,22	-47,36	110,85	-55,72	NA	-2172,5	0	63,88	-32,57	31,57	130,88	20,42	1,33	1,33	1,34	235,41	0,46	173,09	1,8	0,76	3,15	4,15	77,47	75,88	41,6	NA	11622	0	29,69	56,48	3,66	15,86	3,43	1,29	1,29	1,3	341,52
76	22,68	48,59	9,93	0,49	1,82	1,94	159,71	84,26	55,04	8,03	0,53	1,14	2,14	100,96	53,31	58,62	2,37	19471,56	10,53	34,25	66,09	17,64	28,64	6,66	1,03	2,45	2,77	137,3	58,76	34,83	13,7	0,38	0,62	1,62	106,96	38,4	65,01	4,26	19006,06	4,96	33,69	72,93	18,1	34,18	7,6	0,5	1,95	2,25	152,72
77	0,25	1,06	0,1	0,01	1,34	1,34	151,21	124,79	58,63	0	0,76	3,22	4,22	64,78	76,29	12,73	2,33	18004,23	23,48	26,73	82,68	6,61	29,52	4,19	0,07	1,29	1,29	230,82	194,29	112,36	0	0,78	3,47	4,47	57,21	77,6	19,09	3,09	16652,4	20,24	32,09	71,18	8,79	24,48	4	0,07	1,55	1,55	165,55
78	-0,86	-519,49	-0,36	0,06	0,57	0,84	152,32	75,71	148,37	41,66	1	605,6	606,6	14,02	99,84	2,39	0,03	9375,5	0	6,21	87,25	0,28	65,79	0,13	0,03	0,5	0,87	161,33	73,27	154,82	58,11	1	231,99	232,99	16,57	99,57	0,28	0,05	10489,67	0	7,22	95,87	1,16	73,22	0,46	0,12	0,57	0,8	142,61
79	0,29	0,38	0,13	1,33	3,43	3,56	164,39	82,42	39,24	5,2	0,24	0,32	1,32	19,97	24,41	18,91	5,76	21559,8	0	8,87	78,18	0,04	0,05	0,03	2,43	3,48	4,02	259,59	57,69	55,26	30,5	0,22	0,28	1,28	23,01	21,83	21,22	6,04	19812,33	0	16,38	80,01	0,57	0,88	0,38	1,78	2,53	2,53	238,28
80	42,4	69,02	75,93	2,54	2,58	2,58	653,64	9,44	248,64	NA	0,39	0,63	1,63	42,4	38,57	109,94	NA	NA	0	0	0	40,59	40,83	72,38	166,61	166,61	166,61	649,13	NA	3,83	NA	0,01	0,01	1,01	40,59	0,6	6802,73	NA	NA	0	0	0	0,25	0,27	5,09	9,1	10,07	10,07	7488,47
81	3,84	13,91	6,61	0	0,19	0,94	628,53	62,41	119,61	258,89	0,72	2,62	3,62	7,01	72,41	9,79	0,94	53791,67	35	5,46	22,52	-4,42	-22,43	-9,58	0	0,19	0,91	788,77	107,34	80,68	439,62	0,8	4,04	5,07	-1,14	80,29	-1,21	0,75	21746,75	66,88	7,11	67,95	0,6	1,68	0,61	0	0,42	0,83	247,11
82	6,86	14,42	4,66	0	1,21	1,57	248,05	147,4	121,62	44,06	0,52	1,1	2,1	22,85	52,43	18,03	2,21	24639,67	0	10,87	74,98	4,15	9,72	3,35	0	1,3	1,54	294,16	207,45	159,46	38,43	0,57	1,34	2,34	18,41	57,29	10,25	2,76	30967,95	0	11,52	65,81	4,16	6,65	3,4	0,06	1,9	2,31	297,06
83	0,18	0,27	0,23	0,97	2,23	4,48	454,8	50,48	31,5	92,01	0,34	0,51	1,51	25,66	33,61	27,47	1,42	17967,18	11,92	31,74	83,05	-3,32	-4,87	-3,71	0,05	0,75	1,73	406,51	56	33,71	78,71	0,32	0,46	1,46	25,72	31,74	17,5	1,23	19182	11,4	32,43	84	-1,15	-1,63	-1,07	0,14	1,49	2,31	337,52
84	0,67	1,2	0,37	0,58	1,35	1,54	205,04	64,5	85,41	17,04	0,44	0,79	1,8	38,13	44,33	15,49	1,63	10478,94	0	21,05	87,06	1,63	2,47	0,62	0,18	1,57	2,63	138,11	58,22	40,23	45,64	0,34	0,51	1,52	53,24	34,02	-68,16	3,9	2030,98	1,72	19,58	338,09	14,22	24,69	6,88	0,09	1,4	1,87	176,14
85	3,03	11,58	3,55	0	0,24	0,95	427,44	71,1	172,88	209,54	0,71	2,7	3,81	8,69	73,78	15,83	0,81	NA	28,21	6,63	33,89	3,1	11,24	3,25	0	0,21	0,96	380,77	52,49	162,4	194,1	0,72	2,61	3,62	8,39	71,94	15,1	0,85	NA	25,41	3,97	19,19	4,04	10,92	5,22	0	0,13	1,3	470,46
86	12,27	17,02	7,31	1,77	3,42	3,74	217,42	90,2	54,86	17,94	0,28	0,39	1,39	83,08	27,88	78,6	18,53	8434	0	42,18	74,33	19,24	31,94	13,77	1,07	2,49	2,61	260,54	139,99	98,52	12,26	0,4	0,66	1,66	69,07	39,74	54,17	NA	11675,33	0	35,66	66,45	-54,68	-85,52	NA	2,55	2,77	3,06	170,53
87	1,74	2,28	1,78	0,22	0,82	1,4	374,28	29,91	49,61	29,19	0,24	0,31	1,31	27,09	23,79	29,48	1,07	17141,42	10,09	26	73,23	1,13	1,8	1,63	0,06	0,22	0,42	524,5	24,19	158,05	32,24	0,37	0,59	1,59	19,11	37,17	12,56	0,8	16373,55	5,76	25,9	73,25	0,56	0,91	0,7	0,04	0,17	0,47	455,5
88	NA	NA	NA	NA	NA	NA	NA	NA	NA	NA	NA	NA	NA	NA	NA	NA	NA	NA	NA	NA	NA	-1,83	-1,87	NA	54,55	54,55	54,55	NA	NA	NA	NA	0,02	0,02	1,02	-1,83	1,83	-100	NA	NA	0	NA	0	22,43	24,47	NA	9,97	11,98	11,98	878,06
89	46,49	94,21	17,45	0,87	2,21	2,21	136,97	75,98	56,76	NA	0,51	1,03	2,03	91,19	50,65	99,74	8,03	19685,63	0	16,77	41,18	29,9	90,09	8,78	0,37	1,66	1,66	106,9	75,01	58,19	0,02	0,67	2,01	3,01	119,39	66,81	54,01	5,38	20511,78	0	26,28	64,99	8,04	71,65	NA	0,16	1,21	1,21	138,51
90	8,72	15,45	3,34	0,63	1,89	3,16	60,94	55,16	43,57	56,22	0,36	0,63	1,77	92,79	43,55	24,38	NA	4185,86	0	32,22	90,16	25,16	60,97	4,68	0,02	1,47	1,87	67,71	50,76	34,85	14,09	0,58	1,41	2,42	205,17	58,73	43,32	NA	16763,33	0	33,48	84,1	26,95	70,4	3,85	0,18	1,38	2,12	51,95
91	0,61	12,19	0,45	0,43	0,68	0,87	268,69	60,82	249,05	48,22	0,95	18,88	19,9	56,08	94,97	0,65	0,33	10361,67	0	40,83	98,43	6,75	60,04	3,92	0,72	0,84	1,01	211,19	22,15	181,13	32,41	0,88	7,84	8,89	61,52	88,75	12,61	1,04	14680,89	0	31,77	76,67	1,47	11,83	0,98	0,72	0,88	1,05	242,91
92	-0,24	-4,91	-0,09	0,2	1	1	140,57	96,02	119,32	NA	0,95	19,28	20,28	8,72	95,07	3,33	1,05	5833	0	3,45	67,56	-20,47	121,07	-7,89	-0,03	0,77	0,77	140,31	117,98	148,19	NA	1,17	-6,92	-5,92	-8,18	116,9	-14,75	-0,38	-545,67	0	4,74	-914,05	3,88	254,19	2,37	0,28	0,95	0,95	222,67
93	17,68	26,28	17,67	3,16	3,7	3,7	364,66	42,13	77,16	NA	0,33	0,49	1,49	17,68	32,72	87,09	3,95	NA	0	0	0	18,69	26,84	17,81	3,28	4,26	4,26	346,79	72,82	74,81	NA	0,3	0,44	1,44	18,69	30,35	88,59	11,37	NA	0	0	0	25,29	35,8	NA	3,7	4,64	4,64	306,52
94	19,62	69,73	5,44	1,13	1,22	1,27	101,3	7,07	71,72	3,13	0,72	2,55	3,55	39,87	71,87	30,55	3,22	1335,62	0	5,62	36,15	-225,14	108,46	-157,04	0,01	0,15	0,31	253,9	108	770,55	125,74	3,08	-1,48	-0,48	-65,99	307,58	-72,64	-55,23	-2143,76	0	111,01	-283,53	6,33	-26,45	2,89	0,16	0,26	0,35	166,06
95	20,84	31,14	11,9	0,97	3,1	3,1	208,36	133,1	62,47	NA	0,33	0,49	1,49	45,44	33,06	71,14	12,47	56846,38	0	14,04	42,75	9,58	11,55	5,96	1,48	6,33	6,33	226,51	165,09	34,07	NA	0,17	0,21	1,21	38,26	17,02	77,03	24,59	35374,63	0	17,85	62,1	2,41	3,17	1,63	1,51	4,47	4,47	246,26
96	-2,83	-22,33	-0,84	0,02	0,42	0,58	108,2	28,53	61,13	12,16	0,83	6,52	7,88	63,88	87,31	5,39	0,37	9864,12	23,31	19,78	93,24	1,11	7,83	0,34	0,04	0,49	0,66	110,74	28,05	59,81	12,01	0,82	5,81	7,05	71,37	85,82	8,51	0,56	10950,66	24,05	21,37	88,9	0,47	3,09	0,13	0,05	0,4	0,57	102,57
97	26,87	28,67	14,57	4,1	15,86	15,86	197,95	144,79	12,31	NA	0,06	0,07	1,07	26,87	6,3	426,16	NA	NA	0	0	0	15,9	16,69	28,29	20,29	21,07	21,07	647,68	23,73	30,4	NA	0,05	0,05	1,05	15,9	4,75	334,96	NA	NA	0	0	0	14,77	17,97	15,01	4,86	5,61	5,61	369,88
98	0	0	NA	NA	NA	NA	NA	NA	NA	NA	NA	NA	1	0	0	NA	NA	NA	0	NA	NA	0	0	NA	NA	NA	NA	NA	NA	NA	NA	NA	NA	1	0	0	NA	NA	NA	0	NA	NA	0	0	NA	NA	NA	NA	NA
99	3,04	5,23	7,16	0,49	1,63	2,39	859,13	405,53	354,69	272,06	0,42	0,72	1,72	3,04	41,86	7,27	NA	NA	0	0	0	-1,3	-2,24	NA	0,49	1,63	2,38	NA	NA	NA	NA	42,03	72,5	1,73	-1,3	42,03	-3,09	NA	NA	0,22	NA	NA	0	0	NA	0,49	1,63	2,38	NA
100	4,52	20,54	1,73	0,07	0,87	1,84	139,58	48,63	62,5	61,31	0,78	3,54	4,54	49,01	77,97	10,83	3,53	12116,34	6,31	17,01	87,28	0,09	0,36	0,03	0	0,29	1,23	122,57	18,12	46,04	69,44	0,75	3,08	4,08	52,35	75,47	8,34	1,58	14548,2	26,29	17,6	65,78	-4,71	-35,65	-1,89	0	0,19	0,96	145,79
101	44,53	97	57,74	0,01	0,54	0,54	439,63	133,31	252,55	0	0,54	1,18	2,18	44,54	54,1	92,71	0,65	NA	0	0,01	0,02	14,76	25,19	23,72	0,31	0,82	0,84	584,9	122,66	239,46	6,43	0,41	0,71	1,71	14,76	41,4	67,96	0,91	NA	0	0	0	-21,36	-43,68	-39,64	0,08	0,52	0,54	675,48
102	5,55	5,55	6,73	NA	NA	NA	442,86	NA	NA	NA	NA	NA	1	5,55	0	NA	NA	NA	0	0	0	11,84	12,29	6	23,18	26,84	26,84	184,52	24,88	6,8	NA	0,04	0,04	1,04	11,84	3,72	317,84	NA	NA	0	0	0	22,48	24,06	19,23	15,16	15,19	15,19	311,34
103	15,14	50,32	6,8	0,19	1,1	1,26	163,96	80,86	95,71	15,54	0,68	2,25	3,32	65,49	69,91	29,97	1,43	15254,82	1,84	22,62	88,04	6,42	17,2	4,01	0,15	1,14	1,43	227,38	116,11	115,65	34,82	0,61	1,63	2,68	61,37	62,71	18,92	1,55	15517,55	0,98	34,33	76,44	-3,03	-7,78	-1,83	0,13	1,08	1,31	219,82
104	6,56	9,42	15,82	1,97	2,75	2,75	879,94	205,78	263,26	NA	0,3	0,44	1,44	14,5	30,34	23,16	4,31	8832	0	19,13	66,92	2,59	2,92	5,44	6,55	7,65	7,65	762,94	91,38	83,22	NA	0,11	0,12	1,12	12,06	11,06	66,09	5,8	11446	0	19,85	49,71	-0,41	-0,46	-0,8	7,04	7,66	7,66	712,15
105	3,47	5,25	3,21	0,07	1,18	1,2	337,64	110,09	52,21	2,27	0,34	0,51	1,51	54,9	33,85	35,01	1,04	NA	14,23	47,57	77,16	3,55	4,92	4,06	0,16	1,59	1,62	416,57	145,32	45,64	2,88	0,28	0,39	1,39	47,13	27,86	42,29	1,21	NA	13,57	34,69	53,09	2,11	2,99	2,73	0,03	1,77	1,8	471,93
106	1,7	22,81	0,45	0,17	1,1	1,1	96,55	77,79	84,03	NA	0,89	11,99	13,45	33,78	92,56	2,86	2,39	4187,88	0	8,49	153,28	0,23	5,89	0,1	0,14	1,03	1,03	157,54	132,93	148,98	NA	0,96	24,96	25,96	17,84	96,15	0,67	3,51	4495,88	0	7,62	154,33	0,15	1,53	0,03	0,11	1,1	1,1	74,03
107	16,51	44,32	53,7	38,08	99,83	99,83	1186,95	360	5,83	NA	0,63	1,68	2,68	16,51	62,74	26,32	1,98	NA	0	0	0	-0,9	-2,58	NA	NA	NA	NA	NA	NA	NA	NA	0,65	1,87	2,87	-0,9	65,17	-1,18	1,62	NA	0	NA	0	5,59	14,79	NA	6,72	22,16	22,16	3938,8
108	57,8	83,08	15,41	2,06	2,72	2,72	97,3	17,75	20,93	0	0,3	0,43	1,44	135,9	30,43	195,04	3,08	31563	6,4	20,82	51,18	35,08	49,33	19,78	2,81	3,19	3,19	205,24	21,48	25,33	NA	0,29	0,4	1,41	56,81	28,87	123,26	6,17	27849,67	15,12	12,25	31,14	33,6	38,98	21,16	5,84	7,06	7,06	229,23
109	6,24	6,34	58	68,44	68,44	68,44	1216,8	NA	48,86	NA	0,01	0,01	1,01	6,24	1,46	427,37	NA	NA	0	0	0	-13,93	139,47	-84,96	0,05	0,34	0,35	2220,22	410,56	955,77	13,8	1,1	-11,01	-10,01	-12,98	109,99	-7,33	0,46	-10603	21,47	5,8	-14,57	2,69	-41,56	5,05	0	0,11	0,38	682,62
110	0,68	2,2	0,5	0,02	0,58	0,74	265,48	57,88	73,64	17,62	0,67	2,17	3,22	15,07	68,96	9,9	0,83	NA	36,52	10,46	57,01	5,44	15,27	4,1	0,03	0,62	0,81	274,25	63,95	79,32	20,13	63,03	176,82	2,81	18,63	63,03	16,13	0,86	6181,74	30,47	6,69	35,26	7,92	20,49	6,9	0,11	0,69	0,86	317,21
111	18,13	46,55	8,72	0,44	1,39	1,54	175,45	91,77	96,86	14,39	0,61	1,57	2,57	60,72	61,05	35,39	3,17	24661,39	0	20,47	48,41	2,34	6,13	1,92	0,38	1,05	1,57	298,15	110,53	168,73	90,17	0,62	1,62	2,62	47,6	61,84	8,76	3,99	13997,57	0	37,08	87,94	5,37	14,91	3,66	0,68	1,19	1,49	248,3
112	13,94	53,27	7,33	0	0,55	0,57	191,98	63,88	80,35	2,94	0,74	2,82	3,82	23,12	73,84	31,22	0,59	26830,37	19,83	4,83	25,8	1,49	5,62	0,72	0,01	0,41	0,47	175,43	46,84	82,45	6,77	0,73	2,78	3,78	12,95	73,54	13,36	0,48	24102,22	19,1	5,52	31,01	5,68	17,65	2,49	0,01	0,49	0,54	159,43
113	27,44	42,97	18,53	0,84	1,04	1,04	246,47	17,83	87,85	NA	0,36	0,57	1,57	68,64	36,14	118,53	1,02	16306,86	0	27,82	45,37	24,09	26,96	16,49	3,49	4,48	4,48	249,06	25,85	26,21	NA	0,11	0,12	1,12	66,75	10,64	457,34	1,71	18743	0	29,19	46,66	33,37	37,57	NA	5,84	6,48	6,48	212,16
114	2,51	4,08	2,96	0	0,72	1,76	430,98	57,48	79,61	83,88	0,38	0,63	1,63	13,95	38,48	25,33	1,21	25231,24	0	13,5	58,19	2,62	4,52	3,11	0	0,96	1,62	432,36	98,76	102,77	68,39	0,42	0,72	1,73	12,69	42,16	22,78	1,24	25509,68	0	11,97	57,02	4,57	6,44	4,74	0	2,44	4,49	377,67
115	38,53	39,91	90,86	26,88	28,83	28,83	393,85	57,42	29,45	NA	0,03	0,04	1,04	38,53	3,47	1110,7	NA	NA	0	0	0	9,26	9,83	7,39	16,17	17,19	17,19	290,48	17,09	16,71	NA	0,06	0,06	1,06	9,26	5,82	159,12	NA	NA	0	0	0	17,55	18,95	NA	12,14	13,55	13,55	799,04
116	-68,77	100,45	-193,01	7,6	8,27	8,27	1024,47	40,72	60,71	NA	1,65	-2,4	-1,46	-68,77	168,46	-4	1,92	NA	0	0	0	23,41	215,25	27,9	0,94	1,64	1,64	433,84	179,93	254,35	NA	0,88	8,12	9,19	23,41	89,12	34,05	20,59	NA	0	0	0	3,65	15,19	NA	1,83	8,23	18,2	1029,73
117	-3,68	-24,26	-3,74	0	0,34	0,53	371,21	54,89	112,62	32,23	0,65	4,32	6,6	1,62	84,85	2,76	0,47	NA	32,02	5,39	64,44	-6	-60,63	-5,42	0	0,25	0,4	328,99	45,88	140,56	27,32	0,71	7,2	10,1	0,02	90,1	-0,1	0,32	26675,27	17,61	5,44	61,1	-10,01	-1230,08	-10,32	0	0,21	0,29	375,47
118	-21,31	-50,42	-26,38	1,68	1,73	1,73	411,02	12,3	257,32	NA	0,58	1,37	2,37	-21,31	57,74	-36,91	NA	NA	0	0	0	0,52	1,1	NA	1,87	1,89	1,9	NA	NA	NA	NA	0,53	1,11	2,11	0,52	52,55	0,99	NA	NA	0	NA	0	9,59	18,29	22,07	2,1	2,1	2,1	837,69
119	43,58	99,17	36,18	0,1	1,04	1,66	178,51	113,95	122,48	76,86	0,56	1,28	2,28	58,67	56,06	-41,57	1,78	2464,82	0	12,53	266,35	-8,9	-20,18	-2,96	0,11	0,89	1,51	120,98	38,3	51,1	31,81	0,56	1,27	2,27	28,65	55,92	-5,9	1,59	13897,62	0	12,48	113,35	0,78	1,31	0,37	0,01	0,91	1,71	170,59
120	21,57	32,49	13,54	0,06	1,43	2,51	229,12	91,53	67,31	74,35	0,31	0,47	1,51	58,33	33,61	89,46	2,71	13579,36	0	23,07	55,03	26,91	36,43	16,63	0,24	1,92	3,29	224,97	85,42	50,99	70,7	0,24	0,33	1,35	58,77	26,13	127,7	3,23	16240,08	0	19,69	45,54	22,52	27,96	15,85	0,22	2,47	4,06	256,08
121	4,08	53,15	1,43	0,47	0,87	1,06	128,22	43,19	109,05	21,3	0,92	12,03	13,03	31,78	92,33	8,77	1,71	NA	0	9,73	74,47	1,09	17,76	0,36	0,46	0,71	1	120,04	27,48	111,02	33,53	0,94	15,37	16,37	24,41	93,89	7,14	1,15	10522,33	0	7,69	73,52	3,45	43,09	1,17	0,37	0,54	0,92	123,45
122	-10,93	-1321,13	-11,52	0,04	0,7	1,24	384,42	180,09	295,43	159,21	0,99	119,79	120,82	0,7	99,17	-10,96	40,87	-1487,44	0	12,26	-826,85	0,02	1,97	0,01	0,22	1,73	4,55	219,99	59,78	46,5	132,99	0,97	96,36	99,09	19,39	98,99	0,13	187,67	15188,48	0	11,7	88,05	0,93	5,01	0,46	0,14	0,77	1,49	182,62
123	8,94	34,25	6,48	0,85	1,12	1,29	264,77	43,28	130,44	29,76	0,74	2,83	3,83	16,01	73,9	14,92	2,02	14402	13,12	5,13	29,12	1,53	6,06	1,24	0,86	1,13	1,28	296,18	54,1	152,27	29,67	0,75	2,97	3,97	8,65	74,79	7,65	2,52	11577	16,75	5,8	40,23	4,03	17,2	3,72	0,95	1,24	1,34	336,38
124	0,75	0,75	0,86	NA	NA	NA	416,73	226,59	NA	NA	NA	NA	1	0,75	0	NA	NA	NA	0	0	0	2,33	2,35	3,87	139,64	142	142	604,73	9,96	4,21	NA	0,01	0,01	1,01	2,33	0,7	330,91	NA	NA	0	0	0	17,43	18,33	75,5	20,02	20,34	20,34	1576,6
125	24,6	35,86	6,79	1,69	3,14	3,14	72,1	45,37	31,24	NA	0,31	0,46	1,46	49,98	31,41	78,29	NA	6612	0	7,01	43,63	0,77	2,09	0,28	1,55	1,56	1,57	133,11	1,3	83,35	0,23	0,63	1,73	2,73	51,81	63,31	1,21	NA	5906,5	0	18,67	93,75	7,38	20,21	2,57	0,81	1,19	1,21	126,61
126	3,97	11,42	5,26	0	0,41	0,73	483,93	73,05	54,87	59,57	0,63	1,82	2,88	11,42	65,26	10,67	0,83	27118,32	47,8	9,88	46,13	3,71	9,02	4,47	0,01	0,44	0,7	438,12	68,16	52,07	42,03	0,59	1,43	2,43	10,6	58,81	11,43	0,85	29063,38	42,12	8,29	37,99	2,93	7,06	3,38	0,01	0,7	1,36	420,06
127	21,84	69,3	13,47	0,55	1,02	1,05	225,17	NA	152,09	3,96	0,68	2,17	3,17	21,84	68,48	36,98	1,13	NA	0	0	0	11,25	54,89	7,38	0,56	0,83	0,83	238,76	9,5	187,75	NA	0,8	3,88	4,88	11,25	79,51	19,27	0,63	NA	0	0	0	16,78	61,16	8,06	0,49	0,75	0,8	174,87
128	9,84	12,97	7,75	1,87	2,8	2,8	287,3	57,71	62,12	NA	0,24	0,32	1,32	111,16	24,12	83,87	2,07	9222	0	79,75	95,42	-5,63	-6,51	-3,75	3,67	6,81	6,81	242,36	78,66	25,1	NA	0,14	0,16	1,16	115,95	13,59	79,96	3,08	9027	0	80,95	96,44	-92,43	-136,09	-44,92	0,89	2,44	2,44	176,91
129	7,82	70,82	2,14	0,03	1,26	1,26	100,09	96,74	78,61	NA	0,89	8,06	9,06	420,87	88,96	8,79	NA	4498,47	0	113,26	139,91	1,07	4,34	0,21	0,34	1,34	1,34	71,32	52,41	52,55	NA	0,75	3,05	4,05	399,92	75,32	1,42	NA	13213,11	0	78,14	107,54	17,17	48,92	5,75	0,22	1,61	1,61	121,8
130	1,98	3,08	0,63	0,59	2,07	2,57	115,35	48,21	32,55	16,52	0,36	0,56	1,56	79,28	35,73	66,22	2,66	16050,5	0	24,43	74,13	3,4	8,68	1,47	0,41	1,89	2,06	156,81	69,74	47,03	7,95	0,61	1,55	2,55	52,72	60,83	20,08	1,74	14788,5	0	21,25	79,58	17,52	36,7	8,16	0,74	2	2,08	169,52
131	1,42	5,83	1,22	0,02	0,17	0,83	313,41	14,15	52,62	62,97	0,76	3,1	4,1	27,97	75,62	14,87	0,87	12398,35	35,97	22,8	64,82	1,85	6,86	1,53	0,04	0,21	0,86	301,82	15,62	77,21	60,14	0,73	2,71	3,71	34	73,04	14,26	0,88	11180,77	23,68	26,66	76,19	2,07	6,98	1,28	0,16	0,33	0,84	224,6
132	14,04	25,31	4,86	0,39	1,28	1,8	126,33	35,4	43,72	22,92	0,45	0,8	1,8	55,08	44,53	42,49	2,11	20645,89	0	14,2	64	29,11	50,23	9,36	0,01	1,3	1,85	117,06	50,09	40,45	22,75	0,42	0,73	1,73	69,55	42,05	76,67	2,84	30079,83	0	13,01	49,27	26,45	69,71	9,3	0	0,9	1,19	127,96
133	4,88	8,38	2,98	0,18	0,8	1,5	222,42	39,46	52,79	45,1	0,42	0,72	1,72	35,42	41,75	33,97	1,27	NA	15,53	18,61	60,59	4,16	7,52	2,53	0,44	0,62	1,09	220,7	17,23	66,49	43,95	0,45	0,81	1,81	35,29	44,61	28,31	1,06	NA	12,31	13,27	46,28	0,68	1,32	0,39	0,49	0,68	1,05	208,94
134	-4,17	-4,65	-3,64	7,23	8,17	12,2	318,67	14,39	21,03	85,91	0,1	0,11	1,11	22,58	10,28	7,75	5,2	14346,88	0	23,36	96,19	-0,72	-1,14	-0,44	0,98	2,28	2,67	224,64	94,01	75,09	29,8	0,37	0,59	1,59	17,03	37,02	6,15	6,79	14944,11	0	10,95	76,69	17,66	23,53	NA	1,2	3,53	4,16	268,51
135	4,33	12,86	0,71	0,01	0,85	0,99	60,06	33,16	28,4	5,35	0,66	1,97	2,97	64,75	66,32	26,56	0,98	NA	18,22	9,94	77,05	2,6	12,69	0,9	0,04	0,86	1,01	125,99	80,6	81,5	14,88	0,8	3,89	4,89	33,29	79,55	12,84	1,04	NA	14,11	7,9	50,91	-29,89	-1274,32	-6,59	0,07	0,72	0,81	80,3
136	6,4	7,71	7,9	5,14	5,86	5,86	450,38	45,73	11,25	NA	0,16	0,2	1,2	25,2	16,94	38,97	5,51	5772,5	11,9	23,19	67,93	14,72	18,62	14,49	3,4	4,46	4,46	358,27	74,1	70,12	NA	0,2	0,26	1,27	27,36	20,96	71,89	6,73	18369	0	12,44	37,09	-11,73	-13,55	-20332	6,6	6,61	6,61	630680,96
137	0,9	12,11	0,28	0,01	0,77	0,78	115,63	79,04	90,34	0,62	0,93	12,52	13,52	25,63	92,6	2,11	0,27	2694,43	12,12	7,84	85,16	0	0,01	0	0,04	0,52	0,52	227,57	90,28	131,11	NA	0,88	7,29	8,29	36,08	87,94	3,99	0,24	3501,33	26,34	22,56	68,4	-114,06	121,26	-49,89	0,01	0,06	0,09	159,22
138	0,86	3,48	1,23	0	0,23	1,29	518,56	88,46	384,46	412,86	0,75	3,03	4,03	7,33	75,17	3,58	8,99	8769	0	9,18	68,92	-8,78	-65,48	-13,26	0	0,21	1,14	549,77	97,12	470,84	443,19	0,87	6,46	7,46	-1,4	86,6	-8,89	8,1	108,38	0	11,14	7124,34	0,14	1,1	0,19	0,02	0,14	1,14	478,65
139	3,27	17,22	1,8	0,01	0,92	0,99	201,33	126,1	129	9,47	0,79	4,16	5,26	9,55	81	9,26	0,72	32940,86	8,16	3,47	48,45	2,6	12,96	1,71	0,02	0,81	0,91	238,48	110,62	119,62	14,93	0,78	3,91	4,98	10,08	78,5	7,31	0,7	12566,42	21,27	3,53	33,83	3,83	19,9	2,66	0,03	0,85	0,9	252,13
140	1,77	-5,45	1,25	0	0,07	0,31	258,21	13,7	286,58	69,08	1,33	-4,08	-3,08	17,63	132,52	17,99	-0,2	26180,71	0	11,21	33,99	22,55	-471,1	10,19	0,24	0,56	1,86	164,5	12,96	51,57	68,08	1	-20,88	-20,89	46,7	104,79	41,76	1,56	44136,3	0	10,91	25,57	20,45	131,25	10,55	0,05	0,57	1,23	187,75
141	29,34	60	29,35	2,52	3,7	3,7	207,07	114,87	97,44	0	0,28	0,57	2,05	29,34	51,11	106,13	NA	NA	0	0	0	14,94	39,05	12,15	0,19	0,37	1,22	295,95	31,2	149,13	154,99	0,62	1,61	2,61	21,03	61,73	24,21	1,57	1630,5	10,78	4,95	21,19	14,21	28,5	13,61	0,06	0,4	1,7	348,66
142	19,53	79,19	7,8	0,05	1,36	1,36	145,81	138,02	105,83	NA	0,75	3,05	4,05	121,06	75,34	25,92	NA	11953,53	0	40,56	80,59	2,2	29,61	1,12	0,06	1,11	1,11	185,57	173,22	166	NA	0,93	12,44	13,44	85,02	92,56	2,38	NA	8006,13	0	42,22	96,19	3,72	42,56	1,97	0,15	1,12	1,12	192,85
143	15,15	20,88	6,26	1,8	3,21	3,86	150,72	34,02	24,14	15,9	0,27	0,38	1,38	34,77	27,41	103,75	2	26077,89	0	8,1	40,25	2,87	3,19	1,14	1,59	4,76	5,77	145,14	38,9	12,27	12,57	0,1	0,11	1,11	29,02	10,12	179,6	1,79	17932	0	10,43	65,13	2,57	3,18	1,44	1,06	1,84	6,05	203,5
144	-0,05	-0,31	-0,03	0,87	1,02	1,07	203,64	24,2	167,14	8,55	0,85	5,69	6,69	37,57	85,05	3,04	1,53	10054,46	0	20,99	89,41	0	0,04	0	0,84	0,98	0,99	270,86	31,75	230,76	2,75	0,88	7,53	8,53	17,3	88,28	3,09	0,93	6115,09	0	12,87	90,02	0,33	3,25	0,27	0,77	1	1,01	296,03
145	2,92	29,18	1,25	0,05	0,39	0,96	156,28	37,45	99,08	62,19	0,89	8,87	9,98	100,4	89,98	11,1	0,84	11976,52	6,22	41,73	89,96	1,27	11,14	0,56	0,05	0,38	0,91	161,24	37,81	104,63	60,96	0,88	7,72	8,8	99,31	88,64	6,37	0,77	12190,87	6,27	43,43	90,1	1,09	8,7	0,46	0,02	0,32	0,9	153,75
146	35,64	40,73	14,99	7,99	8	8	153,54	0,12	18,92	NA	0,12	0,14	1,14	35,64	12,5	285,26	NA	NA	0	0	0	1,04	1,92	1,39	3,97	4,23	4,23	483,29	16,03	44,1	NA	0,46	0,84	1,84	1,04	45,68	3,96	1,93	NA	3,77	0	0	9,81	15,65	7,92	5,04	5,3	5,3	293,96
147	7,09	12,3	6,42	0,01	0,15	0,42	330,88	6,59	51,91	16,73	0,42	0,74	1,74	65,12	42,39	31,61	0,85	22126,06	10,58	52,61	77,16	3,97	6,41	3,74	0,05	0,32	0,49	342,94	23,43	84,62	16,53	0,38	0,62	1,62	57,89	38,14	26,81	0,8	22943,12	9,05	50,8	80,01	5,4	7,3	4,91	0,11	0,19	0,45	330,65
148	5,03	67,61	1,36	0,02	0,88	1,16	98,41	47,24	49,31	15,76	0,93	12,45	13,45	184,81	92,56	21,82	0,99	26897,41	31,49	48,47	88,22	13,74	81,77	3,13	0,02	0,82	1,22	82,98	38,37	42,64	19,01	0,83	4,95	5,95	226,1	83,19	33,94	1,17	29403,29	22,01	48,41	85,69	-40,62	132,8	-15,55	0,01	0,26	0,5	139,31
149	20,37	29,91	2,3	2,6	3,01	3,01	41,29	5,29	12,98	NA	0,32	0,47	1,47	20,37	31,91	86,49	17,03	NA	0	0	0	56,45	71,11	11,65	2,28	2,37	2,37	75,15	1,37	15,31	NA	0,21	0,26	1,26	56,45	20,62	326,53	1,55	NA	0	0	0	14,89	15,39	5	11,38	19,06	19,06	122,16
150	-0,59	-2,11	-0,1	0,18	1,37	2,01	63,43	1,06	26,84	17,44	0,72	2,58	3,58	233,14	72,08	20,48	3,63	NA	0	40,61	91,67	42,4	71,85	11,73	1,02	2,66	3,3	100,75	NA	28,9	18,69	0,41	0,69	1,69	178,95	40,99	113,85	16,12	20962,55	0	37,8	69,64	-53,98	-141,9	-13,36	0,2	1,34	2,01	90,06
151	-4	-10,96	-2,04	0,62	1,76	1,76	186,17	83,85	45,84	NA	0,63	1,74	2,74	199,32	63,47	5,76	1,98	5053,9	15,17	103,71	124,16	-13,63	-36,03	-4,27	1,53	2,09	2,09	114,01	21,43	38,56	NA	0,62	1,64	2,64	286,91	62,16	-1,09	2,15	5719,9	0	94,13	115,09	-27,91	-117,96	-6,73	0,54	1,04	1,04	87,82
152	-2,96	-203,97	-6,39	0,21	0,25	0,31	788,66	28,85	758,47	48,85	0,98	67,75	68,93	12,65	98,55	6,04	0,02	10772,3	0	33,73	69,26	-19,43	-14503,58	-47,68	0,09	0,11	0,17	893,36	23,69	873,55	51,69	1	743,57	746,52	-2,5	99,87	-6,03	0	5578,64	0	41,54	143,71	-21,23	-4252,11	-42,4	0,03	0,08	0,1	726,84
153	7,68	28,82	3,94	-0,13	0,2	0,97	187,05	30,94	91,83	70,98	0,73	2,75	3,75	26,15	73,34	18,93	0,96	15069,5	22,47	9,47	46,5	7,4	24,53	3,88	0,26	0,57	1,58	190,98	21,44	44,07	70,19	0,7	2,31	3,32	46,61	69,84	20,23	1,46	7754,17	44,08	20,57	67,37	8,08	22,05	4	0,26	0,61	1,75	180,39
154	9,39	34,71	2,46	0,26	1,37	1,51	95,75	61,48	52,37	7,59	0,73	2,69	3,69	36,64	72,94	17,1	3,03	NA	10,82	7,15	66,35	3,93	22,24	1,63	0,13	1,09	1,28	150,79	86,76	90,74	17,42	82,31	465,39	5,65	23,08	82,31	8,38	1,66	NA	10,2	5,62	32,95	3,01	21,68	1,2	0,08	1,1	1,22	144,9
155	0,33	20,5	0,38	0,01	0,99	2,37	412,49	31,09	167,36	233,04	0,98	60,68	61,68	8,34	98,38	2,85	23,15	8215	0	9,05	64,86	1,8	50,27	0,86	0,02	0,6	4,04	172,71	22,56	36,12	135,43	0,96	26,88	27,88	14,58	96,41	5,17	9,44	12719,5	8,49	6,06	60,78	0,68	30,01	0,38	0	0,97	1,55	204,11
156	26,93	50,03	8,48	1,71	1,76	2,24	114,9	2,67	50,57	24,47	0,46	0,86	1,86	26,93	46,17	58,34	NA	NA	0	0	0	-140,79	393,44	-24,76	0,19	0,32	0,81	64,01	10,04	77,8	38,72	1,36	-3,79	-2,79	-140,79	135,78	-103,69	NA	NA	0	0	0	-18,57	30,62	-19,59	0,17	0,22	0,69	383,92
157	16,6	87,89	14,64	0,02	0,86	0,9	321,9	212,8	253,74	10,17	0,81	4,3	5,3	50,31	81,12	29,61	0,69	NA	0	29,74	54,34	NA	NA	NA	NA	NA	NA	NA	NA	NA	NA	NA	NA	NA	NA	NA	NA	NA	NA	NA	NA	NA	12,73	84,49	9,55	-0,18	1,78	1,93	273,17
158	0	0	0,01	0,16	0,88	1,27	685,37	78,05	49,52	42,09	0,17	0,2	1,2	2,4	16,51	33,8	1,06	10977,75	8,67	4,51	23,6	0,25	0,28	0,65	0,02	1,59	1,92	956,31	186,57	67,25	40,41	0,13	0,15	1,15	1,06	12,97	42,14	1,15	8918,25	5,49	2,12	9,62	0,29	0,37	0,86	0,52	8,1	9,11	1070
159	-0,09	-0,34	-0,03	0,31	0,82	0,89	138,72	51,05	100,32	6,81	0,74	2,88	3,88	28,85	74,24	3,12	0,76	4503,33	0	11	160,24	3,64	11,83	1,19	0,12	0,7	0,92	118,75	46,48	79,75	17,7	0,69	2,25	3,25	32,21	69,27	19,09	0,85	8103,88	0	9,32	62,7	2,17	7,74	0,69	0,45	0,87	1,02	116,26
160	9,45	34,57	14,27	0,51	0,87	0,87	289,86	25,73	213,5	NA	0,73	2,66	3,66	11,98	72,65	14,94	0,92	2264	0	3,82	15,61	11,91	25,37	8,76	0,45	0,46	0,5	267,93	0,29	83,99	3,63	0,53	1,13	2,13	11,91	53,07	75,72	0,82	NA	0	0	0	35,06	42,36	15,16	2,16	2,4	2,4	157,37
161	17,05	47,79	16,96	1,32	1,55	1,55	296,56	54,45	230,48	0	0,64	1,8	2,8	17,05	64,33	26,5	NA	NA	0	0	0	14,36	30,5	11,37	0,47	0,95	0,95	288,06	71,37	150,71	0	0,53	1,12	2,12	14,36	52,9	27,15	0,94	NA	0	0	0	4,28	17,84	3,98	0,73	1	1	339,24
162	0,07	0,28	0,03	0,07	0,34	0,99	183	19,79	74,54	49,32	0,75	2,97	3,97	6,93	74,79	14,12	1	20279,5	21,49	3,44	31,04	0,04	0,14	0,02	0,03	0,34	1,05	154,33	16,47	49,87	37,74	0,74	2,79	3,79	10,21	73,6	17,5	1,04	12001,44	28,73	4,31	37,14	0,57	2,11	0,24	0,01	0,16	0,83	152,28
163	2,17	120,33	1,93	0,04	0,8	0,81	324,95	240,75	314,67	2,43	0,98	54,41	55,41	3,09	98,2	2,35	0,09	22308	0	0,82	23,43	3,36	59,13	3,38	0,12	0,36	0,37	366,02	80,53	341,35	6,06	0,94	16,61	17,61	4,58	94,32	8,51	0,09	88689,5	0	1,23	6,07	12,19	65,29	9,44	0,14	0,38	0,39	281,89
164	-13,29	-603,72	-6,72	0,55	0,78	0,78	184,62	41,16	178,09	NA	0,98	44,44	45,44	-13,29	97,8	31,33	0,1	NA	0	0	0	16	97,08	7,09	0,38	1,15	1,15	161,31	103,79	133,25	NA	0,84	5,07	6,07	16	83,52	21,08	5,11	NA	0	0	0	8,96	29,84	12,23	0,93	1,41	1,41	496,94
165	1	2,42	0,38	0,25	0,88	0,96	140,48	33,18	52,96	4,24	0,59	1,42	2,42	37,71	58,67	35,03	0,98	NA	0	14,13	65,62	4,41	12,24	1,61	0,41	1,42	1,46	132,66	63,42	52,56	2,58	0,64	1,78	2,78	51,26	63,99	34,77	1,69	NA	17,88	17,07	61,36	27,4	74,26	NA	0,53	1,14	1,16	151,63
166	18,03	43,79	7,41	0,8	0,91	0,91	149,93	9,16	86,98	NA	0,59	1,43	2,43	21,21	58,82	57,91	0,88	NA	0	1,3	9,92	6,23	15,85	7,64	1,23	1,24	1,24	445,99	2,94	267,65	NA	0,61	1,54	2,54	8,59	60,68	31,5	1,59	NA	0	2,89	9,01	11,34	22,57	14,38	0,54	0,73	0,73	461,52
167	3,66	19,54	3,5	0,39	1,23	1,24	349,52	85,02	100,46	1,15	0,81	4,35	5,35	13,17	81,29	16,5	1,11	22288,57	0	9,11	41,28	6,23	29,13	5,92	0,32	0,82	0,83	345,84	78,05	156,23	0,93	0,79	3,68	4,68	13,61	78,62	26,88	0,87	31884,57	0	7,02	27,54	9,9	34,79	9,12	0,38	1,48	1,49	335,37
168	52,82	97,3	21,84	1,84	3,01	3,01	150,92	41,57	35,33	NA	0,46	0,84	1,84	159,71	45,71	127,68	2,62	NA	16,46	44,19	59,06	40,25	54,76	22,88	4,95	6,47	6,47	206,89	40,15	26,29	NA	0,27	0,36	1,36	117,54	26,5	162,7	5,15	18389,82	9,25	43,93	57,32	40,69	97,66	23,54	0,86	1,78	1,78	210,56
169	-9,79	-26,55	-4,99	0,24	1,21	1,58	119,21	113,12	115,8	43,35	0,63	1,71	2,71	13,31	63,14	-15,5	NA	NA	0	11,77	162,89	32,59	54,12	11,31	1,21	2,51	2,51	126,34	64,25	49,71	0	0,4	0,66	1,66	32,59	39,78	81,93	NA	NA	0	0	0	9,47	28,43	3,72	0,05	1,5	1,5	142,99
170	8,72	11,17	10,72	0,08	2,29	3,69	449,04	74,5	40,38	77,59	0,21	0,27	1,28	23,41	21,95	76,85	1,58	31220,21	7,04	18,08	44,58	12,38	16,61	17,81	0,5	2,28	3,13	523,51	98,08	48,09	69,8	0,24	0,32	1,34	24,68	25,45	76,13	1,63	27609,86	10,72	17,69	53,19	7,17	9,66	9,83	0,11	1,8	2,93	499,32
171	4,26	21,53	2,59	0,17	0,42	0,57	222,36	41,15	165,12	25,52	0,8	4,06	5,06	24,22	80,23	8,99	0,46	57004,67	0	12,16	27,14	3,3	18,31	2,82	0,22	1,02	1,04	311,28	136,06	143,96	3,73	0,59	3,3	5,56	21,94	82	12,28	0,54	23780,88	8,57	15,94	61,29	19,31	54,72	14,2	0,09	1,19	1,39	267,73
172	4,54	12,04	1,27	0,55	1,56	1,57	102,11	60,06	60,8	0,17	0,62	1,65	2,65	61,4	62,29	15,94	7,05	8447	0	15,91	79,41	41,86	66,56	18,38	1,23	2,32	2,76	159,81	61	55,86	24,91	0,37	0,59	1,59	78,39	37,11	124,75	26,28	20757	0	16,04	37,23	21,69	30,37	6,42	0,68	3,24	3,5	107,68
173	-3,02	-3,22	-26,65	3,39	3,69	3,69	3220,4	45,62	153,3	NA	0,06	0,07	1,07	0,85	6,14	100,49	1,16	NA	0	34,14	37,4	-2,97	-3,03	-23,68	36,11	38,67	38,67	2904,38	36,17	14,11	NA	0,02	0,02	1,02	1,63	1,88	387,36	1,23	NA	0	36,71	38,66	-1,57	-1,61	NA	20,83	21,87	21,87	2839,36
174	12,33	20,85	8,28	0,33	1,38	1,56	245,2	88,47	84,36	15,57	0,35	0,59	1,69	12,33	40,85	88,75	1,33	NA	0	0	0	-4,35	-7,29	-4,07	0,65	1,93	2,29	340,53	135,48	105,34	37,75	0,31	0,52	1,68	-4,35	40,31	50,58	2,14	NA	0	0	0	1,31	2,01	0,85	0,48	2,98	3,34	234,36
175	2,66	33,4	2,18	0,03	0,18	0,44	299,39	39,42	121,96	70,02	0,92	11,54	12,54	26,24	92,03	8,33	0,15	7918,8	49,58	19,34	65,38	2,63	23,99	2,06	0,06	0,23	0,53	284,98	44,3	118,5	74,72	0,89	8,12	9,12	29,74	89,03	8,82	0,21	10894,5	46,99	21,22	65,34	-18,64	137,23	-15,69	0,03	0,07	0,53	306,46
176	0,16	9,54	4,45	0,1	0,19	1,52	10195,78	565,34	6604,44	8904,55	0,98	58,92	59,92	8,05	98,33	0,16	NA	1751,8	0	220,46	90,17	1,62	3,75	30,3	0,01	0,13	1,75	6815,28	433,89	3614,84	6044,76	0,57	1,32	2,32	4,65	56,85	3,53	9,93	3655,36	0,97	56,83	51,42	0,94	2,54	7,48	0,04	0,07	1,44	2901,36
177	-6,07	11,93	-2,8	0,04	0,12	0,27	168,48	20,54	250,53	36,74	1,51	-2,96	-1,97	8,54	150,86	-4,03	-0,85	NA	0	6,74	93,13	-1,22	2,7	-0,27	0,04	0,26	0,49	81,23	25,58	116,49	27,31	1,45	-3,22	-2,22	22,25	145,11	7,96	-1,54	NA	0	5,24	47,75	36,95	1992,2	NA	0,55	0,87	0,87	179,84
178	8,65	9,93	2,87	5,41	6,72	6,72	121,07	19,1	14,58	NA	0,13	0,15	1,15	26,75	12,86	206,91	4,89	19742	0	6	35,79	0,18	0,51	0,19	1,29	1,31	1,31	391,23	5,72	249,36	NA	0,65	1,83	2,83	11,21	64,71	14,41	2,31	21209	0	11,86	50,4	-0,02	-0,1	-0,03	1,16	1,28	1,28	485,05
179	2,29	9,07	1,39	0,01	0,86	0,93	220,86	134,52	112,93	12,77	0,75	2,95	3,96	36,26	74,75	6,11	0,83	31712,97	20,83	20,56	82,55	0,41	1,32	0,26	0,01	0,83	0,93	225,96	123,29	99,88	15,52	0,69	2,18	3,18	38,07	68,6	5,16	0,87	29883,8	22,19	23,38	87,03	7,88	21,74	4,05	0,15	1,01	1,1	187,07
180	1,21	3,8	0,45	0,32	1,28	1,29	136,64	84,79	78,94	1,43	0,66	2,08	3,14	25,32	68,12	15,83	2,38	NA	7,17	9,02	67,03	-4,63	-20,85	-1,7	0,89	1,17	1,22	133,86	29,17	102,45	5,46	0,78	3,51	4,51	14,95	77,8	8,29	4,27	NA	0	7,2	64,53	-6,2	-35,21	-2,09	0,52	1,06	1,06	122,42
181	17,39	52,45	17,55	0,13	1,03	1,26	368,41	91,89	106,98	25,28	0,66	1,98	3,02	27,95	66,85	36,14	0,91	81864,82	0	10,66	26,53	9,95	32,28	9,68	0	0,47	0,59	354,16	87,52	186,96	22,66	0,67	2,19	3,25	21,18	69,19	25,35	0,51	94248,55	0	10,93	28,01	13,88	40,51	14,69	0	0,5	0,63	385,03
182	1,53	7,81	1,46	0,01	1,04	1,19	346,53	124	95,67	18,35	0,8	4,07	5,09	33,6	80,36	20,08	1,08	29833,86	19,74	30,45	64,55	3,36	12,64	2,4	0,01	1,03	1,21	259,84	75,49	52,18	13,56	0,73	2,76	3,76	43,41	73,39	26,15	1,08	31798,73	26,62	28,59	63,89	2,21	9,81	2,24	0	0,46	0,62	369,1
183	0,12	0,39	0,07	0,03	0,45	0,45	223,56	21,13	43,02	0	0,64	2,11	3,28	13,32	69,55	21,62	0,8	NA	42,99	8,09	42,88	0,13	0,49	0,11	0,02	0,18	0,18	313,86	29,5	84,89	0	73,06	271,15	3,71	12,2	73,06	19,8	0,44	NA	33,2	7,29	32,42	3,63	12,78	3,28	0,03	0,12	0,12	327,97
184	-4,74	78,82	-1,75	0	0,62	0,62	135,1	71,7	116,13	0,12	1,06	-17,64	-16,64	31,43	106,01	5,39	0,28	NA	0,01	13,39	81,9	15,18	65,04	5,77	0,06	0,68	0,95	138,34	55,36	89,17	24,51	0,77	3,28	4,28	54,04	76,66	30,21	0,93	NA	0	14,77	55,63	2,96	12,94	1,09	0,53	1,28	1,28	134,25
185	12,09	338,41	6,57	0,28	1,03	1,03	198,46	127,94	170,03	NA	0,97	27,07	27,99	157,58	96,43	13,36	0,75	5370,25	0	79,1	101,66	0,84	14,48	0,4	0,25	0,85	1,08	172,72	74,65	124,97	30,23	0,94	16,28	17,28	192,26	94,21	3,98	1,17	4522,91	0	90,83	114,6	1,5	14,45	NA	0,57	0,93	1,31	91,33
186	64	96,89	32,32	0,35	1,62	1,73	184,31	77,77	61,41	6,86	0,34	0,51	1,51	67,89	33,94	211,43	1,6	161813,57	0	1,96	4,29	61,53	97,23	31,08	0,59	1,87	1,94	183,88	85,01	66,42	4,6	0,37	0,58	1,58	65,13	36,72	189,42	2,18	337155,75	0	1,82	3,92	48,42	51,61	NA	5,03	12,86	13,33	246,95
187	11,69	14,23	4,68	1	2,6	4,18	145,97	38,43	24,03	38,47	0,18	0,22	1,22	58,01	17,83	86,91	3,34	23721,26	0	18,52	70,81	13,86	17,33	5,94	0,72	2,72	4,13	155,88	57,7	28,89	41,15	0,2	0,25	1,25	57,95	20,01	84,04	3,57	26732,31	0	18,88	66,48	17,05	20,68	7,2	1,44	3,3	5,01	153,71
188	4,04	14,67	2,37	-0,02	1,11	1,2	214,03	119,22	105,45	9,32	0,72	2,63	3,63	10,51	72,46	21,85	1,26	17307,3	0	3,79	25,4	3,45	9,51	2,39	0,19	1,17	1,29	251,84	110,55	112,81	13,08	0,64	1,75	2,75	11,98	63,69	23,63	1,31	16455,58	0	5,9	31,83	2,88	10,27	1,75	0,2	0,93	1,11	221,41
189	2,29	-9	3,03	0,06	0,22	0,58	481,52	48,51	274,54	107,2	1,25	-4,92	-3,92	9,68	125,48	10,85	-0,4	23604,2	4,7	9,74	31,72	2,23	79,57	3,46	0,19	0,44	0,71	563,92	64,14	142,44	72,93	0,97	34,64	35,64	7,43	97,19	7,15	0,04	20300,23	21,34	8,05	37,73	6,96	71,27	8,43	0,13	0,34	0,5	440,79
190	4,59	17,48	5,66	0,12	0,3	1,67	450,15	15,88	86,95	120,11	0,72	2,74	3,81	20,38	73,73	12,26	1,16	20188,5	0	19,47	60,42	4,29	14,19	4,8	0,2	0,5	2,48	407,08	15,69	52,51	105,18	0,68	2,25	3,31	20,65	69,74	12,56	1,26	19764,68	0	18,3	59,26	5,9	17,72	6,42	0,17	0,37	2,04	396,11
191	33,39	37,66	56,6	3,23	8,81	8,81	618,78	386,42	69,27	NA	0,11	0,13	1,13	33,39	11,35	294,12	NA	NA	0	0	0	9,92	10,67	20,02	5,69	14,13	14,13	734,57	419,51	49,7	NA	0,07	0,08	1,08	18,92	7,08	144,67	28,35	18306,88	0	18,18	38,51	-11,77	-14,69	-18,44	1,97	5,17	5,2	570,13
192	24,34	87,29	7,2	0,15	0,91	0,91	107,97	42,84	56,41	NA	0,72	2,59	3,59	80,96	72,11	46,48	0,9	33192,13	14,9	16,75	56,52	8,64	28,3	4,54	0,26	1	1	191,32	32,04	43,3	NA	0,55	1,81	3,28	58,13	69,48	31,72	0,84	23420	10,45	26,01	68,6	17,39	54,1	6,41	0,65	1,67	1,67	134,29
193	0,63	0,76	0,51	2,08	3,25	4,09	293,93	46,74	39,71	33,66	0,16	0,19	1,2	24,57	16,42	80,74	1,94	NA	0	19,28	68,49	0,74	0,87	0,49	1,21	3,61	4,63	244,76	74,94	31,16	32,18	0,15	0,18	1,18	28,21	15,15	75,33	2,16	15915,57	0	18,48	71,76	7	8,27	4,11	3,15	4,55	4,7	213,59
194	0,77	23,15	0,4	0,42	1,03	1,03	189,14	109,91	180,27	0	0,97	28,99	29,99	20,48	96,67	0,8	NA	NA	0	10,21	90,85	-4,94	3716,39	-2,85	0,46	0,99	0,99	209,8	110,04	207,79	NA	1	-753,59	-752,59	19,95	100,13	-4,93	NA	NA	0	10,28	94,35	2,08	108,4	0,84	0,65	1,02	1,02	145,99
195	-3,05	98,83	-3,64	0,11	0,28	0,78	436,11	13,34	44,08	40,43	1,03	-33,44	-32,44	24,5	103,08	4,87	0,95	13601,33	8,26	32,92	78,56	5,84	194,04	4,31	0,3	1,03	1,55	268,45	33,44	44,36	24,36	0,97	32,23	33,23	46,13	96,99	13,75	1,11	26727,74	0,5	29,71	56,6	7,66	70,42	4,62	0,33	1,1	1,59	219,38
196	0,45	2,54	0,56	0,09	0,34	0,35	463,17	78,56	318,27	5,39	0,82	4,7	5,7	14,51	82,47	11,72	0,4	12753,33	11,62	17,85	52,71	0,53	2,86	0,69	0,03	0,35	0,36	474,42	98,66	311,17	2,82	0,81	4,37	5,38	16,71	81,42	13,48	0,44	10839,55	0,07	21,09	56,42	4,45	21	4,87	0,15	0,54	0,55	398,16
197	0,38	5,16	0,27	0,06	0,24	0,32	179,11	43,84	236,55	17,82	0,92	12,53	13,61	0,38	92,65	0,41	0,1	NA	0	0	0	0,25	4,2	0,17	0,06	0,08	0,21	244,24	5,12	227,4	29,53	0,94	16,06	17,06	0,25	94,14	0,26	0,07	NA	0	0	0	-2,49	-123,3	-2,16	0,02	0,08	0,33	316,16
198	3,14	34,43	7,57	0,05	0,45	0,93	349,9	315,55	788,52	383,35	0,91	9,97	10,97	3,14	90,89	4,07	0,59	NA	0	0	0	1,58	37,12	2,09	0,02	0,14	0,24	481,69	53,32	455,89	49,63	0,96	22,52	23,52	1,95	95,75	4,74	0,06	35123	0	0,49	5,98	1,74	30,04	2,05	0,05	0,17	0,26	428,28
199	-5,63	-13,77	-5,28	5,97	6,37	6,37	342,56	9,26	23,37	0	0,59	1,45	2,45	-5,63	59,14	36,83	1,7	NA	0	0	0	-2,43	-4,93	-2,11	11,74	12,57	12,57	316,13	13,4	16,23	NA	50,62	102,51	2,03	-2,43	50,62	63,86	2,73	NA	0	0	0	-0,71	-0,83	-0,57	6,38	6,85	6,85	294,06
200	3,09	11,07	6,04	0,3	1,12	1,14	713,7	369,44	438,68	9,53	0,64	2,3	3,58	8,31	72,1	12,81	1,04	7172,2	1,73	10,21	103,8	2,87	9,17	5,5	0,08	1,19	1,21	696,19	483,95	428,55	6,28	0,63	2,01	3,19	7,25	68,68	13,11	1,32	17115,4	0,77	8,36	37,85	3,97	8,82	6,67	0,15	1,5	1,52	610,86
201	0,73	2,85	0,3	0,03	0,63	0,82	148,13	45,48	52,6	14,32	0,68	2,63	3,89	85,51	74,29	25,91	0,59	12028,43	18,09	34,41	82,47	5,09	15,6	1,92	0,02	0,55	0,75	137,46	38,97	50,31	14,57	0,63	1,94	3,06	101,21	67,37	33,46	0,65	13137,28	16,67	36,3	81,37	5,11	13,59	1,8	0,03	0,71	0,89	128,31
202	-51,23	136,32	-12,14	0,2	0,49	0,58	86,49	31,93	109,7	10,19	1,38	-3,66	-2,66	4,99	137,58	-33,16	-1,19	1684,8	8,22	13,32	393,1	18,93	-207,13	4,93	0,01	0,64	0,71	94,84	56,78	90,3	6,87	1,09	-11,94	-10,94	61,27	109,14	29,42	0,14	12514,4	0	11,03	53,35	3,76	168,57	NA	0,48	0,92	0,97	115,3
203	-54,96	-113,68	-19,28	1,94	1,94	1,94	128,04	NA	65,23	NA	0,52	1,07	2,07	-30,85	51,65	-106,4	NA	NA	0	8,46	-83,6	43,23	65,67	3,13	1,64	1,76	1,85	26,38	1,07	8,92	0,83	0,34	0,52	1,52	62,2	34,17	148	1,79	NA	0	1,38	20,6	30,63	41,7	2,37	2,91	2,91	2,91	28,14
204	-34,3	-106,04	-9,68	0,11	0,73	0,73	103,01	41,29	66,13	0	0,68	2,09	3,09	152,54	67,66	-43,1	0,62	8743,25	0	52,73	169,59	-13,82	391,35	-8,38	0,05	0,18	0,18	220,63	28,62	223,23	0	1,04	-29,32	-28,32	35,88	103,53	-11,93	-0,04	10198	0	30,13	121,59	5,92	304,65	5,41	0,08	0,19	0,19	332,84
205	-0,06	-0,34	-0,03	0,09	0,23	0,61	177,28	12,73	72,19	37,86	0,79	4,37	5,5	40,95	81,83	10,36	0,64	NA	26,15	19,92	79,71	6,68	100,74	2,92	0	0,25	0,48	159,36	25	75	23,96	0,92	13,95	15,09	17,06	93,37	21,39	0,5	30395,78	23,84	4,54	37,1	7,09	51,95	2,57	0,02	0,1	0,35	132,26
206	-29,15	-37,48	-41,51	0,57	1,55	9,2	519,8	41,41	42,62	330,75	0,17	0,21	1,29	41,66	22,23	-114,51	3,54	6402,83	0	100,83	158,45	1,05	1,55	1,98	1,15	2,35	4,53	688,04	167,07	139,78	309,03	0,29	0,44	1,48	67,38	32,65	22,89	10,47	7128,64	0	125,38	167,1	-26,02	-34,22	NA	1,95	4,84	9,67	396
207	0,86	2,27	0,45	0,08	0,77	1,33	189,73	72,19	26,21	59,76	0,62	1,64	2,64	43,64	62,1	10,77	1,7	21742,67	45,02	22,3	72,8	-5,03	-16,34	-2,85	0,04	0,81	1,31	206,18	93,56	34,04	61,78	0,69	2,25	3,25	38,05	69,21	0,88	1,66	17440,25	46,45	24,4	85,1	2,47	7,98	1,38	0,09	0,87	1,33	203,5
208	26,5	49	27,12	0,28	0,84	1,1	373,42	88,78	155,82	40,96	0,46	0,85	1,85	56,51	45,91	69,26	1,05	25932,63	1,53	30,69	56,15	17,02	164,63	15,67	0,1	1,33	1,59	335,06	111,39	90,81	24,04	0,9	8,67	9,67	38,1	89,66	20,32	1,27	11662,42	0,05	13,59	36,35	15,77	18,44	15,25	1,3	2,57	3,36	352,15
209	-19,16	-78,16	-9,72	0,11	0,65	1,96	185,28	34,63	63,73	84,6	0,74	3,02	4,08	49,1	75,49	-5,26	1,28	10798,78	0	34,65	98,44	-9,11	-141,77	-3,91	0,05	0,39	1,16	156,32	35,54	102,02	78,76	0,93	14,43	15,57	66,18	93,58	8,8	0,71	15340,83	0	32,33	88,14	16,29	72,7	3,92	0,15	0,51	1,46	87,54
210	-2,19	-5,83	-2,36	0,61	1,91	2,86	394,37	29,48	22,55	21,54	0,62	1,66	2,66	23,7	62,47	10,36	1,12	13167,61	0	27,97	78,65	3	7,29	3	0,96	2,4	3,4	364,08	28,67	19,84	20	0,59	1,43	2,43	29,81	58,79	20,07	1,16	15221,58	0	26,81	69,21	9,54	21,23	10,71	0,93	2,67	3,17	408,46
211	10,85	47,05	13,05	0,26	0,62	0,62	439,13	99,36	279,06	NA	0,77	3,34	4,34	11,03	76,94	17,35	0,38	39891	0	0,21	1,22	0,74	2,16	0,67	0,21	0,47	0,47	328,3	55,24	212,71	NA	0,66	1,9	2,9	0,88	65,51	14,42	0,5	NA	0	0,13	1,08	2,63	8,66	2,25	0,41	0,5	0,5	311,4
212	0,27	0,98	0,23	0,17	0,54	0,94	315,64	40,16	85,42	44,7	0,55	2,01	3,66	11,44	72,7	9,59	0,62	10874,1	19,93	9,66	85,82	0,3	1,62	0,43	0	0,26	0,76	524,48	62,03	162,05	122,39	0,62	3,33	5,42	11,17	81,53	8,84	0,38	14737,48	20,59	15,66	66,62	-0,04	-0,21	-0,05	0	0,08	0,83	440,17
213	0,18	11,88	0,06	0,04	1,37	1,37	115,68	108,3	81,35	NA	0,98	66,65	67,72	92,28	98,52	0,18	NA	10089,11	0	29,19	130,51	0,27	29,18	0,11	0,08	0,83	1,22	146,88	85,27	113,74	45,67	0,99	106,85	107,85	78,83	99,07	0,4	5,83	19435,96	0	31,7	76,52	0,32	17,73	0,08	0,03	0,55	0,97	96,13
214	38,68	82,26	7,23	0,42	1,15	1,95	68,18	24,95	34,18	27,62	0,53	1,13	2,13	161,49	52,98	73,54	55,38	8930,23	0	22,94	71,61	30,09	45,71	7,58	1,09	2,02	3,12	91,73	26,98	28,83	32,05	0,34	0,52	1,52	124,14	34,17	88,33	84,14	10132,14	0	23,7	70,41	24,71	41,02	6,7	1,21	1,83	2,82	98,75
215	1,24	1,25	0,77	44,63	44,92	74,34	225,87	0,89	3	89,37	0,01	0,01	1,01	29,37	1,35	92,02	NA	NA	0	17,41	193,72	-5,84	-6,06	-2,86	21,47	21,47	28,22	178,4	NA	6,25	42,22	0,04	0,04	1,04	28,53	3,54	-164,94	NA	NA	0	12,74	75,55	11,19	11,28	NA	73,18	74,14	123,82	437,61
216	27,55	49,68	13,34	0,88	1,65	1,65	176,75	59,56	77,15	NA	0,45	0,8	1,8	27,55	44,55	80,78	2,09	NA	0	0	0	32,7	37,88	18,47	1,79	4,92	4,94	205,67	85,07	27,18	0,45	0,13	0,15	1,16	33,42	13,7	322,66	2,63	NA	0	0,41	1,15	24,08	26,81	13,09	4,94	6,95	6,98	197,97
217	-10,28	-10,28	NA	NA	NA	NA	NA	NA	NA	NA	0	0	1	-10,28	0	NA	NA	NA	0	NA	0	14,86	76,32	8,02	0,09	1,08	1,08	196,5	154,48	156,46	0	0,81	4,13	5,14	14,86	80,53	18,69	1,5	NA	0	0	0	14,02	39,78	NA	0,07	1,31	1,31	191,9
218	-0,31	20,89	-0,12	0,03	0,8	0,8	142,02	108,93	140,56	NA	1,01	-69,32	-68,32	16,26	101,46	11,3	-0,06	NA	0	6,45	65,1	-19,5	-2600,69	-5,38	0,2	0,77	0,77	100,52	54,88	96,88	NA	0,99	132,38	133,38	13,72	99,25	-7,37	0,04	NA	0	9,17	136,57	NA	NA	NA	NA	NA	NA	NA
219	6	9,17	3,7	0,08	1,14	1,21	225,03	75,5	67,42	4,6	0,35	0,53	1,53	50,56	34,51	38,34	1,1	13373,14	1,68	27,47	71,55	14,1	18,83	7,24	0,69	1,96	2,08	186,85	53,98	42,43	5,62	0,25	0,33	1,33	52,08	25,07	82,79	1,47	15182,43	0,13	19,49	57,85	0,31	0,64	0,25	0,08	0,56	0,71	301,49
220	10,67	64,4	5,33	0,28	0,83	0,86	182,17	64,54	118,18	3,84	0,83	5,04	6,04	26,73	83,43	43,71	0,39	NA	0	8,02	41,17	-0,28	-1,4	-0,22	0,12	0,39	0,66	288,31	50,53	185,83	49,32	0,8	4,07	5,07	7,88	80,26	9,7	0,35	NA	0	6,46	50,27	11,99	47,92	12,27	0,04	0,12	0,37	372,46
221	15,54	44	6,91	0,09	0,71	0,71	162,32	59	86,38	0	0,65	1,83	2,83	16,58	64,67	43,07	0,69	116396	5,97	0,46	2,83	7,47	15,62	3,22	0,08	0,93	0,93	156,8	63,97	70,27	0	0,52	1,09	2,09	9,22	52,17	45,38	0,92	97151	3,1	0,75	5,03	11,07	25,38	5,52	0,27	1,16	1,16	181,4
222	-8	-13,6	-5,1	1,14	1,24	1,59	232,58	8,66	91,7	32,77	0,41	0,7	1,7	91,84	41,19	5,06	1,68	NA	0	63,62	94,69	0,97	1,54	0,82	1,3	1,39	1,81	307,09	9,97	110,07	46,45	0,37	0,59	1,59	88,8	37,29	12,61	1,89	NA	0	74,1	93,09	1,39	2,3	1,21	1,3	1,65	2,01	316,15
223	-0,37	-0,62	NA	1,48	2,08	2,48	NA	NA	NA	NA	0,4	0,68	1,68	-0,37	40,37	-0,92	NA	NA	0	NA	NA	-102,51	107,2	-16,78	0,05	0,18	0,35	59,59	14,9	115,1	19,62	1,96	-2,05	-1,05	-27,14	195,62	-49,26	-3,1	-1270,7	0	12,34	-427,98	-82,58	45,37	-13,45	0,06	0,14	0,28	59,27
224	0,6	1,83	0,72	0,03	0,43	0,56	437,69	114,04	283,65	38,06	0,66	2	3,03	3,94	67	12,41	0,53	11080,83	0	4	30,67	0,52	1,5	0,58	0,18	0,5	0,66	405,05	87,81	275,22	44,2	0,64	1,86	2,9	5,75	65,48	14,72	0,64	19080,67	0	5,82	26,63	1,28	3,73	1,33	0,08	0,51	0,74	380,59
225	12,62	39,3	2,2	2,01	2,01	2,04	32,56	NA	30,7	0,98	0,68	2,11	3,11	158,66	67,9	18,58	NA	NA	0	25,43	89,7	1,94	3,94	0,34	0,07	0,29	0,46	64,67	13,07	59,65	10,6	0,51	1,03	2,03	249,41	50,75	5,4	0,89	NA	0	43,97	97,11	13,27	29,77	NA	0,05	0,45	0,68	83,39
226	4,63	21,69	2,71	0,01	0,34	0,78	214,06	44,6	118,35	59,66	0,78	3,67	4,69	57,48	78,67	17,1	0,66	17379,17	17,99	31	78	2,69	13,08	1,36	0,01	0,33	0,65	184,16	30,39	67,14	31,73	0,79	3,86	4,86	58,65	79,41	19,43	0,69	18587,8	36,79	28,31	74,71	0,2	1,02	0,11	0,01	0,23	0,66	209,11
227	0,31	1,09	0,1	0,27	0,29	1,13	114,6	1,53	80,88	69,63	0,72	2,53	3,53	35,18	71,69	5,5	1,51	5370	0	10,95	287,95	3,35	8,19	0,85	0,49	0,49	1,31	91,8	NA	53,4	44,63	0,59	1,44	2,44	32,98	59,06	9,29	1,8	NA	0	7,47	80,77	5,14	10,03	1,26	0,39	0,42	2,43	89,49
228	11,79	49,79	5,71	0,02	0,71	1,19	176,81	88,24	128,89	63,81	0,75	3,15	4,22	35,93	76,33	22,2	2,05	NA	0	11,7	59,98	3,68	7,57	0,93	0,05	0,73	1,69	91,85	29,95	44,06	42,76	0,5	1,02	2,06	50,78	51,34	25,49	2,73	26673,08	0	11,88	73,69	13,65	21,75	2,75	0,09	0,79	2,5	73,36
229	-1,51	25,81	-0,43	0,14	0,81	0,99	103,99	68,92	102,99	19,11	1,06	-18,04	-17,04	78,02	105,87	1,09	NA	14921,75	0	22,66	97,99	-0,54	-3,8	-0,16	0,34	0,92	1,27	107,69	48,23	83,82	29,57	0,86	6	7	80,12	85,72	-0,63	NA	14899,75	0	23,86	102,39	-24,19	-114,46	-5,47	0,28	1,02	1,42	82,31
230	0	0	NA	1,17	1,21	1,21	NA	NA	NA	NA	0,83	4,8	5,8	0	82,77	0	NA	NA	0	NA	NA	0,87	8,54	1,54	1,11	1,11	1,11	648,8	2,2	576,51	NA	0,9	8,85	9,85	0,87	89,84	0,96	NA	NA	0	0	0	3,41	26,91	9,25	0,89	1,04	1,05	987,98
231	0,93	3,33	2,17	1,57	1,84	1,84	851,64	50,16	456,73	0	0,72	2,58	3,58	16,48	72,05	1,29	NA	9847,5	0	36,28	90,38	5,63	17,7	11,9	1,65	1,9	1,9	769,92	41,75	401,03	0	0,68	2,14	3,14	15,51	68,2	8,25	NA	11384	0	20,91	56,72	-2,95	-9,7	-16,73	1,82	1,91	1,91	2065,95
232	24,61	28,06	17,97	1,51	7,64	7,64	266,48	197,91	25,7	NA	0,12	0,14	1,14	45,02	12,29	225,07	14,38	20244,86	2,51	14,9	35,41	3,78	6,02	4,64	1,25	2,57	2,57	446,15	216,85	16,63	NA	0,37	0,59	1,59	17,76	37,16	16,45	14,18	10548,63	33,39	17,13	60,48	6,45	10,84	4,34	1,19	2,08	2,08	244,99
233	-0,26	-0,26	-32,73	NA	NA	NA	45694,68	0	0	0	0	0	1	-0,26	0	NA	NA	NA	0	0	0	-2,87	-3,13	-1,82	6,29	9,7	9,7	230,44	64,92	19,02	0	0,08	0,09	1,09	11,38	8,35	18,26	4,81	1376,5	0	9,02	75,41	12,04	19,47	6,84	1,75	2,09	2,09	206,91
234	-5,32	-6,26	-5,3	0,29	4,82	5,62	364,13	158,54	34,95	28,36	0,15	0,18	1,18	14,63	15,03	12,39	1,97	17299,92	0	19,9	86,49	-11,58	-14,33	-13	0,14	3,68	4,2	408,44	189,76	53,66	28,39	0,19	0,24	1,24	9,28	19,17	-28,15	1,92	14475,47	0	23,41	114,09	0,92	1,14	0,96	0,11	2,78	3,4	380,81
235	4,01	7,93	2,34	0,81	1,36	1,36	213,1	50,29	21,74	NA	0,49	0,98	1,98	26,3	49,44	26,28	1,24	8715,67	32,77	13,02	50,47	9,83	17,08	4,03	1,31	1,9	1,9	149,12	33,73	24,46	NA	0,42	0,74	1,74	31,24	42,45	51,39	2,15	10759,67	21,84	8,77	41,59	9,37	18,13	4,84	3,63	5,45	5,48	187,93
236	-0,17	-0,27	-0,13	0,24	0,54	1,29	262,8	25	84,17	63,59	0,34	0,52	1,52	22,48	34,17	6,7	1,16	11466,15	0	16,31	81,76	0,25	0,36	0,2	0,31	0,57	1,38	292,02	21,82	88,17	72,93	0,32	0,47	1,47	21,13	31,85	8,71	1,2	11669,09	0	16,75	81,09	0,43	0,63	0,3	0,21	0,43	1,44	255,72
237	1,5	3,67	0,71	0,03	0,54	0,92	173,61	46,79	96,42	36,6	0,59	1,45	2,45	24,17	59,16	13,74	0,89	11662,03	0	10,78	68,51	-1,18	-2,97	-0,55	0,2	0,87	0,97	169,31	61,84	94,74	9,47	0,6	1,52	2,52	20,52	60,37	6,79	0,93	9480,88	0	10,09	83,23	3,19	6,51	1,49	0,36	0,88	1,07	169,82
238	3,76	7,08	4,63	0,03	0,98	1,14	449,07	71,51	52,45	12,17	0,47	0,88	1,88	16,37	46,87	19,31	1,02	26850	20,96	15,51	57,47	2,97	5,02	3,74	0,06	0,98	1,13	459,35	66,76	47,48	11,27	0,41	0,69	1,69	17,83	40,93	21,48	1,02	24058,63	16,61	18,76	62,67	5,17	8,61	6,6	0,13	1,18	1,35	464,88
239	1,31	1,99	0,66	0,14	1,23	3,06	183,01	15,6	17,42	32,27	0,34	0,52	1,52	28,79	34,38	40,36	1,06	20979,17	0	13,78	62,24	1,31	1,99	0,66	0,14	1,23	3,06	182,51	15,6	17,42	32,27	0,34	0,52	1,52	28,79	34,38	40,36	1,06	NA	0	13,78	62,24	1,68	2,57	0,82	0,07	0,84	2,31	177,98
240	15,35	16,44	62,87	3,39	10,36	10,36	1495,12	670,02	96,09	NA	0,07	0,07	1,07	25,41	6,62	231,73	2,88	19636,5	0	41,22	47,23	7,32	7,98	30,47	2,8	8,64	8,64	1515,6	716,09	122,59	NA	0,08	0,09	1,09	18,52	8,32	87,95	3,13	21635,5	0	46,65	52,83	4,41	4,93	24,23	3,07	7,1	7,1	1998,39
241	0,01	0,07	0	0,01	0,59	1,07	121,43	35,95	60,28	43,89	0,87	6,41	7,41	24,51	86,51	6,73	1,41	17278,11	24,8	8,15	74,65	-0,11	-0,62	-0,03	0,01	0,76	1,13	105,02	38,04	49,2	28,37	0,82	4,53	5,53	30,59	81,91	6,88	1,8	16690,67	24,55	8,86	77,35	2,62	12,86	0,64	0,02	0,85	1,17	88,64
242	-1,11	-97,76	-0,79	0	0,56	0,87	260,8	141,2	254,08	79,73	0,99	87,01	88,01	9,37	98,86	1,01	0,08	10284,5	0	7,49	65,11	0,23	16,07	0,17	0,04	0,56	0,91	277,1	141,37	269,59	95,94	0,99	69,45	70,45	12,45	98,58	4,63	0,14	9408,2	0	9,3	63,3	0,6	24,52	0,56	0,07	0,63	0,94	340,31
243	1,38	2,08	1,48	0,17	0,62	1,68	391,28	54,03	120,34	130,17	0,34	0,51	1,51	8,47	33,74	22,29	1,4	NA	0	7,61	53,77	0,7	1,92	0,6	0,04	0,58	1,17	309,83	103,02	193,03	112,02	0,63	1,72	2,73	4,33	63,28	6,22	1,39	NA	0	2,16	43,21	2,46	3,44	3,28	0,07	0,83	2,31	486,98
244	-22,53	-54,35	-12,3	0,15	0,55	1,56	199,36	43,38	109,1	112,1	0,59	1,41	2,41	9,77	58,55	-36,37	3,35	7845,06	0	17,64	109,28	2,87	6,88	1,38	0,31	0,75	1,56	174,43	41,42	93,91	77,45	0,58	1,39	2,39	31,36	58,24	7,62	3,13	8095,33	0	13,65	85,32	4,31	10,08	2,39	0,34	0,71	1,59	201,9
245	23,33	31,09	18,91	0,01	1,98	3,11	295,83	93,24	43,89	67,2	0,25	0,33	1,33	42,78	24,97	115,39	2,13	26270,29	7,61	15,77	34,89	20,33	32,53	17,67	0,04	1,91	2,53	316,32	157,96	77,8	53,41	0,37	0,6	1,6	38	37,5	68,14	2,31	26430,31	11,32	15,35	34,98	18,01	23,81	15,42	0,1	3,03	4,24	311,62
246	-35,09	92,57	-57,08	0,01	0,23	0,23	593,75	170,58	772,94	NA	1,38	-3,64	-2,64	-5	137,9	-15,54	-0,31	1894,65	0	48,95	611,48	-4,89	12,73	-4,77	0,05	0,1	0,1	355,18	25,48	457,61	NA	1,38	-3,61	-2,61	33,99	138,38	6,62	-0,38	11825,31	4,06	37,93	91,52	8,85	-1933,49	NA	0,09	0,31	0,31	311,57
247	1,25	12,35	0,53	0,12	0,39	0,42	154,37	26,78	101,27	3,55	0,9	8,9	9,91	47,34	89,91	12,21	0,45	5804,39	0	19,5	64,22	9,49	44,15	3,32	0,08	0,27	0,33	127,23	14,54	68,71	5	0,79	3,65	4,65	51,48	78,51	28,72	0,49	12581,14	7,45	14,68	58,37	2,58	12,34	0,91	0,05	0,35	0,37	128,88
248	12,14	85	7,23	0,05	0,27	1,16	217,38	37,84	161,15	155,17	0,86	6	7	36,84	85,72	21,98	2,32	27756	5,07	14,71	50,59	11,75	85,03	6,42	0,08	0,52	1,1	198,99	68,14	151,33	89,96	0,86	6,24	7,24	22,64	86,19	21,13	1,4	20819,14	1,34	5,96	31,55	4,51	59,15	6,78	0,04	0,18	1,03	546,91
249	5,72	30,94	3,79	0	0,61	0,87	241,97	97,1	127,96	42,44	0,82	4,41	5,41	30,36	81,51	14,74	0,78	22574	20,8	16,33	68,26	5,1	22,51	3,54	0	0,63	1	252,71	98,06	120,39	58,85	0,77	3,42	4,42	25,89	77,36	15,18	1	19158,98	22,98	14,44	65,27	3,23	13,12	1,88	0	0,56	0,98	211,84
250	15,07	39,06	6,99	0,45	2,17	2,83	169,21	62,4	37,52	25,13	0,61	1,59	2,59	43,8	61,41	38,29	1,98	23251,44	24,87	13,32	49,79	15,6	42,23	7,55	0,25	1,06	1,49	176,1	55,02	60,35	31,4	0,63	1,71	2,71	42,43	63,05	35,35	1,3	25373,07	15,05	12,98	44,29	26,28	58,17	10,26	0,1	0,98	1,4	142,07
251	-15,18	102,74	-9,72	0,16	0,79	0,82	233,74	164,21	263,39	7,43	1,15	-7,77	-6,77	-9,36	114,78	-11,13	-2,5	-62265,33	0	3,73	-28,35	-22,24	39,48	-16,93	0,37	0,55	0,59	277,15	76,45	426,86	15,95	1,56	-2,78	-1,78	-12,17	156,32	-11,88	-7,71	-50248,17	0	7,66	-32,67	43,09	-71,52	20,58	0,13	0,57	0,62	173,87
252	4,28	37,09	3,01	0,05	0,69	0,72	257,12	106,83	146,73	5,43	0,84	7,25	8,67	30,42	88,47	14,56	0,54	22891,33	18,05	18,42	64,78	4,17	28,88	2,73	0	0,62	0,65	238,38	95,02	100,42	5,2	0,82	5,72	6,93	30,77	85,58	14,39	0,46	24347	29,66	17,42	69,68	8,93	49,04	5,77	0,01	0,92	0,94	235,39
253	5,3	81,5	3,39	0,13	0,43	1,74	233,4	27,84	93,3	124,21	0,9	13,85	15,39	58,13	93,5	12,1	1,85	15306,2	0	33,79	80,33	1,17	2,53	0,72	0,13	0,33	2,46	222,47	12,68	63,29	136,33	0,5	1,09	2,17	52,86	53,83	17,38	2,24	16739,53	0	31,59	83,49	-8,55	-20,16	-6,86	0,02	0,28	1,59	292,1
254	-5,35	-6,08	-5,1	0,39	2,02	7,74	347,83	64,05	39,29	227,63	0,12	0,14	1,14	-5,27	12,02	13,42	7,93	NA	0	0,08	2,59	4,17	4,83	3,75	0,87	2,69	6,99	327,79	79,68	43,73	190,62	0,14	0,16	1,16	4,17	13,63	66,57	15,3	NA	0	0	0	6,34	7,81	2,48	1,45	1,88	4,96	142,12
255	-9,06	14,47	-3,73	0,01	3,92	8,43	150,47	53,3	14,71	67,41	1,63	-2,6	-1,6	21,57	162,62	0,88	5,41	17663,87	0	12,63	88,06	-10,38	-13,19	-4,31	0	2,41	4,47	151,16	66,44	29,45	61,25	0,21	0,27	1,27	23,79	21,34	-6,36	6,56	17381,77	0	14,19	100,15	-6,22	-10,74	-3,04	0,19	1,23	2,16	177,57
256	-6,49	-7,24	-17,26	2,83	4,64	5,55	970,21	95,12	52,55	48,73	0,06	0,07	1,11	11,31	10,3	0,03	1,3	4718,58	0	47,31	108,02	-13,16	-14,92	-40,34	3,01	4,73	5,78	1116,02	97,2	56,68	60,43	0,08	0,09	1,13	4,05	11,81	-78,22	1,29	NA	0	52,75	136,72	-2,52	-2,9	-5,58	1,32	3,57	4,07	807,19
257	-14,13	117,23	-9,36	0,05	0,33	0,4	241,77	70,8	247	16,56	1,12	-9,3	-8,3	6,27	112,06	-3,1	-0,07	4246,17	0	13,52	127,98	1,23	1,81	1,27	0,06	0,97	1,43	377,32	96,38	105,01	49	0,32	0,47	1,47	17,12	32,15	38,92	1,2	5505,08	0	16,48	67,34	8,74	-136,44	2,61	0,02	0,39	0,45	108,82
258	-6,84	-6,84	NA	NA	NA	NA	NA	NA	NA	NA	NA	NA	1	-6,84	0	NA	NA	NA	0	NA	0	-2,19	-7,59	-1,05	0,42	1,63	1,63	174,21	127,46	105,66	NA	0,71	2,47	3,47	-2,19	71,18	-3,07	NA	NA	0	0	0	-37,93	-134,63	-28,02	0,86	2,03	2,03	268,91
259	9,97	93,58	10,65	0,04	0,49	1,05	390,02	105,18	237,17	133,88	0,89	8,39	9,39	16,43	89,35	20,51	1,1	29942,87	0	6,91	24,36	-5,32	-68,17	-7,34	0,06	0,9	0,98	501,91	233,86	275,85	22,37	0,92	11,81	12,81	3,66	92,2	11,37	0,98	9457	0	12,38	76,64	-3,42	-86,29	-3,47	0,08	0,56	0,61	368,75
260	19,69	36,14	17,81	0,73	1,34	1,89	330,11	62,28	102,85	57,79	0,42	0,77	1,84	41,92	45,52	61,45	1,6	21982,96	6,52	20,11	42,3	15	26,85	16,1	0,14	1,05	1,84	390,54	121,69	133,58	107,16	0,42	0,76	1,79	40,84	44,13	50,95	1,74	18491,38	4,4	27,72	49,6	7,01	15,08	7,54	0,26	1,54	2,3	391,25
261	21,95	30,89	9,98	0,67	2,48	3,67	165,47	73,76	40,66	49,35	0,29	0,41	1,41	76,54	28,93	77,81	8,72	23518,65	0,1	24,81	68,61	18,32	35,04	10,97	0,43	1,68	2,28	217,9	85,11	68,17	41,93	0,48	0,91	1,91	64,96	47,73	43,06	2,48	16692,66	0,04	27,92	67,1	24,66	37,7	14,03	0,62	2,67	3,4	207,1
262	-1,7	-36,66	-1,34	0,37	1,87	2,59	286,25	138,22	92,47	68,21	0,95	20,52	21,52	9,52	95,35	3,17	4,56	NA	0	8,8	68,73	2,31	28,81	1,18	1,75	5,34	5,8	186,91	100,78	13,17	13,2	0,92	11,5	12,5	9,92	92	7,55	7,27	NA	8,08	3,91	53,62	2,3	27,54	0,83	1,57	2,82	2,84	131,67
263	0,09	0,17	0,29	0,22	0,33	0,74	1153,09	22,2	187,08	76,9	0,46	0,85	1,85	4,84	46,02	6,02	0,95	25776,4	0,01	14,99	56,06	0,2	0,37	0,58	2,45	3,88	5,34	1065,28	40,49	28,11	41,82	0,46	0,84	1,84	4,52	45,7	6,58	1,13	29536,15	0,02	12,64	51,16	-4,54	-8,48	-13,95	0,43	1,25	3,48	1118,43
264	-1,69	-1,69	NA	NA	NA	NA	NA	NA	NA	NA	NA	NA	1	-1,69	0	NA	NA	NA	0	NA	NA	-10,56	-20,75	NA	0,97	1,34	1,34	NA	NA	NA	NA	0,49	0,96	1,96	-10,56	49,09	-7,57	1,5	NA	0	NA	0	18,72	65,44	NA	1,34	3,98	3,98	131,88
265	-8,25	-16,68	-37,01	0	0,12	0,24	1637,72	56,09	490,7	58,03	0,51	1,02	2,02	1,13	50,55	-8,23	0,75	10921,83	0	42,09	150,82	-3,68	-7,94	-10,48	0	0,14	0,29	1036,88	45,27	337,71	49,54	0,54	1,16	2,16	9,61	53,67	0,73	0,74	17050,44	0	37,86	91,54	-9,7	-25,7	-27,58	0	0,08	0,27	1034,73
266	-24,49	-171,47	NA	1,17	1,17	1,17	NA	NA	NA	NA	0,86	6	7	-24,49	85,72	-28,57	NA	NA	23,64	NA	0	0,92	9,65	0,58	3,11	3,11	3,11	231,73	NA	51,77	NA	0,32	3,38	10,51	0,92	90,48	2,86	NA	NA	9,57	0	0	6,3	45,03	7,06	3,54	3,66	3,66	407,92
267	0,12	0,18	1,09	1,29	1,38	3,17	3195,7	86,26	995,7	1802,89	0,32	0,46	1,46	0,12	31,59	0,39	NA	NA	0	0	0	-2,77	-4,34	-43,87	1,25	1,32	2,77	5769,69	152,03	2063,66	3024,68	0,36	0,57	1,57	-2,77	36,16	-7,65	NA	NA	0	0	0	7,35	11,28	27,13	0,96	1,72	2,87	1343,36
268	0,01	0,01	0,01	0	0,67	1,85	339,86	74,01	89,95	134,02	0,35	0,54	1,54	16,6	34,91	10,48	1,72	7409,25	6,4	15,45	80,79	0,01	0,02	0,01	0,11	2,54	3,55	683,02	362,66	124,33	152,51	0,23	0,62	2,71	8,83	63,07	10,7	1,75	7821	3,67	16,55	71,69	0,07	0,21	0,14	0,1	2,35	3,25	685,81
269	-0,03	-0,11	-0,03	0,74	0,93	1,4	283,71	36,8	199,5	95,46	0,71	2,48	3,48	-0,03	71,29	-0,05	NA	46,5	0	0	0	-0,05	-0,19	-0,05	0,64	0,82	1,34	345,05	43,81	254,05	135,32	0,75	2,95	3,95	26,41	74,68	-0,06	NA	2852	0	25,08	97,32	13,48	49,89	9,24	0,8	1,05	1,37	249,49
270	0,06	0,09	0,05	0,09	0,61	1	285,37	39,28	76,46	30,36	0,35	0,57	1,63	26,53	38,55	15,26	0,96	20266,23	0	20,7	78,62	-1,1	-2,2	-1	0,12	0,75	0,96	330,89	77,88	123,33	26,48	0,48	0,96	2,01	22,6	50,19	9,03	0,95	19374,22	0	21,54	82,53	0,14	0,22	0,13	0,09	0,54	1,05	345,79
271	4	10,14	1,5	0,27	0,78	1,34	136,92	34,72	69,21	39,91	0,59	1,49	2,54	91,96	60,61	27,08	1,44	11359,78	0	33	107,58	0,21	0,7	0,13	0,14	0,32	1,07	221,52	24,2	136,05	103,33	0,7	2,3	3,3	64,37	69,69	12,35	1,08	14206,7	0	39,05	92,38	1,78	5,44	0,8	0,31	0,55	1,18	163,83
272	-13,76	-228,94	-2,84	0,05	0,78	1,03	75,3	1,51	68,03	17,44	0,94	15,64	16,64	95,35	93,99	-13,52	1,96	4070,6	0	22,51	81,97	2,46	54,27	1,58	0,17	1,05	1,7	233,87	44,2	68,4	45,19	0,95	21,08	22,08	39,87	95,47	3,72	1,43	8018,22	34,47	24,04	81,54	-0,46	-10,8	-0,29	-0,08	0,61	1,53	230,44
273	-5,71	-12,06	-15,57	0,04	0,79	0,79	995,44	343,42	460,24	NA	0,53	1,11	2,11	7,79	52,67	-10,84	0,84	NA	0	36,81	129,46	-1,82	-5,54	-5,95	0,02	0,98	0,98	1190,79	674,08	702,69	NA	0,67	2,05	3,05	8,62	67,21	9,01	0,97	NA	0	34,14	56,73	-15,85	-56,36	-24,28	0,15	0,67	0,67	557,55
274	28,39	53,44	9,6	0,76	1,57	1,57	123,39	45,21	47,12	0,08	0,47	0,88	1,88	96,16	46,87	76,04	1,97	609372	7,64	22,91	56,06	26,7	37,52	10,52	1,85	2,43	2,43	143,41	23,63	39,91	0,07	0,29	0,4	1,41	85,25	28,83	130,3	2,34	15202,43	0,42	23,07	52,73	28,41	48,03	7,79	0,68	1,52	1,52	99,77
275	-15,16	NA	-7,04	NA	NA	NA	169,59	120,86	NA	0,07	NA	NA	NA	290,8	0	NA	0	8435,36	0	142,15	153,97	-16,04	NA	-5,87	NA	NA	NA	133,33	83,92	NA	0,22	NA	NA	NA	279,17	0	NA	0	10890,5	0	108,13	120,01	22,32	40,44	NA	0,16	2,03	2,03	196,99
276	4,23	9,32	2,21	0,08	0,58	0,92	190,93	47,27	58,74	33,17	0,55	1,2	2,2	20,42	54,6	17,32	0,92	33751,18	22,54	8,47	61,38	5	12,38	2,63	0,1	0,61	0,95	191,13	45,13	59,6	30,27	0,6	1,47	2,47	20,28	59,59	14,77	0,95	25434,52	23,71	8,02	60,38	9,75	19,66	4,7	0,12	0,5	1	175,39
277	89,24	95,92	14,21	15,48	21,05	21,05	58,13	14,01	2,52	NA	0,07	0,07	1,07	89,24	6,97	1294,11	12,57	NA	0	0	0	76,98	94,39	22,35	3,76	5,71	6,04	105,7	31,53	16,18	5,46	0,18	0,23	1,23	76,98	18,44	431,19	12,74	NA	0	0	0	66,48	95,55	15,62	2,06	3,41	3,42	85,51
278	0,05	0,15	0,04	0,15	1,4	1,4	283,74	237,58	189,98	NA	0,68	2,11	3,11	32,13	67,88	0,07	NA	NA	0	24,94	98,45	6,73	64,15	8,72	0,17	0,59	0,59	471,59	131,22	300,19	NA	0,9	8,53	9,53	9,8	89,51	13,19	0,53	26517	20,73	3,98	16,69	1,84	12,56	1,81	0,07	0,34	0,34	358,13
279	-1,48	-169,25	-1,79	0,45	0,91	0,91	440,21	194,72	430,37	NA	0,99	113,04	114,04	-0,18	99,12	-1,5	0,09	NA	0	1,57	-747,7	0,25	29,2	0,15	0,28	0,99	0,99	220,33	152,62	216,05	NA	0,99	115,93	116,93	0,25	99,14	0,25	0,45	NA	0	0	0	0,04	4,79	0,07	0,27	0,99	0,99	617,36
280	-0,52	-5,38	-0,7	0	0,31	0,73	488,81	66,08	123,79	92,55	0,9	9,36	10,36	6,91	90,35	6,55	0,82	19314,43	51,93	9,95	52,18	0,12	1,28	0,15	0,02	0,27	0,72	479,9	60,83	153,31	107,19	0,91	10	11	8,5	90,91	7,42	0,78	23318,35	46,43	11,05	46,47	0,49	5,25	0,38	0	0,14	0,48	280,25
281	-0,98	-1,79	-0,61	0,09	1,58	2,73	226,87	107,29	72,26	84,13	0,4	0,74	1,82	10,01	45,13	8,16	5,39	47070,44	0	6,83	30,65	-14,96	-35,97	-6,52	0,01	0,85	1,66	158,58	66,65	74,66	65,95	0,56	1,34	2,4	-3,11	58,41	-17,4	3	24581,32	3,35	5,16	47,03	7,02	14,04	7	0	0,88	1,92	362,72
282	-0,66	49,66	-0,48	0,01	0,4	0,69	262,05	56,73	101,83	43,39	0,87	-65,58	-74,99	7,73	101,33	11,18	0,49	26163,61	21,12	6,02	57,5	0,6	3,1	0,38	0,01	0,39	0,76	229,14	46,44	64,02	45,95	0,68	3,53	5,18	9,38	80,7	11,17	0,57	31342,91	27,27	5,53	49,55	-2,7	-14,7	-1,69	0,01	0,35	0,79	228
283	0,04	0,13	0,07	0	0,6	1,18	630,83	252,44	419,87	246,78	0,69	2,18	3,18	19,33	68,57	8,05	1,63	19166,53	0	33,33	73,95	-0,55	-1,98	-1,46	0,02	0,53	1,17	958,76	343,67	617,26	440,11	0,72	2,58	3,58	16,28	72,08	4,74	1,75	16986,35	5,89	44,33	77,8	0,3	1,21	0,68	0,01	0,53	1,2	826,59
284	-9	27,43	-26,73	0,44	0,65	0,65	1083,73	288,94	1413,26	NA	1,33	-4,05	-3,05	-4,83	132,82	-3,6	-2,26	965	0	12,4	490,47	0,7	-1,62	1,16	0,01	0,5	0,58	601,4	410,31	846,6	69,53	1,43	-3,27	-2,29	6,53	143,59	2,2	-2,46	8157	0,01	9,63	58,76	14,67	-117,36	9,6	0,27	0,8	0,8	238,34
285	1,02	3,98	0,47	0,17	0,48	0,65	169,22	28,14	73,54	15,45	0,74	2,92	3,92	11,59	74,47	8,93	0,71	7433,79	27,9	4,9	80,02	0,77	2,99	0,35	0	0,45	0,67	166,48	42,89	72,49	21,3	0,74	2,88	3,88	7,88	74,23	11,72	0,69	14059,44	29,52	3,25	43,54	NA	NA	NA	NA	NA	NA	NA
286	7,58	18,91	4,33	0,47	1,17	1,64	208,48	70,94	101,56	49,06	0,6	1,49	2,49	49,93	59,92	25,15	2,88	21934,22	0	24,19	69,65	3,86	8,65	3,37	0,38	0,96	1,82	317,28	77,3	134,59	118,23	0,55	1,24	2,24	49,73	55,39	22,41	2,61	20265,63	0	39,98	76,08	7,69	15,35	4,52	0,37	0,97	2,02	213,91
287	6,8	19,48	4,19	0,19	0,6	0,68	224,96	53,53	132,93	11,62	0,65	1,86	2,86	78,77	65,07	30,23	0,62	17896,46	0	44,36	75,19	10,13	29,61	7,99	0,63	0,9	0,94	287,07	48,22	175,3	6,36	0,66	1,92	2,92	64,29	65,8	32,91	0,85	21035,23	0	42,72	66,47	14,92	36,22	10,8	0,82	1,1	1,14	263,52
288	12,96	-19,06	33,99	0,04	0,29	0,41	957,46	332,22	1584,02	203,37	1,68	-2,47	-1,47	23,38	167,98	9,74	-2,22	6335,25	0	27,35	75,78	7,54	-14,57	20,37	0,07	0,33	0,49	983,18	339,65	1472,84	236,13	1,52	-2,93	-1,93	17,37	151,74	6,67	-2,02	14798,33	0	26,56	46,79	6,35	-12,68	17,97	0,11	0,34	0,49	1030,24
289	-4,81	-91,39	-3,09	0,02	0,32	0,41	234,42	65,74	128,48	19,37	0,94	17,88	19	15,89	94,74	16,1	0,09	24400,86	36,75	13,29	51,1	11,39	64,1	5,68	0,01	0,35	0,48	181,64	49,8	84,92	18,09	0,82	4,59	5,63	38,01	82,23	30,81	0,3	31437,1	33,06	13,28	44,08	6,09	27,7	3,1	0,02	0,41	0,42	185,37
290	14,16	24,89	7,49	0,02	1,83	1,87	193,09	127,79	59,47	2,81	0,43	0,76	1,76	50,18	43,11	44,14	2,03	35625,13	5,8	19,05	59,88	12,9	21,35	9,92	0,09	2,14	2,15	279,83	190,39	90,47	1,85	0,4	0,65	1,65	48,06	39,57	45,89	2,47	24384,67	0,94	27,02	58,16	6,5	10,87	5,72	0,05	1,69	1,85	320,02
291	0,34	1,4	0,08	0,02	0,14	1,18	85,67	4,48	47,59	50,23	0,76	3,1	4,11	84,64	75,64	18,46	1,08	13478,12	0	19,79	88,37	1,23	6,16	0,41	0,08	0,15	1,25	120,1	3,58	72,88	81,27	0,8	3,99	4,99	73,31	79,97	11,15	1,41	12468,54	0	23,78	90,34	8,65	34,61	2,06	0,44	0,57	1,15	86,93
292	-2,7	-2,7	NA	NA	NA	NA	NA	NA	NA	NA	NA	NA	1	-2,7	0	NA	NA	NA	0	NA	0	3,62	4,39	3,54	4,11	4,77	4,77	356,24	40,42	60,78	NA	0,18	0,21	1,21	75,27	17,58	20,58	NA	237,6	0	70,13	1490,57	2,34	2,91	2,74	4,22	5,39	5,39	425,08
293	-2,29	-3,74	-1,49	3,37	7,84	8,32	237,57	45,22	10,13	4,99	0,39	0,64	1,64	13,63	38,86	26,45	1,49	31064,67	3,93	10,36	58,95	-13,7	-27,08	-12,86	1,67	2,33	2,48	341,74	34,72	52,59	7,73	0,49	0,97	1,98	69,95	49,41	-6,35	1,32	3153,24	2,76	78,54	106,21	3,34	6,41	1,8	1,7	2,25	2,3	196,32
294	-9,32	-9,55	-6,07	39,7	40,58	41,39	188,85	4,96	5,66	4,68	0,02	0,02	1,02	-9,32	2,42	-385,84	NA	NA	0	0	0	NA	NA	NA	NA	NA	NA	NA	NA	NA	NA	NA	NA	NA	NA	NA	NA	NA	NA	NA	NA	NA	-5,77	-23,89	-20,59	0,07	0,07	0,07	1299,49
295	2,1	16,66	1,11	0,03	0,3	0,6	193	26,43	100,4	45,86	0,87	6,92	7,92	25,81	87,37	9,46	0,45	14758,82	32,11	12,54	65,68	2,48	19,68	1,59	0,01	0,66	1,01	233,01	67,46	90,09	51,47	0,65	5,15	7,93	23,64	87,39	11,11	0,48	13955,85	23,64	13,54	68,8	1,63	12,02	1,23	0,01	0,82	1,2	273,95
296	-16,26	-131,07	-9,1	0,39	0,44	0,44	204,29	8,6	176,5	NA	0,88	7,06	8,06	-16,26	87,6	-12,85	0,2	NA	0	0	0	0,87	20,06	0,42	0,04	0,92	0,92	176	146,15	147,51	NA	0,96	22,08	23,08	0,87	95,67	5,16	0,35	16239	10,92	0	0	-0,03	-2,25	NA	0,58	1	1	258,34
297	16,35	19,34	11,34	1,54	3,7	4,06	253,17	82,44	12,13	13,93	0,15	0,18	1,18	39,47	15,46	122,79	2,26	11786	10,45	16,03	53,36	22,6	30,36	15,28	1,16	2,4	2,45	246,09	76,46	48,74	3,37	0,26	0,34	1,34	46,07	25,56	101,64	1,99	17529,2	5,32	15,86	39,87	13,21	14,53	10,01	3,95	6,23	6,61	275,82
298	0,21	1,02	0,12	1,1	2,25	2,73	197,47	71,26	62,19	30,13	0,79	3,74	4,74	36,26	78,9	3,52	5,23	NA	0	19,5	91,33	0,91	4,42	0,46	0,82	1,81	2,4	182,16	66,44	67,47	39,95	0,79	3,84	4,84	39,3	79,34	3,45	6,03	6773,32	0	13,87	63,27	0,42	2,16	0,22	0,72	1,8	2,05	191,5
299	-6,84	-7,52	-7,91	6,53	7,2	9,98	422,39	13,25	19,83	55,93	0,09	0,1	1,1	62,06	9,05	-46	1,78	8623,83	0	79,73	103,13	2,92	3,36	3,11	6,18	6,63	8,35	387,47	10,68	23,57	41,04	0,13	0,15	1,15	70,13	13,08	41,08	1,86	10778,59	0	71,55	90,74	4,43	5,04	4,52	7,54	7,84	9,66	371,77
300	0,06	0,16	0,07	0,1	0,34	0,34	458,22	66,18	271,88	NA	0,65	1,89	2,89	12,2	65,43	39,11	0,5	30681,83	0	15,25	30,4	-5,78	-14,82	-5,94	0,29	0,37	0,37	374,11	17,51	210,93	NA	0,61	1,56	2,56	4,56	61,01	54,05	0,54	27128,83	0	10,63	22,6	-4,98	-21,68	-4,76	0,33	0,43	0,44	348,24
301	-20,93	-955,22	-28,99	0,44	0,53	0,53	505,55	0	485,76	0,05	0,98	44,64	45,64	-10,57	97,81	-2,11	0,05	-3854	0	14,34	-162,14	31,52	93,98	23,54	0,71	0,79	1,14	271,82	0	178,53	64,4	0,66	1,98	2,98	39,87	66,46	56,57	1,42	5639,5	0	6,23	54,01	43,3	76,47	26,15	1,13	1,58	1,83	219,8
302	-97,83	-432,45	-42,06	0,29	1,19	1,19	156,93	89,42	99,32	NA	0,77	3,42	4,42	-82,72	77,38	-118,75	1,51	NA	0	6,5	-19,6	11,07	23,46	7,72	0,93	2,03	2,03	254,05	119	107,99	NA	0,53	1,12	2,12	16,67	52,82	25,74	4,44	20704,5	0	3,91	28,86	-27,36	138,14	-17,18	0,14	0,71	0,71	228,54
303	0,77	-2,65	2,5	0,41	4,06	4,06	1179,62	127,81	61,77	0,01	1,29	-4,43	-3,43	0,77	129,14	5,93	1,21	NA	25,02	0	0	2,1	-7,72	6,22	0,6	3,43	3,43	1076,59	156,15	86,99	0	1,27	-4,67	-3,67	2,1	127,22	7,1	1,28	NA	19,61	0	0	4,13	5,96	NA	0,66	3,84	3,84	842,44
304	6,02	75,41	2,81	0,15	0,72	0,83	170,34	78,21	136,27	14,69	0,92	11,53	12,53	43,6	92,02	12,44	0,54	9837,09	3,65	17,54	122,76	0,24	3,03	0,14	0,12	0,51	0,7	216,84	71,35	183,67	35,69	0,92	11,78	12,78	37,17	92,18	8,71	0,33	11773,67	2,38	22	119,23	0,58	5,95	0,28	0,03	0,5	0,68	177,64
305	1,89	2,08	2,29	8,39	11,54	12,33	442,8	96,83	30,78	24,89	0,09	0,1	1,1	34,18	9,1	87,67	7,1	NA	0	39,17	79,17	6,31	7,09	6,79	6,87	8,76	9,53	391,56	63,57	33,63	26,16	0,11	0,12	1,12	40,34	11,07	102,82	5,27	22105,65	0	36,6	71,73	7,34	8,11	6,81	6,98	9,46	10,71	338,08
306	9,49	65,65	6,9	0,21	0,83	1,04	265,5	112,04	180,39	37,05	0,85	5,89	6,92	29,6	85,55	16,83	0,95	19622,75	0	14,63	51,22	11,16	46,16	6,84	0,07	0,87	1,14	223,09	115,2	144,46	40	0,75	3,11	4,14	36,13	75,82	22,66	1,28	26027	0	15,3	53,22	-8,17	-66,99	-6,34	0,08	0,92	1,03	282,32
307	-4,58	-4,59	NA	NA	NA	NA	NA	NA	NA	NA	NA	NA	1	-4,58	0,27	NA	NA	NA	0	NA	0	-4,89	-1357,65	-3,31	0,04	0,23	0,23	246,26	2,85	242,34	NA	1	276,42	277,42	-0,13	99,64	7,25	0	NA	0	3,22	34,44	-2,64	114,95	-1,93	0,53	1,66	1,66	266,55
308	7,75	10,1	3,94	1,51	4,01	4,01	185,45	106,4	42,61	0,35	0,23	0,3	1,3	10,1	23,3	43,88	12,26	NA	0	1,19	14,89	14,59	16,52	9,47	4,25	7,35	7,37	236,28	84,55	27,27	0,39	0,12	0,13	1,13	15,46	11,67	143,25	6,48	11613	0	0,56	3,72	1,3	1,69	NA	1,27	3,54	3,66	203,5
309	17,51	86,93	8,15	0,16	1,15	1,43	170	76,73	79,68	22,63	0,8	3,97	4,97	37,64	79,86	36,4	1,07	26359,19	2,93	9,38	36,41	14,15	80,13	6,45	0,03	0,85	1,02	166,01	96,51	92,32	20,51	0,82	4,66	5,66	34,97	82,34	27,41	1,04	26956,07	17,3	9,5	36,82	19,21	84,51	8,92	0,12	0,99	1,23	169,1
310	0,72	2,13	0,74	0	0,93	1,1	376,62	173,21	175,72	41,92	0,66	1,95	2,95	12,46	66,13	5,99	1,23	23653,67	18,51	12,11	65,93	0,94	2,38	0,82	0,01	1,04	1,23	316,45	167	134,83	34,32	0,6	1,52	2,52	13,14	60,33	6,58	1,44	25587,08	14,52	10,61	69,29	0,86	2,02	0,77	0,01	0,92	1,22	326,41
311	31,61	44,45	36,25	2,52	3,45	3,45	352,08	111,93	119,3	NA	0,29	0,41	1,41	31,61	28,9	109,38	NA	NA	0	0	0	7,45	10,28	10,72	2,98	3,63	3,63	523,94	92,3	103,87	NA	0,28	0,38	1,38	7,45	27,54	27,05	NA	NA	7,49	0	0	-73,31	-119,3	-79,77	2,07	2,59	2,59	396,08
312	0	0	NA	-1,14	1,46	1,46	NA	NA	NA	NA	0,68	2,15	3,15	0	68,26	0	NA	NA	31,14	NA	NA	38,48	100	3,11	0,04	1,63	1,63	29,44	28,47	17,91	NA	0,62	1,6	2,6	251,45	61,52	62,55	NA	NA	0	17,22	84,7	4,43	100	1,83	0,1	0,9	0,9	150,12
313	-6,13	-20,42	-7,08	0,44	0,84	1,55	421,53	15,56	48,59	34,83	0,7	2,33	3,33	26,68	69,96	0,6	1,08	16896,05	54,93	37,89	94,28	6,48	17,2	6,93	0,81	1,44	2,28	389,41	23,26	36,91	31,32	0,62	1,65	2,65	40,42	62,31	20,78	1,15	24210,5	49,93	36,31	65,51	2,52	6,5	2,54	1,01	1,33	1,78	367,24
314	-1,65	-2,39	-2,07	0,1	1,9	2,34	458,35	246,12	136,33	60,34	0,31	0,45	1,45	17,78	31,01	1,37	2,39	10019,75	0	24,39	101,03	2	2,71	2,32	0,06	2,1	2,8	423,22	217,28	106,59	75,33	0,26	0,36	1,36	15,13	26,41	15,7	2,61	18879,33	0	15,27	69,86	-13,87	-21,04	-11,15	0,05	1,18	1,91	292,72
315	-5,12	103,69	-14,58	0,12	0,22	0,32	1040,37	106,82	1076,44	105,34	1,05	-21,27	-20,27	-0,17	104,93	1,68	-0,07	17722	0	14,08	69,59	2,65	-93,8	5,65	0,05	0,21	0,32	776,36	127,31	789,2	84,88	1,03	-36,42	-35,42	8,82	102,82	9,95	-0,04	28377,25	0	13,17	36,72	-0,09	2,93	-0,17	0,13	0,28	0,36	724,33
316	-18,12	-18,12	NA	NA	NA	NA	NA	NA	NA	NA	NA	NA	1	-18,12	0	NA	NA	NA	0	NA	0	6,9	8,41	8,52	0,4	0,4	0,4	449,34	NA	56	NA	0,18	0,22	1,22	16,33	17,93	38,51	0,86	NA	0	11,63	33,04	20,25	27,17	6,78	1,94	2,12	2,12	121,79
317	0,33	18,22	0,23	0,03	0,41	0,71	249,74	51,67	114,42	42,15	0,98	53,31	54,42	19,97	98,16	10,44	0,72	NA	9,17	13,44	52,92	10,28	86,08	6,39	0,01	0,57	0,8	226,44	70,34	106,91	29,95	0,88	7,34	8,37	29,21	88,06	21,68	0,74	NA	9,2	11,78	44,55	5,12	27,89	2,95	0,01	0,55	0,83	209,78
318	87,43	89,94	869,81	0,14	24,03	24,03	3631,31	2332,56	97,62	NA	0,03	0,03	1,03	88,28	2,8	3186,15	2,82	NA	0	8,49	15,73	29,18	33,5	107,55	0,38	3,04	3,04	1341,5	238,4	89,79	NA	0,13	0,15	1,15	30,86	12,89	250,39	1,17	38059	0	6,17	22,49	0,79	0,97	1,23	0,93	3,42	3,42	563,56
319	15,06	19,31	14,2	1,69	2,21	2,44	344,18	30,87	60,94	14,54	0,22	0,28	1,28	36,58	22,03	96,23	1,39	42005,51	0	20,29	45,76	14,49	16,9	11,48	1,31	3,75	4,18	288,32	64,4	27,05	11,8	0,14	0,17	1,17	40,7	14,25	152,58	1,42	40757,59	0	20,76	45,8	13,94	16,25	11,07	0,93	2,97	3,38	289,13
320	4,04	5,17	0,73	5,11	5,11	4,43	65,89	NA	14,14	-9,67	0,22	0,28	1,28	69,99	21,76	26,59	22,39	NA	0	11,9	50,86	2,51	3,16	0,49	3,71	4,09	4,84	70,92	5,41	14,5	11,01	0,21	0,26	1,26	72,97	20,68	12,12	NA	NA	0	13,73	268,47	13,79	16,58	2,25	4,49	4,98	5,94	59,35
321	31,47	85,05	13,65	1,14	1,34	1,45	158,38	17,94	90,37	10,47	0,64	1,72	2,7	122,9	63	57,93	2,46	18343,38	0	39,68	70,69	6,18	14,78	3,72	1,03	1,16	1,45	219	15,54	114,34	33,03	0,6	1,43	2,39	98,66	58,22	21,58	1,86	16059,88	0	55,65	84,83	2,71	6,2	1,45	1,23	1,76	1,8	194,99
322	48,97	84,26	25,53	1,13	2,26	2,37	190,31	88,63	78,48	9,09	0,42	0,72	1,72	65,3	41,89	116,91	NA	NA	0	8,51	68,87	42,08	73,17	17,74	1,1	2,23	2,34	153,46	72,51	64,39	7,17	0,42	0,74	1,74	61,59	42,5	99	NA	NA	0	5,91	21,11	53,84	86,49	22,02	1,23	2,56	2,64	148,85
323	20,66	99,09	14,55	0,26	0,8	2,02	257,02	30,48	56,37	69,66	0,79	3,8	4,8	20,66	79,15	34,72	0,39	NA	0	0	0	-0,87	-5,72	-0,61	0,77	0,92	1,2	254,62	22,43	148,43	41,87	0,85	5,61	6,61	1,71	84,87	14,33	0,54	NA	0	1,8	15,18	19,84	49,01	6,98	0,49	0,65	1,25	127,96
324	0,33	4,04	0,6	0,1	0,7	2,38	650,96	83,75	138,83	235,57	0,92	11,06	12,07	15,63	91,72	5,7	0,36	9966,56	0	27,28	67,99	-0,95	-12,89	-1,57	0,11	0,8	2,19	600,82	105,17	152,84	215,14	0,93	12,56	13,56	12,17	92,63	4,51	0,32	9437,32	0	21,65	69,65	-2,22	-43,47	-4,09	0,46	2,43	6,55	669,84
325	1,07	3,16	0,54	0,23	1,63	1,63	183,68	151,56	107,67	NA	0,66	1,96	2,96	11,82	66,2	4,38	12,67	NA	0	5,41	55,84	-9,43	-29,03	-6,24	0,24	1,62	1,62	240,92	182,22	132,35	NA	0,68	2,08	3,08	6,51	67,52	-9,97	9,44	NA	0	7,61	113,35	-5,01	-18,04	-2,89	0,09	1,48	1,48	210,1
326	22,15	37,36	11,84	0,02	0,46	2,07	195,19	21,04	32,32	78,36	0,41	0,69	1,69	86,82	40,73	88,16	1,49	18693,21	8,08	34,59	72,03	1,34	2,56	0,97	0,05	0,45	1,88	262,15	32,4	75,34	119,6	0,47	0,9	1,9	58,05	47,41	22,18	1,64	14107,74	2,67	40,84	95,69	7,33	11,59	5,69	0,01	0,35	2	282,61
327	20,81	29,03	17,07	0,91	2,44	2,77	299,42	100,82	68,01	22,8	0,28	0,4	1,4	32,9	28,33	75,87	2	98239,44	0,06	9,92	34,95	14,99	20,1	13,79	1,01	2,51	2,77	334,76	113,37	76,85	20,48	0,25	0,34	1,34	28,01	25,41	61,07	2,1	70003,25	0	11,97	52,05	4,21	5,07	4,48	1,56	3,55	3,81	386,87
328	3,99	88,34	6,31	2,41	4,32	5,4	577,45	163,82	85,98	94,22	0,95	21,15	22,15	10,74	95,48	9,95	4,59	NA	0	10,68	35,3	1,85	28,64	17,62	3,18	5,24	6,79	3469,28	842,53	409,62	644,55	0,94	14,49	15,49	2,93	93,54	1,98	4,67	NA	0	10,29	35,74	7,26	477,93	8,58	2,72	3,21	3,84	429,87
329	3,27	3,67	63,78	9,44	9,48	9,48	7129,93	26,08	741,79	0	0,11	0,12	1,12	3,27	10,91	29,92	NA	NA	0	0	0	18,55	20,24	100,52	12,41	12,41	12,41	1972,9	NA	157,25	NA	0,08	0,09	1,09	18,55	8,36	221,86	NA	NA	0	0	0	-2,17	-2,29	-25,81	19,07	19,07	19,07	4323,93
330	38,94	63,82	NA	1,94	2,41	2,65	NA	NA	NA	NA	0,39	0,64	1,64	38,94	38,98	99,89	NA	NA	0	NA	0	14,68	17,2	NA	7,68	7,68	7,68	NA	NA	NA	NA	0,15	0,17	1,17	14,68	14,61	100,49	NA	NA	0	NA	0	13,9	14,72	8,1	21,11	21,11	21,11	212,11
331	16,6	149,62	17,24	0,05	0,58	0,58	379,01	168,53	321,7	NA	0,89	8,01	9,01	65,85	88,91	26,73	0,22	13001,02	0	51,14	65,94	2,84	28,94	0,91	0,04	0,84	0,84	116,61	76,01	95,7	NA	0,9	9,19	10,19	235,33	90,19	7,69	0,37	21311,42	0	74,48	95,52	17,25	64,61	5,56	0,2	0,82	0,82	117,37
332	-2,77	-239,83	-0,44	0,02	0,35	0,42	58,08	3,07	29,3	2,3	0,99	85,58	86,68	393,2	98,85	16,7	0,51	NA	0,63	63,01	93,4	7,13	85,52	1,1	0,23	0,64	0,76	56,13	11,15	27,22	3,41	0,92	10,98	11,99	459,93	91,66	28,38	0,54	12115,26	0	69,82	92,39	-1,21	-39,74	-0,16	0,12	0,28	0,78	47,54
333	31,32	42,87	10,71	1,26	3,25	3,79	124,86	45,17	16,07	12,38	0,27	0,37	1,37	60,64	26,94	136,4	2,7	26312,59	13,11	10,03	25,4	6,53	8,21	3,82	1,3	3,77	4,61	213,28	78,28	21,03	26,89	0,21	0,26	1,26	25,86	20,53	54,57	2,76	3597,71	10,26	11,33	158,7	16,84	19,08	7,48	1,31	5,76	5,89	161,77
334	6,52	-508,48	32,74	-0,37	0,9	0,96	1833,68	1337,78	1049,2	60,1	1,01	-78,73	-78,02	8	101,28	6,46	0,25	NA	0	7,47	18,57	24,81	101,15	21,43	0,57	0,63	1,28	314,41	16,01	234,68	150,36	0,75	3,08	4,08	50,42	75,47	32,87	3,1	NA	0	16,56	33,33	3,31	7,03	4,79	0,02	1,07	1,83	527,34
335	9,06	13,77	7,07	0	2,1	2,31	284,92	152,4	70,74	17,42	0,33	0,5	1,52	31,78	34,22	42,4	2,09	65300,77	3,91	17,73	57,12	6,93	8,48	6,5	0,18	3,26	3,83	341,77	151,4	47,79	30,14	0,17	0,2	1,22	28,55	18,31	75,94	2	46109,14	1,15	20,31	56,43	8,99	10,61	6,86	0,21	4,03	5,13	277,92
336	-5,84	-30,54	-15,35	0,05	0,24	0,25	959,32	71,75	728,54	7,99	0,8	4,17	5,23	10,17	80,88	4,12	0,26	12868,5	2,04	42,08	79,7	-1,9	-10	-3,97	0,11	0,3	0,31	760,2	46,65	581,26	6,59	0,8	4,2	5,26	13,74	80,99	7,28	0,28	13149	1,89	32,67	76,04	0,25	0,99	NA	0,1	0,21	0,22	636,7
337	9,38	33,01	2,94	0,86	1,52	1,52	114,51	11,02	54,38	NA	0,72	2,52	3,52	39,09	71,58	17,37	1,93	12843	22,32	9,32	63,07	4,51	11,66	1,16	1,52	2,01	2,01	93,55	8,15	30,2	NA	0,61	1,59	2,59	57,45	61,35	28,25	1,96	12661	26,02	13,61	65,14	17,19	37,56	5,6	0,48	1,94	1,94	118,48
338	17,83	18,8	10,37	2,97	19,2	19,2	89,04	176,9	10,9	NA	0,05	0,05	1,05	17,83	5,2	342,6	NA	NA	0	0	0	35,93	85,08	23,76	1,08	1,82	1,83	240,69	63,71	85,79	0,06	0,58	1,37	2,37	37,49	57,77	69,61	1,97	35333	0	1,04	4,34	-1,23	-4,68	-1,02	0,05	1,03	1,07	303,45
339	0,02	0,07	0,02	0,28	0,57	1,12	395,04	63,61	221,89	122,63	0,72	2,65	3,66	17,95	72,68	11,19	1,01	14923,52	1,37	19,41	67,31	2,25	7,84	2,82	0,12	0,54	0,97	457,31	44,46	222,57	97,7	0,6	2,08	3,49	17,88	71,37	18,07	0,68	7769,68	0,88	19,64	129,13	NA	NA	NA	NA	NA	NA	NA
340	2,7	4,07	1,31	0,51	1,76	2,16	177,6	56,98	48,6	19,59	0,34	0,51	1,51	29,11	33,61	25,74	1,88	NA	0	12,85	103,15	0,83	1,14	0,46	0,39	2,44	3,01	202,29	81,2	41,6	23,62	0,27	0,38	1,38	33,86	27,47	24,75	2,09	NA	0	12,97	71,21	1,28	1,61	0,74	1,05	2,27	3,4	209,59
341	0,26	1,16	0,14	0	1,03	1,03	189,23	148,53	103,87	NA	0,77	3,41	4,41	8,59	77,35	6,99	1,14	12791,67	21,63	4,32	55,77	-35,81	5164,49	-11,62	0,01	0,71	0,71	118,14	82,97	69,79	NA	1,01	-145,2	-144,2	-23,06	100,69	-22,71	-0,02	-1767	40,81	4,14	-184,85	NA	NA	NA	NA	NA	NA	NA
342	-10,97	-177,11	-19,46	0	0,21	0,3	647,27	121,58	575,26	48,49	0,94	15,1	16,14	-8,89	93,81	-3,02	0,09	17940,86	0	3,7	70,09	-10,6	-576,42	-15,02	0	0,13	0,2	516,08	63,04	486,45	34,01	0,98	53,12	54,4	-7,49	98,16	1,21	0,02	39261,83	0	4,41	31,9	-10,05	-493,06	-7,04	0,01	0,22	0,35	254,88
343	-1,91	-2,7	-1,64	0,22	1,21	1,28	312,64	87,01	87,48	6,14	0,29	0,42	1,42	57,17	29,4	48,14	1,14	NA	0	50,61	79,67	0,16	0,24	0,14	0,62	1,26	1,56	303,07	58,87	91,43	27,25	0,32	0,46	1,46	5,14	31,59	41,01	1,34	11698,14	0	4,15	23,85	0,07	0,09	0,05	0,45	1,37	2	259,67
344	-238,07	153,26	-32,65	0,75	1,32	1,57	50,06	17,81	31,06	8,02	2,55	-1,64	-0,64	-94,47	255,34	-93,24	NA	-6601	0	19,7	-157,43	21,36	-191,82	94,88	1,05	1,13	1,13	1616,5	102,85	1417,53	NA	1,11	-9,98	-8,98	42,46	111,14	19,22	NA	-22385	0	93,67	-32,59	31,84	-1865,82	36,14	1,86	2,94	2,94	413,17
345	0,66	19,17	0,42	0,01	0,43	0,64	229,74	63,85	108,51	32,42	0,97	27,94	28,94	19,75	96,54	9,02	0,57	20299,81	42,49	12,01	60,56	0,93	25,05	0,63	0,02	0,24	0,71	246,39	40,88	144,78	86,72	0,96	25,9	26,9	15,58	96,28	8,27	0,51	20487,69	31,03	9,92	57,13	1,52	30,48	0,97	0,03	0,44	0,7	232,65
346	-10,11	-15,72	-4,43	0,3	2,58	2,58	159,86	84,61	37,23	0	0,36	0,55	1,55	121,03	35,68	-3,83	1,64	NA	0	57,44	191,42	NA	NA	NA	NA	NA	NA	NA	NA	NA	NA	NA	NA	NA	NA	NA	NA	NA	NA	NA	NA	NA	NA	NA	NA	NA	NA	NA	NA
347	5,31	14,74	4,96	0,04	0,95	1,1	340,71	195,49	213,89	32,74	0,64	1,77	2,77	15,42	63,95	14,93	1,22	3244,33	0	9,43	61,42	0,34	0,82	0,24	0,25	0,93	1,16	259,23	98,9	145,85	34,64	0,58	1,39	2,39	32,63	58,12	0,59	1,24	6411,2	0	23	104,84	3,22	12,02	1,93	0,39	0,79	0,8	217,48
348	43,51	63,37	13,71	0,36	0,87	4,37	114,98	13,14	25,86	91,83	0,31	0,46	1,46	154,41	31,34	141,47	515,54	29021,33	0	34,93	67,22	6,85	13,72	4,13	0,43	0,96	2,32	219,29	49,54	93,2	128,43	0,5	1	2	76,45	50,07	13,85	NA	23470,67	0	41,93	83,15	36,88	49,47	21,26	1	1,52	5,06	209,81
349	4,01	4,87	4,27	4,06	5,63	5,63	129,92	106,54	67,54	NA	0,18	0,21	1,21	4,01	17,62	22,78	NA	177,33	0	0	0	0,12	0,19	0,03	1,78	2,52	2,52	108,37	30,84	41,72	NA	0,39	0,64	1,64	66,86	39,17	0,29	NA	1972,33	0	19,87	97,65	19,07	37,76	8	0,42	0,92	0,92	152,6
350	-39,07	-77,11	-13,41	0,1	0,83	0,89	125,3	43,31	59,59	3,27	0,49	0,97	1,97	28,14	49,33	-67,4	0,91	4672,5	0	23,08	156,14	-7,21	-18,2	-2,75	0,05	0,72	0,79	138,64	54,03	81,17	5,56	0,6	1,52	2,52	47,35	60,36	-5,42	0,77	7369,83	0	20,78	93,5	2,42	5,63	0,93	0,02	0,75	0,87	140,57
351	0,7	16,51	0,35	0,02	0,56	1,98	182,3	47,59	88,56	127,61	0,96	22,54	23,54	38,8	95,75	1,02	13,26	11264,27	0	19,03	87,39	0,66	2,4	0,37	0,32	1,26	3,33	202,71	42,79	45,63	96,1	0,72	2,63	3,63	37,58	72,49	5,31	1,16	11625,41	0,04	20,56	82,5	-0,53	-2,11	-0,3	0,03	0,3	1,38	204,14
352	23,96	26,2	79,2	11,69	11,69	11,69	1206,69	0	101,52	0	0,09	0,09	1,09	23,96	8,55	280,09	NA	NA	0,02	0	0	9,55	10,13	36,9	17,62	17,62	17,62	1406,37	NA	77,16	NA	0,06	0,06	1,06	9,55	5,68	168,24	NA	NA	0,13	0	0	8,67	9,16	36,73	18,71	18,71	18,71	1542,69
353	-84,15	34,38	-56,56	0,06	0,14	0,29	245,31	61,05	831,84	128,3	3,45	-1,41	-0,41	-84,15	344,75	-24,41	NA	NA	0	0	0	-73,61	16,6	-41,56	0,04	0,11	0,13	205,53	27,43	1103,59	23,34	5,43	-1,23	-0,23	-73,56	543,33	-12,42	-16,75	NA	0	0,03	-0,09	8,88	-3,95	5,18	0,05	0,21	0,28	212,5
354	-13,05	102,11	-2,21	0,31	0,85	0,89	61,96	36,58	68,91	2,88	1,13	-8,83	-7,83	-11,02	112,78	-11,57	NA	-10550	0	0,34	-18,49	-3,44	-154,82	-0,5	0,23	1,02	1,02	53,32	41,07	51,53	0,01	0,98	43,98	44,98	93,58	97,78	-3,52	NA	9799,83	0	14,21	108,58	5,62	76,75	0,91	0,41	1,08	1,08	59,07
355	2,45	2,48	4,13	94,69	94,69	94,69	615,35	NA	6,23	NA	0,01	0,01	1,01	9,28	1,14	238,89	NA	421	0	11,51	42,64	11,96	12,15	12,12	64,85	68,49	68,49	368,62	18,88	5,18	NA	0,01	0,01	1,02	30,08	1,55	813,64	NA	927,5	0	18,34	58,44	19,78	21,26	NA	13,52	14,3	14,3	553,51
356	1,89	2,87	0,89	0,57	2,28	2,91	171,56	99,54	58,14	37,05	0,34	0,52	1,52	1,89	34,36	5,49	NA	176	0	0	0	2,54	2,99	0,68	4,98	6,33	6,59	97,78	19,87	14,67	3,87	0,15	0,18	1,18	2,54	15,17	16,74	NA	NA	0	0	0	-3,89	-17,8	-1,67	0,4	0,76	1,28	156,77
357	-0,99	-2,61	-0,32	0,2	0,63	1,22	120,28	31,34	73,68	44,12	0,62	1,65	2,65	57,45	62,32	5,87	1,56	NA	0	19,26	90,28	2,37	11,19	1,07	0,04	0,87	1,18	165,1	79,23	95,86	29,71	0,79	3,73	4,73	30,09	78,86	4,17	1,35	7384	0	12,57	80,95	0,41	3,02	0,26	0,06	0,5	0,65	227,52
358	-0,9	-67,9	-0,21	-0,07	0,89	0,89	86,57	66,24	69,4	NA	0,91	68,4	75,25	3,93	98,67	12,44	0,52	6762,07	7,77	1,15	33,18	0,52	42,32	0,13	-0,01	0,82	0,84	92,64	66,96	81,49	2,05	0,99	80,09	81,12	4,08	98,77	8,33	0,47	14134,11	8,3	0,91	32,2	0,09	2,31	0,02	0,09	0,98	1,05	89,78
359	13,73	17,79	13,33	2,77	4,02	4,02	354,36	90,08	72,29	0,1	0,23	0,3	1,3	26,18	22,83	95,4	4,92	NA	0	12,09	31,78	28,38	32,6	20,99	6,89	7,85	7,86	269,19	29,08	30,14	0,14	0,13	0,15	1,15	30,18	12,95	279,02	8,06	NA	0	1,33	3,73	22,91	31,29	29,57	2,79	4,11	4,11	469,83
360	-0,31	-1,23	-179,08	0,02	1,6	1,6	210159,41	36790,68	7807,03	NA	0,75	2,97	3,97	-0,08	74,8	-0,25	1,08	6660	71,03	130,31	143,9	-0,6	-2,53	-3,03	0,12	0,35	0,82	1823,38	77,63	249,55	162,11	0,76	3,19	4,19	0,8	76,11	3,48	0,96	46084	61,79	7,03	44,24	3,91	14,17	20,95	0,24	0,65	0,98	1951,14
361	0,12	0,16	0,13	0,05	0,32	0,83	405,5	27,67	80,22	52,32	0,26	0,35	1,35	4,52	26,05	11,03	0,95	16952,08	5,73	4,89	56,32	0,25	0,37	0,31	0,03	0,6	1,27	449,01	77,16	95,88	91,23	0,31	0,45	1,45	4,06	31,06	8,81	1,13	2826,45	9,32	4,69	176,74	0,36	0,47	0,48	0,11	0,82	1,42	475,57
362	-35,14	185,85	-15,43	0,1	0,89	1,67	160,31	29,08	36,83	29,07	1,19	-6,29	-5,29	-9,52	118,91	-12,84	-0,31	NA	0	11,25	1864,19	-11,14	35,49	-3,81	0,39	1,24	1,72	124,36	28,33	21,66	15,96	1,31	-4,19	-3,19	16,79	131,39	5,85	-0,59	NA	9,41	6,97	61,33	-22,75	-34,98	-9,22	0,14	0,72	1,38	147,47
363	-38,07	-84,96	-10,81	0,52	1,48	1,53	103,64	53,74	56,25	2,81	0,55	1,23	2,23	-9,22	55,2	-39,77	2,96	12930,5	0	8,19	59,35	-3,7	-9,29	-1,14	0,13	0,88	0,9	111,88	49,58	66,4	1,8	0,6	1,51	2,51	15,15	60,16	25,73	0,88	21000	0	5,79	49,15	-5,29	-17,16	-2,07	0,18	1,11	1,14	142,8
364	-3,4	-4,89	-2,78	1,25	2,5	2,82	298,5	109,04	87,19	28,12	0,31	0,44	1,44	21,12	30,53	-5,06	4,29	9076,69	0	20,05	117,68	0	0	0	1,34	2,8	3,09	284,39	112,26	76,82	22,43	0,28	0,4	1,4	24,68	28,34	5,06	4,7	9483	0	19,28	97,71	6,78	8,94	4,86	1,95	3,32	3,57	260,96
365	8,38	20,36	4	0,33	1,7	1,7	56,38	138,65	101,06	NA	0,59	1,43	2,43	31,55	58,85	14,23	NA	2560,5	0	11,07	69,05	23,57	84,49	13,64	0,23	0,7	0,7	210,67	33,46	57,07	NA	0,72	2,59	3,59	48,57	72,11	34,75	0,87	5971,86	9,5	14,47	43,4	2,46	22,28	3,31	1,02	1,22	1,22	489,32
366	-0,11	-0,13	-0,11	3,32	4,11	4,91	377,75	39,23	29,52	40,65	0,17	0,2	1,2	55,6	16,6	31,88	2,48	7849,94	5,5	57,65	98,55	-4,61	-5,65	-5,18	3,99	4,56	5,35	408,91	34,04	37,07	47,78	0,18	0,22	1,22	45,97	18,36	-2,01	4,05	8879,29	5,68	56,82	91,6	0,65	0,76	0,69	5,08	6,52	7,69	386,75
367	3,84	14,87	19,83	0,16	3,31	3,47	1886,92	1098,55	349,18	57,36	0,19	0,73	3,88	7,6	74,21	35,39	0,74	20738,33	0	19,47	40,06	0,29	1,63	5,34	0,02	0,73	0,81	6680,11	2589,12	3617,68	268,48	0,55	3,07	5,61	3,66	82,18	21,49	0,32	27139,75	0	61,91	60,52	-14,82	-42,46	-107,56	0,02	0,28	0,59	2641,55
368	9,85	33,69	4,05	0,1	0,43	0,86	149,86	33,9	104,57	45,56	0,71	2,42	3,42	39,43	70,75	43,48	0,77	11215,56	0	12,14	46,77	5,71	20,04	3,22	0,39	0,68	0,91	205,45	41,87	98,29	33,14	0,72	2,51	3,51	30,27	71,53	25,21	0,83	7700,7	23,1	13,87	65,42	8,29	24,67	5,83	0,45	0,81	1,14	255,76
369	7,5	10,04	6,78	10,08	12,26	12,26	330,12	57,88	26,47	NA	0,25	0,34	1,34	69,95	25,28	30,71	599,13	38728	0	56,49	82,63	15,84	19,54	16,16	11,47	12,35	12,35	371,34	26,05	29,71	NA	0,19	0,23	1,23	60,35	18,92	84,09	2012,17	39133,67	0	45,41	66,76	7,25	8,75	NA	17,4	20,53	20,53	399,78
370	-6,08	-845,13	-1,33	0,24	1,08	1,08	79,75	57,5	68,93	NA	0,99	137,31	139,02	70,15	99,28	-5,75	0,16	46553,5	0	16,66	107,45	7,96	93,66	2,06	0,14	1,11	1,11	94,3	78,7	80,97	NA	0,91	10,7	11,77	71,34	91,5	9,55	2,62	32046,75	0	16,42	86,56	1,71	13,38	0,53	0,1	1,15	1,15	113,7
371	17,47	30,94	9,87	0,81	1,67	2,23	206,15	72,3	85,15	48,44	0,44	0,77	1,77	43,75	43,53	43,18	9,16	34787,63	0	14,84	46,46	18,19	30,83	9,41	0,55	1,52	2,2	188,31	69,29	73,93	51,48	0,41	0,69	1,69	48,25	41	48,66	4,78	30532,5	0	15,55	48,88	22,84	34,34	NA	0,8	1,86	2,72	200,38
372	1,36	6,03	0,51	0,01	0,88	1,3	137,39	62,34	47,88	30,13	0,77	3,45	4,45	16,56	77,53	10,05	1,11	18449,15	24,52	5,72	64,15	1,16	5,89	0,46	0,02	0,87	1,25	145,02	56,57	38,43	25,4	0,75	3,81	5,07	14,15	80,29	8,95	0,95	16807,02	35,91	5,18	61,67	1,3	6,33	0,55	0,01	0,8	1,19	155,36
373	21,28	132,35	16,37	0,14	0,37	0,38	280,73	53,37	227,6	3	0,84	5,22	6,22	43,61	83,92	43,51	0,24	NA	0	17,18	35,69	16,9	57,61	16,94	0,34	0,57	0,65	364,95	57,43	248,36	19,48	0,71	2,41	3,41	39,02	70,67	36,58	0,54	NA	0	22,18	44,31	4,4	14,4	4,92	0,97	1,42	1,78	407,41
374	6,32	11,41	3,46	0,52	2,33	2,33	58,48	153,18	84,35	NA	0,45	0,8	1,8	7,43	44,57	14,19	NA	NA	0	0,6	9,06	15,08	29,61	2,76	0,47	2,11	2,11	66,55	51,24	31,18	NA	0,49	0,96	1,96	15,08	49,07	30,74	NA	NA	0	0	0	17,38	47,16	5,11	0,13	1,14	1,15	106,93
375	0,65	1,02	0,88	0,31	0,9	2,42	499,26	97,09	166,42	257,26	0,37	0,58	1,58	21,4	36,86	7,76	3,7	12479,57	0	28,38	84,44	0,28	0,45	0,43	0,18	0,77	2,49	546,84	107,63	181,54	316,55	0,36	0,57	1,57	15,34	36,39	5,2	4,04	10634,71	0	22,62	71,67	0,63	1,02	1,17	0,12	0,44	2,36	679,18
376	-45,2	-730,38	-90,61	1,12	1,23	1,78	731,6	27,55	267,04	149,45	0,94	15,16	16,16	-41,17	93,81	-30,99	1,86	NA	0	8,08	-22,86	-24,19	-182,95	-15,61	0,09	0,33	1,11	234,94	31,82	131,64	104,19	0,87	6,56	7,56	-22,51	86,78	11,6	1,14	NA	0	1,08	9,34	-7,17	-157,48	-4	0,13	0,61	1,66	203,27
377	3,55	9,58	2,41	0,02	0,28	0,93	248,1	39,45	80,99	99,21	0,63	1,7	2,7	21,86	62,98	16,11	0,89	26504,56	28,75	12,44	60,09	5,27	12,33	3,74	0,01	0,32	1,04	258,41	42,26	56,59	101,09	0,57	1,34	2,34	25,39	57,27	22,46	1,04	29030,87	33,89	14,28	56,36	8,49	15,71	5,18	0,02	0,41	1,29	221,84
378	7,97	115,96	5,57	1,12	1,41	1,41	255,1	52,78	178,19	0	0,72	10,55	14,56	10,33	93,13	11	NA	115788	0	1,65	20,31	11,73	56,58	4,47	1,41	1,92	1,92	138,8	36,44	71,45	0	0,53	2,56	4,82	18,12	79,26	22,07	NA	167886	0	2,43	28,91	11,98	38,92	5,11	1,86	2,32	2,32	155,21
379	30,46	44,58	23,62	0,47	1,76	2,36	283,04	79,15	48,03	37,29	0,32	0,46	1,46	48,13	31,68	128,73	1,63	57875,86	13,73	13,71	26,51	26,53	69,35	21	0,13	0,69	1	288,2	88,52	146,4	51,66	0,62	1,61	2,61	45,53	61,75	57,12	0,99	56528,75	9,47	15,05	29,92	31,04	43,62	22,07	0,29	1,33	1,94	258,84
380	-1,97	-2,02	-79,12	38,84	38,84	38,84	14694,93	NA	373,19	NA	0,03	0,03	1,03	-1,97	2,57	-76,33	NA	NA	0	0	0	0,32	0,34	13,71	18,27	18,27	18,27	15685,76	NA	849,19	NA	0,05	0,06	1,06	0,32	5,47	5,81	NA	NA	0	0	0	-2,59	-2,59	NA	NA	NA	NA	NA
381	-1,57	-44,3	-0,38	0,17	0,33	1,21	88,98	8,6	62,02	55,49	0,96	27,2	28,2	36,24	96,45	4,93	1,68	17452,79	0	9,22	80,58	8,99	73,51	2,72	0,07	0,32	1,28	110,08	12,02	72,6	70,9	0,88	7,18	8,18	45,75	87,77	15,69	1,78	21156,37	0	11,12	76,26	15,05	55,87	3,69	0,33	0,59	1,7	89,2
382	5,61	17,09	2,81	0,86	1,28	1,49	182,93	50,78	121,2	25,31	0,67	2,05	3,05	5,61	67,18	8,35	NA	NA	0	0	0	2,69	10,55	1,94	0,89	1,03	1,34	262,14	24,19	166,81	51,16	0,75	2,92	3,92	2,85	74,5	4,4	2,55	NA	10,16	0,12	-0,9	7,19	25,75	NA	0,9	1,11	1,27	381,93
383	-16,03	350,13	-119,99	0,18	0,19	0,2	1699,02	29,07	2817,85	27,03	1,05	-22,84	-21,84	-16,03	104,58	-5,82	-0,06	NA	0	0	0	20,97	121,59	24,79	0,27	0,29	0,55	430,24	6,3	352,12	94,42	0,83	4,8	5,8	20,97	82,75	43,49	0,32	NA	0	0	0	-39,13	370,67	-65,75	0	0	0,33	611,6
384	-0,43	-823,97	-0,24	0,1	0,47	1,31	199,89	56,17	150,85	127,92	1	1917,45	1918,45	-0,43	99,95	-0,4	753,44	NA	0	0	0	0,83	93,57	0,32	0,29	0,46	1,52	139,52	15,38	90,98	97,22	0,99	111,21	112,21	0,83	99,11	0,86	2982,74	NA	0	0	0	2,01	14,66	0,81	0,2	0,46	1,35	146,45
385	-22,29	-106,93	-44,63	0,34	0,6	0,6	730,75	142,05	555,93	NA	0,77	3,71	4,8	-19,53	79,15	-8,24	0,39	1177	0	5,53	59,47	10,67	24,13	2,74	0,64	0,75	0,75	93,35	5,58	50,98	NA	0,56	1,26	2,26	46,22	55,78	69,21	0,76	14079	0	9,12	39,74	-144,82	431,16	NA	0,14	0,18	0,18	5694,78
386	-26,1	-52,26	-8,98	0,32	1,27	2	125,63	58,73	61,75	46	0,5	1	2	22,87	50,06	-52,14	NA	2219	0	16,86	179,27	9,55	13,57	3,14	1,56	1,95	3,42	119,55	13,64	34,52	51,6	0,3	0,42	1,42	44,42	29,6	32,27	NA	3719	0	11,45	62,52	-0,6	-0,9	-0,39	1,37	1,71	2,99	235,09
387	-0,65	-6	-0,12	0,26	1,05	1,05	65,71	40,04	50,68	0	0,89	8,2	9,2	148,07	89,13	6,11	1,12	NA	0	26,77	91,74	-4,83	-50,23	-0,99	0,03	1,1	1,1	74,75	62,76	42,07	NA	0,9	9,4	10,4	148,77	90,39	7,07	1,32	NA	22,75	31,54	96,16	13,55	73,98	4,04	0,31	1,23	1,23	108,57
388	7,02	8,76	5,79	0,4	1,27	1,3	300,88	51,5	29,02	1,51	0,2	0,25	1,25	13,55	19,82	63,73	1,08	NA	10,03	5,38	48,32	-96,61	-179,82	-115,46	1,1	1,21	1,32	435	20,37	9,75	23,8	0,46	0,86	1,86	-87,46	46,27	-194,72	1,39	NA	44,01	10,94	84,16	1,04	15,22	0,87	0,22	0,17	0,39	304,81
389	0	0	0	0,86	3,44	3,44	370,64	29,75	11,53	NA	0,09	0,09	1,09	12,39	8,63	24,45	1,08	7652,4	0	12,58	79,79	-2,45	-2,52	-3,67	-1,61	4,1	10,49	545,04	32,66	5,73	37,13	0,03	0,03	1,03	11,89	2,8	-87,43	1,11	8367,25	0	21,48	105,9	-2,31	-2,72	-3,16	0,38	0,8	1,51	498,74
390	3,22	6,18	2,32	0,35	1,42	1,73	262,81	126,47	97,36	37,78	0,48	0,92	1,92	36,54	47,87	11,26	2,56	33957,53	7,99	23,99	84	6,02	8,37	4,46	0,82	2,32	3,04	269,46	99,15	66,24	48,88	0,28	0,39	1,39	41,71	28,06	31,68	3,04	30970,87	0	26,42	76,26	10,3	15,46	5,95	0,51	2,02	2,56	210,27
391	10,73	12,1	9,33	5,82	7,32	7,32	317,35	49,65	33,02	0,06	0,11	0,13	1,13	19,64	11,32	108,56	8,54	54113	0	7,75	37,02	2,76	3,89	3,89	2,23	3,25	3,25	511,72	146,63	143,49	0,05	0,29	0,41	1,41	9,61	29,04	14,15	9,09	31405,89	0	9,63	56,71	1,4	1,8	NA	3,03	4,39	4,39	550,78
392	63,68	94,98	28,61	0,98	2,84	2,84	163,98	98,09	52,53	NA	0,33	0,49	1,49	66,43	32,96	198,52	9,51	258475	0	1,24	3,28	59,88	95,16	23,66	0,99	2,31	2,31	143,83	69,15	52,31	NA	0,37	0,59	1,59	67,56	37,08	161,48	4,67	38966	0	3,04	8,92	12,09	86,84	NA	0,84	1,04	1,04	107,21
393	9,97	33,99	1,45	0,13	0,81	0,81	53,04	18,86	27,51	NA	0,71	2,41	3,41	20,92	70,67	37,79	0,78	20562	14,66	1,59	29,24	0,19	1,32	0,07	0,2	0,78	0,78	138,99	54,43	93,68	NA	0,85	5,84	6,84	22,28	85,37	13,75	0,68	15669	17,23	8,43	52,44	-14,99	493,49	-7	0,26	0,7	0,7	169,94
394	22,58	54,98	71,84	1,32	1,7	1,7	486,68	254,12	674,77	NA	0,59	1,43	2,43	22,58	58,92	38,33	NA	NA	0	0	0	29,8	51,91	6,46	1,09	2,35	2,35	78,91	41,7	33,24	NA	0,43	0,74	1,74	29,8	42,59	69,97	NA	NA	0	0	0	35,29	35,44	32,39	2,82	233,34	233,34	334,08
395	8,64	18,87	7,63	0,66	1,44	2,36	322,09	62,18	80,54	74,98	0,28	0,6	2,18	53,16	54,2	59,95	1,2	35992,43	0	39,28	77,67	9,48	15,34	6,05	1,19	2,69	4,5	232,51	50,04	33,18	60,79	0,16	0,26	1,62	44,09	38,22	126,73	1,82	28110	0	22,11	67,71	8,81	15,1	5,11	0,48	1,37	2,43	211,26
396	3,33	8,3	1,39	0,07	0,94	1,26	152,92	76,11	67,59	28,36	0,6	1,49	2,49	37,11	59,91	10,75	1,54	25528,5	13,02	14,15	77,86	1,18	1,91	0,4	0,32	1,17	1,74	122,82	37,52	43,51	26,1	0,38	0,62	1,62	46,94	38,43	14,84	1,75	39210,57	0,91	15,44	84,66	0,2	0,27	0,09	0,91	1,28	2,48	168,73
397	-55,49	139,33	-35,33	0,45	0,72	0,72	232,44	48,64	317,95	0,1	1,4	-3,51	-2,51	-29,73	139,82	-39,68	NA	-6364	0	16,4	-95,35	106,76	3620,08	16,99	0,4	1,04	1,04	57,91	29,15	54,1	0,04	0,97	32,91	33,91	173,5	97,05	110,01	NA	16343	0	10,62	36,9	-131,47	102,43	-29,55	0,19	0,44	0,44	81,82
398	-8,58	-33,41	-2,38	0,07	0,56	1,13	100,99	34,22	69,13	39,48	0,74	2,89	3,89	77,45	74,31	-4,78	1,29	8331,8	0	23,8	98,86	-32,63	-682,07	-7,5	0,05	0,42	1,09	83,62	22,31	58,36	41,61	0,95	19,9	20,9	97,84	95,22	-21,8	0,31	7466,6	3,1	29,97	113,67	-14,74	141,64	-3,61	0,11	0,53	0,86	89,03
399	-3,63	-60,82	NA	0,07	0,07	0,07	NA	NA	NA	NA	0,94	15,76	16,76	-3,63	94,03	-0,88	0,06	NA	0	NA	NA	-6,11	1348,59	NA	0,07	0,13	0,13	NA	NA	NA	NA	1	-221,69	-220,69	-6,11	100,45	-1,55	-0,01	NA	0	NA	0	NA	NA	NA	NA	NA	NA	NA
400	9,46	18,91	5,03	0,41	0,92	1,39	194,19	46,41	76,63	44,47	0,5	1	2	47,59	49,97	41,61	1,56	NA	8,76	20,28	63,93	6,16	10,39	2,79	0,33	1,12	1,5	164,68	49,66	58,59	24,96	0,41	0,69	1,69	47,86	40,72	34,55	1,46	15966,23	3,49	18,87	74,93	0,29	0,51	0,14	0,09	0,92	1,49	179,17
401	5,66	6,1	7,69	12,5	14,16	14,16	495,77	57,04	34,54	NA	0,07	0,08	1,08	22,99	7,18	78,88	NA	2075	0	23,54	64,43	2,86	3,13	1,4	4,27	4,51	4,51	177,73	3,26	14,01	NA	0,09	0,09	1,09	71,27	8,54	82,46	1,47	6498	0	33,4	85,07	2	2,93	1,18	1,13	3,2	3,2	214,41
402	23,66	45,1	7,55	0,57	1,33	1,94	116,42	36,71	48,67	30,03	0,44	0,83	1,91	60,45	47,54	63,72	3,22	28956,52	0	11,73	53,2	19,82	69,22	6,62	0,3	0,87	1,45	121,61	38,96	69,67	41,12	0,6	2,11	3,49	57,92	71,37	39,53	2,11	31941,63	0	12,73	54,35	12,08	44,76	4,66	0,15	0,86	1,47	140,33
403	4,95	8,92	5,37	0,17	1,2	1,39	396,07	179,39	173,63	33,34	0,45	0,8	1,8	9,33	44,53	24,8	1,46	114883,5	0	4,75	23,18	3,73	5,99	2,5	0,4	1,21	1,62	244,3	74,38	90,92	37,09	0,38	0,61	1,61	8,93	37,73	31,5	1,6	126349,1	0	3,49	18,98	3,03	4,82	2,12	0,61	2,11	2,52	254,23
404	34,4	50,25	17,96	1,31	2,83	2,91	190,57	74,86	52,73	4,22	0,31	0,46	1,46	39,85	31,54	134,8	3,71	412261,7	0	2,84	9,76	38,66	52,62	18,69	1,7	3,58	3,65	175,97	73,88	40,77	2,98	0,27	0,36	1,36	44,83	26,54	169,42	5,38	460090,6	0	2,99	9,57	34,38	52,17	18,63	1,07	2,35	2,39	197,25
405	3,77	11,96	2,06	0,02	0,66	0,75	199,74	42,2	44,91	5,65	0,68	2,17	3,17	46,51	68,47	37,43	0,87	14608,56	31,27	23,39	62,12	-2,91	-8,23	-1,83	0,22	1,05	1,11	228,74	54,75	40,59	3,96	0,65	1,83	2,83	42,62	64,68	34,62	1,03	14216,42	34,55	28,61	63,11	2,42	5,27	1,82	0,07	1,11	1,15	273,05
406	-1,33	-5,5	-0,57	0,36	0,55	0,6	156,02	15,61	81,21	4,2	0,76	3,12	4,12	76,01	75,73	19,31	0,7	11755,29	0	33,06	76,07	-0,83	-3,21	-0,36	0,6	0,78	0,81	157,06	16,37	92,68	2,78	0,74	2,88	3,88	74,89	74,21	23,97	0,78	11398,86	0	32,67	73,78	8,18	11,53	2,65	0,89	1,46	1,55	117,75
407	-1591,54	166,08	-51,98	0,01	-0,43	-0,43	11,92	-48,51	108,47	NA	10,58	-1,1	-0,1	-1266,65	1058,27	-136,95	-1,71	-24310	0	10,61	-31,74	26,44	280,66	11,4	0,21	0,76	1,06	156,93	72,63	131,84	40,47	0,87	9,27	10,61	54,82	90,58	33,65	1,26	13563,5	0	12,23	46,63	1,74	25,07	0,54	0,16	1,05	1,07	113,63
408	12,13	44,12	9,5	0,04	1,24	1,27	285,88	241,42	83,24	5,86	0,72	2,62	3,64	28,5	72,5	18,54	3,58	59461,23	41,73	12,82	50,13	1,26	2,57	0,8	0,34	1,53	1,75	230,58	132,86	106,95	25,19	0,5	1,02	2,04	41,82	50,9	10,22	3,79	33445,14	2,06	25,69	84,48	5,01	12,27	2,91	0,4	1,55	1,6	211,89
409	12,74	16,23	10,74	0,83	3,59	3,61	307,66	160,13	57,94	1,24	0,21	0,27	1,27	27,55	21,47	96,87	2,62	NA	0	12,49	36,75	5,29	6,63	4,51	1,21	4,13	4,24	310,08	160,82	54,94	6,12	0,2	0,25	1,25	20,29	20,12	69,54	3,44	NA	0	12,77	40,81	-1,23	-3,29	-0,69	0,21	1,23	1,25	203,36
410	9,05	90,12	4,91	0,12	0,38	0,44	198,18	45,87	171,41	9,94	0,9	8,95	9,96	41,22	89,96	22,63	0,18	15652,33	0	17,47	64,2	13,98	89,43	7,32	-0,18	0,16	0,2	190,57	53,04	155,13	6,67	0,84	5,39	6,4	54,15	84,37	30,19	0,19	30084,5	0	21,03	58,33	13,94	89,71	7,36	-0,01	0,36	0,42	192,13
411	13,57	41,86	6,65	0,21	1,31	1,41	178,94	107,91	62,68	10,48	0,67	2,07	3,08	75,82	67,58	37,09	2,08	49028,7	29,89	30,52	65,96	7,02	18,28	3,23	0,14	1,17	1,29	167,64	91,19	60,18	11,52	0,61	1,6	2,6	77,77	61,58	29,35	1,5	45139,31	23,26	32,58	74,36	5,36	15,66	3,01	0,06	0,85	0,93	204,03
412	17,45	45,35	7,07	0,55	1,01	1,43	147,76	37,02	81,49	35,11	0,61	1,59	2,6	47,91	61,51	39,46	2,24	19711,41	0	12,33	52,32	12,05	26,06	4,56	0,73	1,34	1,75	137,83	41,44	67,77	27,94	0,54	1,16	2,16	45,12	53,77	38,05	3,94	17150,86	0	12,52	56,81	20	36,85	7,7	0,93	1,48	1,83	140,1
413	0,4	2,73	0,33	0,14	0,34	0,62	301,63	40,47	166,25	56,47	0,85	5,75	6,75	25,87	85,18	6,09	0,57	12897,43	28,97	21,04	86,4	1,18	7,31	0,87	0,42	1,13	1,5	266,6	47,71	45,43	25,47	0,84	5,18	6,18	19,43	83,81	9,49	1,21	10115,43	28,01	13,36	77,95	0,48	3,06	0,33	0,09	0,85	1,26	252,17
414	3,74	5,34	2,04	0,21	1,34	2,96	199,31	61,97	54,71	89,62	0,29	0,42	1,43	29,81	29,99	17,27	13,5	15127,4	0	14,24	84,02	2,36	4,83	1,95	0,1	0,75	1,77	300,91	97,87	149,29	153,17	0,51	1,04	2,04	20,14	51,03	7,36	4,59	15308,93	0	14,7	83,04	1,53	2,75	0,96	0,01	0,77	2,08	227,08
415	3,86	18,22	0,85	0,46	1,27	1,27	80,54	49,36	61,04	NA	0,79	3,71	4,71	94,13	78,79	4,9	NA	5822	0	19,92	102,25	4,77	22,26	1,44	0,71	1,3	1,3	109,44	49,09	82,53	NA	0,79	3,66	4,66	108,35	78,56	6,08	NA	6853,33	0	31,14	105,69	-12,25	-300,8	-3,18	0,03	1,11	1,11	94,41
416	32,77	165,83	5,61	0,18	0,52	1,15	62,46	16,34	47,75	30,49	0,8	4,06	5,06	125,94	80,24	44,68	1,96	18582,67	0	15,94	70,72	21,21	52	3,87	0,31	0,67	1,64	66,38	13,4	37,06	36,42	0,59	1,45	2,45	105,54	59,2	40,99	5,82	18167,75	0	15,38	74,31	33,68	49,79	7,04	1,08	3,1	3,24	76,08
417	-50,68	61,68	-41,28	0,02	0,16	0,17	297,25	75,84	450,05	7,55	1,82	-2,22	-1,22	-8,12	182,17	-17,53	-1,16	1769,6	26,3	34,66	550,79	27,25	175,67	16,72	0,1	0,66	0,68	223,24	101,64	182,42	3,96	0,84	5,45	6,45	83,85	84,49	50,82	0,4	11901,6	0	34,71	121,53	-6,59	-86,3	-3,83	0,49	0,71	0,74	211,83
418	0,66	12,16	0,22	0,49	0,78	2,19	119,46	11,92	40,8	58,12	0,95	17,46	18,46	27,63	94,58	0,7	2,53	NA	49,95	8,83	88,83	0,58	14,86	0,32	0,03	0,81	1,51	201,44	101,9	62,39	92,82	0,96	24,46	25,46	15,91	96,07	0,61	NA	NA	34,84	6,29	64,02	0,03	0,8	0,02	0,01	0,59	1,04	265,08
419	-8,94	49,96	-5,08	0,04	0,3	0,46	206,89	58,07	229,28	37,32	1,17	-6,55	-5,59	14,05	117,9	1,26	-0,37	20326,8	0	13,07	78,53	-13,78	37,18	-8,21	0,05	0,26	0,4	216,77	58,99	286,03	40,45	1,36	-3,67	-2,7	9,92	137,07	-2,16	-0,79	18423,4	0	14,11	93,16	-13,65	-24,79	-9,85	0,56	1,66	2,48	262,73
420	-7,78	-14,25	-5,17	2,11	2,48	2,48	242,49	35,85	96,31	NA	0,45	0,83	1,83	35,88	45,43	-17,12	NA	6901,5	0	29,01	111,78	8,29	10,48	5,04	6,37	6,51	6,51	221,22	4,66	33,54	NA	0,21	0,26	1,26	16,2	20,85	39,76	NA	NA	0	4,81	25,14	14,22	16,74	NA	9,42	9,87	9,87	362,61
421	1,76	8,71	3,27	0,03	0,1	0,44	675,49	33,1	515,46	181,45	0,8	3,93	4,93	7,37	79,73	3,2	0,31	11470,55	0	10,38	66,11	1,07	5,16	2,18	0,02	0,11	0,49	741,48	53,18	578,39	218,91	0,79	3,83	4,83	6,31	79,31	2,62	0,34	8955,94	0	10,67	84,21	-0,13	-0,64	-0,25	0,03	0,21	0,51	682,62
422	2,8	11,47	3,95	6,11	6,18	6,18	514,4	2,39	36,64	NA	0,76	3,09	4,09	10,04	75,57	22,34	1,28	NA	0	10,2	73,28	3,14	9,27	1,67	1,93	2,01	3,19	193,43	1,05	13,32	15,9	0,66	1,95	2,95	11,59	66,13	62,24	0,83	NA	0	4,49	14,27	18,81	38,2	21,57	0,86	1,43	2,04	417,42
423	0,07	0,15	0,03	0,15	0,91	1,13	129	40,53	53,43	11,87	0,5	1	2	88,32	50,09	16,29	1,1	21677,26	0	31,19	89,52	0,08	0,18	0,03	0,1	0,83	1,14	144,64	48,89	66,77	21,14	0,52	1,1	2,1	79,92	52,38	13,75	1,14	22624,53	0	31,72	86,4	0,1	0,21	0,03	0,09	0,73	1,22	120,09
424	4,84	37,53	3,38	0,01	1,15	1,21	255,06	113,42	84,44	5,64	0,7	5,39	7,75	29,79	87,09	23,41	0,82	25366,06	5,9	17,44	56,65	7,84	46,08	5,57	0	1,19	1,23	258,45	133,88	110,23	4,34	0,67	3,93	5,88	31,64	82,98	32,22	0,87	29209,23	0,9	16,9	51,17	20,99	920,33	NA	0,17	0,78	0,85	185,53
425	17,29	21,52	14,99	0,58	4,35	4,45	316,38	221,03	58,62	5,95	0,2	0,24	1,24	38,28	19,64	129,51	5,03	NA	0	18,19	44,91	-13,94	-22,93	-7,63	0,01	2,09	2,25	199,27	156,01	73,57	12,73	0,39	0,64	1,64	30,09	39,2	-20,9	4,47	NA	0,81	24,1	118,48	-14,93	-28,43	-8,38	0,05	1,8	2,17	204,39
426	6,76	7,62	5,38	1,26	5,37	8,36	290,38	96,34	23,45	71,17	0,11	0,13	1,13	30,84	11,37	122,54	2,89	29904,75	0	19,16	58,48	0,86	0,93	0,88	0,19	8,91	12,67	372,15	177,51	20,36	77,55	0,08	0,08	1,08	24,17	7,53	96,74	3,15	21604,51	0	23,83	72,82	6,42	7,31	6,8	0,23	4,62	6,6	386,01
427	1,11	1,87	1,11	0,36	1,34	3,3	362,88	38,12	47,79	145,36	0,39	0,65	1,69	25,13	40,68	25,99	2,4	18911,06	24,16	23,88	68,01	-2,79	-4,61	-2,72	0,1	0,9	3,1	354,81	25,45	37,33	157,75	0,38	0,62	1,65	21,99	39,45	16,55	2,07	17617,94	26,06	24,15	70,53	-13,04	-23,75	-14,14	0,06	0,35	1,38	394,68
428	-5,85	237	-3,62	0,23	0,54	0,65	225,52	52,8	167,02	17,63	1,02	-41,5	-40,5	62,42	102,47	1,95	0,45	7430,29	0	42,18	94,08	-2,84	48,17	-1,42	0,12	0,45	0,6	181,95	49,8	150,29	22,91	1,06	-17,97	-16,97	80,88	105,89	9,79	0,27	8835,58	0	41,85	82,78	0	0,04	0	0,16	0,49	0,59	148,95
429	26,96	90,81	9,03	0,26	1,32	1,4	122,19	83,52	78,66	6,3	0,7	2,35	3,37	63,96	70,31	43,6	3,94	9530,94	0,19	12,39	48,59	-0,03	-0,12	-0,02	0,43	1,51	1,84	224,09	82,08	75,78	25,48	0,76	3,18	4,19	35,1	76,15	3,83	1,76	6368,94	40,2	21,63	86,9	0,29	1,73	0,21	0,03	1,17	1,28	266,33
430	0,33	2,9	0,06	0,01	0,57	0,71	65,14	21,33	16,6	5,22	0,89	7,81	8,81	11,79	88,65	41,44	0,71	28978,5	36,65	2,05	17,51	0,38	7,7	0,08	0,14	0,79	0,84	76,14	31,41	15,56	2,77	0,95	19,49	20,49	13,19	95,12	38,79	0,79	18710,33	53,68	2,68	17,19	1,37	16,91	0,32	0,08	0,74	0,76	85,51
431	6,86	50,47	2,16	0,06	0,73	1,05	114,81	60,41	95,89	31,24	0,86	6,36	7,36	28,36	86,42	14,21	1,36	24297,8	0	6,76	67,43	0,38	5,68	0,16	0,02	0,82	1,02	153,05	109,63	139,82	28,54	0,93	14,07	15,07	9,84	93,36	2,35	1,36	18835	0	3,98	75,56	-12,41	-761,74	-2,99	0,29	0,65	0,95	87,79
432	1,19	1,34	1,21	3,32	7,05	8,85	370,73	124,59	33,38	60,79	0,11	0,13	1,13	50,99	11,4	45,92	4,71	18235,16	0	50,58	87,46	0,4	0,46	0,26	3,41	7,43	8,45	235,62	91,36	22,71	23,32	0,12	0,14	1,14	53,96	12,66	36,46	5,06	18468,21	0	34,67	88,88	0,82	1	0,75	4,38	5,93	6,77	335,73
433	8,19	75,91	1,31	0,1	1,01	1,08	58,27	43,79	47,35	3,08	0,89	8,26	9,26	34,5	89,21	12,56	1,31	59147,33	0,53	4,2	46,3	15,93	65,27	2,84	0,05	1,26	1,33	64,86	54,33	44,86	3,2	0,76	3,1	4,1	43,16	75,6	24,81	3,55	60029,67	0,16	4,85	47,34	32,83	54,42	5,01	0,56	2,97	3,04	55,54
434	0,93	7,05	0,21	0,1	0,93	0,93	80,38	48,72	59,18	NA	0,87	6,57	7,57	141,15	86,8	26,81	0,93	5413,58	0	30,88	80,66	-96,95	260,42	-28,16	0,01	0,65	0,65	105,73	82,08	127,73	NA	1,37	-3,69	-2,69	223,96	137,23	-40,26	-1,48	4064,63	0	93,21	129,13	29,91	263,57	NA	0,02	1,21	1,21	137,08
435	3,68	-22,45	5,2	0,03	0,4	0,52	516,14	215,09	592,31	76,85	1,16	-7,1	-6,1	3,68	116,38	11,36	-0,42	NA	0	0	0	14,03	-593,83	18,31	0,07	0,44	0,56	474,91	175,6	480,55	59,61	1,02	-43,3	-42,32	14,03	102,36	13,71	-0,06	NA	0	0	0	1,82	-474,28	1,96	0,11	0,55	0,69	392,74
436	50,72	54,42	53,15	8,88	14,1	14,13	382,42	128,57	24,62	0,74	0,07	0,07	1,07	73,65	6,79	749,37	12,07	187052	0	24,03	30,63	48,14	48,94	72,56	40,86	55,43	55,5	548,66	129,01	8,86	0,64	0,02	0,02	1,02	51,75	1,64	3038,5	10,69	223591	0	5,44	6,72	27,22	27,72	52,3	40,16	51,05	51,11	699,42
437	20,29	37,65	3,94	0,4	1,37	1,42	70,81	28,32	29,37	1,45	0,46	0,86	1,86	165,71	46,09	60	1,42	8489,37	0	28,21	81,12	2,15	5,07	0,5	0,75	1,19	1,28	84,61	18,96	43,48	4	0,58	1,36	2,36	142,24	57,54	22,63	1,39	9074,24	0	32,56	88,46	21,45	41,54	6,08	1,21	1,63	1,65	103,18
438	0,53	6,73	0,41	0,35	1,02	1,09	160,21	172,76	257,93	16,25	0,92	11,69	12,69	0,53	92,12	0,58	NA	NA	0	0	0	3,57	48,36	1,24	0,23	0,58	0,63	126,37	40,79	115,7	5,5	0,93	12,56	13,56	3,57	92,63	10,2	0,18	NA	0,05	0	0	-1,33	-18,08	-0,4	0,13	0,44	0,55	109,09
439	4,39	8,79	3,42	0,01	1,91	1,94	284,69	239,74	115,55	4,03	0,5	1	2	26,06	50,06	14,96	4,32	12695,6	7,81	16,9	51,97	1,41	2,6	1,53	0,19	2,03	2,07	395,93	302,66	127,38	6,63	0,46	0,85	1,85	23,34	45,92	3,06	4,49	9262,92	13,39	23,86	78,87	1,21	2,08	NA	0,07	2,09	2,14	449,22
440	10,87	36,29	7,81	0,51	0,75	0,78	262,15	40,46	168,6	6,55	0,7	2,34	3,34	10,87	70,04	52,35	0,72	NA	4,83	0	0	15,07	36,64	13,19	0,49	1,23	1,24	318,66	101,63	136,71	0,75	0,59	1,43	2,43	15,07	58,87	61,53	1,23	NA	2,33	0	0	21,06	35,04	17,36	1,43	1,93	1,95	299,91
441	-14,91	195,29	-12,42	0,49	1,52	10,48	303,99	23,65	23,14	210,2	1,08	-14,1	-13,1	0,1	107,64	-9,53	-0,4	2192,67	0	12,5	243,48	1,37	-45,67	1,96	11,76	12,98	24,55	522,43	23,69	19,32	226,57	1,03	-34,45	-33,45	10,42	102,99	3,91	-0,35	7566,67	0	12,99	74,61	0,22	-12,09	0,51	21,79	24,37	42,09	828,44
442	26,94	57,15	74,1	1,89	1,89	1,89	316,28	NA	523,32	NA	0,53	1,12	2,12	28,03	52,86	50,97	NA	NA	0	2,98	3,14	48,63	52,39	66,91	7,88	13,9	13,9	500,88	213,74	35,54	NA	0,07	0,08	1,08	51,68	7,17	677,82	NA	17538	0	4,2	4,59	31,92	33,33	NA	14,46	23,66	23,66	765,44
443	-0,31	-0,41	-0,22	0,87	1,9	5,7	260,01	35,55	34,63	133,6	0,26	0,35	1,35	39,67	25,67	29,16	3,57	13867,2	0	28,47	77,12	1,13	1,77	2,03	0,06	0,52	3,05	652,5	41,09	62,79	230,61	0,36	0,57	1,57	32,34	36,14	19,53	1,34	8598,5	4,16	55,94	143,86	-22,17	-49,64	NA	0,04	0,16	1,24	712,42
444	-1,25	-1,79	-0,78	0,13	1,22	1,91	226,39	69,3	53,15	45,24	0,29	0,41	1,42	28,86	29,78	14,76	1,56	14457,47	4,8	18,68	87,95	1,35	1,89	0,69	0,07	1,36	2,05	186,81	62,85	41,5	34,24	0,28	0,39	1,4	30,92	28,62	31,34	1,57	15953,13	4	15,18	76,43	3,26	5,02	1,93	0,06	1,62	2,32	215,24
445	4,88	6,49	2,3	3,69	3,88	4,05	171,94	8,2	41,91	7,05	0,25	0,33	1,33	4,88	24,71	19,77	NA	NA	0	0	0	1,68	1,97	0,52	6,32	6,83	7,24	112,66	7,86	15,4	6,3	0,15	0,17	1,17	185,94	14,65	11,49	NA	7475	0	57,03	107,63	4,93	6,36	1,71	3,72	4,24	4,46	126,49
446	0,16	0,47	0,1	0,02	0,42	0,74	240,64	43,96	62,28	34,61	0,63	1,89	3,02	3,7	66,87	10,58	0,76	20493,68	35,26	2,33	33,09	1,05	2,94	0,69	0,03	0,5	0,68	237,55	52,98	76	20,19	0,61	1,72	2,8	4,75	64,23	13,93	0,74	18549,82	27,67	2,41	34,2	3,52	13,12	4,23	0,02	0,23	0,39	437,24
447	-20,49	-23,52	-98,54	6,6	7,09	7,09	1755,53	109,63	222,96	NA	0,13	0,15	1,15	-20,49	12,88	-25,3	10,1	NA	0	0	0	-50,89	-53,95	-122,17	16,26	17,57	17,57	873,87	64,46	49,11	NA	0,06	0,06	1,06	-50,89	5,68	-642,41	NA	NA	0	0	0	7,7	9,03	9,36	6,28	6,79	6,79	442,36
448	17,65	40,04	16,57	8,95	12,29	12,29	342,6	48,71	14,6	NA	0,56	1,27	2,27	26,76	55,92	60,32	2,04	8484	0	8,55	18,98	12,48	14,29	6,83	2,99	3,78	3,78	199,18	19,5	22,89	NA	0,13	0,14	1,14	27,96	12,61	315,7	1,67	7003	0,99	8,47	22,99	49,09	57,82	29,71	4,61	5,94	5,94	220,27
449	5	134,61	2,64	0,03	0,71	0,78	193,01	124,17	183,17	13,03	0,96	25,92	26,92	16,6	96,29	16,14	0,15	NA	0	6,14	41,54	0,29	7,74	0,22	0,18	0,72	0,79	280,95	144,44	267,36	18,15	0,96	26,03	27,04	12,56	96,3	0,3	0,15	NA	0	9,47	93,97	5,94	58,81	4,56	0,1	0,81	0,88	279,78
450	-32,99	-36,09	-17,93	35,68	36,34	36,34	149,49	3,51	5,35	NA	0,09	0,09	1,09	-32,99	8,61	-383,24	NA	NA	0	0	0	25,12	26,28	22,99	434,67	434,67	434,67	333,27	0	0,76	NA	0,04	0,05	1,05	25,12	4,45	564,66	NA	NA	0	0	0	23,08	25,49	41,37	15,15	15,39	15,39	652,57
451	-19,76	-108,87	-5,52	0,44	0,91	1,1	101,9	22,04	47,28	9,1	0,82	4,51	5,51	264,54	81,85	-7,29	1,01	8229,25	0	79,37	100,1	8,17	31,87	2,05	0,59	0,88	1,01	91,24	15,84	54,13	6,83	0,74	2,9	3,9	305,46	74,37	23,6	0,89	9981,7	0	74,52	93,05	15,37	35,44	3,18	0,73	1,32	1,34	75,19
452	34,84	84,16	11,03	1,14	1,46	1,55	115,5	20,08	64,58	6,23	0,59	1,41	2,42	72,59	58,6	74,12	3,82	27093,29	0	11,95	42,04	10,91	31,93	7,27	0,7	1,3	1,34	242,58	90,04	150,66	5,98	0,66	1,93	2,93	30,33	65,84	24,66	2,47	18740,88	0	12,95	48,72	-9,07	-19,88	-7,48	1,04	1,63	1,66	300,14
453	5,71	18,37	6,69	0,03	0,29	0,66	427,65	63,93	225,69	96,12	0,65	2,1	3,22	15,43	68,93	17,1	0,53	27881,1	5,91	11,4	48,49	14,25	39	12,52	0,09	0,37	0,72	319,88	48,47	171,26	61,06	0,61	1,68	2,74	25,3	63,46	32,22	0,62	37235,54	0	9,71	37,5	14,17	33,38	12,85	0,02	0,4	0,91	330,24
454	0,66	2,46	0,55	0,14	0,28	0,55	306,87	30,88	134,15	59,92	0,73	2,75	3,75	17,36	73,3	8,06	0,45	10273,67	28,27	14,04	60,24	1,03	3,72	0,95	0,03	0,31	0,57	337,55	64,83	165,77	64,27	0,72	2,62	3,62	15,86	72,35	8,42	0,47	9047,2	21,93	13,75	73,1	-3,18	-12,96	-2,83	0,09	0,3	0,56	323,27
455	16,73	82,77	1,86	0,28	1,13	1,25	40,54	23,94	28,89	3,38	0,77	3,79	4,95	33,38	79,78	24,11	2,08	44895,98	0	1,85	47,17	14,96	81,74	1,77	0,15	1,05	1,17	43,14	28,61	32,46	3,86	0,79	4,33	5,46	30,7	81,7	21,49	2,1	42805,64	0	1,87	50,55	9,97	72,48	1,19	0,06	0,95	1,06	43,32
456	3,11	8,24	2	0	0,33	0,6	234,01	42,15	143,19	38,68	62,21	164,59	2,65	12,49	NA	NA	NA	NA	NA	NA	NA	2,05	5,08	1,16	0	0,22	0,43	205,65	31,37	186,05	39,08	59,58	147,4	2,47	13,41	NA	NA	NA	NA	NA	NA	NA	3,87	9,23	2,15	0	0,25	0,46	202,01
457	39,77	45,15	20,89	9,67	10,13	10,13	191,73	8,56	18,67	NA	0,1	0,11	1,14	39,77	11,9	402,76	NA	NA	0	0	0	36,68	42,44	21,98	7,93	8,43	8,43	218,18	12,73	25,59	NA	0,12	0,14	1,16	36,68	13,58	309,23	NA	NA	0	0	0	26,51	29,26	18,34	10,01	10,63	10,63	251,89
458	2,1	22,38	1,21	0,47	0,58	0,89	210,2	16,09	148,64	46,12	0,91	9,68	10,68	16,88	90,63	8,78	0,78	NA	0	8,51	86,62	5,18	37,48	2,36	0,79	0,82	1,06	165,98	3,43	119,16	29,18	0,86	6,23	7,23	17,44	86,17	17,2	1,17	12602,33	0	5,59	38,89	2,43	15,57	1,3	0,66	0,72	1,03	195,44
459	71,18	55,62	38,35	-0,36	-2,29	-2,29	196,64	131,17	-92,38	NA	-0,28	-0,22	0,78	115,76	-27,96	-281,96	7,25	NA	19,67	24,02	35,37	91,65	19,61	21,62	0,2	-0,18	-0,18	85,85	120,7	-321,89	NA	-3,67	-0,79	0,21	242,63	-367,34	-31,08	14,52	NA	11,78	35,61	55,36	246,54	11,12	14,78	0,13	-0,02	-0,02	21,81
460	-10,92	158,99	-5,18	0,08	0,3	0,36	173,28	17,97	82,24	4,91	1,07	-15,56	-14,56	62,91	106,87	5,69	0,65	9565,15	0	35,05	85,29	11,38	260,24	5,09	0,23	0,55	0,6	162,99	22,61	72,18	3,56	0,96	21,87	22,87	83,84	95,63	27,41	0,77	9957,17	0	32,45	68,55	8,48	73,76	4,12	0,12	0,29	0,32	176,92
461	1,22	1,22	1,94	NA	NA	NA	246,77	0	0	0	0	0	1	1,22	0	NA	7,59	NA	0	0	0	4,12	4,3	1,37	4,47	22,04	22,04	121,37	0	4,95	0	0,04	0,04	1,04	24,37	4,13	173,06	10,58	6223	0	6,75	53,85	22,49	26,01	NA	2,54	2,54	2,54	187,94
462	59,17	89,74	24,79	1,42	2,26	2,26	152,92	42,57	50,83	NA	0,34	0,52	1,52	74,06	34,07	179,91	2,84	32825,33	0	6,24	16,32	18,59	75,86	10,61	0,73	1,13	1,13	207,8	61,37	154,38	NA	0,75	3,08	4,08	33,19	75,49	32	1,68	18222	0	8,33	32,96	16,46	45,77	12,97	0,86	1,57	1,57	286,78
463	-23,81	-26,49	-17,62	26,2	26,35	26,35	270,1	1,53	9,83	NA	0,1	0,11	1,11	-23,81	10,11	-235,6	NA	NA	0	0	0	34,35	37,82	21,8	9,88	10,47	10,47	230,99	12,33	20,95	NA	0,09	0,1	1,1	34,35	9,17	374,58	NA	NA	0	0	0	15,05	16,06	47,95	15,88	16,89	16,89	1159,94
464	9,65	13,99	4,27	0	3,47	4,27	161,74	97,62	22,37	23,1	0,26	0,38	1,45	76,2	31,06	57	3,19	19865,68	3,65	29,49	75,46	4,51	6,51	2,22	0,62	3,15	3,83	178,84	96,5	38,21	26,66	0,27	0,39	1,44	65,94	30,75	37,09	4,36	18000,84	0	30,18	81,84	3,35	5,94	2,23	0,78	2,05	2,3	242
465	-15,12	-89,57	-13,69	0,05	0,43	0,56	330,45	72,08	175,56	26,02	0,83	4,92	5,92	33,71	83,12	-0,06	0,56	16935,14	17,06	44,21	103,12	0,57	1,72	0,51	0,15	0,79	0,89	325,45	102,63	147,15	16,65	0,67	2,01	3,02	42,32	66,87	19,43	0,84	21146,67	11,39	37,33	79,93	4,9	12,65	4,56	0,11	0,78	0,94	339,35
466	10,35	48,36	24,72	0,65	0,65	0,65	871,51	0	675,57	0	0,79	3,67	4,67	10,35	78,59	31,74	0,44	NA	0	0	0	15,34	35,96	18,7	1,05	1,05	1,07	443,77	0,26	251,64	3,24	0,57	1,34	2,34	15,34	57,34	67,35	1,1	NA	0	0	0	-25,91	-72,12	-35,79	1,18	1,18	1,21	502,75
467	3,97	67,22	9,85	0,02	0,07	0,24	904,83	40,18	773,86	137,43	0,92	15,55	16,92	12,14	94,09	7,68	0,08	21797,58	4,18	20,25	44,49	5,15	52,92	15,53	0,03	0,06	0,24	1098,16	27,83	800,04	151,15	0,78	8,02	10,28	10,69	90,27	10,43	0,12	26419,58	3,81	16,71	32,11	4,89	35,49	13,63	0,01	0,05	0,21	1014,33
468	10,41	11,55	9,39	0,66	3,99	8,12	329,44	97,38	30,52	127,83	0,1	0,11	1,11	21,75	9,89	125,63	3,82	33652,59	0	10,24	39,66	7,35	8,31	6,37	0,39	3,46	7,02	315,51	102,16	34,49	124,54	0,12	0,13	1,13	13,75	11,63	80,53	3,99	49507,18	0	5,55	30,78	5,72	6,43	4,92	0,71	3,14	7,64	312,9
469	-28,35	-40,14	-32,3	1,07	2,39	3,2	415,87	146,89	110,98	90,84	0,29	0,42	1,42	28,33	29,38	-87,04	5,78	10676,5	0	64,57	181,99	12,62	17,43	13,43	1,83	2,63	3,54	387,53	79,02	99,04	91,44	0,28	0,38	1,38	57,07	27,61	54,96	9,25	43253,33	0	47,33	83,25	12,17	15,97	NA	1,28	3,09	4,28	334,2
470	5,76	170,79	16,12	0,01	0,29	0,29	1022,47	273,77	971,95	0,05	0,97	28,68	29,68	6,44	96,63	11,9	0,05	29171	0	1,91	5,11	7,19	69,76	25,12	0	0,43	0,43	1271,46	473,29	1124,75	0,06	0,9	8,7	9,7	8,02	89,69	13,04	0,17	32883	0	2,9	5,98	2,6	16,3	NA	0,01	0,3	0,3	1038,21
471	1,33	14,82	0,28	0,08	0,81	0,81	77,34	50,92	69,62	NA	0,91	10,11	11,11	476,91	91	1,47	NA	NA	0	100,77	128,77	0,74	15,02	0,18	0,05	1,05	1,05	88,3	83,58	83,03	NA	0,95	19,28	20,28	391,68	95,07	0,78	NA	NA	0	94,84	111,36	-0,94	-26,57	NA	0,04	1,02	1,02	76,61
472	2,03	3,42	1,94	1,33	2,3	2,36	348,78	114,46	118,61	7,47	0,41	0,68	1,69	11,17	40,66	12,11	3,6	NA	0	8,74	56,17	-20,33	-29,55	-17,76	0,74	2,59	2,91	318,01	153,7	83,19	26,81	0,31	0,45	1,45	-3,41	31,21	-47,21	3,32	NA	0	14,78	356,32	1,82	2,98	1,06	0,09	1,63	1,87	212,7
473	-1	-2,98	-1	0,15	1,46	1,54	365,14	308,11	234,5	17,31	0,66	1,98	2,98	56,39	66,48	-1,5	NA	7546	0	57,41	100,61	0,85	1,92	1,28	2,66	12,86	13,69	549,72	404,83	39,7	33,65	0,56	1,27	2,27	61,54	55,98	1,51	NA	6491	0	91,66	96,04	-435,6	-2108,94	-449,96	1,26	1,26	1,26	376
474	9,13	34,38	3,04	1,96	2,51	2,58	121,59	25,54	46,19	3,31	0,73	2,77	3,77	40,15	73,45	12,43	NA	3010,2	34,63	10,33	80,71	10,65	27,94	3,36	2,1	2,75	2,83	114,66	25,89	40,07	3,11	0,62	1,62	2,62	44,94	61,87	17,22	NA	2878,14	26,06	10,8	64,39	11,87	22,46	2,47	3,15	3,38	3,45	75,74
475	10,38	36,44	11,52	0,3	0,47	1,36	405,2	38,55	226,79	204,28	0,72	2,51	3,51	37,97	71,51	27,64	1,81	16101,67	0	30,63	55,12	10,24	31,73	6,92	0,53	0,81	1,39	245,93	40,86	145,61	86,13	0,68	2,1	3,1	39,86	67,71	31,6	2,44	16295	0	20,01	48,01	4,41	15,85	3,66	0,61	0,92	1,32	302,21
476	1,19	3,62	1,69	0,78	0,91	0,91	364,24	45,55	344,37	NA	0,67	2,05	3,05	33,87	67,23	2,98	0,85	2874,5	0	46,5	90	-14,72	-116,89	-18,33	0,86	0,87	0,87	453,21	4,25	391,79	NA	0,87	6,94	7,94	0,59	87,41	-7,5	0,53	932,5	0	19,06	155,92	27,01	30,77	NA	1,63	2,01	2,01	161,96
477	-1,27	-112,09	-1,01	0,01	0,12	0,14	290,93	20,92	158,13	4,01	0,99	87,4	88,4	5,36	98,87	-1,28	0,38	NA	10,42	5,28	109,23	-11,36	112,32	-6,18	0,01	0,08	0,14	197,92	9,95	126,8	8,24	1,1	-10,89	-9,89	2,79	110,11	0,75	0,29	NA	9,06	7,69	88,82	2,01	16,35	NA	0,1	0,42	0,5	195,4
478	-22,5	-164,64	-21,05	0,08	0,68	0,92	341,42	28,15	47,21	11,22	0,86	6,32	7,32	6,86	86,33	-9,27	0,97	4975,67	0	27,46	124,43	0,89	5,64	0,7	1,75	2,69	3,16	286,63	34,75	37,05	17,88	0,84	5,31	6,31	34,24	84,16	20,06	1,46	6220,5	0	26,26	77,52	-16,02	-704,57	-10,05	0,43	1,03	1,91	228,26
479	3,09	6,71	1,37	0,16	0,64	1,26	161,85	36,86	83,1	52,22	0,54	1,17	2,17	32,06	54	23,77	1,38	17086,37	0	12,85	70,71	10,13	19,72	4,18	0,07	0,65	1,4	150,39	34,47	65,23	49,4	0,48	0,93	1,95	42,72	48,64	42,49	1,37	23917,61	0	13,46	56,7	14,69	29,05	5,91	0,09	0,79	1,62	146,54
480	4,06	13,97	3,91	0,21	0,68	0,84	351,57	85,64	162,34	28,83	0,71	2,44	3,44	15,24	70,92	14,51	0,84	14258,43	22,34	10,77	61,65	3,2	9,64	2,92	0,15	0,71	0,95	332,16	99,23	158,08	43,7	0,67	2,01	3,01	14,97	66,8	21,71	0,94	19364,86	16,76	10,74	46,33	3,48	9,9	2,97	0,17	0,68	0,86	310,15
481	7,74	16,47	3,15	0,02	0,36	1,25	148,75	24,38	65,11	66,33	0,53	1,13	2,13	65,23	53,03	26,72	1,3	12169,22	5,89	23,43	76,34	5,72	13,68	2,68	0,01	0,25	1,15	170,51	21,28	50,75	86,66	0,58	1,39	2,39	59,19	58,19	19,66	1,22	12629,23	25,73	25,05	78,46	9,61	24,88	3,86	0,03	0,22	1,14	146,3
482	2,24	15,13	1,61	0,02	0,25	0,39	261,92	49,49	187,77	31,12	0,85	5,76	6,76	23,86	85,2	16,96	0,22	20673	10,19	15,52	57,36	0,43	2,32	0,23	0	0,12	0,25	192,19	17,64	134,89	21,41	0,82	4,42	5,42	26,4	81,55	19,61	0,23	20170,38	9,5	13,71	58,02	0,53	3,34	0,34	0,01	0,12	0,37	238,96
483	5,94	9,63	2,97	0,4	2,13	3,74	182,27	25,73	15,2	24,9	0,38	0,62	1,62	30,84	38,26	38,56	1,28	27089,55	0	12,43	62,85	6,24	10,59	3,58	0,24	0,95	1,55	209,04	30,99	44,76	27,3	0,41	0,7	1,7	28,52	41,14	28,62	1,13	26343,07	0	12,8	65,56	4,75	10,54	3,46	0,03	0,26	0,47	264,88
484	3,98	36,17	2,48	0,19	0,31	0,31	227,56	22,86	198,86	0,43	0,89	8,08	9,08	21,64	88,99	7,99	0,16	NA	0	11,01	60,57	0,26	2,47	0,19	0,15	0,33	0,36	269,2	42,7	236,75	5,4	0,89	8,38	9,38	14,48	89,34	0,3	0,16	NA	0	10,51	76,95	9,11	52,86	6,2	0,18	0,39	0,39	247,61
485	0,58	100	0,23	0,73	1,01	1,01	122,2	NA	141,09	NA	0,99	172,41	173,41	0,58	99,42	0,58	NA	NA	0	0	0	1,82	35,2	0,79	0,53	1,06	1,06	157,53	6,16	108,11	NA	0,95	18,33	19,33	3,65	94,83	4,71	1,15	13303	0	0,79	21,06	1,04	20,45	0,41	0,66	1,09	1,09	142,82
486	4,76	6,43	3,04	0	1,95	2,19	232,76	94,11	48,38	12,06	0,26	0,35	1,35	22,4	25,94	39,58	1,4	34804,6	0	11,25	58,63	0,33	0,46	0,2	0	1,85	2,12	222,5	93,6	50,69	13,91	0,28	0,39	1,39	18,74	27,8	21,81	1,44	30179,75	0	11,25	70,42	0,69	0,94	0,44	0	1,94	2,22	235,86
487	9,64	33,27	17,52	0,03	0,42	0,45	663,83	178,91	465,13	17,73	0,71	2,45	3,45	9,64	71,04	20,58	0,44	NA	0	0	0	-10,84	-31,87	-14,48	0,21	0,24	0,28	486,52	8,65	317,6	13,5	0,66	1,94	2,94	-10,84	66	18,65	0,43	NA	0	0	0	10,38	22,42	6,95	0,01	0,61	0,69	243,61
488	-17,29	-19,88	-9,33	7,38	7,77	7,77	196,9	9,63	24,72	0	0,13	0,15	1,15	67,01	13,05	-25,13	NA	4645	0	45,47	131,73	8,62	10,71	4,69	4,42	5,13	5,13	197,99	26,62	37,63	NA	0,2	0,24	1,24	88,08	19,5	44,19	NA	7897	0	43,22	88,38	24,72	57,03	14,07	1,75	1,96	1,96	207,16
489	50,62	94,8	10,68	0,18	1,89	1,89	77	54,13	31,61	NA	0,47	0,87	1,87	72,8	46,6	122,33	2,59	53835	0,24	4,68	22,87	56,1	95,47	12,73	0,03	2,03	2,03	82,59	60,88	25,43	NA	0,41	0,7	1,7	99,11	41,24	157,73	2,42	38170	6,1	9,76	32,62	15,81	59,68	NA	0,05	0,92	0,92	156,34
490	-9,38	-171,45	-111,47	0,03	0,07	0,3	4337,19	55,78	1031,71	368,52	0,73	13,33	18,28	-6,38	94,53	-4,28	0,48	-2407,13	11,56	35,64	-177,11	-9,24	-3687,89	-88,51	0,01	0,03	0,16	3486,47	42,57	2020,32	258,48	0,63	251,27	399,09	-5,88	99,75	-1,26	0,05	2295,53	0	32,19	338,68	-7,01	-72,59	-60,71	0,01	0,03	0,2	3150,24
491	35,57	77,32	8,77	1,3	1,6	1,65	89,47	14,25	47,91	2,47	0,54	1,17	2,17	53,59	53,99	70,71	4,64	5044,83	0	4,44	28,52	30,28	51,96	6,44	1,72	2	2,3	77,37	8,94	31,92	9,56	0,42	0,72	1,72	57,77	41,71	77,16	14,12	5313,7	0	5,84	40,71	22,36	35,75	6,11	1,61	2,32	2,56	99,55
492	-9,6	-11,49	-6,19	1,19	3,36	5,23	235,63	65,12	32,66	62,03	0,16	0,19	1,2	29,6	16,51	-4,42	3,32	8384,64	0	25,31	136,42	-15,92	-21,53	-10,03	0,23	1,86	3,34	229,31	71,7	53,24	79,76	0,26	0,35	1,35	29,65	26,09	-25,61	3,65	10546,64	0	28,71	117,19	0,32	0,41	0,19	0,3	1,7	3,79	223,41
493	12,61	36,07	12,79	0,75	2,09	2,09	370,39	68,13	50,91	NA	0,65	1,86	2,86	22,76	65,04	30,06	1,29	65470	29,23	10,3	29,82	15,19	31,88	12,28	1,35	2,25	2,25	294,22	34,46	38,24	NA	0,52	1,1	2,1	30,72	52,35	47,49	1,29	43988,07	21,68	12,55	33,3	10,63	21,83	7,92	0,32	0,86	0,89	271,35
494	4,08	41,99	1,29	0,53	0,66	0,68	115,61	12,16	82,22	2,06	0,9	9,3	10,3	72,45	90,29	19,82	0,41	6371,2	7,56	21,66	82,63	10,21	51,02	2,44	0,5	0,53	0,63	87,01	1,45	38,72	4,44	0,8	4	5	107,08	79,98	35,26	0,52	7684,19	10,65	23,15	76,46	4,91	18,89	1,12	0,19	0,54	0,62	82,82
495	-1,48	-1,84	-8	7,11	8,51	8,55	1975	264,88	188,69	7,76	0,19	0,24	1,25	-1,48	19,71	9,78	5,34	NA	0,01	0	0	0,71	0,92	3,62	4,17	5,19	5,21	1852,56	318,49	311,09	6,05	0,23	0,29	1,29	0,71	22,58	24,54	7,37	NA	0	0	0	-6,52	-7,64	-63,28	6,4	7,13	7,16	3534,71
496	-14,53	70,16	-22,45	0,05	0,26	0,63	563,9	NA	529,38	200,08	1,21	-5,83	-4,83	19,92	120,71	-3,68	0,06	18156,4	5,12	53,23	70,88	-59,79	83,37	-92,98	0,09	0,31	1	566,08	NA	380,25	264,94	1,72	-2,39	-1,39	-33,73	171,71	-27,16	0,94	5023,33	3,39	40,52	141,88	-53,59	37,09	-70,53	0,47	0,53	2,64	479,12
497	-1,55	-1,58	NA	55,06	55,06	55,06	NA	NA	NA	NA	0,02	0,02	1,02	-1,55	1,82	-85,56	NA	NA	0	NA	NA	NA	NA	NA	NA	NA	NA	NA	NA	NA	NA	NA	NA	NA	NA	NA	NA	NA	NA	NA	NA	NA	2,34	40,88	1,19	0,33	1,06	1,06	184,68
498	6,04	7,33	4,59	0,8	3,1	4,32	277,85	89,13	35,53	47,87	0,18	0,21	1,21	54,06	17,64	108,46	2,15	13904,56	1,16	36,56	68,57	5,67	6,77	4,64	1,27	3,79	5,08	297,87	92	36,56	47,85	0,16	0,19	1,2	54,04	16,34	111,55	2,28	15130,74	0	39,58	69,01	7,06	8,46	5,74	1,74	4,18	5,33	295,93
499	1,23	11,36	1,66	0,32	1,04	1,42	490,87	103,32	91,94	54,73	0,88	8,06	9,2	12,3	89,14	5,98	1,09	25103,25	58,88	14,88	55,91	0,21	4,44	0,25	0,03	0,61	0,85	434,78	143,14	150,04	58,4	0,94	20,36	21,56	8,79	95,36	3,61	0,75	32277,67	54,48	10,25	47,24	0,04	1,01	0,06	0,07	0,54	0,78	510,21
500	12,02	14,67	4,46	5,53	5,53	5,53	135,43	NA	24,14	NA	0,18	0,22	1,22	41,5	18,08	66,51	NA	NA	0	10,94	62,81	6,67	7,12	2,34	14,98	15,48	15,48	128,01	4,06	8,06	NA	0,06	0,07	1,07	79,39	6,37	104,71	NA	NA	0	25,58	85,96	31,01	35,64	10,95	5,39	7,7	7,7	128,56
501	0,1	3,46	0,07	0,71	0,9	0,91	279,13	49,89	265,92	3,19	0,97	34,28	35,32	39,8	97,17	3,55	0,28	8422,61	0	30,36	91,61	0,56	14,85	0,41	0,76	0,89	0,93	263,72	32,85	250,96	11,92	0,96	25,45	26,45	0,56	96,22	4,63	0,37	489,94	0	0	0	1,19	23,86	0,72	0,85	0,97	0,99	219,48
502	6,32	29,31	2,75	0,07	0,6	1,11	158,76	46,11	59,34	44,42	0,78	3,64	4,64	37,76	78,43	14,45	1,18	28526,22	39,78	13,67	66,83	7,46	24,09	2,73	0,09	0,62	1,1	133,16	35,02	54,3	31,89	0,69	2,23	3,23	43,63	69,04	18,3	1,15	31120,69	27,44	13,23	66,52	7,13	22,53	2,66	0,07	0,49	0,78	135,75
503	-35,85	356,18	-26,28	0,27	1,93	1,93	267,6	0	97,4	0	1,1	-10,94	-9,94	-28,36	110,07	-23,81	-0,35	NA	0	5,49	-41,29	9,02	13,25	2,9	254,91	1850,73	1850,73	117,12	0	0,04	0	0,32	0,47	1,47	9,02	31,91	58,51	2,35	NA	0	0	0	7,14	17,23	1,23	1,3	2,27	2,27	62,83
504	23,15	39,62	8,4	0,24	2,39	2,39	132,43	112,98	52,54	0,42	0,42	0,71	1,71	30,43	41,57	59,82	16,64	97228,5	0	2,64	20,03	12,04	16,19	5,65	0,82	3,8	3,82	170,75	128,68	43,17	0,77	0,26	0,34	1,34	17,18	25,64	53,69	35,38	77894,5	0	2,41	16,54	16,05	30,75	8,16	0,35	2,03	2,06	185,12
505	-36,86	156,85	-16,62	0,13	0,57	0,82	127,16	85,74	197,97	51,04	1,24	-5,26	-4,26	35,11	123,5	-29,85	NA	3318,75	0	32,45	202,89	22,31	475,85	3,94	0,25	0,63	1,09	64,24	22,69	58,32	26,87	0,95	20,33	21,33	148,44	95,31	23,41	NA	14932	0	22,26	84,3	3,23	67,11	1,52	0,55	0,59	1,07	171,96
506	-8,89	-65,54	-6,23	0,04	0,47	0,91	255,2	61,29	124,9	73,3	0,86	6,37	7,37	42,01	86,43	-3,33	0,84	7172,39	16,94	35,68	104,21	-3,63	-42,96	-2,8	0,03	0,54	0,92	280,36	92,5	161,65	79,44	0,92	10,83	11,83	36,95	91,55	0,98	0,8	9815,11	16,55	31,26	96,75	0,43	4,97	0,3	0,02	0,45	0,75	253,23
507	5,73	22,23	13,21	0,03	0,33	0,76	841,67	90,06	107,2	153,03	0,69	2,67	3,88	13,2	74,24	21,75	0,74	11076,59	44,85	17,23	98,81	-9,88	-45,34	-18,75	0,02	0,34	0,82	690,79	84,99	93,1	145,8	0,74	3,39	4,59	-1,57	78,21	1,05	0,68	13107,36	44,43	15,77	91,69	9,04	23,91	15,59	0,02	0,31	0,76	627,64
508	-24,34	-27,29	-30,26	0,77	8,46	9,15	453,65	278,17	36,18	25,57	0,11	0,12	1,12	23	10,81	-198,11	3,54	5483,5	0	58,84	173,68	-5,59	-6,5	-6,92	1,76	5,66	6,45	450,89	196,96	50,56	40,41	0,14	0,16	1,16	34,63	14,01	-31,55	3,3	5617,63	0	49,81	140,25	35,63	40,83	31,69	1,85	6,17	6,62	323,81
509	35,28	49,11	43,83	2,09	3,44	3,44	453,47	169,82	125,93	NA	0,28	0,39	1,39	35,28	28,16	125,3	NA	NA	0	0	0	45,93	49,51	59,95	6,83	13,27	13,27	475,15	218,93	34	NA	0,07	0,08	1,08	45,93	7,24	634,75	NA	NA	0	0	0	40,28	48,51	NA	3,92	5,89	5,89	520,37
510	-0,46	-1,6	-0,37	0,07	0,36	0,38	292,85	58,6	201,41	3,89	0,71	2,49	3,49	60,83	71,32	8,83	0,39	NA	0	49,17	88,42	0,35	1,63	0,37	0,24	0,64	0,66	380,19	95,77	239,77	4,35	0,67	3,12	4,64	51,03	67,24	8,05	0,37	NA	0	38,95	63,24	-5,18	-28,08	-4,04	0,08	0,44	0,46	283,48
511	1,38	13,72	0,42	0,01	0,64	0,65	111,31	52,85	81,98	1,12	0,9	8,92	9,92	43,48	89,92	14,21	0,45	12245,85	1,97	12,84	75,05	-25,81	273,75	-11,24	0,01	0,42	0,42	158,58	61,71	120	0,28	1,09	-11,61	-10,61	31,58	109,43	-6,48	0,04	7844,08	18,67	25	106,47	4,33	64,54	NA	0,04	0,98	0,98	158,32
512	7,44	23,45	1,56	0,02	1,14	1,23	76,54	56,41	50,65	4,76	0,68	2,15	3,15	53,49	68,26	22,68	1,85	NA	0	9,66	320,94	-0,02	-0,05	0	1,12	8,07	8,5	75,51	55,04	7,93	3,47	0,67	2,03	3,03	38,9	66,96	11,51	3,45	NA	0	8,07	79,28	3,05	11,76	0,9	NA	2,18	2,6	106,86
513	3,96	11,58	2,05	0,46	0,95	1,11	189,07	21,34	44,77	7,18	0,51	1,49	2,92	65,88	65,79	31,65	0,68	12338,66	0	32,08	75,64	4,96	12,16	2,31	0,4	0,83	0,95	169,98	19,25	45,29	5,64	0,44	1,08	2,45	70,82	59,23	36,8	0,67	12011,29	0	30,76	78,16	1,68	5,28	0,99	0,17	0,6	0,77	213,98
514	14,03	31,14	11,68	0,08	0,58	0,93	303,73	69,11	136,72	49,02	0,55	1,22	2,22	32,6	54,94	29,77	0,89	34239,62	3,26	15,45	50,22	3,07	12,88	3,77	0,23	0,74	1	446,5	121,62	209,45	61,21	0,76	3,19	4,19	17,08	76,16	6,05	1,2	22352,15	7,16	17,18	75,3	9,14	30,2	6,14	0,02	1,12	1,52	244,58
515	8,37	21,1	2,69	0,22	0,97	1,73	117,46	47,92	64,36	49,78	0,6	1,52	2,52	89,16	60,34	17,64	11,28	15613,77	0	26	96,13	6,19	15,17	2,05	0,32	0,89	1,79	120,35	36,25	63,78	58,29	0,59	1,45	2,45	82,87	59,18	13,97	11,81	15526,24	0	25,35	100,52	2,65	5,97	0,92	0,22	0,95	1,9	126,52
516	21,99	29,53	18,11	1,73	4,37	4,86	300,67	160,37	60,85	30,24	0,26	0,34	1,34	61,35	25,53	86,13	NA	7491,5	0	32,42	67,73	0,5	0,61	0,53	2,42	6,48	7,56	385,23	202,78	50,01	54,78	0,19	0,23	1,23	33,48	18,78	2,64	NA	2936	0	34,9	133,6	-8,55	-11,63	-8,92	1,69	3,52	4,06	379,82
517	1,29	47,98	0,44	0,1	0,51	1,04	125,23	48,15	118,76	64,04	0,97	36,33	37,33	31,41	97,32	1,32	NA	9096,25	0	10,34	91,01	-1,55	-187,38	-0,4	0,14	0,54	1,02	94,36	36,42	91,47	44,89	0,99	120,24	121,24	32	99,18	-1,56	NA	7918,13	0	8,7	105,25	2,88	79,39	0,69	0,16	1,3	3,25	86,92
518	0,85	3,01	1,04	0,07	0,69	5,45	446,44	45,8	74,68	360,41	0,72	2,54	3,54	32,29	71,76	9	10,14	8367,5	7,19	38,45	75,4	0,29	1,13	0,39	0,01	0,33	3,63	490,83	41,17	82,44	420,57	0,74	2,9	3,9	26,75	74,35	5,4	13,9	10655,33	15,6	35,68	80,2	0,65	1,45	0,89	0,01	0,38	4,25	495,09
519	-6,12	-22,57	-6,89	0	0,51	0,61	410,98	46,97	139,71	16,06	0,73	2,69	3,69	6,74	72,9	2,44	0,79	12223,22	8,56	14,48	129,5	4,59	13,67	4,18	0	0,59	0,87	331,28	38,33	80,97	28,11	0,66	1,98	2,98	16,6	66,44	18,96	0,94	30979,89	6,48	10,93	40,67	3,33	9,01	2,32	0,04	0,79	0,98	253,69
520	-0,12	-0,25	-0,03	0,46	1,89	1,97	88,96	56,37	39,27	2,92	0,51	1,05	2,07	126,4	51,68	-0,24	NA	18324,33	0	30,84	89,64	4,78	20,81	1,68	0,16	0,69	0,74	127,95	51,01	49,35	5,21	0,77	3,34	4,36	83,8	77,05	16,74	0,68	20302	36,77	27,78	76,63	-4,41	-18,18	-1,27	0,08	0,81	0,92	104,62
521	4,3	33,05	1,75	0,07	0,5	0,92	148,59	55,19	99,48	53,77	0,87	6,69	7,69	17,84	87	9,86	0,67	14613,88	18,8	5,51	54,58	3,08	7,74	1,33	0,6	2,71	3,17	157,28	89,54	42,53	19,95	0,6	1,51	2,51	15,65	60,18	8,4	5,52	19418,57	32,5	5,43	57,17	4,18	9,26	1,9	0,01	2,19	2,86	165,25
522	1,12	13,51	0,98	0,62	1,08	1,11	319,44	128,2	280,37	9,15	0,92	11,04	12,04	48,01	91,7	4,25	NA	13877	0	41,04	87,65	27,88	84,53	11,43	0,87	1,54	1,57	149,26	62,85	93,66	2,78	0,67	2,03	3,03	76,77	67,02	41,6	NA	39366,75	0	20,05	52,43	19,37	36,67	10,73	1,69	2,28	2,32	201,58
523	-5,85	-23,04	-8,81	0,26	1,34	1,34	167,09	435,96	404,23	0	0,75	2,94	3,94	-5,85	74,59	-7,85	NA	NA	0	0	0	26,18	96,88	10,75	0,28	1,26	1,39	149,41	103,93	105,76	13,71	0,73	2,7	3,7	44,16	72,97	35,88	NA	31616,88	0	7,38	34,23	40,29	98,74	11,38	0,52	1,56	1,67	102,81
524	0,54	0,82	0,28	0,04	0,63	2,71	186,49	25,61	45,76	96,43	0,34	0,52	1,52	43,24	34,32	30,64	2,28	26307,66	0	21,81	91,43	1,16	1,62	0,51	0,08	0,43	3,48	161,77	9,96	30,89	95,55	0,29	0,4	1,4	49,62	28,63	40,28	2,44	26987,45	0	21,54	90,21	0,23	0,34	0,1	0,05	0,47	2,83	167,02
525	0,15	1,1	0,08	1,01	3,06	3,06	196,57	97,04	14,85	NA	0,86	6,18	7,18	42,72	86,07	9,16	2,87	5375	16,68	22,93	79,03	0,1	0,74	0,08	0,73	5,41	5,41	286,64	210,2	21,9	NA	0,87	6,62	7,62	35,3	86,87	11,25	5,79	7446	8,12	27,72	75,08	0,24	1,53	0,15	4	10,07	10,07	235,32
526	-8,08	-19,77	-12,74	0,02	0,42	0,46	576	70,46	181,42	8,77	0,59	1,44	2,45	11,82	59,14	-5,64	0,79	11739,71	0	31,4	104,34	-3,08	-7,63	-4,58	0,06	0,28	0,31	541,74	63,09	175,17	8,97	0,59	1,46	2,48	18,31	59,69	2,28	0,53	13274,17	21,7	31,83	94,14	7,34	25,23	8,54	0	0,21	0,23	423,8
527	2,43	10,71	1,42	-0,13	0,62	1,15	212,54	79,86	155,17	84,03	0,77	3,38	4,4	25,63	77,26	6,28	1,65	10175,12	0	13,51	77,82	7,67	29,87	4,34	0,17	0,79	1,27	205,85	63,63	145,83	71,37	0,74	2,88	3,89	31,41	74,31	13,1	3,13	13890,09	0	13,42	65,73	-2,26	-12,89	-1,13	0,29	0,76	1,15	181,35
528	2,43	10,71	1,42	-0,13	0,62	1,15	194,49	79,86	155,17	84,03	0,77	3,38	4,4	25,63	77,26	6,28	1,65	10175,12	0	13,51	77,82	7,67	29,87	4,34	0,17	0,79	1,27	205,85	63,63	145,83	71,37	0,74	2,88	3,89	31,41	74,31	13,1	3,13	13890,09	0	13,42	65,73	-2,26	-12,89	-1,13	0,29	0,76	1,15	181,35
529	14,56	135,31	7,99	0,03	1,1	1,1	200,15	187,82	176,28	NA	0,89	8,31	9,29	22,44	89,24	17,95	7,35	17984	0	4,32	29,64	-0,04	-0,23	-0,03	0,03	1,16	1,16	228,49	210,38	185,85	NA	0,82	4,69	5,69	5,51	82,42	0,86	3,82	NA	0	3,49	8,22	-5,4	-30,01	NA	0,14	1,16	1,16	450,21
530	10,92	13,72	8,03	1,24	4,29	4,56	268,32	136,04	44,62	12,37	0,2	0,25	1,26	54,56	20,45	76,12	3,67	14360,75	0	32,08	73,49	9,26	11,56	7,05	0,65	4,46	4,74	276,88	177,45	46,55	13,08	0,2	0,25	1,25	56,55	19,85	66,57	4,34	15885,75	0	35,97	75,53	8,45	10,94	5	0,72	3,77	4,03	215,45
531	-9,94	-25,75	-27,12	0,09	1,02	1,02	996,26	470,56	503,78	0	0,61	1,59	2,59	27,05	61,41	-9,63	1	8477,3	7,79	100,95	114,53	7,99	17,86	16,56	0,07	1,15	1,15	754,33	420,48	387,79	0	0,55	1,24	2,24	36,15	55,28	23,8	1,19	14960	1,77	58,36	64,89	8,6	19,09	13,03	0,17	1,03	1,03	551,14
532	-52,4	-435,26	-44,34	0,37	0,55	0,73	308,83	46,94	264,43	48,41	0,88	7,31	8,31	-27,54	87,96	-59,57	0,35	-3141,2	0	21,03	-100,96	-25,11	272,25	-10,64	0,09	0,75	0,75	154,2	99,99	149,81	NA	1,09	-11,84	-10,84	2,59	109,22	25,5	-0,33	6088,2	0	11,74	43,99	14,44	383,23	3,66	0,57	0,78	0,78	92,33
533	16,6	43,41	7,71	0,06	1,23	1,35	169,58	75,98	67,1	8,66	0,57	1,49	2,61	25,09	61,75	41,74	0,93	101994,1	0,21	3,94	23,51	19,1	46,61	8,59	0,06	1,13	1,22	163,63	70,07	66,99	6,72	0,55	1,34	2,44	26,57	59,01	46,68	0,95	136872,54	0,37	3,36	19,01	15,57	36,48	6,98	0,07	0,75	0,87	163,12
534	0	0,01	0	0,09	2,41	2,41	131,02	123,74	53,34	NA	0,55	1,2	2,2	272,89	54,61	0,01	NA	7253,11	0	97,96	99,23	0,68	1,45	0,22	0,05	2,58	2,59	114,66	110,18	43,57	0,17	0,53	1,12	2,12	312,72	52,87	1,29	NA	NA	0	98,29	99,32	-1,53	-3,19	NA	0,19	2,63	2,63	109,9
535	8,98	92,94	3,9	0	1,06	1,06	158,53	143,08	135,37	NA	0,9	9,36	10,36	11,23	90,34	11,44	1,19	91948,67	0	0,98	15,29	14,02	66,22	9,09	0,07	1,2	1,25	236,08	198,66	177,54	9,59	0,79	3,72	4,72	16,27	78,83	19,78	4,4	69661,13	0	1,46	10,19	18,26	696,92	10,39	0,06	0,73	0,77	207,06
536	3,48	25,84	0,78	0,13	0,62	0,66	82,21	33,52	69,34	3,25	0,87	6,42	7,42	136,17	86,52	13,54	0,34	10555	0	29,88	87,43	2,5	18,66	0,64	0,2	0,54	0,76	93,33	26,18	78,62	18,04	0,87	6,46	7,46	123,89	86,6	15,77	0,43	12276,85	0	31,12	85,02	7,39	39,5	2,25	0,3	0,33	0,54	110,76
537	13,77	44,76	7,01	0,01	0,22	0,55	185,83	26,5	126,81	42,13	0,69	2,25	3,25	23,74	69,23	28,83	0,5	23535	0	5,08	28,26	16,69	54,39	10,82	0,09	0,33	0,82	235,93	38,64	161,56	79,94	0,69	2,26	3,26	32,31	69,31	31,67	0,72	28644,13	0	10,12	37,89	15,66	37,07	10,85	0,13	0,99	1,52	252,16
538	-25,74	-496,73	-9,34	0	0,31	0,64	132,5	32,47	104,46	34,87	0,95	18,3	19,3	3,04	94,82	-20,44	0,18	13831,68	0	10,45	95,82	-8,36	-280,13	-4,78	0	0,22	0,44	208,01	39,71	181,14	40,82	0,97	32,52	33,52	16,71	97,02	-3,15	0,06	16516,89	0	14,33	96,66	-18,48	-361,09	-13,09	0	0,18	0,44	257,93
539	-4,73	-18,81	-3,49	0,14	0,16	0,87	269,17	5,33	198,68	143,14	0,75	2,97	3,97	10,05	74,84	-3,58	0,73	2773,5	0	10,9	68,38	13,78	31,96	10,59	0,29	0,31	1,17	279,61	3,05	157,27	136,05	0,57	1,32	2,32	25,29	56,87	28,96	1,28	3533,5	0	8,84	39,95	11,46	23,28	10	0,34	0,35	1,34	317,44
540	-2,67	-46,13	-8,04	0,04	0,71	1,02	1099,17	687,28	1020,99	316,45	0,94	16,29	17,29	-1,43	94,22	-2,66	1,43	-14855	0	3,74	-76,14	1,55	45,23	1,2	0,01	1,02	1,02	283,1	274,44	270,34	NA	0,97	28,26	29,26	1,97	96,58	1,77	2,97	42976	0	0,33	27,84	4,71	29,19	0,74	0,03	1,15	1,15	57,12
541	5,83	77,68	2,43	0,08	0,67	1,07	152,11	67,7	115,1	46,79	0,92	12,31	13,31	5,83	92,49	10,77	1,28	NA	0	0	0	19,24	53,35	3,45	0,56	1,04	2	65,22	11,2	23,07	22,35	0,64	1,77	2,77	20,7	63,93	62,81	2,25	NA	0	0,26	2,88	18,55	45,94	4,65	0,64	0,98	1,43	91,3
542	17,67	21,03	9,31	4,66	5,45	5,49	192,31	22,8	28,76	1,27	0,16	0,19	1,19	32,82	15,95	137,39	5,1	18069,5	0	7,98	32,72	21,19	24,02	14,25	7,3	7,6	7,64	244,77	8,55	24,27	1,01	0,12	0,13	1,13	33,44	11,78	197,82	8,01	27850,4	1,58	8,24	25,83	15,31	17,3	13,81	6,72	7,04	7,1	328,47
543	0,08	0,56	0,04	0,09	0,65	0,65	196,67	93,04	165,72	0,99	0,86	5,95	6,95	10,23	85,6	0,09	0,37	9147,5	0	5,47	106,36	5,35	38,05	4,99	0,02	0,84	0,85	339,81	237,14	266,9	1,49	0,86	6,11	7,11	9,04	85,94	8,77	0,52	12660,2	6,41	3,45	55,44	0,91	5,98	0,83	0,01	0,93	0,95	332,96
544	0	0	NA	0,18	0,18	0,28	NA	NA	NA	NA	0,91	10,34	11,34	0	91,18	0	0,12	NA	0	NA	NA	-9,43	-393,06	-181,66	0	0	0	7011,94	NA	6768,51	NA	0,98	40,68	41,68	-9,43	97,6	-9,66	0,02	NA	0	0	0	-33,89	-105,14	-126,67	0,01	1,48	1,48	1360,67
545	-16,52	-59,84	-2,06	0,38	1,38	1,38	45,42	32,14	32,28	NA	0,72	2,62	3,62	-5,36	72,4	-22,81	NA	1247	0	1,39	747,39	15,51	38,34	2,14	0,45	1,68	1,68	50,28	36,02	29,46	NA	0,6	1,47	2,47	25,76	59,54	26,05	NA	32486	0	1,42	29,17	-11,55	-87,82	-2,09	0,28	1,06	1,06	65,88
546	-11,72	-47,29	-8,45	0,03	0,48	1,18	263,07	65,96	98,65	116,98	0,75	3,03	4,03	22,85	75,21	-9,06	1,4	12205,68	34,43	24,92	111,09	0,06	0,17	0,04	0,04	0,48	1,3	234,21	50,64	72,51	111,79	0,65	1,83	2,84	30,31	64,78	6,19	1,63	15514,75	31,43	19,46	83,2	4	11,28	2,73	0,04	0,54	1,44	248,68
547	-1,22	-31,64	-1,08	0,41	0,63	0,67	323,19	68,74	304,85	12,24	0,96	24,86	25,86	0,86	96,13	11,62	0,11	NA	0	1,84	15,93	-0,12	-3,88	-0,12	0,61	0,65	0,82	369,28	13	354,14	60,07	0,97	32	33	-0,12	96,97	10,57	0,15	NA	0	0	0	1,86	34,19	1,91	0,56	0,69	0,69	373,41
548	3,18	3,89	4,9	1	1,9	2,09	561,88	88,72	98,69	19,68	0,18	0,22	1,22	4,84	18,1	23,37	1,31	29605,5	0,01	2,55	22,29	7,7	8,77	14,52	1,66	2,95	3,01	686,54	106,38	82,57	5,24	0,12	0,14	1,14	9,9	12,29	75,78	1,39	60475	0	4,16	14,87	6,62	6,95	22,34	5,75	8,04	8,13	1228,77
549	10,41	22,08	41,96	0,09	0,27	0,27	1471,48	135,08	766,62	0	0,53	1,12	2,12	15,96	52,85	36,4	0,55	9857,8	0	22,36	38,47	0,47	0,94	1,68	0,14	0,31	0,31	1312,02	109,52	651,53	0	0,5	1,01	2,01	6,72	50,24	12,05	0,59	9257,5	0	22,55	44,2	0,58	1,1	2,48	0,2	0,32	0,32	1550,79
550	4,75	8,68	4,12	1,28	2,11	2,17	316,52	116,4	139,72	8,8	0,45	0,83	1,83	19,55	45,27	12,89	21,27	11161,67	0	12,83	70,49	7,01	25,89	6,29	0,81	1,35	1,38	326,89	124,92	234,21	7,15	0,73	2,7	3,7	18,22	72,94	10,57	96,97	14513,73	0	10,07	52,39	11,43	24,97	7,59	0,72	1,48	1,75	241,5
551	45,57	54,66	79,44	6,01	6,01	6,01	636,32	NA	104,13	NA	0,17	0,2	1,2	45,57	16,64	273,8	NA	NA	0,05	0	0	51,02	53,84	57,2	17,42	17,43	19,04	408,09	0,08	21,19	34,72	0,05	0,06	1,06	53,18	5,25	971,53	NA	17288	0	2,42	3,15	35,77	36,21	NA	78,25	78,26	82,94	754,29
552	36,14	319,14	21,93	0,09	0,15	0,37	221,45	9,57	149,19	32,84	0,89	7,83	8,83	83,35	88,68	55,18	0,41	NA	6,78	28,64	45,5	30,19	72,58	19,77	0,11	0,39	0,64	238,33	28,69	111,99	29,08	0,58	1,4	2,4	78,99	58,4	72,97	0,73	23142,41	0	31,95	54,66	11,1	23,28	8,1	0,05	0,77	0,89	265,85
553	NA	NA	NA	NA	NA	NA	NA	NA	NA	NA	NA	NA	NA	NA	NA	NA	NA	NA	NA	NA	NA	2,32	4,87	3,24	0,6	1,91	1,91	509,59	344,99	262,3	NA	0,52	1,1	2,1	23,93	52,43	4,42	NA	NA	0,39	30,25	88,44	-9,67	-136,18	NA	0,81	1,08	1,08	269,17
554	15,67	31,96	2,81	0,98	1,99	1,99	65,45	31,99	32,37	NA	0,5	1,02	2,04	15,67	50,98	31,24	NA	NA	0	0	0	32,83	62,57	6,17	1,7	2,12	2,12	68,37	13,36	31,81	NA	0,47	0,9	1,91	32,83	47,54	69,78	NA	NA	0	0	0	20,43	50,29	2,29	0,48	1,68	1,68	40,9
555	4,56	8,56	4,52	0	0,81	1,36	361,95	111,08	75,04	75,73	0,47	0,88	1,88	10,63	46,71	17,45	1,28	36575,64	17,38	6,02	36,69	2,92	5,64	3,65	0	0,68	1,14	454,23	129,2	129,52	89,9	0,48	0,93	1,93	8,74	48,21	14,84	1,12	38092,5	13,74	7,26	36,81	1,68	3,24	2,05	0,34	1,68	2,56	444,99
556	10,37	24,81	2,76	0,48	1,31	1,53	97,2	37,28	55,4	12,07	0,58	1,39	2,39	147,59	58,18	23,38	4,43	38081,14	0	36,54	85,71	0,1	0,88	0,06	0,01	0,79	1,11	236,35	157,52	204,99	64,94	0,89	7,85	8,85	60,78	88,71	2,4	4,09	28414,74	0	39,4	95,95	0,57	3,94	0,15	0,02	0,8	1,13	94,04
557	-0,24	-0,66	-0,29	0,22	2,69	2,69	437,38	353,62	143,39	NA	0,64	1,74	2,74	11,15	63,55	16,08	6,38	13155	13,42	13,65	40,86	-0,75	-1,95	-0,92	0,16	2,4	2,4	443,39	393,39	175,82	NA	0,61	1,59	2,59	11,85	61,42	11,03	15,92	11335	10,29	15,35	48,64	5,15	8,85	5,52	0,01	2,97	2,97	390,05
558	23,06	-271,6	7,41	1,55	2,16	2,7	117,25	13,52	22,11	11,98	1,08	-12,78	-11,78	45,81	108,49	42,4	-0,17	8862,25	0	7,31	32,92	27,42	148,73	4,71	0,59	0,64	0,68	62,48	2,21	9,77	2,05	0,82	4,42	5,42	66,39	81,56	64,63	0,4	12172	62,63	6,69	38,8	17,6	65,43	4,3	0,98	1,04	1,05	88,95
559	NA	NA	NA	NA	NA	NA	NA	NA	NA	NA	NA	NA	NA	NA	NA	NA	NA	NA	NA	NA	NA	44,58	47,36	55,16	17,93	17,93	17,93	450,33	NA	24,84	NA	0,06	0,06	1,06	44,58	5,86	799,53	NA	NA	0	0	0	48,76	56,53	50,27	7,27	7,27	7,27	375,25
560	-0,09	-0,12	-0,29	0	1,94	2,67	1117,24	174,22	79,63	79,15	0,22	0,29	1,3	8,54	23,25	14,77	1,2	19993,07	11,55	26,44	66,43	-1,29	-1,66	-3,72	0,07	2,3	3,19	1045,29	164,12	62	78,48	0,21	0,27	1,28	7,5	21,8	11,17	1,24	22273,45	11,85	25,25	60,21	0,03	0,04	0,08	0,01	0,96	1,34	1099,94
561	-0,77	-1,19	-1,36	0,46	1,19	2,28	639,8	59,52	80,6	88,9	0,13	0,21	1,54	9,72	35,09	53,92	0,92	3296,09	0	18,4	225,88	8,89	11,58	13,35	3,21	4,4	8,28	546,53	22,99	19,38	76,34	0,04	0,05	1,3	19,3	23,25	442,91	1,1	17294,91	0	15,63	39,62	2,15	2,76	2,39	1,05	5,09	5,88	403,22
562	2,06	4,03	0,72	0,03	1,19	2,06	128,13	71,13	61,23	53,98	0,49	0,95	1,95	36,41	48,84	4,22	NA	7097,86	0	12,06	92,04	0,4	0,88	0,15	0,01	0,45	1,88	139,79	32,76	61,1	106,2	0,54	1,18	2,18	49,41	54,16	0,74	NA	8329,56	8,97	18,82	98	0,59	1,95	0,28	0,09	0,27	1,44	169,93
563	2,5	5,3	0,75	0,08	0,99	1,58	109,75	45,49	38,78	29,54	0,53	1,12	2,12	134,65	52,78	19,53	1,89	17942,32	10,01	39,73	90,05	22,9	39,42	6,79	0,38	1,41	2,07	107,96	41,04	27,63	26,53	0,42	0,72	1,72	145,85	41,9	71,05	2,67	20068,85	11,46	36,47	79,03	12,78	24,35	4,75	0,51	1,34	1,85	135,38
564	-2,9	-34,56	-1,33	0,02	0,81	1	167,04	100,13	123	24,4	0,92	10,93	11,93	68,93	91,61	0,86	0,71	16202,58	2,03	32,87	96,37	6,57	41,67	3,39	1,2	2,95	3,55	187,86	75,24	43,41	26,42	0,84	5,34	6,34	59,26	84,24	11,74	1,21	16716,02	0	27,2	85,94	6,66	39,23	NA	0,51	1,8	1,99	182,02
565	2,62	8,02	0,57	0,33	1,92	1,96	78,67	62,61	37,16	1,61	0,53	1,63	3,06	107,28	67,32	4,91	NA	6825	2,95	22,56	86,84	-0,49	-1,93	-0,15	0,5	1,36	1,36	112,76	54,57	56,37	NA	0,75	2,96	3,96	81,88	74,76	2,91	1,9	5232,75	5,93	25,51	113,19	-45,57	334,26	-14,99	0,02	0,6	0,6	119,72
566	4,21	18,19	2,66	-0,03	0,29	0,29	230,67	50,92	159,14	0,42	0,77	3,32	4,32	13,96	76,86	18,74	0,37	6580,17	0	6,16	40,75	0,88	5,6	0,99	-0,08	0,26	0,26	406,77	106,41	315,94	0,02	0,84	5,34	6,34	7,5	84,22	11,42	0,27	6458,75	0	7,4	34,15	2,15	11,14	2,35	0,05	0,33	0,34	397,9
567	2,01	2,18	1,99	5,64	11,04	16,31	361,74	103,57	19,16	102,33	0,08	0,08	1,09	30,48	8,01	57,03	7,57	20808,71	0	28,22	74,37	0,5	0,54	0,52	11,36	20,26	27,21	373,98	107,57	12,09	85,27	0,06	0,06	1,07	30,03	6,13	42,19	8,79	17747,76	0	30,33	87,14	0,1	0,11	0,12	8,86	14,52	19,82	443,77
568	9,89	16,51	6,12	0,34	0,34	0,38	225,86	0	89,4	3,4	0,4	0,67	1,67	9,89	40,13	219,38	0,77	NA	0	0	0	-0,62	-7,51	-3,79	0,15	0,37	0,37	2231,49	451,07	2025,15	1,62	0,92	11,14	12,14	-0,62	91,76	15,87	0,13	NA	0	0	0	17,1	54,98	21,41	0,33	0,33	0,33	455,8
569	15,15	18	9,13	1,29	3,07	3,07	220,02	46,87	26,39	NA	0,16	0,19	1,19	90,32	15,87	119,22	1,44	18178,33	0	45,32	74,55	-18,05	-22,38	-10,1	1,11	2,63	2,63	203,77	46,17	30,3	NA	0,19	0,24	1,24	62,89	19,35	-28,85	1,44	15628,1	0	45,31	95,5	-17	-26,05	-10,38	0,23	1,27	1,82	222,12
570	1,53	2,1	0,9	0,04	1,28	2,67	213,29	67,46	32,43	76,64	0,27	0,37	1,37	47,76	26,96	39,06	2,39	13420,33	10,49	27,01	79,71	3,43	6,06	1,76	0	1,26	1,85	187,03	96,3	57,66	45,64	0,43	0,76	1,77	52,05	43,38	26,55	2,49	13490,12	10,19	24,98	81,26	2,52	8,37	1,56	0,15	1,89	2,33	225,62
571	18,66	72,98	28,58	0,2	0,28	0,28	559,01	33,68	409,21	NA	0,74	2,91	3,91	27,98	74,43	37,61	0,32	NA	0	14,27	24,13	4,18	13,75	7,47	0,24	0,38	0,38	650,4	62,01	447,76	NA	0,7	2,29	3,29	12,94	69,61	20,83	0,41	32134	0	15,66	37,13	-4,76	-17,31	NA	0,28	0,35	0,36	656,23
572	-8,75	50,01	-47,74	0	0,65	0,65	1991,06	1486,19	2307,43	0	1,17	-6,71	-5,71	-8	117,5	-3,79	-0,73	NA	0	4,09	-23,77	NA	NA	NA	NA	NA	NA	NA	NA	NA	NA	NA	NA	NA	NA	NA	NA	NA	NA	NA	NA	NA	-30,1	42,72	NA	0,57	0,57	0,57	162,49
573	-2,45	-3,54	-2,53	0,87	1,19	1,98	376,33	34,05	104,81	83,37	0,31	0,44	1,44	33,45	30,72	18,99	1,61	16695,44	0	37,01	77,68	-5,57	-8,17	-6,02	0,86	1,26	1,95	393,6	45,73	114,3	80,25	0,32	0,47	1,47	30,65	31,83	7	1,64	14082,52	0	39,17	87,3	-4,85	-6,96	-4,61	0,86	1,38	2,2	345,62
574	-7,74	-8434,41	-6,88	0	0,36	0,55	324,55	59,38	163,84	31,3	0,68	736,78	1089,42	22,84	99,91	-6,85	0,19	7548,84	13,47	27,19	115,44	3,38	97,09	3,03	0,15	0,47	0,58	326,59	58,91	184,38	20,46	0,68	19,52	28,72	27,67	96,52	23,04	0,22	10427,24	10,58	21,79	67,23	1,8	29,18	1,18	0,08	0,45	0,49	238,34
575	4,34	10,33	2,68	0	0,89	1,71	225,54	65,16	49,55	63,09	0,57	1,36	2,38	49,16	58	12,03	1,53	19158,24	30,3	27,7	84,09	12,38	22,21	5,79	0,23	1,83	3,09	170,23	49,57	26,5	39,47	0,42	0,75	1,79	68,75	44,25	36,03	1,77	24831,09	19,84	26,36	73,54	9,8	17,54	5,08	0,09	1,44	2,75	188,65
576	4,76	11,33	3,9	0,3	1,24	1,29	299,55	125,51	165,26	8,2	0,58	1,38	2,38	29,79	58,02	17,11	1,54	23676,2	0	20,55	65,78	4,76	11,33	3,9	0,3	1,24	1,29	298,73	125,51	165,26	8,2	0,58	1,38	2,38	29,79	58,02	17,11	1,54	20293,89	0	20,55	65,78	-8,11	-19,74	-9,1	0,1	1,47	1,53	408,25
577	-5,81	-17,62	-3,58	0,03	0,36	0,69	224,72	46,24	101,5	47,04	0,67	2,03	3,03	31,65	67,02	30,78	0,62	21045,76	17,64	23,06	58,77	-1,16	-3,36	-0,65	0,04	0,22	0,54	203,7	22,63	109,74	40,8	0,65	1,89	2,89	38,82	65,45	19,5	0,53	20086,62	8,53	22,37	69,04	-0,3	-0,91	-0,13	0,06	0,26	0,62	164,92
578	-4,03	-12,66	-3,31	0,01	0,46	1,15	299,23	73	98,74	113,19	0,68	2,14	3,14	22,32	68,12	5,47	1,23	43766,8	34,09	21,6	78,99	-3,43	-11,86	-3,76	0,01	0,45	1,06	399,31	109,21	164,31	153,55	0,71	2,46	3,46	21,02	71,11	0,89	1,12	NA	29,22	26,82	83,05	-15,6	-90,21	-20,24	0	0,3	1,14	472,37
579	-77,72	116,92	-20,57	0	0,07	0,42	96,59	10,54	157,49	55,48	1,66	-2,5	-1,5	28,99	166,47	-42,64	-2,16	3681,67	0	28,24	300,14	1,8	-3,55	0,52	0	0,2	0,54	105,21	30,85	155,22	53,53	1,51	-2,97	-1,97	88,63	150,67	4,7	-2,67	12215	0	25,1	93,25	1,34	-33,51	0,41	0	0,4	0,85	112,46
580	38,86	75,15	14,08	0,5	0,91	1,91	132,23	25,71	62,52	62,99	0,48	0,93	1,93	100,67	48,29	80,48	6,25	22148,33	0	22,39	55,79	12,4	52,89	8,11	0,22	0,53	0,99	238,06	55,98	179,15	83,29	0,77	3,26	4,26	64,41	76,55	16,88	0,99	16104	0	34,02	75,15	17,16	58,94	8,19	0,53	0,68	1,15	173,78
581	9,7	17,28	12,95	1,33	1,87	2,38	487,61	87,33	128,63	85,13	0,44	0,78	1,78	27,58	43,9	35,3	3,52	9062,67	7,39	23,89	61,36	2,92	5,65	5,3	0,41	1,51	2,07	660,9	166,6	229,88	154,87	0,48	0,93	1,93	21,13	48,3	17,53	4,21	9418,18	6,46	33,07	61,02	2,67	5,42	NA	0,29	1,24	1,89	683,77
582	52,29	75,64	31,32	2,13	2,18	2,18	207,22	3,14	62,84	NA	0,3	0,43	1,45	60,71	30,87	184,99	1,92	11354,5	0	5,04	11	19,69	55,61	10,32	1,03	1,21	1,21	190,8	22,25	120,61	NA	0,65	1,82	2,82	38,38	64,59	43,11	1,6	3269,5	0	9,8	33,85	25,76	66,36	13,81	1,42	1,46	1,46	195,15
583	1,1	7,46	0,43	0,01	0,86	1,09	142,63	58,51	46,13	16,06	0,73	4,93	6,8	10,41	85,3	6,84	0,81	12988,25	28,96	3,64	61,75	0,92	6,07	0,35	0,02	0,65	0,88	140,14	54,94	61,37	19,8	0,74	4,87	6,61	11,44	84,86	7,3	0,58	15297,11	27,67	4,05	63,48	0,07	0,48	0,03	0,01	0,65	0,85	148,65
584	1,34	-3,2	0,32	0,26	0,41	0,72	85,66	18,59	118,11	36,76	1,43	-3,39	-2,38	69,52	142,05	0,94	NA	2323,6	0	16	97,41	9,54	-22,05	2,39	0,19	0,73	0,74	91,13	66,2	122,94	1,29	1,44	-3,33	-2,31	200,53	143,28	6,63	NA	5954,38	0	47,81	88,3	88,17	328,45	18,19	0,83	1,44	1,45	75,09
585	-2,06	-29,25	-3,1	0,12	0,49	0,54	548,64	134,75	366,15	18,48	0,93	13,18	14,19	9,81	92,95	-0,77	0,51	13205,79	24,35	17,85	77,19	-4,54	-177,15	-6,94	0,12	0,39	0,46	557,04	100,84	380,49	27,53	0,97	38,03	39,05	7,66	97,44	-2,76	0,45	11367,93	23,53	18,66	91,47	1,86	40,55	2,6	0,09	0,27	0,3	509,61
586	7,41	29,33	7,84	0,02	0,39	0,49	386,63	55,61	120,94	15,72	0,75	2,96	3,96	23,86	74,75	20,06	0,72	44890,62	27,52	17,43	48,11	6,19	26,81	6,17	0	0,41	0,62	362,74	55,25	104,51	29,66	0,77	3,33	4,33	19	76,91	16,52	0,78	49381,33	36,69	12,77	44,1	5,7	22,21	4,21	0	0,23	0,64	268,63
587	27,08	94,13	20,16	0,66	0,96	1,29	271,77	56,62	186,64	62,39	0,71	2,47	3,48	51,96	71,23	41,29	6,31	45155,55	0	18,52	40,87	31,55	94,32	18,9	0,55	1	1,42	218,03	60,67	137,44	59,17	0,66	1,99	2,99	59,98	66,55	50,92	9,35	51020,4	0	17,03	38,58	30,08	43,22	16,1	0,88	1,99	3,21	194,82
588	28,85	32,91	29,34	3,5	6,08	6,13	371,11	114,61	44,34	2,23	0,12	0,14	1,14	43,66	12,33	328,24	3,46	NA	0	15,06	23,23	16,77	22,92	16,23	0,45	2,01	2,03	352,42	144,41	92,68	2,55	0,27	0,37	1,37	43,3	26,85	127,73	1,62	NA	0	25,69	40,37	16,78	21,38	16,92	1,56	3,34	3,39	367
589	0	0	NA	1,24	2,49	2,91	NA	NA	NA	NA	0,33	0,49	1,49	0	32,75	0	1,71	NA	14,45	NA	NA	-18,4	-28,01	-23,65	0,82	1,16	1,33	467,95	50,95	28,72	24,16	0,34	0,52	1,52	11,1	34,34	-41,56	1,17	NA	25,66	25,82	107,57	3,39	5,44	4,69	0,74	1,16	1,28	502,65
590	7,42	11,45	4,96	0,59	3,43	3,43	243,93	NA	58,12	0,03	0,35	0,54	1,54	19,98	35,23	36,2	4,23	13302,94	0	8,39	39,1	5,23	5,89	4,88	2,69	6	6,43	339,43	9,14	37,2	16,24	0,11	0,13	1,13	23,37	11,15	103,35	3,14	10175,24	0	16,92	61,89	3,48	3,98	2,22	1,92	4,72	5,2	232,1
591	9,94	23,68	3,21	0,23	0,52	0,84	118,02	19,02	65,73	21,38	0,58	1,38	2,38	56,64	58,04	70,46	0,83	14409,17	0	15,1	47,95	0,33	0,98	0,12	0,38	0,54	1,12	130,48	12,71	84,49	50,24	0,66	1,97	3	38,34	66,64	40,64	1,36	16230,75	0	13,62	51,54	23,71	45,88	8,72	0,78	1,21	1,49	133,78
592	9,94	23,68	3,21	0,23	0,52	0,84	108	19,02	65,73	21,38	0,58	1,38	2,38	56,64	58,04	70,46	0,83	14409,17	0	15,1	47,95	0,33	0,98	0,12	0,38	0,54	1,12	130,48	12,71	84,49	50,24	0,66	1,97	3	38,34	66,64	40,64	1,36	16230,75	0	13,62	51,54	23,71	45,88	8,72	0,78	1,21	1,49	133,78
593	3,17	5,99	7,41	7,32	11,39	11,39	854,8	74,52	18,3	NA	0,47	0,89	1,89	21,02	47,16	28,1	1,3	NA	0	41,82	55,43	-12,99	-26	-30,54	6,83	10,79	10,79	855,81	91,08	23	NA	0,5	1	2	9,01	50,03	12,37	1,38	NA	0	51,72	68,34	-13,23	-26,92	-21,12	2,86	5,5	5,5	581,15
594	0,89	2,72	0,38	0,15	0,7	1,1	154,4	41,6	50,99	30,24	0,6	1,83	3,07	39,32	67,38	10,1	0,91	14855,07	20,83	16,26	89,08	1,43	4,22	0,51	0,15	0,76	1,05	129,56	41,48	39,41	20,54	0,59	1,73	2,94	42,22	66,02	14,54	0,87	16815,73	22,61	14,52	81,82	1,24	3,92	0,51	0,08	0,54	1,07	149,85
595	0,66	0,84	1,75	0,02	0,29	0,98	971,49	36,49	137,7	96,76	0,21	0,27	1,27	2,47	21,48	23,04	1	6255	6,96	4,83	26,02	-12,81	-15,81	-30,37	0,02	0,31	0,6	862,84	31,78	110,34	32,17	0,19	0,23	1,23	-10,95	18,98	-34,66	0,94	-3902,5	4,7	4,41	-37,99	0,7	0,8	1,34	0,02	0,27	0,92	697,76
596	2,68	20,48	1,1	0,02	0,53	0,8	149,03	42,55	66,58	22,8	0,87	6,63	7,63	34,99	86,9	18,65	0,78	18771,43	14,31	13,19	60,34	11,8	53,01	4,74	0,03	0,75	1,02	146,13	62,1	83,67	23,25	0,78	3,49	4,49	46,34	77,74	29,77	1	21635,96	2,88	13,87	54,56	7,86	94,11	4,27	0,18	0,74	1,04	197,92
597	-0,09	-1,08	-0,71	0,11	1,09	1,09	2798,33	2459,48	2515,81	NA	0,91	10,69	11,69	19,74	91,45	-0,1	NA	-2567	0	152,08	-98,06	25,55	75,87	460,48	0,19	1,55	1,55	6560,97	5643,48	4172,26	NA	0,66	1,97	2,97	70,7	66,33	38,52	NA	-5329,25	0	813,8	-113,12	1,34	6	NA	0,06	1,26	1,32	8171,91
598	0	0	NA	0,91	1,17	1,17	NA	NA	NA	NA	0,85	5,83	6,83	0	85,37	0	NA	NA	0	NA	0	0	0	NA	0,89	1,2	1,2	NA	NA	NA	NA	0,84	5,09	6,09	0	83,57	0	NA	NA	0	NA	0	5,34	23,13	NA	0,81	1,13	1,13	220,98
599	0,4	-512,26	0,2	0,16	1,14	1,16	182,64	56,44	57,13	1,17	1	-1275,16	-1274,16	1,77	100,08	22,69	1,09	6072,16	14,64	0,68	4,45	0,17	192,7	0,08	0,02	0,84	0,88	176,09	69,68	84,55	3,56	1	1145,6	1146,6	1,53	99,91	23,2	0,88	278672	15,12	0,66	4,68	0,44	80,48	0,19	0,03	0,63	0,76	160,44
600	-15,76	-25,76	-6,39	0,43	2,05	2,05	148,05	63,21	39,06	NA	0,37	0,61	1,63	119,59	38,8	-42,51	1,53	NA	0	54,9	111,51	20,2	34,28	7,69	0,1	2,12	2,12	138,65	98,2	48,54	NA	0,41	0,69	1,7	140,49	41,08	49,74	2,53	15782,2	0	45,82	82,89	57,27	81,16	20,08	1,17	3,12	3,12	127,62
601	45,99	66,55	28,19	2,43	3,24	3,24	223,77	55,37	68,12	0	0,31	0,45	1,45	57,05	30,9	148,83	NA	4654	0	6,78	15,79	16,52	30,07	17,72	2,18	2,18	2,23	390,3	0	172,96	9,22	0,45	0,82	1,82	22,94	45,05	36,68	NA	3542	0	6,88	21,64	8,69	16,18	10,04	2,19	2,19	2,22	420,77
602	0,42	-64,05	0,25	0,13	0,69	0,85	214,21	116,18	205,95	33,84	1,01	-152,93	-151,93	66,25	100,66	3,17	0,02	NA	0	38,63	92,51	2,16	135,63	1,06	0,07	0,77	0,93	179,58	119,73	169,22	26,42	0,98	61,85	62,85	114,71	98,41	5,09	0,23	NA	0	40,21	70,43	4,98	84,4	2,07	0,06	0,9	1,03	151,59
603	25,81	35,78	22,77	13,21	13,82	13,82	322	8,46	13,92	NA	0,28	0,39	1,39	25,81	27,87	92,62	1,84	NA	0	0	0	10,98	14,47	7,68	4,19	4,77	4,77	254,57	22,4	38,5	NA	0,24	0,32	1,32	10,98	24,13	82,51	2,83	NA	0	0	0	40,61	50,48	38,6	2,45	4,63	4,63	346,03
604	-0,6	-1,01	-2,84	0,22	2	2,84	1721,05	773,03	440,67	376,61	0,4	0,67	1,68	2,18	40,42	13,95	2,91	30034,05	0	13,13	38,4	11,02	15,81	59,66	0,41	3,92	5,31	1970,31	977,59	278,45	394,05	0,3	0,43	1,43	13,88	30,29	53,62	3,8	17899,83	0	15,49	41,07	5,18	6,43	22,61	1,02	3,92	5,7	1589,4
605	6,44	6,65	45,56	30,01	32,42	32,42	2581,01	189	78,53	NA	0,03	0,03	1,03	6,44	3,08	208,88	NA	NA	0	0	0	14,79	15,75	36,74	9,58	16,36	16,36	904,19	370,71	54,65	NA	0,06	0,07	1,07	14,79	6,11	242,03	NA	NA	0	0	0	6,4	6,88	36,29	13,41	14,31	14,31	2063,31
606	8,37	12,83	8,91	0,05	0,3	0,57	388,63	29,87	126	34,61	0,35	0,53	1,53	16,58	34,77	39,34	0,8	89737,24	0	8,75	33,59	1,99	3,23	3,19	0,09	0,28	0,51	584,87	39,92	210,53	48,29	0,39	0,63	1,63	7,6	38,51	25,92	0,76	100657,69	0	9,02	31,6	3,39	5,43	5,62	0,27	0,43	0,64	602,31
607	5,05	11,46	9,05	1,71	2,12	2,42	654,83	38,31	52,31	28,55	0,39	0,9	2,27	13,91	55,99	26,11	0,8	41419,3	12,89	15,91	47,31	6,31	12,07	10,69	0,98	1,58	1,84	616,58	49,9	54,89	21,86	0,4	0,76	1,91	15,9	47,7	29,88	0,83	39926,7	12,79	16,25	50,08	7,13	12,96	11,3	0,29	1,96	2,25	577,2
608	-13,26	-77,11	-18,38	0,25	0,56	0,71	505,84	125,48	405,38	60,4	0,83	4,81	5,81	27,07	82,8	-4,09	0,43	1802,76	0	55,9	701,07	-2,56	-8,46	-6,93	0,01	0,41	0,53	987,16	269,91	667,44	78,31	0,7	2,31	3,31	28,52	69,77	3,02	0,49	4013,69	0	84,27	304,32	-1,24	-4,48	-2,45	0,03	0,57	0,64	719,09
609	2,71	4,58	1,1	0,14	1,25	2,32	147,82	61,35	55,3	59,76	0,41	0,69	1,69	45,51	40,8	14,65	5,1	NA	0	17,33	84,13	-0,23	-0,44	-0,1	0,04	1,4	1,95	156,37	92,36	69,71	37,94	47,94	92,07	1,92	41,99	47,94	8,43	4,39	7968,5	0	12,36	63,64	-2,9	-5,46	-1,37	0,07	1,28	1,96	171,16
610	21,93	127,45	10,25	0,39	1,14	1,14	170,65	103,83	139,36	NA	0,83	4,81	5,81	21,93	82,8	26,48	2,87	NA	0	0	0	28,06	92,6	10,22	0,33	1,38	1,38	132,61	95,7	91,41	NA	0,7	2,3	3,3	28,06	69,69	40,27	8,09	NA	0	0	0	27,28	54,96	11,42	0,31	1,95	1,95	152,36
611	-13,67	-18,03	-13,07	0,18	0,81	1,55	349,19	35,66	56,74	42,81	0,24	0,32	1,32	3,72	24,22	-13,07	1,11	12590,79	0	16,63	96,82	-2,14	-2,97	-2,17	0,04	0,64	1,65	367,55	46,42	77,28	79,26	0,28	0,39	1,39	14,3	27,9	23,62	1,2	15341,39	0	16,61	79,7	0,6	0,77	0,49	0,15	0,79	2,01	296,38
612	-0,77	-0,88	NA	8,31	8,32	8,32	NA	NA	NA	NA	0,12	0,14	1,14	-0,77	12,03	-6,41	NA	NA	0	NA	NA	-1,24	-1,42	NA	8,21	8,21	8,21	NA	NA	NA	NA	0,12	0,14	1,14	-1,24	12,17	-10,21	NA	NA	0	NA	NA	7,03	15,64	2,67	0,14	1,65	1,81	138,33
613	8,94	36,2	3,23	0,37	1,07	1,11	131,82	62,97	89,29	3,29	0,75	3,05	4,05	184,52	75,3	19,67	1,38	40466,78	0	63,41	92,31	4,45	15,77	1,91	0,39	1,26	1,31	156,13	89,15	103,29	5,42	0,72	2,54	3,54	118,18	71,76	19,8	2,98	31406,06	0	48,78	84,68	6,29	13,26	1,95	0,65	1,74	2	113,16
614	-5,73	-25101,43	-28,53	0,37	0,63	0,75	1817,27	59,41	232,12	29,06	0,5	2210,3	4380,3	-1,19	99,98	22,59	0,38	11079,77	0	22,61	86,85	-5,41	102,05	-58,25	0,32	0,41	0,79	3919,29	111,93	1253,42	480,49	0,69	-12,93	-18,86	-1,03	105,3	16,55	0,42	7596,83	0	47,19	133,66	-7,17	51,06	-26,38	0,34	0,42	0,59	1339,03
615	6,59	65,11	7,77	0,44	0,86	1	430,42	111,76	266,41	38,17	0,9	8,87	9,88	33,96	89,88	8,95	1,13	12555	24,86	32,27	67,42	31,08	149,54	32,53	0,34	0,88	1,03	381,01	123,04	226,3	33,53	0,79	3,81	4,81	59,09	79,22	42,16	1,1	20454,98	15,01	29,32	43,06	19,53	61,86	NA	0,5	1,46	1,58	375,8
616	0,68	1,44	0,37	0,02	0,35	1,01	198,24	16,86	45,44	35,93	0,53	1,13	2,13	44,01	53	9,83	0,98	14891,73	13,29	23,53	85,78	0,9	1,95	0,52	0,01	0,29	0,95	212,4	16,17	47,51	41,26	0,54	1,18	2,18	46,8	54,04	9,76	0,95	16261,7	13,87	26,78	84,95	2,62	5,44	1,48	0,01	0,27	0,94	205,49
617	24,45	53,45	11,87	1,37	2,87	3,22	177,29	71,79	35,43	17,22	0,54	1,19	2,19	49,72	54,26	48,07	4,05	21704,6	7,14	12,27	44,05	17,72	27,47	9,61	2,66	4,81	5,45	197,44	66,76	23,34	20,11	0,36	0,55	1,55	32,97	35,51	54,51	4,84	16162,4	3,94	8,27	34,8	13,74	20,78	8,43	2,15	3,4	3,82	223,3
618	2,04	5,16	1,13	0,22	0,59	0,88	202,89	39,28	106,01	31,64	0,6	1,53	2,53	55,87	60,47	6,48	0,84	19183,74	0	29,92	90,99	14,24	28,91	8,1	0,24	0,77	1,06	207,07	52,79	99,04	28,47	0,51	1,03	2,03	55,7	50,75	31,26	1,03	23161,63	0	23,58	67,47	9,57	25,74	6,08	0,22	0,5	0,85	231,13
619	NA	NA	NA	NA	NA	NA	NA	NA	NA	NA	NA	NA	NA	NA	NA	NA	NA	NA	NA	NA	NA	NA	NA	NA	NA	NA	NA	NA	NA	NA	NA	NA	NA	NA	NA	NA	NA	NA	NA	NA	NA	NA	100	100	63,93	NA	NA	NA	232,71
620	0,11	0,17	0,13	0,44	1,8	2,51	423,69	103,11	75,92	54,12	0,34	0,51	1,51	17,33	33,59	18,4	1,24	18936,68	0	19,99	73,33	-0,12	-0,17	-0,13	0,97	2,33	3,22	419,76	81,41	60,07	54,13	0,31	0,45	1,45	18,48	31,09	21,16	1,3	17722,63	0	21,45	81,42	-0,71	-1,22	-0,93	0,47	1,85	2,71	475,22
621	2,23	6,3	1,32	0,14	0,92	1,54	215,47	97,82	125,06	78,6	0,65	1,82	2,82	12,3	64,56	3,77	4,37	16557,67	0	5,94	65,19	5,93	16,22	4,3	0,05	0,82	1,55	264,14	119,3	156,47	115,79	0,63	1,73	2,73	11,37	63,43	13,06	5,37	NA	0	3,94	34,88	1	2,92	0,81	0,04	0,73	1,48	296,25
622	0	0	NA	NA	NA	NA	NA	NA	NA	NA	NA	NA	1	0	0	NA	NA	NA	0	NA	NA	-2,33	-2,33	NA	NA	NA	NA	NA	NA	NA	NA	NA	NA	1	-2,33	0	NA	NA	NA	0	NA	NA	-1,35	-1,35	NA	NA	NA	NA	NA
623	1,54	12,57	0,74	0,05	0,62	0,62	175,79	72,27	123,99	0	0,88	7,14	8,14	39,96	87,71	21,25	0,42	21170	11,92	18,5	66,9	11,89	55,94	6,27	0,64	1,26	1,26	191,9	64,01	85,33	NA	0,79	3,71	4,71	35,9	78,75	35,38	1,36	25802	29,24	12,66	39,37	19,91	79,45	12,78	0,53	1,05	1,05	233,68
624	-11,39	378,55	-441,81	0,25	0,92	0,97	5588,01	9569,49	14390,17	748,99	1,03	-34,25	-33,25	-6,07	103,01	-11,05	NA	-1579	0	206,11	-100,38	-40,23	95,18	-16,49	0,16	0,37	0,38	149,18	43,94	209,09	1,34	1,42	-3,37	-2,37	20,27	142,27	-25,82	-0,91	2192,8	0	24,79	243,01	-29,81	-39,05	-8,4	0,45	1,98	2,02	102,58
625	20,6	34,85	14,99	-0,12	1,95	1,95	265,72	213,57	75,94	0,68	0,41	0,69	1,69	57,97	40,9	54,66	2,62	24046,5	10,5	27,21	57,56	0,58	0,8	0,42	-0,32	2,52	3,1	259,91	162,65	31,46	33,7	0,27	0,37	1,37	58,01	27,14	6,89	2,48	17008,23	10,09	41	94,39	4,05	5,85	2,23	-0,01	2,77	2,79	200,15
626	0,23	0,98	0,15	0,39	1,54	2,07	235,91	103,63	60,18	48,05	0,77	3,33	4,33	69,69	76,92	0,29	3,24	10380,75	49,68	44,89	96,62	1,16	4,14	0,61	0,37	1,5	2,11	191,3	88,43	49,78	48,39	0,72	2,57	3,57	59,15	71,96	16,56	5,19	9240,13	44	30,47	77,82	-64,92	1786	-26,86	0,52	0,99	1,12	150,59
627	7,22	16,31	3,02	0,07	0,36	1,1	152,8	22,07	18,35	62,77	0,56	1,26	2,26	9,99	55,75	16,71	1,14	139251,67	43,3	1,16	19,74	8,45	17,09	3,88	0,03	0,76	2,13	166,96	34,84	18,17	70,24	0,51	1,02	2,02	11,33	50,54	18,35	1,99	170789,32	39,3	1,32	18,01	12,95	21,16	5,7	0,06	0,81	2,85	160,2
628	49,99	-23,75	64,71	0	0,16	0,19	472,5	218,34	1437,3	47,17	3,1	-1,48	-0,48	136,53	310,46	17,53	-5,03	3903	0	112,03	201,2	-4,01	3,17	-7,83	0,05	0,14	0,18	709,53	160,72	1905,71	76,71	2,25	-1,78	-0,79	69,41	226,67	-1,78	-2,45	3611,67	0	143,12	227,02	-52,78	43,89	-90,98	0,04	0,09	0,11	627,48
629	2,03	6,04	0,92	0	0,63	0,86	165,43	63,31	63,9	22,97	0,66	1,97	2,97	7,85	66,32	16,28	0,82	12776,33	24,1	2,63	42,45	3,25	8,2	1,09	0,11	0,7	0,78	122,16	40,7	41,48	6,23	0,6	1,53	2,53	17,44	60,43	19,38	0,77	18530,13	23,56	4,77	37,29	3,64	9,26	1,22	0	0,67	0,74	121,91
630	-182,3	102,1	-15347,15	0,89	58,35	76,02	30727,73	18996,84	330,63	5922,7	2,79	-1,56	-0,56	-180,77	278,56	-65,34	-11,13	NA	0	128,79	-214,26	339,44	393,98	6360,92	0,3	1,28	1,28	6821,16	677,02	685,59	NA	0,14	0,16	1,16	342,6	13,84	2521,75	1,03	NA	0	59,29	-136,63	21,87	86,13	65,52	0,09	2,74	2,74	1090,49
631	0	0	0	0,25	1,15	1,35	136,99	59,77	39,34	13,67	0,65	1,88	2,88	43,21	65,33	10,23	1,51	NA	19,96	16,22	84,23	0,04	0,11	0,02	0,03	0,74	1,38	170,16	57,35	42,18	51,37	0,61	1,56	2,56	43,43	60,91	9,19	1,56	NA	22,38	20,28	85,47	0,28	0,72	0,15	0,26	0,96	1,54	197,54
632	28,13	123,74	8,63	0,13	1,13	1,13	112,01	77,83	69,73	0,02	0,77	3,4	4,4	100,54	77,26	49,86	1,3	19145,47	7,34	22,22	57	1,47	8,07	0,86	0,01	0,8	1,03	211,25	129,49	163,76	38,47	0,82	4,48	5,48	56,76	81,74	10,37	1,71	16243,69	0	32,09	78,43	22,15	88,85	13,36	1,19	1,28	1,3	219,5
633	-6,09	-6,09	-18,04	NA	NA	NA	1081,09	296,87	NA	NA	NA	NA	1	-6,09	0	NA	NA	NA	0	0	0	7,66	7,77	3,92	42,94	66,65	66,65	186,13	65,5	2,76	NA	0,02	0,02	1,02	7,66	1,5	510,39	NA	NA	0	0	0	-146,66	-334,28	NA	1,21	1,78	1,78	103,38
634	-11,14	-95,9	-10,68	0,19	0,97	0,99	350,06	184,11	260,25	4,19	0,88	7,61	8,61	30,79	88,39	-9,17	0,83	10627	8,58	40,21	116,74	-26,13	277,37	-21,77	0,26	0,64	0,73	303,19	86,39	293,19	26,95	1,09	-11,61	-10,61	19,89	109,42	-17,79	-0,02	12906,43	8,65	38,33	115,23	2,26	-32,44	1,37	0,31	0,74	0,78	220,34
635	2,2	-12,07	1,87	0,01	0,31	0,31	310,16	108,7	357,09	0,46	1,18	-6,48	-5,48	2,2	118,23	15,13	-0,29	NA	1,5	0	0	0,06	4,39	0,15	0,21	0,44	0,44	979,46	214,83	956,26	NA	0,99	76,92	77,92	0,06	98,72	5,33	0,02	NA	0	0	0	1,08	51,12	0,48	0,43	0,69	0,69	163,17
636	0,1	0,67	0,05	0,55	0,8	0,97	181,85	36,43	148,92	25,77	0,85	5,57	6,57	24,81	84,77	8,1	0,85	53884	0	12,31	79,17	15,9	63,7	6,31	0,96	0,99	1,25	144,48	3,97	105,64	26,93	0,75	3,01	4,01	29,02	75,04	27,45	3,37	116883,25	0	5,21	32,58	-8,43	-32,83	-3,29	0,5	1,41	1,41	141,89
637	20,61	23,8	33,23	1,52	4,86	7,25	588,69	228,85	68,46	165,54	0,12	0,14	1,15	40,25	13,42	191,75	6,06	21709	0	31,68	43,19	20,02	21,41	18,69	4,43	10,01	15,58	339,74	104,33	18,68	105,47	0,06	0,07	1,07	45,69	6,49	381,58	7,16	22070,69	0	23,95	46,8	12,9	16,15	16,88	0,68	4,43	5,42	476,37
638	0,72	0,86	0,41	0,73	1,88	2,04	209,86	38,96	33,92	5,58	0,16	0,2	1,2	27,23	16,39	144,04	1,3	11034,33	0	15,24	49,17	-1,03	-1,14	-0,72	2,24	4,6	4,8	253,19	56,38	23,86	4,77	0,1	0,11	1,11	26,09	9,53	191,94	1,67	9005,11	0	18,87	56,42	11,55	13,14	10,32	2,09	5,18	5,32	325,23
639	1,12	13,61	0,77	0,11	0,6	0,9	252,35	44,8	60,84	27,41	0,9	11	12,2	47,65	91,8	19,78	0,91	24179,78	11,94	32,17	68,35	9,38	22,6	12,44	0,1	0,33	0,54	483,13	53	204,47	48,68	0,59	1,41	2,41	41,49	58,52	27,09	0,69	27866,73	5,37	42,63	62,25	9,74	23,36	13,97	0,13	0,26	0,5	521,78
640	0,96	2,44	1,07	0	1,1	1,68	407,53	205,46	133,01	111,53	0,61	1,54	2,54	28,98	60,62	7,1	2,08	NA	13,9	31,28	77,12	1,22	3,02	1,21	0,01	1,13	1,76	360,18	186,09	117,29	105,69	0,6	1,48	2,48	29,36	59,65	8,07	2,42	21357,92	13,64	27,84	77,53	0,39	1	0,4	0	0,95	1,61	370,51
641	4,33	12,82	2,94	0,5	1,23	1,23	145,15	117,22	160,2	NA	0,66	1,96	2,96	23,87	66,19	7,77	1,82	4919	0	13,25	67,37	-91,52	153,91	-23,66	0,03	0,23	0,55	94,1	29,43	115,06	46,07	159,46	-268,17	-1,68	-34,64	159,46	-54,5	-4,53	NA	33,16	10,3	-136,79	-1,69	4,02	-0,56	0,11	0,21	0,66	120,77
642	20,18	74,08	3,17	0	1,77	1,88	57,28	43,29	24,98	2,91	0,68	2,49	3,67	33,25	72,76	38,78	1,65	76612,91	0	2,05	31,48	19,6	78,85	2,71	0	1,92	2,06	50,35	38,5	21,03	2,95	0,72	2,89	4,02	35,51	75,14	36,71	1,9	74445,26	0	2,2	33,99	17,19	84,55	2,87	0	1,55	1,69	60,75
643	18,01	48,03	5,14	1,67	2,62	2,62	104,29	29,91	31,38	NA	0,63	1,67	2,67	138,04	62,51	40,27	1,94	10848,25	0	34,3	78,09	23,7	44,31	7,61	1,85	3,08	3,08	116,83	34,75	28,44	NA	0,51	0,95	1,87	129,41	46,5	67,35	2,01	13021,25	0	33,93	72,08	23,07	31,34	7,98	2,63	6,09	6,09	125,97
644	1,44	12,71	0,32	0,06	1,08	1,08	80,12	70,97	70,07	NA	0,89	7,83	8,83	1,44	88,68	1,62	2,5	NA	0	0	0	0,57	2,01	0,38	0,51	1,02	1,02	240,67	87,89	170,17	0,01	0,72	2,53	3,53	1,37	71,64	0,98	1,06	NA	0	0,53	43,4	3,94	9,36	1,14	5,02	6,38	6,38	104,86
645	26,87	41,45	9,04	0,76	2,01	2,19	122,73	50,54	38,26	7,47	0,35	0,54	1,54	37,5	35,17	93,51	2,49	58444,39	2,74	3,57	21,66	14,35	20,85	5,94	0,39	1,68	2,3	150,68	58,35	44,11	28,79	0,31	0,45	1,45	23,58	31,16	63,3	2,34	47469,76	0,88	3,82	27,28	15,92	31,11	8,93	0,25	1,38	1,74	204,13
646	39,76	67,69	31,29	0,25	2,4	2,43	287,24	171,25	49,76	1,86	0,41	0,7	1,7	61,98	41,27	108,61	2,37	67436	22,85	17,49	28,84	16,3	23,44	14,66	0,04	1,7	1,73	327,29	154,17	59,45	2,44	0,3	0,44	1,44	38,37	30,45	73,82	1,41	49239,22	11,22	19,84	48,08	5,04	5,68	4,46	0,17	4,38	4,52	321,86
647	0,81	0,97	0,2	3,54	6,41	6,43	90,86	31,28	12,1	0,28	0,17	0,2	1,2	130,13	16,78	19,14	28,46	30355,3	0	32,19	97,45	17,59	29,94	5,41	0,75	2,57	2,7	111,88	38,13	38,61	5,13	0,41	0,7	1,7	133,5	41,24	53,93	11,41	29000,37	0	35,63	82,11	19,46	31,52	6,35	0,81	2,84	2,84	118,67
648	8,94	15,3	3,14	0,13	0,46	1,49	128,1	17,07	52,52	54,79	0,42	0,71	1,71	65,4	41,57	45,39	1,55	6796,33	0	19,81	75,06	6,48	17,13	3,29	0,75	0,92	1,26	184,56	18,76	113,49	39,09	0,62	1,64	2,64	34,97	62,18	41,23	1,78	3860,5	0	14,45	46,65	12,39	62,3	3,78	0,67	1,07	1,07	111,14
649	2,5	16,8	1,9	0,14	0,88	1,03	277,15	94,69	93,96	18,97	0,85	5,71	6,73	11,62	85,14	15,42	1,03	29819,85	12,23	6,92	33,78	2,18	13,1	2,01	0,23	0,91	1,07	335,4	99,12	104,49	23,71	0,83	5	6	9,97	83,33	21,38	1,12	18449,64	12,95	7,17	44,41	1,83	9,97	1,09	0,09	0,71	0,88	217,03
650	0,94	3,56	0,69	0,08	0,19	0,71	269,66	21,89	196,02	103,03	0,74	2,8	3,8	38,88	73,7	8,69	0,55	9540,67	0	28,03	83,47	0,61	2,08	0,33	0,1	0,14	0,81	193,7	5,69	127,01	86,21	0,71	2,41	3,41	41,2	70,64	9,83	0,74	9841,67	0	21,6	79,17	2,43	7,71	1,31	0,09	0,2	0,89	196,7
651	3,88	27,25	2,04	0,58	0,7	0,71	191,61	20,76	162,05	1,24	0,86	6,02	7,02	3,88	85,75	20,97	0,37	NA	0	0	0	2,95	30,78	1,81	0	0,93	0,93	222,56	166,9	167,23	0,67	0,9	9,42	10,42	2,95	90,4	11,89	0,79	NA	5,82	0	0	3,89	28,99	1,45	0,3	0,84	0,84	135,94
652	0	0	0	1,07	1,5	1,54	163,39	39,29	91,91	4,07	0,58	1,41	2,41	65,47	58,5	8,92	4,02	8020,86	0	29,31	93,47	0	0	0	0,95	1,23	1,25	173,16	26,85	94,52	1,48	0,57	1,31	2,31	66,46	56,62	9,36	1,49	7923,86	0	31,61	91,89	0	0	0	1,09	1,29	1,3	183,46
653	-2,65	-13,79	-9,95	0,21	0,97	2,36	1372,05	107,47	140,54	197,77	0,81	4,21	5,21	2,28	80,8	1,51	0,26	NA	0	18,53	75,65	0,1	0,53	0,29	1,04	1,36	2,9	1025,27	29,33	92,34	144,14	0,8	4,12	5,12	4,77	80,45	5	0,27	6568	0	13,15	49,88	-10,98	-98,34	-42,59	0,31	0,6	1,77	1412,43
654	39,09	90,87	19,76	0,53	0,96	0,96	184,49	44,75	103,47	0,19	0,57	1,32	2,32	39,09	56,98	77,01	0,95	NA	0	0	0	42,58	91,21	15,27	0,47	1,25	1,26	130,56	53,46	68,73	0,52	0,53	1,14	2,14	42,58	53,31	99,1	1,43	NA	0	0	0	57,07	79,44	34,23	1,89	2,52	2,77	218,31
655	2,01	4,28	1,96	1,73	1,89	1,9	355,02	26,28	184,52	1,01	0,53	1,13	2,13	22,53	53,04	3,79	NA	NA	0	19,96	88,43	1,08	1,23	0,55	8,05	8,82	8,87	185,79	15,89	20,71	1,14	0,12	0,14	1,14	23,71	11,96	9,06	NA	NA	0	11,55	91,92	1,32	3,14	1,86	0,61	1,73	1,74	512,22
656	-5,14	-53,94	-2,77	0,04	0,45	0,86	196,55	59,71	148,59	62,1	0,9	9,49	10,49	-1,85	90,47	-1,76	0,68	36654,78	0	1,77	48,62	0,73	6,56	0,33	0,05	0,4	0,76	164,68	48,42	142,95	52,25	0,89	8,02	9,02	5,05	88,91	4,75	0,33	NA	0	1,95	98,07	1,28	13,59	0,59	0,09	0,44	0,86	166,5
657	5,76	6,28	7,34	8,64	11,19	11,41	465,21	91	35,7	7,79	0,08	0,09	1,09	48,12	8,3	116,82	8,97	12356,14	0	53,99	82	5,84	7,01	7,62	4,48	5,62	5,67	475,05	85,44	74,92	3,93	0,17	0,2	1,2	50,18	16,64	59,34	11,79	12357,7	0	57,87	81,59	6,83	7,58	NA	8,51	10,73	11,04	490,6
658	-5,8	-5,97	-13,22	1,81	2,63	7,95	831,26	19,73	24,19	130,57	0,03	0,03	1,03	11,3	2,79	79,67	1,27	14091,92	0	38,96	85,56	0,59	0,61	1,09	1,24	5,06	9,7	667,71	73,83	19,3	90,68	0,04	0,04	1,04	18,56	3,6	174,95	1,35	18453	0	32,96	69,63	5,79	5,99	11,01	1,67	9,1	15,16	692,11
659	2,35	4,56	0,62	0,82	2,39	2,39	96,42	62,43	39,57	NA	0,43	0,83	1,94	3,68	48,42	5,5	NA	NA	0	0,35	15,37	28,67	34,32	9,66	6,17	6,55	6,55	122,67	7,11	18,44	NA	0,16	0,2	1,2	28,67	16,46	174,15	NA	NA	0	0	0	61,08	85,43	59,28	3,42	3,54	3,54	353,32
660	3,6	5,84	1,52	0,12	0,9	1,37	154,53	27,37	29,11	16,85	0,34	0,55	1,62	22,07	38,38	33,8	1,06	18820,54	6,25	7,82	67,63	5,97	9,53	2,71	0,25	1,12	1,49	165,41	38,44	40,91	16,64	0,34	0,55	1,6	25,58	37,39	34,61	1,17	16967,11	1,95	8,91	59,3	6,84	9,92	2,77	0,7	3,52	4,12	147,63
661	26,17	-466,72	59,64	0	0	0	831,76	0	865,58	0	1,06	-18,83	-17,83	26,35	105,61	48,46	-0,06	NA	0,02	0,42	4,81	-5950,92	94,54	NA	0,02	0,02	0,02	NA	NA	NA	NA	6394,49	-101,59	-0,02	-5950,92	6394,49	-93,06	NA	NA	0	NA	0	-44,63	-138,6	NA	1,48	1,48	1,48	1030,85
662	-52,31	82,38	-81,08	0,02	0,26	0,35	565,77	138,89	575,24	51,01	1,64	-2,57	-1,57	-46	163,5	-19,45	-0,16	-59334,67	0	9,79	-31,01	-34,67	29,28	-24,27	0,01	0,2	0,23	254,84	76,01	391,38	8,24	2,18	-1,84	-0,84	-16,16	218,41	-2,67	-0,93	13264	0	12,96	84,06	-0,18	-3,68	-0,14	0,06	0,63	0,65	280,43
663	0,06	1,14	0,01	0	0,9	1,04	70,06	57,27	59,13	9,3	0,94	17,18	18,18	38,43	94,5	2,75	1,72	9779,88	6,8	7,36	84,9	0,04	0,67	0,01	0	0,97	1,07	79,01	69,46	57,96	7,41	0,94	16,83	17,83	38,32	94,39	2,15	3,95	13644,91	17,39	8,31	92,65	-0,54	-13,54	-0,12	0	0,9	0,97	81,52
664	-16,2	-138,45	-6,93	0,1	0,29	0,61	156,04	22,63	132,51	42,8	0,88	7,55	8,55	26,12	88,3	-14,89	0,26	NA	0	18,09	141,85	7,38	41,23	4,13	0,1	0,2	0,57	203,83	9,8	161,6	60,54	0,82	4,58	5,58	52,26	82,09	15,28	0,34	23240,21	0	25,13	80,58	-4,55	-19,95	-4,65	0,01	0,05	0,6	185,11
665	17,15	22,48	7,59	0,43	2,39	4,26	161,56	68,02	34,82	66,31	0,24	0,31	1,31	51,07	23,73	93,19	15,17	NA	0,67	15,02	58,55	5,97	11,94	3,52	0,39	1,29	1,94	214,62	94,26	104,26	68,69	0,5	1	2	35,58	50,03	28,48	13,68	16795,67	-0,67	17,46	68,7	7,7	15,12	4,31	0,54	1,34	1,96	203,74
666	0,28	6,59	0,98	0,53	0,87	0,88	512,89	378,92	1118,03	20,06	0,96	22,75	23,75	1,09	95,79	0,29	0,56	NA	0	2,85	56,1	0,77	13,88	5,17	0,08	0,14	0,78	2430,01	137,68	2185,19	1420,16	0,94	16,93	17,93	1,26	94,42	0,82	0,32	NA	0	3,27	20,78	0,18	4,71	0,06	0,15	0,79	0,94	129,42
667	0,53	2,51	15,33	0,33	0,93	0,97	10625,83	830,51	1522,4	74,18	0,63	3,01	4,77	4,04	79,03	4,97	0,81	-2235,57	0	102,29	-298,67	-2,25	-15,56	-267,4	0,21	0,4	0,56	43241,7	1719,93	12288,71	2086,66	0,68	4,67	6,91	0,86	85,54	1,63	0,63	1860,25	0	369,61	348,95	-4,17	-48,83	-230,45	0,08	0,24	0,37	20099,07
668	-42,55	-157,76	-27,32	0,31	1,38	1,38	234,36	180,11	167,28	NA	0,73	2,71	3,71	-42,55	73,03	-58,26	NA	NA	0	0	0	-8,41	-9,5	-7,52	4,19	8,59	8,59	325,13	161,73	36,76	NA	0,11	0,13	1,13	-8,41	11,43	-73,6	NA	NA	0	0	0	-0,72	-108,51	-0,91	0,06	0,2	0,31	458,16
669	1,69	38,53	0,57	0,01	0,47	0,7	123,17	47,47	103,03	23,95	0,96	21,78	22,78	3,39	95,61	3,34	0,37	NA	0	0,57	30,55	0,1	2,92	0,04	0,01	0,67	0,75	155,94	90,42	137,86	10,85	0,97	27,83	28,83	1,49	96,53	0,11	0,29	NA	0	0,43	51,71	1,19	24,87	0,62	0	0,64	0,74	188,91
670	51,86	66,45	17,06	0,19	3,26	3,26	120,09	75,61	24,6	NA	0,22	0,28	1,28	207,45	21,96	258,73	2,48	30750	0	51,19	69,02	-9,77	-86,09	-5,43	0,2	0,58	0,96	202,26	65,44	173,5	66,34	0,89	7,81	8,81	94,42	88,65	-5,53	0,72	19778,71	0	57,89	106,92	-4,11	-158,19	-2,31	0,03	0,22	0,44	204,92
671	-13,06	221,45	-3,46	0,03	0,37	0,37	96,81	34,31	100,76	0,11	1,06	-17,96	-16,96	9,62	105,9	4,6	-0,09	3940,5	0	6,01	100,44	2,06	-109,62	1,23	0,4	0,52	0,52	217,82	25,86	219,04	0,1	1,02	-54,27	-53,27	12,47	101,88	16,59	-0,04	3475	0	6,23	104,46	7,85	120,06	3,36	0,29	0,75	0,75	155,97
672	21,82	53,33	5,27	1,04	2	2	88,21	41,65	43,43	NA	0,59	1,44	2,44	373,8	59,09	36,92	NA	94,41	0	85,07	6062,93	7,83	22,54	4,58	0,51	1,62	1,62	212,74	127,12	14,89	NA	0,65	1,88	2,88	144,83	65,26	12	2,96	98,38	47,22	80,07	7315,76	1,19	2,89	NA	0,58	1,6	1,6	NA
673	9,16	30,54	4,34	0,43	1,25	1,31	173,07	74,55	91,01	4,83	0,7	2,33	3,33	16,4	70,01	20,83	1,53	36583,54	13,52	3,43	22,02	11,41	32	6,56	0,24	0,94	1,04	209,45	60,35	86,02	8,84	0,64	1,81	2,81	18,9	64,35	26,26	1,03	18545	17,9	4,31	27,81	1,65	4,71	1,04	0,4	0,92	0,98	230,16
674	18,52	20,32	19,88	5,48	10,37	10,37	391,87	166,49	34,01	NA	0,09	0,1	1,1	39,5	8,83	305,1	10,88	20859	0	22,52	38,66	9,87	10,87	8,8	5,19	10,89	10,89	324,62	167,38	29,35	NA	0,09	0,1	1,1	55,52	9,17	257,2	NA	17759	0	40,71	60,35	16,86	19,31	17,3	7,22	7,84	7,84	373,64
675	-0,29	-0,96	-1,57	0,49	0,7	0,7	1980,78	52,61	9,09	0,06	0,7	2,3	3,3	4,84	69,73	11,1	0,95	39931,27	68,95	27,85	34,44	-0,52	-1,57	-3,79	0,08	0,15	0,15	2658,47	83,85	1416,43	1,89	0,67	2,02	3,03	1,88	66,97	12,98	0,43	75111,33	12,73	17,51	20,76	-2,47	-6,42	-15,03	0,06	0,1	0,11	2217,38
676	27,74	44,24	3,13	2,21	2,68	2,68	41,23	7,08	15,17	NA	0,37	0,59	1,59	27,74	37,3	74,35	NA	NA	0	0	0	6,51	17,19	2,4	1,61	1,61	1,61	134,28	0,35	82,47	NA	0,62	1,64	2,64	6,51	62,1	10,49	NA	NA	0	0	0	3,79	12,74	1,89	1,4	1,42	1,42	181,73
677	14,18	14,62	40,7	NA	NA	NA	961,51	28,93	NA	62,48	0,03	0,03	1,03	14,18	2,98	475,56	NA	NA	0	0	0	2,25	3,38	0,81	2,16	3,12	3,21	131,67	38,88	40,61	3,55	0,31	0,47	1,5	2,25	33,51	7,16	NA	NA	0	0	0	32,27	38,2	22,75	5,54	6,1	6,6	256,67
678	2,78	5,87	7,43	0,37	0,54	1,03	976,41	63,28	365,03	183,22	0,38	0,81	2,11	10,3	52,7	28,87	0,78	15982,84	0	20,12	43,29	3,16	6,43	7,51	2,06	3,71	7,64	866,04	75,58	45,81	182,89	0,39	0,8	2,04	11,45	50,91	34,56	1,41	15957,34	0	19,74	41,38	1,41	1,9	3,47	1,19	2,7	8,53	893,09
679	20,72	33,66	14,34	2,54	3,92	3,95	252,63	56,16	40,07	1,19	0,38	0,62	1,62	26,8	38,45	69,85	2,35	21838,2	17,87	4,21	15,26	9,68	16,9	7,72	0,55	3,23	3,34	290,14	170,41	63,64	6,99	0,43	0,75	1,75	24,33	42,72	35,62	3	14213,78	18,24	11,68	38,25	37,91	51,56	27,59	1,72	4	4,01	264,91
680	-3,74	15038,89	-1,94	0,61	1	1	189,53	72,08	186,98	NA	1	-4020	-4019	25,35	100,02	-3,74	NA	4584,75	0	15,11	114,76	35,71	100,06	9,86	1,32	1,47	1,47	100,57	9,41	63,97	NA	0,64	1,8	2,8	84,84	64,31	57,17	6,71	10875,5	0	13,58	50,41	18,48	42,8	8,45	1,19	1,37	1,37	166,33
681	39,45	39,65	28,44	46,14	63,07	127,22	263,14	21,86	1,3	84,28	0	0,01	1,01	44,77	0,5	9483,9	2,74	37448,29	0	3,83	8,65	30,9	35,91	26,84	1,5	1,86	2,87	316,18	15,61	43,52	44,71	0,14	0,16	1,16	40,78	13,95	274,35	1,44	45872,71	0	8,58	16,98	28,16	31,91	31,38	2,31	2,53	3,01	405,52
682	-4,4	-8,97	-1,29	0,03	0,9	1,01	106,73	39,12	45,18	5,4	0,51	1,04	2,04	172,22	51	-1,81	0,96	10923,23	0	51,64	97,14	-3,98	-11,65	-1,46	0,11	0,94	1,02	133,91	49,48	59,68	5,34	0,66	1,93	2,93	129,28	65,87	-1,8	0,69	11930,9	0	49,02	94,98	9,2	21,91	2,19	0,29	0,76	0,93	86,59
683	0	0	0	1,93	9,54	14,64	614,16	96,3	12,65	65,43	0,52	1,1	2,1	4,9	52,28	7,18	1,41	-3319,67	0	8,24	-248,72	5,94	11,79	9,69	3,34	9,6	12,73	593,9	105,51	16,85	53,33	0,5	0,98	1,98	11,12	49,62	18,77	1,53	5249	0	8,45	178,53	-1,25	-2,41	-1,72	1,25	3,61	4,21	498,12
684	0	0	NA	NA	NA	NA	NA	NA	NA	NA	NA	NA	1	0	0	NA	NA	NA	0	NA	NA	7,45	5,27	0,87	-1,82	-2,41	-2,41	42,49	10,25	-17,43	NA	-0,41	-0,29	0,71	7,45	-41,46	-17,97	NA	NA	0	0	0	39,58	20,57	10,16	-0,24	-0,27	-0,27	93,45
685	3,71	10,7	1,03	0,44	1,55	1,55	101,41	62,15	56,3	NA	0,65	1,88	2,88	66,11	65,3	14,95	3,34	52033,53	0	17,34	77,87	0,41	0,99	0,17	0,65	1,69	1,74	155,92	78,9	76,24	3,75	0,59	1,43	2,43	42,56	58,9	12,35	3,78	22919,33	0	18,06	69,81	0,89	2,97	0,3	0,47	1,41	1,45	123,55
686	26,43	53,71	11,01	0,79	2,16	2,26	151,99	73,05	53,27	5,34	0,51	1,03	2,03	88,23	50,78	61,73	2,8	58058	0	25,73	61,88	20,25	51,66	15,56	1,49	3,4	3,62	279,78	47,79	25,02	5,55	0,61	1,55	2,55	49,26	60,81	42,08	1,33	58363,33	43,66	22,3	46,09	2,31	5,38	2,12	1,24	3,62	3,62	334,82
687	19,83	101,52	12,33	0,08	0,4	1,19	227,01	51,16	163,32	130,92	0,8	4,12	5,12	63,3	80,47	27,85	1,96	19932,28	0	27,04	58,28	8,49	103,38	6,87	0,09	0,44	1,07	294,68	84,65	247,26	157,79	0,92	11,18	12,18	44,07	91,79	12,8	1,55	14195,81	0	28,8	68,63	15,34	101,9	9,63	0,02	0,2	1,16	228,52
688	1,69	3,5	10,8	0,02	0,07	0,07	2328,78	57,99	1169,49	NA	0,52	1,07	2,07	8,44	51,69	11,38	0,51	22148,4	0	43,03	47,66	1,1	2,34	8,63	0,02	0,1	0,1	2857,72	107,96	1478,23	NA	0,53	1,13	2,13	7,84	52,98	11,43	0,5	16112,5	0	52,9	57,37	-0,22	-0,74	NA	0,07	0,09	0,09	2921,04
689	11,94	29,23	5,41	0,08	0,79	1,11	165,55	67,23	63,99	30,95	0,59	1,45	2,45	47,42	59,16	35,83	1,16	31828,33	18,84	16,1	52,6	4,24	9,37	1,99	0,16	0,77	1,08	170,78	54,93	66,06	29,06	0,55	1,21	2,21	47,6	54,73	19,03	1,09	27171,36	14,19	20,34	61,31	-3,98	-10,97	-2,26	0,01	0,56	1	206,41
690	-0,04	-0,04	-0,09	NA	NA	NA	331,69	0	0	0	0	0	1	-0,04	0	NA	NA	NA	0	0	0	0	0	NA	NA	NA	NA	NA	NA	NA	NA	NA	NA	1	0	0	NA	NA	NA	0	NA	NA	-9,32	-10,3	-73,66	9,12	10,44	10,44	2878,13
691	6,17	7,06	5,43	3,27	4,71	6,21	321,32	48,41	33,63	51,13	0,13	0,14	1,14	43,47	12,64	106,06	2,68	13749,36	0	32,84	81,37	10,6	20,17	8,75	0,57	1,05	1,36	300,57	63,59	134,18	42,26	0,47	0,9	1,9	50,19	47,45	38,28	1,43	14705,28	0	32,69	77,63	6,57	12,06	5,65	0,55	1,1	1,46	312,82
692	-15,9	-343,99	-6002,38	0,09	0,13	0,19	56998,45	5035,28	129550,66	8414,58	0,95	20,63	21,63	-13,78	95,38	-15,28	0,06	-18091	0	799,64	-18,54	-1,38	-234,17	-1,2	0,14	0,43	0,69	316,44	90,3	310,1	80,03	0,99	168,18	169,18	9,45	99,41	1,61	0,02	20051,8	0	9,42	80,07	7,42	91,22	2,84	0	0,25	0,7	139,49
693	26,95	55,66	17,58	0,2	1,44	1,85	238,11	145,86	117,46	48,34	0,52	1,07	2,07	33,81	51,59	57,45	6,49	NA	0	4,48	16,77	11,38	26,41	5,64	0,28	1,51	2,02	180,28	102,43	82,95	42,5	0,57	1,32	2,32	28,23	56,9	24,4	7,38	NA	0	8,34	50,43	-25,17	-38,84	-6,5	0,67	2,01	4,13	94,05
694	17,27	28,21	13,98	0,63	1,7	2,43	295,49	66,96	65,74	48,79	0,39	0,63	1,63	57,92	38,8	51,05	1,77	30903,19	0	32,91	62,91	12,84	22,56	11,21	0,39	1,54	2,4	317,93	68,72	51,5	54,18	0,43	0,76	1,76	49,82	43,1	39,8	1,5	32515,83	10,65	32,3	63,31	14,28	28,41	13,04	0,03	1,22	1,61	332,35
695	-18,58	-35,76	-6,73	1,59	2,07	2,07	90,5	30,15	62,6	NA	0,48	0,92	1,92	-18,16	48,04	-38,68	NA	-419,5	0	0,15	-3,58	25,16	90,06	18,81	0,63	1,16	1,16	272,08	102,8	193,9	NA	0,72	2,58	3,58	30,01	72,06	35,35	1,73	25116	0	3,63	12,8	31,1	70,01	33,43	1,22	1,59	1,59	391,2
696	11,55	20,11	7,41	1,27	2,35	2,35	234,14	105,9	98,22	NA	0,43	0,74	1,74	12,24	42,57	27,13	NA	NA	0	0,44	4,05	10,73	20,08	7,95	1,48	2,4	2,4	269,44	93,81	102,04	NA	0,47	0,87	1,87	10,73	46,53	26,39	7,61	NA	0	0	0	33,3	65,54	16,53	0,95	1,96	1,96	180,68
697	2,26	5,86	1,77	0,26	2,37	3,14	285,85	125,53	41,56	46,18	0,61	1,59	2,59	48,66	61,37	12,3	2,29	21826,4	8,09	36,34	75,61	2,3	6,15	1,7	0,21	1,97	2,73	268,69	116,32	38,2	50,9	0,63	1,67	2,67	54,31	62,56	11,99	2,32	23025,55	11,3	38,39	78,05	-2,75	-7,27	-2,2	0,34	2,07	2,85	290,97
698	6,11	24,24	2,12	0,13	1,11	1,11	126,53	91,57	93,33	NA	0,75	2,97	3,97	8,31	74,79	12,65	1,51	9118	0	0,76	15,67	21,56	64,52	7,12	0,25	0,79	1,25	120,3	42,38	79,13	36,59	0,67	1,99	2,99	70,67	66,58	36,38	2,09	55364	0	16,23	61,23	49,97	74,11	22,69	0,53	1,47	1,47	165,28
699	2,24	4,4	1,7	0,59	2,09	2,09	277,18	196,01	130,75	NA	0,49	0,96	1,96	2,24	48,95	4,59	NA	NA	0	0	0	12,78	22,03	34,98	0,32	2,45	2,45	995,93	857,41	402,44	NA	0,42	0,72	1,72	12,78	41,98	30,46	NA	NA	0	0	0	-51,86	-94,05	NA	1,36	2,34	2,34	NA
700	0,96	58,81	0,48	0	0,68	0,94	183,62	113,85	167,46	44,31	0,98	60,38	61,38	53,44	98,37	5,77	0,4	12417	0	26,4	91,51	0,77	30,93	0,35	0	0,72	0,95	163,69	109,55	152,55	35,87	0,97	38,94	39,94	50,93	97,5	5,82	0,36	12594,08	0	22,56	85,91	0,16	6,35	0,11	0,02	0,05	0,48	255,24
701	7,89	14,67	5,32	0,3	0,94	1,71	245,94	57,53	82,54	68,78	0,08	0,15	1,86	30,74	7,91	159,42	1,66	28573,67	10,36	15,39	68,4	7,12	11,74	4,38	0,36	1,12	2,07	223,63	46,41	53,67	58,52	0,39	0,65	1,65	32,36	39,31	30,93	1,66	32471,07	13,24	15,51	64,56	9,56	18,32	5,35	0,53	1,23	2,24	203,8
702	-28,82	-80,36	-201,35	0,51	1,2	2,25	2550,14	198,65	420,61	454,26	0,64	1,79	2,79	-21,2	64,14	-36,2	1,29	-126981,29	0,11	53,21	-47,55	-27,96	-425,87	-79,96	2	4,26	7,38	1040,87	128,96	71,57	230,62	0,93	14,23	15,23	-16,63	93,43	-22,31	1,86	-44681,16	0,14	32,4	-114,62	-15,56	-377,93	-31,62	1,06	10,31	18,99	739,68
703	13	19,87	5,22	0,15	2,55	2,55	146,47	112,99	47,08	NA	0,35	0,53	1,53	17,25	34,59	82,81	4,02	52167,67	0	1,71	10,98	0,78	1,66	0,47	0	1,34	1,64	222,26	149,2	83,13	34,59	0,53	1,13	2,13	3,71	53,03	9,42	3,01	25945,4	13,1	1,79	25,84	1,07	2,76	0,56	0,23	1,27	1,38	190,72
704	-1,12	-2,37	-3,42	1,57	2,58	2,58	653,01	432	427,16	NA	0,39	0,82	2,13	15,9	52,95	-2,88	NA	854	0	52,16	104,45	-2,77	-32,54	-1,16	0,2	0,74	0,74	152,82	74,45	138,25	NA	0,91	10,73	11,73	2,73	91,47	6,05	0,27	114	0	2,31	1053,95	-13,4	396,34	-28,47	0,3	0,72	0,72	773,65
705	3,2	9,77	1,99	0,16	0,83	0,92	227,3	62,77	93,21	7,93	0,67	2,05	3,05	12,63	67,22	14,35	0,95	23381,73	0	5,87	41,89	4,1	10,44	3,12	0,44	1,11	1,14	277,42	76,06	113,58	3,19	0,61	1,55	2,55	16,88	60,73	30,15	1,1	NA	0	9,74	36,25	8,81	16,53	NA	0,92	1,72	1,67	346,62
706	-1,5	-17,07	-4,03	0	0,14	0,24	979,31	116,62	873,65	92,26	0,91	10,36	11,37	14,57	91,21	4,09	0,11	6089,36	0	43,13	128,92	0,93	10,49	1,55	0,04	0,28	0,35	610,22	135,47	546,67	37,04	0,91	10,31	11,32	14,59	91,16	4,55	0,13	14963,11	0	22,91	67	3,18	26,63	6,02	0,04	0,33	0,42	689,69
707	7,78	9,22	6,49	1,16	3,63	6,36	304,78	76,98	31,16	86,31	0,16	0,19	1,19	30,02	15,67	112,57	2,62	35985,93	0	18,57	51,18	9,43	11,25	7,45	1,07	4,12	6,71	287,64	89,65	30,14	78,92	0,16	0,19	1,19	31,69	16,22	117,89	3,08	37937,58	0	17,59	49,19	11,86	14,84	7,04	0,68	2,76	5,19	216,08
708	-1,32	-2,6	-1,22	0,01	1,08	1,41	337,81	155,93	83,44	51,25	0,49	0,96	1,96	19,56	49,09	8,82	1,5	NA	20,76	19,33	86,77	-0,65	-1,27	-0,69	0,02	1,18	1,53	383,57	185,5	117,27	59,8	0,48	0,94	1,96	17,83	48,91	9,26	1,68	27119,31	13,79	19,47	79,21	1,13	2,05	1,35	0,01	1,17	1,64	435,4
709	49,78	92,96	13,42	0,19	2,03	2,04	98,41	73,15	39,73	0,17	0,46	0,87	1,87	100,79	46,45	119,69	3,7	37828,71	0	13,75	40,26	12,98	24,53	6,91	0,22	2,43	2,43	193,87	143,73	42,1	0,19	0,47	0,89	1,89	52,27	47,08	36,68	3,97	26565,86	11,95	20,93	59,21	7,83	20,43	NA	0,09	1,89	1,89	187,52
710	20,85	55,8	3	0,32	1,1	1,11	51,82	24,75	31,58	0,17	0,63	1,68	2,68	96,29	62,64	34,55	1,39	7780	0	10,86	73,4	9,13	36,5	1,64	0,19	0,97	1,22	65,61	37,01	47,57	12,12	0,75	3	4	51,08	75	15,2	2,72	13580	0	7,56	73,38	-23,84	255,49	-7,59	0,4	0,54	0,86	115,86
711	6,03	6,14	2,61	57,49	57,49	57,49	158,23	NA	2,71	NA	0,02	0,02	1,02	7,67	1,74	346,73	NA	NA	0	0,71	18,07	-4,06	-4,12	-1,31	71,33	74,48	74,48	117,49	4,92	1,56	NA	0,01	0,01	1,01	-2,7	1,34	-302,53	NA	NA	0	0,44	-63,49	13,5	14,46	4,01	15,14	15,14	15,14	108
712	-0,85	-6,41	-0,45	0,02	0,6	1,02	191,22	85,5	147,44	62,91	0,87	6,52	7,52	7,17	86,71	6,57	1,05	12789	0,02	4,2	53,49	-0,35	-3,33	-0,16	0,54	3,91	6,45	163,69	75,08	22,27	57,35	0,9	8,53	9,53	3,38	89,51	5,58	7,77	11011	0	1,68	35,41	19,13	69,13	8,25	1,28	2,22	2,25	156,86
713	6,2	7,79	6,63	0,26	4,46	8,76	390,28	122,12	21,61	127,11	0,2	0,26	1,26	23,83	20,42	61,51	2,37	29931,1	1,95	18,85	51,33	11,83	13,38	10,76	0,17	2,67	6,09	331,07	87,25	34,91	121,31	0,12	0,13	1,13	29,76	11,58	154,05	2,54	37315,23	0	16,31	42,59	15,9	17,13	13,8	0,29	4,96	11,37	316,06
714	3,31	20,82	1,2	0,16	0,3	0,75	132,03	13,62	97,56	44,47	0,84	5,3	6,3	93,75	84,13	22,38	0,52	14530,95	0	32,72	83,26	4,75	28,36	1,67	0,28	0,45	0,76	127,63	15,4	88,37	27,54	0,83	4,97	5,97	96,73	83,26	23,84	0,58	16454,91	0	32,25	84,46	8,45	45,35	3,12	0,14	0,36	0,52	134,53
715	0,46	1,26	0,41	0	0,63	0,65	323,11	123,73	172,91	4,01	0,64	1,75	2,75	26,93	63,7	7,83	0,61	17737,44	7,58	23,43	78,49	0,22	0,61	0,24	0	0,41	0,43	394,29	99,95	218,7	3,46	0,63	1,72	2,72	28,93	63,29	7,53	0,5	16740,93	6,37	31,1	79,17	-4,54	-11,93	-5,62	0	0,31	0,32	450,67
716	13,41	27,49	5,23	0,05	1,27	1,51	142,48	83,84	66,33	16,75	0,51	1,05	2,05	64,22	51,23	41,19	1,98	NA	1,52	19,83	65,87	-6,38	-14,8	-2,58	0,19	1,03	1,32	147,11	65,11	76,71	23,16	0,57	1,32	2,32	53,94	56,72	2,01	1,6	11012,02	0,95	17,26	66,71	17,8	56,23	9,83	0	1,4	1,48	201,07
717	-12,94	-20	-8,84	0,31	0,84	0,85	249,37	40,67	77,37	0,65	0,35	0,55	1,55	-8,52	35,31	50,25	0,96	6157,5	0	3,01	14,15	-2,82	-6,27	-1,94	0,06	0,45	0,46	250,42	52,6	136,2	0,65	0,55	1,22	2,22	4,37	54,99	1,67	0,62	2958	0	4,95	64,98	-9,3	-10,6	-7,66	1,26	2,28	2,95	300,04
718	15,3	21,28	6,52	2,71	3,28	3,29	155,62	22,89	39,79	0,51	0,28	0,39	1,39	79,47	28,12	129,12	6,07	27049,25	0,1	27,36	58,33	15,54	22,47	6	2,83	3,33	3,33	140,5	20,36	41,02	0,11	0,31	0,45	1,45	76,19	30,82	87,08	NA	25021,25	0	23,41	62,87	16,59	18,84	6,36	7,86	9,55	9,57	139,47
719	3,75	21,53	2,14	0,37	0,69	0,72	208,19	59,48	187,22	6,37	0,83	4,74	5,74	40,99	82,57	14,98	0,18	NA	4,41	21,24	72,33	-9,79	-135,72	-6,53	0,14	0,86	0,89	243,01	150,15	207,42	6,01	0,93	12,87	13,87	26,34	92,79	0,6	0,4	NA	1,79	24,12	95,2	-9,15	431,83	-6,8	0,3	0,75	0,78	270,52
720	3,45	7,8	2,27	0	0,75	1,66	240,66	87,36	81,17	106,55	0,55	1,25	2,26	47,11	55,85	14,81	2,58	13379,55	15,66	28,79	81,56	6,13	15,08	2,98	0	0,54	1,55	176,8	47,34	75,51	91,69	0,57	1,4	2,46	51,17	59,38	19,23	2,13	13066,89	7,66	21,88	74,75	8,09	21,92	4,02	0,1	0,56	1,47	180,99
721	1,53	26,82	1,74	0,6	3,9	5,13	414,91	146,95	44,52	55,41	0,94	16,49	17,49	16,11	94,28	1,63	2,02	NA	0	16,57	86,64	-10,97	228,26	-18,15	0,27	3,89	4,61	602,19	274,81	75,98	54,69	1,05	-21,81	-20,81	-2,07	104,81	-8,95	2,12	NA	0	14,72	4573,77	-10,46	-264,97	-19,07	0,09	3,15	4,91	663,81
722	15,75	16,62	13,59	10,09	18,51	19,19	314,99	136,26	16,17	11,19	0,05	0,05	1,05	40,16	5,21	302,37	NA	NA	0	21,06	53,93	-21,87	-22,77	-26,2	13,17	24,27	25,27	436,04	189,28	17,06	17,15	0,04	0,04	1,04	9,27	3,96	-552,65	NA	NA	0	25,52	195,74	-16,68	-18,2	-24,28	5,72	11,37	11,9	529,76
723	0,64	1,15	0,22	2,21	2,49	2,51	123,77	13,49	48,35	0,64	0,44	0,79	1,79	98,03	44,13	3,96	NA	15748,5	0	33,02	96,97	0,86	1,78	0,26	1,41	1,81	1,91	110,77	19,91	49,74	4,91	0,52	1,08	2,08	81,14	51,99	2,15	4,1	15204,06	0	24,43	96,98	2,6	5,81	1,07	1,79	1,95	1,96	149,65
724	0,03	0,32	0,04	0,03	0,27	0,37	432,76	86,06	251	39,12	0,89	8,23	9,23	29,32	89,17	3,18	0,16	14320,53	27,22	34,73	86,33	0,01	0,08	0,01	0,04	0,19	0,3	522,69	63,64	288,25	47,14	0,87	6,97	7,97	28,53	87,45	3,71	0,17	11620,33	26,84	40,95	89,53	0,47	3,78	0,73	0,05	0,26	0,36	567,92
725	3,01	6,33	4,86	0,09	0,69	1,01	589,43	67,88	47,54	36,17	0,43	0,91	2,11	22,26	52,5	34,67	0,88	28739,67	33,82	31,09	59,04	2,1	4,07	2,02	0,08	0,52	0,81	350,14	34,72	37,96	22,99	0,41	0,8	1,94	22,71	48,33	34,19	0,85	25307,88	29,11	19,82	66,48	1,44	2,85	1,68	0,02	0,4	0,78	425,09
726	-14,76	25,43	-39,67	0,03	0,03	0,04	980,88	2,56	1528,19	12,06	1,58	-2,72	-1,72	2,31	158,05	-7,1	-0,62	NA	0	45,89	265,8	-7,54	-7,85	-18,98	0,15	0,23	0,51	916,43	2,77	34,89	9,82	0,04	0,04	1,04	6,57	3,97	-110,54	0,98	5842,57	0	35,51	135,01	0,46	0,51	1,29	0,34	0,37	0,47	1016,87
727	-6,81	-9,92	-62,54	0,03	0,27	0,31	3351,92	239,28	999,18	36,92	0,3	0,44	1,46	-2,12	31,34	-14,27	0,76	4634,32	0	43,09	331,38	-3,4	-5,15	-24,41	0,02	0,24	0,29	2616,96	189,16	854,9	35,92	0,33	0,5	1,52	0,66	34,01	0,54	0,73	16702,06	0	29,19	88	-3,77	-5,75	NA	0,01	0,22	0,25	1958,25
728	12,12	20,17	14,87	0,12	0,58	0,87	447,94	78,71	169,82	50,42	0,4	0,66	1,66	30,04	39,92	45,08	0,92	29997,29	0	21,99	45,63	23,26	30,64	19,4	0,22	1,4	2	303,55	78,91	66,88	40,92	0,24	0,31	1,32	46,58	24,08	118,43	1,39	43724,38	0	19,45	40,67	26,59	54,51	19,39	0,2	1,3	1,96	265,42
729	2,18	26,28	0,32	0,49	1,1	1,1	51,54	29,81	48,56	NA	0,92	11,06	12,06	13,67	91,71	2,38	NA	3298,25	0	1,71	71,22	1,92	18,82	0,34	0,01	1,11	1,11	63,79	62,73	56,64	NA	0,9	8,78	9,78	27,32	89,77	2,14	NA	7944,67	0	4,45	87,03	7,51	34,26	1,71	0,22	0,97	0,97	83,08
730	-4,97	-5,81	NA	7,8	7,8	7,8	NA	NA	NA	NA	0,14	0,17	1,17	-4,97	14,37	-34,63	NA	NA	0	NA	0	-2,95	-6,09	-4,84	3,15	3,75	3,75	596,64	53,06	87,86	NA	0,51	1,06	2,06	-2,95	51,49	22,46	1,89	NA	0	0	0	5,58	10,67	NA	2,11	2,32	2,32	195,21
731	26,75	62,63	10,28	0,34	1,45	1,45	140,26	62,63	56,28	0,18	0,57	1,34	2,34	84,63	57,29	55,33	2,98	NA	12,62	22,24	57,34	2,75	9,42	NA	0,25	0,94	0,95	202,54	62,2	67,42	0,18	0,71	2,42	3,42	51,05	70,79	11,83	1,21	6337,49	31,56	18,65	53,81	5,66	19,67	NA	0,21	0,95	0,96	161,1
732	-13,62	-899,64	-10,73	0	0,23	0,23	287,48	64,36	0,68	NA	0,98	65,05	66,05	3,29	98,49	-11,22	0,02	NA	98,25	13,32	-13,94	-7,9	-14,36	-1807,37	0	0	0	83258,84	0	5422,95	0	0,45	0,82	1,82	-7,9	44,98	-17,57	0,55	NA	38,39	0	0	29,71	30,49	NA	0,09	0,2	0,2	502,01
733	-0,27	-0,7	-0,06	0,98	1,4	1,69	79,02	19,38	45,99	13,66	0,62	1,6	2,6	1,44	61,55	-0,44	NA	575	0	0,37	38,61	0,27	1,48	0,1	0,1	0,56	0,91	130,47	48,19	63,2	38,12	0,82	4,53	5,53	5,17	81,91	0,33	NA	2564	32,62	1,76	53,78	-1,74	-13,15	-0,26	0,13	0,99	1,08	54,41
734	16,22	50,55	6,57	0,28	2,5	3,87	147,92	62,73	28,24	39,22	0,68	2,12	3,12	81,12	67,92	34,69	3,16	27009,45	0	26,3	69,18	22,43	56,7	9,05	0,43	1,82	3,41	146,89	46,08	33,14	53,45	0,6	1,53	2,53	82,71	60,45	46,91	3,4	30842,94	0	24,33	62,09	23,41	57,04	8,13	0	0,95	2,32	126,38
735	1,86	100	0,57	232,59	232,59	232,59	111,04	NA	0,48	NA	0,98	52,86	53,86	1,86	98,14	1,89	NA	NA	0	0	0	2,68	2,76	4,32	114,03	120,11	120,11	586,15	NA	4,82	NA	0,03	0,03	1,03	2,68	2,84	94,21	NA	NA	0	0	0	13,33	14,38	15,18	18,73	26,62	26,62	414,55
736	11,99	39,95	2,81	0,17	0,83	1,36	85,5	38,4	58,31	31,22	0,7	2,33	3,33	44,38	69,98	23,46	5,18	14268,67	0	7,58	42,63	7,16	20,13	2,24	0,15	0,88	1,55	113,8	51,98	71,43	48,65	0,64	1,81	2,81	46,74	64,44	17,09	20,69	9269	0	12,37	63,6	-14,82	6187,07	-11,51	0,03	0,5	0,62	282,55
737	5,49	148,17	3,35	257,93	607	607	222,62	47,17	0,14	NA	0,96	25,99	26,99	5,49	96,3	49,48	0,94	NA	0	0	0	35,36	119,33	14,6	48,05	187,28	187,28	150,29	74,21	0,53	NA	0,7	2,37	3,37	54,9	70,37	87,8	1,62	16923	0	8,07	29,95	5,68	18,18	3,73	22,11	29,3	29,3	239,12
738	0,58	2,93	0,4	0,01	0,93	1,44	250,77	109,46	76,72	62,39	0,8	4,02	5,02	20,98	80,09	2,62	1,98	12166,93	17,16	14,01	112,16	0,4	1,78	0,27	0,03	0,92	1,56	247,26	102,83	84,07	74,74	0,77	3,42	4,42	23,03	77,4	6,89	2,07	16598,11	12,69	15,37	81,83	0,53	2,19	0,34	0,01	0,98	1,57	235,73
739	15,22	18,58	9,08	3,04	4,25	4,72	217,7	34,95	29,02	14,02	0,18	0,22	1,22	115,75	18,11	97,93	2,35	14046,5	0	59,96	76,74	16,02	19,84	9,31	3,6	4,64	4,98	211,55	28,78	27,71	9,65	0,19	0,24	1,24	127,15	19,25	87,79	2,45	15108,81	0	64,59	81,23	6,97	8,57	3,84	3,82	4,36	4,71	200,88
740	-1,24	-3,11	-0,63	1,2	1,94	1,94	170,64	70,46	94,83	NA	0,52	1,3	2,51	4,89	60,21	-2,4	NA	NA	0	3,13	42,3	38,18	50,17	16,52	2,82	9,05	9,05	157,47	107,14	17,2	NA	0,16	0,21	1,31	38,18	23,91	238,25	NA	NA	0	0	0	39,87	44,98	29,78	7,13	8,8	8,8	271,87
741	-18,78	-66,08	-42,03	0,33	0,52	0,52	816,65	81,98	434,62	NA	0,72	2,52	3,52	0,95	71,57	-26,24	0,67	708	0	44,15	250,95	16,89	26,71	9,1	0,41	1,08	1,19	196,03	36,26	54,37	6,17	0,37	0,58	1,58	47,56	36,77	179,48	1,13	5867,75	0	16,52	28,87	11,9	16,71	5,57	2,08	2,96	3,05	170,57
742	-168,61	-386,46	-95,88	0,37	1,24	1,27	207,56	96,21	110,64	4,29	0,56	1,29	2,29	-134,62	56,37	-291,94	1,48	14180	0	19,33	92,88	-7,96	-20,54	-4,39	0,39	1,1	1,18	200,93	81,3	115,12	10,06	0,61	1,58	2,58	23,62	61,27	-10,29	1,3	13281,29	0	17,43	86,1	-22,77	-130,99	-11,03	0,48	0,68	0,73	176,38
743	-0,73	-80,39	-0,58	0,03	0,7	0,94	293,19	193,71	286,11	66,89	0,99	109,88	110,88	6,05	99,1	1,08	0,12	10397,19	0	5,45	88,51	-0,08	-12,58	-0,11	0,03	0,63	0,93	510,96	299,85	501,31	152,57	0,99	155,72	156,72	5,42	99,36	2,35	0,08	14023,25	0	7,72	66,85	NA	NA	NA	NA	NA	NA	NA
744	-7,2	-9,75	-1462,44	0	0,02	0,02	74178,48	285,75	18916,92	13,59	0,26	0,35	1,35	-5,15	26,17	-7,44	0,74	-18565,43	0	415,55	-208,74	-3,55	-4,9	-161,79	0,04	0,09	0,09	16587,77	221,49	4512,75	3,14	0,28	0,38	1,38	-3,12	27,57	4,66	0,74	224925	0	19,75	24,84	-6,1	-8,5	NA	0	0,01	0,01	NA
745	12,96	28,53	5,09	0,4	0,96	1,4	143,2	36,35	50,88	28,78	0,54	1,19	2,2	22,27	54,56	30,36	1,39	64190,5	9,85	3,65	29,45	10,93	21,33	4,98	0,03	1,1	1,6	165,95	72,59	53,43	34,17	0,49	0,95	1,95	20,08	48,75	28,07	1,66	69293,61	8,74	4,17	33,35	9,53	16,05	4,35	0,05	1,47	2,04	166,25
746	2,67	6,09	2,33	0,18	0,56	1,65	318,64	67,54	172,47	194,3	0,56	1,28	2,28	8,3	56,19	6,85	5,96	11276,4	1,28	4,92	49,27	4,28	8,66	3,17	0,29	0,77	1,83	269,77	65,25	129,93	143,3	0,51	1,02	2,02	13,41	50,6	11,81	6,31	13766	1,32	6,76	52,87	-0,83	-1,69	-0,93	0,21	0,76	1,87	408,29
747	11,1	104,33	16,6	0,1	0,1	1,01	545,61	NA	478,89	444,02	0,89	8,4	9,4	11,1	89,36	13,33	1,1	NA	0	0	0	26,01	72,69	30,46	0,04	0,1	0,92	426,36	16,83	267,5	222,05	0,64	1,8	2,8	32,18	64,22	46,48	0,93	35230	0	7,24	12,97	17,45	30,54	17,43	-0,1	0,37	2,09	363,58
748	1,83	2,84	0,28	2,67	2,67	2,67	56,15	0,04	16,63	NA	0,36	0,55	1,55	146,75	35,55	24,53	3,39	14106,14	0	22,29	89,64	-2,84	-5,03	-0,87	2,16	2,19	2,19	111,11	1,11	42,37	NA	0,44	0,77	1,77	40,67	43,63	-0,68	3,78	11220,33	0	13,28	85,93	2,44	2,86	0,69	8,66	8,97	8,97	103,14
749	-1,3	-10,64	-1,33	0,36	0,63	1,02	374,81	84,35	316,79	124,63	0,88	7,21	8,21	41,68	87,83	1,28	1,56	16637,95	0	44,13	95,91	3,46	28,29	3,06	0,29	0,48	1,03	321,7	51,53	274,03	151,93	0,88	7,18	8,18	35,49	87,77	6,23	2,67	25845,13	0	28,31	85,19	18,15	59,23	13,24	0,19	0,58	1,29	265,45
750	7,86	15,75	2,7	0,6	1,8	1,92	125,45	73,96	61,46	7,32	0,5	1	2	98,33	50,12	28,02	13,33	10074,29	0	31,09	93,45	0,58	1,21	0,2	0,42	1,66	1,86	126,47	79,62	64,49	13,57	0,52	1,09	2,09	101,61	52,25	9,29	15,84	8445,78	0	35,1	102,39	6,44	11,36	1,9	0,88	2,1	2,31	107,42
751	28,49	35,35	16,49	2,37	4,01	5,64	211,33	59,92	36,61	60,54	0,19	0,23	1,24	44,57	19,42	158,18	226,45	113341,33	0	9,31	30,89	15,57	18,6	12,98	2,82	4,7	6,3	303,37	85,31	45,51	73,9	0,16	0,19	1,19	28,22	16,3	106,98	20,25	87570,67	0	10,55	37,21	10,25	11,81	11,29	4,11	5,62	7,49	400,82
752	-6,75	-6,75	NA	NA	NA	NA	NA	NA	NA	NA	NA	NA	1	-6,75	0	NA	NA	NA	0	NA	0	-10,95	-47,47	-20,48	1,18	1,22	1,3	680,63	21,42	517,8	41,94	76,92	333,3	4,33	-10,95	76,92	-14,24	NA	NA	0	0	0	49,36	84,51	57,13	2,02	2,27	2,4	421,3
753	3,19	9,88	1,48	0,53	1,05	3,28	169,41	23,33	46,29	104,85	0,68	2,1	3,1	77,37	67,7	9,01	7,88	9768,8	0	34,43	88,83	2,7	7,98	1,08	0,5	0,95	3,31	146,31	17,54	39,12	93,59	0,66	1,96	2,96	83,38	66,22	6,95	7,58	10536,16	0	32,43	92,18	3,19	9,96	1,45	0,37	0,64	2,34	165,52
754	10,25	13,74	3,77	0,44	1,75	3,25	134,07	34,53	26,32	39,91	0,25	0,34	1,34	92,08	25,37	67,14	2,98	15444,85	0	30,06	78,01	13,32	17,04	5,04	0,54	2,52	4,09	137,83	47,46	24,06	38,36	0,22	0,28	1,28	85,96	21,85	87,93	4,34	16904,99	0	27,51	73,52	16	18,8	6,02	2,14	4,33	7,15	136,85
755	-18,33	255,13	-6,89	0,08	0,81	0,81	137,22	69,81	95,64	NA	1,07	-14,92	-13,92	-15,96	107,18	7,57	0,7	NA	36,51	0,89	10,39	43,92	115,85	23,18	0,61	1,84	1,84	192,16	58,17	51,41	NA	0,62	1,64	2,64	52,81	62,09	100,28	1,46	NA	15,66	4,7	23,09	13,71	37,15	NA	0,58	1,67	1,69	110,17
756	0,62	2,39	0,62	0,02	0,4	0,86	361,63	51,01	94,2	63,47	0,7	2,68	3,83	13,23	73,86	21,2	0,86	18969,38	12,74	12,49	41,71	0,89	2,77	0,72	0,01	0,4	0,75	295,2	46,47	81,43	43,5	0,64	1,99	3,11	17,8	67,88	26	0,79	18892,91	14,06	13,71	47,08	1,56	4,57	1,1	0,04	0,5	0,84	257,26
757	4,39	5,57	6,29	6,25	6,62	6,62	523,51	27,2	74,02	NA	0,21	0,27	1,27	17,46	21,27	28,68	18,83	9970,33	0	18,75	65,18	-5,74	-6,47	-13,45	32,67	36,79	36,79	853,02	90,54	21,99	NA	0,11	0,13	1,13	8,76	11,36	-34,85	26,7	6716,5	0	33,98	100,72	6,62	7,27	8,96	19,53	21,91	21,91	492,79
758	2,2	47,77	1,1	0,15	0,89	0,92	182,09	123,59	164,42	5,35	0,95	20,72	21,72	8,8	95,4	3,18	1,55	NA	2,05	3,29	82,39	4,62	47,13	1,5	0,15	1,02	1,06	117,78	90,03	104,28	4,29	0,9	9,19	10,19	18,81	90,19	9,56	2,12	NA	0	4,59	57,72	3,68	48,29	1,47	0,02	0,92	0,99	145,15
759	13,95	18,96	15,38	0,15	1,19	1,89	402,33	102,86	98,32	69,39	0,26	0,36	1,36	46,7	26,45	81,88	1,39	18771,56	0	36,1	58,18	6,04	9,06	7,56	0,19	0,96	1,67	455,74	85,59	102,55	79,85	0,33	0,5	1,5	39,34	33,3	39,82	1,26	18206,06	8,28	41,7	67,13	3,07	6,5	4,13	0,07	0,71	1,21	489,32
760	13,44	24,91	6,48	0,53	1,92	1,92	175,96	109,66	78,79	0	0,46	0,85	1,85	59,33	46,05	42,67	4,4	7717,25	0	22,12	62,34	9,87	14,33	4,35	0,54	3,05	3,05	160,36	120,59	23,52	0	0,31	0,45	1,45	60,89	31,15	53,47	10,3	7119,75	15,42	22,48	68,72	14,42	23,52	7,9	0,21	2,76	2,76	199,38
761	0,26	1,15	0,13	0,02	0,76	1,55	189,44	73,04	102,4	82,49	0,77	3,43	4,43	29,34	77,45	5,11	2,93	14708,08	0	15,09	80,5	-11,71	-117,88	-6,24	0	0,7	1,42	193,9	72,92	106,29	77,33	0,9	9,06	10,06	21,03	90,06	-8,43	1,96	12479,42	0	17,44	105,64	-13,01	438,07	-6,13	0	0,36	0,75	171,53
762	2,47	12,29	1,44	0,14	0,49	0,54	212,41	38,44	110,79	5,48	0,65	3,22	4,97	58,1	79,89	33,34	0,43	11467,39	10,28	32,37	73,05	1,25	5,47	0,67	0,14	0,52	0,56	196,7	46,03	121,03	4,03	0,66	2,91	4,39	71,12	77,21	31,06	0,37	11743,83	1,42	37,76	83,19	0,28	1,01	0,14	0,08	0,41	0,42	189,35
763	20,42	84,93	3,92	0,49	1,29	1,29	70	41,97	52,22	NA	0,76	3,16	4,16	33,96	75,96	33,97	14,68	23516	0	2,6	23,21	16,49	85,18	3,26	0,77	1,23	1,23	71,89	26,21	56,99	NA	0,81	4,16	5,16	27,97	80,64	22,13	18,37	NA	0	2,27	32,11	13,3	46,47	NA	0,59	1,06	1,06	79,98
764	9,75	16,14	4,22	1,86	2,52	2,52	158,05	40,98	61,74	NA	0,4	0,66	1,66	28,94	39,61	24,61	NA	NA	0	8,31	66,6	17,18	58,85	15,71	1,41	1,41	1,41	332,98	1,29	233,19	NA	0,71	2,43	3,43	17,54	70,81	24,26	NA	NA	0	0,33	1,62	56,21	76,27	24,07	3,46	3,8	3,8	155,85
765	5,13	44,47	1,78	0,2	0,6	0,77	126,98	44,63	87,51	19,09	0,88	7,67	8,67	11,35	88,47	13,67	0,36	39269,25	18,3	2,16	29,92	4,2	29,27	2,39	0,21	0,84	1,15	207,03	85	103,63	42,46	0,86	5,97	6,97	11,5	85,65	10,85	1,14	26087,62	15,3	4,15	36,93	5,68	25,21	2,11	0,25	0,72	1,18	135,46
766	7,97	16,56	1,88	0,75	1,63	2,03	85,96	18,94	21,65	8,78	0,52	1,08	2,08	157,66	51,87	47,42	1,52	10063,63	0	35,25	82,74	22,96	40,02	6,75	1,61	2,18	2,43	106,94	15,91	27,83	7,21	0,43	0,74	1,74	128,39	42,62	71,46	2,01	12800,82	0	30,97	71,61	15,04	28,72	6,48	1,1	1,33	1,42	156,9
767	14,02	19,58	10,83	0,03	1,9	2,77	281,94	132,41	62,64	62,22	0,28	0,4	1,4	24,42	28,4	55,6	2,81	35985	2,93	8,04	44,29	11,57	14,74	9,11	0,02	2,38	3,77	286,39	125,27	48,92	74,91	0,21	0,27	1,27	22,18	21,46	74,05	2,78	35929,5	1,5	8,34	42,32	14,76	17,71	10,64	0,73	3,13	5,05	262,35
768	40,99	109,55	25	0,77	0,79	1,6	222,62	3,04	137,41	112,35	0,63	1,67	2,67	40,99	62,58	65,51	NA	NA	0	0	0	0,13	0,46	0,05	0,28	0,33	0,88	142,09	5,01	100,06	55,65	0,72	2,54	3,54	1,84	71,77	0,18	NA	853	0	0,67	30,83	10,81	40,07	6,23	0,31	0,6	1,37	209,97
769	0,1	0,42	0,05	0	1,01	1,29	190,93	76,53	36,5	20,83	0,75	2,99	3,99	22,21	74,91	5,89	1,25	13435,32	25,9	11,57	117,96	1,79	7,49	0,97	0	1,01	1,35	196,03	70,55	21,42	24,63	0,76	3,18	4,18	23,42	76,05	7,4	1,25	15172,58	35,1	11,65	110,11	5,51	20,78	2,94	0	0,8	1,14	193,81
770	-19,69	-20,49	-636,53	24,82	25,74	25,74	11798,75	412,8	452,16	NA	0,04	0,04	1,04	-19,15	3,89	-506,79	NA	NA	0	17,6	-2,92	-51,99	-74,52	-21,42	2,94	3,31	3,31	149,98	0,88	44,85	NA	0,3	0,43	1,43	-23,65	30,24	-171,91	NA	95,67	0	11,68	944,95	-59,9	-78,03	-11,08	2,8	4,3	4,3	67,35
771	2,3	27,78	1,58	0,15	0,71	0,9	251,81	89,76	169,41	32,9	0,92	11,1	12,1	19,44	91,74	5,91	0,23	NA	0	11,83	62,78	4,34	24,93	1,81	0,5	0,71	0,95	151,58	14,29	67,81	16,11	0,83	4,74	5,74	26,93	82,59	9,79	0,32	NA	0	9,41	63,21	22,68	65,4	16,16	1,26	1,51	1,58	259,37
772	-0,03	-0,09	-0,04	0,96	1,19	1,19	481,84	69,06	297,66	NA	0,63	1,7	2,7	-0,03	62,91	18,92	1,49	NA	0	0	0	-65,97	NA	-75,62	0,27	0,3	0,3	417,24	14,43	410,61	NA	1	NA	NA	-65,97	100	-42,8	0	NA	0	0	0	42,24	100,03	26,76	0,53	0,53	0,53	230,57
773	5,54	14,98	5,94	0,13	0,43	0,78	391,07	46,48	132,9	56,23	0,63	1,7	2,7	30,69	62,99	14,76	0,85	21349,5	13,1	26,95	73,54	4,91	12,71	4,61	0,04	0,24	0,52	341,69	34,66	105	47,61	0,61	1,59	2,59	32,3	61,39	16,04	0,66	22243,52	18,76	25,72	73,07	2,05	4,99	3,72	0,07	0,2	0,49	660,5
774	7,76	21,73	5,74	0,16	0,94	1,22	269,87	92,05	118,39	33,46	0,64	1,8	2,8	17,14	64,29	23,37	1,22	40924,61	0	6,93	35,45	7,96	20,47	6,46	0,4	1,12	1,37	295,56	91,2	126,46	31,45	0,6	1,55	2,57	17,64	61,12	23,58	1,36	40713,32	0	7,86	37,1	4,35	14,85	5,73	0,13	0,55	0,68	480,17
775	0,04	-13,4	1,25	0	0,99	0,99	12439,82	12133,5	12302,21	NA	1	-366,51	-365,51	0,08	100,27	0,58	-0,26	35925	0	1,46	4,53	8	33,17	9,39	0,03	0,42	0,42	427,17	125,55	320,46	NA	0,76	3,15	4,15	9,9	75,88	34,76	0,36	21610	0	2,22	5,33	-14,58	-64,86	NA	0,04	0,4	0,4	192,78
776	20,1	43,91	10,14	0	0,89	1,81	184,09	87,32	98,01	91,08	0,54	1,18	2,18	47,46	54,22	38,15	20,85	54506,21	0	13,8	51,53	22,51	41,36	10,39	0,04	1,49	2,19	167,97	106,4	73,28	51,7	0,46	0,84	1,84	47,01	45,58	50,87	15,53	68425,86	0	11,3	44,71	31	47,1	20,97	0,04	2,02	2,93	246,15
777	8,92	25,58	3,18	0,06	0,87	0,94	130,1	61,17	77,38	5,38	0,65	1,87	2,87	27,54	65,11	32,49	0,89	40831,66	0	6,64	29,07	-39,36	-1391,24	-13,83	0,18	0,65	0,75	127,91	47,26	95,32	9,47	0,97	34,35	35,35	-19,69	97,17	-27,12	0,48	14456,41	19,96	6,91	81,5	-21,55	-3133,8	-5,51	0,31	0,69	0,75	92,99
778	0,15	0,94	0,11	0,04	0,34	1,13	254,1	59,94	200,39	160,94	0,84	5,11	6,11	46,88	83,63	3,73	2,14	8236,14	0	32,53	119,62	0,08	0,64	0,07	0,03	0,25	1,1	311,76	50,2	233,88	201,66	0,87	6,79	7,79	41,11	87,17	6,31	1,44	12734	0	35,14	83,61	0,05	0,43	0,04	0	0,31	1,07	311,17
779	1,47	9,01	4,12	0,04	1,08	1,08	1025,56	877,31	841,62	NA	0,84	5,15	6,15	1,47	83,73	6,26	1,58	NA	0	0	0	-0,34	-0,37	-0,17	17,63	26,72	26,72	184,02	34,33	3,78	NA	0,09	0,1	1,1	-0,34	8,81	207,74	2,06	NA	0	0	0	5,82	9,94	8,57	0,22	2,3	2,3	535,61
780	2,67	18,62	1,67	0,02	0,83	0,85	227,57	96,46	122,13	2,21	0,82	5,73	6,96	51,62	85,63	13,22	0,69	28473,44	16,05	30,51	77,74	2,25	12,75	1,31	0,01	0,68	0,7	212,51	93,05	113,81	1,83	0,8	4,54	5,67	52,49	82,37	16,19	0,58	26293,94	15,78	29,33	78,79	7,61	36,47	4,29	0,16	0,74	0,77	205,17
781	3,26	4,56	2,45	0,09	0,91	0,91	159,92	62,53	76,78	NA	0,28	0,4	1,4	10,84	28,45	41,48	0,98	1756	0	5,69	31,61	-4,98	-13,4	-2,36	0,33	0,54	0,54	172,54	22,42	107,12	NA	0,63	1,69	2,69	6,64	62,85	20,67	0,61	4477	0	5,51	32,25	6,56	26,73	4,16	0,54	0,84	0,84	230,55
782	5,3	10,11	6,2	0	0,54	2,05	427,28	88,26	32,08	247,69	0,48	0,91	1,91	20,63	47,59	21,07	2,9	NA	30,83	17,95	55,49	11,4	20,75	17,04	0	0,75	2,14	544,09	151,77	68,35	283,23	0,45	0,82	1,82	24,43	45,05	31,37	3,13	NA	24,71	19,47	42,93	17,19	23,93	16,6	0,03	1,93	3,98	351,58
783	0,08	0,23	0,13	0,01	0,36	0,94	583,41	46,78	90,29	78,99	0,64	1,77	2,78	3,75	64,01	17,71	0,98	38701,55	7,4	5,86	21,36	0,1	0,28	0,18	0,02	0,36	1,26	622,79	41,29	74,17	112,29	0,62	1,66	2,66	4,05	62,46	19,51	1,04	34761,17	7,83	6,75	21,26	-1,61	-4,2	-2,13	0,04	0,17	0,47	480,33
784	-1,86	-1,94	-9,52	0,12	3,16	5,2	1863,15	185,62	61,02	125,75	0,04	0,04	1,04	8,43	4	-34,29	1,16	10184,82	0	52,57	117,99	-0,7	-0,71	-9,21	11,43	12,83	12,83	4804,96	73,19	52,14	NA	0,02	0,02	1,02	4,16	1,69	-15,66	1,15	19160	0	64,14	105,21	-2,74	-13,53	-113,46	0	0,11	0,13	15078,17
785	8,4	63,17	2,96	0,3	0,76	1,17	128,79	45,75	98,47	40,72	0,87	6,52	7,52	73,18	86,71	16,83	2,36	18212,67	0	22,86	72,99	0,12	0,78	0,05	0,19	0,54	1,2	162,59	42,89	123,31	81,6	0,85	5,6	6,6	75,02	84,85	3,08	2,91	16963,5	0	33,46	90,15	21,61	69,83	9,59	0,49	1,08	1,49	161,57
786	13,74	14,93	14,89	3,63	12,14	12,27	395,52	259,55	21,97	4,01	0,08	0,09	1,09	30,62	7,98	187,82	23,67	34534,33	2,19	18,29	47,35	1,97	2,24	2,27	2,01	8	8,29	418,54	291,79	44,73	14,68	0,12	0,14	1,14	16,69	12	28,58	40,26	14713,5	0,97	16,92	77,58	NA	NA	NA	NA	NA	NA	NA
787	5,88	8,51	4,2	2,67	3,65	3,66	260,49	67,1	68,88	0,96	0,31	0,45	1,45	80,24	30,88	48,97	NA	20745,5	0	53,07	78,95	30,95	45,29	18,09	2,28	3,75	3,76	212,76	81,19	55,3	0,79	0,32	0,46	1,46	115,47	31,65	97,8	NA	19083,8	0	49,4	65,99	39,31	51,94	24,98	2,46	3,4	3,41	231,25
788	11,2	23,3	4,75	0,01	0,66	1,28	154,78	37	39,83	35,8	0,51	1,05	2,08	36,21	51,94	34,56	1,18	25161,22	23,02	10,6	53,08	8,8	20,08	4,36	0	0,85	1,23	180,17	61,84	48,02	27,88	0,56	1,28	2,28	31,02	56,16	25,63	1,13	24860,55	22,01	11	53,18	13,14	26,87	6,96	0	0,8	1,16	192,9
789	-13,11	-17,32	-5,24	0,4	1,14	3,01	145,74	21,21	28,82	54,79	0,24	0,32	1,32	3,58	24,29	-3,01	2,01	20403,92	0	6,67	90,84	-36,32	-52,4	-13,54	0,23	0,91	3,06	135,7	22,58	33,15	72,26	0,31	0,44	1,44	-14,92	30,69	-12,1	3,05	17840,46	0	7,98	93,76	-20,07	-36,08	-7,38	0,26	0,69	2,34	133,86
790	9	18,96	5,47	0,1	0,53	0,74	221,56	34,95	73,14	17,06	0,53	1,11	2,11	46,53	52,5	41,61	0,85	23149,45	10,96	22,78	60,12	12,52	23,61	7,63	0,33	0,77	1	221,86	32,05	67,98	17,82	0,47	0,89	1,89	48,25	46,95	50,19	1	26427,01	6,52	21,77	54,26	10,13	19,53	5,4	0,03	0,55	0,86	193,94
791	-22,36	-34,3	-78,58	2,66	3,19	3,19	333,87	210,46	396,11	NA	0,35	0,53	1,53	-22,36	34,81	-64,24	NA	NA	0	0	0	-289,4	-641,63	-172,99	0,47	1,82	1,82	217,58	159,12	118,13	NA	0,55	1,22	2,22	-289,4	54,9	-527,17	NA	NA	0	0	0	36,26	92,17	35,39	1,04	1,65	1,65	355,26
792	0,75	1,48	0,41	0,59	0,59	0,59	74,38	NA	97,6	NA	0,49	0,97	1,97	34,5	49,33	14,57	0,72	2392	0	18,6	70,67	0,24	0,37	0,05	0,66	0,66	0,98	79,94	NA	29	9,36	0,37	0,58	1,58	40,17	36,83	65,76	0,99	2848	0	8,77	56,53	-1,37	-1,88	-0,3	1,33	1,33	1,96	79,86
793	5,02	29,09	2,97	0,01	0,24	0,54	215,72	33,3	144,06	43,79	0,83	4,79	5,79	32,97	82,73	13,26	0,48	17870,79	0	16,52	71,31	3,69	8,37	3,05	0,02	0,46	0,79	300,34	66,59	149,53	49,31	0,56	1,27	2,27	27,83	55,88	17,32	0,81	17783,8	0	19,92	67,99	1,76	3,67	1,3	0,06	0,44	0,92	269,31
794	-9,58	-9,58	-161,85	NA	NA	NA	1537,9	NA	NA	NA	NA	NA	1	-9,58	0	NA	NA	NA	0	0	0	0,9	15,8	0,43	0,17	1,07	1,07	172,73	144,29	160,21	NA	0,94	16,62	17,62	5,49	94,32	0,95	NA	5929	0	2,18	73,96	-14,22	157,22	-5,36	0,07	0,88	0,88	137,22
795	-9,58	368,63	-12,36	0,03	0,99	0,99	470,97	434,92	451,59	NA	1,03	-39,49	-38,49	71,91	102,6	-6,2	-0,71	5218	0	105,15	107,31	-6,11	84,62	-2,08	0,3	0,94	0,94	124,04	63,29	98,61	NA	1,07	-14,85	-13,85	175,39	107,22	-4,73	0,56	6080,26	0	61,85	101,01	2,81	-102	1,46	0,09	1,02	1,02	188,9
796	13,69	15,63	12,25	8,84	8,84	8,84	326,53	0	36,44	0	0,12	0,14	1,14	85,45	12,4	110,37	NA	NA	0	64,19	77,97	0,94	1,05	1,16	11,18	11,18	11,18	448,36	NA	39,66	NA	0,1	0,12	1,12	75,36	10,38	9,06	NA	NA	0	91,66	91,66	0,48	0,51	0,6	38,16	38,16	38,16	449,61
797	-41,75	-92,83	-7,94	1,51	1,73	1,73	69,22	6,12	28,52	0,02	0,55	1,22	2,22	370,59	55,02	-56,74	2,1	12832,94	0	78,42	107,63	8,87	30,03	2,25	1,65	2,31	2,31	92,52	21,83	33,11	0,03	0,7	2,39	3,39	261,72	70,47	21,79	3,93	6129,6	0	64,27	202,45	32,53	51,69	NA	1,43	2,2	2,2	86,18
798	4,68	20,15	1,68	0,03	0,5	0,93	130,8	42,36	87,25	40,66	0,77	3,31	4,31	96,83	76,8	16,74	0,7	17838,15	3,69	33,03	76,91	13,99	40,77	5,38	0,01	0,55	0,97	139,9	46,39	86,56	36,31	0,66	1,92	2,92	96,24	65,7	35,36	0,87	19200,6	0	31,61	70,55	18,31	38,59	9,05	0,01	0,7	1,17	179,91
799	4,01	-24,63	1,67	0,19	0,54	0,54	151,98	41,7	119,15	0	1,16	-7,14	-6,14	28,21	116,28	41,97	0,33	19844	0	10,08	35,87	1,19	2,66	0,34	0,94	1,29	1,29	104,57	14,77	41,33	NA	0,55	1,23	2,23	39,95	55,21	89,49	1,18	11120	0	11,14	45,1	-0,04	-0,28	-0,03	0,17	0,41	0,41	271,89
800	1,99	-3497,04	1,01	0,11	0,95	0,97	185,14	141,01	167,8	2,13	1	-1756,42	-1755,42	31,31	100,06	7,62	0,75	16949,71	0	14,87	73,3	-4,45	98,12	-1,98	0,21	0,84	0,9	161,98	87,33	111,11	9,62	1,05	-23,07	-22,07	41,01	104,53	4,5	0,62	15509,29	17,92	20,23	83,13	22,5	136,51	5,31	0,24	1,02	1,13	85,98
801	27,71	79,44	12,31	0,43	1,45	1,45	162,19	103,97	101,76	NA	0,65	1,87	2,87	42,48	65,11	47,31	6	73878,75	0	6,56	26,74	29,55	50,16	13,41	0,65	2,28	2,28	165,24	107,58	66,02	NA	0,41	0,7	1,7	50,48	41,09	83,46	8,18	35952,6	0	9,5	36,98	18,7	24,43	NA	0,46	3,38	3,38	285,94
802	2,44	4,98	0,75	1,46	1,98	2,43	112,68	17,16	32,81	14,88	0,38	0,78	2,04	154,13	50,95	28,11	1,88	10733	0	46,83	90,61	-6,7	-17,42	-2,07	1,14	1,53	1,8	112,59	19,8	50,42	13,88	0,54	1,4	2,6	172,13	61,5	2,87	2,43	10212,2	0	55,32	97,47	-9,08	-29,43	-2,51	0,63	1,26	1,53	100,57
803	1,14	1,15	2,95	260	298,59	298,59	239,99	120,06	3,11	NA	0	0	1	3,66	0,35	322,22	NA	351	0	6,51	36,47	15,59	16,69	11,62	3,73	15,36	15,36	90,18	203,19	17,47	NA	0,07	0,07	1,07	24,4	6,56	237,79	NA	572	0	6,56	27,89	17,2	18,69	16,89	0,17	12,62	12,62	357,52
804	6,62	7,73	9,6	1,12	6,03	6,31	529,51	345,97	70,45	19,7	0,14	0,17	1,17	11,17	14,41	60,31	5,75	33520,93	0	6,61	33,04	0,82	0,91	1,52	0,76	8,3	9,02	673,9	473,11	62,8	45,82	0,1	0,12	1,12	5,96	10,36	27,44	6,02	25467,91	0	9,51	59,19	4,68	5,02	5,16	6,92	13,36	14,84	401,19
805	6,36	11,35	3,34	0,37	1,09	2,4	191,38	0,42	75,77	100,9	0,44	0,78	1,78	45,68	43,94	25,89	16,2	18337,56	0	20,61	74,49	8,07	31,12	4,03	0,17	0,56	1,37	181,83	NA	129,62	106,71	0,74	2,85	3,85	49,89	74,06	14,47	32,51	NA	0	20,89	74,34	10,78	43,19	9,57	0,3	0,61	1,31	323,31
806	0,76	4,48	0,57	0,04	0,77	0,98	272,25	99,42	120,93	29,39	0,73	4,25	5,86	7,16	82,93	8,31	0,77	13686,38	27,1	4,77	42,02	0,08	0,45	0,07	0,06	0,56	0,99	333,41	88,12	151,66	78,62	0,74	4,42	5,97	6,06	83,24	7,81	0,79	22134,55	27,28	5,48	45,22	0,46	3,01	0,4	0	0,54	1,17	316,83
807	0,12	0,38	0,12	0,02	0,43	1,09	349,54	80,24	62,68	133	0,65	2,01	3,09	21,5	67,68	6	0,88	10497,6	39,56	20,47	81	0,02	0,05	0,02	0,07	0,43	1,17	369,81	76,67	86,67	161,13	0,68	2,22	3,28	21,3	69,5	5,37	0,98	11224,33	34,67	21,62	77,43	0,06	0,25	0,07	0,23	0,5	1,1	394,16
808	6,44	9,13	3,01	0,74	2,23	2,68	170,77	67,2	45,53	20,87	0,29	0,42	1,42	39,49	29,41	46,72	2,65	27849,57	0	15,46	65,13	-1,36	-4,13	-0,68	0,3	0,86	1,04	183,42	66,15	117,34	20,77	0,67	2,05	3,05	37,94	67,2	11,43	1,06	13719,31	0	14,34	55,28	22,45	48,84	13,81	0,45	1,37	1,47	223,87
809	0,96	1,57	1,27	1,81	4,14	6,16	482,37	133,57	57,47	117,98	0,39	0,64	1,64	14,62	38,99	15,48	2,41	9359,78	0	18,06	72,84	1,77	3,03	2,06	1,33	3,68	5,12	422,52	146,98	62,5	91,47	0,41	0,7	1,71	16,1	41,46	15,11	2,52	NA	0	16,63	68,46	1,94	3,4	1,89	0,02	2,76	4,5	353,39
810	38,82	38,95	50,93	370,14	397,89	397,89	478,87	5,21	1,19	NA	0	0	1	42,24	0,34	11295,9	NA	NA	0	4,48	6,66	65,85	66,68	35,84	90,44	115,55	115,55	198,11	29,93	1,7	NA	0,01	0,01	1,01	85,24	1,25	5253,57	NA	NA	0	10,55	17,36	41,25	41,58	43,78	184,42	188,06	188,06	386,33
811	-17,57	16,25	-25,29	0,07	0,15	0,27	525,35	106,33	1046,76	125,8	2,08	-1,92	-0,92	-12,4	208,13	-5,21	-2,38	-1421,4	0	7,45	-120,51	-8,02	180,19	-21,08	0,02	0,42	0,44	956,61	378,11	937,32	20,19	1,04	-23,47	-22,47	-1,63	104,45	-3,82	-0,08	1339,4	0	16,79	179,23	3,9	-350,48	10,3	0,12	0,4	0,42	961,55
812	9,12	14,99	26,3	0,04	0,88	0,88	1052,6	338,1	274,13	0	0,39	0,64	1,64	18,3	39,14	23,31	0,93	NA	12,32	26,47	70,84	2,02	3,01	1,82	0,21	0,66	0,66	329,21	48,24	80,65	NA	0,33	0,49	1,49	16,38	33,06	46,39	0,86	NA	8,16	9,2	30,97	6,94	8,43	5,43	0,41	0,81	0,81	285,07
813	-54,09	120,88	-18,46	0,63	4,85	4,85	124,55	21,64	5,14	0	1,45	-3,23	-2,23	112,35	144,74	-19,89	1,2	NA	0	56,79	120,64	NA	NA	NA	NA	NA	NA	NA	NA	NA	NA	NA	NA	NA	NA	NA	NA	NA	NA	NA	NA	NA	52,61	-98,2	NA	-0,2	0,13	0,13	36,36
814	7,9	54,63	4	0,15	0,36	0,63	184,83	32,02	155,66	42,48	0,86	5,91	6,91	17,72	85,53	13,48	0,32	20089,8	0	4,97	38,22	3,19	18,76	1,71	0,08	0,25	0,63	195,35	27,72	160	60,82	0,83	4,88	5,88	8,71	83	6,45	0,36	16957,75	0	2,96	33,37	9,09	34,1	4,81	0,08	0,31	0,73	192,55
815	21,46	91	15,1	0,04	0,08	1,19	256,76	7,79	193,22	218,31	0,76	3,24	4,24	24,99	76,42	28,53	2,64	33886	0	2,48	11,93	4,14	89,44	4,75	0,03	0,6	1,03	418,17	225,67	394,27	169,73	0,95	20,63	21,63	5,49	95,38	4,78	2,51	36141	0	1,56	18,72	7,4	90,65	4,69	0,23	0,32	1,06	230,59
816	0	0	NA	NA	NA	NA	NA	NA	NA	NA	NA	NA	1	0	0	NA	NA	NA	0	NA	NA	0	0	NA	NA	NA	NA	NA	NA	NA	NA	NA	NA	1	0	0	NA	NA	NA	0	NA	NA	-42,75	365,35	-336,69	1,41	11,95	11,95	2866,95
817	17,95	31,15	10,22	0,04	0,5	0,86	207,77	35,67	48,45	28,16	0,41	0,72	1,73	35,68	42,36	80,87	0,86	30042,18	14,08	10,09	39,37	18,46	32,33	9,94	0,16	0,63	1,06	195,88	24,73	32,13	23,32	0,43	0,75	1,75	49,05	42,9	75,4	0,98	31998,89	10,74	16,46	48,62	21,85	33,31	7,94	0,23	1,02	1,64	132,31
818	0	0	NA	0,13	5,05	5,05	NA	NA	NA	NA	0,99	153,69	154,69	0	99,35	0	NA	NA	0	NA	NA	0	0	NA	0,13	5,05	5,05	NA	NA	NA	NA	0,99	153,69	154,69	0	99,35	0	NA	NA	0	NA	NA	10,98	99,84	NA	0,31	1,12	1,17	111,65
819	-5,99	31,67	-18,64	0,26	0,34	0,34	1135,14	107,11	1328,08	0,3	1,19	-6,29	-5,29	-5,99	118,92	19,42	-0,33	NA	0	0	0	33,79	-1713,8	30,58	0,09	0,42	0,42	329,34	109,28	332,14	0,57	1,02	-51,71	-50,71	33,79	101,97	87,06	-0,04	NA	0	0	0	20,34	107,68	25	0,93	1,24	1,24	447,46
820	32,21	35,09	8,04	8,59	10,01	10,01	91,14	10,26	7,2	NA	0,08	0,09	1,09	53,98	8,21	532,5	4,89	26573	0	5,44	32,22	18,85	22,08	7,03	3,79	6,23	6,23	135,66	47,36	19,39	NA	0,15	0,17	1,17	32,23	14,6	156,48	8,88	20535	0	4,98	35,32	11,68	13,71	7,24	2,91	6,17	6,17	225,71
821	0,64	1,09	0,35	0,05	1,13	2,55	200,12	83,55	77,35	111,11	0,41	0,69	1,69	38,07	40,82	1,58	NA	NA	0	20,52	257,26	0,01	0,12	0,05	0,84	0,92	1,08	1569,53	101,45	1381,42	226,74	0,89	8,43	9,43	3,41	89,39	1,23	2,91	NA	0	10,84	46,9	1,99	6,23	1,73	0,25	0,41	1,33	317,56
822	-14,32	1641,83	-3,78	0,34	0,42	0,83	96,34	7,25	58,55	34,81	1,01	-115,65	-114,65	10,29	100,87	-0,82	0,37	7295	27,76	6,5	78,59	0,16	-34,57	0,07	0,15	0,32	0,76	154,1	25,9	129,89	64,87	1	-214,57	-213,57	12,42	100,47	6,42	0,17	7072	10,68	5,19	55,92	2,19	141,72	0,59	0,18	0,24	0,73	97,77
823	18,9	40,22	7,29	0,4	1,48	1,48	140,77	78,69	73,05	0,29	0,53	1,13	2,13	56,91	53,01	66,43	2,18	21560,17	0	14,66	54,04	-1,07	-2,58	-0,48	0,26	1,3	1,41	161,55	96,53	92,8	10,5	0,59	1,41	2,41	41,03	58,55	12,4	2,37	12468,93	0	18,68	98,04	0,93	1,6	0,39	0,61	1,85	1,89	153,23
824	0,06	0,55	0,03	0	0,46	0,93	184,82	45,67	89,76	54,99	0,89	8,5	9,5	23,57	89,48	4	0,89	11330,06	37,9	11,91	72,67	-12,4	-809,85	-4,74	0,2	0,38	0,65	139,12	15,2	63,27	22,97	0,98	64,34	65,34	8,34	98,47	-8,53	0,64	10228,92	44,06	7,92	66	4,15	73,04	1,66	0,06	0,41	0,71	145,75
825	13,16	31,78	10,25	0,01	1,08	1,47	283,52	77,7	75,07	29,86	0,42	1,01	2,42	25,02	58,6	45,03	1,15	52712,24	0	9,24	36,29	10,94	26,94	6,58	0,01	1,11	1,36	218,89	73,57	69,88	18,26	0,44	1,07	2,46	24,29	59,39	40	1,42	48557,84	0	8,03	40,56	11,1	22,91	6,62	0,01	0,74	0,91	216,87
826	31,02	49,75	5,16	2,3	2,69	2,69	60,69	8,55	22,27	NA	0,38	0,6	1,6	89,96	37,66	82,36	NA	19276,75	0	9,8	59,83	29	29,97	8,31	25,51	38,11	38,11	104,36	34,13	2,71	NA	0,03	0,03	1,03	60,91	3,26	890,58	NA	12579	0	9,15	45,69	20,19	23,39	6,6	3,86	7,59	7,59	119,05
827	0,53	1,29	1,03	0,01	0,4	0,97	716,51	140,31	322,16	207,68	0,57	1,4	2,46	16,93	59,31	14,04	0,81	515,67	5,26	32,2	1315,46	0,67	1,37	1,5	0,02	0,31	0,98	815,72	111,66	364,35	266,12	0,5	1,01	2,04	20,14	51,06	17,21	0,94	1629,83	3,26	43,63	416,41	0,05	0,17	0,16	0,01	0,64	0,95	1083,99
828	9,05	1453,25	76,58	0,19	0,87	0,87	3087,49	1078,24	1578,78	NA	0,99	159,52	160,52	9,05	99,38	12,24	0,88	NA	0	0	0	-24,36	103,52	-596,84	0,2	0,45	0,45	8918,1	1317,31	5332,72	NA	1,24	-5,25	-4,25	-24,36	123,53	-19,72	0,54	NA	0	0	0	6,46	-45,12	NA	0,4	0,66	0,66	3222,9
829	38,97	86,44	8,69	0,9	1,61	1,61	81,42	25,59	35,92	NA	0,55	1,22	2,22	65,61	54,92	75,24	10,3	72114	0	5,94	33,24	4,03	57,89	1,65	0,19	1,07	1,07	149,46	117,27	132,22	NA	0,93	13,37	14,37	13,48	93,04	5,54	4,19	10800,67	0	3,88	54,76	4,95	24,55	1,3	0,42	1,04	1,04	95,59
830	2,19	7,23	1,21	0,03	1,2	1,21	202,67	152,82	105,08	1,3	0,68	2,25	3,3	18,71	69,74	8,79	1,67	32335,33	14,99	9,18	67,83	1,3	7,63	1,33	0,06	1,12	1,12	372,7	317,72	300,19	1,43	0,83	4,84	5,87	10,09	82,96	4,6	2,06	29076,2	0,28	9	57,82	-6,42	-21,93	-4,06	0,06	1,2	1,23	230,01
831	17,58	25,89	21,26	0,91	1,33	3,11	441,3	58,46	139,74	252,4	0,32	0,47	1,47	26,39	32,1	54,76	NA	NA	0	10,65	28,56	11,45	18,14	16,84	0,96	1,06	2,71	535,17	18,91	195,03	325,93	0,37	0,58	1,58	11,45	36,85	31,08	NA	NA	0	0	0	6,81	10,11	8,46	1,32	1,48	3,06	452,16
832	0,27	2,77	0,09	0,15	0,74	0,93	126,91	63,85	109,1	21,65	0,9	9,26	10,26	128,47	90,25	0,3	0,57	12004,33	0	44,57	96,8	9,22	55,3	4,03	0,41	1,06	1,07	158,89	81,97	126,48	0,4	0,83	5	6	44,04	83,32	11,07	1,24	6461,13	0	15,2	71,81	21,64	72,09	15,86	1,14	1,55	1,55	266,81
833	4,66	15,64	3,59	0,01	0,13	0,56	281,17	20,96	105,39	78,05	0,7	2,36	3,36	14,04	70,23	12,95	0,56	NA	31,02	7,23	40,14	9,9	27,12	6,88	0,03	0,07	0,6	252,76	6,09	78,3	77,7	0,63	1,74	2,74	18,78	63,47	21,2	0,64	NA	27,33	6,16	35,64	8,6	18,67	7,13	0,02	0,08	0,7	301,81
834	0	0	NA	0,45	0,83	0,83	NA	NA	NA	NA	0,63	1,73	2,73	0	63,32	0	0,83	0	0	NA	NA	4,9	12,7	1,44	2,45	3,25	3,26	107,26	9,83	12,17	0,03	0,61	1,59	2,59	66,6	61,4	60,6	1,24	8887,83	0	18,18	52,53	3,39	10,78	1,61	2,05	2,25	2,25	172,86
835	13,86	34,97	28,78	0,57	1,37	1,66	757,95	359,96	451,27	132,15	0,6	1,52	2,52	13,86	60,37	22,96	NA	NA	0	0	0	-0,63	-1,35	-0,23	0,38	1,56	1,87	132,83	82,84	70,38	21,89	0,54	1,15	2,15	-0,63	53,57	-1,17	NA	NA	0	0	0	2,2	31,96	1,59	0,09	1,02	1,07	263,41
836	0,13	0,7	0,07	0,32	0,92	1,35	190,69	69,01	116,55	51,86	0,81	4,24	5,24	65	80,93	8,3	1,26	NA	0	33,89	88,1	-0,05	-0,28	-0,03	0,28	0,77	1,29	243,77	77,59	160,05	85,09	0,83	4,96	5,96	56,44	83,22	5,72	1,23	16060,35	0	37,83	92,21	-4,17	-33,94	-2,36	0,15	0,74	1,23	205,97
837	-15,77	134,36	-29,25	0,15	0,29	0,39	565,7	90,12	656,01	68,21	1,12	-9,52	-8,52	-14,56	111,74	-6,13	0,03	-744	5,18	2,24	-40,22	-49,11	-151,67	-43,11	0,31	0,5	0,67	319,5	32,77	170,17	29,94	0,68	2,09	3,09	-46,04	67,62	-38,27	0,73	-3349	4,88	2,7	-19,85	-38,15	-94,49	-66,17	0,05	0,28	0,58	631,31
838	0,84	0,91	0,82	11,62	11,62	11,62	357,88	NA	28,51	NA	0,08	0,09	1,09	94,54	8,08	10,39	15,7	5822	0	91,87	97,84	2,6	2,83	2,51	8,8	11,88	11,88	351,62	90	29,19	NA	0,08	0,09	1,09	93,3	8,39	30,93	NA	5965	0	87,62	95,47	69,49	86,45	72,36	3,96	4,77	4,77	379,05
839	0,08	0,51	0,1	0,07	0,6	1,03	480,67	211,19	380,93	174,84	0,85	5,72	6,72	14,28	85,12	1,66	1,17	NA	4,31	18,71	85,16	0,01	0,04	0,01	0,11	0,54	1,03	602,16	225,89	517,08	255,14	0,88	7	8	11,45	87,51	0,94	1,29	NA	0,29	13,47	61,73	-4,1	-49,88	-6,58	0,16	0,54	1	584,05
840	0,51	1,19	0,29	0,05	1,02	1,77	209,12	79,66	75,14	63,73	0,51	1,19	2,33	29,22	57,04	17,39	1,92	NA	13	16,45	88,5	4,35	10,6	2,4	0,01	0,9	1,45	200,87	86,95	92,83	56,18	0,55	1,35	2,44	31,59	58,93	21,45	2,23	15601,67	7,97	15,03	77,32	4,41	12,72	2,54	0,12	0,81	1,36	209,79
841	4,84	5,44	2,48	7,24	8,91	8,97	186,89	34,37	20,56	1,08	0,11	0,13	1,13	17,06	11,15	43,38	NA	NA	0	6,26	54,34	25,36	42,78	5,18	0,15	0,98	1,05	74,29	24,67	29,92	2,09	0,41	0,69	1,69	25,36	40,73	82,29	1,04	NA	0	0	0	28,66	44,81	5,78	0,5	1,67	1,83	73,35
842	-2,47	-404,26	-2,97	0	0,42	0,44	438,41	55,44	109,93	2,85	0,99	162,35	163,45	19,28	99,39	15,16	0,79	30058,23	5,36	26,13	51,62	0,04	6,11	0,04	0,01	0,4	0,45	433,65	47,68	101,22	6,74	0,99	164,11	165,18	23,79	99,39	17,92	0,82	30143,62	4,83	28,3	52,42	8,72	94,26	NA	0,06	0,6	0,67	392,1
843	66,09	69,55	47,07	17,29	17,71	20,08	259,95	5,37	12,77	30,72	0,05	0,05	1,05	66,09	4,98	1327,24	NA	NA	0	0	0	28,23	45,94	38,29	2,27	2,5	2,59	493,81	44,54	188,32	17,52	0,39	0,63	1,63	28,23	38,56	73,2	NA	NA	0	0	0	12,07	18,58	58,43	2,79	2,8	2,85	1762,2
844	32,03	42,61	9,64	1,95	2,19	3,88	109,89	3,74	16,04	27,5	0,25	0,33	1,33	229,23	24,81	167,99	1,88	11093,28	0	59,37	80,03	15,88	25,26	5,14	0,94	1,23	2,03	117,76	10,33	34,98	28,49	0,37	0,59	1,59	209,95	37,15	68,41	1,72	9695,41	0	62,78	86,75	19,3	30,98	6,48	0,89	1,01	1,89	122,18
845	3,2	8,66	3,05	0,05	1,81	1,81	347,71	283,85	161,96	NA	0,63	1,71	2,71	16,1	63,08	12,55	3,14	5085,13	0	12,29	65,5	36,96	91,11	25,93	0,57	1,6	1,71	255,33	140,22	135,84	15,16	0,59	1,46	2,46	61,09	59,43	68,47	5,68	21887,5	0	16,92	31,32	54,87	94,93	29,19	0,93	3,99	3,99	193,63
846	6,11	59,04	14,12	0,1	1,48	1,48	843,81	432,75	312,55	NA	0,9	8,67	9,67	6,11	89,65	14,78	0,23	NA	0	0	0	-13,7	236,43	-197,52	0,13	0,53	0,61	5247,77	2109,63	5295,11	427,81	1,06	-18,26	-17,26	-13,7	105,79	-0,88	-0,05	NA	0	0	0	-0,05	1,46	-0,11	0,01	0,27	0,27	815,1
847	0,33	1,37	0,73	0,27	0,59	0,64	805,27	124,93	399,96	20,26	0,5	2,07	4,11	0,33	75,66	16,92	0,36	NA	0	0	0	-4,39	-17,4	-8,95	0,19	0,41	0,41	741,5	96,13	446,4	2,53	0,61	2,41	3,96	-4,39	74,75	6,51	0,34	NA	0	0	0	0,95	3,57	1,52	0,27	0,41	0,43	580,97
848	22,08	23,76	15,37	14,73	14,73	14,73	254,04	NA	16,99	NA	0,07	0,07	1,08	22,08	7,05	691,9	NA	NA	0	0	0	-2,15	-2,16	-1,99	145,63	145,63	145,63	336,86	NA	2,28	NA	0,01	0,01	1,01	-2,15	0,68	-313,33	NA	NA	0	0	0	5,53	6,04	NA	11,01	11,86	11,86	329,09
849	24,84	26,29	28,88	15,45	16,22	21,79	424,38	12,67	16,36	92,32	0,06	0,06	1,06	51	5,52	464,2	6,48	47141,56	0	30,42	45,08	19,21	20,16	25,62	20,46	21,56	27,24	485,43	16,9	15,44	88,99	0,05	0,05	1,05	42,71	4,73	419,16	7,86	47184,65	0	31,34	46,98	19,62	21,75	30,72	8,16	9,08	10,84	569,98
850	0,23	0,76	0,12	0,29	1,1	1,4	194,97	107,38	132,54	40,77	0,7	2,36	3,36	19,12	70,22	0,45	9,92	13525	0	10,09	95,67	1,74	5,3	1,24	0,44	1,2	1,42	259,05	127,67	168,03	37,26	0,67	2,05	3,05	20,51	67,21	2,73	4,96	10356,5	0	13,36	89,27	3,53	8,02	4,68	0,32	1,91	2,06	483,12
851	5,06	25,06	0,99	0,03	1,23	1,26	71,37	66,41	42,1	1,51	0,79	3,94	4,95	195,25	79,81	6,37	NA	16334,9	18,8	37,19	95,21	3,68	14,05	0,8	0,36	1,48	1,51	78,72	57,28	51,39	1,55	0,74	2,81	3,81	208,36	73,77	4,99	NA	15214,16	0	44,26	95,4	6,81	34,73	1,53	0,01	1,31	1,34	81,54
852	-0,03	-0,15	-0,02	0,2	0,49	0,49	213,84	48,75	170,68	NA	0,81	4,26	5,26	20,46	81	7,32	0,32	7400	0	12,01	68,04	-42,38	135,79	-14,14	0,44	0,62	0,62	121,46	26,47	76,81	NA	1,31	-4,2	-3,2	-29,22	131,21	-25,22	-0,73	8570	54,67	4,39	64,18	12,83	155,54	NA	0,45	0,59	0,59	130,15
853	25,33	29,37	16,46	7,65	7,65	7,65	237,22	NA	30,59	NA	0,14	0,16	1,16	121,53	13,74	184,3	NA	7156	0	62,52	75,99	2,38	2,78	1,88	7,18	7,18	7,18	287,32	NA	39,59	NA	0,14	0,16	1,16	97,91	14,15	16,85	NA	5829	0	75,4	96,23	21,69	25,48	11,58	3,58	3,58	7,1	194,39
854	-37,21	1554,08	-32,83	0,08	0,69	0,71	321,99	188,56	312,05	6,93	1,02	-42,76	-41,76	-11,22	102,39	-25,62	0,02	-2259,75	0	22,93	-263,71	0,41	-30,02	0,29	0,12	0,81	0,84	253,01	175,38	251,67	6,68	1,01	-73,45	-72,45	19,21	101,38	7,49	-0,07	2346,29	0	13,06	280,08	-4,35	74,35	-3,94	0,16	0,75	0,79	329,63
855	10,22	34,9	1,74	0	1,52	1,61	62,24	58,14	38,22	3,28	0,71	2,42	3,42	423,49	70,72	14,45	NA	9237,99	0	70,48	96,92	4,84	15,01	0,86	0,01	1,66	1,74	64,98	60,84	36,85	3,18	0,68	2,1	3,1	409,15	67,75	7,14	NA	9561,92	0	72,17	98,36	14,09	34,35	NA	0,01	2	2,06	77,56
856	40,93	1227,25	12,4	0,08	0,27	0,93	110,61	19,1	101,73	68,36	0,97	28,98	29,98	123,32	96,66	44,73	0,72	19665,38	0	24,97	64,27	1,95	50,09	1,05	0,04	0,39	0,96	196,3	64,3	180,56	102,97	0,96	24,66	25,66	60,73	96,1	3,9	0,57	11195,21	0	31,7	92,06	0,13	4,71	0,09	0,04	0,45	0,85	257,58
857	10,74	33,84	7,6	0,55	0,9	0,93	258,35	52,28	108,26	4,86	0,68	2,15	3,15	31,24	68,27	39,65	0,91	20124	15,09	14,51	37,77	3,69	9,77	2,79	0,51	0,78	0,92	274,93	39,75	135,44	21,96	0,62	1,65	2,65	26,68	62,22	31,87	0,9	17163,73	5,96	17,36	52,37	7,23	11,13	3,95	0,06	0,65	0,85	198,55
858	-6,3	-67,12	-13,51	0,04	0,36	0,56	780,46	123,99	309,61	77,4	0,91	9,65	10,65	3,94	90,61	3,29	0,67	27513,2	29,6	21,97	62,65	5,87	44,04	8,68	0,01	0,27	0,46	538,43	69,32	218,13	49,71	0,83	6,21	7,51	18,18	86,68	24,02	0,59	55137,41	25,39	18,22	34,46	0,12	1,5	0,26	0,01	0,16	0,27	809,35
859	52,26	57,87	14,75	3,03	6,18	6,57	103	29,54	9,37	3,66	0,1	0,11	1,11	60,95	9,7	721,66	2,38	NA	0	2,45	9,29	45,5	51,09	25,74	6,17	8,06	8,47	205,91	41,19	21,81	9,08	0,11	0,12	1,12	49,83	10,94	505,31	10,41	NA	0	2,45	5,72	37,09	39	30,55	17,01	20,08	20,1	299,84
860	-4,03	-18,28	-3,09	0	0,32	0,52	280,39	51,15	133,68	31,67	0,75	3,41	4,54	12,41	77,98	13,26	0,46	NA	16,89	12,62	95,73	-4,26	-23,38	-3,06	0	0,34	0,56	261,53	54,36	131,8	35,47	0,79	4,32	5,49	14,59	78,71	11,89	0,41	13374,66	17,15	9,61	80,58	-2,22	-16,07	-1,24	0	0,43	0,66	203,67
861	1,36	1,63	0,42	5,45	5,45	5,45	61,25	NA	18,41	NA	0,17	0,2	1,2	6,83	16,7	8,15	NA	233	0	1,68	47,78	7,33	8,43	1,13	4,35	4,35	4,35	56,18	NA	7,28	NA	0,13	0,15	1,15	63,72	13,1	148,51	2,39	1811,33	0	8,7	66,29	-345,5	209,23	NA	0,09	0,09	0,09	27,64
862	-0,13	-3,28	-0,07	0,05	0,98	1,04	207,03	183	195,25	11,14	0,96	24,03	25,04	7,34	96,01	0,96	9,44	12845,33	0	4,24	98,22	0,26	7,72	0,15	0	0,93	1,03	212,14	186,85	201,65	20,21	0,97	28,85	29,85	9,57	96,65	0,76	3,11	17238,33	0	5,42	78,47	1,84	25,55	0,77	0,02	1	1,08	152,2
863	5,62	29,13	2,01	0,04	1,03	1,16	130,32	62,65	63,15	8,44	0,81	4,18	5,18	48,91	80,7	16,85	1,16	24300,4	22,36	15,46	72,11	2,9	24,4	1,16	0,14	0,77	0,8	145,81	58,86	93,63	3,71	0,88	7,4	8,4	31,93	88,1	11,21	0,72	19481,91	11,82	11,63	71,1	-1,96	-19,7	-0,73	0	0,53	0,78	136,04
864	2,85	-7,02	1,13	0,61	1,19	1,33	144,5	61,49	107	15,61	1,41	-3,47	-2,47	28,22	140,54	2,03	NA	5930,5	0	10,04	78,99	-4,1	9,38	-1,8	0,91	1,15	1,15	159,97	33,01	136,96	NA	1,44	-3,28	-2,29	25,43	143,74	-2,86	NA	5043	0,02	12,98	110,58	17,05	-60,63	4,57	0,37	1,04	1,04	97,57
865	8,31	9,31	9,29	3,06	5,27	9,61	407,96	61,46	27,79	122,31	0,11	0,12	1,12	20,8	10,68	111,87	2,76	32947,42	0	13,95	44,99	7,36	8,39	8	1,3	3	7,72	395,48	51,92	30,53	146,17	0,12	0,14	1,14	21,48	12,22	96,24	2,31	33018,76	0	15,33	48,24	6,79	8,06	7,93	2,56	3,5	5,79	425,24
866	-12,55	-15,1	-15,32	0,38	6,69	6,69	445,74	402,61	63,82	NA	0,17	0,2	1,2	68,06	16,92	-33	29,52	7924,5	0	98,44	110,85	NA	-322,77	18,44	0	0	0	NA	0	15,75	NA	NA	-1	0	NA	NA	348,38	NA	12592	NA	39,04	65,79	1,93	13,92	1,81	0,21	1,04	1,06	342,37
867	54,46	562,5	38,28	0,23	0,99	0,99	256,54	148,84	195,87	NA	0,9	9,33	10,33	66,91	90,32	65,5	0,99	26052	12,91	8,76	20,37	18,23	76,86	16,83	0,06	0,8	0,8	336,07	162,1	219,23	NA	0,76	3,22	4,22	37,72	76,29	36,48	0,75	17785,67	10,33	18	48,64	37	66,26	35,75	0,35	1,76	1,76	351,69
868	12,19	20,16	7,44	0,98	1,26	2,45	222,85	22,12	78,66	94,51	0,4	0,65	1,65	80,31	39,51	38,06	4,99	9950,57	0	41,59	81,35	12,78	19,44	5,96	1,43	1,79	2,82	169,74	18,57	51,32	53,47	0,34	0,52	1,52	90,93	34,28	44,23	4,86	10036,6	0	36,44	82,95	4,16	5,46	2,25	2,68	3,75	5,13	197,45
869	8,05	58,55	43,5	0	0,06	0,11	1971,26	106,46	1666,3	70,37	0,86	6,27	7,27	13,33	86,24	19,49	0,15	44425	0	28,47	61,16	14,24	50,15	103,85	0	0,24	0,24	2655,12	232,18	1853,08	4,18	0,72	2,52	3,52	23,12	71,61	39,37	0,34	20036,29	0	64,82	158,71	-11,06	-47,53	-40,01	0,01	0,28	0,29	1316,54
870	-6,65	-15,82	-1,97	0,56	0,7	1,79	107,9	8,2	59,02	64,94	0,56	1,34	2,38	88,04	57,93	-9,56	NA	NA	0	27,99	100,16	-3,54	-12,06	-1,45	0,38	0,51	1,45	149,21	14,03	101,18	95,73	0,7	2,39	3,41	69,23	70,66	-5,06	NA	NA	0	29,83	100,03	-99,94	262,61	-23,66	0,25	0,32	0,74	86,18
871	15,48	27,03	6,69	0,06	0,85	1,11	157,7	43,53	58,33	17,5	0,43	0,74	1,75	34,21	42,71	48,45	1,08	30296	4,35	8,09	42,56	9,89	20,41	4,93	0,06	1,04	1,16	181,28	64,53	65,38	8,24	0,52	1,06	2,06	36,45	51,53	27,15	1,1	23525,33	11,68	13,22	57,72	9,93	18,46	5,38	0,12	0,83	1,42	197,31
872	3,55	3,99	1,75	10,16	10,17	10,17	179,94	0,1	17,45	NA	0,11	0,12	1,12	74,19	10,98	32,37	NA	6385	0	34,82	94,05	1,36	1,6	0,69	8,13	8,16	8,16	183,37	0,76	22,21	NA	0,15	0,17	1,17	72,44	14,74	9,25	NA	6595	0	35,81	97,23	-1,06	-2,52	-1,02	6,54	6,7	6,94	348,31
873	0,97	8,97	0,4	0,03	0,6	1,15	150,03	69,3	108,78	68,22	0,89	8,23	9,23	52,36	89,16	3,87	3,36	10344,77	15,09	21,12	87,25	0,99	9,53	0,36	0,11	0,74	1,21	132,04	67,47	98,4	50,04	0,9	8,64	9,64	53,02	89,63	2,5	14,37	9463,73	13,68	18,87	90,82	2,04	16,53	0,85	0,06	0,65	1,15	151,68
874	1,11	4,05	0,96	0,03	0,19	0,44	314	29,75	178,84	45,16	0,73	2,64	3,64	37,34	72,53	11,69	0,55	13818,31	12,8	31,17	80,72	0,05	0,16	0,04	0,15	0,23	0,48	321,34	17,83	200,44	50	0,72	2,54	3,54	39,74	71,76	9,29	0,51	12939,18	7,19	35,04	86,63	1,31	4,34	0,93	0,23	0,35	0,49	259,48
875	7,48	-20,96	1,84	1,23	1,99	4,41	89,93	11,4	16,34	40,1	1,36	-3,8	-2,8	144,85	135,66	8,07	3,71	20564,82	0	33,85	90,02	11,6	-41,96	2,53	1,69	2,2	4,76	79,29	6,25	13,62	35,47	1,28	-4,62	-3,62	178,72	127,65	11,72	4,26	23056,29	0	36,4	88,76	1,67	12,79	0,49	0,8	1,08	3,81	106,36
876	25,03	36,36	14,01	2,17	3,31	3,33	204,31	68,66	60,44	1,08	0,31	0,45	1,45	121,48	31,15	80,35	NA	17560	0	53,99	75,15	19,15	25,83	14,44	2,85	4,06	4,06	274,52	81,04	66,83	NA	0,26	0,35	1,35	98,93	25,89	73,95	NA	17298	0	60,17	75,58	29,23	31,21	26,65	13,07	18,26	18,26	331,84
877	57,47	75,64	16,58	0,8	3,19	3,21	105,27	54,96	21,21	0,48	0,24	0,32	1,32	132,7	24,02	280	2,68	33953,73	1,73	21,7	47,78	25,94	34,76	12,53	1,67	3,57	3,58	175,84	80,01	42,15	0,61	0,25	0,34	1,34	79,39	25,38	137,66	5,73	32597,5	0	25,82	55,2	6,25	8,87	1,52	0,94	2,96	3,08	88,43
878	0,18	0,39	0,18	0,04	0,53	0,89	357,5	52,02	99,04	42,51	0,54	1,19	2,19	7,28	54,27	14,78	0,94	16502,47	17,35	6,95	48,16	2,13	4,17	1,93	0,12	0,53	1,13	329,45	37,13	80,21	56,39	0,49	0,96	1,96	10,92	48,86	19,9	1,06	20900,29	13,74	7,95	45,2	-2,84	-5,25	-3,59	1,28	3,91	6,5	458,93
879	0,91	2,33	0,66	0,03	1	1,01	263,57	132,1	136,14	0,13	0,6	1,53	2,55	7,41	60,77	16,47	0,99	16973	0	4,69	31,04	0,44	1,25	0,37	0,06	1,23	1,25	300,84	132,58	105,56	2,18	0,64	1,8	2,82	6,81	64,53	14,85	1,18	15933,5	6,72	5,26	36,29	1,7	4,54	1,5	0,22	1,16	1,19	321,36
880	5,42	21,87	3,48	0,13	0,43	0,79	234,38	27,99	39,2	33,73	0,75	3,04	4,04	23,61	75,24	19,83	0,87	48627,7	52,17	11,68	47,04	7,81	30,58	5,05	0,19	0,54	0,8	235,37	30,19	31,22	23,32	0,74	2,92	3,92	27,39	74,47	22,7	0,88	44893,63	56,42	12,67	54,98	6	23,49	4,11	0,07	0,38	0,64	249,31
881	1,81	2,48	2,57	1,57	3,59	3,71	512,46	276,71	137,12	17,6	0,27	0,37	1,37	1,81	26,83	6,76	NA	NA	0	0	0	-27,29	-32,14	-549,34	1,39	6,29	6,63	7326,5	5354,01	1010,22	377,44	0,15	0,18	1,18	-27,29	15,08	-180,99	NA	NA	1,14	0	0	-9,73	-12,24	-371,05	1,08	4,62	4,88	13876,7
882	0,39	20,05	0,37	0,56	0,88	0,88	343,15	104,36	331,81	0,33	0,98	50,05	51,05	94,58	98,04	1,89	0,14	156403	0	88,55	97,66	1,23	27,65	0,62	0,31	0,88	0,88	183,94	99,74	173,79	0,25	0,96	21,4	22,4	4,69	95,54	8,73	0,29	136613	0	1,75	2,49	1,86	23,95	0,68	0,32	0,94	0,94	132,79
883	5,64	58,13	10,41	0,27	0,28	0,28	673,08	7,06	599,39	NA	0,9	9,3	10,3	5,64	90,29	6,25	0,13	NA	0	0	0	2,06	28,6	1,78	0,33	0,62	0,62	315,14	85,05	288,76	NA	0,93	12,89	13,89	4,23	92,8	2,22	0,17	28642	0	1,88	17,63	8	55,17	3,58	0,22	0,71	0,72	162,69
884	-1,36	-2,55	-3,15	0,01	1	1,3	847,74	163,03	164,99	51,11	0,3	0,57	1,88	1,64	46,86	11,54	0,72	23841,58	0	6,96	57,86	-4,22	-8,7	-9,42	0,02	0,86	1,21	812,58	181,64	217,74	79,2	0,36	0,75	2,06	-0,78	51,49	10,24	0,72	23064,59	0	7,67	56,73	-0,23	-0,46	-0,44	0,01	0,8	1,13	686,39
885	0,4	1,03	0,14	-0,61	1,33	1,59	127,25	66,69	72,8	19,51	0,62	1,6	2,6	21,16	61,54	5,63	5,79	16153,1	0	7,24	76,56	0,47	1,33	0,2	-0,52	0,69	0,84	154,76	111,22	91,52	13,87	0,65	1,82	2,82	17,52	64,56	4,84	6,54	15209,8	0	7,25	73,43	0,26	0,75	NA	0,3	1,08	1,19	128,78
886	-87,84	152,14	-12,03	0,07	0,1	0,62	49,99	1,52	61,43	32,69	1,58	-2,73	-1,73	88,35	157,74	-41,74	-1,21	5582,6	29,04	24,13	139,21	27,53	479,67	9,64	0,4	0,47	1,14	127,4	8,25	109,87	75,07	0,94	16,42	17,42	89,09	94,26	38,02	NA	20038	3,37	21,55	59,85	-20,38	-69,37	-15,4	0,07	0,93	2,25	275,04
887	-3,66	-4,66	-4,45	0,76	2,01	2,61	443,88	71,43	57	34,43	0,21	0,27	1,27	36,27	21,41	18,07	1,3	13352,69	0	48,56	97,43	6,91	8,66	8,6	1,45	2,69	3,2	452,8	73,61	59,36	30,66	0,2	0,25	1,25	42,6	20,22	68,37	1,49	18593,92	0	44,39	69,72	4,39	5,2	5,19	2,04	3,76	4,08	430,2
888	-63,34	62,34	-18,72	0,1	0,36	0,49	107,88	53,86	205,1	26,97	2,02	-1,99	-0,98	77,38	201,61	-29,66	-27,07	6435,34	0	41,59	160,86	1,14	-1,35	0,5	0,03	0,4	0,56	159,35	93,68	251,08	40,44	1,84	-2,19	-1,19	94,33	183,98	2,13	-6,32	13532,63	11,7	40,8	92,3	41,06	6151,32	10,19	0,41	0,95	1,05	90,32
889	3,25	11,33	1,54	0,16	0,49	1,4	74,56	39,97	121,89	112,91	0,71	2,48	3,48	47,37	71,3	4,56	NA	NA	0	20,95	89,26	-2882,82	114,16	-279,35	0,04	0,04	0,04	35,27	0,2	915,55	NA	26,25	-1,04	-0,04	-2382,69	2625,24	-106,83	NA	NA	0,76	48,46	-25,37	-7,09	2,07	-4	0,23	0,23	0,23	205,52
890	-6,22	-24,68	-7,28	0,92	1,09	1,09	426,79	43,49	258,17	NA	0,75	2,97	3,97	17,61	74,78	12,62	1,29	7377,89	13,07	27,87	76,49	13,01	39,74	14,28	0,76	1,41	1,41	399,5	146,54	225,04	NA	0,67	2,05	3,05	23,06	67,26	30,96	2,26	13263,57	9,8	11,03	29,49	1,33	3,85	1,9	0,97	1,62	1,62	518,84
891	0,49	0,56	0,2	2,64	5,14	5,37	152,49	39,87	15,97	3,83	0,13	0,15	1,15	102,67	12,8	98,21	2,08	12677	0	42,69	85,65	13,16	17,88	6,24	2,01	2,68	2,73	172,69	28,54	42,38	1,84	0,26	0,36	1,36	81,93	26,4	89,58	2,34	15310,67	0	32,63	68,87	3,25	4,21	1,36	4,25	5,53	5,59	152,24
892	3,08	37,25	1,12	0,09	0,75	0,76	111,37	79,76	120,6	1,53	0,92	11,11	12,11	22,22	91,74	27,25	0,27	12575	0	6,99	49,67	-6,1	-1066,02	-3,27	0,06	0,7	0,73	195,35	120,66	148,23	6,17	0,99	173,73	174,73	10,15	99,43	-5,08	0,02	8989	21,27	8,72	72,96	8,35	90,69	3,39	0,24	0,63	0,72	147,68
893	41,91	97,72	21,84	0,82	1,2	1,71	190,2	40,34	104,49	54,02	0,57	1,33	2,33	99,97	57,11	74,76	9,86	23208,11	0	30,25	52,17	35,33	43,6	11,16	3,67	5,52	5,54	114,95	34,9	18,87	0,4	0,19	0,23	1,23	103,03	18,97	197,35	10,75	23549,58	0	21,38	58,44	-0,74	-1	-0,51	0,79	3,73	3,85	251,87
894	6,01	12,45	3,87	1,32	1,69	1,92	234,86	14,77	39,35	8,96	0,52	1,07	2,07	23,97	51,73	50,58	1,34	16621,5	0	11,55	34,03	27,26	68,68	11,72	0,75	0,76	0,82	156,43	0,76	72,16	4,25	0,6	1,52	2,52	60,84	60,31	92,79	0,87	23028,5	0	14,43	32,25	28,35	36,89	10,04	2,49	2,51	2,71	128,94
895	NA	NA	1,48	NA	NA	NA	NA	NA	NA	NA	NA	NA	NA	NA	NA	NA	NA	23897,61	NA	9,09	59,65	1,98	23,67	0,83	0	0,5	0,86	152,48	58,82	107,27	42,49	0,92	10,95	11,95	20,8	91,63	8,67	0,45	20013,15	9,26	7,88	73,56	3	30,08	1,44	0,01	0,61	1	174,47
896	-8,59	-64,53	-11,85	0,01	0,33	0,45	503,8	139,21	424,7	49,33	0,86	6,46	7,52	-2,48	86,7	-3,44	0,22	18679,15	0	8,43	84,81	-6,39	-133,16	-6,47	0,03	0,25	0,36	368,25	72,81	338,61	37,3	0,94	19,68	20,83	1,99	95,2	0,29	0,08	21134,87	0	8,48	66,48	-3,94	-6176,37	-3,56	0,01	0,26	0,35	329,56
897	0,55	0,7	0,51	1,16	4,84	5,03	339,4	152,85	64,56	12,02	0,22	0,29	1,29	30,88	22,44	9,72	30,79	14890,5	0	28,21	96,63	22,53	32,71	12,38	1,65	3,51	3,97	200,05	81,72	43,89	20,44	0,31	0,45	1,45	69,48	31,13	86,45	6,94	20866,17	0	25,8	55,61	63,14	83,22	23,72	1,15	4,18	4,64	136,77
898	2,02	3,65	0,4	0,37	0,88	1,06	71,83	13,76	27,07	4,87	0,45	0,81	1,81	100,66	44,8	31,24	0,94	12999,78	0	19,41	85,78	10,25	14,3	1,97	1,6	2,28	2,38	69,94	9,95	14,73	1,45	0,28	0,4	1,4	152,87	28,34	96,86	1,48	17869,56	0	27,41	81,11	-7,43	-11,56	-1,57	0,19	1,65	2,09	76,84
899	0,21	7,64	0,05	-0,32	1,04	1,06	84,78	94,81	69,56	0,95	0,97	35,13	36,13	66,29	97,23	2,77	0,7	8222,67	0	15,35	167,62	0,19	8,78	0,04	-0,24	0,89	1,04	80,59	81,66	72,38	10,85	0,98	44,25	45,25	69,55	97,79	1,04	0,52	17971,33	0	15,35	110,51	0,21	13,71	0,06	-0,2	0,84	0,96	109,55
900	2,9	3,65	1,6	0,85	2,81	3,1	201,55	55,37	28,34	8,37	0,21	0,26	1,26	143,37	20,57	48,97	1,55	8889,77	0	77,56	93,3	5,12	6,46	2,92	1,08	3,34	3,72	207,38	65,23	28,8	10,94	0,21	0,26	1,26	144,57	20,77	59,62	1,8	9639,05	0	79,45	90,85	-0,94	-1,18	-0,51	1,75	4,13	4,31	199,74
901	0,08	0,35	0,11	0	0,25	0,6	523,21	86,93	276,78	126,27	0,78	3,59	4,59	24,51	78,23	5,41	0,49	NA	20,65	35,02	80,01	0,03	0,1	NA	0	0,33	0,81	728,52	152,39	370,87	215,81	0,7	2,34	3,34	20,97	70,06	5,42	0,69	NA	14,7	30,34	60,35	-45,17	-285,19	-67,11	0	0,55	0,85	540,78
902	2	11,25	0,83	0,55	0,55	0,55	97,19	NA	123,52	NA	0,82	4,64	5,64	8,79	82,26	8,09	0,33	2557,5	0	2,83	42,19	0,83	1,07	1,93	0,07	1,2	1,2	850,81	211,25	61,8	NA	0,22	0,29	1,29	9,14	22,28	4,51	1,06	8414,5	14,9	19,43	84,56	3,42	5,03	6,63	0,51	1,26	1,26	705,66
903	0	0	NA	NA	NA	NA	NA	NA	NA	NA	NA	NA	1	0	0	NA	NA	NA	0	NA	NA	0	0	NA	NA	NA	NA	NA	NA	NA	NA	NA	NA	0,91	0	0	NA	NA	NA	0	NA	NA	-9,6	-10,62	NA	10,42	10,42	10,42	NA
904	24,19	52,93	10,43	0,63	1,33	1,58	157,4	43,87	62,63	15,54	0,54	1,19	2,19	60,95	54,3	53,67	1,61	44909	0	15,85	49,08	6,15	10,98	2,92	0,53	1,55	1,98	172,86	53,86	52,82	23,36	0,44	0,79	1,79	39,03	43,98	32,03	1,76	23753	0	15,61	65,19	6,71	11,99	3,47	0,53	1,7	1,88	187,9
905	9,74	70,57	4,79	0,02	0,72	1,16	179,68	99,17	135,79	64,41	0,86	6,24	7,25	31,19	86,2	13,26	2,9	25678,56	3,78	10,56	60,23	10,78	61,2	3,04	0,58	1,25	1,43	102,61	45,88	68,47	12,57	0,82	4,68	5,68	32,9	82,39	14,81	5,34	48975,37	0,01	6,24	41,31	3,02	14,69	2,08	0,07	1,14	1,42	251,22
906	0,29	0,53	0,11	2,11	2,2	2,2	138,47	5,09	61,22	NA	0,45	0,81	1,81	0,29	44,83	0,66	NA	NA	0	0	0	0,1	0,12	0,04	4,78	5,18	5,18	140,62	10,52	26,38	NA	0,19	0,23	1,23	0,1	18,97	0,5	NA	NA	0	0	0	-25,67	-32,74	-7,65	4,27	4,63	4,63	108,52
907	3,9	7,5	3,56	0,01	1,15	1,39	333,14	164,68	143,9	34,05	0,48	0,93	1,93	19,47	48,05	24,5	1,35	36583,82	0	14,22	56,49	8,41	11,72	5,88	0	2,01	2,57	254,31	108	53,81	30,72	0,28	0,39	1,39	27,86	28,26	63,37	1,63	39801,38	0	13,59	50,65	1,72	2,65	1,29	0,01	1,78	2,18	273,11
908	52,06	212,27	13,13	0,42	1,08	1,08	92,06	43,97	66,11	NA	0,75	3,08	4,08	259,07	75,47	81,19	1,3	18090,67	0	52,21	75,57	4,36	52,01	3,67	0,1	0,59	1,1	306,34	134,12	275,96	142,92	0,92	10,92	11,92	31,04	91,61	6,08	NA	13509	0	22,45	79,38	20,12	79,28	18,6	0,21	0,89	1,35	336,54
909	25,47	81,16	9,28	0,02	1	1,49	133,02	65,39	45,37	32,91	0,69	2,19	3,19	50,45	68,61	43,95	2,15	17402,19	15,88	9,1	43,68	0,31	1,18	0,13	0,09	0,92	1,32	148,45	72,65	56,25	35,43	0,73	2,76	3,76	25,49	73,42	9,64	2	11728,43	21,06	10,27	54,32	5,45	19,05	2,09	0,06	0,95	1,13	139,45
910	-10,39	-1617,25	-7,91	0,06	0,4	0,66	277,92	83,82	231,17	64,81	0,99	154,71	155,71	9,36	99,36	2,74	0,25	24988,67	13,75	15,04	61,23	2,59	84,64	1,54	0,22	0,48	0,74	216,7	49,64	184,12	51,28	0,97	31,71	32,71	15,39	96,94	12,48	0,31	23712	6,49	7,62	38,14	10,23	69,74	5,18	0,16	0,73	0,87	184,41
911	-76,85	8242,55	-9,35	0,29	0,27	1,13	44,42	-0,8	36,76	32,39	1,01	-108,26	-107,26	32,31	100,93	-72,53	NA	2832	15,18	13,28	194,31	63,89	101,29	7,54	0,47	0,63	1,04	42,97	2,34	14,17	5,88	0,37	0,59	1,59	155,01	36,92	196,63	1,09	9297,5	1,87	10,76	56,78	0,89	1,36	0,09	0,95	1,24	1,62	38,28
912	3,74	5,52	1,66	0,46	1,29	1,78	161,52	39,95	49,31	24,5	0,32	0,48	1,48	22,04	32,22	24,85	1,53	18787,96	0	8,1	68,14	3,91	6,1	1,94	0,45	1,23	1,82	180,57	48,07	62,38	37,15	0,36	0,56	1,56	20,84	35,98	21,61	1,77	20473,59	0	8,4	63,14	6,79	10,45	2,88	0,42	1,09	1,84	154,25
913	0,9	0,92	NA	26,63	42,41	42,41	NA	NA	NA	NA	0,03	0,03	1,03	0,9	2,79	32,14	NA	NA	0	NA	0	-8,09	-8,21	NA	NA	NA	NA	2407,66	0	0	0	0,01	0,01	1,01	-8,09	1,46	-555	NA	NA	0	0	0	11,09	46,2	22,89	3,8	2,6	2,6	751,49
914	2	6,51	0,63	0,02	1,03	1,27	115,15	79,29	78,64	19,52	0,69	2,25	3,25	5,82	69,25	12,43	2,66	NA	0	1,2	27,23	-2,65	-9,05	-0,86	0,15	1,09	1,34	118,01	77,49	82,48	20,86	0,71	2,41	3,41	1,35	70,68	5,97	5,69	NA	0	1,3	42,9	-23,8	4392,73	-30,68	0,07	0,91	0,95	469,18
915	5,82	10,18	4,45	0,12	1,44	1,97	278,94	148,23	111,75	59,83	0,42	0,74	1,75	42,95	42,78	24,87	3,29	16193,07	0	28,37	75,89	1,89	3,02	1,66	0,08	1,83	2,3	319,12	195,96	111,77	52,96	0,37	0,59	1,6	39,51	37,35	17,99	3,94	15144,18	0	32,98	84,68	2,57	4,33	2,17	0,08	1,82	2,17	307,73
916	0,07	0,18	0,03	0,08	0,9	0,98	172,78	42,82	52,28	4,14	0,6	1,53	2,53	34,58	60,47	8,86	0,92	13971,13	0	16,34	92,85	1,91	4,11	0,7	0,05	0,99	1	133,67	48,85	52,12	0,47	0,54	1,15	2,15	42,54	53,59	47,52	0,97	22365	0	14,92	60,65	0,66	1,57	NA	0	0,82	0,82	155,41
917	13,59	21,23	2,96	0,18	1,96	2,81	79,62	31,14	17,52	15,21	0,36	0,56	1,56	52,68	35,99	60,42	2,07	29947,68	11,03	8,53	67,54	1,12	1,88	0,5	0,72	1,56	2,18	163,91	42,15	50,11	31,57	0,4	0,68	1,68	33,54	40,42	17,29	2,14	19851,18	8,11	14,6	88,55	2,64	4,09	1,19	1,07	1,42	2,06	163,3
918	4,5	7,78	0,31	2,37	2,37	2,37	25,51	0	10,61	0	0,42	0,73	1,73	361,26	42,15	10,68	NA	NA	0	24,94	98,47	-1,08	-2,37	-0,1	1,83	1,83	1,83	32,35	NA	17,45	NA	54,54	119,97	2,2	342,75	54,54	-1,97	NA	NA	0	30,56	100,31	2,48	10,26	0,43	1,11	1,32	1,32	63,18
919	-10,61	-123,94	-15,69	0,02	0,04	0,19	539,83	7,16	193,11	56,41	0,91	10,66	11,68	2,52	91,44	-3,75	0,36	15972,57	54,43	19,42	98,04	2,89	16,98	3,68	0,01	0,08	0,2	462,88	25,61	166,24	47,58	0,83	4,87	5,88	16,16	82,98	11,76	0,2	31040,34	46,02	16,87	52,36	11,11	44,92	12,48	0,47	0,6	1,12	408,72
920	22,7	26,61	11,56	5,17	5,94	6,78	100,89	NA	26,98	22,96	0,15	0,17	1,17	22,7	14,71	154,3	NA	NA	0	0	0	4,56	6,11	1,35	3,56	3,56	3,95	107,39	NA	26,82	10,53	0,25	0,34	1,34	14,61	25,3	18,03	NA	NA	0	2,96	48,97	32,78	45,72	10,89	3,09	3,26	3,54	120,92
921	-1,05	-1,05	NA	NA	NA	NA	NA	NA	NA	NA	NA	NA	1	-1,05	0	NA	NA	0	0	NA	NA	-1,17	-1,17	NA	NA	NA	NA	NA	NA	NA	NA	NA	NA	1	-1,17	0	NA	NA	0	0	NA	NA	13,1	26,23	5,08	0,77	1,21	1,38	141,22
922	28,37	38,25	11,12	1,15	2,73	2,73	143,06	39,74	25,2	NA	0,26	0,35	1,35	47,34	25,84	162,42	1,61	16019,5	0	7,44	25,94	33,52	37,64	16,32	3,74	6,58	6,58	177,26	52,21	18,38	NA	0,11	0,12	1,12	41,07	10,95	401,17	2,92	38165	0	3,68	11,58	22,01	25,38	12,11	3,28	6,43	6,44	200,24
923	-16,45	21,91	-12,62	0,01	0,36	0,52	280,02	171,36	457,16	75,44	1,75	-2,33	-1,33	0,7	175,12	-6,75	-7,42	2473,2	7,04	13,16	256,21	-32,94	-216,47	-26,33	0,02	0,86	1,08	290,96	199,07	224,85	53,77	0,85	5,57	6,57	-15,53	84,79	-34,51	1,7	-5457	4,68	13,92	-125,93	18,04	24,78	16,25	0,06	2,68	3,53	327,88
924	5,34	6,57	4,51	0,84	3,73	4,52	308,39	91,44	31,67	25,36	0,18	0,23	1,23	39,24	18,71	78,76	1,58	16525,22	0	28,65	69,03	4,92	6,74	4,36	3,42	5,25	5,82	322,54	54,61	33,52	19,2	0,27	0,37	1,37	33,22	27,05	45,58	1,91	19519,5	0	25,08	54,42	5,03	7,27	4,7	2,15	4,43	4,96	340,16
925	-4,27	127,11	-4,06	0,12	0,26	0,3	346,91	33,92	14,31	9,95	1,03	-30,76	-29,76	15,01	103,36	4,42	0,34	35917	68,03	18,32	61,27	1,99	-98,81	1,81	0,01	0,19	0,19	330,25	49,36	40,97	NA	1,02	-50,54	-49,54	28,25	102,02	10,38	0,22	42036	68,29	23,82	59,72	4,06	240,67	NA	0,06	0,06	0,08	254,06
926	-0,89	-1,48	-0,46	-0,01	1,44	2,17	189,29	105,48	72,72	54,37	0,4	0,66	1,66	28,22	39,76	1,79	4,01	17477,82	0	15,1	94,29	0,74	1,41	0,38	-0,09	1,16	1,87	188,12	107,98	86,97	62,74	0,48	0,91	1,91	27,47	47,57	4,77	4,35	16909,78	0	13,82	93,42	0,32	0,55	0,15	0,11	1,38	2,12	176,08
927	5,29	6,01	2,13	1,66	6,27	8,4	146,56	79,45	17,21	37,11	0,12	0,14	1,14	5,29	11,91	44,46	NA	NA	0	0	0	29,97	38,03	17,66	2,5	4,18	4,72	214,52	75,16	44,94	24,85	0,21	0,27	1,27	29,97	21,18	141,49	NA	NA	0	0	0	28,56	33,61	17,38	2,53	2,83	6,66	221,48
928	29,66	32,45	21,67	5,28	11,43	11,51	266,69	137,5	22,36	1,69	0,09	0,09	1,09	45,74	8,61	354,53	41,95	6471,33	0	11,75	30,58	21,48	25,17	20,47	1,39	7,09	7,11	346,98	272,94	47,87	0,83	0,15	0,17	1,17	36,62	14,67	151,19	104,28	22997,75	0	14,43	34,8	17,02	19,44	17,62	0,75	8,03	8,05	376,84
929	14,4	35	5,04	0,13	1,11	1,69	127,36	67,9	47,58	40,74	0,59	1,43	2,43	42,69	58,86	25,91	6,51	29594,02	17,5	9,9	61,62	12,66	74,87	6,63	0,53	1,28	1,67	190,6	80,8	60,08	42,9	0,83	4,91	5,91	32,91	83,09	15,92	9,82	26965,89	25,71	10,6	49,45	7,92	26,35	3,39	0,04	0,92	1,34	155,89
930	12,87	51,65	25,56	0,21	0,35	0,35	506,56	74,73	257,23	0,38	0,75	3	4,01	12,87	75,09	31,64	0,36	NA	38,13	0	0	-7,21	-68,97	-38,08	0,21	0,41	0,44	1921,6	339,59	1437,5	58,32	0,89	8,52	9,56	-7,21	89,54	10,11	0,18	NA	13,52	0	0	-47,92	139,81	-179,66	0,03	0,34	0,34	1364,71
931	0,07	0,12	0,11	0	1,04	1,81	584,98	185,93	60,74	142,11	0,44	0,8	1,8	15,21	44,45	11,66	1,58	19925,38	29,67	24,27	66,69	0,85	1,8	1	0,12	0,4	1,12	425,77	47,59	45,17	127,62	0,53	1,11	2,11	19,86	52,65	12,11	1,09	19092,86	36,7	22,24	65,06	0,17	0,34	0,14	0,12	0,74	1,02	316,85
932	9,3	30,47	8,29	0,04	1,12	1,5	325,44	59,03	95,94	41,46	0,68	2,22	3,28	16,64	69,47	23,81	1,4	56606,66	3,75	6,54	24,53	9,54	25,81	8,47	0,01	1,3	1,74	322,96	63,4	85,51	42,06	0,62	1,66	2,7	17,55	63,03	26,84	1,51	51101,44	3,55	7,1	27,92	4,38	11,38	4,62	0,01	1,47	1,89	383,74
933	1,37	5,23	0,44	0,17	1,38	1,38	117,31	98,09	80,97	NA	0,74	2,81	3,81	88,26	73,75	5,13	12,64	27996,8	0	27,93	91,9	-17,29	4334,42	-8,1	0,04	3,19	3,84	170,64	2,91	43,86	28,61	1	-251,76	-250,76	41,79	100,4	-15,67	340,74	37699	0	27,69	120,23	-0,72	83,86	-0,4	0,05	0,54	0,99	205,24
934	5,42	12,69	14,7	0,14	2,85	2,85	990,8	261,25	96,55	NA	0,23	0,53	2,34	6,21	57,32	37,4	0,77	99914,75	12,5	2,15	9,6	1,63	3,65	11,09	0,67	2,92	2,92	2473,1	567,7	253,82	NA	0,22	0,49	2,24	2,33	55,28	26,2	0,81	50206,75	11,32	4,75	16,7	-16,42	-44,15	-79,95	0,15	1,35	1,39	1772,31
935	9,62	11,28	7,02	1,36	3,58	3,86	266,21	66,87	30,21	8,66	0,14	0,16	1,17	64,06	14,7	123,3	1,56	14031,22	0	39,71	87,12	2,05	2,38	1,87	1,54	4	4,5	332,16	90,21	36,71	18,65	0,14	0,16	1,16	54,52	13,85	65,35	1,76	15030,9	0	47,88	84,56	-1,07	-1,19	-1,39	1,76	6,24	6,75	472,77
936	0,4	0,49	0,13	1,76	2,5	5,59	114,53	14,59	19,58	61,22	0,17	0,21	1,21	1,55	17,34	2,33	26,46	1328	0	0,36	67,55	0,2	0,6	0,11	0,29	1,75	9,52	200,77	17,72	12,09	95,28	0,66	1,96	2,96	6,72	66,2	0,31	1,12	1250,33	0	3,6	85,69	0,05	2,69	0,03	-0,02	0,35	1,05	221,24
937	-0,83	-0,88	-0,85	3,23	12,04	12,04	372,6	187,94	21,32	NA	0,06	0,06	1,06	-0,83	5,8	239,36	3,2	NA	0	0	0	21,6	22,78	31,78	12,31	17,23	17,23	535,44	134,4	27,31	NA	0,05	0,05	1,05	21,6	5,16	625,15	8,92	NA	0	0	0	9,28	9,78	NA	6,59	9,34	9,34	526,03
938	3,72	3,92	8,82	0,96	22,45	22,5	863,3	640,52	30,7	1,52	0,05	0,05	1,05	21,9	5,05	147,25	5,17	23244,67	0	43,11	77,18	1,36	1,55	2,66	0,27	3,51	3,58	710,22	231,09	74,72	5,07	0,12	0,14	1,14	21,17	12,19	53,43	1,42	21101,91	0	38,64	72,67	2,53	2,77	NA	0,01	5,38	5,46	453,8
939	72,33	98,86	71,58	0,84	4,03	4,03	259,28	282,25	88,46	NA	0,27	0,37	1,37	72,33	26,83	269,59	NA	NA	0	0	0	46,09	56,34	54,92	0,26	5,6	5,6	433,69	408,93	76,59	NA	0,18	0,22	1,22	46,09	18,18	253,51	NA	NA	0	0	0	34,98	38,78	NA	0,46	10,86	10,86	596,77
940	56,16	97,56	12,95	0,45	0,82	0,97	84,19	12,09	29,56	4,79	0,42	0,74	1,74	200,65	42,43	171,57	0,95	15610,53	3,62	33,33	62,24	54,48	97,84	14,6	0,56	1,05	1,18	97,56	12,57	38	5,01	0,44	0,8	1,8	179,24	44,32	151,24	1,11	17513,45	0	33,44	58,97	32,78	97,13	11,33	0,42	1,38	1,47	125,79
941	0,12	0,25	0,35	0,15	1,09	1,23	1028,61	256	212,16	39,68	0,32	0,63	2	1,74	50,11	22,82	0,75	9153,57	6,12	4,54	24,99	-7,78	-19,11	-14,43	0,06	0,75	0,89	675,52	124,21	152,22	25,41	0,3	0,75	2,46	-1,52	59,3	22,78	0,54	12161,78	4	11,6	84,16	-7,02	-18,91	-16,03	0,02	0,88	1	831,12
942	0,68	2,26	0,41	0	0,37	0,99	220,5	39,62	108,53	67,96	0,7	2,35	3,35	22,12	70,12	11,94	0,97	35141,81	0	12,96	61,97	-4,91	-16,11	-2,55	0	0,37	0,94	188,75	32,3	88,3	51,42	0,7	2,28	3,28	22,83	69,52	5,48	0,9	30347,52	0	14,39	76,86	-4,23	-14,88	-2,11	0	0,41	0,92	181,43
943	-2,29	-26,62	-2	0	0,35	0,64	318,72	16,62	48,85	20,3	0,62	7,18	11,6	9,22	91,38	5,06	0,56	17773,81	6,4	10,05	77,8	-1,42	-19,07	-1,16	0,07	0,38	0,56	297,64	14,56	40,48	12,69	0,65	8,73	13,47	11,27	92,57	6,47	0,56	22473,16	9,72	10,37	66,09	3,06	31,26	2,73	0,05	0,46	0,6	324,16
944	3,38	25,67	2,11	0,26	0,57	0,71	227,29	54,26	169,72	22,87	0,84	6,41	7,59	33,53	86,83	10,42	0,45	34746,81	0,55	18,78	68,86	2,41	10,65	1,21	0,12	0,34	0,59	182,45	24,95	112,55	28,34	0,74	3,26	4,42	42,93	77,35	15,17	0,51	23292,62	0,43	20,31	70,7	2,62	10,61	1,32	0,12	0,35	0,75	183,81
945	5,17	50,07	2,49	-0,05	0,92	1,12	176,25	147,5	152,37	31,63	0,89	8,61	9,69	9,18	89,68	8,02	7,96	18569	0	1,94	25,02	0,23	3,47	0,28	0,39	1,15	1,31	437,89	246,88	326,06	53,65	0,93	14,05	15,05	3,34	93,36	0,46	34,93	9788,5	17,48	3,74	44,24	0,08	0,99	0,12	0,46	0,95	1,05	573,25
946	0,82	9,94	1,59	1,53	2,87	3,78	705,09	60,18	44,62	41,14	0,92	11,1	12,1	16,74	91,73	2,97	1,23	18409,75	0	30,74	82,08	0,99	14,73	1,08	0,41	1,13	1,83	395,84	70,14	97,5	68,95	0,93	13,81	14,81	13,68	93,25	3,63	1,37	16636,8	0	13,8	83,17	1,91	31,21	1,43	0	1,09	1,21	272,34
947	9,09	32,35	10,21	0,55	1,23	1,31	409,77	194,66	284,02	21,86	0,72	2,55	3,56	27,57	71,89	14,55	23,35	28304,71	0	20,75	59,31	4,94	13,78	4,77	0,4	1,34	1,54	351,08	204,25	219,06	46,41	0,64	1,79	2,79	24,96	64,13	9,15	43,5	25325,57	0	19,3	65,24	7,3	15,62	NA	0,74	1,48	1,73	307,84
948	11,14	32,75	3,34	0,09	0,46	1,31	109,28	26,66	70,68	60,28	0,66	1,94	2,94	15,43	65,98	18,48	2,46	35861,5	0	1,28	20	9,49	25,71	3,6	0,5	0,72	1,45	137,93	18,26	86,02	64,09	0,63	1,71	2,71	14,18	63,09	19,93	4,58	34875,2	0	1,78	22,32	19,7	30,86	6,28	0,27	1,24	2,54	116,03
949	14,73	20,17	15,88	0,45	1,09	1,24	393,42	65,41	101,8	15,27	0,27	0,37	1,37	35,02	26,98	84,4	1,09	30968,23	0	21,87	43,26	17,91	26,27	15,46	0,36	1,02	1,21	314,3	63,94	96,89	18,78	0,32	0,47	1,47	39,69	31,83	84,96	1,1	32267,77	0	18,81	39,7	23,25	35,68	17,83	0,5	1,18	1,45	279,18
950	7,16	14,76	3,93	0,11	1,96	2,03	200,61	159,85	86,36	6,26	0,49	1	2,06	57,39	51,52	28,16	4,45	30269	0	27,61	72,35	9,23	15,39	6,34	0,7	2,54	2,74	249,78	164,3	89,3	17,45	0,4	0,66	1,67	71,66	40	28,15	74,2	20860,17	0	42,84	103,58	5,41	6,54	2,96	2,29	8,45	8,66	199,27
951	-3,02	-3,02	NA	NA	NA	NA	NA	NA	NA	NA	NA	NA	1	-3,02	0	NA	NA	NA	0	NA	0	12,65	12,7	16,49	221,74	221,74	221,74	474,66	NA	2,12	NA	0	0	1	12,65	0,45	2804,35	NA	NA	0	0	0	7,21	20,25	30,33	0,32	0,36	0,36	1531,88
952	40,13	55,41	49,86	1,31	2,69	2,69	453,41	169,46	123,31	NA	0,28	0,38	1,38	40,13	27,57	149,45	2,94	NA	0	0	0	21,46	30,79	8,74	1,32	2,9	2,9	148,24	70,42	44,41	NA	0,3	0,43	1,43	55,16	30,29	84,96	5,75	NA	0	13,72	44,11	17,72	32,67	10,56	0,2	2,09	2,09	217,04
953	-40,19	302,17	-14,48	0,1	0,7	1,17	131,49	64,68	107,33	50,78	1,13	-8,52	-7,52	-40,19	113,3	-35,47	-3,85	NA	0	0	0	-6,65	-33,8	-1,72	0,37	1,12	1,82	94,11	38,17	51,12	36,2	0,8	4,08	5,08	-6,65	80,32	-8,28	NA	NA	0	0	0	29,95	75,2	8,83	1,61	2,73	3,03	107,36
954	6,48	17,37	40,19	0,16	1,26	1,26	2265,07	439,11	1399,92	NA	0,63	1,68	2,68	6,48	62,72	10,33	2,76	541,7	0	0	0	4,05	8,08	20,47	0,04	1,52	1,52	1838,87	1346,86	906,39	NA	0,5	1	2	4,05	49,88	8,12	3	NA	0	0	0	10,58	12,15	NA	0,31	5,12	5,12	973,42
955	-46,29	-448,62	-32,15	0,11	0,65	0,68	253,49	104,38	193,01	7,2	0,89	8,64	9,69	25,99	89,68	-36,78	0,46	6941	0	50,2	164,9	24,66	79,49	14,56	0,28	1,19	1,22	214,87	132,15	144,54	3,78	0,69	2,22	3,22	62,16	68,98	53,84	1,87	20177,5	0	22,13	47,72	-186,36	180,65	-58,45	0,05	0,44	0,47	114,16
956	-0,61	-1,91	-0,18	0,05	0,18	1,48	107,57	9,53	70,61	92,46	0,68	2,11	3,11	4,47	67,87	0,3	19,56	4559,33	0	1,5	55,45	-24,78	-1134,05	-9,04	0,05	0,18	0,92	132,78	15,55	112,01	83,71	0,98	44,63	45,77	-22,04	97,82	-22,68	0,67	1415,33	0	1	113,26	-1,61	-348,36	-0,54	0,01	0,06	0,91	122,67
957	-11,91	-27,42	-407,58	7,9	10,22	34,54	4005,48	360	150	3833,88	0,57	1,3	2,3	-11,91	56,58	-21,04	0,77	NA	0,04	0	0	11,03	22,05	24,23	46,07	67,73	165,47	799,5	51,07	1,81	233,56	0,5	1	2	11,03	49,98	22,07	0,99	NA	0,07	0	0	13,18	24,19	18,43	7,25	7,71	13,16	508,88
958	19,33	36,09	9,66	0,95	2,49	2,87	182,49	81,01	52,43	19,92	0,44	0,82	1,87	32,06	46,45	59,98	4,92	NA	1,11	6,37	27,41	14,65	26,89	7,32	0,99	2,63	3	181,8	77,5	47,31	17,56	0,46	0,83	1,83	27,85	45,5	50,24	3,52	NA	0	6,59	32,36	11,89	25,07	6,33	0,63	2,03	2,29	193,9
959	-0,34	-0,36	NA	NA	NA	NA	NA	NA	NA	NA	0,05	0,05	1,05	-0,34	4,67	-7,35	NA	NA	0	NA	0	0	0	NA	NA	NA	NA	NA	NA	NA	NA	0,05	0,05	1,05	0	4,67	0	NA	NA	0	NA	NA	12,13	13,24	NA	20,74	22,56	22,56	782,79
960	-6,08	-13,62	-7,07	0	0,69	1,81	424,45	78,51	52,73	129,76	0,55	1,24	2,24	16,82	55,4	-1,29	1,42	10195,42	24,62	26,62	96,33	-0,51	-1,19	-0,42	0,01	0,51	1,25	300,21	54,18	48,43	90,51	0,57	1,32	2,32	27,19	56,87	8,62	1,13	18227,03	31,2	22,84	83,13	1,36	3,27	1,15	0,01	0,55	1,19	306,31
961	2,72	32,63	0,64	0,19	1,11	1,11	85,59	63,87	69,21	NA	0,92	10,99	11,99	163,84	91,66	32,76	1,01	22565	0	37,78	77,41	3,8	37,87	1,21	0,07	1,01	1,01	116,08	63,51	67,63	NA	0,9	8,97	9,97	128,07	89,97	12,15	0,86	19786,83	0	39,63	91,16	16,37	67,86	6,13	0,16	0,91	0,91	136,18
962	-9,23	-24,54	-9,61	1,03	1,31	1,58	380,13	65,04	228,6	62,21	0,62	1,66	2,66	21,12	62,41	-8,76	13,39	15353	0	31,61	111,55	5,62	15,61	5,19	0,94	1,39	1,59	335,81	94,33	207,66	41,09	0,64	1,78	2,78	31,97	63,97	12,36	NA	24790,33	0	24,3	74,15	-0,05	-0,15	-0,05	0,76	1,07	1,5	326,22
963	-36,6	-108,94	-25,18	0,27	0,37	0,88	251,12	16,08	94,84	83,89	0,66	1,98	2,98	-5,15	66,41	-46,41	0,8	4748	27,03	21,64	169,2	13,86	35,22	8	0,69	0,82	1	210,14	17,37	91,88	22,03	0,61	1,54	2,54	35,96	60,63	29,56	1	12514,89	16,21	12,76	52,81	2,52	8,29	1,39	0,5	0,79	0,91	201,48
964	5,41	10,55	9,37	8,94	29,97	30,75	632,51	133,6	6,35	5,07	0,24	0,47	1,95	9,31	48,74	91,66	1,08	42415,33	17,55	6,76	19,17	10,91	19,18	17,41	0,94	3,31	3,33	580,92	135,26	57,05	1,22	0,32	0,57	1,76	14,18	43,14	80,65	1,19	52689,33	12,62	5,23	14,45	11	13,77	15,02	1,11	3,06	3,06	497,14
965	-12,32	202,92	-3,85	0,06	0,38	0,95	113,96	38,52	118,39	68,25	1,06	-17,47	-16,47	26,17	106,07	-11,62	NA	4136,17	0	12,02	140,49	6,81	194,54	2,72	0,75	0,94	1	145,5	17,25	92,87	5,52	0,96	27,56	28,56	21,8	96,5	10,31	1,02	7514,08	31,73	5,99	55,23	-3,21	-366,11	-1,02	0,1	0,33	0,58	115,96
966	0,24	1,74	0,2	0,09	0,81	1,02	296,11	123,75	172,38	38,1	0,82	5,9	7,16	10,92	86,04	5,28	0,78	24260,48	2,47	8,66	49,64	0,46	3,11	0,36	0,05	0,64	0,84	283,29	109,55	184,68	38,11	0,82	5,48	6,7	12,49	85,08	6,58	0,67	16292,64	1,52	9,36	64,53	-0,25	-1,42	-0,17	0,1	0,57	0,83	250,83
967	5,03	13,54	3,02	0	0,58	1,38	219,49	16,66	34,07	27,08	62,89	169,5	2,69	19,39	NA	NA	NA	NA	NA	NA	NA	3,92	17,12	2,6	0,01	0,35	0,65	241,34	19,54	68,18	20,31	77,08	336,31	4,36	18,21	NA	NA	NA	NA	NA	NA	NA	6,68	32,99	4,63	0	0,36	0,58	252,42
968	-0,87	-5,34	-0,51	0,06	0,39	0,52	213,1	40,54	123,45	16,08	0,63	3,84	6,11	19,05	83,64	7,99	0,27	NA	0	11,63	92,93	0,3	2,16	0,2	0,14	0,5	0,55	241,18	49,76	138,1	7,17	0,73	5,29	7,23	17,59	86,16	8,7	0,41	15835	0	11,45	85,24	0	-0,02	0	0,05	0,53	0,58	195,74
969	1,47	15,03	1,46	0,06	0,48	1,33	363,14	35,86	60,46	72,91	0,87	8,96	10,24	14,97	90,24	6,77	0,97	18796,33	24,52	13,43	60,37	3,67	23,86	3,07	0,03	0,49	1,5	304,43	18,8	19	42,73	0,82	5,31	6,49	19,56	84,6	10,45	0,95	19219	21,54	13,29	57,86	0,12	0,84	0,11	0,01	0,18	0,4	327,14
970	20,05	29,59	8,6	0,12	0,75	1,15	156,62	20,45	45,23	18,47	0,32	0,47	1,48	57,78	32,23	112,14	1,02	38520,77	0	16,19	46,63	24,82	41,03	10,66	0,35	0,84	1,12	156,3	27,07	55,58	15,92	0,4	0,65	1,65	61,71	39,51	102,26	1,04	44174,53	0	15,84	43,06	4,25	8,89	1,92	0,11	0,55	0,92	164,19
971	-0,82	-1,87	-0,82	0,37	1,14	1,24	369,21	118,53	153,84	15,21	0,56	1,29	2,29	79,6	56,3	10	1,2	9714,89	0	81,34	118,08	0,13	0,26	0,15	0,18	0,9	0,99	441,98	157,06	215,75	18,26	0,51	1,06	2,06	75,04	51,48	3,15	0,99	8119,5	0	90,96	133,72	-0,59	-1,26	-0,64	0,22	1	1,07	391,82
972	3,78	29,76	3,58	0,79	1,37	1,37	163,13	96,17	164,15	NA	0,87	6,88	7,88	32,98	87,3	6,92	0,95	3548	0	27,7	76,91	18,82	57,06	5,26	0,36	1,44	1,44	101,77	53,99	49,92	NA	0,67	2,03	3,03	130,52	67,01	43,16	1,64	8463,89	0	31,23	73,67	3,81	8,55	0,87	0,14	1,4	1,5	83,08
973	71,1	85,58	79,25	5,91	5,91	5,91	326,57	0	67,88	0	0,17	0,2	1,2	71,1	16,92	420,29	NA	NA	0	0	0	68,76	69,15	68,87	114,98	179,27	179,27	364,55	129,3	2,01	NA	0,01	0,01	1,01	68,76	0,56	12327	NA	NA	0	0	0	73,78	83,12	74,39	8,83	8,9	8,9	367,02
974	2,84	5,99	3,16	0,2	0,56	1,06	406,12	23,09	64,64	42,48	0,53	1,11	2,11	14,51	52,57	29,61	1,03	24819,6	11,67	12,98	40,6	5,2	10,17	5,77	0,19	0,52	0,85	404,56	32,91	79,26	32,64	0,49	0,96	1,96	16,62	48,89	32,9	0,96	25905,53	6,09	12,7	36,19	9,31	17,25	10,62	0,32	1,06	1,77	415,18
975	-0,25	1,49	-0,09	0,06	0,75	0,8	127,79	101,79	147,05	6,44	1,17	-7	-6	-0,25	116,67	1,95	-2,61	NA	0	0	0	4,33	401,77	3,85	0,26	0,95	0,96	323,63	220,04	316,62	3,19	0,99	91,72	92,72	4,33	98,92	5,39	0,24	NA	0	0	0	1,46	27,22	6,96	0,63	0,86	0,9	1733,93
976	-10,81	107,12	-10,22	0	0,25	0,49	345,13	17,19	111,76	62,18	1,1	-10,89	-9,91	8,21	110,09	-2,31	0,26	9914,64	68,18	17,98	129,13	-9,72	48,42	-17,38	0,01	0,28	0,39	651,02	86,66	229,72	75,53	1,17	-5,81	-4,98	4,18	120,07	-2,42	-0,34	20385,27	69,42	24,85	78,83	27,93	503,04	25,35	0,15	0,58	0,77	330,35
977	18,45	59,18	15,26	0,09	1,42	1,52	301,89	137,25	74,23	10,97	0,5	1,6	3,21	27,98	68,83	47,72	0,98	22729,04	15,72	7,89	79,95	-0,03	-0,08	-0,02	0,04	1,68	1,81	283,03	150,33	81,96	11,95	0,49	1,47	3,01	11,12	66,74	11,61	1,21	25539	14,26	8,67	77,91	5,61	12,91	3,55	0,24	1,71	1,88	230,49
978	7,87	14,33	8,97	0,01	0,64	1,29	415,99	70,01	61,64	72,95	0,36	0,66	1,82	23,6	45,06	57,79	0,96	38826,78	13,71	17,93	43,84	1,71	3,96	3,18	0	0,52	1,1	677,9	86,88	63,13	97,04	0,51	1,18	2,32	15,05	56,9	23,41	0,94	29189,48	34,22	24,85	53,58	3,98	10,76	7,5	0	0,51	0,82	685,59
979	-0,55	-1,17	-0,12	0,37	1,33	1,33	81	40,54	41,87	NA	0,53	1,12	2,12	29,34	52,78	21,34	1,76	16406	0	6,63	58,83	-3,81	-10,5	-1	0,81	1,39	1,39	95,57	34,95	59,86	NA	0,64	1,76	2,76	17,93	63,74	13,53	3,48	14488	0	5,71	57,09	10,21	27,02	3,42	0,83	1,24	1,24	122,03
980	-21,88	-45,6	-13,18	0,09	1,62	7,52	219,82	37,34	24,55	147,04	0,52	1,08	2,08	6,49	52,02	-27,43	3,42	5490	0	17,08	163,64	-10,22	-29,18	-7,53	0,34	1,4	11,28	268,01	23,37	21,98	220,3	0,65	1,86	2,86	5,64	64,98	-4,64	5,79	5840,5	0	11,68	114	-0,23	-0,64	-0,15	4,95	7,54	29,23	240,7
981	3,7	5,74	1,82	0,15	1,22	1,62	180,08	28,49	44,81	18,22	35,51	55,06	1,55	7,76	NA	NA	NA	NA	NA	NA	NA	0,36	0,61	0,17	0,18	0,96	1,36	177,86	28,89	48,74	19,34	41,9	72,1	1,72	5,18	NA	NA	NA	NA	NA	NA	NA	-3,29	-5,72	-1,83	0,05	0,79	1,18	202,28
982	-10,71	-31,28	-10,1	0,05	0,37	1,17	344,17	40,7	131,87	107,11	0,64	1,87	2,92	22,08	65,75	-12,72	1,06	11168,93	22,34	30,92	128,53	-6,52	-19,63	-7,63	0,04	0,41	1,07	425,96	59,81	167,96	112,71	0,65	1,97	3,01	21,79	66,77	-4,75	1	12163,89	23,96	33,14	124,87	-7,46	-24,04	-8,11	0,02	0,15	0,54	395,88
983	0,61	1,9	0,3	0,84	1,59	1,92	179,63	41,71	55,26	18,33	0,68	2,1	3,1	53,35	67,72	5,1	1,71	9216,33	35,98	25,95	84,81	2,82	6,33	1,02	0,55	1,63	2,11	131,49	39,1	36,45	18,03	0,55	1,25	2,25	64,82	55,49	17,74	1,77	11250,67	26,53	22,4	63,23	10,28	19,89	NA	1,58	2,06	2,15	118,52
984	0,67	2,39	0,29	0,02	0,6	1,34	158,34	63,41	87,08	80,2	0,72	2,55	3,55	40,4	71,84	8,54	4,33	16315,25	16,04	17,24	87,12	-3,39	-12,32	-1,36	0,03	0,7	1,28	145,91	65,17	66,39	56,98	0,72	2,63	3,63	46,1	72,47	0,88	2,51	22146,5	26,6	19,84	97,07	-2,86	-12,09	-1,22	0,03	0,56	1,1	155,62
985	35,21	43,41	35,69	5,41	5,41	5,41	153,09	NA	66,96	NA	0,19	0,23	1,23	63,38	18,91	186,21	NA	NA	0	28,57	38,32	52,93	59,41	31,4	10,31	10,31	10,31	215,9	NA	20,66	NA	0,11	0,12	1,12	96,37	10,91	485,37	NA	NA	0	25,76	37,45	32,7	35,74	17,82	10,15	11,85	11,85	198,38
986	0,25	0,86	0,2	0,67	1,98	2	290,24	90,76	68,88	1,06	0,66	2,3	3,48	31,99	71,27	17,76	1,36	14883,2	0	25,25	94,79	-2,82	-8,99	-1,81	0,57	1,68	1,74	233,89	71,8	64,78	3,78	0,64	2,03	3,19	26,84	68,64	22,88	1,3	19849,78	0	19,06	62,04	8,26	20,06	4,35	0,79	1,9	1,93	191,53
987	31,35	72,91	5,35	0,54	1,19	1,19	62,29	22,6	34,43	NA	0,57	1,33	2,33	180,47	57	64,82	1,34	NA	0	25,45	81,47	10,19	38,87	2,42	0,32	1,24	1,24	86,32	57,88	62,7	NA	0,74	2,82	3,82	104,8	73,79	18,65	3,07	6233,94	0	22,44	81,89	2,39	12,02	NA	0,17	1,21	1,21	121,52
988	-0,18	-0,33	-0,11	0,71	1,27	1,28	230,6	45,63	82,28	1,33	0,47	0,88	1,88	39,4	46,73	17,08	1,18	35964,25	0	25	83,53	0,97	2,05	0,71	0,64	1,27	1,27	267,16	72,28	114,56	0,86	0,52	1,1	2,11	41,22	52,53	5,64	1,25	34605,2	0	29,54	80,92	0,92	1,78	0,75	1,14	1,38	1,39	296
989	2,12	4,76	11,63	0,04	0,06	0,06	1998,68	28,14	1088,94	0	0,55	1,24	2,24	2,49	55,33	3,84	0,47	NA	0	2,02	5,01	0,82	1,66	4,38	0,09	0,09	0,09	1950,58	1,07	978,49	NA	0,51	1,03	2,03	0,82	50,83	28,42	0,52	NA	0	0	0	-54,54	-612,27	-146,33	0,06	0,12	0,12	976,61
990	-6,47	-199,8	-6,7	0,11	0,41	0,48	377,73	105,14	336,57	24,67	0,93	28,69	30,87	9,59	96,76	-1,33	0,06	NA	1,76	16,62	104,08	-2,49	-418,06	-2,19	0,08	0,4	0,52	321,28	94,95	295,21	35,23	0,96	161,51	168,14	31,25	99,41	2,49	0,02	NA	0	29,78	90,45	-8,39	-147,23	-5,82	0,03	0,49	0,56	252,5
991	7,3	31,33	1,97	0,26	0,96	0,96	98,46	37,55	47,63	NA	0,77	3,29	4,29	234,8	76,69	28,1	0,7	28160,14	6,13	61,36	88,92	0,97	6,41	0,3	0,05	0,66	0,66	111,49	45,98	62,58	NA	0,85	5,6	6,6	156,9	84,86	16,72	0,47	15813,71	12,28	47,76	89,27	5,57	19,71	NA	0,13	1,11	1,11	109,2
992	-60,12	-62,07	-40,25	31,85	31,85	31,85	158,66	NA	7,57	NA	0,03	0,03	1,03	-42,61	3,14	-1914,88	NA	-2153	0	11,72	-43,52	22,44	22,6	7,21	146,23	146,23	146,23	117,02	NA	0,79	NA	0,01	0,01	1,01	33,01	0,68	3281,82	NA	3471	0	3,4	19,59	-1,51	-1,51	-30,45	22,8	24,23	24,23	7346,54
993	13,84	26,22	5,61	0,04	1,82	1,9	148,06	93,09	53,84	4,42	0,47	0,89	1,89	103,77	47,22	45,48	1,95	16268,25	0,01	36,48	77,37	13,29	25,41	5	0,02	1,96	2,11	136,94	89,68	48,13	7,01	0,48	0,91	1,91	120,49	47,68	41,3	2,33	NA	0,01	40,33	81,17	11,76	21,7	4,1	0,01	2,03	2,13	126,99
994	-20,29	-20267,7	-106,15	0,29	0,32	0,44	1909,45	47,57	1860,56	229,12	1	997,88	998,88	-12,02	99,9	-16,95	0,02	-13210,88	0	43,26	-143,41	-17,74	-61,59	-21,69	0,16	0,34	0,57	445,14	46,17	302,11	73,24	0,71	2,47	3,47	-4	71,2	-14,77	0,48	9658,54	0	16,8	224,08	-4,33	-24,43	-3,68	0,04	0,3	0,54	309,35
995	-7,35	-686,36	-3,47	0,12	1,95	2,12	172,05	61,91	33,78	5,91	0,98	91,9	93,37	-7,35	98,93	14,13	0,02	NA	0	0	0	5,53	87,74	2,53	0,31	0,81	0,81	166,38	76,72	153,95	NA	0,94	14,88	15,88	16,28	93,7	22,91	0,26	10163,67	0	4,91	31,13	7,8	50,75	2,66	0,37	0,75	0,75	124,13
996	0	0	NA	1,84	2,16	2,16	190,98	28,19	87,02	NA	0,46	0,86	1,86	140,82	46,2	0	NA	NA	0	73,68	96,52	0	0	NA	75,18	76,18	76,18	NA	NA	NA	NA	0,01	0,01	1,01	0	1,31	0	NA	NA	0	NA	0	1,42	58,48	0,76	0,1	0,1	1,13	195,6
997	1,7	4,63	1,05	1,06	1,29	1,71	225,16	17,16	75,4	32,36	0,46	1,24	2,72	62,95	63,22	16,67	0,96	11149,4	0	37,78	87,13	1,27	3,18	0,71	0,88	1,44	1,9	203,39	39,12	69,6	32,24	0,47	1,17	2,5	74,21	59,98	13,38	1,28	8943,2	0	40,75	114,11	0,03	0,09	0,02	0,59	1,47	1,88	207,14
998	-5,6	-55,59	-3,93	0,06	0,33	0,64	256,05	43,85	148,34	50,26	0,9	8,93	9,93	4,92	89,93	-4,22	0,62	NA	30,75	7,38	141,47	0,28	4,35	0,31	0,08	0,21	0,38	412,05	40,16	313,37	54,28	93,65	1475,76	15,76	7,18	93,65	2,87	0,29	9063,53	16	5,42	44,47	-1,31	-26,34	-1,33	0,11	0,24	0,38	370,87
999	19,25	26,6	21,41	11,33	11,33	11,33	405,91	NA	22,57	NA	0,28	0,38	1,38	19,25	27,64	226,54	2,61	NA	0	0	0	25,44	27,86	31,84	8,76	11,51	11,51	455,5	107,46	39,15	NA	0,09	0,1	1,1	25,44	8,69	679,18	NA	NA	0	0	0	41,04	46,74	NA	5,17	8,2	8,2	632,33
1000	-6,53	-10,19	-6,38	0,15	0,62	0,68	356,52	50,23	116,35	6,44	0,36	0,56	1,56	41,64	35,89	23,88	0,83	22152	0	47,05	84,47	-3,45	-5,32	-4,83	0,27	0,68	1,06	509,37	60,07	165,93	64,49	0,35	0,54	1,54	38,94	35,06	35,2	1,01	17779,29	0	59,32	77,14	9,92	11,54	8,33	0,79	2,23	2,43	305,61
1001	18,46	81,37	12,25	0,64	0,92	0,92	242,11	48,34	175,81	NA	0,77	3,41	4,41	62,4	77,31	39,19	0,75	32600,5	0	29,15	54,93	17,26	41,84	10,64	0,78	1,22	1,22	224,42	54,24	122,45	NA	0,59	1,42	2,42	57,96	58,76	36,35	1,29	28476,5	0	25,1	55,12	14,04	27,72	8,28	1,77	2,49	2,49	214,73
1002	13,71	35,68	8,56	0,07	0,31	0,32	227,85	30,63	122,67	0,84	0,62	1,6	2,6	37,72	61,57	37,46	0,52	15733,07	6,85	14,99	45,22	-8,76	-30,24	-6,52	0,01	0,21	0,25	271,26	37,76	177,13	6,7	0,71	2,45	3,45	9,29	71,05	4,15	0,37	8770,67	4,77	13,44	77,65	-0,07	-0,29	-0,05	0,06	0,44	0,45	253,59
1003	7,91	23,11	5,3	0,32	1,26	1,36	139,92	146,16	156,62	16,49	0,66	1,92	2,92	40,65	65,78	13,99	3,08	NA	0	21,92	83,26	-21,9	11122,03	-3,4	0,27	0,73	0,74	56,53	19,22	41,97	0,65	1	-508,2	-507,81	39,25	100,2	-18,23	0,51	6797	0	9,5	134,78	18,09	100,41	5,09	0,07	0,76	0,76	102,33
1004	14,93	28,75	6,92	0,9	1,56	2,58	168,68	31,05	46,66	48,11	0,48	0,93	1,93	52,82	48,06	50,72	2,63	28743,74	0	17,56	59,59	9,44	14,54	4,17	0,58	1,31	2,49	160,68	32,03	43,85	52,63	0,35	0,54	1,54	56,11	35,12	50,09	2,27	25141,78	0	20,61	72,31	2,86	4,17	1,49	0,2	0,85	2,48	189,6
1005	19,88	40,71	5,29	0,46	1,02	1,74	97,07	27,38	48,33	35,15	0,51	1,05	2,05	36,72	51,17	43,07	4,34	26573,86	0	4,48	38,42	35,44	49,74	11,25	1,38	1,98	3,04	115,59	19,44	32,22	34,6	0,29	0,4	1,4	58,38	28,76	133,28	5,13	25755,61	0	7,29	33,81	35,19	40,31	11,31	4,27	5,06	7,28	117,03
1006	4,63	19,12	0,79	0,14	0,45	0,82	62,23	7,26	44,69	16,98	0,76	3,13	4,13	78,09	75,78	17,56	0,65	9631,44	1,87	12,53	82,75	2,89	16,17	0,6	0,03	0,51	0,86	76,08	28,54	56,37	20,41	0,82	4,59	5,59	69,32	82,11	10,92	0,62	10150,9	4,87	13,88	81,79	7,4	31,42	1,42	0,13	0,5	0,95	69,8
1007	5,45	10,58	2,43	1,03	2,32	2,32	162,62	89,06	68,73	0,06	0,49	0,94	1,94	34,71	48,53	11,22	NA	NA	0	13,04	263,78	0,1	0,2	0,08	1,99	2,03	2,04	297,1	5,4	133,04	0,58	0,51	1,03	2,03	28,83	50,85	0,19	NA	NA	0	16,78	83,72	-16,73	-30,39	-7,82	1,22	2,11	2,12	170,21
1008	1,37	2,84	1,68	0,04	1,47	1,77	449,51	270,71	12,82	57,77	0,46	0,97	2,08	7,23	51,9	13,68	2,02	46434,5	39,73	7,22	50,23	1,37	2,93	2,81	0,08	1,43	1,79	749,52	450,87	47,12	122,31	0,5	1,07	2,14	6,27	53,33	10,72	2,5	30676,07	38,66	10,09	75,29	1,33	2,23	1,32	0,27	1,66	2,12	362,62
1009	21,56	41,59	25,22	0,21	0,39	1,15	427,04	34,14	187,75	143,71	0,48	0,93	1,93	41,25	48,16	66,77	1,13	47619,29	0	23,03	35,02	19,16	39,25	22,26	0,15	0,33	1,24	422,83	35,24	202,44	186,61	0,51	1,05	2,05	38,93	51,17	54,22	1,28	47265,14	0	22,96	37,8	10,52	33,3	16,69	0,16	0,51	1,35	577,6
1010	0,09	7,65	0,14	0	0,75	1,01	568,51	404,63	520,49	143,4	0,98	82,4	84,51	19,81	98,82	2,39	0,65	3133,93	4,06	30,72	102,83	-1,3	309,94	-2,85	0,04	0,62	1	797,74	464,16	788,51	300,09	1	-239,64	-238,68	14,45	100,42	0,84	NA	2598,21	0	34,52	95,66	-11,21	96,08	-15,41	0	0,5	0,88	500,46
1011	1,11	2,77	0,57	0,23	0,88	0,91	188,18	71,83	84,67	3,5	0,6	1,49	2,49	8,63	59,9	15,12	0,89	42996	13,68	3,88	34,01	14,92	28,06	8,36	0,27	1,43	1,44	204,1	96,46	58,86	1,48	0,47	0,88	1,88	26,09	46,84	43,91	1,33	40118,5	12	6,26	28,39	13,7	18,91	5,96	0,76	2,2	2,2	158,43
1012	-0,39	-42,45	-2,24	0,17	0,31	0,92	2114,21	100,54	707,86	438,3	0,99	108,97	109,97	-0,39	99,09	32,77	0,01	NA	0	0	0	2,59	82,01	12,15	-1,56	-2,3	-4,89	1708,05	55,67	-75,14	194,71	0,97	30,67	31,67	2,59	96,84	30,97	0,04	NA	0	0	0	12,96	84,02	135,75	1,88	2,88	3,73	3813,17
1013	0,15	0,37	0,07	1,32	1,68	1,71	173,81	36,54	100,29	2,67	0,59	1,46	2,48	98,18	59,68	0,26	NA	12776,75	0	46,68	100,32	12,53	29,64	7,25	1,28	1,74	1,75	210,59	54,82	118,27	1,78	0,57	1,36	2,36	96,79	57,71	21,83	NA	NA	0,24	48,75	82,33	37,75	52,42	24,24	2,99	3,62	3,65	233,79
1014	0,99	3,56	0,42	-0,27	1,07	1,3	154,89	114,28	78,15	19,8	0,72	2,59	3,59	39,97	72,11	10,47	1,63	28233,5	20,6	16,54	82,63	5,41	19,14	2,35	0,14	1,01	1,35	157,92	86	81,74	33,41	0,7	2,49	3,54	19,32	71,72	14,42	2,41	12192	17,89	6,03	47,14	22,12	71,46	9,58	0,2	0,75	0,9	157,54
1015	12,7	98,04	3,69	0,17	0,52	0,69	106	24,52	81,14	13,66	0,81	6,22	7,72	40,74	87,05	18,74	0,92	26035,25	0	8,15	55,22	-4,64	105,02	-1,49	0,14	0,57	0,64	116,85	33,38	98,5	6,98	1,04	-23,63	-22,63	21,79	104,42	-2,75	-0,19	18115,38	0	8,48	78,71	5,41	289,21	1,97	0,1	0,62	0,76	132,71
1016	10,39	11,84	10,98	1,8	4,41	6,57	385,5	91,23	35	76,92	0,11	0,13	1,14	28,45	12,22	134,74	2,27	32450,14	0	19,07	50,62	9,84	11,17	10,75	2,4	4,52	6,69	397,78	80,44	37,97	83,6	0,12	0,13	1,14	28,16	11,94	123,26	2,57	34640,02	0	20,02	50,83	11,22	12,79	10,78	2,62	4,69	6,67	349,45
1017	22,94	42,72	7,09	1,21	2,01	2,42	112,82	32,15	40,21	16,74	0,46	0,86	1,86	136,26	46,3	81,35	5,16	16164,4	0	35,02	71,27	27,49	38,24	9,71	2,81	4,15	4,76	128,64	32,63	24,46	15,15	0,28	0,39	1,39	121,95	28,11	120,73	9,26	17205,5	0	33,38	67,51	20,45	30,57	10,78	3,64	4,87	5,29	191,86
1018	1,15	7,35	0,73	0,13	0,32	0,92	233,51	30,76	122,66	101,49	0,84	5,4	6,4	18,88	84,37	13,79	0,85	NA	18,51	11,34	144,48	0,39	6,21	0,62	0,31	0,55	0,94	577,1	77,75	319,48	127,16	0,89	14,14	15,88	7,85	93,7	5	0,84	-651,75	0	11,83	-663,09	0,26	3,92	0,25	0,03	0,34	0,86	347,13
1019	0,28	1,92	0,15	0,56	0,85	1,08	192,67	27,08	34,68	22,91	0,85	5,78	6,78	20,23	85,26	25,01	1,09	14754,57	34,75	10,53	36,08	0,56	7,43	0,51	0,72	1,5	1,75	330,32	55,08	60,78	19,75	0,93	12,34	13,34	9,96	92,5	5,71	1,31	14409	52,42	8,53	34,72	-8,84	217,51	-7,46	0,53	0,96	1,2	306,96
1020	0,6	3	0,42	0,39	1,5	1,5	252,64	121,58	110,22	NA	0,8	3,98	4,98	20,33	79,93	8,86	1,65	5903,15	14,9	13,65	103,24	0,64	3,45	0,37	0,09	1,58	1,58	212,91	146,34	98,14	NA	0,82	4,41	5,41	20,41	81,51	8,9	2	9071,92	12,15	11,56	71,07	0,22	0,82	0,12	0,32	1,36	1,36	205,91
1021	-245,61	137,29	-20,37	0,04	0,13	0,36	30,27	7,4	83,02	19,48	2,79	-1,56	-0,56	138,44	278,9	-88,07	NA	1166,5	0	31,84	231,7	NA	32,46	-106,33	NA	0	NA	NA	NA	1179,33	NA	NA	-1	0	NA	NA	-32,46	NA	-1366	NA	43,37	-72,25	16,18	74,54	NA	0,41	1,09	1,09	92,02
1022	10,76	15,17	4,97	2,38	3,2	3,68	168,71	30,65	37,08	17,95	0,29	0,41	1,41	143,97	29,06	69,03	4,19	19923,17	0	61,57	84,66	14,81	23,07	6,99	1,13	2,3	2,76	171,93	58,89	50,22	23,65	0,36	0,56	1,56	141,62	35,81	67,14	3,59	22469,89	0	59,9	82,52	26,84	43,58	14,42	1,4	2,73	2,92	195,58
1023	1,26	-1,91	0,75	0,05	0,07	0,07	218,56	6,91	357,19	NA	1,66	-2,52	-1,52	10,32	165,7	4,31	-0,75	NA	0	5,43	49,35	78,66	164,83	66,39	0,9	1,36	1,36	307,21	72,92	158,83	NA	0,52	1,1	2,1	78,66	52,28	172,96	1,66	NA	0	0	0	43,01	62,91	57,81	2,7	3,09	3,09	489,29
1024	-3,41	-3,42	NA	377,75	569,75	569,75	NA	NA	NA	NA	0	0	1	-3,41	0,27	-1254,84	NA	NA	0	NA	0	1,37	79,24	18,08	0,02	0,37	0,37	4799,77	215,59	228,18	NA	0,98	56,78	57,78	1,37	98,27	2,18	0,92	NA	93,46	0	0	7,39	94,61	NA	0,24	0,4	0,4	1627,16
1025	10,15	66,43	10,26	0,55	1,44	2,02	369,19	109,08	122,67	71,65	0,85	5,55	6,55	10,15	84,73	11,97	0,48	NA	0	0	0	9,22	38,45	8,44	1,73	2,23	3,2	332,94	35,18	69,22	66,81	0,76	3,17	4,17	9,22	76,01	14,35	0,73	NA	0	0	0	12,22	34,59	11,49	1,62	2,42	4,6	342,14
1026	8,1	18,68	4,81	0,06	0,66	1,09	216,56	70,85	118,14	50,74	0,57	1,3	2,3	30,7	56,61	25,51	1,1	24036,37	0,01	13,41	58,04	6,31	10,36	3,99	0,08	1,13	1,69	230,37	90,41	85,59	48,9	0,39	0,64	1,64	30,44	39,11	32,64	1,69	26976,77	0,01	15,27	61,14	6,49	12,1	4,26	0,04	0,87	1,54	238,66
1027	-11,84	-334,9	-6,77	0	0,58	0,93	163,55	109,08	189,09	66,81	0,96	27,28	28,28	-3,53	96,46	-12,28	0,25	NA	0	4,76	-247,73	1,31	4,27	0,93	0,03	0,27	1,23	258,36	36,89	151,01	146,69	0,69	2,26	3,26	8,44	69,28	2,59	1,48	12373,64	0	5,06	68,79	-1,08	-3,63	-0,98	0,04	0,69	1,3	329,47
1028	4,67	46,23	6,81	0,06	0,68	1,06	532,8	291,1	472,44	179,51	0,9	8,91	9,91	46,92	89,9	6,7	1,96	NA	0	61,68	82,65	-4,86	-66,88	-40,12	0,06	0,66	1,01	3005,83	1647,29	2756,86	964,92	0,93	12,77	13,77	-2,94	92,74	-2,56	1,07	NA	0	15,85	83,81	-0,7	-11,71	NA	0,02	0,62	1	24200,79
1029	11,07	17,36	6,59	1,52	2,53	2,54	217,07	75,29	38,64	1,46	0,36	0,57	1,57	27,2	36,21	42,29	8,08	45202,67	17,98	9,59	43,84	13,1	17,74	8,57	2,47	3,74	3,77	238,17	76,45	37,14	2	0,26	0,35	1,35	27,87	26,15	65,38	20,88	47523,33	9,74	9,67	40,11	6,81	11,91	5,4	2,72	4,35	4,37	288,7
1030	1,5	4,29	1,97	0,01	0,98	1,38	477,65	221,25	175,01	93,85	0,64	1,82	2,85	23,84	64,92	9,88	1,24	NA	11,65	29,23	84,9	11,03	24,21	13,28	0,01	1,45	1,84	438,12	248,83	138,45	68,98	0,54	1,19	2,19	31,07	54,42	26,07	1,89	NA	8,12	24,12	59,93	1,24	2,22	1,35	0,01	1,85	2,61	395,09
1031	8,95	19,83	7,32	0,11	0,76	0,95	298,58	85,74	143,86	28,02	0,52	1,16	2,22	19,72	54,87	38,54	0,89	30374,91	0	8,81	57,79	5,35	10,44	3,45	0,16	0,95	1,2	234,78	71,38	98,47	24,74	0,47	0,91	1,95	18,72	48,74	36,56	1,11	35954,51	0	8,62	50,26	2,57	3,93	3,41	0,01	1,92	2,4	482,68
1032	2,08	2,12	1,8	2,09	3,53	59,99	315,03	7,39	5,16	295,5	0,02	0,02	1,02	3,45	1,69	132,45	305,19	44451	0	1,18	16,71	1,98	2,47	1,55	-0,16	1,45	4,88	286,01	90,18	40,36	194,43	0,2	0,25	1,25	4,34	19,91	13,38	22,61	18021,67	5,5	1,86	33,73	5,75	13,86	5,07	0,16	0,6	1,26	321,32
1033	2,46	2,97	1,22	5,77	5,77	5,77	180,47	NA	30,84	NA	0,17	0,21	1,21	4,57	17,35	14,17	NA	606	0	1,05	29,37	-36,19	-62,43	-10,95	0,88	4,55	4,55	110,16	22,37	6,1	NA	0,42	0,73	1,73	-15,99	42,03	-34,15	0,79	961	0	6,11	155,36	-16,98	-28,91	-9	0,39	3,02	3,02	192,92
1034	-5,34	-30,83	-45,16	0,61	0,79	1,19	3086,1	452,68	2516,57	1022,55	0,83	4,77	5,77	-5,34	82,68	-6,46	12,39	NA	0	0	0	5,7	26,12	8,32	1,21	1,26	1,26	530,71	18,29	410,27	NA	0,78	3,58	4,58	5,7	78,16	7,57	16,78	NA	0	0	0	4,27	17,2	NA	1,26	1,33	1,33	1693,18
1035	-31,84	-32,19	-51,55	NA	NA	NA	590,86	NA	NA	52,83	0,01	0,01	1,01	-31,84	1,09	-2915,63	NA	NA	0	0	0	20,69	21,89	9,79	20,72	20,72	21,53	172,15	NA	7,9	6,51	0,05	0,06	1,06	20,69	5,45	379,44	NA	NA	0	0	0	10,74	14,92	NA	1,85	1,85	3,62	325,4
1036	14,84	24,46	1,89	1,29	1,83	1,83	46,43	8,94	16,55	NA	0,39	0,65	1,65	480,15	39,32	140,51	8,5	21462,5	0	59,19	87,52	10,68	19,91	2,04	1,22	1,81	1,81	69,53	17,61	29,99	NA	0,46	0,86	1,86	371,53	46,35	26,69	15,99	21785,33	0	68,93	94,43	14,66	25,73	3,3	0,74	2,57	2,57	81,93
1037	1,61	15,55	0,85	0	0,43	0,92	191,88	72,14	146,22	83,42	0,9	8,63	9,64	16,62	89,62	9,19	0,96	15371,94	11,66	7,89	58,2	11,93	50,1	4,25	0,21	0,54	0,99	129,59	31	89,49	43,95	0,76	3,2	4,2	32,08	76,18	21,92	1,33	18933,39	5,38	7,17	52,31	4,37	13,43	1,17	0,11	0,88	0,96	97,15
1038	4,19	8,96	2,55	0,16	1,78	1,78	221,86	161,27	92,22	0,03	0,53	1,14	2,14	68,68	53,28	21,97	2,87	31339,13	3,18	39,2	77,77	6,95	15,59	4,9	0,36	1,91	1,91	256,52	150,78	97,05	0,03	0,55	1,25	2,25	59,89	55,46	28,47	2,28	38028,57	0	37,31	71,61	5,7	11,14	NA	0,38	2,15	2,15	224,84
1039	18,4	70,5	11,53	0,59	1,16	1,37	228,84	89,25	156,86	32,92	0,74	2,83	3,83	59,2	73,9	29,12	6,7	32926,11	0	25,58	58,91	33,65	82,92	15,99	0,34	1,55	1,75	172,94	115,95	95,36	18,49	0,59	1,46	2,46	67,88	59,42	59,74	21,43	44051,31	0	16,26	42,57	22,01	58,07	9,42	0,68	1,51	1,68	155,81
1040	6,63	82,36	6,45	0,31	0,47	0,83	355,11	49,82	318,12	115,45	0,92	11,43	12,43	24,43	91,95	11,85	0,34	16294,2	0	17,32	56,21	2,86	26,28	3,42	0,35	0,46	0,81	435,81	40,88	379,61	132,28	0,89	8,2	9,2	20,24	89,13	8,73	0,39	8137,23	0	14,96	46,36	14,01	54,5	10,97	0,33	0,52	0,97	285,07
1041	-24,56	-26,32	-11,32	14,95	14,95	14,95	75,13	0	11,1	0	0,07	0,07	1,07	-14,3	6,69	-367,11	NA	NA	0	4,73	-79,07	3,59	4,3	0,83	3,58	5,99	5,99	84,38	33,56	13,92	0	0,17	0,2	1,2	56,53	16,68	21,5	NA	1004	0	12,27	88,71	31,44	40,45	4,18	1,82	3,96	4,49	48,41
1042	0,49	2,19	0,43	1,06	1,12	1,12	316,3	14	240,46	NA	0,78	3,45	4,45	25,21	77,52	23,25	1,66	NA	0	21,42	56,3	6,02	35,21	3,89	1,1	1,16	1,16	235,18	12,76	190,63	NA	0,83	4,85	5,85	40,58	82,92	21,53	3,84	NA	0	22,33	63,91	15,21	48,71	7,59	1,3	1,4	1,4	181,73
1043	-1,31	-33,33	-3,55	0,28	0,81	0,81	988,5	268,22	510,63	NA	0,96	24,42	25,42	-1,31	96,07	1,23	0,83	NA	0	0	0	33,09	96,16	11,89	0,64	1,91	1,91	130,75	60,33	47,38	NA	0,65	1,9	2,91	51,79	65,59	60,97	2,08	26436,33	0	6,72	25,64	26,94	63,78	11,32	1,09	1,85	1,85	152,87
1044	4,1	6,67	1,55	0,26	1,37	2,44	137,95	54,55	49,26	53,42	0,38	0,62	1,62	47,76	38,42	21,47	5,47	NA	0	16,5	79,08	3,97	5,8	1,65	0,56	1,54	3,18	151,38	39,46	40,32	66,85	0,32	0,46	1,46	45,66	31,65	27,88	5,08	6128,21	0	17,34	82,86	4,09	5,7	1,42	0,61	1,45	3,51	126,39
1045	2,23	6,99	0,99	0,89	1,44	1,54	161,84	55,97	101,44	9,51	0,68	2,14	3,14	78,77	68,15	4,35	26,08	12445,5	0	33,94	94,73	0,42	1,27	0,18	1,28	1,43	1,56	161,37	14,78	97,6	12,96	0,67	2,05	3,05	81,48	67,18	1,74	62,55	13333	0	35,94	92,05	6,96	26,76	3,3	1,18	1,37	1,42	172,49
1046	0	0	NA	NA	NA	NA	NA	NA	NA	NA	NA	NA	1	0	0	NA	NA	NA	0	NA	NA	0	0	NA	NA	NA	NA	NA	NA	NA	NA	NA	NA	1	0	0	NA	NA	NA	0	NA	NA	4,62	32,38	7,07	0,08	0,68	0,68	557,52
1047	13,89	45,62	4,79	0,51	1,16	1,41	125,43	49,8	76,46	19,29	0,7	2,28	3,28	61,94	69,55	23,73	2,48	23023,15	0	16,56	76,38	10,65	24,11	3,62	0,17	1,49	1,86	123,65	74,7	57,31	21,78	0,56	1,26	2,26	62,4	55,83	22,98	3,68	21514,72	0	17,58	85,05	12,14	24,19	4,53	0,1	1,68	2,17	135,91
1048	1,09	1,64	0,87	1	1,6	2,85	293,22	55,66	91,91	116,77	0,34	0,51	1,51	29,79	33,81	14,74	7,47	12824,85	0,02	23,06	81,9	1,79	2,78	1,58	1,14	1,48	2,71	321,12	35,72	106,85	133,49	0,36	0,55	1,55	32,22	35,57	11,17	7,48	13376,05	0	26,85	84,98	-0,95	-1,48	-0,94	0,81	1,18	2,69	358,51
1049	3,73	3,89	1,74	6,7	12,37	23,4	170,7	28,32	5	55,9	0,04	0,04	1,04	26,12	4,1	229,05	3,2	25468,27	0	10,47	68,83	2,53	2,63	1,15	9,76	19,09	30,35	165,66	33,86	3,63	41,44	0,04	0,04	1,04	28,16	3,85	184	2,95	23052,14	0	11,66	74,42	NA	NA	NA	NA	NA	NA	NA
1050	37,4	84,73	10,88	0,42	1,52	1,74	106,15	59	53,82	12,07	0,56	1,26	2,27	88,43	55,86	73,26	4,6	27696,15	0	14,84	52	30,92	98,62	7,36	0,01	1,19	1,34	86,66	65,35	48,7	8,81	0,69	2,19	3,19	106,05	68,64	51,41	2,9	23364,51	8,98	17,89	63,62	31,09	62,97	NA	0,62	1,59	1,8	100,61
1051	5,18	5,85	4,07	3,91	9,42	9,43	286,59	65,75	29,96	0,57	0,11	0,13	1,13	5,18	11,45	45,25	NA	NA	0	0	0	0,12	0,39	0,16	0,22	0,74	1,44	489,97	22,59	336,2	239,87	0,7	2,3	3,3	0,12	69,67	0,17	NA	NA	0	0	0	-1,98	-2,43	-0,65	0,09	5,9	5,61	120,16
1052	-15,4	166,19	-9,51	0,38	0,45	0,46	225,42	5,18	45,78	1,12	1,09	-11,79	-10,79	35,17	109,27	-12,44	0,78	4915	11,1	31,23	117,58	-14,08	56,98	-4,63	0,14	0,28	0,28	119,76	16,43	112,68	NA	1,25	-5,05	-4,05	24,28	124,71	8,62	0,07	4202	0	12,62	91,03	-128,48	76,35	-31,4	0,11	0,11	0,11	88,96
1053	5,48	71,85	5,19	0,39	0,78	0,81	345,81	117,46	285,83	10,77	0,92	12,11	13,11	62,27	92,37	11,96	0,31	8376,75	5,76	53,8	117,98	4,82	45,96	5,15	0,09	0,24	0,28	389,4	50,41	327,05	11,74	0,9	8,54	9,54	51,56	89,52	14,14	0,15	13105	1,94	50	83,65	3,47	25,31	3,65	0,25	0,42	0,49	383,65
1054	5,95	18,68	5,45	0,05	0,56	1,21	334,06	55,63	40,58	71,07	0,65	2,02	3,14	23,92	68,14	22,61	1,02	12014,09	40,9	16,45	55,13	0,32	1,17	0,26	0	0,59	1,09	294,67	84,34	87,61	72,08	0,7	2,54	3,62	20,14	72,41	11,34	1,05	8067,4	31,5	16,04	68,36	-1,53	-6,99	-1,22	0,01	0,25	0,9	290,21
1055	15,53	56,6	11,57	0,49	0,93	1,28	271,98	85,4	192,46	68,19	0,73	2,64	3,64	50,75	72,56	27,45	3,81	27559,91	0	26,24	59,37	3,53	10,9	3,41	0,52	1,03	1,39	351,82	118,28	230,98	85,25	0,68	2,09	3,09	41,43	67,66	10,9	4,83	16856,09	0	36,64	103,57	3,34	9,84	3,04	0,52	1,02	1,42	332,16
1056	-0,17	-1,43	-0,11	0,02	0,47	1,05	227,76	40,44	73,29	53,43	0,82	6,83	8,38	10,02	88,07	7,91	0,92	26919,47	44,55	6,36	53,24	-10,47	-245,33	-5,3	0,04	0,2	0,51	184,22	20,09	52,21	37,93	0,9	21	23,43	3,01	95,73	-1,81	0,41	22312,59	57,14	6,82	68,81	-3,09	-171,3	NA	0,01	0,21	0,68	168,41
1057	-4,88	-5,12	-4,57	4,35	4,92	7,39	341,72	7,3	12,86	32,2	0,05	0,05	1,05	43,29	4,75	-64,35	1,33	17296,4	0	45,09	104,58	-5,26	-5,58	-4,97	2,64	2,95	4,8	344,07	5,76	18,7	35,02	0,06	0,06	1,06	47,45	5,74	-67,93	1,28	17950	0	49,82	105,55	2,56	2,7	1,89	3,28	3,65	5,56	268,95
1058	7,4	17,4	2,8	0,05	0,25	0,71	138,06	14,84	75,87	34,9	0,57	1,35	2,35	34,4	57,45	27,66	0,71	23926,48	0	10,21	59,63	14,74	29,03	4,73	0,03	0,53	0,91	116,83	26,52	54,93	21,37	0,49	0,97	1,97	45,06	49,23	46,28	0,91	27690,75	0	9,73	52,49	13,61	25,74	4,28	0,03	0,51	0,94	114,38
1059	-10,76	-144,57	-3,68	0,14	0,37	0,48	124,81	22,9	98,79	10,97	0,93	12,43	13,43	56,96	92,55	24,18	0,3	10164	0	23,16	67,42	18,91	69,83	6,57	0,22	0,31	0,54	126,35	6,65	81,79	19,06	0,73	2,69	3,69	85,43	72,91	37,11	0,52	10276,13	0	23,09	67,13	-13,09	-87,68	-4,22	0,18	0,2	0,42	117,39
1060	0,16	1,41	0,19	0,04	0,51	1,1	440,48	85,63	167,35	110,91	0,86	7,72	8,97	15,76	88,85	5,69	0,55	18651,5	4,22	18,83	69,25	0,47	2,08	0,58	0,08	0,63	1,49	443,64	75,3	120,14	121,33	0,74	3,26	4,39	16,08	77,21	6,4	1,28	17155,96	4,26	19,02	75,49	0,1	0,45	0,12	0,11	0,63	1,5	437,57
1061	6,26	12,47	1,72	0,26	1,5	1,87	100,09	25,03	20,25	7,53	0,5	0,99	1,99	58,18	49,79	28,42	0,82	NA	0	14,24	75,74	26,44	39,38	9,28	0,15	1,54	1,75	127,83	25,02	18	3,78	0,33	0,49	1,49	75,08	32,86	118,48	1,13	16360,88	0	17,08	49,59	25,88	33,02	9,11	0,53	4,03	4,19	128,09
1062	-1,74	-3,49	-2,93	0,01	0,47	1,36	615,53	105,3	200,54	203,31	0,49	0,98	2,01	13,61	50,3	8,33	1,23	16258,69	7,61	25,88	75,7	-2,9	-5,68	-3,04	0,02	0,59	1,23	382,68	85,6	130,86	96,75	0,47	0,93	1,96	15,78	49,01	6,19	1,14	15240,81	4,72	19,64	84,89	1,45	2,6	1,41	0,12	0,68	1,35	353,33
1063	0,44	1,11	0,33	0,81	1,47	1,48	271,37	86,64	132,41	1,39	0,6	1,52	2,52	20,69	60,28	2,16	36,2	11174	9,32	15,05	73,1	35,45	46,32	17,22	3,47	4,4	4,43	176,81	35,77	38,29	0,94	0,23	0,31	1,31	70,23	23,48	153,47	31,7	24479,45	0	16,89	40,31	6,26	7,2	4,62	7	10,02	10,07	268,93
1064	-32,67	-38,91	-46,84	2,15	2,74	7,51	523,27	39,7	67,59	326,99	0,16	0,19	1,19	3,64	16,02	-195,91	58,21	3025,37	0	52,06	497,19	8,24	11,01	4,92	2,07	2,46	4,11	217,37	19,85	50,78	84,65	0,25	0,34	1,34	35,38	25,15	35,66	26,94	17311,47	0	16,21	76,92	-2,84	-3,02	-2,15	8,6	9,33	17,2	275,6
1065	0,43	1,11	0,39	0	0,33	1,16	330,43	32,02	84,85	82,06	0,56	1,44	2,58	22,32	61,17	19,11	0,85	26491,28	3,86	19,81	68,8	3,69	10,45	3,21	0	0,45	1,06	316,55	56,15	103,68	77,72	0,61	1,74	2,83	24,74	64,67	20,71	0,85	26833,63	7,17	18,31	63,09	5,72	14,95	4,32	0,01	0,4	0,97	275,03
1066	2,64	3,38	4,04	1,75	4,24	4,24	559,32	231,13	92,83	NA	0,19	0,25	1,28	39,43	21,9	22,84	2,78	13258,44	0	56,38	83,34	1,13	2,01	3,1	0,54	1,93	1,93	997,46	575,72	414,01	NA	0,44	0,77	1,77	26,33	43,65	6,45	3,02	12690,73	0,04	69,06	84,35	5,7	6,2	NA	7,35	12,18	12,18	627,67
1067	0,18	0,33	0,2	0,12	0,49	0,8	398,49	25,72	67,22	21,48	0,45	0,81	1,81	24,51	44,73	4,3	0,95	11091,75	25,64	26,56	83,09	0,93	1,61	0,89	0,05	0,35	0,53	346,61	23,64	79,48	14,53	0,42	0,72	1,72	25,97	41,97	4,59	0,86	10951,94	16,41	23,85	83,87	1,74	2,91	1,6	0,05	0,38	0,66	333,15
1068	0,93	3,21	0,63	0	0,04	0,14	248,6	4,74	100,07	13,32	0,71	2,44	3,44	32,73	70,96	5,39	0,5	7525,51	29,95	21,65	81,33	-2,11	-8,61	-1,47	0,01	0,08	0,24	254,37	11,11	127,22	24,28	0,76	3,09	4,09	22,5	75,53	0,51	0,45	7264,21	24,75	17,19	87,83	0,71	4,13	0,84	0,04	0,32	0,55	428,41
1069	7,35	15,58	4,27	0,31	1,23	1,24	211,84	85,63	93,14	0,81	0,53	1,12	2,12	12,64	52,83	31,64	1,24	NA	0	3,07	21,45	3,53	6,35	2,13	0,81	1,46	1,47	219,13	62,3	96,05	1,03	0,44	0,8	1,8	8,2	44,38	21,11	1,61	35845	0	2,81	29,34	5,66	8,66	5,06	0,92	1,68	1,82	324,88
1070	-19,75	162,56	-4,94	0,07	0,84	0,92	91,35	75,84	97,67	7,78	1,12	-9,23	-8,23	93,87	112,15	-17,61	NA	8642,76	0	28,44	119,17	2,1	-20,51	0,55	0,1	0,92	1,04	94,59	72,74	89,36	11,15	1,1	-10,77	-9,77	102,75	110,24	1,9	-16,49	9317,99	0	26,16	96,42	13,82	303,56	3,21	0,18	1,25	1,35	84,54
1071	16,45	32,69	6,01	0,45	0,88	1,79	133,28	26,04	61,51	57,19	0,5	0,99	1,99	51,82	49,67	39,96	3,33	16340,14	0	12,91	56,94	11,09	21,74	4,33	0,65	1,1	1,9	142,2	29,23	64,93	52,5	0,49	0,96	1,96	46,91	49,01	28,27	4,44	19151	0	13,99	62,08	14,29	24,91	6,07	1,04	1,58	2,83	154,69
1072	3,57	36,65	1,59	0	0,29	0,78	162,62	25,04	69,22	52,09	0,9	9,24	10,27	29,16	90,27	11,57	0,54	26573,15	32,11	11,4	63,95	0,01	0,11	0	0	0,28	0,79	109,9	21,36	61,73	46,6	0,88	7,38	8,36	43,32	88,04	8,38	0,46	27577,72	26,54	13,08	73,17	3,84	21,32	0,9	0	0,28	0,85	85
1073	4,33	5	5,14	0,28	4,52	4,86	433,65	142,95	33,66	11,56	0,13	0,15	1,15	54,46	13,39	56,17	1,45	15886,52	0,01	59,55	84,22	4,95	6,23	5,69	0,06	2,69	2,88	418,95	147,06	56,01	11,09	0,21	0,26	1,26	58,26	20,54	38,71	1,35	17421,28	0	61,37	84,47	5,44	6,59	NA	0,08	3,78	4,08	390,03
1074	24,25	25,72	34,98	11,05	17,58	17,58	526,36	192,8	29,53	NA	0,06	0,06	1,06	24,25	5,69	426,43	NA	NA	0	0	0	15,42	22,36	19,71	1,82	3,21	3,21	465,3	198,78	142,88	NA	0,31	0,45	1,45	15,42	31,05	49,65	NA	NA	0	0	0	16,56	22,9	20,8	2,39	3,61	3,61	457,23
1075	20,57	36,49	5,34	1,51	2,27	2,27	94,75	31,01	40,75	NA	0,44	0,77	1,77	20,57	43,61	47,18	NA	NA	0	0	0	1,44	2,22	NA	0,35	2,59	2,86	94,94	73,75	32,8	8,8	0,35	0,54	1,54	1,44	34,93	4,13	NA	NA	0	0	0	22,33	24,35	NA	7,67	10,82	12,02	260,01
1076	1,01	3,14	2,98	0,23	0,32	0,32	1071,72	63,18	691,14	4,29	0,67	2,09	3,1	19,23	67,74	12,1	0,41	13621,63	0	53,48	151,78	3,03	7,55	7,33	0,05	0,23	0,25	880,31	87,49	481,2	10,27	0,59	1,48	2,49	28,08	59,86	20,26	0,48	16197,1	0	60,59	133,41	1,33	3,25	3,5	0,13	0,34	0,36	958,32
1077	4,13	25,37	3,35	0,79	1,67	1,68	295,86	119,28	172,66	0,66	0,84	5,14	6,14	28,5	83,72	5,34	59,91	33174,08	0	19,75	81,35	3,5	14,02	4,04	1,43	2,75	2,76	421,2	124,43	150,31	1,15	0,75	3,01	4,01	30,75	75,06	5,25	146,97	25174,31	0	31,54	84,04	1,88	5,85	2,21	0,82	3,39	3,41	428,27
1078	8,15	1888,18	2,52	1,08	3,29	3,29	112,88	51,63	30,02	NA	1	230,75	231,82	254,95	99,57	17,08	4,91	25966,47	0	76,32	92,19	13,39	96,91	3,68	0,42	1,44	1,44	100,11	55,5	65,69	NA	0,86	6,23	7,24	295	86,18	23,2	3,32	33404,88	0	77,45	92,3	13,94	50,84	3,41	0,37	1,93	1,93	89,09
1079	-5,37	-25,22	-6,53	0,01	0,41	0,51	443,9	110,72	201,5	30,3	0,75	3,51	4,7	0,62	78,71	-0,67	0,47	22219,87	27,53	7,29	94,82	0,8	3,4	0,84	0	0,4	0,5	379,02	97,53	167,93	24,84	0,73	3,09	4,22	6,97	76,32	7,87	0,46	47153,67	26,9	6,42	44,13	6,65	22,04	6,15	0	0,43	0,6	336,74
1080	-0,88	-0,97	-5,3	1,03	15,02	15,18	2200,02	908,47	64,95	10,63	0,09	0,1	1,1	4,5	8,93	73,61	1,77	44553,98	0	32,4	39,97	0,33	0,35	1,88	0,74	17,16	17,29	2083,24	980,08	59,7	8,09	0,07	0,07	1,07	5,42	6,8	92	1,94	51913,08	0	29,16	35,49	-4,05	-4,26	-19,52	0,42	13,97	14,09	1753,45
1081	36,75	71,96	9,31	1,73	2,56	2,72	57,22	19,05	22,97	3,83	0,49	0,96	1,96	45,9	48,93	83,67	1,65	NA	0	2,32	13,9	-2,37	-10,2	-0,92	0,16	0,83	0,89	140,61	71,32	105,34	5,79	0,77	3,3	4,3	7,18	76,74	3,22	0,75	NA	0	2,6	53,56	-1,22	-4,39	-0,33	0,52	0,82	1	99,52
1082	-2,32	-10,65	-1,8	0,4	1,01	1,09	283,2	128,79	216,91	18,69	0,78	3,59	4,59	21,09	78,2	-2,97	NA	8239,33	0	18,16	104,95	15,65	27,77	3,09	0,48	2,47	2,47	71,92	56,63	28,58	0,06	0,43	0,76	1,77	79,22	43,64	36,51	NA	9095,33	0	12,56	69,26	36,48	48,47	11,68	1,88	4,13	4,16	116,57
1083	-39,93	-118,33	-20,28	0,31	0,71	1,83	185,34	17,44	43,47	49,21	0,66	1,96	2,96	-20,26	66,25	-31,37	1,16	1398	0	9,99	229,63	-27,26	-41,89	-12,8	0,77	1,46	3,41	170,85	19,87	28,94	57,09	0,35	0,54	1,54	-5,08	34,92	-17,18	2,02	2835,4	0	10,41	91,96	-13,69	-16,74	-5	0,5	1,95	4,53	132,97
1084	1,52	2,26	1,12	0,47	1,34	2,26	267,46	46,76	53,76	49,57	32,46	48,06	1,48	5,88	NA	NA	NA	NA	NA	NA	NA	-25,09	-43,08	-16,45	0,5	1,46	2,37	238,67	56,79	64,49	58,87	41,77	71,74	1,72	-19,89	NA	NA	NA	NA	NA	NA	NA	1,03	1,86	0,76	0,68	1,48	2,26	266,18
1085	8,22	36,45	4,39	0,1	1,71	1,76	195,22	50,78	31,51	1,52	0,77	3,42	4,44	71,96	77,46	21,81	0,62	22861,5	20,74	34,09	75,11	3,62	13,62	2,16	0,22	2,22	2,36	217,06	56,74	28,32	3,88	0,73	2,73	3,76	62,21	73,41	16,09	0,67	19482,5	18,92	34,94	79,49	14,79	46,06	9,04	0,35	1,47	1,47	222,45
1086	-8,96	-11,83	-5,85	0,44	0,87	0,87	238,32	13,64	33,36	NA	0,24	0,32	1,32	94,59	24,22	-9,67	0,96	13066,99	7,29	67,62	102,66	-2,12	-2,88	-1,35	0,16	1	1	231,97	31,53	39,46	0,01	0,26	0,36	1,36	102,4	26,23	18,62	0,97	15595,48	5,12	66,61	95,23	-0,07	-0,1	-0,04	0,08	0,76	0,76	234,73
1087	1,88	2,87	0,38	1,57	2,22	2,53	74,18	14,69	18,48	7,18	0,35	0,53	1,53	74,72	34,62	34,12	3,06	9921,8	5,69	14,8	93,72	10,3	13,72	1,97	3,57	4,07	4,29	69,73	7,12	14,28	3,1	0,25	0,33	1,33	85,94	24,97	82,8	6,73	10265,88	0	14,49	83,12	2,81	4,11	0,49	2,84	3,82	3,85	63,56
1088	25,92	116,82	15,83	0,54	1,01	1,32	222,96	59,14	125,92	39,82	0,78	3,51	4,51	44,57	77,81	42,64	1,8	20530,4	18,82	11,39	30,22	43,02	72,89	24,21	1,6	2,05	2,3	204,79	31,37	62,53	17,76	0,41	0,69	1,69	63,23	40,97	126,35	3,14	26361,67	8,43	11,37	24,49	31,84	48,46	21,45	0,6	1,66	1,85	245,26
1089	11,54	31,4	2,39	0,44	1,29	1,29	75,51	32,56	38,36	NA	0,63	1,72	2,72	34,57	63,25	35,14	1,46	16322,8	0	4,76	46,77	13,41	29,86	3,25	1,21	1,92	1,92	88,33	25,34	35,86	NA	0,51	1,14	2,23	44,19	55,09	40,17	2,6	22160,8	0	7,47	53,72	19,54	28,83	6,5	1,8	2,9	2,9	121,04
1090	-0,32	-2,25	-0,33	0,33	1,31	1,38	380,89	75,13	76,58	5,27	0,86	6,02	7,02	30,44	85,76	13,83	1,1	28307,5	0	32,1	71,96	-10,6	-160,73	-8,54	0,14	0,71	0,74	293,11	74,06	130,78	3,58	0,93	14,16	15,16	25	93,4	9,99	0,81	28282,67	0	28,67	69,04	11,37	65,71	7,59	0,2	1,09	1,11	243,04
1091	-7,77	-71,41	-4,68	0,1	0,39	0,88	158,28	43,03	145,65	71,65	0,89	8,18	9,19	-7,77	89,12	-1,4	0,85	NA	0	0	0	4,64	27,69	1,42	0,14	0,38	0,81	111,12	21,75	91,19	40,5	0,83	4,95	5,96	4,64	83,23	20,63	0,56	NA	0	0	0	8,01	32,46	1,86	0,16	0,61	1,09	84,76
1092	0,52	1,91	0,41	16,47	19,73	19,73	282,9	46,1	14,14	NA	0,73	2,64	3,64	0,52	72,55	0,72	NA	NA	0	0	0	-367,31	110,72	-63,42	0,67	1,23	1,23	62,85	27,98	50,72	NA	4,32	-1,3	-0,3	37,64	431,75	-85,08	NA	484,4	0	69,92	1060,53	52,2	-46,61	16,58	1,84	2,58	2,58	115,62
1093	0,4	14,09	0,06	0,31	0,81	1,41	57,98	19,84	40,03	24,52	0,97	33,91	34,91	153,64	97,14	17,72	6,25	6711,43	0	24,34	84,83	1,51	33,18	0,23	0,6	1,09	1,46	55,62	18,47	37,1	13,91	0,95	20,91	21,91	169,66	95,44	1,59	8,13	4336,6	0	25,69	94,73	3,39	38,47	0,41	0,76	1	1,33	43,94
1094	20,22	84,6	5,51	0,1	1,32	1,32	99,47	79,13	65,12	NA	0,76	3,18	4,18	71,67	76,1	29,28	2,08	19587,8	0	14,02	64,1	10,02	31,87	3,56	0,05	1,62	1,62	129,45	107,32	68,24	NA	0,69	2,18	3,18	47,91	68,55	19,62	3,14	17160,22	7,7	13,47	66,57	9,45	23,41	3,08	0,11	1,76	1,76	118,45
1095	-6,45	-45,42	-5,68	0,05	1,36	1,58	321,42	151,83	115,66	25,42	0,86	6,05	7,05	4,29	85,81	-3,59	0,35	-7369,67	0	9,45	-126,32	5,45	28,81	4,76	0,03	1,45	1,6	317,6	157,94	110,83	16,98	0,81	4,28	5,28	17,66	81,07	9,38	0,44	-3401,89	0	10,65	-273,21	-0,51	-2,8	-0,46	0,03	1,68	1,69	322,31
1096	-29,27	-30,01	-84,98	38,3	40,65	40,65	322,29	60,44	25,71	NA	0,02	0,03	1,03	-29,27	2,46	-1189,69	NA	NA	0	0	0	-157,49	4624,71	-34,25	0,5	0,97	0,97	79,16	38,2	80,95	NA	103,41	-3036,47	-29,36	-157,49	103,41	-152,31	NA	NA	0	0	0	-74,47	96,03	-11,79	0,56	0,56	0,56	57,63
1097	6,9	19,74	1,9	0,07	0,89	1,55	100,5	52,21	63,56	42,5	0,65	1,85	2,86	39,49	65,06	10,68	NA	40191	0	8,97	76,9	0,25	0,64	0,07	0,11	0,95	1,65	100,49	50,3	59,95	42,09	0,61	1,59	2,62	36,7	61,84	0,4	NA	22046	0	10,06	95,85	11,23	33,24	3,26	0,23	1,01	1,51	105,55
1098	-17,24	-32,24	-3,06	1,95	2,19	2,19	53,05	6,71	28,94	0	0,47	0,87	1,87	258,72	46,52	0,76	NA	NA	0	48,97	97,71	-44,45	120,39	-53,63	0,19	0,27	0,73	439,13	45,27	593,56	278,89	1,37	-3,71	-2,71	-25,35	136,92	-32,46	NA	NA	0	23,05	-93,83	-41,9	66	-54,14	0,12	0,14	0,45	470,32
1099	-38,18	-39,93	-1290,1	17,77	17,77	19,87	12334,11	NA	534,65	1134,75	0,04	0,05	1,05	-36,01	4,39	-868,67	NA	NA	0	73,27	-6,17	-89,3	-97,4	-439,89	3,65	3,65	10,89	1793,15	NA	147,54	1082,04	0,08	0,09	1,09	-89,3	8,32	-1073,33	NA	NA	0	0	0	-45,53	-78,9	-71,12	0,4	0,99	2,36	568,55
1100	13,97	32,93	21,26	0,08	0,35	0,41	555,6	85,85	314,55	19,78	0,58	1,36	2,36	31,66	57,58	25,16	0,56	25260,6	0	26,94	55,24	8,84	18,55	16,78	0,1	0,56	0,62	690,94	166,91	356,57	20,93	0,52	1,1	2,1	26,03	52,34	21,65	0,71	13100,33	0	32,63	94,19	17,16	26,83	34,17	0,91	0,92	1,02	724,9
1101	13,42	23,53	11,98	0,61	0,93	0,94	326,01	33,2	101,78	0,8	0,38	0,67	1,75	37,79	43	77,82	0,9	30819,82	2,08	21,77	43,18	7,78	11,5	9,15	0,54	1,01	1,02	428,28	51,84	108,58	0,82	0,29	0,43	1,48	29,48	32,37	75,41	0,96	31837,83	0	25,53	48,08	17,66	26,89	17,7	0,16	0,78	0,79	364,79
1102	-13,38	-21,92	-5,19	0,06	0,78	1,19	141,59	34,19	37,69	20,05	0,39	0,64	1,64	123,66	38,95	-7,92	1,05	NA	7,62	53,16	107,68	-25,73	-57,38	-8,87	0,09	0,48	0,94	125,52	20,46	53	25,23	0,55	1,23	2,23	132,55	55,15	-25,09	0,88	NA	3,61	37,7	74,13	-20,28	-76,93	-10,26	0,1	0,82	1,28	184,27
1103	-2,78	-8,54	-1,67	0	0,4	1,05	219,21	57,11	90,91	93,85	0,67	2,07	3,07	2,56	67,47	-0,36	1,08	27140,57	24,68	3,21	116,01	-1,71	-4,46	-0,86	0	0,49	1,08	182,49	53	51,57	65,64	0,62	1,6	2,6	4,47	61,58	2,28	1,13	54422,08	32,33	3,1	52,8	4,51	11,01	2,59	0,59	0,85	1,19	208,52
1104	7,67	9,45	6,61	0,45	6,21	6,21	314,64	275,94	47,88	0,03	0,19	0,23	1,23	39,2	18,81	53,65	21,52	NA	0	27,18	69,25	1,68	2,32	1,5	0,29	3,9	3,9	326,42	289,39	80,11	0,05	0,28	0,38	1,38	34,12	27,7	12,58	26,13	NA	0	29,1	77,02	2,8	3,9	NA	0,36	3,69	3,84	307,28
1105	5,18	12,28	4,82	0,8	2,62	2,72	339,65	59,79	32,84	3,41	0,34	0,8	2,37	31,46	57,77	86,53	0,9	26792,88	18,46	24,45	49,57	8,11	16,81	6,55	1,29	2,42	2,5	293,97	55,16	48,76	3,93	0,34	0,7	2,07	39,91	51,79	98,25	1,11	27371,12	13,23	25,69	54,78	6,94	19,62	NA	0,1	0,3	0,31	455,26
1106	16,83	16,53	2,86	-33,14	-52,59	-54,93	62,11	49,29	-1,12	2,64	-0,02	-0,02	0,98	33,99	-1,82	-924,29	NA	NA	0	2,92	50,5	460,33	-445,08	7,4	-2,08	-0,3	0,49	5,85	42,78	11,77	9,39	2,03	-1,97	-0,97	460,33	203,43	226,29	NA	NA	0	0	0	30,64	159,13	NA	1,09	1,02	1,24	NA
1107	-1,32	-9,39	-0,72	0	0,29	1,13	197,12	40,27	78,07	122,6	0,76	5,38	7,09	50,32	85,89	2,3	0,93	12393,59	33,52	27,89	168,7	2,22	14,41	1,02	0	0,29	1,15	167,92	35,45	76,16	109,07	0,77	5,01	6,5	58,7	84,61	7,09	1,25	19255,08	29,05	26,06	111,99	2,1	25,56	3,86	0	0,71	1,42	668,49
1108	45,99	-209,73	4,83	0,6	0,79	0,79	38,38	8,66	44,14	NA	1,22	-5,56	-4,56	304,22	121,93	37,72	NA	9558,67	0	27,15	71,34	135,4	-33,78	7,88	0,11	0,18	0,18	21,19	6,91	104,87	NA	5,01	-1,25	-0,25	634,87	500,81	27,04	NA	16956	0	29,07	72,98	12,82	64,13	NA	0,23	1,19	1,24	134,05
1109	0,03	0,04	0,03	2,41	11,26	11,26	278,75	216,09	24,43	NA	0,14	0,17	1,17	92,54	14,2	0,23	NA	4767	0	70,65	98,8	-16,56	-30,4	-16,97	0,24	2,32	2,32	373,16	330,1	159,16	NA	0,46	0,84	1,84	86,98	45,54	-36,36	NA	5459	0	106,14	116,66	-10,86	-18,15	-7,12	0,6	3,84	3,84	238,51
1110	5,44	29,26	5,18	0,3	0,45	1,63	347,01	7,14	48,27	57,62	0,81	4,37	5,37	22,1	81,39	16,82	1,04	47780,34	0	15,83	48,95	-0,45	-3,14	-0,45	0,12	0,23	1,17	359,99	6,59	58,84	56,47	0,86	5,97	6,97	15,57	85,66	7,46	0,99	33638,94	0	15,84	73,46	3,62	19,64	3,2	0,29	0,41	1,24	322,47
1111	11,29	11,93	6,75	18,91	18,91	18,91	104,04	NA	11,38	NA	0,05	0,06	1,06	11,29	5,29	213,56	NA	NA	0	0	0	33,4	42,16	9,73	5	5	5	106,08	NA	20,96	NA	0,21	0,26	1,26	33,49	20,79	160,64	NA	NA	0	0,03	0,22	18,58	19,77	7,75	19,08	19,08	19,08	151,85
1112	1,24	4,2	1,44	0,01	1,04	1,38	421,51	159,27	59,17	53,67	0,54	1,83	3,38	29,55	70,39	13,45	0,94	19293,11	37,21	32,69	80,46	0,19	0,48	0,18	0,06	1,1	1,79	334,73	86,52	62,6	57,8	0,42	1,06	2,5	35,02	60,01	25,25	1,02	16954,22	20,9	32,02	81,25	1	2,23	0,87	0,09	1,11	1,88	317,23
1113	0,03	0,94	0,03	0,03	0,85	0,89	406,8	312,41	295,1	15,29	0,97	30,8	31,82	4,51	96,86	1,28	0,32	9585,5	21,47	4,99	90,32	-1,9	-34,74	-2	0,07	0,61	0,66	383,42	178,72	143,38	14,02	0,95	17,26	18,26	13,05	94,52	2,82	0,28	22987	49,24	15,75	71,39	0,06	2,12	0,04	0,07	0,79	0,81	232,68
1114	28,67	31,63	32,9	9,98	11,01	14,55	418,83	7,93	7,74	27,82	0,02	0,03	1,1	43,09	9,38	1921,43	1,25	156362,38	0	16,55	21,4	23,53	28,01	36,24	0,77	0,93	1,45	560,74	6,72	54,4	28,91	0,12	0,14	1,19	31	16,01	308,44	1	164891,15	0	11,51	14,81	19,83	23,89	33,71	1,93	2,1	2,49	618,81
1115	18,38	57,18	7,68	1,08	2,46	2,9	152,52	23,29	16,81	7,45	0,51	1,6	3,11	79,38	67,85	72,42	1,1	33842,41	12,14	25,49	58,44	10,34	38,66	6,73	0,49	1,32	1,52	236,94	36,93	44,37	9	0,67	2,51	3,74	48,83	73,26	31,26	1,05	33316,42	38,28	25,06	60,53	12,66	44,76	10,7	0,48	0,74	0,85	307,43
1116	8,8	20,81	34,78	8,68	11,39	11,39	1442,52	135,44	49,91	NA	0,58	1,36	2,36	8,8	57,7	17,42	1,64	NA	0	0	0	-6,38	-17,32	-7,27	0,67	1,37	2,23	414,5	69,32	98,98	86,15	0,63	1,71	2,71	-6,38	63,13	14,27	1,64	NA	0	0	0	3,44	9,88	2,01	0,49	0,95	1,65	212,79
1117	1,02	1,49	0,41	0,73	3,05	3,39	146,33	90,47	39,31	13,52	0,32	0,46	1,46	12,99	31,58	7,84	8,89	30101,72	0	4,8	77,77	-3,74	-5,43	-1,77	0,29	2,49	3,33	171,88	101,32	47,14	40,15	0,3	0,44	1,45	9,88	31,03	-8,1	9,13	23078,19	0	6,43	111,15	-0,09	-0,13	-0,04	1,06	2,97	3,57	145,69
1118	4,25	34,73	1,34	0,21	0,73	0,85	114,61	39,61	76,07	9,72	0,88	7,17	8,17	18,93	87,76	23,78	0,75	42071,07	2,98	4,61	37,02	8,46	40,73	3,14	0,4	0,75	0,89	135,28	31,78	90,3	12,61	0,79	3,81	4,81	19,98	79,23	26,38	0,81	34193,44	2,05	4,28	31,09	6,83	27,81	2,61	0,13	0,56	0,92	138,82
1119	1,19	2,45	0,23	0,21	0,82	1,13	69,51	16,7	29,42	9,3	0,51	1,05	2,05	226,82	51,26	18,16	1,15	11123,42	0	42,97	95,22	2,43	4,74	0,48	0,29	0,81	1,15	71,31	16,11	31,1	10,7	0,49	0,95	1,95	225,88	48,81	19,62	1,19	11391,02	0	43,78	95,12	-1,78	-3,89	-0,38	0,17	0,71	0,98	76,96
1120	9,76	17,67	7,57	0,28	0,55	1,52	283	29,96	110,92	109,06	0,45	0,81	1,81	28,5	44,77	38,69	1,59	12898,25	0	14,53	48,19	2,71	4,54	2,31	0,32	0,6	1,64	310,31	34,87	123,18	129,66	0,4	0,67	1,67	22,32	40,29	29,49	1,79	NA	0	16,71	92,02	0,64	1,11	0,54	0,24	0,58	1,64	307,75
1121	1,45	106,64	0,9	0,12	1,14	1,16	226,13	120,1	117,36	2,61	0,99	72,52	73,52	25,56	98,64	23,01	1,19	27465,87	7,3	14,94	37,51	8,52	85,83	5,48	0,14	1,12	1,13	233,78	129,29	131,8	1,66	0,9	9,07	10,07	32,92	90,07	16,86	1,19	20531,27	4,8	15,67	49,08	6,49	41,69	4,04	0,18	1,05	1,07	226,94
1122	1,8	8	0,81	0,21	0,71	0,78	165,4	57,57	113,81	8,39	0,78	3,45	4,45	30,39	77,55	11,76	0,67	9634,6	1,26	12,96	69,5	2,22	9,91	1,15	0,34	0,87	0,9	188,05	59,13	78,82	2,6	0,78	3,45	4,45	26,76	77,55	12,59	0,88	10381,4	32,45	12,68	61,44	1,72	6,77	0,77	0,09	0,67	0,67	162,1
1123	3,5	15,03	1,87	0,02	0,52	1,21	195,37	70,21	86,91	96,93	0,76	3,26	4,3	70,64	76,73	10,49	2,06	12554	26,72	35,94	83,59	3,56	22,09	2,29	0	0,62	1,13	234,33	114,9	125,6	97,09	0,84	5,19	6,21	60,01	83,91	7,71	2,13	13722,33	26,15	36,35	84,72	2,99	17,75	NA	0,07	0,62	1,2	222,8
1124	5,05	19,07	4,28	0,76	1,01	1,01	309,83	56,09	223,98	NA	0,74	2,78	3,78	11,43	73,54	26,33	1,02	17464	0,02	5,42	21,86	-15,05	-76,78	-15,97	0,92	1,03	1,03	386,31	35,09	305,93	NA	0,8	4,1	5,1	-4,17	80,4	2,66	1,16	8432	0,01	11,54	58,91	-7,98	-2107,35	-8,09	0,64	1,01	1,01	369,18
1125	6,37	13,94	6,46	0,09	0,56	1	154,18	67,89	100,95	63,46	0,54	1,18	2,19	44,62	54,32	17,3	0,93	9729,09	12,04	38,8	77,56	1,14	106,43	0,93	0,01	0,68	0,97	297,42	58,23	53,05	25,3	0,99	92	93,14	50,64	98,93	11,44	0,97	24843,48	13,83	40,45	78,06	2,6	69,66	2,03	0,07	0,67	1,04	284,03
1126	0,13	0,23	0,05	-0,03	1,41	1,46	137,13	78,07	54,51	2,69	0,41	0,71	1,71	46,2	41,49	5,72	2,74	14515,77	0	17,31	119,75	-0,44	-0,65	-0,19	0	0,77	0,82	159,72	38,32	49,97	2,47	0,33	0,49	1,49	56,17	32,77	6,55	2,75	11513,38	0	24,84	160,41	-5,86	-7,18	-1,71	0,12	1,75	4,3	106,57
1127	11,32	42,39	10,85	0,28	0,48	0,98	349,76	48,97	170,08	119,88	0,73	2,74	3,74	24,38	73,29	22,71	0,94	21216,2	19,92	12,52	37,2	6,68	25,56	7,08	0,26	0,41	0,82	385,57	41,35	138,26	112,53	0,74	2,82	3,82	17,06	73,85	15,91	0,68	18562,33	35,54	10,99	38,64	1,25	4,26	1,37	0,29	0,43	0,81	400,42
1128	0,34	-2,39	0,14	0,02	0,51	0,52	155,92	80,16	166,86	2,42	1,14	-8,12	-7,12	158,07	114,05	9,2	-0,3	5679,19	0	67,38	182,86	7,83	677,24	2,02	0,3	0,83	0,83	93,91	44,9	79,78	0,12	0,99	85,55	86,55	93,79	98,84	15,68	0,26	11579,69	4,84	22,18	81,86	12,97	91,51	1,9	0,13	0,94	0,94	53,43
1129	6,69	11,93	4,09	1,37	1,85	1,88	223,29	45,7	74,86	2,72	0,44	0,78	1,78	24,16	43,94	23,45	2,94	8550	8,86	10,69	76,15	0,18	0,45	0,12	0,38	1,46	1,47	239,78	150,4	76,74	2,1	0,6	1,48	2,48	11,61	59,6	6,1	3,11	9699,67	26,41	7,53	61,19	-0,1	-0,28	-0,05	0,06	1,33	1,35	166,61
1130	4,26	9,47	5,14	0,13	0,53	0,95	440,63	86,47	123,34	93,73	0,55	1,22	2,22	28,04	55,02	17,95	0,94	14325,36	22,23	28,71	65,57	1,23	2,47	1,08	0,18	0,59	1	320,58	59,42	79,04	59,37	0,5	1,01	2,01	30,43	50,31	15,28	0,99	14793,32	20,19	25,72	70,38	-2,97	-5,77	-2,79	0,1	0,55	1,11	342,89
1131	13,38	28,22	15,82	0,05	0,4	1,04	431,6	71,35	206,74	134,03	0,49	1,03	2,11	22,79	52,59	35,58	0,96	44495,64	0	11,13	32,75	12,42	29	14,28	0,22	0,44	1,05	418,74	48,43	224,83	139,17	0,55	1,28	2,34	21,6	57,18	30,01	0,99	47652,21	0	10,56	32,43	12,47	24,18	14,62	0,26	0,54	1,16	426,97
1132	1,46	2,93	0,51	0,44	1,99	2,13	126,58	86,41	55,73	8,41	0,5	1,01	2,01	112,36	50,23	14,39	17,29	17670,2	0	38,46	75,31	34,07	49,1	14,75	1,04	3,55	3,78	157,59	98,89	39,35	8,84	0,31	0,44	1,44	117,51	30,61	129,44	18,43	20109,8	0	36,12	70,15	4,61	6,83	2,46	0,8	2,55	2,78	194,22
1133	0,12	4,79	0,38	0,33	0,55	0,7	1173,34	225,88	1024,35	155,27	0,96	38,45	40,16	6,47	97,51	3,81	0,07	17690,69	0	20,4	69,85	0,02	0,06	0,09	0,08	0,41	0,61	1541,77	280,69	868,81	174,45	0,65	1,98	3,02	5,09	66,85	4,36	0,51	16270,51	0	21,48	72,41	0,33	0,9	1,29	0,41	3,92	6,13	1443,92
1134	9,47	21,83	15,72	0,3	0,87	0,92	605,45	192,19	337,29	17,99	0,56	1,3	2,3	9,47	56,6	20,38	0,9	NA	0	0	0	6,84	12,19	6,02	0,94	1,12	1,18	320,06	24,46	138,52	7,78	0,44	0,78	1,78	6,84	43,87	30,67	1,17	NA	0	0	0	2,48	22,39	4,93	0,24	0,29	0,31	722,3
1135	1,46	15,08	2,5	0,04	1,66	1,88	625,91	361,03	111,04	50,06	0,9	9,34	10,35	4,06	90,33	2,27	1,77	21358,27	24	4,46	55,21	0,53	6,66	1,32	0,01	0,67	0,97	914,82	143,09	59,22	65,86	0,62	7,88	12,68	2,39	92,11	5,72	0,54	38420	17,31	4,69	33,37	1,11	12,96	3,09	0,02	0,77	1,15	1014,05
1136	1,69	3,23	1,52	0,28	0,53	0,99	328,33	22,77	91,38	42,91	0,48	0,91	1,91	25,03	47,58	10,63	0,98	11453,2	14,66	20,99	69,74	1,64	3,05	1,31	0,49	0,7	1,3	291,18	15,75	73,46	44,51	0,46	0,86	1,86	29,37	46,32	13,52	1,1	12405,73	9,41	22,18	77,06	5,65	10,72	4,38	0,13	0,62	1,13	282,43
1137	-6,68	-11,62	-8,4	0,01	0,65	0,73	459,01	110,6	173,39	13,34	0,43	0,74	1,74	3,12	42,54	-9,68	0,85	13584,61	0	12,32	125,17	-9,88	-21,85	-11,08	0,01	0,64	0,69	408	127,53	200,94	10,67	0,55	1,21	2,21	-0,61	54,77	-11,6	0,75	11842,07	0	10,39	147,98	-14,94	-38,06	-15,16	0,01	0,46	0,51	369,52
1138	-1,6	-20,35	-0,55	0,07	0,35	0,7	124,69	30,5	64,6	38,98	0,92	11,72	12,72	96,61	92,14	25,25	0,25	17204,83	37,46	33,55	73,45	-0,02	-0,63	-0,01	0,95	1,05	1,05	100,92	9,3	95,26	NA	0,96	24,91	25,91	18,37	96,14	3,53	NA	29522	0	5,1	48,67	12,83	28,55	NA	1,55	1,82	1,82	82,76
1139	-6,39	-28,13	-5,56	0,08	0,41	1,08	317,54	23,16	70,4	47,49	0,77	3,4	4,4	60,23	77,29	0,41	0,39	12676,56	0	57,95	83,97	19,86	46,81	21,89	0,74	1,77	2,67	401,3	47,79	46,39	42,45	0,56	1,32	2,36	46,92	57,59	46,92	1,12	31525	0	29,84	41,42	12,27	19,59	12,98	1,01	2,88	3,81	385,19
1140	-12	-16,71	-18,6	0,19	4,93	5,44	565,7	155,37	35,35	18,21	0,28	0,39	1,39	-4,53	28,15	3,17	1,24	13280,93	0	11,58	74,76	-15,77	-24,16	-31,89	0,08	2,97	3,37	735,94	239,06	88,67	35,37	0,35	0,53	1,53	-7,51	34,72	-6,18	1,27	7765,88	0	16,7	117,01	-2,42	-3,11	-3,49	0,17	2,16	2,34	525,5
1141	44,76	95,87	22,51	0,7	2,2	2,2	183,55	92,79	61,63	NA	0,53	1,14	2,14	67,36	53,31	95,25	2,69	104372,67	0	11,37	27,33	21,35	95,49	11,54	0,14	1,22	1,22	196,75	138,92	129,08	NA	0,78	3,47	4,47	36,69	77,64	34,2	1,78	51774,14	0	8,29	30,64	14,47	91,99	8,45	0,37	1,02	1,02	212,65
1142	-12,22	-13,78	NA	8,84	8,84	8,84	NA	NA	NA	NA	0,11	0,13	1,13	-12,22	11,31	-108,06	NA	NA	0	NA	0	8,01	22,02	1,98	0,58	1,57	1,57	90,2	55,99	56,77	NA	0,64	1,75	2,75	8,01	63,65	12,58	NA	NA	0	0	0	3,61	26,31	NA	0,16	1,17	1,17	273,33
1143	0,31	0,5	0,61	0,02	0,24	0,74	726,02	58,26	189,21	135,49	0,39	0,64	1,64	6,47	38,95	5,07	0,86	23258,04	12,27	12,27	59,85	0,76	1,19	1,49	0	0,24	0,68	713,84	58,78	186,08	113,14	0,36	0,57	1,57	7,26	36,18	10,05	0,85	26501,78	9,3	12,75	55,23	1,05	1,57	2,57	0	0,5	1,09	892,23
1144	-0,95	-4,29	-0,98	1,25	1,25	1,29	373,46	0,38	286,32	11,19	0,78	3,49	4,49	-0,95	77,73	-1,23	NA	NA	0	0	0	9,96	11,59	1,13	6,01	6,04	7,08	41,29	0,17	5,75	6,06	0,14	0,16	1,16	9,96	14,09	70,67	NA	NA	0	0	0	11,54	26,09	8,58	1,08	1,56	1,78	270,65
1145	3,39	6,04	4,44	0,21	0,55	1,09	478,81	34,46	82,47	55,52	0,41	0,73	1,78	33,59	43,93	19,08	0,97	28046,61	21,65	39,62	75,16	2,21	3,81	2,95	0,01	0,43	1,17	485,31	40,36	58,1	71,72	0,41	0,71	1,73	30,53	42,07	19,36	1,02	25776,89	27,25	37,76	77,15	7,53	11,36	9,56	0,59	1,27	2,41	461,91
1146	4,21	8,17	2,54	1,56	2,05	2,12	219,73	28,1	56,8	3,65	0,48	0,94	1,94	40,04	48,43	42,18	1,67	13182,5	0	21,56	79,31	2	3,75	0,74	0,9	1,95	2,03	134,67	49,57	47,32	3,54	0,47	0,88	1,88	66,89	46,71	38,76	2,33	25550	0	24,01	74,54	-1,39	-2,61	-0,57	0,82	0,96	1,97	150,35
1147	0,95	7,46	0,44	0	0,23	0,82	171,38	26,45	108,66	68,76	0,87	6,88	7,88	17,78	87,31	6,88	0,73	36614,13	9,79	7,9	63,3	4,53	28,85	2,03	0	0,25	0,83	162,97	27,88	94,46	64,02	0,84	5,37	6,37	18,46	84,3	10,37	0,74	34781,56	14,86	6,24	53,71	4,43	24,33	1,95	0	0,21	0,72	160,56
1148	0,27	0,61	0,26	0,02	0,24	1,38	351,87	39,52	84,45	200,47	0,54	1,2	2,24	10,06	55,27	15,59	1,56	8344,85	25,89	9,43	71,88	0,26	0,61	0,28	0,02	0,22	1,39	404,98	39,76	73,09	240,03	0,57	1,37	2,39	9,65	58,21	13,43	1,66	7249,24	32,22	10,45	74,31	0,23	0,59	0,27	0,04	0,19	1,41	423,55
1149	-2,19	-2,73	-4,44	1,4	1,83	3,02	740,76	40,86	94,21	113,5	0,2	0,25	1,25	22,24	19,96	-1,46	1,41	19990,43	0	49,57	90,42	4,71	5,5	8,56	2,79	3,73	5,43	661,14	43,35	46,11	79,53	0,14	0,17	1,17	34,16	14,3	45,58	1,49	21500,88	0	53,49	80,9	0,21	0,25	0,34	3,54	5,36	6,63	583,99
1150	5,18	15,29	3,87	0,09	0,92	1,18	272,61	62,03	74,5	19,57	0,66	1,95	2,95	48,2	66,14	21,33	1,05	23302,13	4,06	32,13	71,05	4,06	10,44	2,29	0,35	1,05	1,34	205,33	40,36	54,9	16,69	0,61	1,57	2,57	55,04	61,09	21,45	1,14	24762,1	1,97	28,75	76,99	0,64	1,38	0,32	0,13	0,9	1,28	184,71
1151	22,48	-426,73	12,88	0,01	0,59	0,6	209,22	121,44	210,33	1,91	1,04	-19,71	-18,98	76,14	105,27	25,37	-0,13	28048,53	0	30,76	63,49	-11,49	-118,92	-6,65	0,14	0,56	0,56	210,64	70,27	168,03	0,69	0,84	8,74	10,35	53,7	90,34	-8,35	0,27	18185,75	0	37,72	104,22	-5,53	-979,81	-3,99	0,05	0,42	0,43	262,71
1152	44,83	48,13	42,64	2,84	5,46	5,46	347,18	60,45	23,06	NA	0,07	0,07	1,07	51,72	6,85	737,81	1,48	100453,17	0	6,56	10,1	30,01	30,5	32,95	8,48	27,54	27,54	399,67	119,4	6,26	NA	0,02	0,02	1,02	34,85	1,62	2221,23	1,75	99545,17	0	5,32	9,76	29,69	31	NA	6,3	13,72	13,72	466,14
1153	2,57	5,27	1,15	1,21	2,09	2,18	163,52	34,32	39	3,75	0,51	1,05	2,05	18,6	51,23	71,39	1,62	20364,75	10,24	7,18	27,66	6,12	10,2	2,48	0,8	1,44	1,52	147,59	36,98	57,86	4,69	0,4	0,67	1,67	24,89	40	96,8	1,53	19728,75	0	7,61	30,25	15,26	19,79	5,97	1,1	2,35	2,58	142,54
1154	20,05	24,43	9,51	1,34	2,35	3,59	173,11	30,64	30,2	37,88	0,18	0,22	1,22	74,66	17,94	136,27	2,3	18080	0	25,9	68,58	22,14	24,66	10,2	1,28	4	6,16	167,73	44,33	16,28	35,59	0,1	0,11	1,11	79,37	10,23	269,5	2,33	18835,17	0	26,37	65,42	58,88	67,99	32,83	1,68	5,85	6,28	202,98
1155	-12,62	132,83	-4,64	0,08	0,57	0,59	134,07	68,34	137,29	1,91	1,1	-11,52	-10,52	9,74	109,5	-1,11	-0,1	30616,5	0	8,22	59,32	-9,38	45,09	-2,68	0,37	0,68	0,76	104,12	27,27	89,62	7,41	1,21	-5,81	-4,81	10,64	120,81	3,01	0,37	2945,71	0	5,73	65,58	-0,71	1,71	-0,1	0,07	0,94	0,94	51,01
1156	11,14	11,54	14,22	13,83	19,92	21,3	465,78	71,96	11,81	16,58	0,03	0,04	1,04	30,06	3,43	443,13	2,14	23798,22	0	24,14	50,61	7,53	7,83	11,57	15,05	19,04	19,45	559,8	68,53	17,17	7,19	0,04	0,04	1,04	24,68	3,9	307,71	2,43	23692,46	0	26,39	54,28	12,11	13,21	13,92	5,18	7,59	8,29	418,47
1157	1,18	4,79	0,43	0,16	1,29	1,33	132,19	110,21	98,3	4,07	0,75	3,07	4,07	3,04	75,44	1,56	NA	2744	0	0,68	40,63	2,15	6,74	0,57	0,48	1,41	1,47	96,9	60,48	65,2	3,99	0,68	2,13	3,13	2,15	68,09	3,16	NA	NA	0	0	0	1,93	16,28	0,98	0,05	1,05	1,09	184,13
1158	0,19	0,32	0,13	0	1,18	1,39	252,19	85,15	54,21	15,04	0,42	0,71	1,71	42,94	41,63	30,63	1,17	26285,45	12,57	29,54	78,42	-6,27	-11,23	-4,59	0,01	1,21	1,43	266,62	109,21	53,58	20,1	0,44	0,79	1,79	39,68	44,15	15,94	1,24	22951,55	16,44	33,66	91	-8,81	-15,5	-6,18	0,08	1,3	1,5	255,3
1159	9,63	12,92	6,64	0,02	1,4	1,74	251,82	75,51	54,83	18,81	0,25	0,34	1,34	19,61	25,5	75,46	1,24	48787,59	0	6,89	33,24	14,16	21,83	7,18	0,04	0,86	1,2	184,51	46,34	56,65	20	0,35	0,53	1,54	27,09	35,13	72,84	1,08	56589,2	0	6,55	31,98	10,94	17,79	5,03	0,02	0,75	1,07	167,38
1160	0,22	21,73	0,16	0,28	0,87	0,98	257,3	147,2	247,13	27,35	0,99	96,46	97,46	31,84	98,97	2,38	0,29	12565,67	0	22,29	95,34	2,95	78,64	3,26	0,49	0,99	1,02	402,32	186,91	377,64	12,74	0,96	25,64	26,64	33,31	96,25	5,01	1,39	13934,08	0	33,56	82,71	7	88,69	NA	0,44	1,01	1,09	338,39
1161	-2,74	-12,6	-1,89	0,03	0,53	0,77	251,84	96,73	178,86	46,09	0,78	3,6	4,6	18,52	78,27	4,09	0,56	21358,83	5,46	14,67	78,58	-20,65	-97,7	-14,38	0,07	0,74	1,09	253,54	98,23	145,45	50,29	0,79	3,73	4,73	-0,03	78,87	-19,62	1,15	6621,8	19,95	14,36	306,9	6,71	27,09	3,12	0,04	0,71	1,01	169,08
1162	6,7	20,1	6,6	0,15	1,21	1,37	359,61	249,58	236,3	38,89	0,67	2	3	8,75	66,67	13,52	3,9	41543,5	0	2,02	15,69	7,61	27,07	7,14	0,74	1,15	1,34	341,51	99,24	242,75	47,68	0,72	2,56	3,56	8,79	71,89	12,56	8,08	89786,5	0	1,1	7,26	18,77	35,39	12,03	1,41	1,82	2,02	233,31
1163	22,04	89,75	13,63	0,36	1,02	1,02	225,69	111,05	167,86	0	0,75	3,07	4,07	29,75	75,44	33,9	1,08	11712,43	0	4,77	19,54	14,09	41,63	NA	0,61	1,25	1,25	222,96	93,17	145,6	0,39	66,15	195,42	2,95	36,15	66,15	36,77	1,97	5163,13	0	9,8	30,91	0,75	2,87	0,51	0,39	0,85	0,85	249,85
1164	27,95	81,85	26,01	0,6	1,27	1,28	339,69	147,29	219,8	1,19	0,66	1,93	2,93	92,7	65,86	42,43	NA	NA	0	60,26	-1698,04	2,46	9,25	1,11	0,55	1,24	1,24	164,43	79,36	115,49	0,43	0,73	2,76	3,76	101,1	73,4	3,35	NA	NA	0	44,56	228,09	20,48	65,07	12,09	0,27	1,34	1,36	214,96
1165	20,17	22,13	20,52	4,06	6,57	7,33	371,33	68,92	27,52	21,36	0,09	0,1	1,1	29,61	8,82	403,64	2,07	77888,25	0	9,6	18,47	22,12	23,32	19,56	4,26	11,59	13,31	321,93	115,39	15,74	27,48	0,05	0,05	1,05	32,82	5,12	832,4	2,8	82876,55	0	9,46	18,97	33,06	35,12	29,14	5,14	14,39	15,98	320,79
1166	-0,37	-1,35	-0,11	0,07	1,17	1,28	111,2	79,49	72,34	8,52	0,72	2,64	3,64	66,46	72,52	3,48	1,92	10268,89	0	20,36	92,79	-23,39	-241,44	-6,4	0,05	0,89	1,01	99,68	68,29	81,4	10,12	0,9	9,3	10,32	64,08	90,31	-23,77	0,73	10633,43	0	23,95	125,3	1,87	15,57	0,96	0,07	0,9	0,97	187,28
1167	13,48	15,33	23,11	6,32	8,08	8,22	625,65	131,23	74,47	10,13	0,12	0,14	1,14	26,81	12,07	123	208,97	23781,25	0	22,86	43,2	14,65	15,94	22,45	15,24	19,42	19,44	557,91	112,34	26,86	0,52	0,05	0,05	1,09	27,05	8,08	321,74	17,79	24573,64	0	19	37,91	13,2	14,49	19,07	11,8	14,18	14,2	525,9
1168	3,57	9,75	1,78	0,03	1,01	1,57	182,03	111,63	81,71	64,56	0,63	1,73	2,73	19,92	63,41	11,32	NA	9468,3	17,78	8,16	55,09	0,97	3,63	0,49	0,06	0,97	1,36	184,08	120,77	106,05	52,35	0,73	2,73	3,73	8,98	73,19	1,41	50,2	7702	14,64	4,05	67,1	0,07	0,23	0,05	0,01	0,81	1,47	261,12
1169	4,03	6,7	3,63	1,2	1,93	2,61	329,21	73,54	101,01	69,27	0,34	0,57	1,66	37,04	39,88	20,18	3,24	18054,49	0	29,78	81,65	4,45	7,34	4,06	0,86	1,81	2,4	332,68	101,71	106,53	63,72	0,35	0,58	1,65	36,75	39,46	21,55	2,77	19192,93	0	29,53	78,9	4,79	7,1	4,14	2,09	2,76	3,81	314,46
1170	1,39	4,79	1,18	0,14	1,03	2,33	310,88	97,56	64,13	145,76	0,71	2,45	3,45	62,66	71	5,15	3,94	11836,9	39,03	52,19	88,82	0,58	1,96	0,5	0,2	1,07	2,35	316,1	93,73	59,3	140,4	0,71	2,39	3,39	62,74	70,53	4,37	3,41	12699,64	34,55	53,98	91,67	1,15	3,8	1,08	0,09	0,94	2,04	339,86
1171	5,34	-17,8	8,98	0,23	0,9	0,91	614,08	429,33	637,67	7,04	1,3	-4,33	-3,33	11,49	129,99	4,72	-1,4	3399,8	0	10,35	404,31	3,38	86,95	1,17	0,7	0,97	1	126,06	31,93	119,04	3,24	0,96	24,72	25,72	18,59	96,11	7,37	0,94	19246	0	5,27	65,84	-28,77	113	-48,41	0,94	1,35	1,41	612,52
1172	0	0	NA	0,05	0,67	4,55	284,06	34,63	27,06	224,89	0,23	0,3	1,3	11,12	23,35	12,1	11,24	7898,63	10,72	8,65	84,73	0	0	NA	0,05	0,3	3,6	229,8	12,76	36,77	198,02	0,29	0,41	1,41	13,49	29,06	12,8	12,77	10448,5	9,82	8,52	68,77	0	0	NA	0,03	0,43	3,25	169,14
1173	-22,1	-80,75	-42,14	0,23	0,87	1,37	695,88	316,78	493,63	247,8	0,73	2,65	3,65	12,47	72,62	-29,59	17,57	-15399,8	0	65,91	-108,32	-0,47	-1,61	-0,89	0,15	0,9	1,41	686,71	357,83	472,4	243,51	0,71	2,42	3,42	11,83	70,76	0,46	18,61	-12844	0	23,21	-70,98	1,2	4,21	NA	0,11	0,74	1,28	975,47
1174	0,29	0,45	0,32	0,2	1,28	1,68	396,8	102,04	43,56	38,47	0,31	0,49	1,55	7,45	35,55	18,53	1,19	33332,65	13,04	7,79	47,1	9,29	13,7	7,4	0,12	1,18	1,83	290,08	65,41	44,81	40,53	0,28	0,41	1,47	18,06	32,2	65,37	1,2	54802,81	5,79	6,99	31,26	0,09	0,12	0,07	0,15	1,34	2,19	268,43
1175	0,32	1,81	0,14	0,05	0,47	0,77	156,28	46,49	117,36	37,1	0,82	4,71	5,71	8,07	82,47	0,38	0,54	-1903,14	3,69	3,32	-395,5	-10,68	-287,85	-4,51	0,06	0,44	0,62	153,94	50,8	138,93	26,07	0,96	25,96	26,96	-1,4	96,29	-7,04	0,14	2252,41	3,11	3,92	297,34	-13,58	144,09	-6,05	0,02	0,38	0,48	162,29
1176	-0,76	-2,17	-1,43	0,01	0,15	0,3	689,27	48,08	352,34	53,88	0,65	1,86	2,86	4,39	65,09	7,96	0,57	16395,38	12,09	9,73	44,98	0,94	2,67	1,59	0,07	0,21	0,35	615,41	46,09	323,86	47,48	0,65	1,84	2,84	6,62	64,83	9,9	0,57	19363,71	10,38	9,6	42,82	21,76	31,49	7,42	0,35	1,58	2,31	124,12
1177	2,07	4,15	1,14	0,02	0,88	1,46	201,57	73,87	68,1	52,7	0,5	1,01	2,01	40,97	50,18	16,57	1,57	20523,33	10,66	21,48	81,08	13,68	23,89	5,14	0,01	1,45	2,02	136,87	51,11	39,27	27,45	0,43	0,75	1,75	61,61	42,73	48,9	2,22	12731,33	6,2	12,6	42,01	1,52	2,93	0,78	0	1,26	1,76	187,64
1178	16,67	17,86	18,21	4,3	14,37	15	398,69	263,46	26,16	16,75	0,07	0,07	1,07	16,67	6,65	250,62	NA	NA	0	0	0	13,37	13,51	17,28	24,61	92,34	98,84	470,3	318,73	4,71	31,02	0,01	0,01	1,01	13,37	1,01	1321,61	NA	NA	0	0	0	10,55	10,65	14,66	29,57	103,62	112,83	505,73
1179	57,18	67,11	45,58	3,41	5,67	5,69	290,98	92,23	40,83	1,01	0,15	0,17	1,17	67,12	14,8	454,88	4,51	81407	0	7,92	11,22	51,38	60,85	33,35	2,92	5,26	5,98	236,25	80,54	34,42	25,14	0,16	0,18	1,18	62,93	15,56	383,93	7,15	73070,53	0	7,49	13,66	35,15	38,78	27,1	4,95	9,65	10,39	280,63
1180	4,59	28,64	4,8	0,48	1,17	1,17	382,31	218,55	311,37	NA	0,84	5,24	6,24	12,05	83,99	5,46	7,97	13322	1,41	7,81	65,06	43,47	57,87	14,99	0,05	3,86	3,86	125,54	117,8	11,73	NA	0,25	0,33	1,33	61,1	24,89	177,83	18,78	8365	15,44	6,08	27,96	5,03	10,57	NA	1,28	5,89	5,89	309,66
1181	-1,6	1315,85	-1,23	0,08	0,28	0,3	281,3	52,82	190,45	6,06	1	-824,69	-824,25	22	100,12	2,56	0	5532,45	29,68	18,19	110,9	-1,45	-144,96	-1,28	0,13	0,28	0,31	321,8	46,58	228,34	8,38	0,99	98,84	99,95	26,6	99	2,97	0,01	5030,57	25,69	24,8	108,13	0,02	0,04	0,02	0,21	0,75	1,08	339,02
1182	0,19	1,53	0,22	0,01	0,12	0,24	429,94	40,24	363,79	44,46	0,88	7,03	8,03	8,29	87,54	3,09	0,16	32895,36	0	9,54	69,84	0,39	3,61	0,46	0	0,14	0,27	430,56	52	377,14	51,68	0,89	8,18	9,18	8,33	89,11	4,97	0,15	40328,72	0	9,39	60,44	-0,38	-4,11	-0,47	0	0,4	0,66	448,18
1183	6,13	15,34	3,63	2,74	2,74	2,74	216,11	NA	38,03	NA	0,6	1,5	2,5	69,32	60,05	27,25	1,61	5623,5	0	37,41	71,82	25,65	51,95	17,27	2,5	3,03	3,23	245,15	30,69	57,77	11,42	0,51	1,03	2,03	61,12	50,63	65,07	3	11713	0	23,89	43,46	7,19	19,05	8,06	13,32	17,33	27,04	408,04
1184	0,01	0,03	0,01	0,05	0,33	1,73	288,97	29,95	75,45	149,67	0,53	1,14	2,14	28,68	53,35	29,39	1,55	10585,77	12,82	22,69	60,49	1,87	3,54	1,13	0,07	0,23	1,83	220,03	12,3	63,81	130,82	0,47	0,89	1,89	31,13	47,11	23,18	1,95	8766,54	7,78	17,69	68,17	4,63	8,96	2,93	0,14	0,36	2,12	230,42
1185	3,05	8	2,81	0,08	0,13	0,19	336,95	10,39	204,13	13,26	0,62	1,63	2,63	40,18	61,92	4,92	0,44	7989,74	0	34,28	88,88	0,49	1,32	0,67	0	0,07	0,36	497,15	20,81	296,61	88,27	0,63	1,68	2,68	31,13	62,75	14,64	0,5	7611,32	0	41,85	75,52	4,45	9,53	3,07	0,08	0,13	0,18	251,41
1186	-0,74	-1,08	-0,72	0,51	2,39	2,49	353,13	116,74	53,96	5,96	0,31	0,46	1,46	4,29	31,28	44,04	1,49	11318,6	2,25	4,87	24,43	-3,4	-4,06	-4,69	2,06	5,88	6,32	501,78	113,74	29,8	13,29	0,16	0,19	1,19	3,99	16,19	94,47	1,53	13292,13	0	10,19	30,08	1,28	4,81	2,67	0,1	0,92	0,93	758,83
1187	0	0	NA	NA	NA	NA	NA	NA	NA	NA	NA	NA	1	0	0	NA	NA	NA	0	NA	NA	63,53	78,91	76,05	4,78	5,13	5,13	435,73	29,64	83,98	NA	0,19	0,24	1,24	63,53	19,49	325,98	NA	NA	0	0	0	3,59	3,6	46,85	386,8	456,41	456,41	4746,64
1188	2,09	2,65	8,54	0,15	0,48	0,48	1489,88	103,66	307,07	NA	0,21	0,27	1,27	9,56	20,98	60,92	0,88	65488,5	0	30,5	37,38	1,34	1,58	6,09	0,39	0,76	0,76	1654,78	91,63	246,07	NA	0,15	0,18	1,18	5,79	15,2	78,98	0,96	47431	0	20,21	28,3	11,24	12,5	NA	0,28	1,14	1,14	940,87
1189	1,47	13,96	1,16	0,13	0,29	0,83	289,51	27,12	115,29	92,71	0,89	8,52	9,52	30,96	89,49	6,76	0,51	20878,64	32,17	23,4	76,99	7,23	44,63	5,8	0,12	0,44	1,02	291,89	32,5	95,1	86,58	0,84	5,18	6,18	33	83,81	12,97	0,76	21211,69	37,32	20,67	74,95	0,05	0,5	0,05	0,02	0,69	1,03	364,59
1190	1,17	4,22	0,62	0,01	0,16	0,44	193,17	14,61	47,58	27,87	0,72	2,62	3,62	31,6	72,38	18,71	0,62	NA	44,03	16,11	69,65	2,37	9,85	1,36	0,08	0,64	0,71	208,85	61,18	83,51	9,51	0,76	3,15	4,15	17,44	75,91	14,34	0,66	NA	34,18	8,65	51,79	2,2	6,09	1,12	0,23	0,44	0,58	185,3
1191	0,89	2,39	0,49	0,41	1,12	1,8	199,36	40,29	64,37	44,35	0,63	1,69	2,69	44,28	62,86	22,51	1,62	13660,05	0	23,7	72,23	0,29	0,76	0,15	0,21	1,23	2,13	186,92	50,81	54,87	49,68	0,62	1,6	2,6	46,59	61,54	20,14	1,86	17266,74	0	23,78	74,65	0,02	0,06	0,01	0,09	0,96	1,58	234,6
1192	22,11	39,37	9,09	0,34	2,44	2,78	150,09	96,42	46,31	16,05	0,43	0,77	1,78	88,16	43,84	58,61	4,59	40293,36	0	27,16	66,7	26,03	46,26	12,84	0,26	2,21	2,43	179,59	128,66	66,19	15,09	0,41	0,74	1,78	71,91	43,74	70,05	6,21	47924,68	0	22,64	56,47	21,83	35,15	11,52	0,06	3,13	3,45	192,13
1193	6,95	35,47	3,21	0	0,41	0,8	168,46	30,24	48,8	29,73	0,8	4,11	5,11	49,63	80,41	12,23	0,83	13680,47	47,41	19,7	74,86	12,9	34,75	5,9	0,14	0,45	1,03	166,53	18,63	43,9	35,02	0,63	1,69	2,69	54,9	62,89	27,08	1	16042,16	32,97	19,22	64,77	13,82	33,11	8,33	0	0,42	0,92	219,43
1194	12,84	-220,12	15,26	0,09	0,18	0,18	434	29,26	327,84	NA	1,06	-18,15	-17,15	18,25	105,83	18,37	0,27	105038,5	26,57	6,43	16,15	14,92	176,14	17,19	0,02	0,17	0,17	419,59	43,27	296,39	-0,29	0,91	10,8	11,81	20,62	91,53	24,52	0,32	108963,5	18,36	6,58	14,85	18,61	81,56	NA	0,13	0,44	0,44	414,57
1195	4	5,55	2,15	0,2	1,22	2,18	195,82	48,77	48,22	47,38	0,28	0,39	1,39	28,28	27,82	25,1	1,61	10214	0	13,06	74,47	5,51	7,08	3,12	0,29	1,52	2,86	206,35	48,8	39,58	53,69	0,22	0,29	1,29	30,45	22,25	38,5	1,77	12396,03	0	14,14	72,12	2,31	2,98	1,6	0,15	1,62	2,92	251,46
1196	-79,95	-149,4	-19,21	1,41	2,43	2,43	87,69	36,11	35,16	NA	0,46	0,87	1,87	142,4	46,49	-135,95	NA	7003	0	53,42	135,72	0,47	0,94	0,09	0,82	2,27	2,27	65,79	29,53	28,37	NA	0,5	1	2	221,69	50	0,94	NA	10327	0	39,98	98,94	-27,7	-117,62	-6,28	0,65	1,31	1,31	82,49
1197	0,91	1,5	0,68	0,32	1,3	1,97	271,22	97,87	99,64	67,32	0,39	0,64	1,64	35,09	39,17	11,97	2,34	11076,19	0	25,4	89,92	1,52	2,48	1,11	0,39	1,45	2,03	266,45	103,1	97,19	57,15	0,39	0,63	1,63	35,2	38,66	12,21	2,48	10917,33	0	24,65	88,02	-0,36	-0,56	-0,31	0,25	1,53	2,18	310,09
1198	4,04	14,66	5,26	0,26	1,26	1,28	474,63	169,49	170,09	2,51	0,59	2,14	3,63	22,2	72,43	19,44	0,94	24709,05	0	23,61	57,32	0,1	1,28	0,1	0,42	0,65	0,68	341,22	39,73	169,02	4	0,75	9,52	12,62	25,64	92,08	24,03	0,49	24035,89	0	23,94	58,1	6,48	39,41	4,58	0,39	0,69	0,72	257,42
1199	-16,72	206,13	-7,55	0,88	1,46	1,46	164,87	63,66	109,51	0	1,08	-13,32	-12,33	-5,27	108,11	-12,02	18,16	NA	40,52	5,17	27,91	4,09	-56,66	NA	0,53	0,89	0,94	126,85	48,94	82,43	5,77	1,07	-14,82	-13,84	15,97	107,12	6,16	NA	NA	41,13	3,05	33,5	5,55	-393,1	NA	0,43	0,99	0,99	107,59
1200	42,57	48,04	28,91	8,78	8,78	8,78	89,65	0,17	27,84	NA	0,11	0,13	1,13	42,57	11,39	373,81	NA	NA	0	0	0	5,1	7,93	2,18	0,14	2,81	2,81	155,73	146,56	54,91	NA	0,36	0,55	1,55	5,1	35,65	14,32	NA	NA	0	0	0	14,32	24,44	12,97	0,16	2,42	2,42	329,67
1201	-8,25	-9,05	-902,17	11,33	11,33	11,33	26451,65	NA	3466,96	NA	0,09	0,1	1,1	-8,25	8,81	-93,68	NA	-326	0	0	0	10,75	11,52	10,34	75,08	75,08	75,08	350,2	NA	4,61	NA	0,01	0,01	1,07	10,75	6,73	806,76	NA	-926	0	0	0	-29,79	-42,44	-98,53	3,35	3,35	3,35	1203,96
1202	15,91	27,07	9,44	0,09	0,86	1,9	216,53	7,25	87,4	92,16	0,41	0,7	1,7	36,39	41,23	51,44	2,64	32259,27	0	12,16	45,09	8,57	12,41	4,79	0,19	3,34	6,33	203,28	73,12	26,65	80,8	0,31	0,45	1,45	30,95	30,89	47,41	5,41	26874	0	12,49	57,37	9,98	13	7,28	0,89	4	7,22	265,67
1203	6,54	21,76	1,73	0,92	1,1	1,43	96,42	11,88	66,53	22,31	0,7	2,33	3,33	11,83	69,96	24,89	NA	NA	0	1,4	19,1	-6,19	-22,09	-1,33	0,84	0,84	1,39	78,08	NA	55,59	31,01	0,72	2,57	3,57	-3,46	71,99	-8,59	NA	NA	0	0,59	134,44	16,52	49,61	3,21	0,03	1,5	1,5	70,77
1204	-1,4	-6,86	-0,85	0,01	0,82	1,13	221,21	131,17	166,54	52,16	0,8	3,9	4,9	35,32	79,59	1,81	1,46	19561,96	0	22,25	92,66	3,89	12,92	1,87	0,01	0,78	1,2	174,81	85,54	113,66	48,04	0,7	2,32	3,32	48,44	69,92	10,87	1,43	21537,9	0	21,4	79,43	-0,69	-2,16	-0,33	0,02	0,68	1,18	175,28
1205	0,08	0,14	0,05	0,41	1,82	2,5	219,42	52,55	35,34	25,47	0,47	0,9	1,91	20,02	47,51	15,49	1,41	24098,01	3,65	11,99	73,08	-3,15	-5,71	-1,7	0	1,25	1,81	195,85	56,82	40,17	26,28	0,45	0,81	1,81	19,6	44,82	11,32	1,28	25610,54	5	12,24	71,37	6,72	10,61	3,41	0,4	1,73	2,27	184,8
1206	-6,45	-20,01	-1,42	0,41	1,39	1,39	80,41	35,79	36,61	NA	0,68	2,1	3,1	24,46	67,75	17,46	1,52	12121	0	6,81	62,95	-8,7	-41,93	-1,52	0,32	1,03	1,03	63,47	20,98	29,22	NA	0,79	3,82	4,82	22,19	79,26	18,74	1,04	14837,5	0	5,38	56,28	-17,06	-1011,4	-4,53	0,13	0,68	0,76	96,73
1207	15,59	19,6	11,05	1,13	2,99	4,55	258,77	79,29	42,76	67,75	0,2	0,26	1,26	54,04	20,44	93,77	3,47	NA	0	27,26	60,36	10,54	13,19	8,3	1,23	2,73	4,6	286,8	69,8	46,63	88,3	0,2	0,25	1,25	47,89	20,11	73,01	3,35	NA	0	29,43	66,82	18,77	25,56	14,22	2,57	3,27	4,53	275,77
1208	-1,29	-1,88	-0,41	0,38	2,19	3,12	116,6	56,26	31,52	29,65	0,31	0,46	1,46	99,91	31,37	13,5	5,01	12547,4	0	32,33	94,12	-14,11	-21,72	-4,38	0,36	1,89	2,78	113,05	46,55	33,45	30,11	0,35	0,54	1,54	98,53	35,03	-16,4	4,27	10805,65	0	34,99	105,56	9,23	13,2	2,7	0,78	2,6	3,49	106,56
1209	16,33	27,59	10,54	1,05	1,75	3,19	235,73	37,74	54,29	79,27	0,41	0,69	1,69	49,89	40,82	60,95	3,86	NA	15,06	21,68	51,41	2,7	6,35	3,51	0,13	0,82	1,33	472,55	182,16	155,28	136,47	0,58	1,35	2,35	21,69	57,5	11,92	1,82	NA	22,94	24,65	66,86	14,99	29,88	17,21	1,18	2,1	2,86	418,13
1210	6,06	8,22	2,79	1,18	3,89	3,94	168,06	114,02	42,04	2,09	0,26	0,36	1,36	58,66	26,29	23,05	NA	9553	0	24,22	82,4	1,36	1,61	0,52	2,05	6,66	6,66	140,08	96,01	20,79	NA	0,16	0,19	1,19	65,38	15,88	8,55	NA	9188	0	24,64	92,87	13,07	17,23	6,43	2,04	4,23	4,23	179,01
1211	4,34	19,56	2,11	0,1	0,42	0,77	177,01	42,7	130,85	46,28	0,75	3,39	4,5	58,78	77,8	16,45	0,59	4418,25	0	26,4	78,02	9,94	38,79	7,95	0,44	0,53	1,06	291,04	11,1	122,13	66,01	0,72	2,81	3,9	44,07	74,37	29,28	1,07	6884	0	27,29	59,25	-3,34	-14,67	-2,22	0,53	0,74	1,17	242,12
1212	-23,78	-85,57	-10,38	0,65	0,99	1,01	159,24	37,66	111,54	2,2	0,72	2,6	3,6	78,71	72,21	-5,74	1,06	7795	0	44,71	115,99	12,73	41,85	9,49	0,42	1,34	1,35	271,43	166,92	181,25	1,7	0,7	2,29	3,29	63,32	69,59	30,44	3,6	12192,5	0	37,73	71,88	0,26	0,88	0,2	0,58	1,48	1,47	276,28
1213	3,16	65,39	1,3	0,32	1,06	1,09	150,32	90,05	121,45	3,29	0,95	19,72	20,72	32,86	95,17	7,58	1,52	10678,47	4,11	12,23	71,52	0,21	20,66	0,14	0,31	0,84	1	243,51	111,39	210,3	33,96	0,99	96,82	97,82	15,45	98,98	4,34	0,92	9760,95	0,33	10,19	73,98	0,69	35,48	0,27	0,09	0,71	0,86	142,15
1214	1,42	3,46	1,15	0,03	0,11	0,57	295,95	11,44	145,8	67,88	0,59	1,44	2,44	15,49	59,01	13,6	0,7	8379,06	7,1	11,41	61,3	0,79	2,92	0,94	0,34	0,51	0,8	435,71	50,61	296,68	88,34	0,73	2,71	3,71	10,44	73,01	6,82	0,69	10334,4	3,18	11,56	64,04	0,24	1,39	0,27	0,39	0,74	0,82	415,44
1215	9,52	12,52	3,78	1,43	2,61	2,87	144,94	36	30,41	7,84	0,24	0,32	1,32	59,8	23,98	56,49	2,03	NA	0	19,97	74,16	-25,51	-36,5	-10,34	1,13	2,09	2,38	147,5	35,7	37,4	11,14	0,3	0,43	1,43	50,71	30,1	-70,81	1,93	NA	0	30,89	136,92	-5,13	-8,06	-2,27	0,96	1,56	1,99	160,69
1216	12,46	94,38	20,61	0	0,25	0,26	603,89	122,06	488,94	6,15	0,87	6,58	7,58	15,67	86,8	24,9	0,25	283151	0	5,32	11,25	11,81	95,26	23,09	0	0,18	0,19	711,49	101,4	563,36	3,61	0,88	7,07	8,07	13,66	87,6	21,52	0,25	303897	0	3,61	7,59	8,64	44,41	15,48	0,02	0,18	0,19	651,96
1217	0,65	2,47	0,02	0,03	1,36	1,36	13,17	12,73	9,58	NA	0,74	2,81	3,81	12,49	73,76	0,88	NA	19628,5	0	0,43	56,13	0,05	1,26	0,01	0,03	1,04	1,04	55,89	53,55	53,12	NA	0,96	26,69	27,77	1,16	96,4	0,05	NA	24412	0	0,17	62,85	0,89	16,8	0,11	0,02	1,05	1,05	45,86
1218	22,09	88,15	6,8	0,63	1,8	1,95	112,38	29,72	25,46	4,04	0,75	2,99	3,99	114,4	74,94	56,23	1,37	NA	32,91	28,42	60,88	8,97	28,66	2,95	0,52	2	2,28	119,5	41,82	28,34	8,06	0,69	2,19	3,2	104,64	68,7	40,15	1,61	NA	28,66	31,41	67,93	17,93	37,94	5,76	0,17	1,01	1,06	116,88
1219	-2,8	-3,16	-4,48	1,16	2,21	3,69	584,34	49,77	47,54	71,18	0,11	0,13	1,13	15,21	11,39	76,78	1,32	14338,21	0	28,83	69,82	3,13	3,42	4,23	2,25	4,88	6,89	493,15	73,75	28,01	57,01	0,08	0,09	1,09	22,54	8,65	165,38	1,55	17689,87	0	26,3	61,27	2,89	3,21	4,17	1,99	3,62	5,6	524,78
1220	31,46	47,23	30,92	0,06	2,21	2,27	358,73	245,09	113,98	6,76	0,33	0,5	1,5	48,73	33,4	99,97	2,52	38329,77	0	16,97	61,67	13,3	20,03	10,01	0,17	2,34	2,34	274,16	187,91	86,48	0	0,34	0,51	1,51	27,53	33,62	45,07	2,7	32498,5	0	10,72	73,56	6,98	9,38	5,16	0,92	3,1	3,1	269,13
1221	0,33	0,84	0,15	0,5	0,67	1,52	165,1	16,53	98,13	85,44	0,61	1,54	2,54	13,26	60,6	14,45	4,91	40073	0,14	5,85	54,33	0,72	1,55	0,32	0,61	0,66	1,48	160,72	4,39	84,31	70,93	0,54	1,17	2,17	16,21	53,86	10,31	2,26	34821	0,38	6,84	65	1,87	3,55	0,87	0,26	0,84	1,8	168,74
1222	6,06	75,79	4,16	0,06	0,85	0,85	249,96	161,9	206,03	NA	0,92	11,51	12,51	24,49	92	23,44	0,58	57759,5	0	12,65	41,2	1,27	10,98	1,3	0,01	0,88	0,88	372,67	263,83	302,33	NA	0,88	7,67	8,67	24,21	88,46	24,19	0,65	33969,67	0	23,49	45,25	2,58	20,7	2,45	0,06	0,97	0,97	345,46
1223	20,75	38,77	4,36	0,69	1,84	2,19	76,66	34,37	33,19	11,53	0,46	0,87	1,87	171,05	46,48	44,65	14,11	9852,47	0	31,57	87,53	5,01	10,8	1,15	0,58	1,39	2,17	83,5	29,88	36,62	28,75	0,54	1,16	2,16	155,55	53,64	14,66	12,91	8134,55	0	34,53	95,48	7,35	14,03	NA	1,44	1,55	2,63	79,87
1224	-0,87	-0,89	-0,84	39,12	39,12	39,12	276,05	NA	8,98	NA	0,03	0,03	1,03	-0,87	2,56	-33,85	NA	NA	0	0	0	34,47	38,43	24,66	9,71	9,71	9,71	260,44	NA	26,52	NA	0,1	0,11	1,11	34,47	10,3	334,74	NA	NA	0	0	0	45,15	51,73	48,43	7,21	7,85	7,85	390,48
1225	1,86	2,22	1,28	1,77	3,09	7,3	251,19	39,09	29,59	126,26	0,16	0,19	1,19	45,99	16	11,66	6,92	4772,38	0	30,37	86,45	0,07	0,09	0,04	1,3	2,56	5,76	230,21	44,01	34,99	113,71	0,19	0,24	1,24	40,56	19,49	4,15	7,38	4050,5	0	25,61	97,44	1,22	1,56	0,73	1,5	2,74	5,15	217,23
1226	0	0	NA	0,42	0,52	0,57	NA	NA	NA	NA	1,29	-4,5	-3,5	0	128,54	0	-1,03	NA	0	NA	NA	0,54	1,26	1,51	0,26	0,44	0,69	1011,4	105,45	565,23	143,49	0,57	1,32	2,32	0,54	56,92	11,69	0,72	NA	0	0	0	9,06	20,42	27,45	0,44	0,72	0,88	1103,6
1227	0,23	1,67	0,23	0,01	0,08	0,87	370,92	15,89	245,18	214,73	0,87	6,44	7,44	12,22	86,56	0,26	0,79	NA	6,21	12,19	76,95	2,94	16,44	5,18	0,01	0,14	0,95	642,75	54,48	418,98	370,77	0,82	4,6	5,6	10,72	82,15	3,57	0,92	24141,25	5,1	13,75	65,8	1,22	6,41	2,05	0,01	0,1	1,06	614,02
1228	10,06	11,02	24,66	10,52	11,48	11,48	443,85	73,86	76,88	NA	0,09	0,1	1,1	10,06	8,71	115,49	NA	NA	0	0	0	-17,17	-21,94	-8,66	1,36	4,35	4,35	183,64	117,73	39,43	NA	0,22	0,28	1,28	-17,17	21,71	-79,11	NA	NA	0	0	0	21,75	23,94	42,79	0,62	10,92	10,92	716,19
1229	-55,02	141,53	-138,65	0,05	0,05	0,05	919,75	NA	624,31	NA	1,39	-3,57	-2,57	-55,02	138,88	-20,86	0,32	NA	0	0	0	13,16	63,73	7,38	0,68	1,08	1,22	204,21	50,92	127,45	17,83	0,79	3,84	4,84	13,16	79,35	38,95	1,62	NA	0	0	0	5,9	39,19	4,5	0,1	1,1	1,11	277,72
1230	-19,61	126,27	-181,18	0,09	0,1	0,11	3371,94	41,41	3820,15	30,44	115,53	-743,84	-6,44	-19,61	115,53	-4,92	-0,17	NA	0	0	0	4,31	-39,54	7,66	0,15	0,18	0,21	646,86	18,14	704,84	24,88	110,9	-1017,08	-9,17	11,78	110,9	19,39	-0,14	NA	0	13,27	34,43	6,03	-193,99	6,69	0,21	0,32	0,37	404,17
1231	-0,88	-59,05	-0,26	-0,09	0,85	0,94	107,15	76,12	80,91	6,85	0,99	66,07	67,07	58,14	98,51	6,87	1,03	9550,87	0	17,33	79,41	0,1	21,25	0,08	0	1,03	1,04	277,79	255,39	242,37	3,44	1	209,13	210,13	16,14	99,52	2,23	1,24	15176,6	3,9	12,24	81,08	1,91	58,09	0,81	0,07	1,05	1,09	154,91
1232	13,33	30,57	4,88	0,42	0,74	1,78	133,67	23,94	73,89	78,17	0,56	1,29	2,29	37,07	56,38	23,65	NA	5234,5	0	8,69	57,94	19,08	35,2	8,34	0,62	1,08	1,88	159,07	32,64	47,35	58,21	0,46	0,84	1,84	36,5	45,77	41,69	3,69	7600	15,2	7,61	41,92	21,53	42,36	11	1,05	1,39	1,84	186,01
1233	-84,73	-974,12	-18,65	0,12	0,67	1,09	80,33	34,56	62,17	26,03	0,91	10,49	11,5	182,48	91,3	-87,8	0,9	4680,1	0	58,81	141,76	14,88	69,76	3,06	0,12	1,02	1,43	74,86	43,52	48,54	20,16	0,78	3,68	4,69	229,55	78,67	22,29	4,12	7822,27	0	44,15	91,86	26,37	55,93	5,05	1,06	1,66	2,33	69,66
1234	1,11	6,31	0,71	0,39	1,68	1,77	232,84	68,47	54,57	5	0,82	4,71	5,71	9,26	82,49	2,78	1,37	3971	0	5,2	62,96	23,32	81,11	16,04	0,6	1,45	1,67	250,37	91,83	131,29	29,37	0,71	2,48	3,48	24,47	71,24	42,02	4,41	38267	0	0,79	2,96	37,9	76,03	21,81	0,53	0,94	1,76	209,47
1235	2,4	59,05	1,38	0	0,86	0,92	209,38	169,17	196,56	12,06	0,96	23,58	24,58	2,4	95,93	2,82	0,33	NA	0	0	0	5,55	85,61	5,94	0,01	0,31	0,45	389,7	104,63	299,31	51,75	0,94	14,43	15,43	10,24	93,52	8,9	0,16	NA	13,05	5,02	47,13	2,82	31,61	2,26	0,01	0,32	0,44	292,04
1236	21,96	73,99	16,45	0,78	1,04	1,12	169,99	47,63	188,33	15,88	0,7	2,37	3,37	24,3	70,32	36,53	1,36	28383	0	1,75	6,72	14,5	45	11,45	0,24	0,8	1,17	287,46	107,85	190,81	70,15	0,68	2,1	3,1	22,4	67,77	28,64	1,52	15199	0	6,24	23,68	5,58	18,02	3,44	0,28	0,95	1,14	224,25
1237	-0,06	-0,14	-0,06	0,05	0,67	1,19	362,83	85,84	95,68	74,76	0,57	1,31	2,31	24,12	56,8	9,46	1,14	15986,24	27,48	24,04	76,52	-0,55	-1,25	-0,53	0,08	0,82	1,31	350,62	92,21	82,38	61,95	0,56	1,26	2,26	16,68	55,75	9,6	1,21	11764	23,79	16,6	61,86	-0,17	-0,37	-0,17	0,08	0,81	1,28	360,29
1238	18,12	20,98	16,81	2,52	7,48	7,5	338,5	211,89	42,74	0,81	0,14	0,16	1,16	42,46	13,61	162,13	22,09	NA	0	22,57	47,25	-8,86	-9,82	-11,16	2,48	11,44	11,72	458,58	346,33	38,64	11,12	0,1	0,11	1,11	24,65	9,76	-44,29	NA	13372	0	42,22	111,86	10,67	12,36	NA	2,42	6,91	7,3	548,86
1239	6,96	29,54	5,72	0,31	0,77	0,77	299,82	75,98	165,84	1,14	0,76	3,24	4,24	58,46	76,43	19,33	0,74	15880,43	0	42,3	73,53	3,51	14,9	2,53	0,25	0,77	0,8	262,26	69,3	133,65	3,69	0,76	3,24	4,24	57,65	76,43	16,93	0,77	11928,63	0	39	74,56	5,95	22,54	4,52	0,4	0,99	1	276,91
1240	32,78	37,07	7,59	6,15	8,75	8,75	78,71	20,12	7,73	NA	0,12	0,13	1,13	32,78	11,57	312,9	4,69	NA	0	0	0	8,46	25,09	5,78	0,27	0,69	0,69	248,54	33,25	79,19	NA	0,66	1,96	2,97	8,46	66,29	41,36	0,87	NA	0	0	0	10,55	38,37	NA	0,15	1,03	1,03	245,11
1241	-0,51	-0,94	-0,46	0,01	0,61	0,97	331,06	66,42	90,71	40,21	0,46	0,84	1,85	18,98	45,87	14,57	0,98	29914,2	11,31	17,68	65,79	2,06	3,38	2,06	0,01	0,68	1,02	364,34	81,52	92,69	41,29	0,39	0,63	1,64	20,49	39,11	25,14	0,99	35032	8,23	18,45	60,52	-3,39	-5,28	-2,95	0,02	0,86	1,35	316,19
1242	4,95	64,12	16,24	1,73	3,33	8,12	1196,15	216,97	135,69	659,14	0,92	11,94	12,94	9,78	92,27	5,69	14,09	14850,5	0	15,81	43,2	16,21	69,6	19,12	3,75	6,02	13,35	429,29	63,34	30,32	225,28	0,77	3,29	4,29	30,89	76,7	23,01	21,43	26401,25	0	17,31	40,3	10,93	32,04	15,07	8,07	12,75	29,87	501,78
1243	914,29	15,76	NA	-0,02	-0,02	-0,02	NA	NA	NA	NA	-57	-0,98	0,02	914,29	-5700	-16,04	NA	NA	0	NA	NA	38,54	283,33	21,45	2,91	3,14	3,14	202,61	14,61	63,85	NA	0,86	6,35	7,35	38,54	86,4	44,61	NA	NA	0	0	0	5,19	32,42	NA	1,76	2,43	2,43	209,45
1244	-11,08	-10,52	-8,72	-0,06	-0,54	-0,56	287,3	45,65	-133,34	2,41	-0,06	-0,06	0,95	10,16	-5,36	-254,36	1,68	12929,67	26,37	16,72	49,19	18,42	15,76	13,89	-0,03	-1,02	-1,06	274,56	69,97	-106,6	2,51	-0,17	-0,14	0,86	32,47	-16,85	-241,92	1,8	22263,57	16,77	10,6	25,84	9,36	6,57	6,96	-0,02	-0,56	-0,57	270,8
1245	8,48	26,82	13,02	0,27	0,78	1,49	560	118,78	233	166,51	0,45	1,41	3,16	14,85	68,36	21,28	0,9	NA	0	9,76	27,72	7,09	14,99	11,95	0,35	1,29	2,16	613,68	201,07	211,93	186,19	0,35	0,75	2,12	12,57	52,72	41,59	1,94	NA	0	9,25	32,87	6,32	11,6	10,17	0,45	1,23	2,38	585,51
1246	-14,42	479,59	-14,48	0,09	0,67	1,32	366,64	109,02	187,57	122,45	1,03	-34,27	-33,27	-7,22	103,01	14,48	1,52	4738,33	0,01	7,23	29,48	-10,81	82,15	-4,86	0,23	1,08	2,09	163,56	63,76	74,77	76,4	1,13	-8,6	-7,6	9,17	113,16	26,26	14,95	5939,33	0	8,98	46,78	-17,74	-129,88	-3,94	0,51	1,18	2,13	80,88
1247	-6,59	-11,38	-45,36	0,13	0,62	2,37	2513,24	506,9	1044,27	1861,65	0,42	0,73	1,73	-6,59	42,13	-15,64	NA	NA	0	0	0	0,19	0,32	0,99	0,56	1,05	2,38	1935,82	397,59	805,06	1083,34	0,42	0,73	1,73	0,19	42,05	0,44	NA	NA	0	0	0	-29,86	-234,82	-119,84	0,03	0,93	1,15	1461
1248	-17,36	-139,21	-9,23	0,05	0,59	0,72	194,1	76,08	87,99	18,64	0,88	7,02	8,02	54,47	87,53	-5,85	0,29	21633,67	26,9	38,19	82,4	19,99	62,75	8,67	0,1	1,04	1,24	157,92	82,18	61,35	17,55	0,68	2,14	3,14	63,58	68,15	52,05	1,15	25383,8	16,76	18,91	53,75	5,73	23,79	3,39	0,39	0,83	0,96	215,58
1249	-5,75	-6,09	NA	17,77	17,77	17,77	NA	NA	NA	NA	0,06	0,06	1,06	-5,75	5,63	-102,14	NA	NA	0	NA	0	-36,21	135,27	-11,33	0,69	0,79	0,79	113,9	13,89	142,8	0	1,27	-4,74	-3,74	-36,21	126,77	-28,57	NA	NA	0,01	0	0	9,79	12,35	5,78	0,14	4,84	4,84	214,85
1250	-1,79	-15,17	-0,72	0,02	1,02	1,02	146,5	127,24	126,56	NA	0,88	7,47	8,47	18,34	88,19	-0,01	1,2	10682	0	8,08	70,13	-6,35	-54,84	-4,93	0,22	1,06	1,06	282,59	158,78	186,97	NA	0,88	7,64	8,64	9,79	88,42	2,5	1,13	2664,25	0	12,53	50,98	13,75	53,49	5,79	0,15	1,3	1,3	153,26
1251	23,14	87,23	10,17	1,27	2,92	2,92	160,36	40,23	24,34	0	0,73	2,77	3,77	52,5	73,47	33,5	1,41	33238,67	50,81	12,9	47,79	19,61	89,33	7,65	1,09	2,19	2,23	142,04	36,72	33,4	1,15	0,78	3,56	4,56	72,96	78,05	29,44	1,5	67116,67	48,06	20,82	62,25	-1,66	-6,77	-0,59	0,59	1,95	2,08	129,08
1252	-0,1	-0,1	NA	NA	NA	NA	NA	NA	NA	NA	0	0	1	-0,1	0	NA	NA	NA	0	NA	NA	-1,55	-1,55	NA	NA	NA	NA	NA	NA	NA	NA	0	0	1	-1,55	0	NA	NA	NA	0	NA	0	5,8	52,5	21,97	0	0,2	1,11	1379,23
1253	-1,54	-1,88	-2,3	3,51	5,79	5,91	545,66	199,69	87,34	10,72	0,18	0,22	1,22	19,3	17,94	3,29	22,44	48472,6	0	31,16	92,6	5,05	6,48	5,36	2,92	4,52	5,08	385,98	117,62	73,27	40,92	0,22	0,28	1,28	29,99	22,1	34,48	35,83	65848,41	0	26,45	77,51	0,87	1,09	0,95	3,62	5,19	5,27	396,94
1254	7,72	37,6	3,74	0,24	0,48	0,89	176,86	32,47	135,32	57,12	0,79	3,87	4,87	55,88	79,47	19,39	0,73	17696,5	0	23,34	73,16	2,08	14,68	2,03	0,06	0,25	1,17	354,48	37,4	197,61	184,22	0,86	6,05	7,05	40,86	85,81	5,25	1,27	14746,44	27,04	37,76	83,09	0,86	7,08	0,84	0,06	0,2	0,8	354,56
1255	13,84	16,89	16	2,07	5,07	5,48	421,86	88,79	73,14	30,6	0,18	0,22	1,22	34,84	18,05	78,95	22,99	15864,3	0	24,27	54,61	24,12	28,98	33,12	3,84	5,56	5,88	499,87	139,15	80,99	26,22	0,17	0,2	1,2	40,58	16,78	147,83	22,97	25250,18	0	22,6	33,91	21,78	22,74	30,14	11,96	18,31	19,35	503,76
1256	27,4	29,84	4,47	12,24	12,24	12,24	59,51	0	4,79	0	0,08	0,09	1,09	57,25	8,17	335,47	NA	NA	0	4,87	45,86	15,87	16,66	3,01	21,08	21,08	21,08	69,11	NA	3,24	NA	0,05	0,05	1,05	26,24	4,74	334,65	NA	NA	0	1,95	30,91	10,06	12,54	3,02	4,86	5,06	5,06	109,19
1257	4,51	9,53	7,06	0,11	1,69	2,34	571,77	123,56	39,57	52,88	0,32	0,68	2,12	19,82	52,72	47,39	0,95	26649,98	7,31	24	55,33	13,09	22,77	17,84	0,01	1,21	1,58	496,05	147,54	106,74	46,22	0,28	0,48	1,74	28,6	42,51	81,07	0,97	36462,94	3,58	21,13	41,81	1,81	2,82	3,4	0,16	1,3	1,65	683,91
1258	5,24	26,1	4,66	0	0,43	0,81	324,33	88,78	134,96	79,48	0,8	3,98	4,98	22,76	79,92	15,31	0,73	20107,29	26,01	15,56	50,68	-0,36	-2,13	-0,31	0	0,44	0,82	316,12	92,48	136,16	79,35	0,83	4,89	5,89	19,58	83,02	6,45	0,71	15988,38	26,39	17,32	66,69	-2,31	-20,08	-2,12	0	0,32	0,56	334,35
1259	3,03	3,96	1,56	0,2	2,28	3,01	188,48	79,36	29,26	28,43	0,23	0,31	1,31	77,65	23,6	32,87	6,99	19327,51	4,85	38,53	88,67	-32,26	-50,64	-17,17	0,21	1,33	2,07	193,73	70,8	43,02	47,25	0,36	0,57	1,57	51,24	36,29	-75,91	4,02	12151,4	10,5	44,44	142,51	-12,44	-22,29	-6,51	0,22	1,09	1,8	190,37
1260	3,31	5,1	1,91	1,5	2,25	2,25	210,73	52,89	71,35	0,38	0,35	0,54	1,54	87,41	35,05	20,03	3,02	4375,5	0	48,55	128,21	6,44	10,83	1,82	2,08	2,08	2,08	102,71	NA	40,69	NA	0,41	0,68	1,68	97,1	40,52	32,2	3,75	6925	0	25,58	84,23	1,92	3,3	0,88	1,32	2,2	2,2	167,3
1261	-3,76	154,34	-43,94	0,21	1,42	1,42	4263,19	855,72	318,61	0	1,02	-42,02	-41,02	-3,16	102,44	-0,85	1,05	-52236,5	81,82	6,99	-18,57	3,99	92,32	13,57	0,16	1,85	2,57	1238,69	237,07	28,95	101,86	0,96	22,15	23,15	4,93	95,68	8,73	1,25	197012	75,88	3,2	7,85	0,16	3,15	0,54	0,01	0,08	0,24	1243,04
1262	1,13	6,47	1,89	0,2	0,21	0,25	610,54	7,35	492,13	21,27	0,83	4,73	5,73	13,32	82,55	5,13	0,22	3468,33	0	20,4	61,84	0,38	3,2	0,69	0,12	0,15	0,21	656,96	13,44	566,38	35,85	0,88	7,39	8,39	11,89	88,08	4,62	0,15	3237,75	0	20,77	70,84	-3,82	-61,29	-6,69	2,32	2,39	3,44	638,64
1263	54,6	78,81	16,81	0,86	2,89	3,29	112,4	67,68	33,27	13,52	0,31	0,44	1,44	107,83	30,72	177,77	NA	28286,5	0	16,39	46,8	6,8	16,45	9,42	0,55	1,49	1,87	504,52	220,38	234,44	89,72	0,59	1,42	2,42	29,82	58,67	12	4,61	16607	11,26	31,91	69,19	-3,12	-5,01	-1,14	1,74	2,4	3,29	133,45
1264	5	5,85	2,28	2,09	13,55	13,55	166,16	138,54	12,1	0	0,14	0,17	1,17	81,34	14,4	34,75	NA	NA	0	34,75	88,88	4,17	5,1	1,61	3,01	13,16	13,16	140,28	106,96	10,55	NA	0,18	0,22	1,22	74,25	18,16	22,98	NA	NA	0	27,01	87,82	13,56	16,71	6,36	3,92	10,09	10,09	170,82
1265	1,13	18,91	1,77	6,42	9,16	10,65	572,66	55,67	20,32	30,84	0,94	15,72	16,72	14,65	94,02	10,21	1,56	22050,32	0	21,21	55,83	4,91	46,51	7,43	7,89	10,57	11,77	550,81	59,88	22,32	27,01	0,89	8,47	9,47	18,36	89,45	12,86	1,84	29128,7	0	20,35	48,98	7,77	44,98	NA	7,16	9,06	9,91	562,62
1266	2,38	5,57	0,54	0,4	1,15	1,43	82,21	34,39	45,34	12,46	0,56	1,32	2,34	2,38	57,25	15,47	2,16	NA	0	0	0	-4,04	-5,09	-1,21	1,15	3,76	3,76	109,18	54,47	20,79	NA	0,2	0,25	1,26	-4,04	20,51	40,89	3,01	NA	0	0	0	-23,8	-58,48	-10,85	0,17	0,76	0,76	165,87
1267	12,24	13,24	21,58	12,81	13,66	22,52	643,67	10,04	11,83	106,23	0,05	0,05	1,08	29,04	7,53	336,4	1,65	43344,16	0	29,62	49,51	10,51	11,53	20,54	2,51	5,73	15,11	711,34	55,66	17,29	164,43	0,06	0,07	1,1	29,62	8,82	252,3	1,51	41712,91	0	37,36	54,3	9,48	10,42	15,16	0,51	6,88	14,38	581,74
1268	7,02	75,99	2,52	0,02	0,41	0,41	131,12	34,31	89,26	NA	0,91	9,83	10,83	33,48	90,77	7,73	0,45	13790,5	0	9,51	65,7	6,17	41,77	2,55	0,06	0,89	0,89	150,68	81,81	111,82	NA	0,85	5,78	6,78	37,9	85,24	28,7	0,66	26626	9,1	13,14	46,05	10,12	57,57	16,77	0,11	1,08	1,08	603,23
1269	6,61	7,68	6,33	0,51	2,37	3,03	349,79	59,41	45,98	30,84	0,14	0,16	1,16	15,68	13,94	98,29	1,46	45444,03	0	8,69	37,47	7,64	9,33	7,77	0,06	2,47	2,97	370,21	139,07	60,66	30,62	0,18	0,22	1,22	17,06	18,09	74,23	1,64	58016,55	0	9,58	37,31	10,01	12,24	10,06	0,33	3,24	3,69	365,51
1270	2,16	12,96	1,07	0,24	0,78	1,12	180,7	48,77	67,36	30,98	0,76	4,58	6,01	26,38	83,35	12,21	0,96	28927,64	29,06	11,99	66,34	3,3	17,24	1,37	0,21	0,73	1,02	151,36	46,68	54,51	26,32	0,76	3,98	5,23	24,68	80,87	13,54	0,86	23088,13	37,46	8,89	63,86	3,58	14,93	1,44	0,12	0,6	0,86	146,61
1271	1,55	2,7	1,17	0,45	1,91	2,21	275,69	152,74	104,19	31,01	0,43	0,74	1,74	70,4	42,62	6,78	4,03	19697,22	0	52	95,1	3,71	5,99	2,54	0,21	2,25	2,56	249,49	170,99	83,85	26,06	0,38	0,61	1,61	74,01	38,07	14,24	5,11	20585,68	0	48,19	88,3	2,5	3,4	1,64	0,47	2,85	4,03	238,68
1272	-380,11	101,82	-110,63	0,02	0,21	0,21	106,24	94,6	494,31	NA	4,72	-1,27	-0,27	-335,05	473,31	-80,49	NA	NA	0	13,12	-13,58	16,82	-11,93	8,37	0,06	0,42	0,42	181,18	154,75	430,59	NA	2,41	-1,71	-0,71	18,01	240,97	6,99	NA	3887,5	0	0,59	6,28	2,86	-2,28	2,23	0,09	0,44	0,44	283,69
1273	-1,07	-3,54	-0,28	0,54	1,17	1,17	94,28	40,87	64,96	NA	0,7	2,32	3,32	-1,07	69,86	-1,53	1,63	NA	0	0	0	1,03	6,68	0,43	0,09	0,86	0,86	151,88	97,31	126,98	NA	0,85	5,47	6,47	1,03	84,54	9,57	0,58	NA	0	0	0	-3,02	-39,46	-1,58	0,7	0,61	0,62	191,12
1274	2,86	6,45	1,64	2,3	2,53	2,78	208,98	7,52	32,95	8,59	0,56	1,26	2,26	76,9	55,69	41,04	1,55	31977	0	42,39	77,02	10,72	19,28	5,42	2,96	3,7	3,9	183,94	21,8	29,46	6,07	0,44	0,8	1,8	97,32	44,4	70,36	2,35	19544,5	0	43,76	72,76	9,2	14,64	4,28	1,68	2,24	2,5	169,17
1275	27,31	64,47	20,01	1,01	1,17	1,61	199,3	23,63	148,26	65,57	0,57	1,35	2,36	46,01	57,65	50,87	4,51	16802	0	13,71	37	52,83	69,48	15,18	2,46	2,46	3,87	61,22	NA	24,16	33,92	0,24	0,32	1,32	94,91	23,97	237,03	8,17	7032	0	8,6	26,23	47,74	89,06	25,13	1,49	1,55	2,15	191,56
1276	1,18	2,63	1,86	0,28	0,4	0,41	577,96	38,1	306,64	1,51	0,55	1,24	2,24	8,11	55,26	9,56	0,59	11699,4	0	10,97	36,04	2,26	4,8	3,43	0,4	0,5	0,5	554,07	26,64	282,63	0,88	0,53	1,13	2,13	9,38	52,99	11,98	0,65	9958,8	0	10,85	43,51	12,64	23,4	18,45	0,67	0,86	0,86	531,28
1277	0,55	0,75	1,18	2,45	3,48	3,75	784,41	211,58	206,24	57,07	0,27	0,36	1,36	0,55	26,66	2,06	NA	NA	0	0	0	-0,61	-2,42	-3,66	0,3	0,65	0,65	2192,51	565,67	1624,67	NA	0,75	2,99	3,99	-0,61	74,92	2,16	0,49	NA	0	0	0	-10,02	-58,03	-55,46	0,53	0,71	0,71	2015,31
1278	-6,81	163,47	-1,3	0,17	0,9	0,9	69,83	52,15	71,58	NA	1,04	-25	-24	3,16	104,17	-5,92	-0,68	13200,33	0	1,91	60,62	-50,34	84,48	-18,81	0,14	0,53	0,53	136,01	84,57	214,38	NA	1,6	-2,68	-1,68	-10,28	159,59	-31,19	-3,89	9818	0	14,97	221,21	-5,08	12,58	-1,41	0,53	0,76	0,76	100,96
1279	6,5	6,6	9,55	55,42	65,48	65,48	536,35	15,03	8,08	NA	0,02	0,02	1,02	6,5	1,53	425,41	NA	NA	0	0	0	6,9	7,04	10,62	30,1	48,54	48,54	560,6	17,26	11,42	NA	0,02	0,02	1,02	6,9	2,06	334,83	NA	NA	0	0	0	5,42	5,71	49,28	12,41	19,7	19,7	3312,08
1280	6,17	12,76	3,4	0,17	1,13	1,96	201,15	81,63	71,37	70,54	0,52	1,07	2,07	18,94	51,65	19,42	3,47	17558,38	6,52	7,04	46,36	3,16	7,89	1,82	0,18	0,96	1,63	209,88	76,59	67,77	67,5	0,52	1,29	2,5	13,82	60,02	15,23	1,99	17242,17	14,81	6,15	51,76	6,59	16,19	3,16	0,06	0,9	1,6	174,71
1281	-5,97	-16,81	-3,65	0,14	1,13	2,54	223,21	39,35	39,91	57,12	0,64	1,82	2,82	30,93	64,5	3,44	0,66	14324,22	0	22,57	95,68	15,05	31,59	8,81	0,1	0,7	1,71	213,07	30,14	39,29	52,06	0,52	1,1	2,1	52,75	52,35	45,44	1	12896,32	16,33	22,07	118,24	7,17	13,82	4,24	0,16	1,15	2,18	215,12
1282	12,44	18,71	4,23	0,43	0,72	0,83	124,04	10,9	37,53	3,97	0,34	0,5	1,5	84,77	33,5	52,73	0,91	14009,16	0	24,58	76,56	7,28	11,33	2,71	0,41	0,68	0,94	135,68	8,66	32,04	8,36	0,36	0,56	1,56	80,74	35,72	39,1	0,96	13838,74	8,65	27,38	81,16	2,62	3,74	1,04	0,51	0,82	1,25	144,8
1283	0,05	0,09	0,05	0,02	0,56	0,93	354,63	70,06	69,02	48,72	0,39	0,63	1,63	36,41	38,53	23,33	0,94	19467,44	17,42	35,33	76,8	2,01	3,09	1,67	0,02	0,61	1,06	300,86	59,01	61,97	44,78	0,35	0,54	1,54	36,57	34,87	27,19	1,02	18161,89	12,54	28,56	73,02	7,05	11,05	5,42	0,03	0,78	1,2	279,99
1284	0,06	0,42	0,08	0,08	0,68	8,39	439,72	13,64	22,5	175,89	0,85	5,51	6,51	23,88	84,65	12,26	1,67	14543,54	0	28,69	67,23	14,09	51,92	21,97	0,53	0,62	6,66	567,63	3,13	33,38	204,23	0,73	2,68	3,68	34,45	72,86	29,48	1,54	10115,72	0	31,75	93,86	-0,51	-1,87	-0,69	0,5	0,87	7,14	495,42
1285	NA	NA	NA	NA	NA	NA	NA	NA	NA	NA	NA	NA	NA	NA	NA	NA	NA	NA	NA	NA	NA	-2,26	-3,81	-2,59	0,52	1,01	3,91	417,53	44,55	45,22	269,53	0,41	0,69	1,69	48,93	40,78	1,61	4,48	10020,33	11,27	58,71	97,74	-2,76	-6,77	-2,96	0,21	0,88	4,7	391,32
1286	2,74	5,22	2,45	0,02	1,27	2,01	327,18	59,01	28	35,27	0,35	0,66	1,91	14,29	47,55	41,16	0,99	18034,81	16,11	10,36	49,93	6,31	10,18	4,85	0,34	1,37	2,02	279,66	46,03	28,82	29,29	0,31	0,5	1,61	18,49	37,99	61,12	1,14	20093,29	11,32	9,35	44,35	14,42	19,57	10,41	0,21	1,29	1,75	262,81
1287	7,63	-39,69	0,72	0,27	7,96	7,96	34,31	32,68	4,25	NA	1,19	-6,2	-5,2	7,63	119,22	6,4	NA	NA	0	0	0	8,6	112,44	2,58	0,26	0,63	0,76	109,38	36,84	99,73	13,88	0,92	12,07	13,07	23,12	92,35	10,65	0,26	13464,93	0	4,36	53,4	9,39	58,61	1,83	0,54	0,79	0,93	70,94
1288	2,63	30,57	2,21	0,1	0,46	0,49	305,96	93,95	154,26	9,95	0,91	10,61	11,61	7,72	91,39	11,27	0,23	15308,78	35,54	4,26	27,62	15,13	59,36	11,02	0,23	0,35	0,37	265,11	21,58	57,19	3,21	0,75	2,93	3,92	22,39	74,51	28,65	0,41	40209,6	47,24	5,28	19,12	5,32	18,07	5,18	0,25	0,42	0,44	354,36
1289	-20,08	-21,7	-40,36	12,53	13,28	13,28	399,97	40,21	53,87	NA	0,07	0,08	1,08	-20,08	7,44	-269,74	NA	NA	0	0	0	-13,83	-22,42	-47,31	3,83	5,9	5,9	1245,01	NA	208,67	NA	0,38	0,62	1,62	-13,83	38,31	-36,11	NA	NA	0	0	0	34,49	52,49	NA	2,34	7,14	7,14	650,07
1290	5,15	29,57	0,97	0,03	0,43	0,96	68,96	9,55	16,18	12,58	0,83	4,74	5,74	25,48	82,59	16,49	0,97	26490,6	31,93	3,84	54,32	4,2	20,23	1,77	0,01	0,4	1,05	153,47	22,96	37,1	38,62	0,79	3,79	4,81	26,74	79,22	20,08	1,01	25582,29	34,84	9,5	52,92	3,3	19,02	2,18	0	0,22	0,82	241,1
1291	0,72	3,71	0,25	0,25	0,83	1,01	129,37	35,9	61,29	11,27	0,81	4,19	5,19	0,72	80,73	11,12	1,02	NA	0	0	0	1,48	8,11	0,66	0,37	0,85	1,06	162,45	46,88	97,13	20,44	0,82	4,48	5,48	2,58	81,75	12,36	1,1	6813	0	0,49	9,25	14,23	38,16	4,9	0,75	1,22	1,38	125,41
1292	12,25	20,15	12,71	0,03	1,5	2,7	378,63	193,5	69,79	163,35	0,39	0,64	1,64	45,07	39,2	32,95	22,06	31797,32	17,2	34,05	65,21	11,79	18,53	11,63	0,07	1,73	2,79	359,1	198,49	54,99	134,11	0,36	0,57	1,57	42,92	36,4	33,99	31,35	33112,14	19,5	30,71	65,74	18,46	24,88	14,24	0,06	2,54	3,96	280,79
1293	15,75	16,92	13,16	3,13	6,96	8,68	304,86	66,72	17,42	30,44	0,07	0,07	1,07	47,77	6,9	229,03	1,92	9006,17	0	26,75	61,07	-17,79	-22,68	-14,43	1,2	2,74	3,31	295,11	90,89	59,28	34,47	0,22	0,27	1,27	17,82	21,54	-45,45	2,43	7784	0	28,88	91,39	18,54	21,95	11,42	3,22	4,24	5,77	224,22
1294	9,77	9,77	194,75	NA	NA	NA	3528,38	NA	NA	432,89	NA	NA	1	9,77	0	NA	NA	NA	0	0	0	2,81	2,81	10,91	NA	NA	NA	1413,41	NA	NA	NA	NA	NA	1	2,81	0	NA	NA	NA	0	0	0	-190,34	-266,46	-95,07	3,53	3,53	3,53	181,81
1295	0,18	3,05	0,12	0,22	4,15	6,52	233,6	96,91	24,66	59,08	0,94	15,54	16,54	24,03	93,95	2,49	2,97	6623,89	0	15,26	81,04	1,66	16,05	1,03	0,08	1,66	3,09	224,4	71,08	45,1	65,22	0,9	8,65	9,65	33,51	89,64	13,75	2,14	7238,67	0	19,63	68,86	2,6	20,64	1,18	0,48	1,26	1,53	165,82
1296	17,57	31	7,81	0,25	0,99	2,34	162,18	45,29	61,33	84,26	0,42	0,75	1,76	117,48	43,33	57,42	5,85	12765,69	0,11	44,39	82,18	13,32	24,54	5,69	0,25	1,17	2,3	155,43	58,89	63,88	72,79	0,46	0,84	1,84	111,22	45,72	41,33	12,91	12612,81	0,06	41,8	80,61	13,23	29,88	7,82	0,15	1,09	1,96	215,27
1297	-0,76	-1,46	NA	2,07	2,07	2,07	NA	NA	NA	NA	0,48	0,93	1,93	-0,76	48,22	-1,57	NA	NA	0	NA	NA	1,73	42,92	45,35	1,47	15,16	15,16	9532,28	6051,63	441,94	NA	0,96	23,79	24,79	1,73	95,97	2,81	3,3	NA	0	0	0	3,41	46,15	54,76	3,74	18,88	18,88	5842,48
1298	-8,57	-596,73	-2,48	0,67	1,19	1,28	105,61	33,09	64,06	5,89	0,99	68,63	69,63	160,98	98,56	5,75	0,08	11880	0	49,06	94,31	2,5	63,57	0,58	1	1,39	1,43	84,83	18,88	48,24	2,16	0,96	24,36	25,39	179,19	96,06	11,75	0,25	12791,3	0	41,18	91,37	-11,25	-1584,47	-5,28	0,62	0,96	0,98	170,81
1299	1,94	8,49	1,02	0,39	1	1,88	190,92	21,4	34,62	31,43	0,77	3,37	4,37	78,3	77,13	13,13	1,2	11062,59	0,5	39,94	82,83	0,26	1,29	0,16	0,04	0,95	1,9	222,62	36,73	25,95	38,95	0,8	3,99	4,99	70,65	79,94	9,46	1,22	11962,17	17,62	43,05	88,48	0,06	0,28	0,03	0,09	0,8	2,06	206,95
1300	0,34	0,75	0,8	0,16	1,38	1,58	866,75	538,16	369,73	91,05	0,55	1,23	2,23	44,82	55,13	-4,12	2,58	NA	8,73	105,63	106,48	0,23	0,48	0,47	0,22	1,31	1,7	737,24	379,65	279,89	133,13	0,51	1,06	2,06	51,29	51,39	1,27	2,66	NA	9,38	78,67	71,9	3,42	7,22	6,35	0,28	1,33	1,66	676,27
1301	2,72	18,5	3,13	0,02	0,27	0,86	420,31	90,47	299,57	214,94	0,85	5,81	6,81	52,57	85,32	8,65	0,68	4760,78	14,68	57,41	98,94	-18,77	229,43	-24,92	0,01	0,19	1,13	483,12	67,12	357,12	342,29	1,08	-13,22	-12,22	33,57	108,18	-10,57	1,7	4584,78	16,94	69,48	119,55	-6,02	44,19	-23,79	0	0,28	1,1	1438,46
1302	-0,53	-2,11	-0,32	0,07	1,02	1,14	224,63	141,94	126,26	18,71	0,74	2,98	4,02	39,02	75,11	5,03	1,34	12538,9	12,21	24,34	91,29	-28,4	-510,07	-15,02	0,01	0,72	0,87	192,47	106,98	136,93	24,35	0,94	16,87	17,96	14,14	94,43	-24,51	0,39	7257,33	10,78	22,5	165,06	2,29	27,65	0,85	0,05	0,74	0,88	135,14
1303	22,11	37,63	12,42	0,23	0,87	2,43	205,12	53,51	82,82	130,99	0,41	0,7	1,7	40,32	41,25	53,6	NA	67426,2	0	10,23	39,5	19,29	31,86	10,82	0,32	0,96	2,51	204,13	50,23	78,86	123,93	0,39	0,65	1,65	38,85	39,44	49,62	37,33	72240,4	0	10,97	41,67	18,42	33,16	10,9	0,2	0,71	2,11	215,31
1304	-9,55	8,58	-1,96	0,28	0,46	1,27	75,09	5,33	57,12	46,68	2,11	-1,9	-0,9	89,76	211,28	-4,52	NA	6919	0	20,43	95,01	4,31	11,79	3,4	0,92	1,34	2,87	287,3	19,55	47,88	74,57	0,63	1,74	2,74	50,31	63,47	9,18	1,64	5485	44,57	36,31	94,09	-10,03	-29,42	-7,23	0,22	0,34	1,42	262,34
1305	0,37	3,93	0,13	0,28	0,46	0,53	128,31	20,76	93,82	8,6	0,91	9,54	10,54	0,37	90,51	0,41	0,2	NA	16,38	0	0	2,59	21,41	1,06	0,68	0,8	0,82	148,42	14,83	129,02	3,08	0,88	7,27	8,27	10,97	87,91	30,2	0,51	NA	0	3,42	19,1	-8,66	-486,09	-4,88	0,35	0,98	1,02	205,23
1306	-0,12	-0,36	-0,07	0	0,09	0,34	199,84	10,12	118,87	30,27	0,66	1,98	2,98	21,31	66,4	30,8	0,44	26695,43	0	11,73	47,68	10,06	21,41	4,66	0	0,25	0,63	168,73	17,1	74,28	28,5	0,53	1,13	2,13	35,42	53,01	58,5	0,66	34456,56	0	11,76	42,09	12,8	22,28	6,42	0	0,37	0,68	182,71
1307	2,48	3,29	1,63	1,46	1,99	2,79	239,58	12,47	55,89	45,26	0,24	0,32	1,32	47,9	24,47	46,78	2,29	NA	0	29,81	71,81	8,43	10,58	4,82	2,36	3,04	3,75	208,12	2,18	39,05	28,02	0,19	0,24	1,26	61,4	20,37	96,74	2,82	NA	0	30,29	68,33	9,4	11,74	NA	1,69	2,81	4,19	208,21
1308	0,73	-7,38	0,55	0,02	0,15	0,22	276,75	32,89	224,84	16,31	1,1	-11,13	-10,13	12,59	109,87	16,51	0,11	13531,5	8,18	9	36,22	23,54	215,5	12,93	0,01	0,1	0,21	199,98	12,81	131,99	17,33	0,89	8,16	9,16	37,94	89,08	46,79	0,29	19867,33	7,84	7,91	23,43	8,75	47,4	6,37	0,09	0,32	0,36	265,1
1309	35,73	58,83	29,45	1,22	2,11	2,22	300,83	103,46	116,5	13,71	0,39	0,65	1,65	35,73	39,27	101,97	4,96	NA	0	0	0	21,67	35,23	14,98	1,58	2,22	2,34	251,6	61,03	95,74	11,73	0,38	0,63	1,63	21,67	38,47	64,67	7,1	NA	0	0	0	21,71	33,51	15,29	1,05	2,03	2,1	256,31
1310	13,38	29,59	3,41	0,36	1,5	1,92	93,1	57,39	50,32	21,58	0,55	1,21	2,21	21,09	54,8	34,14	-8,48	NA	0	1,97	20,97	34,74	49,93	20,9	1,63	2,38	2,38	219,02	49,2	65,9	NA	0,3	0,44	1,44	52,48	30,42	144,59	2,52	NA	0	10,68	112,3	5,94	8,2	NA	2,35	2,93	2,93	602,79
1311	0,38	2,92	0,12	-0,09	0,82	0,9	118,12	71,5	79,18	6,97	0,87	6,77	7,77	32,1	87,13	10,22	0,82	17940,73	7,17	10,27	71,21	0,4	2,42	0,12	0,02	0,97	0,98	111,19	62,55	56	0,45	0,84	5,11	6,11	22,91	83,63	12,55	0,97	13445,44	24,99	6,88	60,34	0,39	2,2	0,11	0,01	0,9	0,92	105,24
1312	13,84	16,55	18,07	4,78	6,06	6,06	476,6	98,35	77,06	NA	0,16	0,2	1,2	53,26	16,39	84,4	NA	NA	0	51,47	68,2	5,18	6,13	5,49	4,01	6,38	6,38	385,91	141,08	59,45	NA	0,16	0,18	1,18	5,18	15,58	33,22	NA	NA	0	0	0	16,26	17,05	45,68	21,65	21,65	21,65	1022,35
1313	5,67	46,82	2	-0,34	-0,32	0,17	128,74	2,29	111,46	55,81	0,88	7,26	8,26	17,72	87,9	16,13	0,14	NA	0	4,25	41,9	-8,63	-325,86	-3,61	0,04	0,04	0,27	152,4	-0,35	146,46	34,3	0,97	36,77	37,77	8,39	97,35	14,55	0,04	8066,11	0	7,12	48,14	-22,33	111,93	-10,2	0,09	0,16	0,33	166,2
1314	13,07	21	3,6	0,04	0,05	0,3	100,65	0,32	37,33	9,75	0,38	0,61	1,61	111,58	37,79	58,42	0,71	122121	0	27,16	79,31	43,66	47,78	10,51	0,23	0,29	1,41	87,66	0,4	6,79	7,7	0,09	0,09	1,09	174,09	8,63	643,91	1,04	7696	0	31,41	434,97	-4,46	-5,8	-1,21	1,77	2,49	2,69	98,36
1315	1,1	1,39	0,44	2,12	4,76	5,11	145,15	59,79	22,63	8,03	0,17	0,21	1,26	24,43	20,93	21,92	5,13	19902,24	0	9,28	87,17	0,12	0,15	0,14	2,16	6,19	6,58	414,45	205,41	50,94	20,41	0,13	0,15	1,19	21,24	16,17	24,46	5,24	16980,89	0	24,04	87,36	0,44	0,55	0,45	0,45	4,2	4,63	376,31
1316	33,69	97,3	12,26	0,11	0,95	1,31	132,79	66,27	78,62	28,83	0,65	1,89	2,89	56,06	65,38	59,58	1,66	37233,36	0	8,14	38,76	8,97	91,4	3,6	0,03	0,75	0,99	146,19	89,35	124,75	30,41	0,9	9,19	10,19	29,8	90,19	15,25	0,7	22727,23	0	8,37	65,54	7,53	90,71	3,83	0,08	0,77	1	185,03
1317	54,02	81,45	17,3	1,96	2,54	2,55	116,89	22,29	37,26	0,24	0,34	0,51	1,51	77,35	33,67	181,54	4,66	NA	1,18	7,47	23,23	52,57	87,15	23,13	1,89	2,89	2,89	160,17	27,31	27,57	0,12	0,4	0,66	1,66	52,57	39,68	149,14	1,67	NA	0	0	0	22,81	29,52	13,16	5,54	7,57	7,57	209,98
1318	0,09	0,16	0,06	0,14	1,34	1,63	232	66,05	55,02	15,97	0,4	0,71	1,78	50,63	43,95	39,55	1,16	11641,62	0	32,12	80,87	-10,18	-20,15	-4,04	0,14	1,02	1,19	144,29	46,28	52,37	9,09	0,45	0,9	1,98	47,03	49,48	10,59	1,02	11702,47	0	22,68	85,72	1,19	2,34	0,52	0,42	1,5	1,64	159,21
1319	0,96	1,56	0,72	0,37	0,98	1,55	276,01	58,55	30,95	54,86	0,39	0,63	1,63	15,21	38,6	19,86	1,42	29673,68	23,49	10,78	56,96	1,81	2,8	1,34	0,61	1,22	1,8	268,71	52,59	37,3	50,4	0,35	0,54	1,54	17,18	35,12	25,07	1,6	29872,07	18,23	11,34	54,67	6,86	11,09	4,12	0,09	0,95	1,61	218,66
1320	-3,83	-14,2	-4,18	0,3	0,49	0,53	398,87	51,97	277,62	10,77	0,73	2,71	3,71	34,13	73,04	1,94	0,44	17943,71	0	41,48	90,96	16,01	46,24	12,54	0,52	0,83	0,83	285,12	51,11	165,07	0,82	0,65	1,89	2,89	42,16	65,38	30,18	0,79	20677,4	0	20,48	55,54	-0,07	-0,17	-0,07	0,21	0,71	0,79	371,71
1321	16,11	183,37	8,08	0,13	1,79	1,84	183,15	76,08	42,66	2,45	0,73	8,28	11,38	95,13	91,22	28,82	0,79	13463,17	1,76	39,65	76,09	7,63	44,1	2,99	0,13	1,18	1,29	142,46	53,48	37,23	5,61	0,63	3,64	5,78	102,74	82,69	21,8	0,76	12729,22	9,73	37,22	86,28	5,38	20,2	3,11	0,12	0,29	0,41	210,4
1322	-1,75	-22,32	-1,56	0,01	0,28	0,29	325,27	57,58	209,17	0,43	0,92	11,77	12,77	-1,75	92,17	5,49	0,43	NA	0,01	0	0	-0,05	-0,64	-0,05	0,09	0,35	0,35	377,8	62,34	238,14	0,52	0,92	11,32	12,32	-0,05	91,88	9,67	0,47	NA	0,01	0	0	2,79	23,58	2,46	0,28	0,49	0,49	320,77
1323	28,72	31,85	26,19	1,38	2,48	2,58	332,93	35,52	32,28	3,09	0,1	0,11	1,11	34,21	9,83	394,25	1,21	75716,25	0	5,01	10,85	24,48	25,14	25,03	13,86	17,06	17,36	372,17	30,73	9,6	2,89	0,03	0,03	1,03	28,48	2,61	1246,12	1,78	91088,29	0	4,08	9,3	26,2	26,83	27,44	14,6	18,82	19,22	381,28
1324	6,55	89,36	10,92	0,62	0,72	0,72	608,7	56,52	555,21	0,7	0,93	12,65	13,65	13,82	92,67	12,71	0,23	30487,1	0	12,12	34,05	-5,16	-190,05	-26,5	0,55	0,58	0,58	1867,93	61,29	1791,83	5,07	0,97	35,81	36,81	2,03	97,28	-5,31	0,07	3473,8	0	36,91	274,93	0,62	19,93	2,08	0,09	0,32	0,32	1216,26
1325	-8,04	168,78	-7,56	0,07	0,2	0,5	343,35	44,85	353,87	110,38	1,04	-21,93	-20,99	-8,04	104,76	2,99	-0,1	NA	0	0	0	10,89	184,21	5,42	0,11	0,59	0,78	181,26	79,89	167,89	33,73	0,94	15,84	16,91	10,89	94,09	23,75	0,22	NA	0	0	0	0,56	21,16	0,41	0,1	0,27	0,35	268,68
1326	1,12	2,57	0,42	0,11	0,51	1,38	137,99	27,83	50,86	61,21	0,56	1,29	2,29	18,76	56,31	11,08	1,56	12635,85	13,68	6,67	80,5	2,93	7,12	1,18	0,35	0,73	1,48	147,09	27,59	56,57	54,48	0,59	1,43	2,43	20,71	58,91	13,17	1,6	13649,47	10,73	7,19	74,53	0,83	1,85	0,6	0,86	1,34	2	262,27
1327	-6,61	-1140,69	-3,82	0,11	0,75	0,86	108,82	116,52	182,9	20,22	0,99	171,67	172,67	155,86	99,42	-5	0,31	2204,78	0	94,04	125,07	16,56	96,83	4,46	0,06	1,15	1,15	98	72,38	66,59	NA	0,83	4,85	5,85	342,34	82,9	27,47	1	5048,32	0	87,71	117,03	8,35	24,54	NA	0,07	1,23	1,24	67,07
1328	6,76	15,92	5,13	0,07	1,14	1,45	277,1	111,46	103,71	32,05	0,57	1,35	2,36	20,03	57,55	19,25	1,37	24357,24	0	10,08	48,39	7,28	15,77	5,17	0,12	1,18	1,42	258,36	110,15	104,43	25,76	0,54	1,16	2,17	20,46	53,82	22,98	1,41	27553,56	0	9,35	44,94	10,28	19,67	7,34	0,06	1,08	1,33	260,03
1329	0,18	0,54	0,07	-0,44	0,84	0,89	135,84	99,16	71,65	4,08	0,66	1,95	2,95	85,43	66,1	30,29	0,89	20439,21	4,39	31,73	76,33	14,56	57,4	5,7	0,2	1,18	1,27	142,46	93,95	96,2	9,21	0,75	2,94	3,94	49,54	74,64	26,39	2,37	34602,64	0	13,69	58,06	9,84	34,57	2,97	0,28	0,99	1,17	109,89
1330	17,26	46,55	23,37	0,53	1,12	1,12	494,26	178,5	301,03	0	0,63	1,7	2,7	72,76	62,92	53,01	1,25	NA	0	75,16	80,85	1,67	4,12	2,81	0,8	0,98	0,98	611,15	60,72	350,53	0	0,59	1,46	2,46	57,65	59,42	30,5	0,97	5294,88	0	93,98	105,15	1,84	4,47	3,86	0,78	1,28	1,28	763,9
1331	-15,39	-30,11	-15,17	0,28	0,9	3,74	359,85	40,55	66,26	191,04	0,48	0,94	1,96	12,48	48,9	-22,05	2,68	8745,55	0	27,47	113,66	-9,12	-23,51	-9,87	0,14	0,49	2,49	394,02	34,1	99,04	201,33	0,61	1,56	2,58	11,37	61,23	-3,59	2,03	10558,25	0,03	22,18	101,56	-8,22	-25,46	-8,99	0,11	0,53	2,35	398,28
1332	8,78	13,31	6,94	1,21	2,73	2,91	288,46	59,89	39,31	6,96	0,34	0,52	1,52	33,86	34,05	40,26	1,44	16365,5	18,11	19,82	61,48	27,42	42,92	17,87	0,79	2,36	2,37	237,17	70,98	45,33	0,41	0,36	0,57	1,57	51,58	36,1	87,86	1,49	7706,52	15,82	10,98	25,8	9,29	14,12	6,15	0,32	1,87	2,04	241,13
1333	0	0	0	0,18	1,29	1,34	97,87	59,43	53,8	2,95	0,6	1,47	2,47	47,78	59,59	46,67	1,65	9450,89	0	12,81	49	24,25	54,41	5,33	0,36	1,23	1,39	80,08	36,4	41,93	6,8	0,55	1,24	2,24	78,7	55,44	74,09	1,73	11474,25	0	11,98	44,53	36,46	53,65	10,8	0,33	2,95	2,95	107,78
1334	69,15	85,09	67,29	5,18	5,34	5,34	262,75	10,59	65,62	NA	0,19	0,23	1,23	69,15	18,73	369,19	NA	NA	0	0	0	18,66	81,39	16,51	0,11	1,29	1,3	322,11	290,52	245,53	0,78	0,77	3,36	4,36	18,66	77,07	24,21	NA	NA	0	0	0	0,32	0,8	NA	0,26	1,65	1,65	13664,56
1335	0,73	1,62	0,99	0,01	0,3	0,42	498,68	64,22	182,29	25,25	0,55	1,23	2,23	24,18	55,17	13,63	0,67	14655	15,85	32,04	76,19	3,32	6,66	3,74	0,03	0,42	0,52	410,21	69,53	156,38	18,95	0,5	1,01	2,01	29,83	50,13	22,26	0,71	19355,42	9,67	29,87	65,01	3,14	5,65	NA	0,04	0,43	0,54	392,17
1336	-23,38	-43,75	-17,36	0,72	0,93	1,63	271,05	18,08	68,98	62,59	0,47	0,87	1,87	59,27	46,55	-23,22	1,36	16078,29	7,03	61,38	107,35	0,1	0,18	0,05	1,13	1,75	1,84	187,46	39,6	54,26	5,61	0,47	0,88	1,88	85,76	46,84	19,72	1,63	18134	4,9	44,12	86,61	0,2	0,28	0,07	1,02	2,69	2,99	131,65
1337	8,45	9,39	17,47	2,87	10,68	17,83	755,09	89,58	11,47	83,18	0,08	0,09	1,11	20,05	10,07	207	1,32	30024,15	0	23,99	40,27	8,78	9,76	18,18	4,21	10,57	16,54	753,52	88,86	13,97	84,53	0,09	0,09	1,11	19,77	10,02	184,95	1,4	28442,38	0	22,76	39,74	8,23	9,11	16,83	3,24	4,41	6,52	743,92
1338	6,45	20,49	3,3	0,17	0,53	1,3	186,82	27,04	75,71	58,87	0,69	2,18	3,18	31,24	68,52	25,18	1,24	33481,64	0	12,69	54,14	5,14	11,03	2,49	0,03	0,63	1,43	175,92	33,78	57,91	47,23	0,53	1,15	2,15	37,67	53,4	29,74	1,23	29381,76	0	15,72	63,25	8,01	19,37	4,39	0,03	0,49	1,41	199,79
1339	-6,13	-6,16	NA	197,63	208,12	208,12	NA	NA	NA	NA	0	0	1	-6,13	0,48	-1275,83	NA	NA	0	NA	0	26,63	29,39	68,97	10,63	10,64	10,64	942,83	0,1	87,67	NA	0,09	0,1	1,1	26,63	9,4	283,22	NA	NA	0	0	0	-56,04	-67,73	-758,89	4,78	5,85	5,85	4929,45
1340	-29,95	-54,01	-55,94	1,25	1,29	1,29	681,7	11,33	263,38	0	0,45	0,8	1,8	-29,95	44,54	47,74	1,3	4894	4,68	0	0	24,66	34,95	30,42	3,35	3,44	3,44	449	12,34	128,09	0	0,29	0,42	1,42	27,64	29,43	90,12	NA	7567	0	3,68	8,37	-34,57	-56,24	NA	1,2	1,34	1,34	NA
1341	0,19	0,2	0,15	0,04	0,06	17,94	296,25	0,1	4,02	74,97	0,05	0,05	1,05	3,66	4,7	17,21	1,32	9806,9	0,04	2,81	75,27	0,12	0,18	0,08	0	0,84	0,87	231,86	60,54	72,47	2,84	0,32	0,48	1,48	4	32,3	7,38	0,94	20337,47	0	2,47	71,94	0,25	0,35	0,34	0	0,49	1,03	488,1
1342	2,04	3	1,93	1,05	1,56	2,29	345,88	43,51	46,3	63,75	0,32	0,47	1,47	17,12	32	20,53	1,75	27587,5	14,16	14,29	63,48	3,27	4,53	2,89	0,73	1,37	2,25	320,75	46,76	34,46	65,08	0,28	0,38	1,38	18,1	27,78	26,8	1,59	26051,84	13,19	13,06	65,73	4,68	6,35	3,98	0,89	1,51	2,34	309,79
1343	-49,82	-12106,44	-18,64	0,07	0,14	0,75	136,59	8,21	116,08	72,34	1	242	243	-22,23	99,59	-42,99	0,32	NA	0	10,33	-236,82	4,02	92,54	1,62	0,02	0,22	0,97	146,65	20,13	98,28	73,75	0,96	22,04	23,04	33,33	95,66	9,8	0,89	13823,6	20,51	11,81	69,31	0,43	10,25	0,2	0,02	0,12	0,9	172,26
1344	-0,87	-2,8	-0,97	0,15	0,44	0,64	409,35	73,52	248,54	49,92	0,62	1,99	3,23	3,16	69,02	13,31	0,51	8392,22	0	4,52	63,84	0,05	0,15	0,04	0,25	0,65	0,75	352,96	89,17	222,21	22,71	0,64	2,05	3,2	4,69	68,79	14,9	0,6	8500,13	0	4,51	81,34	0,86	2,7	0,75	0,38	0,72	0,77	315,88
1345	-1,44	-28,23	-0,64	0,02	0,68	1,1	162,55	70,41	86,85	45,55	0,95	18,59	19,61	45,28	94,9	3,66	1,18	18923,98	12,38	20,81	87,46	4,07	45,62	1,68	0	0,82	1,15	150,45	78,34	60,06	32,54	0,91	10,21	11,22	51,63	91,09	9,93	1,29	17195,52	24,17	19,66	83,67	8,75	50,96	3,84	0	0,61	0,89	159,6
1346	-7,63	-8,46	NA	10,22	10,22	10,22	NA	NA	NA	NA	0,1	0,11	1,11	-7,63	9,78	-78	NA	NA	0	NA	0	69,48	89,34	21,65	1,86	1,91	2,18	113,44	1,28	24,33	6,71	0,22	0,29	1,29	69,48	22,23	312,62	1,5	NA	0	0	0	-13,92	-14,27	-25,59	1,71	10,73	11,9	669,3
1347	-24,83	-455,86	-11,55	0,1	0,49	0,51	169,85	55,1	140,22	2,09	0,95	17,36	18,36	34,03	94,55	-8,64	0,24	6503,25	7,02	27,39	104,65	-1,83	-52,11	-1,44	0,43	0,65	0,66	285,96	57,27	235,14	1,61	0,96	27,43	28,43	43,35	96,48	15,07	0,13	7638,75	9,87	35,49	69,62	10,41	78,49	7,7	0,73	1,03	1,04	269,23
1348	17,54	68,45	25,69	1,3	1,34	1,35	534,71	14,94	381,47	5,2	0,74	2,9	3,9	27,03	74,38	26,04	13	NA	0	13,92	28,05	19,48	45,52	NA	1,71	1,72	1,74	496,28	1,96	280,81	4,34	0,57	1,34	2,34	35,47	57,21	36,66	143,62	NA	0	15,57	26,33	5,26	11,49	NA	1,67	1,83	1,84	993
1349	1,8	58,45	9,8	0,11	5,82	6,02	1986,96	597,02	104,94	21,88	0,71	23,1	32,48	2,11	96,92	11,08	0,05	84442	0	1,67	3,89	-3,48	-281,72	-85,57	0,03	0,41	0,64	8944,8	174,07	446,59	104,21	0,63	50,72	80,9	-2,64	98,76	8,83	0,01	11115,42	0,2	20,76	48,7	-0,55	-72,03	-6,03	0,41	1,64	1,86	3996,1
1350	-28,43	466,42	-34,03	0,05	0,2	0,36	436,87	48,47	323,03	50,42	1,06	-17,33	-16,41	-21,21	106,1	-17,21	0,32	NA	29,11	8,64	-98,18	0,53	194,76	1,5	0,09	0,72	0,72	1023,77	118,97	188,55	NA	1	363,88	364,88	6,75	99,73	3,44	0,94	3172,8	80,87	17,47	113,15	-2,05	109,5	NA	0,17	0,96	0,96	767,88
1351	-21,88	-24,82	-16,51	4,65	6,28	8,63	275,5	34,37	21,09	50,22	0,12	0,13	1,13	14	11,84	-126,5	2,79	4996,71	0	27,08	152,07	-24,19	-35,08	-19,97	1,89	2,37	2,72	300,43	37,71	79,08	28,11	0,31	0,45	1,45	6,54	31,04	-54,46	2,66	3342	0	25,36	184,3	-55,58	-155,22	-46,63	0,88	1,31	1,33	305,42
1352	30,05	86,1	18,74	0,02	0,49	0,49	227,71	38,75	70,23	0	0,59	1,69	2,87	60,19	65,1	79,97	0,69	NA	5,41	18,81	36,52	30,05	88,69	19,15	0,04	0,71	0,71	232	78,08	115	NA	0,63	1,86	2,95	56,28	63,01	69,94	0,71	NA	0,66	11,98	24,53	26,25	87,75	17,53	0	0,68	0,68	243,13
1353	0,22	1,11	0,09	0,01	0,4	0,46	145,81	35,95	57,49	6,24	0,81	4,14	5,14	127,41	80,53	17,97	0,4	15697,11	26,36	50,81	88,02	0,5	1,35	0,19	0,02	0,3	0,4	137,43	17,97	52,28	6,06	0,63	1,71	2,71	151,69	63,1	25,48	0,59	17388,6	7,55	57,08	87,54	0,66	2,01	0,28	0,07	0,47	0,5	156,64
1354	0,02	0,07	0,01	0,12	0,53	1,14	231,04	71,75	172,65	106,27	0,78	3,5	4,5	35,92	77,78	8,61	1,8	10101,4	0	22,73	79,58	2,45	10,69	2,09	0,04	0,38	1,17	310,33	77,84	234,22	188,31	0,77	3,36	4,36	34,4	77,07	10,8	2,16	9021,6	0	27,24	86,02	-0,44	-1,67	-0,28	0,14	0,52	1,25	233,58
1355	0	0	NA	NA	NA	NA	NA	NA	NA	NA	NA	NA	1	0	0	NA	NA	NA	0	NA	NA	9,54	9,97	5,53	21,89	21,89	22,78	211,13	NA	9,17	8,27	0,04	0,05	1,05	9,54	4,39	217,25	NA	NA	0	0	0	5,47	5,91	19,8	12,49	12,49	13,3	1317,87
1356	-45,97	92,1	-14,56	0,03	0,07	0,34	115,64	4,81	132,2	37,16	1,5	-3	-2	44,87	149,91	-22,13	-0,35	2823,71	0	28,78	144,81	0,9	1,37	0,36	1,6	1,94	5,01	142,98	5,54	16,34	50,75	0,34	0,51	1,51	70,36	33,94	32,9	2,07	4575,31	0	27,28	82,05	15,29	22,12	4,58	1,62	1,78	3,82	108,97
1357	2,3	2,87	8,5	0,05	4,45	4,66	1349,95	30,64	76,5	35,17	0,2	0,25	1,25	12,36	20,06	30,33	2	35354,2	7,12	37,21	59,77	-0,01	-0,01	-0,04	0,13	6,12	6,39	1698,65	59,45	120,04	43,96	0,19	0,23	1,24	6,05	19,15	20,52	2,16	26760,38	2,62	28,28	58,77	1,34	1,66	6,95	0,45	14,28	14,9	1885,44
1358	8,25	32,09	3,17	0,12	1,27	1,39	140,42	115,19	99,91	11,57	0,74	2,89	3,89	84,85	74,29	11,11	NA	6508,33	0	29,47	97,22	-0,09	-0,31	-0,04	0,26	1,2	1,5	160,11	98,84	105,4	32,2	0,7	2,37	3,38	91,14	70,39	-0,13	NA	6234,33	0	40,13	104,65	0,47	1,68	0,22	0,51	1,24	1,43	168,11
1359	-1,36	-9,74	-9,34	0,04	2,71	2,72	2507,72	1164,04	436,29	4,01	0,48	3,41	7,16	0,48	86,04	5,95	0,27	19934,33	0	12,62	57,52	-4,24	-21,2	-22,03	0	0,6	0,61	1890,18	401,6	673,64	5,6	0,61	3,06	5	-1,74	79,99	13,56	0,26	23697	0	12,98	37,92	-0,66	-2,87	-1,92	0	0,49	0,49	1067,55
1360	-3,11	147,68	-1,51	0,07	0,53	0,83	177,52	78,55	172,97	51,96	1,02	-48,42	-47,42	67,13	102,11	2,93	-0,09	8761,79	0	34,16	94	0,02	-0,86	0,01	0,11	0,51	0,83	173,6	67,98	170,78	55,21	1,02	-50,77	-49,77	74,53	102,01	4,56	-0,09	9828,11	0	35,54	92,53	-1,35	36,68	-0,52	0,14	0,55	0,81	141,38
1361	-8,5	206,97	-16,39	0,22	0,22	0,91	314,23	1,45	720,07	500,34	1,04	-25,35	-24,35	-2,64	104,11	-7,14	-0,72	NA	0	11,3	-465,74	-12,97	76,35	-10,9	0,18	0,19	0,76	306,14	2,37	350,29	201,53	116,28	-684,74	-5,89	3,47	116,28	-9,98	-1,45	NA	0	9,43	210,24	11,63	-519,82	7,95	0,27	0,3	0,9	248,92
1362	-0,04	-0,14	-0,06	0,35	1,17	1,38	232,02	312,41	383,67	81,55	0,73	2,65	3,65	-0,04	72,57	-0,05	NA	NA	0	0	0	7,62	33,36	2,16	0,33	1,17	1,28	103,23	66,14	78,79	9,12	0,77	3,38	4,38	7,62	77,17	9,87	17,97	NA	0	0	0	-1,75	-10,88	NA	0,51	1	1,13	102,54
1363	0,1	0,32	0,07	0,02	0,56	1,19	255,7	87,32	112,48	104,96	0,68	2,17	3,17	63,08	68,48	3,58	1,79	11839,47	20,14	44,12	130,55	0,28	0,63	0,1	0,05	0,53	1,52	131,18	25,84	43,37	54,31	0,55	1,24	2,24	96,5	55,28	8,12	1,47	17465,85	8,44	34,68	91,1	23,21	46,96	10,53	0,57	1,08	1,61	165,13
1364	40,35	50,95	17,99	2,18	4,53	4,53	162,73	77,76	33,12	NA	0,21	0,26	1,26	74,16	20,81	209,44	12,27	15917	0	15,07	33,4	26,19	38,43	22,03	2,57	3,16	3,16	306,14	55,75	95,87	NA	0,32	0,47	1,47	47,35	31,85	82,23	NA	18513,5	0	17,79	33,52	27,58	45,31	28,42	2,22	2,57	2,57	375,12
1365	-1,05	245,07	-0,39	0,17	0,68	0,84	135,07	67,89	133,13	22,03	1	-233,82	-232,82	16,54	100,43	8,04	0	5935,25	0	6,51	70,03	-3,33	90,79	-1,72	0,08	0,51	0,91	187,67	83,65	191,58	76,1	1,04	-28,23	-27,23	15,55	103,67	2,81	-0,51	4958,17	0	9,74	76,38	0,68	-26,41	0,41	0,18	0,51	0,96	218,55
1366	12,11	55,5	4,71	0,39	1,28	1,28	142,1	97,87	109,57	0	0,78	3,58	4,58	12,11	78,18	15,49	NA	NA	0	0	0	13,63	40,09	NA	0,14	1,1	1,1	118,39	74,26	76,89	0	0,66	1,94	2,94	13,63	65,99	22,47	1,24	NA	0	0	0	-5,35	-12,25	-2,23	0,28	1,25	1,25	151,73
1367	2,29	71,16	1,6	0,21	0,5	0,58	255,14	50,23	239,9	19,98	0,97	30,05	31,05	8,31	96,78	3,26	0,08	21549,21	0	4,21	65,2	6,72	75,9	4,92	0,39	0,66	0,74	266,68	51,18	239,08	19,2	0,91	10,3	11,3	10,15	91,15	8,13	0,28	45620,57	0	2,52	26,54	0,22	65,06	0,17	0,25	0,67	0,74	290,16
1368	7,65	17,82	2,09	0	1,08	1,5	99,58	59,48	31,38	23,59	0,57	1,33	2,33	32,13	57,05	20,52	2,85	21160,24	24,35	6,68	61,78	6,99	19,64	1,83	0	0,96	1,36	95,05	57,28	41,79	23,92	0,64	1,81	2,81	33,56	64,4	16,39	2,66	24191,26	19,03	6,94	60,64	9,17	32,8	3,19	0,01	0,65	1,26	126,81
1369	7,45	24,73	2,26	0,94	1,28	1,28	110,8	23,02	67,9	NA	0,7	2,32	3,32	40,31	69,86	15,91	2,18	14291,13	0	9,97	73,79	35,87	63,03	17,24	0,4	2,08	2,08	174,96	112,87	67,39	NA	0,43	0,76	1,76	61,53	43,09	91,98	3,68	31116,44	0	12,33	33,7	23,43	92,75	14,64	0,28	1,12	1,12	227,35
1370	0,07	0,18	0,03	0,72	1,72	1,72	121,68	96,7	96,7	0	0,6	1,48	2,48	0,07	59,73	0,12	NA	NA	0	0	0	-1,44	-4,66	NA	0,34	1,47	1,47	177,82	134,68	119,75	NA	0,69	2,23	3,23	-1,44	69,07	-2,09	NA	NA	0,01	0	0	6,7	25,53	NA	0,87	1,36	1,36	210,9
1371	0,6	1,08	1,1	0,62	1,19	2,28	668,6	70,64	121,81	136,69	0,31	0,55	1,79	24,05	44,14	45,17	1,18	2397,21	0,33	42,95	317,7	0,21	0,44	0,47	0,07	0,95	1,7	810,25	211,41	207,39	182,8	0,45	0,93	2,07	16,76	51,78	17,3	1,25	2005	6,51	36,83	349,24	0,2	0,33	0,16	0,37	1,44	2,39	288,4
1372	4,96	18,42	1,5	0,05	1,38	1,45	110,17	49,93	37,7	2,76	0,73	2,71	3,71	234,54	73,04	8,11	1,26	14871,67	0	69,29	96,29	32,54	65,34	10,53	0,02	2,23	2,28	117,77	79,56	36,01	1,86	0,5	1,01	2,01	225,11	50,19	66,13	1,72	19109,43	0	62,31	81,24	24,68	42,82	10,19	0,06	2,11	2,19	150,33
1373	1,53	2,07	0,64	0,1	1,55	2,16	153,03	39,75	24,07	17,44	0,26	0,36	1,36	133,01	26,31	36,2	1,31	11111,89	5,16	55,13	92	2	2,62	0,86	0,11	1,22	1,81	156,35	32,92	26,16	18	0,24	0,31	1,31	127,91	23,73	37,78	1,2	11314,48	2,37	54,08	91,82	4,89	6,82	2,27	0,02	1,67	2,1	169,17
1374	-227,73	-15775,76	-36,43	0,13	0,94	0,95	58,39	41,34	51,12	0,83	0,99	68,27	69,27	-117,21	98,56	-231,07	NA	-2601,5	0	17,68	-97,12	-38,68	-861,13	-5,47	0,26	1,01	1,01	51,48	34,32	45,43	0	0,96	21,26	22,26	227,48	95,51	-40,5	NA	8355,5	0	37,64	113,1	-349,55	100,77	-174,73	0,04	0,22	0,22	181,95
1375	3,41	7,47	1,9	0	1,32	1,32	203,37	100,35	62,39	0,01	0,45	0,98	2,19	4,63	54,37	10,97	1,51	96907,87	11,73	0,68	9,3	2,22	7,16	2,68	0	1,08	1,08	440,23	238,42	200,18	0,01	0,58	1,88	3,23	3,04	69,07	6,13	1,16	124939,23	11,49	1	8,45	1,65	4,6	1,64	0,05	0,75	0,75	362,38
1376	-3,88	-3,88	NA	NA	NA	NA	NA	NA	NA	NA	NA	NA	1	-3,88	0	NA	NA	NA	0	NA	0	37,9	43,52	11,72	5,65	5,82	5,82	112,58	2,44	14,36	NA	0,13	0,15	1,15	48,85	12,9	311,56	3,49	NA	0	3,39	17,12	8,09	9,14	NA	8,19	8,65	8,65	383,66
1377	1,62	39,05	0,62	0,01	0,54	0,78	140,25	57,73	94,05	27,14	0,96	23,05	24,05	7,42	95,84	15,59	0,55	15497,6	10,55	2,23	23,33	1,46	28,87	0,36	0,03	0,7	0,88	88,9	37,13	48,41	9,48	0,95	18,8	19,8	15,08	94,95	19,58	0,82	10354,71	21,15	2,45	27,34	8,32	65,69	2,24	0,02	0,78	0,82	97,83
1378	0,24	1,27	0,14	0,12	0,51	0,81	215,23	67,15	166,31	51,42	0,81	4,23	5,23	27,01	80,89	6,2	0,56	11418,78	1,37	15,78	76,87	0,17	0,86	0,15	0,11	0,38	0,71	310,61	66,79	222,34	79,43	0,8	4,06	5,06	18,77	80,26	1,46	0,46	8614,88	6,48	15,88	77,66	0,99	4,65	0,62	0,41	1,65	2,12	227,48
1379	-17,37	-174,14	-18,39	0,06	0,21	0,21	386,51	32,33	180,33	0	0,9	9,03	10,03	-12,25	90,03	7,49	0,51	NA	10,48	5,42	19,99	-2,5	-19,66	NA	0,17	0,28	0,28	286,86	21,28	199,78	NA	0,87	6,88	7,88	9,19	87,3	56,57	0,39	NA	0	6,75	18,19	3,05	22,52	2,09	0,55	0,62	0,62	250,08
1380	-1,37	-2,22	-1,53	0,24	0,37	2,29	409,03	19,2	152,08	296,15	0,38	0,62	1,62	20,71	38,4	7,29	5,04	9080,94	0	24,75	86,87	0,83	1,36	0,86	0,26	0,41	2,25	376,36	20,53	123,4	267,65	0,39	0,64	1,64	18,64	38,99	3,56	5,32	8531	5,31	18,41	87,21	0,71	1,07	1,04	0,31	0,44	2,76	534,24
1381	0,96	5,06	0,4	0,01	0,85	0,87	154,37	33,09	39,34	0,82	0,81	4,3	5,3	55,62	81,12	32,1	0,59	NA	18,92	23,12	61,61	5,51	19,47	2,52	0,02	0,46	0,46	166,49	24,61	56,1	0,23	0,72	2,53	3,53	67,09	71,71	43,81	0,46	NA	4,86	28,16	75,3	1,73	5,32	0,75	0,1	0,81	0,96	158,27
1382	-3,25	-8,91	-14,49	0,16	0,51	0,59	1627,92	96,37	278,62	22,73	0,64	1,74	2,74	0,29	63,52	0,31	0,92	11661,67	0	15,79	63,58	-2,92	-7,9	-13,92	0,09	0,44	0,53	1737,29	74,96	218,79	21,15	0,63	1,71	2,71	0,83	63,11	2,95	0,94	23564,33	0	17,87	50,82	-2,34	-6,45	-9,78	0,13	0,92	1,01	1520,13
1383	16,16	75,8	23,04	0,09	0,15	0,15	520,44	26,19	403,84	NA	0,79	3,69	4,69	16,5	78,68	51,66	0,24	87524	0	0,48	0,75	1,62	5,9	3,97	0,16	0,3	0,3	891,07	56,67	414,15	NA	0,47	1,71	3,64	1,62	72,5	48,45	0,32	39351	0	0	0	-12,82	-118,92	NA	0,1	0,2	0,2	906,35
1384	4,82	29,61	7,59	0,53	1,08	1,14	574,69	256,48	469,95	31,92	0,84	5,14	6,14	34,95	83,72	5,76	NA	4887,6	0	47,43	142,57	10,93	46,08	8,59	0,7	1,21	1,24	286,02	109,24	213,82	5,3	0,76	3,22	4,22	33,85	76,29	14,32	NA	8659,67	0	18,01	129,97	5,99	17,69	5,94	0,97	1,28	1,35	360,94
1385	0,02	0,06	0,03	0,05	0,31	2,37	563,99	48,3	121,7	391,84	0,58	1,52	2,63	14,08	61,95	4,02	3,08	14038,33	11,83	21,72	76,49	-5,29	-12,57	-7,01	0,01	0,29	3,06	482,07	33,91	84,33	339,97	0,54	1,28	2,37	10,95	57,89	-4,66	3,17	10908,67	7,66	21,51	114,14	-3,57	-7,6	-4,42	0,07	0,47	4,1	450,53
1386	0,37	1,05	0,35	0,33	0,62	0,62	340,99	48,62	96,88	NA	0,5	1,4	2,82	9,68	64,52	36,23	0,52	NA	20,55	8,69	55,39	3	6,96	2,18	0,36	0,62	0,62	264,75	35,58	92,78	NA	0,53	1,24	2,32	14,43	56,84	46,65	0,65	NA	17,58	8,31	43,73	NA	NA	NA	NA	NA	NA	NA
1387	13,72	53,27	3,24	0,23	1,06	1,06	86,05	35,01	42,24	NA	0,74	2,88	3,88	126,35	74,24	35,94	1,02	15709,38	0	26,55	82,43	25,13	91,14	7,89	0,45	1,38	1,38	114,27	61,52	47,29	NA	0,72	2,63	3,63	100,26	72,43	48,86	2,01	23590,86	16,74	23,58	67,1	7,14	20,62	NA	0,52	1,52	1,52	118,93
1388	16,47	58,44	8,74	0,01	1,34	1,4	193,63	82,45	62	3,86	0,72	2,55	3,55	75,62	71,82	44,36	1,22	16317,9	27,92	31,38	61,3	7,82	21,69	3,91	0,03	0,91	0,95	182,07	84,19	43,95	3,65	0,64	1,77	2,77	71,3	63,93	37,86	0,93	16393,92	35,42	31,75	68,91	11,27	23,79	4,85	0,02	1,14	1,19	156,65
1389	195,26	372,22	43,48	2,56	2,9	2,9	81,28	9,3	27,32	NA	0,43	0,82	1,91	379,77	47,54	453,18	NA	NA	0	41,09	103,83	18,28	24,1	13,07	0,93	0,95	0,95	260,18	0,67	37,1	NA	0,17	0,23	1,32	50,66	24,15	106,15	0,91	NA	0	23,14	60,74	20,08	23,63	NA	2,07	2,07	2,07	349,03
1390	3,94	39,27	0,99	0,01	1,02	1,03	91,77	79,71	49,92	1,09	0,88	8,76	9,96	32,58	89,96	9,8	1,14	8051,46	32,21	7,2	82,08	2,96	30,65	1,03	0,09	1	1,01	126,08	75,14	61,95	1,01	0,9	9,34	10,34	23,25	90,33	8,53	1,08	6614,36	30,84	7,03	98,4	11,79	61,87	4,85	0,09	1,02	1,22	149,55
1391	47,27	53,88	35,03	3,03	5,7	5,71	270,48	79,4	29,73	0,49	0,12	0,14	1,14	78,31	12,27	424,07	2,44	53191,54	0	23	32,79	9,82	19,57	7,37	0,63	1,55	1,55	273,09	113,55	124,31	0,44	0,5	0,99	1,99	85,73	49,82	27,39	1,79	55875,84	0	56,96	81,65	10,28	18,27	NA	0,98	1,51	1,52	303,99
1392	0,76	1,42	0,48	0,4	0,75	1,11	229,88	36,52	104,01	37,82	0,46	0,86	1,86	13,43	46,15	12,88	1,1	24098	0	7,98	63,04	-0,56	-0,83	-0,27	0,15	1,46	1,92	174,01	73,9	56,48	26,55	0,33	0,49	1,49	7,75	32,99	28,91	1,82	23164	0	3,97	44,89	13,23	21,06	6,6	1	1,99	2,16	181,43
1393	5,93	33,61	4,92	0,45	0,91	1,2	302,86	107,66	241,56	72,31	0,82	4,67	5,67	5,93	82,36	10,68	11,58	NA	0	0	0	4,34	24,67	2,52	0,43	0,86	1,07	211,43	47,64	172,33	38,03	0,82	4,69	5,69	4,34	82,41	9,92	1,56	NA	0	0	0	13,8	44,89	7,32	0,49	1,34	1,34	192,97
1394	8,5	47,6	4,79	0,76	1,59	1,62	205,58	42,32	50,83	1,56	0,84	4,68	5,6	34,67	82,15	26,74	1,3	12862,76	0	14,74	52,46	8,52	33,12	5,04	1,2	1,96	1,99	215,19	34,07	45,09	1,64	0,75	2,9	3,89	35,86	74,28	30,61	1,53	12189,76	13,75	16,16	60,01	7,26	20,49	4,2	1,21	2,1	2,14	210,64
1395	0,06	0,1	0,01	8,93	18,67	18,67	69,13	39,58	4,06	NA	0,41	0,69	1,69	0,06	40,83	0,14	NA	NA	0	0	0	0,26	0,69	0,09	2,48	4,35	4,35	127,67	54,01	28,94	NA	0,62	1,66	2,66	27,63	62,43	0,42	NA	1746	0	9,6	210,31	9,3	36,27	3,31	3,14	5,28	5,28	129,53
1396	-11,08	-77,2	-4,1	0,19	0,68	0,88	135,01	37,35	66,96	15,79	0,79	5,48	6,97	24,74	85,65	10,84	0,68	9920,06	25,17	13,25	109,61	-2,91	-17,44	-0,94	0,04	0,6	0,94	117,67	36,4	51,06	23,23	0,76	4,53	5,98	40,63	83,29	18,33	0,75	14755,43	23,86	14,08	72,2	-3,12	-19,09	-1,08	0,02	0,79	1,25	126,4
1397	3,71	12,45	2,33	0	0,48	1,09	229	45,54	76,72	60,89	0,7	2,35	3,36	13,95	70,2	11,99	1,07	41337,98	15,04	6,43	47,69	7,64	20,94	4,44	0	0,67	1,36	211,84	54,08	61,01	56,44	0,64	1,74	2,74	17,56	63,53	19,49	1,28	50183,32	13,68	5,78	40,06	5,03	11,35	2,72	0	0,67	1,35	197,24
1398	39,41	92,56	9,43	1,3	1,49	1,8	87,33	6,97	37,24	11,68	0,57	1,35	2,35	42,79	57,42	81,53	2,55	43410	0	0,81	5,64	2,29	4,37	0,44	1,55	1,9	2,47	69,75	8,04	23,12	13,31	0,48	0,91	1,91	21,92	47,51	23,07	3,84	8145,4	0	3,76	59,77	4,5	9,22	0,81	0,18	0,37	1,45	65,6
1399	13,51	14,54	35,09	19,17	22,17	22,17	488,18	126,78	42,16	NA	0,07	0,07	1,08	13,51	7,08	196,08	NA	NA	0	0	0	12,1	23,09	3,03	1,05	2,2	2,2	91,03	46,91	40,91	NA	0,48	0,91	1,91	33,37	47,61	25,41	NA	NA	0	5,32	52,07	31,42	49,01	NA	0,65	1,51	1,51	149,09
1400	4,64	13,43	3,88	0,02	0,18	1,22	305,36	24,95	60,19	163,96	0,65	1,89	2,89	12,61	65,42	10,77	1,3	27784,14	43,4	6,66	44,51	6,29	19,18	4,7	0,04	0,18	1,19	271,65	21,67	57,54	159,11	0,67	2,05	3,05	14,17	67,2	12,64	1,32	36036,5	43,22	5,88	37,71	6,26	18,6	4,42	0,02	0,13	1,22	256,6
1401	23,38	152,79	5,62	0,61	0,98	1,12	87,73	26,66	70,51	10,23	0,85	5,53	6,53	91,96	84,69	29,93	2,59	15092	1,74	16,48	63,53	0,59	5	0,2	0,46	1,01	1,08	123,65	55,98	103,52	8,38	0,88	7,41	8,41	71,03	88,11	3,41	1,63	14616,83	0	23,93	91,29	0,78	6,64	0,28	0,25	0,87	0,94	128,4
1402	-12,56	123,96	-9,72	0,69	0,72	0,72	282,47	8,3	306,79	NA	1,1	-10,87	-9,87	-6,4	110,13	0,79	-0,55	988,5	0	4,77	60,42	16,22	499,12	2,1	0,51	0,61	0,87	47,18	4,39	45,07	11,86	0,97	29,77	30,77	51,42	96,75	34,21	0,28	33053	0	4,56	48,25	12,16	94,68	19,37	0,57	1,13	1,13	579,77
1403	-11,92	-20,96	-5,25	0,32	1,09	1,88	160,61	49,34	65,43	52,46	0,43	0,76	1,76	42,46	43,12	-9,17	2,65	30214,6	0	23,93	112,87	1,54	2,03	0,5	0,2	1,6	3,32	119,2	33,18	25,65	44,87	0,24	0,32	1,32	64,44	24,27	51,37	2,82	40962,54	0	20,6	83,81	3,99	8,4	1,8	0,4	0,88	1,49	164,29
1404	0,84	2,29	0,87	0,15	1,42	1,42	377,54	263,7	208,3	0	0,63	1,73	2,73	25,12	63,41	4,96	1,79	NA	0	25,12	130,34	0,08	0,21	0,09	0,21	1,8	1,8	395,61	172,84	176,41	0	0,6	1,51	2,51	28,86	60,21	4,93	2,92	NA	0	31,27	79,56	0,4	0,87	0,53	3,39	15,08	15,08	481,4
1405	1,44	14,01	0,76	0,13	1,17	1,2	193,16	165,19	158,62	5,05	0,9	8,74	9,74	102,62	89,74	1,6	NA	13670,41	0	53,55	98,3	-9,74	-376,41	-4,35	0,15	1,08	1,09	162,56	136,75	147,15	1,65	0,97	37,63	38,63	112,73	97,41	-10	NA	12487,45	0	54,7	108,4	-2,21	360,19	-1,3	0,56	1,08	1,08	213,87
1406	2,83	11,72	2,74	0,96	1,31	1,31	279,17	93,67	263,63	NA	0,76	3,14	4,14	5,88	75,82	3,74	NA	1674	0	2,94	42,59	3,07	10,82	1,21	0,53	1,39	1,39	143,98	87,44	102	NA	0,72	2,53	3,53	6,07	71,66	4,28	NA	1878	0	1,19	35,89	22,02	31,22	240,25	0,12	3,4	3,4	3971,24
1407	6,83	49,82	1,67	0,4	0,56	1,16	89,18	12,45	75,87	45,89	0,86	6,3	7,3	26,17	86,29	7,91	NA	12905,5	0	4,73	57,76	15,3	53,21	2,66	0,38	0,7	1,43	63,26	14,3	43,69	32,25	0,71	2,48	3,48	41,45	71,25	21,48	NA	13450	0	4,55	50,9	9,79	39,61	2,68	0,41	0,66	1,18	99,58
1408	-20	79,95	-21,28	0,02	0,16	0,2	388,36	56,18	377,09	11,53	1,25	-4,99	-4	9,01	125,02	7,46	0	6173,25	0	30,87	67,06	0,08	42,86	0,1	-0,05	0,09	0,14	434,02	48,54	362,03	21,15	0,98	516,73	525,1	27,46	99,81	3,74	0,14	7552,71	0	32,64	78,03	-8,59	102,78	-6,97	0	0,13	0,18	295,6
1409	19,52	76,89	15,28	0,06	1,33	1,33	73,61	268,73	210,31	NA	0,75	2,94	3,94	23,99	74,62	26,15	NA	12246	0	3,5	15,57	34,32	82,91	11,83	0,17	1,97	1,97	125,43	112,53	62,41	0	0,59	1,41	2,42	48,58	58,6	58,62	91,06	60617	8,18	4,91	23,97	7,22	18,27	3,04	0,35	4,22	4,22	153,18
1410	19,52	76,89	15,28	0,06	1,33	1,33	71,26	268,73	210,31	0	0,75	2,94	3,94	23,99	74,62	26,15	NA	12246	0	3,5	15,57	34,32	82,91	11,83	0,17	1,97	1,97	125,43	112,53	62,41	0	0,59	1,41	2,42	48,58	58,6	58,62	91,06	60617	8,18	4,91	23,97	7,22	18,27	3,04	0,35	4,22	4,22	153,18
1411	NA	NA	3,73	NA	NA	NA	NA	NA	NA	NA	NA	NA	NA	NA	NA	NA	NA	19171,72	NA	11,55	47,12	1,15	1,75	1,11	1,65	2,06	2,28	349,2	40,07	95,84	21,3	0,31	0,47	1,51	14,91	33,97	26,75	1,89	14813,72	0	13,2	56	0,84	1,21	0,62	0,99	2,12	2,47	268,96
1412	4,19	7,58	3,03	0,96	1,24	1,37	263,96	21,92	77,76	9,88	0,45	0,81	1,81	34,71	44,73	50,67	1,18	21231,71	1,84	22,08	58,27	-4,49	-8,66	-3,51	0,63	1,09	1,16	284,53	50,44	108,68	7,7	0,48	0,93	1,93	28,22	48,19	19,68	1,1	15932,19	7,59	25,57	81,7	-2,83	-6,47	-2,5	0,29	0,45	0,5	321,98
1413	4,63	15,73	2,78	0,27	1,24	1,3	219,27	41,71	42,81	2,47	0,7	2,38	3,39	104,44	70,54	14,12	1,05	6755,26	43,98	59,96	89,7	0,57	1,77	0,31	1,11	1,28	1,33	194,65	4,56	27,75	1,44	0,66	2,04	3,1	109,77	67,77	11,93	1,04	6139,51	45,81	58,39	92,43	0,81	2,39	0,44	0,14	1,02	1,09	197,6
1414	-8,61	-10,54	-1,99	5,7	5,98	5,98	84,52	3,87	13,93	NA	0,17	0,2	1,22	112,08	18,37	-51,48	NA	5057	0	27,95	108,43	24,11	30,57	8,99	4,68	4,73	4,73	135,78	1,64	28,36	NA	0,21	0,27	1,27	74,61	21,12	114,16	NA	11166	0	18,84	61,26	26,41	33,44	NA	3,86	4,76	4,76	139,4
1415	-34,05	-109,18	-17,22	0,39	0,51	0,51	184,64	15,15	125,32	NA	0,69	2,21	3,21	-0,47	68,82	-49,47	0,48	NA	0	16,99	811,72	-1,81	-2,79	-0,38	1,69	2,84	2,84	76,93	30,89	26,8	NA	0,35	0,54	1,54	-1,81	35,22	-5,13	NA	NA	0	0	0	30,87	-3680,72	NA	0,92	0,99	0,99	140,88
1416	14,98	15,33	21,41	16,56	19,45	41,57	521,7	32,16	11,13	249,6	0,02	0,02	1,02	41,37	2,33	704,83	10,38	NA	0	37,72	55,7	15	15,36	20,05	16,61	21,32	39,71	486,58	52,15	11,07	206,5	0,02	0,02	1,02	36,63	2,38	686,36	12,1	20092,75	0	28,91	49,72	19,25	19,98	28,24	12,63	15,27	26,01	533,93
1417	0,48	12,89	0,2	0,04	0,56	0,57	149,79	58,95	97,4	0,49	0,87	23,59	27,04	57,94	96,3	7,33	0,25	23621,75	20,18	23,65	83,95	11,98	67,56	3,75	0,1	0,28	0,28	113,95	13,6	66,37	NA	0,82	4,64	5,64	125,58	82,26	24,47	0,33	36039	16,45	35,56	79,89	0,48	2,34	0,15	0,02	0,25	0,25	110,26
1418	3,36	11,71	1,33	0,22	0,32	1,42	144,45	10,01	100,57	112,02	0,71	2,48	3,48	98,25	71,28	4,72	NA	4574,25	0	37,55	95,26	4,29	12,55	1,77	0,04	0,06	1,31	150,46	1,69	96,45	122,77	0,66	1,93	2,93	85,35	65,84	10,61	2,35	3956	0	33,51	90,46	-1,52	-5,42	-0,69	0,19	0,43	1,27	166,08
1419	-0,06	-0,15	-0,1	0,4	0,83	0,83	613,64	130,96	300,53	NA	0,62	1,6	2,6	6,4	61,52	42,71	0,66	NA	0	10,85	26,54	-29,3	-90,51	-259,59	0,2	0,72	0,72	3224,47	1120,12	2146,45	NA	0,68	2,09	3,09	-29,3	67,62	16,69	0,63	NA	0	0	0	NA	NA	NA	NA	NA	NA	NA
1420	-5,36	-16,49	-5,01	0,01	0,58	0,97	340,89	69,53	81,38	47,65	0,36	1,12	3,08	16,1	67,49	7,29	0,5	11519,88	11,63	20,04	99,9	-3,1	-10,62	-2,58	0,05	0,67	1,02	303,8	68,76	80,35	39,33	0,43	1,48	3,43	16,34	70,84	10,77	0,53	13271,37	10,15	16,22	90,46	0,29	0,95	0,25	0,01	0,73	1,03	305,72
1421	25,51	61,02	4,75	0,17	0,49	1,08	67,96	9,75	31,04	18,75	0,53	1,26	2,39	112,95	58,19	64,99	0,9	16568,15	0	16,28	69,43	17,34	44,68	6,44	0,09	0,5	0,94	135,19	25,47	58,83	27,61	0,59	1,51	2,58	65,99	61,19	37,67	0,87	18636,3	10,91	18,07	65,47	9,53	26,64	5,23	0,19	0,45	1,03	199,69
1422	4,28	28,01	2,21	0,18	0,64	1,11	188,36	66,29	63,1	67,57	0,85	5,55	6,55	62,88	84,74	11,19	1,34	6171,86	46,38	30,24	93,02	3,15	19,56	1,03	0,16	0,63	1,05	108,65	30,71	17,56	27,35	0,84	5,22	6,22	68,13	83,92	13,76	1,06	5547,4	66,23	15,54	75,86	0,52	3,82	0,18	0,14	0,77	1,02	124,12
1423	3,71	38,59	1,75	0,55	0,84	0,84	172,38	36,01	125,99	0	0,89	9,26	10,39	28,19	90,38	24,63	0,61	NA	0	11,56	55,66	8,57	44,69	4,9	0,51	0,8	0,8	208,35	42,89	147,49	0	0,81	4,22	5,22	38,49	80,83	34,56	0,64	NA	6,61	17,13	48,67	16,4	59,44	11,38	0,38	0,98	0,98	252,59
1424	3,38	5,43	4,65	0,52	1,42	2,34	502,33	52,78	58,72	54,82	0,38	0,61	1,61	20,54	37,77	23,92	1,21	24576,93	0	23,61	69,93	5,47	8,39	7,1	0,25	1,06	2,07	472,44	46,5	57,51	58,94	0,35	0,53	1,53	22,98	34,79	32,04	1,17	27433,7	0	22,72	62,05	3,67	5,94	4,84	0,26	0,9	2,08	479,95
1425	3,34	6,76	2,56	0,02	0,62	1,38	279,98	74,42	81,43	95,5	0,5	1,01	2,02	31,18	50,54	13,35	1,42	11518,03	15,48	21,36	82,92	3,1	5,8	2,63	0,01	0,58	1,55	308,42	71,05	76,07	123,75	0,46	0,87	1,87	32,13	46,49	13,58	1,61	14415,61	16,31	24,6	76,45	0,13	0,33	0,09	0,03	0,69	1,05	236,53
1426	12,48	24,72	5,59	0,11	1,04	1,41	163,46	63,88	66,06	25,7	0,5	0,98	1,98	52,07	49,5	32,24	1,38	30006,44	1,42	17,73	66,83	7,36	14,86	3,29	0,17	1,02	1,33	162,78	58,08	68,44	21,9	0,5	1,02	2,02	49,88	50,49	27,61	1,22	27927,56	0	19,01	70,36	19,26	37,25	9,93	0,12	1,12	1,5	187,73
1427	19,1	52,38	6,86	0,09	1,42	1,51	131,15	107,32	81,19	8	0,63	1,74	2,74	52,18	63,54	33,49	7,57	9793,93	0	11,89	54,37	0,02	0,09	0,01	0,23	1,27	1,27	231,27	177,12	170,4	NA	0,75	3,02	4,03	37,82	75,18	3,36	4,86	9411,07	0	24,02	97,66	6,19	28,27	NA	0,12	1,26	1,26	219,6
1428	-21,33	NA	NA	NA	NA	NA	NA	NA	NA	NA	NA	NA	NA	-21,33	0	NA	0	NA	0	NA	0	25,49	NA	NA	NA	NA	NA	NA	NA	NA	NA	NA	NA	NA	25,49	0	NA	0	NA	0	NA	0	-29,67	-37,84	NA	2,33	2,44	2,44	221,05
1429	1,8	11,43	1,51	0,27	0,75	0,88	305,96	111,28	161,15	31,48	0,84	5,36	6,36	16,07	84,27	25,53	0,83	NA	24,19	11,97	49,39	1,02	4,72	0,8	0,42	0,54	0,66	286,39	24,46	121,24	23,8	0,78	3,64	4,64	14,62	78,44	6,91	0,61	NA	25,6	10,7	76,3	3,11	15,22	2,37	0,57	0,72	0,77	277,64
1430	45,59	47,75	64,29	20,91	22,11	22,17	514,65	NA	22,89	1,45	0,05	0,05	1,05	45,59	4,51	1010,83	NA	NA	0	0	0	25,28	28,36	52,02	8,79	9,19	9,21	749,15	NA	80,47	1,22	0,11	0,12	1,12	25,28	10,86	232,74	NA	NA	0	0	0	20,14	22,07	51,85	10,99	11,46	11,48	937,01
1431	39,55	39,68	43,57	267,6	273,3	277,35	402,13	7,75	1,36	5,58	0	0	1	39,55	0,34	12237,17	20,73	NA	0	0	0	18,47	18,52	NA	393,43	399,8	399,84	NA	NA	NA	NA	0	0	1	18,47	0,25	8341,41	51,02	NA	0	NA	0	6,93	7,07	17,64	50,54	50,85	50,91	926,3
1432	11,76	17,63	5,12	0,03	1,2	2,57	158,94	56,34	25,31	67,05	0,33	0,5	1,5	52,34	33,3	46,82	3,28	29970,5	14,58	17,67	66,32	5,29	8,25	2,44	0,03	1,11	2,27	167,77	57,39	33,84	63,43	0,36	0,56	1,56	50,17	35,88	23,74	2,48	27609,2	11,93	20,69	81,22	3,67	5,32	1,58	0,06	1,48	3,21	157,05
1433	-0,39	-0,39	NA	NA	NA	NA	NA	NA	NA	NA	NA	NA	1	-0,39	0	NA	NA	NA	0	NA	0	1,86	65,42	3	0,01	0,49	0,49	588,86	269,5	562,92	0	0,97	34,23	35,23	15,04	97,16	8,12	0,05	NA	0	21,32	61,63	-12,46	136,1	-8,69	0,01	0,43	0,43	253,66
1434	-0,97	-0,97	NA	NA	NA	NA	NA	NA	NA	NA	NA	NA	1	-0,97	0	NA	NA	NA	0	NA	NA	3,38	3,39	30,15	287,8	287,8	287,8	3249,35	NA	11,17	NA	0	0	1	3,38	0,35	972	NA	NA	0	0	0	18,19	19,17	55,39	19,48	19,48	19,48	1108,36
1435	1,93	15,95	1,37	0,78	0,84	1,1	259,97	11,45	178,29	46,72	0,88	7,27	8,29	6	87,93	4,73	0,52	NA	0	2,9	41,53	-3,1	-27,43	-1,02	0,38	0,64	1,02	119,73	24,09	91,73	35,14	0,89	7,85	8,86	-2,22	88,72	5,01	0,57	NA	0	0,29	6,3	4,23	49,57	2,99	0,23	0,78	1,02	257,93
1436	-7,65	-15,89	-7,29	0	0,7	0,75	347,61	111,73	160,23	9	0,52	1,08	2,08	16,05	51,85	19,82	0,83	11453,57	4,57	22,57	68,15	-0,95	-2,1	-1,09	0,04	0,99	1,07	421,22	206,46	135,22	18,29	0,55	1,21	2,22	20,69	54,87	31,13	1,09	14551	21,66	25,04	51,18	-19,94	-32	-14,62	0,21	1,26	1,46	266,99
1437	2,52	30,04	3,82	0,4	0,78	0,86	553,71	86,14	223,55	18,87	0,92	10,92	11,92	12,51	91,61	8,54	0,56	5050	27,89	15,16	83,89	1,69	18,99	2,18	0,55	1,33	1,51	470,03	97,5	126,14	22,86	0,91	10,27	11,27	10,83	91,12	7,02	0,63	7683,83	21,4	11,81	58,89	0,35	5	0,38	0,57	1,56	1,65	397,29
1438	6,26	8,59	3,57	2,04	3,73	4,17	207,89	76,22	45,25	20,18	0,27	0,37	1,37	64,7	27,08	32,4	10,22	13041,14	3,3	33,28	82,32	3,79	5,03	2,17	2,42	3,57	4,2	208,11	53,95	46,82	29,57	0,25	0,33	1,33	67,27	24,66	28,44	18,13	12091,88	0,95	36,29	86,02	5,66	9,49	3,44	1,1	2,26	2,56	220,82
1439	2,96	3,35	1,44	3,86	14,41	14,41	177,64	128,21	12,15	NA	0,12	0,13	1,13	171,5	11,63	25,42	NA	17629	0	82,03	97,44	-19,96	-27,66	-5,01	0,89	5,97	5,97	91,31	76,92	15,11	NA	0,28	0,39	1,39	317,9	27,82	-71,76	NA	15896,33	0	84,76	106,04	-27,08	-39,97	-7,63	1,43	4,69	4,69	102,56
1440	3,68	4,42	7,59	0,12	0,18	0,53	753,24	5,18	98,02	34,69	0,17	0,2	1,2	8,78	16,8	66,11	0,93	17261	0	10,52	28,85	5,21	6,4	9,78	0,38	1,01	1,27	682,94	45,79	73,34	19,28	0,19	0,23	1,23	9,94	18,54	84,32	1,03	12121,13	0	8,86	20,76	-4,2	-4,83	-7,74	1,5	1,97	1,97	670,12
1441	-6,41	45,21	-3,17	0,16	0,21	0,45	180,27	9,73	203	48,42	1,14	-8,05	-7,05	-6,41	114,18	7,87	-0,29	NA	0	0	0	-35,8	70,98	-22,28	0	0,26	0,46	226,56	82,25	315,84	62,96	1,5	-2,98	-1,98	-35,8	150,44	-13,24	-1,46	NA	0	0	0	13,82	-1987,03	8,68	0,21	0,62	0,69	228,5
1442	18,24	20,29	17,22	7,28	11,71	11,71	344,59	113,19	25,55	NA	0,1	0,11	1,11	36,32	10,11	206,38	8	44481,33	0	17,07	40,63	13,54	15,68	13,29	6,21	7,13	7,13	357,25	33,48	36,53	0,07	0,14	0,16	1,16	31,09	13,65	118,41	10,16	38986	0	17,23	44,88	16,27	19,32	NA	5,02	6,43	6,43	358,32
1443	0,55	2,68	2,43	1,44	1,44	1,44	1609,22	NA	252,42	NA	0,79	3,86	4,86	148,36	79,43	0,69	NA	-2061,7	0	651,65	-189,64	12,72	35,49	35,7	0,92	0,92	0,92	1021,46	0,28	214,36	NA	0,64	1,79	2,79	222,4	64,16	19,83	NA	-2345,7	0	588,4	-225,76	13,75	14,4	NA	22,24	22,24	22,24	519,66
1444	2,52	19,7	3,39	0,04	0,57	0,87	490,33	92,52	116,4	53,61	0,85	6,64	7,81	8,64	87,2	8,45	0,89	37502,68	35,42	8,22	45	0,4	3,71	0,44	0	0,6	0,73	400,73	97,37	110,96	22,9	0,88	8,11	9,21	9,79	89,14	8,96	0,82	32667,86	37,59	10,33	50,9	7,92	42,01	6,81	0,01	0,65	0,82	312,74
1445	14,31	23,56	NA	2,4	2,4	2,54	NA	NA	NA	NA	0,39	0,64	1,65	18,67	39,26	36,68	NA	NA	0	NA	-7,68	9,5	12,52	NA	2,81	4	4,14	NA	NA	NA	NA	0,24	0,32	1,32	9,5	24,16	39,64	NA	NA	0	NA	0	0,56	0,61	0,96	10,62	10,62	11,48	624,21
1446	-3,1	-71,17	-11,14	0,03	0,14	0,18	1310,99	133,22	1236,69	60,02	0,96	21,95	22,95	-3,1	95,64	4,34	0,05	1937,2	0	0	0	1,13	19,08	2,64	0,05	0,09	0,18	848,5	28,46	789	71,19	0,94	15,82	16,82	3,15	94,06	9,94	0,07	40188	0	4,7	16,29	7,64	56,56	11,98	0,13	0,15	0,27	570,55
1447	16,66	28,03	13,9	0,01	2,65	4,42	304,36	100,21	21,88	68,3	0,4	0,67	1,68	37,93	40,54	48,5	1,96	26972,28	31,63	17,73	45,25	16,03	24,54	12,71	0,01	2,05	3,53	288,62	88,98	28,88	65,25	0,35	0,53	1,53	39,35	34,68	54,99	1,82	22926,3	22,57	18,49	47,04	11,79	16,99	9,79	0,02	1,46	3,55	302,31
1448	-22,15	-35,91	-21,38	0,98	2,61	2,61	86,88	217,58	133,15	0	0,38	0,62	1,62	-22,15	38,31	-57,81	NA	NA	0	0	0	-8,31	-28,56	-3,92	0,37	1,41	1,41	171,59	124,98	120,3	0	0,71	2,44	3,44	-8,31	70,89	-11,73	NA	NA	0	0	0	-63,42	305,83	-20,63	0,73	0,83	0,83	118,39
1449	38,77	48,06	63,15	4,26	5,17	5,17	594,51	86,17	113,35	0,47	0,19	0,24	1,24	38,77	19,33	200,56	NA	NA	0	0	0	21,19	28,15	51,22	3,31	4,04	4,05	879,91	135,52	215,11	0,49	0,25	0,33	1,33	21,19	24,72	85,72	NA	NA	0	0	0	16,52	21,15	50,47	3,78	4,57	4,57	1111,73
1450	-27,19	5066,38	-12,14	0,45	0,6	0,6	162,98	23,46	156,66	0,75	1,01	-187,36	-186,36	112,41	100,54	-16,84	-0,01	8532,67	0	62,33	117,89	-15,08	97,52	-6,37	0,4	0,71	0,71	153,7	51,55	167,01	NA	1,15	-7,46	-6,46	97,93	115,47	-6,7	-0,7	10580,67	0	47,72	107,51	-6,05	41,96	-3,1	0,59	0,84	0,84	186,72
1451	30,74	49,42	32,67	1	3,78	3,78	387,95	141,87	50,94	0,08	0,38	0,61	1,61	44,17	37,79	127,47	1,75	NA	0	14,28	18,93	6,63	13,8	6,6	0,18	2,04	2,04	362,33	259,95	139,63	NA	0,52	1,08	2,08	16,9	51,96	41,4	2,98	72415,25	0	10,22	28,27	7,28	14,47	NA	0,19	2,06	2,06	578,47
1452	15,61	58,45	8,19	0,12	1,36	1,65	191,6	43,27	34,75	10,12	0,73	2,74	3,74	65,5	73,3	36,14	1,15	21342,94	0	26,19	61,52	1,83	8,46	1,31	0,07	0,66	0,78	261,72	65,48	111,23	13,04	0,78	3,63	4,63	57,23	78,4	16,43	0,84	18326,29	2,37	39,84	78,03	1,93	9,88	1,27	0,1	1,69	2,01	239,41
1453	48,73	81,69	37,68	1,53	1,76	1,76	282,19	24,96	108,49	NA	0,4	0,68	1,68	67,23	40,35	146,07	2	46196	0	14,3	20,16	55,97	77,25	51,95	2,06	2,53	2,53	337,9	42,47	90,11	NA	0,28	0,38	1,38	61,75	27,55	225,06	2,33	103558	0	5,37	6,79	65,06	82,51	58,79	3,34	3,74	3,74	328,9
1454	-2,02	-12,82	-4,52	0,05	4,12	5,47	817,56	435,43	107,14	147,62	0,82	5,2	6,35	4,78	84,26	0,99	0,59	12907,3	0	15,22	77,56	-0,69	-3,89	-1,16	0,07	0,92	2,39	615,05	95,39	101,9	165,28	0,79	4,48	5,65	8,12	82,31	3,1	0,32	19899,58	1,54	14,88	56,69	1,97	11,53	3,66	0,05	0,48	1,18	676,18
1455	3,93	21,83	NA	0,46	0,49	0,49	NA	NA	NA	NA	0,82	4,56	5,56	76,42	82,01	21,75	0,32	-3376	0	NA	-351,78	-0,56	-4,87	NA	0,66	0,71	0,71	NA	NA	NA	NA	0,88	7,68	8,68	56,35	88,48	7,91	0,33	-3257	0	NA	-426,42	-1,85	-42,38	-3,2	0,37	0,65	0,65	627,96
1456	-3,39	-5,26	-10,54	0,28	7,37	8	1135,22	400,83	73,72	47,35	0,36	0,55	1,55	-1,26	35,57	0,32	1,97	19045,86	0	6,63	56,38	-2,15	-3,46	-6,73	0,21	7,61	8,3	1139,09	422,22	73,92	50,8	0,38	0,61	1,61	0	37,79	1,95	1,99	6538,5	0	4,64	35,35	-1,22	-1,87	-3,51	0,33	6,42	7,35	1048,46
1457	47,6	52,85	16,66	2,93	8,35	10,06	127,71	67,61	12,48	21,6	0,1	0,11	1,11	70,48	9,93	480,6	NA	NA	0	8	25,45	43,16	50,93	NA	2,75	5,13	6,49	119,26	42,72	17,95	24,48	0,15	0,18	1,18	70,89	15,22	283,81	100,54	NA	0	6,45	24,22	24,31	37,96	NA	0,62	2,24	2,54	199,94
1458	0,33	2,65	0,11	0,53	0,69	1,15	126,7	NA	108,62	50,11	0,88	7,08	8,08	61,79	87,63	0,37	NA	3357,43	0	21,33	97,91	-41,81	142,71	-9,83	0,29	0,4	0,79	85,54	NA	107,57	41,81	1,29	-4,41	-3,41	15,3	129,3	-32,34	NA	942	0	13,42	320,72	5,27	-41,04	1,79	0,26	0,35	0,9	123,78
1459	-12,8	214,24	-28,33	0,06	0,21	0,31	796,99	126,89	844,59	78,61	1,06	-17,74	-16,74	-8,86	105,97	0,67	-0,09	NA	0	8,72	79,66	6,25	351,87	8,94	0,04	0,34	0,49	520,19	153,7	505,33	75,94	0,98	55,28	56,28	13,43	98,22	23,72	0,03	NA	0	10,26	22,84	-6,28	129,46	-12,22	0,08	0,5	0,66	707,69
1460	5,23	11,15	3,36	0,04	0,52	1,78	233,97	28,07	50,86	76,6	0,53	1,13	2,13	20,44	53,06	20,23	1,36	28582,62	6,87	9,77	56,25	2,36	5,23	1,59	0,03	0,52	1,74	244,36	31,33	57,92	80,82	0,55	1,22	2,22	18,29	54,86	15,56	1,36	26700,01	8,66	10,69	62,93	1,91	4,26	1,32	0,02	0,32	1,27	251,51
1461	5,73	41,38	6,12	0,82	0,94	0,94	390,36	39,52	313,41	NA	0,86	6,23	7,23	32,78	86,16	20,41	0,86	11231,33	0	28,94	54,44	6,92	46,02	8,66	0,73	0,73	0,73	455,12	1,34	381,16	NA	0,85	5,65	6,65	34,37	84,95	27,5	0,41	12167,67	0	34,32	50,92	33,26	78,68	27,83	1,24	1,36	1,36	304,53
1462	48,62	71	22,47	2,53	3,37	3,37	168,69	39,84	47,3	NA	0,31	0,46	1,46	77,43	31,52	168,57	19	50286,83	0	13,32	29,02	17,75	21,48	12,76	4,93	6,37	6,37	261,61	56,88	39,44	NA	0,17	0,21	1,21	36,75	17,35	108,17	32,2	23327,5	0	13,65	43,52	18,23	24,47	17,49	2,55	3,92	3,92	349,28
1463	0,81	0,83	2,14	5,96	38,58	38,58	966,91	806,42	24,72	NA	0,03	0,03	1,03	0,81	2,59	31,12	NA	NA	0	0	0	3,56	6,74	5,8	0,23	0,23	2,16	592,43	0,01	271,11	530,81	0,46	0,88	1,89	3,56	47,15	7,7	NA	NA	0	0	0	3,57	21,22	4,25	0,11	0,76	2,39	433,35
1464	28,6	62,67	8,52	0,23	1,19	1,19	108,67	55,83	58,22	NA	0,54	1,19	2,19	34,45	54,36	63,86	1,3	23210,25	0	1,74	18,86	20,77	35,99	24,26	0,75	1,25	1,25	425,31	88,75	177,74	NA	0,42	0,73	1,73	25,86	42,31	63,81	1,49	33239	0	5,95	14,17	11,49	26,28	16,81	0,48	0,9	1,39	532,55
1465	-20,77	61,74	-6,97	0,13	0,95	2,57	122,56	35,15	42,96	70,35	1,34	-3,97	-2,97	143,03	133,63	-11,9	7,55	10679,58	0	55	107,3	-6,66	-153,65	-2,79	0,2	0,74	2,65	152,37	28,77	54,05	104,84	0,96	22,08	23,08	127,71	95,67	-3,54	13,45	11373,68	0	56,25	99,43	4,91	174,35	1,94	0,45	2,17	4,54	143,83
1466	1,8	21,98	1,45	0,51	1,24	1,24	294,48	156,62	214,78	0,11	0,92	11,21	12,21	10,71	91,81	3,58	3,09	15142,72	0	7,19	73,9	7,6	61,7	9,98	0,28	1,14	1,14	477,91	341,71	395,85	0,1	0,87	7,07	8,11	12,81	87,67	9,74	3,52	26629,36	0	6,84	34,88	5,58	34,28	NA	0,37	1,13	1,13	507,79
1467	-1,65	-4,57	-3,06	0,12	0,95	1,54	675,65	121,75	61,67	88,95	0,62	1,72	2,77	12,82	63,85	6,64	1,15	14439,28	51,65	26,79	88,88	0,17	0,43	0,25	0,16	0,62	1,29	537,79	50,3	54,18	83,56	0,6	1,51	2,51	18,41	60,2	11,51	1,07	18662,96	46,72	26,94	75,16	0,09	0,22	0,12	0,07	0,54	1,24	469,98
1468	-11,05	173,08	-5,55	2,47	6,2	8,43	183,38	77,69	20,85	47,12	1,06	-16,67	-15,67	14,06	106,38	-10,38	30,74	4839	0	12,61	169,97	3,8	508,1	4,02	19,18	25,42	28,79	385,51	76,98	12,33	42,14	0,99	132,44	133,76	11,1	99,25	4,91	14,06	8569	0	7,74	58,44	4,45	53,76	0,69	0,26	0,88	0,88	56,62
1469	7,1	26,67	2,11	0,24	1,15	1,34	108,56	32,07	35,19	6,85	0,72	2,7	3,76	48,72	73,39	29,35	1,14	27167,75	0	12,38	65,44	8,46	28,41	2,39	0,29	1,35	1,8	102,96	40,05	37,73	17,44	0,69	2,31	3,36	46,82	70,22	29,31	1,82	33237,25	0	10,85	61,53	13,28	41,52	4,77	0,31	1,41	1,59	130,81
1470	2,87	11,77	1,62	0,36	1,13	1,32	205,63	111,74	145,59	27,16	0,76	3,1	4,1	2,87	75,59	3,8	5,06	NA	0	0	0	3,49	11,67	0,88	0,59	1,22	1,39	92,21	38,04	60,01	9,92	0,7	2,35	3,35	23,95	70,11	7,92	3,9	7594,8	0	5,18	69,49	2,77	12,58	1,01	0,92	1,43	1,63	131,95
1471	13,92	78,8	4,64	0,44	1,13	1,13	121,67	65,55	94,47	0,17	0,82	4,66	5,66	96,22	82,34	18,46	1,7	15355,13	0	27,43	81,45	-4,52	-50,09	-2,03	0,4	1,04	1,04	163,71	88,19	138,66	0,06	0,91	10,07	11,07	98,24	90,97	-2,7	0,86	14695	0	46,22	101,59	4,47	44,94	2,68	0,39	1,1	1,1	218,76
1472	-89,25	9101,79	-10,95	0,01	0,12	0,12	44,77	4,81	44,27	NA	1,01	-102,99	-101,99	-27,75	100,98	-88,38	0	NA	0	7,54	-276,71	0,48	1,06	0,17	0,03	1,34	1,34	124,75	62,48	47,77	NA	0,54	1,2	2,2	0,48	54,48	4,61	1,27	-432	0	0	0	4,13	13,66	1,35	0,1	0,16	0,16	119,07
1473	-3,07	-3,12	NA	56,39	56,57	56,57	NA	NA	NA	NA	0,02	0,02	1,02	-3,07	1,77	-173,62	NA	NA	0	NA	0	-5,68	-7,22	-63,16	0,66	1,63	3,76	4050,18	192,41	198,86	430,07	0,21	0,27	1,27	-1,13	21,41	-17,87	0,97	2274,83	0	50,64	565,06	0,44	0,56	0,76	0,24	0,43	1,12	635,61
1474	5,02	24,13	2,03	0,73	2,96	3,55	147,56	91,37	41	24,44	0,79	3,8	4,81	167,01	79,19	6,35	NA	NA	0	65,49	96,16	2,82	22,45	1,31	0,04	0,99	1,22	169,13	130,53	137,31	31,84	0,87	6,96	7,97	79,32	87,45	3,22	NA	NA	0	35,55	95,28	4,05	23,6	3,5	0,41	1	1,29	314,67
1475	-32,84	81,76	-12,28	0,14	0,43	0,67	136,5	55,58	152,32	44,52	1,4	-3,49	-2,49	20,47	140,16	-20,36	-6,02	2349,86	26,9	19,94	208,68	30,73	936,15	25,51	0,25	0,63	0,95	302,14	109,73	248,13	93,32	0,97	29,46	30,46	67,32	96,72	35,94	0,4	9811,29	13,49	30,38	50,21	28,94	93,66	28,25	0,56	1,06	1,41	355,32
1476	-5,87	-25,67	-6,34	0,14	0,26	0,34	394,17	26,35	227,39	19,72	0,77	3,38	4,38	7,93	77,15	2,6	0,29	8088,28	0	14,9	66,89	-1,75	-9,33	-2,16	0,14	0,2	0,27	450,18	17,24	280,39	20,86	0,81	4,35	5,35	12,73	81,3	3,89	0,25	6658,45	1,98	17,9	80,37	-3,94	-26,74	-4,32	0,02	0,18	0,26	399,72
1477	32,23	44,77	29,82	1,25	2,96	3,01	337,77	154,64	90,28	4,38	0,28	0,39	1,39	41,24	28,02	120,38	4,12	NA	0	8,34	17,18	24,01	26,98	30,01	5,39	8,21	8,32	454,89	132,41	47,04	5,22	0,11	0,12	1,12	30,23	11,01	256,36	7,55	NA	0	7,77	14,41	25,93	45,56	34,03	1,93	2,15	2,19	477,7
1478	32,7	65,72	15,58	1,31	2,28	2,34	173,97	47,26	48,45	2,85	0,5	1,01	2,01	90,79	50,25	139	2,08	33943,81	0	27,69	40,05	4,5	37,69	10,06	0,48	1,25	1,25	814,73	80,38	104,67	0,82	0,88	7,38	8,38	19,1	88,07	12,64	1,04	37060,71	58,25	32,69	46,29	2,49	17,22	NA	0,68	1,46	1,48	647,71
1479	1,35	2,69	0,93	0,03	1,49	1,83	252,23	82,65	56,5	19,49	0,5	1	2	20,74	49,95	31,61	1,32	35077,21	0	13,4	51,71	1,33	3,12	0,94	0,11	1	1,23	256,71	82,15	92,21	21,51	0,57	1,34	2,34	25,17	57,27	24,44	1,16	37241,68	0	16,81	52,61	2,56	6,54	1,78	0,09	0,86	1,04	253,35
1480	1,35	2,69	0,93	0,03	1,49	1,83	230,81	82,65	56,5	19,49	0,5	1	2	20,74	49,95	31,61	1,32	35077,21	0	13,4	51,71	1,33	3,12	0,94	0,11	1	1,23	256,71	82,15	92,21	21,51	0,57	1,34	2,34	25,17	57,27	24,44	1,16	37241,68	0	16,81	52,61	2,56	6,54	1,78	0,09	0,86	1,04	253,35
1481	-66,21	-419,09	-17,66	0,65	0,86	0,86	97,35	16,87	80,76	NA	0,84	5,33	6,33	-44,06	84,2	-27,22	0,6	833	0	5,91	389,56	37,07	75,33	9,89	1,9	1,96	1,96	97,12	3,28	48,68	NA	0,51	1,03	2,03	45,77	50,79	113,15	NA	13055	0	2,32	12,71	28,42	42,11	16,78	1,37	3,09	3,09	214,87
1482	7,44	9,73	4,25	0	2,03	3,31	208,36	85,38	42,68	55,4	0,23	0,31	1,31	52,07	23,55	48,25	2,59	25189,9	0	25,48	77,17	10,39	14,08	6,62	0	2,34	3,37	231,78	119,67	51,68	53,88	0,25	0,34	1,35	50,24	26,18	60,74	3,32	31597,94	0	25,37	67,56	9,8	15,25	6,82	0	1,88	2,44	253,46
1483	2,53	6,39	1,23	0	1,01	1,04	177,39	101,93	75,5	2,5	0,6	1,52	2,52	30,83	60,36	28,13	1,07	42635,45	15,92	13,75	65,36	2,55	4,82	0,9	0	1,14	1,19	127,8	55,43	42,09	2,16	0,47	0,88	1,89	35,84	46,97	45,73	1,14	10891,27	12,22	11,69	57,07	1,72	5,78	1,21	0,28	1,03	1,04	256,84
1484	2,71	8,73	1,14	0,44	1	1,27	153,73	39,06	70,18	19,59	0,69	2,22	3,22	13,65	68,98	15,64	1,11	18268	13,96	4,61	44,71	19,68	41,4	8,14	0,44	1,27	1,31	150,65	49,58	52,34	2,62	0,52	1,1	2,1	30,74	52,47	53,18	1,16	33357,43	7,77	4,58	24,8	11,41	20,74	4,65	0,62	1,41	1,48	148,32
[truncated: 3,535 more rows]
[truncated: 14 more columns]
