# Supplementary material for: Bankruptcy prediction using ensemble of autoencoders optimized by genetic algorithm
Source: PeerJ Comput Sci. 2023 Jun 8;9:e1257. doi: 10.7717/peerj-cs.1257 (PMC10280414; doi:10.7717/peerj-cs.1257)
Supplement: Supplemental Information 1 [file peerj-cs-09-1257-s001.zip › nonbankrupt_manufacture_16_year_13_14_15.csv]

	V1	V2	V3	V4	V5	V6	V7	V8	V9	V10	V11	V12	V13	V14	V15	V16	V17	V18	V19	V20	V21	V22	V23	V24	V25	V26	V27	V28	V29	V30	V31	V32	V33	V34	V35	V36	V37	V38	V39	V40	V41	V42	V43	V44	V45	V46	V47	V48	V49
1	38,94	67,46	11,92	1,94	2,28	2,52	111,39	12,05	36,22	8,92	0,42	0,73	1,73	41,84	42,28	93,85	3,93	28370	9,23	0,89	4,89	17,72	29,66	9,22	2,11	2,32	2,48	189,51	14,31	67,3	10,9	0,4	0,67	1,67	21,96	40,28	52	7	NA	4,35	1,63	9,3	21,9	34,91	13,98	2,08	2,57	2,68	232,34
2	0,31	0,77	0,79	0,06	0,22	0,64	935,7	91,19	546,76	229,18	0,6	1,5	2,5	5,28	59,93	8,69	0,65	7958,39	0,73	12,78	43,62	0,23	0,6	0,5	0,04	0,17	0,67	798,28	61,86	484,91	246,24	62	163,19	2,63	6,52	62	8,12	0,65	NA	0,39	9,71	34,74	0,23	0,61	0,52	0,03	0,13	0,74	818,82
3	0,96	2,6	0,67	0,11	1,02	1,13	255,3	117,7	128,32	13,44	0,63	1,71	2,71	9,3	63,12	23,95	1,15	20843,5	0	5,85	30,45	4,08	6,73	1,71	0,93	1,48	1,5	153,15	32,99	59,24	0,71	39,4	65,03	1,65	21,11	39,4	72	1,49	NA	0	5,13	24,67	-2,1	-3,51	-0,67	1,35	1,73	1,81	115,86
4	-5,06	-25,08	-1,61	0,05	0,49	0,51	115,58	40,87	46,32	1,56	0,8	3,95	4,95	0,67	79,82	14,98	0,34	NA	39,18	1,34	42,14	NA	NA	NA	NA	NA	NA	NA	NA	NA	NA	NA	NA	NA	NA	NA	NA	NA	NA	NA	NA	NA	NA	NA	NA	NA	NA	NA	NA
5	10,56	10,56	70,54	NA	NA	NA	1803,62	414,27	NA	NA	NA	NA	1	10,56	0	NA	NA	NA	0	0	0	-75,01	144,11	-10,57	0,05	0,83	0,83	51,27	47,52	61,11	NA	1,52	-2,92	-1,92	478,87	152,05	-49,33	NA	NA	0	78,01	114,61	-45,59	44,57	-3,35	0,03	0,65	0,65	26,76
6	1,19	29,57	1,61	0,93	1,27	1,27	491,24	49,85	147,54	NA	0,96	23,81	24,81	1,19	95,97	1,24	0,85	NA	0	0	0	2,93	41,21	2,01	1,01	1,42	1,42	249,45	29,54	71,16	NA	0,93	13,08	14,08	12,03	92,9	14,36	0,75	NA	0	6,24	35,73	-43,35	144,12	-18,26	0,5	1,7	1,7	153,35
7	2,51	13,58	1,41	0,12	0,67	0,67	204,23	41,2	75,55	0,38	0,82	4,41	5,41	12,93	81,52	29,45	0,85	NA	44,11	5,85	24,28	1,23	15,43	1,44	0,41	1,1	1,12	423,37	38,25	7,57	1,11	0,92	11,5	12,5	2,65	92	13,34	1,02	NA	11,44	1,65	7,83	2,79	27,93	3	0,18	0,24	0,29	391,07
8	-2,5	-2,76	-0,99	10,82	10,87	10,87	107,99	0,55	13,07	NA	0,09	0,1	1,1	4,23	9,18	-27,29	NA	167,5	0	2,66	129,25	14,18	36,19	7,39	0,84	1,11	1,64	189,7	31,03	114,09	61,03	0,61	1,55	2,55	16,97	60,82	23,31	NA	NA	0	1,45	12,14	7,46	28,14	5,68	0,84	1,18	1,51	277,24
9	0,06	3,35	0,03	0,4	1,11	1,59	216,65	95,58	59,25	64,96	0,98	58,65	59,65	26,85	98,32	0,06	NA	10113	34,65	15,95	86,75	6,04	72,71	2,39	0,27	1,21	1,44	143,94	92,23	74,6	22,67	0,92	11,04	12,04	38,08	91,69	6,59	NA	NA	16,29	9,25	54,06	1,57	14,28	0,55	0,33	1,4	1,65	127,36
10	-0,9	-2,16	-0,59	0,17	0,92	1,5	241,43	102,32	135,04	79,14	0,59	1,41	2,41	26,5	58,55	2,9	2,82	14581,67	0,1	18,17	87,02	3,03	8,42	1,92	0,66	2,93	4,74	230,57	77,33	34,03	61,59	0,64	1,78	2,78	34,84	64,02	10,53	2,86	NA	0,02	14,35	58,96	5,47	15,25	3,78	0,22	0,79	1,11	251,65
11	-7,21	-273,13	-5,24	0,07	0,56	0,56	236,34	120,95	251,55	NA	0,97	36,88	37,88	25,68	97,36	-6,39	0,06	4528	0	23,91	122,89	-5,04	157,02	-4,11	0,03	0,73	0,79	296,47	138,55	180,15	13,03	1,03	-32,13	-31,13	30,17	103,21	4,02	-0,06	NA	6,15	28,68	83,53	12,49	142,66	8,33	0,08	1,04	1,08	242,83
12	15,77	41,99	9	2,81	10,79	10,79	145,47	151,83	19,04	NA	0,62	1,66	2,66	22,3	62,44	25,26	NA	NA	0	3,73	24,03	7,26	15,09	7,75	0,41	0,93	1,34	388,68	105,11	199,5	81,48	0,52	1,08	2,08	36,65	51,9	13,99	1,59	NA	0	31,39	69,35	14,07	24,08	7,68	3,41	11,07	11,07	198,64
13	3,21	6,38	1,48	1,29	1,88	2,05	168,13	40,96	69,46	11,65	0,5	0,98	1,98	32,74	49,58	20,96	3,96	13752,5	5,91	13,64	66,42	10,7	150,61	6,6	0,26	0,7	0,81	224,38	30,82	70,88	7,61	0,93	13,07	14,07	34,2	92,89	18,43	0,89	NA	0	14,48	48,07	9,11	58,59	4,83	0,44	0,99	1,03	192,93
14	2,93	16,23	2,4	0,19	0,98	0,99	298,81	122,37	119,94	2,25	0,82	4,54	5,54	8,63	81,96	8,14	0,99	NA	29,99	4,68	35,41	0,24	1,89	0,37	0,01	0,95	0,95	551,59	327,34	303,42	2,85	0,87	6,81	7,81	1,74	87,2	7,49	0,92	NA	22,32	1,69	9,04	0,85	7,55	0,81	0,04	0,98	0,98	344,53
15	0,67	0,87	1,8	5,47	6,72	6,73	977,09	39,59	31,6	0,04	0,14	0,18	1,29	0,67	22,65	92,48	1,13	NA	10,63	0	0	2	2,33	4,02	1,71	1,96	1,96	732,52	24,77	61,05	0,03	0,14	0,16	1,16	2,07	14,15	109,12	1,19	NA	5,72	0,16	0,49	-16,97	-30,27	-301,33	0,22	0,3	0,3	6463,31
16	25,85	64,25	20,37	3,3	4,54	4,75	286,88	72,04	58,26	12,55	0,6	1,49	2,49	74,57	59,76	43,53	29,46	55543,94	0	38,4	59,43	4,79	8,62	4,3	3,42	7,11	7,62	326,84	149,08	40,32	20,32	0,44	0,8	1,8	69,03	44,37	13,93	15,02	23623,69	0	42,47	65,79	3,15	6,35	3,1	1,8	3,47	3,67	358,48
17	-0,11	-0,27	-0,32	0,18	0,23	0,28	1023,47	24,36	547,95	27,6	0,58	1,38	2,38	11,02	58,06	0,09	0,54	5716,61	3,67	31,32	108,72	-2,78	-6,66	-7,8	0,07	0,17	0,21	1022,39	57,38	547,09	26,29	0,58	1,4	2,4	9,7	58,29	-4,77	0,48	NA	3,98	25,23	66,68	-0,13	-0,29	-0,36	0,03	0,11	0,15	1015,91
18	8,49	9,8	7,91	2,66	6,08	6,57	338,92	127,02	37,25	18,3	0,13	0,15	1,15	35,18	13,32	94,32	3,27	28768,45	0	24,85	59,55	7,88	9	6,39	3,55	6,82	7,4	295,42	96,81	29,94	17,41	0,12	0,14	1,14	38,35	12,47	91,91	3,67	13421,82	0	17,37	46,1	8,83	10,21	8,74	3,68	5,87	6,32	360,24
19	0,52	1,41	0,37	0,19	0,73	1,22	254,57	85,04	156,55	77,06	0,63	1,69	2,69	24,13	62,77	14,57	1,58	11046	0	16,51	68,44	1,08	3,46	0,67	0,04	0,81	1,19	225,2	105,31	137,08	52,5	0,69	2,2	3,2	21,73	68,79	7,64	1,46	NA	3,95	8,92	51,32	1,7	4,85	0,89	0,06	0,79	1,16	189,82
20	6,71	48,29	431,35	0,02	0,55	0,73	23399,21	10749,47	20118,04	3645,95	0,86	6,2	7,2	10,57	86,1	18,35	0,39	-397914,33	0	247,96	-1,33	6,52	81,5	2,38	0,14	0,51	0,71	132,69	45,02	121,87	25,5	0,92	11,5	12,5	10,72	92	17,58	0,24	NA	0	1,07	16,4	18,4	81,54	9,14	0,04	0,6	0,61	180,79
21	33,56	59,57	23,44	0,82	1,97	2,19	254,27	118,33	103,6	22,94	0,44	0,77	1,77	41,18	43,66	102,05	6,06	64149	0	5,32	16,14	10,77	20,58	11,71	0,46	1,93	2,1	395,68	114,89	119,62	20,05	0,48	0,91	1,91	17,83	47,65	36,38	1,94	NA	0	7,68	25,92	10,73	19,92	14,13	1,46	2,64	2,84	479,26
22	-0,91	-0,91	NA	NA	NA	NA	NA	NA	NA	NA	NA	NA	1	-0,91	0	NA	NA	NA	0	NA	NA	25,28	27,23	75,02	13,91	13,91	13,91	1080,35	NA	76,8	NA	0,07	0,08	1,08	25,28	7,19	351,67	NA	NA	0	0	0	-7,87	-8,53	NA	12,9	12,9	12,9	NA
23	4,71	85,09	1,88	0,16	0,83	0,84	145,23	72,5	105,34	1,67	0,94	17,07	18,07	32,74	94,47	12,2	0,67	NA	4,88	11,18	63,24	7,24	46,93	2,32	0,09	0,66	0,72	116,44	48,71	75,56	4,72	0,85	5,48	6,48	45,03	84,57	19,6	0,54	NA	10,16	8,68	43,9	0,42	10,39	NA	0	0,55	0,66	139,41
24	-0,69	-0,89	-94,13	35,71	46,52	46,52	49729,1	2396,42	221,79	NA	0,23	0,29	1,29	-0,69	22,57	-2,17	1,25	NA	0	0	0	-1,09	-1,77	-178,77	0,37	0,7	0,7	59553,81	2625,16	7957,29	0	0,38	0,62	1,62	-0,9	38,33	-2,5	0,95	NA	6,89	21,75	-22,76	-1,21	-1,91	-16,26	2,5	7,03	8	4874,39
25	-0,58	-0,58	-21,01	NA	NA	NA	3241,96	266,09	NA	NA	NA	NA	1	-0,58	0	NA	NA	NA	0	0	0	-11,01	-12,49	-19,96	8,38	8,44	8,44	659,7	4,95	77,31	NA	0,12	0,13	1,13	-11,01	11,85	-92,93	NA	NA	0	0	0	28,91	46,69	9,87	2,57	2,57	2,62	124,34
26	6,5	33,92	NA	0,07	1,24	1,24	85,68	106,37	90,84	NA	0,81	4,22	5,22	59,35	80,83	8,05	NA	NA	0	12,56	63,85	0,46	13,9	NA	0,01	1,09	1,09	218,31	214,39	198,07	NA	0,97	29,11	30,11	3,13	96,68	0,48	NA	NA	4,92	1,45	52,53	6,74	44,06	NA	0,27	1,22	1,22	151,24
27	17,17	35,65	8,56	9,1	9,79	9,97	181,44	8,66	12,65	2,3	0,52	1,08	2,08	17,17	51,83	58,77	3,22	NA	0	0	0	13,16	21,55	NA	3,99	5,01	5,08	177,43	21,58	21,15	1,29	38,93	63,75	1,64	35,01	38,93	79,74	2,33	NA	0	7,14	24,18	7,97	15,99	NA	1,29	3,43	3,49	232,84
28	0,13	0,15	4,63	0,2	18,95	18,95	12707,12	10922,68	241,19	0	0,11	0,12	1,12	0,13	10,7	31,52	7,85	NA	8,78	0	0	0,26	0,28	10,08	0,1	27,51	27,51	13858,88	12388,52	46,13	NA	0,07	0,07	1,07	0,26	6,66	54,7	10,41	NA	6,32	0	0	-0,82	-0,86	-24,79	0,14	23,96	23,96	10941,09
29	-24,92	-43,38	-32,55	0,24	0,5	0,52	475,49	50,93	196,44	4,11	0,43	0,74	1,74	-6,7	42,57	-4,76	0,75	6186,5	0,15	23,79	91,44	-21,95	-42,34	NA	0,12	0,24	0,26	407,44	23,87	147,27	4,67	0,48	0,93	1,93	2,64	48,17	-21,71	0,6	NA	11,18	20,3	88,35	10,61	15,59	10,81	0,16	0,25	0,29	371,11
30	24,4	83,08	11,81	0,02	1,03	1,11	176,13	124,18	123,04	9,7	0,71	2,41	3,41	24,4	70,63	43,48	1,37	NA	0	0	0	35,88	92,31	23,67	0,01	1,29	1,31	240,13	185,24	136,23	3,66	0,61	1,57	2,57	35,88	61,13	69,82	2	NA	3,77	0	0	21,65	89,28	27,08	0,16	1,13	1,15	455,36
31	16,93	19,5	9,44	6,04	7,94	7,94	202,92	46,39	24,48	0,14	0,13	0,15	1,15	41,51	13,18	136,53	30,14	39933,96	0	13,71	51,13	29,36	38,27	NA	3,24	9,36	9,38	91,94	54,34	9,24	0,25	0,23	0,3	1,3	73,14	23,28	134	20,3	NA	0	7,9	32,74	20,74	31,57	NA	2,01	4,23	4,25	134,77
32	1,98	4,59	0,94	0,34	1,12	1,34	172,79	75,48	97,03	21,5	0,57	1,31	2,31	26,21	56,8	18,28	1,8	23906,83	0	11,5	63,8	16,98	30,48	6,72	0,66	1,55	1,88	144,1	56,41	63,14	20,93	0,44	0,8	1,8	46,16	44,31	56,82	3,38	NA	0	8,11	34,52	24,66	35,81	12,17	1,94	3,88	4,65	179,61
33	1,2	3,36	0,63	0,38	1,11	1,37	189,94	85,21	55,86	30,92	0,64	1,8	2,8	72,31	64,24	9,9	2,54	18947,34	32,46	37,1	89,48	1,31	3,22	0,59	0,24	1,15	1,55	164,07	81,82	68,76	36,24	0,59	1,45	2,45	87,32	59,18	11,51	3,05	12944,59	13,06	27,23	62,33	1,26	3,16	0,46	0,41	1,17	1,52	133,24
34	0,07	4,96	0,08	0,09	0,54	0,83	398,35	172,05	385,85	112,99	0,99	66,3	67,3	29,64	98,51	4,27	0,08	NA	0	22,57	69,63	-1,32	-1337,43	-1,24	0,1	0,59	0,83	339,57	163,48	333,25	80,67	1	1008,99	1009,99	30,51	99,9	2,88	0,01	NA	0	21,02	63,42	-7,41	101,38	-6,63	0,1	0,6	0,82	325,97
35	7,73	17,2	3,12	0,28	1,1	1,97	147,01	59,99	72,77	64,25	0,55	1,23	2,23	70,88	55,08	14,69	127,98	6900,91	0	25,51	94,41	4,65	12,38	2,16	0,04	0,91	1,68	168,85	86,22	99,02	76,13	0,62	1,66	2,66	53,64	62,46	7,86	NA	NA	0	16,05	60,67	23,2	37,61	8,71	1,77	3,02	4,06	136,62
36	42,12	88,94	16,19	0,22	0,62	0,62	139,91	28,16	49,25	0,11	0,53	1,11	2,11	163,76	52,65	90,47	0,69	14004,91	15,01	46,76	68,57	21,71	34,52	9,83	0,47	1,07	1,07	164,77	34,52	44,18	0,11	37,12	59,02	1,59	133,9	37,12	74,38	1,02	NA	8,16	36,03	54,74	10,67	17,78	NA	0,35	1,38	1,38	212,44
37	12,91	28,91	2,01	0,84	1,19	1,71	56,58	5,74	16,42	8,74	0,55	1,24	2,24	158,25	55,35	39,45	1,32	12782,62	10,86	22,59	84,27	16,38	32,62	2,72	0,69	1	1,44	60,39	6,34	17,3	9,03	0,5	0,99	1,99	155,58	49,79	54,58	1,2	NA	10,54	16,49	57,03	10,72	19,64	1,59	0,66	0,95	1,27	54,03
38	2,44	46,92	1,29	0,3	0,85	0,85	191,7	92,66	170,01	0,03	0,95	18,21	19,21	2,44	94,79	10,01	0,43	NA	0	0	0	11,41	70,91	9,17	0,49	1,06	1,06	292,56	132,87	235,09	0,03	0,84	5,21	6,21	11,41	83,9	22,68	1,15	NA	0	0	0	10,14	32,13	8,2	0,87	1,29	1,32	294,26
39	5,55	9,1	2,56	1,09	1,44	2,9	168,13	11,4	37,8	56,2	0,39	0,64	1,64	37,09	39,07	41,73	2,37	28988	0	14,57	63,81	12,22	20,32	7,17	0,23	0,54	1,54	213,53	25,52	81,32	81,4	0,4	0,66	1,66	25,95	39,84	33,49	1,56	NA	0	5,62	32,4	0,55	2,92	0,84	0,02	1,49	1,73	552,29
40	-1,08	-1,21	-0,37	18,12	23,53	23,53	119,95	28,41	5,26	NA	0,04	0,05	1,12	7,33	11,02	-25,42	NA	619	0	2,89	75,44	7,13	16,6	6,24	0,6	0,8	0,8	318,17	36,08	179,42	NA	0,57	1,33	2,33	10,67	57,02	26,13	0,79	NA	0	3,09	13,98	15,24	19,33	7,8	1,35	2,01	2,01	186,4
41	13,56	31,87	23,58	0,66	0,87	0,88	632,9	75,01	358,78	2,86	0,57	1,35	2,35	18,33	57,45	30,39	0,86	27988,2	0	8,29	18,01	45,43	96,05	40,47	0,16	0,48	0,54	324,22	54,24	168,01	9,58	0,53	1,11	2,11	53,22	52,7	94,66	0,66	NA	0	5,01	7,77	36,36	96,19	45,16	0,58	0,67	0,68	452,09
42	29,23	74,4	6,6	0,08	0,73	1,74	82,14	30,1	46,65	47,77	0,61	1,55	2,55	29,23	60,71	48,14	NA	NA	0	0	0	9,06	53,14	3,3	-0,48	0,13	0,94	132,73	36,62	60,44	49,08	0,83	4,86	5,86	11,42	82,95	14,43	0,95	NA	0	0,86	11,72	1,9	28,36	0,51	0,07	0,31	0,96	97,69
43	5,73	33,97	1,97	0,48	0,98	1,07	125,35	45,28	57,71	7,84	0,83	4,93	5,93	12,28	83,13	11,38	1,23	3242,33	26,49	2,26	33,56	6,47	22,58	2,01	0,31	2,32	2,69	113,08	66,66	33,15	12,14	0,71	2,49	3,49	21,52	71,33	20,86	2,67	NA	0	4,67	38,88	5,03	34,46	3,65	1,08	1,18	1,25	264,43
44	4,16	173,99	2,44	0,02	1,03	1,03	213,76	207,29	205,27	NA	0,98	40,81	41,81	13,86	97,61	4,26	NA	11568	0	5,7	67,86	2,35	49,3	2,24	0	1,06	1,06	346,68	342,01	283,46	NA	0,95	20	21	12,71	95,24	2,47	NA	NA	11,9	9,87	68,23	1,78	49,55	1,75	0,08	0,96	1,02	356,91
45	NA	NA	NA	NA	NA	NA	NA	NA	NA	NA	NA	NA	NA	NA	NA	NA	NA	NA	NA	NA	NA	-53,35	-82,14	-10,85	2,07	3,48	3,48	74,03	29,56	21,04	NA	35,05	53,97	1,54	-53,35	35,05	-152,21	NA	NA	0	0	0	38,87	47,13	9,64	5,64	5,7	5,7	90,3
46	1,69	66,04	0,6	0,03	0,55	0,98	130,01	62,75	65,71	52,39	0,97	38,09	39,09	16,22	97,44	3,2	0,77	14067,2	42,23	5,19	59,43	1,79	37,44	0,51	0,02	0,4	0,88	103,81	34,35	36,04	42,14	0,95	19,9	20,9	31,97	95,22	5,68	0,52	NA	51,59	6,13	52,85	0,62	18,24	0,36	0,01	0,21	0,63	211,99
47	43,55	48,79	14,55	7,21	11,76	18,09	121,57	30,08	6,62	42,5	0,11	0,12	1,12	141,81	10,72	414,47	318,85	19343,89	0	32,82	60,97	49,42	62,1	19,89	2,88	4,17	5,54	146,49	30,66	23,64	32,26	0,2	0,26	1,26	132,1	20,41	246,58	8,36	NA	0	24,37	40,42	38,45	52,37	14,08	1	2,04	4,36	133,31
48	-0,35	2,76	-3,59	0,13	0,14	0,89	3725,68	NA	4150,05	3149,58	1,13	-8,88	-7,88	-0,35	112,69	-0,31	NA	NA	0	0	0	28,02	197,9	NA	0,09	0,09	1,17	644,51	NA	546,73	589,01	0,86	6,06	7,06	28,02	85,84	32,64	NA	NA	0	0	0	27,87	71,7	NA	0,43	0,43	1,64	677,36
49	-48,43	-83,13	-81,7	0,25	1,68	2,23	614,12	308,42	237,19	132,43	0,42	0,72	1,72	-32,17	41,75	-78,7	4,76	2624,64	0	27,43	544,99	-17,5	-94,17	-32,1	0,3	0,99	1,39	667,76	237,28	416,6	169,37	0,81	4,38	5,38	-0,41	81,36	-18,71	3,01	10246,85	0	22,26	-144,44	8,31	44,81	9,88	0,28	1,09	1,28	432,89
50	0,65	2,63	2,34	0,18	0,27	0,47	1315,2	58,5	612,69	126,82	0,75	3,06	4,06	1,38	75,38	8,94	0,66	76797	28,17	2,65	7,19	-4,5	-20,37	-15,23	0,42	0,45	0,45	1232,24	19,77	602,8	NA	0,78	3,53	4,53	-3,72	77,92	2,86	0,63	NA	28,39	1,95	7,57	3,31	12,43	1,81	0,31	0,5	0,5	199,67
51	0,6	2,24	0,24	0,95	1,04	1,04	146,35	9,54	105,84	NA	0,73	2,72	3,72	45,68	73,13	2,79	1,14	NA	0	18,12	91,51	27,13	47,51	6,96	2,03	2,32	2,32	93,32	11,64	39,59	NA	0,43	0,75	1,75	72,93	42,89	63,25	NA	NA	0	8,39	39,66	13,78	16,29	2,31	5,48	6,08	6,08	60,92
52	13,66	20,13	13,87	1,39	1,79	1,9	369,63	26,61	41,67	7,88	0,29	0,43	1,47	30,87	32,17	67,52	1,06	24387,88	7,05	17,48	41,57	4,73	6,77	6,04	1,31	1,68	1,99	464,88	35,16	93,09	28,77	0,3	0,43	1,43	24,3	30,09	37,34	1,18	NA	0	24,99	49,7	4,24	5,7	5,49	1,87	2,5	2,78	471,13
53	17,47	58,78	4,13	0,16	1,42	1,42	86,15	75,42	59,88	0	0,7	2,36	3,36	17,47	70,28	24,86	NA	NA	0	0	0	24,36	53,25	4,51	0,62	1,8	1,8	67,45	42,43	36,15	NA	0,54	1,19	2,19	40,56	54,25	45,84	18,01	NA	0	3	32,19	-14,91	-32,76	-3,68	0,9	1,82	1,82	89,73
54	21,86	60,07	9,98	1,64	2,31	2,37	166,17	19,16	28,55	1,58	0,64	1,75	2,75	60,89	63,61	43,85	1,4	22093	0	17,82	51,64	3,46	12,67	2	0,45	2,02	2,25	210,75	45,97	26,87	6,71	0,73	2,66	3,66	25,43	72,69	20,44	1,26	NA	38,64	12,72	52,96	4,61	14,5	2,27	1,03	2,63	3,13	178,96
55	-223,78	5100	-260,34	0,69	1,12	1,12	160,54	160,98	370,47	NA	1,04	-23,79	-22,79	-108,78	104,39	-214,38	NA	-1801	0	133,79	-145,53	33,92	101,03	13,41	1,49	1,52	1,52	143,91	1,99	93,59	0,42	0,66	1,98	2,98	60,65	66,43	51,06	NA	NA	0	7,85	27,22	33,99	70,29	17,22	1,79	1,97	1,97	184,44
56	1,67	6,57	0,84	0	0,29	0,75	184,08	36,01	56,11	58,37	0,75	2,93	3,93	33,05	74,56	6,28	0,58	11724,12	38,03	15,87	83,19	1,59	6,2	0,8	0	0,24	0,77	184,02	30,54	56,99	67,72	0,74	2,9	3,9	34,46	74,38	5,82	0,62	NA	39,09	11,88	59,9	1,57	6,5	0,73	0	0,29	0,82	170,24
57	0,36	1,54	0,21	0,04	0,04	0,87	211,81	0,55	132,62	111,14	0,77	3,31	4,33	32,36	76,9	9,8	0,82	6339,33	0	18,62	75,13	4,2	19,93	4,23	0,03	0,23	1,02	366,86	55,59	271,35	213,68	0,79	3,75	4,75	12,8	78,93	16,29	1,06	NA	0	8,66	35,44	3,95	17,43	4,81	0,03	0,05	0,97	442,26
58	17,6	42,02	10,62	0,5	1,83	3,05	219,6	48,2	36,16	44,48	0,58	1,37	2,39	50,2	58,11	54,74	1,67	18088,15	16,04	19,66	50,71	28,31	47,03	17,17	1,02	2,26	2,6	220,82	37,21	30,02	10,46	0,4	0,66	1,66	52,98	39,81	97,37	1,33	24690,85	9,92	14,97	36,94	39,42	68,56	21,74	0,32	1,2	1,32	200,74
59	6,41	32,46	4,88	1,05	1,25	1,25	277,35	42,69	220,17	NA	0,8	4,07	5,07	6,41	80,26	7,98	NA	NA	0	0	0	-38,42	324,36	-35,83	0,12	0,89	0,89	339,39	292,38	375,42	NA	1,12	-9,44	-8,44	-38,42	111,85	-34,35	NA	NA	0	0	0	-31,68	62,77	-793,67	0,07	0,66	0,66	9118,81
60	1,13	4,21	1,43	0,51	1,32	1,33	459,12	266,63	328,25	2,71	0,73	2,71	3,71	4,57	73,06	3,31	7,01	18280,6	0	4,34	48,12	3,07	4,05	3,63	3,72	3,87	3,91	429,9	15,89	101,01	4,11	0,24	0,32	1,32	12,27	24,18	26,6	11,01	NA	0	7,86	30,2	5,77	7,47	5,49	4,23	4,29	4,32	346,18
61	4,01	5,85	1,36	0,06	1,51	2,29	123,35	28,18	19,5	15,25	0,29	0,42	1,46	14,24	28,61	38,7	1,28	NA	12,06	2,51	32,07	2,01	2,77	0,63	0,21	1,86	2,83	113,82	22,46	13,64	13,23	0,25	0,34	1,38	17,45	24,61	33,09	1,3	NA	12,19	3,47	43,14	4,62	6,27	1,5	0,74	2,2	2,73	118,6
62	6,96	12,37	5,68	1,16	1,57	1,62	297,04	51,86	125,48	5,77	0,44	0,78	1,78	38,35	43,7	25,2	1,85	9258	0	25,61	72	23,8	33,52	22,08	2,46	2,62	2,78	337,79	14,77	94,19	15,4	0,29	0,41	1,41	29,66	29	94,78	3,33	NA	0	5,44	14,4	34,16	43,46	22,51	1,1	3,05	3,23	239,78
63	-13,43	-13,43	NA	NA	NA	NA	NA	NA	NA	NA	0	0	1	-13,43	0	NA	NA	NA	0	NA	0	-10,89	-12,22	NA	9,18	9,18	9,18	NA	NA	NA	NA	0,11	0,12	1,12	-10,89	10,89	-100	NA	NA	0	NA	NA	3,89	21,42	0,64	0,24	0,25	1,22	60,08
64	-9,77	-17,77	-7,43	0,39	0,47	0,75	276,85	7,2	93,01	26,31	0,45	0,82	1,82	58,96	45,05	11,32	0,9	13443,82	0	52,27	98,39	13,05	18,82	5,74	0,48	0,5	0,83	160,08	0,78	37,06	12,4	0,31	0,44	1,44	106,24	30,68	91,76	0,97	NA	0	29,72	54,08	24,78	39,93	12,77	0,24	0,24	0,39	187,58
65	2,83	3,12	1,32	3,21	7,36	8,37	169,72	58	13,95	14,26	0,09	0,1	1,1	10,23	9,09	68,17	3,03	32228,75	0	3,45	46,54	-0,44	-0,49	-0,23	2,27	6,98	7,95	194,32	82,22	17,46	17,02	0,1	0,11	1,11	6,7	9,81	20,5	3,28	NA	0	2,55	35,04	3,63	3,8	1,9	5,4	16,8	19,39	190,96
66	1,53	2,65	0,84	0,55	1,47	1,75	199,52	56,16	55,23	17,87	0,42	0,73	1,73	57,19	42,1	23,62	1,48	12863,43	9,02	30,51	83,63	5,42	8,57	2,79	0,57	1,53	1,97	187,52	49,16	44,31	23,15	0,37	0,58	1,58	61,93	36,84	39,22	1,53	13576,33	6,98	29,11	82,86	3,36	5,01	2,15	0,51	1,51	1,93	232,95
67	9,73	41,13	9,76	0	1,32	1,32	139,4	360	273,81	NA	0,76	3,23	4,23	25,64	76,34	12,75	NA	5348,5	0	15,95	53,38	3,45	46,87	2,04	0,1	0,33	0,35	215,21	45,83	196,39	2,84	0,93	12,6	13,6	28,92	92,65	6,58	0,11	NA	0	12,36	62,72	2,8	23,39	1,39	0,14	0,3	0,3	180,36
68	12,11	52,14	7,09	0,31	1,2	1,26	213,11	125,3	152,43	8,65	0,77	3,31	4,31	26,08	76,77	17,02	6,3	55865,24	0,01	8,18	44,14	9,44	36,72	5,04	0,08	1,36	1,4	194,39	127,93	104,51	4,46	0,74	2,89	3,89	22,54	74,31	14,04	7,75	20642,64	5,01	5,12	35,31	7,49	28,24	3,71	0,06	1,38	1,42	180,41
69	27,4	71,33	9,31	0,83	1,38	1,41	123,72	41,17	75,28	2,51	0,62	1,6	2,6	36,15	61,59	51,32	2,88	NA	0	2,98	20,24	1,55	3	0,56	0,44	1,1	1,85	131,37	41,27	61,72	46,17	48,25	93,23	1,93	22,73	48,25	14,61	4,32	NA	0	7,64	82,26	27,64	61,57	13,85	0,69	1,76	1,78	182,32
70	-0,12	-0,68	-0,21	0,53	0,78	0,78	241,61	134,5	525,9	NA	0,83	4,83	5,83	-0,12	82,84	13,42	0,51	NA	0	0	0	42,81	69,9	17,3	0,83	0,96	0,96	147,12	7,03	55,71	NA	0,39	0,63	1,63	59,12	38,75	160,18	1	NA	0	4,85	13,28	44,6	50,75	25,77	1,09	2,81	2,81	210,27
71	0	0	NA	4,75	179	179	NA	NA	NA	NA	0	0	1	0	0,36	0	2,82	NA	0	NA	NA	35,08	38,93	18,07	2,6	8,13	8,13	187,53	101,43	18,36	NA	0,1	0,11	1,11	35,08	9,9	354,28	4,61	NA	0	0	0	25,23	27,18	28,14	2,78	11,89	11,89	406
72	-9,95	-175,24	-29,74	0,02	0,12	0,43	1087,5	19,88	342,58	120,49	0,94	16,6	17,6	-3,57	94,32	-2,88	0,74	12793,2	27,97	19,06	116,16	-9,7	253,6	-28,05	0,02	0,11	0,33	1052,31	17,4	412,48	109,71	1,04	-27,11	-26,14	-2,94	103,73	-2,25	0,61	15355,14	26,28	13,95	85,74	-10,87	1174,49	-19,29	0,04	0,19	0,42	645,98
73	-2,14	-36,28	-3,91	0,19	2,78	2,97	666,45	318,83	90,07	23,38	0,71	12,06	16,98	3,6	94,11	5,41	1,31	28160,03	9,98	10,5	51,97	-0,12	-1,93	-0,26	0,29	2,84	3,06	786,09	366,28	101,32	30,51	0,69	10,85	15,85	6,48	68,5	8,5	1,29	14932,16	5,4	10,15	34,54	0,57	7,44	0,74	0,28	1,34	1,6	470,52
74	7,83	16,84	9,81	0,13	0,59	0,94	455,63	102,8	223,99	78,33	0,53	1,14	2,15	29,94	53,47	27,28	0,88	NA	0	27,67	64,41	4,21	8,74	8,76	0,51	0,78	1,03	757,15	94,78	343,78	85,16	0,52	1,08	2,08	15,48	51,84	16,87	0,99	NA	0	23,44	53,18	2,23	6,03	6,62	0,29	0,6	0,68	1082,19
75	-0,3	-0,3	-5	NA	NA	NA	2525,73	NA	NA	NA	NA	NA	1	-0,3	0	NA	NA	NA	0	0	0	41,84	51,94	65,3	2,03	5,14	5,14	568,06	340,36	109,22	NA	0,19	0,24	1,24	41,84	19,44	215,22	NA	NA	0	0	0	43,7	54,8	75,22	1,18	4,94	4,94	626,55
76	-34,87	101,88	-7,11	0,04	0,53	0,58	74,19	46,87	88,02	5,25	1,34	-3,92	-2,92	38,52	134,23	-22,98	-1,48	4863,3	11,71	14,96	171,79	-0,67	2,11	-0,13	0,12	0,43	0,55	69,24	25,86	80,04	10,44	1,32	-4,15	-3,15	65,48	131,71	3,38	-0,85	NA	6,63	8,7	62,63	28,38	643,84	5,97	0,21	0,57	0,7	76,57
77	4,95	5,62	7,45	1,12	5	6,9	547,8	229,08	59,24	114,08	0,12	0,13	1,13	14,14	11,88	54,68	3,68	26196,35	0	13,82	54,06	11,85	13,36	16,16	0,63	6,19	8,03	496,21	271,95	49,04	90,06	0,11	0,13	1,13	21,05	11,29	116,42	4,51	11536,12	0	8,9	25,98	14,14	15,98	16,2	0,94	5,98	7,89	416,86
78	0,29	0,39	0,26	1,21	4,23	4,26	323,41	164,37	54,48	2,11	0,24	0,33	1,33	38,94	25,01	27,21	2,95	9334	0	34,33	87,55	5,11	8,7	NA	0,75	1,81	1,83	238,09	95,32	89,82	1,27	0,41	0,7	1,7	36,07	40,95	28,01	1,98	NA	0	14,41	48,01	-1,89	-2,55	NA	1,9	2,97	3,03	186,45
79	21,88	28,09	16,08	1,13	2,76	3,89	267,58	56,24	22,63	39,39	0,22	0,28	1,28	34,24	22,13	142,34	1,76	80295,71	9,06	9,09	24,43	8,83	13,4	8,81	0,58	2,62	3,32	363,1	83,84	28,76	28,85	0,28	0,42	1,52	17,39	27,68	59,69	1,11	13245,25	3,46	5,23	18,47	10,17	13,18	9,86	0,65	4,44	5,87	353,09
80	-0,1	-0,56	-0,07	0	0,07	1,09	256,74	9,01	105,89	136,29	0,8	4,38	5,51	25,91	81,84	14,68	1,04	NA	18,98	18,35	61,73	0,54	2,44	0,27	0	0,15	1,1	183,04	11,99	75,36	91,79	0,77	3,47	4,53	30,82	76,56	16,85	1,07	NA	18,16	11,01	46,64	1,38	5,91	0,64	0	0,3	1	168,62
81	0,39	1,05	0,2	1,23	1,64	1,64	183,85	17,18	42,33	NA	0,63	1,69	2,69	48,22	62,83	31,6	1,33	10649	37,36	24,16	78,15	-10,03	-25,44	-2,41	0,54	1,69	1,69	87,51	59,02	51,22	NA	0,61	1,54	2,54	45,14	60,57	19,42	NA	NA	0	13,26	70,12	17,79	86,98	14,15	0,28	1,21	1,21	289,39
82	2,47	2,88	2,23	0,74	2,13	5,22	327,52	56,56	40,93	128,55	0,14	0,17	1,17	35,74	14,24	51,54	2,56	29320,64	0	29,93	77,6	5,68	6,46	4,84	1,35	3	6,36	310,07	52,29	31,66	106,34	0,12	0,14	1,14	40,67	12	86,68	2,61	17366,67	0	22,26	55,84	1,95	2,23	1,92	1,34	2,54	6,05	358,13
83	-7,81	-51,68	-8,52	0,02	0,37	0,77	396,87	45,39	45,37	53,42	0,85	5,62	6,62	11,07	84,89	-4,8	0,89	18565,74	21,65	20,59	101,33	-6,24	-73,01	-8,26	0,01	0,3	0,74	482,41	58,23	91,04	89,35	91,46	1070,83	11,71	11,87	91,46	-1,71	0,83	12479,8	23,17	17,29	70,75	-12,05	-169,98	-12,37	0	0,21	0,54	373,61
84	7,82	12,51	4,46	0,36	0,82	1,94	207,68	23,02	49,47	55,92	0,37	0,6	1,6	27,17	37,47	38,62	1,42	29716,79	0	11,04	51,81	7,36	11,55	3,64	0,32	0,83	1,87	179,99	22,47	44,41	46,21	0,36	0,57	1,57	29,79	36,27	41,46	1,45	11293,9	0	7,84	39,38	9,38	14,8	4,53	0,56	0,99	1,93	175,91
85	7,11	10,73	8,62	0,27	4,86	5,57	441,2	189,81	41,36	29,53	0,34	0,51	1,51	47,63	33,71	34,25	1,89	26938,98	0	49,11	73,19	10,49	13,77	9,66	0,74	3,39	3,97	335,02	126,44	47,66	27,54	0,24	0,31	1,31	64,82	23,79	62,45	1,96	18642,11	0	36,25	53,64	5,77	7,1	4,63	1,89	6,01	7,54	292,32
86	0,86	21,71	0,43	0,51	0,78	0,83	182,05	41,36	152,1	7,31	0,96	24,29	25,29	10,84	96,05	7,22	0,5	8612,4	10,75	4,99	51,77	7,59	32,72	3,21	0,38	0,56	0,76	154,11	19,52	111,05	22,74	0,77	3,31	4,31	18	76,8	16,35	0,6	NA	3,48	4,41	36,16	-10,61	-150,01	-7,51	0,16	0,32	0,46	257,7
87	4,33	11,67	3,78	0,02	1,21	1,9	317,72	93,99	73,48	55,09	0,46	1,24	2,7	19,19	62,9	38,19	1,11	15812,7	1,76	12,97	50,87	0,52	1,39	0,46	0,04	0,99	1,55	325,72	108,21	81,51	62,83	49,02	132,18	2,7	15,22	49,02	23,17	1,14	5918,76	9,88	9,23	44,35	1,29	3,27	1,09	0,01	0,97	1,5	307,85
88	-1,16	-9,74	-2,13	0,11	0,28	0,36	670,74	90,53	515,15	38,97	0,88	7,42	8,42	13,79	88,13	6,85	0,32	11643,38	9,72	27,54	66,69	-8,3	-214,88	-15,11	0,15	0,26	0,32	662,75	19,92	432,58	36,82	0,96	24,88	25,88	8,54	96,14	-2,48	0,23	NA	16,93	22,07	50,24	-4,95	565,35	-8,63	0,12	0,18	0,24	635,23
89	13,32	32,79	3,19	0,36	0,9	1,68	87,12	27,16	50,55	40,09	0,59	1,46	2,46	49,06	59,37	22,43	NA	5428,67	0,13	8,55	147,98	12,73	40,96	5,59	0,31	1,11	1,46	159,68	85,62	72,03	38,41	0,69	2,22	3,22	40,73	68,91	18,48	NA	NA	22,49	8,52	56,05	-6,45	-47,35	-3,9	0,22	0,72	1,34	220,35
90	2,8	6,65	0,64	0,79	1,73	1,73	83,4	44,73	47,72	NA	0,58	1,37	2,37	454,07	57,85	4,85	NA	3776,82	0	103,4	125,53	-58,49	143,95	-31,44	0,03	0,71	0,71	195,68	185,59	272,16	NA	1,41	-3,46	-2,46	207,45	140,63	-41,59	NA	NA	0	142,96	199,34	-59,61	58,21	-40,87	0,02	0,26	0,5	249,57
91	0,75	11,74	0,37	0,08	0,77	0,78	177,27	87,86	127,61	1,1	0,94	14,6	15,6	14,86	93,59	22,66	0,63	NA	0	6,87	35,55	0,97	17,24	NA	0,1	0,75	0,75	192,1	96,79	147,88	NA	0,94	16,77	17,77	8,84	94,37	23,55	0,59	NA	0	2,92	16,23	2,06	23,33	NA	0,08	0,85	0,85	164,52
92	31,57	130,88	20,42	1,33	1,33	1,34	235,41	0,46	173,09	1,8	0,76	3,15	4,15	77,47	75,88	41,6	NA	11622	0	29,69	56,48	3,66	15,86	3,43	1,29	1,29	1,3	341,52	0,84	260,41	1,18	76,94	333,74	4,34	26,06	76,94	4,75	NA	NA	0	21,02	77,2	8,99	30,43	10,53	1,4	1,4	1,41	426,59
93	17,64	28,64	6,66	1,03	2,45	2,77	137,3	58,76	34,83	13,7	0,38	0,62	1,62	106,96	38,4	65,01	4,26	19006,06	4,96	33,69	72,93	18,1	34,18	7,6	0,5	1,95	2,25	152,72	89,36	61,56	18,13	0,47	0,89	1,89	101,23	47,03	48,19	6,96	NA	0	25,22	53,04	10,54	18,38	4,83	0,77	2,37	2,64	166,62
94	6,61	29,52	4,19	0,07	1,29	1,29	230,82	194,29	112,36	0	0,78	3,47	4,47	57,21	77,6	19,09	3,09	16652,4	20,24	32,09	71,18	8,79	24,48	4	0,07	1,55	1,55	165,55	142,35	70,09	NA	64,08	178,4	2,78	69,2	64,08	23,52	5,08	NA	15,87	20,15	44,19	9,31	42,75	3,93	0,03	1,87	1,89	153,82
95	0,28	65,79	0,13	0,03	0,5	0,87	161,33	73,27	154,82	58,11	1	231,99	232,99	16,57	99,57	0,28	0,05	10489,67	0	7,22	95,87	1,16	73,22	0,46	0,12	0,57	0,8	142,61	61,38	136,63	32,34	0,98	61,91	62,91	17,29	98,41	1,18	0,09	NA	0	4,42	63,28	0,33	17,19	0,12	0,19	0,66	0,82	133,6
96	-10,39	-75,56	-6,28	0,03	1,22	1,22	219,94	212,8	178,91	NA	0,86	6,27	7,27	154,76	86,25	-12,04	NA	3863,2	0	99,79	106,63	4	40,79	NA	0,34	1,21	1,21	65,81	46,76	53,6	0	0,9	9,19	10,19	499,84	90,19	4,44	NA	NA	0	63,18	69,74	16,73	65,18	NA	0,02	1,4	1,4	50,97
97	0,04	0,05	0,03	2,43	3,48	4,02	259,59	57,69	55,26	30,5	0,22	0,28	1,28	23,01	21,83	21,22	6,04	19812,33	0	16,38	80,01	0,57	0,88	0,38	1,78	2,53	2,53	238,28	60,52	80,82	0	0,35	0,53	1,53	25,66	34,64	13,79	5,36	NA	0	11,9	56,78	3,26	4,56	2,12	2,29	3,27	3,27	236,86
98	5,69	8,58	1,82	2,59	2,59	2,94	114,95	0	38,73	13,88	0,34	0,51	1,51	5,69	33,69	16,88	NA	NA	0	0	0	17,72	25,76	5,17	2,71	2,86	3,2	106,23	4,9	32,81	11,34	0,31	0,45	1,45	18,35	31,23	56,74	NA	NA	0	0,19	2,25	15,43	31,29	8,21	2,8	2,81	2,88	193,71
99	40,59	40,83	72,38	166,61	166,61	166,61	649,13	NA	3,83	NA	0,01	0,01	1,01	40,59	0,6	6802,73	NA	NA	0	0	0	0,25	0,27	5,09	9,1	10,07	10,07	7488,47	711,49	735,49	NA	0,1	0,11	1,11	0,25	9,93	2,49	NA	NA	0	0	0	-4,84	-5,57	NA	7,59	7,64	7,64	NA
100	-184,67	-808,81	-38,57	1,16	1,32	1,32	76,02	9,07	57,07	NA	0,77	3,38	4,38	63,22	77,17	-239,31	NA	NA	0	51,77	337,15	-190,79	119,26	-36,1	0,25	0,39	0,39	68,88	24,84	173,26	NA	2,6	-1,63	-0,63	139,23	259,98	-73,39	NA	NA	0	62,45	177,61	-146,68	57,76	-37,12	0,39	0,59	0,59	92,13
101	-4,42	-22,43	-9,58	0	0,19	0,91	788,77	107,34	80,68	439,62	0,8	4,04	5,07	-1,14	80,29	-1,21	0,75	21746,75	66,88	7,11	67,95	0,6	1,68	0,61	0	0,42	0,83	247,11	86,3	25,27	91,11	0,63	1,75	2,79	5,6	64,17	7,27	0,78	26451,21	52,28	5,11	40,88	-5,27	-18,45	-4,31	0	0,31	0,79	297,68
102	4,15	9,72	3,35	0	1,3	1,54	294,16	207,45	159,46	38,43	0,57	1,34	2,34	18,41	57,29	10,25	2,76	30967,95	0	11,52	65,81	4,16	6,65	3,4	0,06	1,9	2,31	297,06	165,54	95,14	39,57	33,79	54	1,6	5,96	NA	NA	NA	NA	NA	NA	NA	5,17	8,88	4,98	0	1,5	1,83	351,19
103	-3,32	-4,87	-3,71	0,05	0,75	1,73	406,51	56	33,71	78,71	0,32	0,46	1,46	25,72	31,74	17,5	1,23	19182	11,4	32,43	84	-1,15	-1,63	-1,07	0,14	1,49	2,31	337,52	61,06	43,27	46,67	0,27	0,39	1,42	33,19	27,45	26,95	1,28	12280,82	4,21	22,36	58,14	-0,44	-0,62	-0,42	0,4	2,07	3,59	345,89
104	1,63	2,47	0,62	0,18	1,57	2,63	138,11	58,22	40,23	45,64	0,34	0,51	1,52	53,24	34,02	-68,16	3,9	2030,98	1,72	19,58	338,09	14,22	24,69	6,88	0,09	1,4	1,87	176,14	89,48	44,71	32,33	0,42	0,73	1,74	61,81	42,11	32,04	2,46	5767,42	13,94	16,7	55,05	13,42	20,04	6,38	0,14	1,91	2,32	173,1
105	3,1	11,24	3,25	0	0,21	0,96	380,77	52,49	162,4	194,1	0,72	2,61	3,62	8,39	71,94	15,1	0,85	NA	25,41	3,97	19,19	4,04	10,92	5,22	0	0,13	1,3	470,46	30,03	149,49	276,19	0,56	1,52	2,7	10,68	56,13	22,8	1,13	NA	18,76	6,24	21,18	0,11	0,34	0,18	0,01	0,13	0,96	607,51
106	13,96	16,92	22,19	0,69	1,74	2,08	187,59	104,85	99,99	34,3	0,17	0,21	1,21	13,96	17,47	104,16	1,3	NA	0	0	0	37,26	43,55	31,32	4,33	4,79	5,04	305,94	19,92	43,67	10,91	0,14	0,17	1,17	37,26	14,43	326,92	3,14	NA	0	0	0	-1,78	-3,57	-2,45	0,08	0,21	0,25	500,27
107	19,24	31,94	13,77	1,07	2,49	2,61	260,54	139,99	98,52	12,26	0,4	0,66	1,66	69,07	39,74	54,17	NA	11675,33	0	35,66	66,45	-54,68	-85,52	NA	2,55	2,77	3,06	170,53	12,21	54,95	15,58	0,36	0,56	1,56	73,79	36,06	-151,64	NA	NA	0	44,05	123,92	24,9	48,23	NA	0,5	2,06	2,14	275,91
108	1,13	1,8	1,63	0,06	0,22	0,42	524,5	24,19	158,05	32,24	0,37	0,59	1,59	19,11	37,17	12,56	0,8	16373,55	5,76	25,9	73,25	0,56	0,91	0,7	0,04	0,17	0,47	455,5	20,66	155,63	45,81	0,38	0,62	1,62	20,63	38,41	20,27	0,78	NA	3,25	17,65	47,03	4,73	6,87	1,77	1,23	1,6	2,64	136,56
109	-1,83	-1,87	NA	54,55	54,55	54,55	NA	NA	NA	NA	0,02	0,02	1,02	-1,83	1,83	-100	NA	NA	0	NA	0	22,43	24,47	NA	9,97	11,98	11,98	878,06	145,96	72,47	NA	8,35	9,1	1,09	22,43	8,35	268,73	NA	NA	0	0	0	12,4	15,33	NA	4,65	5,23	5,23	88,21
110	29,9	90,09	8,78	0,37	1,66	1,66	106,9	75,01	58,19	0,02	0,67	2,01	3,01	119,39	66,81	54,01	5,38	20511,78	0	26,28	64,99	8,04	71,65	NA	0,16	1,21	1,21	138,51	113,62	92,31	0,01	0,89	7,91	8,91	54,64	88,78	12,91	4,26	15909,83	11,24	12,87	53,65	24,67	86,05	NA	0,38	1,52	1,52	99,38
111	-134	-343,96	-40,13	0,32	1,64	1,64	109,01	86,65	65,81	NA	0,61	1,57	2,57	-134	61,04	-219,52	NA	NA	0	0	0	0	0	NA	0,32	1,64	1,64	NA	NA	NA	NA	61,04	156,68	2,57	0	61,04	0	NA	NA	0	NA	NA	61,01	88,2	NA	1,97	3,24	3,24	174,12
112	25,16	60,97	4,68	0,02	1,47	1,87	67,71	50,76	34,85	14,09	0,58	1,41	2,42	205,17	58,73	43,32	NA	16763,33	0	33,48	84,1	26,95	70,4	3,85	0,18	1,38	2,12	51,95	25,65	21,4	15,88	0,62	1,61	2,61	252,22	61,68	45,38	3,4	NA	0	22,97	61,42	21,95	55,69	2,42	0,17	1,32	2,05	40,1
113	1,95	1,93	4,33	163,5	163,5	171	213,47	NA	4,68	35,6	0,01	0,01	0,99	1,95	0,58	333,33	NA	NA	0	0	0	1,48	1,49	0,24	235,52	235,52	247,52	58,23	NA	0,23	2,79	0	0	1	1,48	0,4	366,67	NA	NA	0	0	NA	2,51	3,9	0,72	2,78	2,78	2,82	104,88
114	6,75	60,04	3,92	0,72	0,84	1,01	211,19	22,15	181,13	32,41	0,88	7,84	8,89	61,52	88,75	12,61	1,04	14680,89	0	31,77	76,67	1,47	11,83	0,98	0,72	0,88	1,05	242,91	33,81	203,58	34,03	0,88	7,03	8,03	58,73	87,55	1,68	1,18	NA	0	38,21	88,84	21,56	70,89	12,96	0,87	1,12	1,25	218,8
115	-20,47	121,07	-7,89	-0,03	0,77	0,77	140,31	117,98	148,19	NA	1,17	-6,92	-5,92	-8,18	116,9	-14,75	-0,38	-545,67	0	4,74	-914,05	3,88	254,19	2,37	0,28	0,95	0,95	222,67	145,81	216,87	NA	0,98	64,55	65,55	10,76	98,47	6,5	0,25	NA	0	4,21	123,53	0	0	NA	0,74	0,8	0,8	55,57
116	18,69	26,84	17,81	3,28	4,26	4,26	346,79	72,82	74,81	NA	0,3	0,44	1,44	18,69	30,35	88,59	11,37	NA	0	0	0	25,29	35,8	NA	3,7	4,64	4,64	306,52	60,87	65,01	NA	0,29	0,42	1,42	25,29	29,36	106,94	294,4	NA	0	0	0	27,07	33,48	NA	6,93	7,6	7,6	395,99
117	-225,14	108,46	-157,04	0,01	0,15	0,31	253,9	108	770,55	125,74	3,08	-1,48	-0,48	-65,99	307,58	-72,64	-55,23	-2143,76	0	111,01	-283,53	6,33	-26,45	2,89	0,16	0,26	0,35	166,06	19,96	203,36	17,05	1,24	-5,18	-4,18	28,1	123,93	5,36	-0,42	NA	0	7,13	52,15	0,81	-3,19	0,26	0,06	0,27	0,29	116,51
118	9,58	11,55	5,96	1,48	6,33	6,33	226,51	165,09	34,07	NA	0,17	0,21	1,21	38,26	17,02	77,03	24,59	35374,63	0	17,85	62,1	2,41	3,17	1,63	1,51	4,47	4,47	246,26	153,44	52,59	0	0,24	0,32	1,32	32,53	24,08	17,4	24,89	NA	0	14,53	58,28	11,08	15,62	6,52	2,47	3,52	3,52	214,34
119	1,11	7,83	0,34	0,04	0,49	0,66	110,74	28,05	59,81	12,01	0,82	5,81	7,05	71,37	85,82	8,51	0,56	10950,66	24,05	21,37	88,9	0,47	3,09	0,13	0,05	0,4	0,57	102,57	21,06	57,37	11,46	0,82	5,39	6,56	76,09	82,24	8,15	0,47	7018,43	21,75	15,14	58,8	1,08	6,73	0,31	0,03	0,4	0,62	106,57
120	-39,28	-40,37	-30,31	37,1	37,1	37,1	236,89	NA	7,49	NA	0,03	0,03	1,03	-18,36	2,7	-1457,43	NA	-283	0	16,15	-406,01	5,46	6,1	NA	8,51	9,49	9,49	383,22	39,15	39,93	NA	0,11	0,12	1,12	27,86	10,53	51,79	NA	NA	0	17,48	41,72	47,96	52,61	NA	10,35	11,31	11,31	283,8
121	15,9	16,69	28,29	20,29	21,07	21,07	647,68	23,73	30,4	NA	0,05	0,05	1,05	15,9	4,75	334,96	NA	NA	0	0	0	14,77	17,97	15,01	4,86	5,61	5,61	369,88	49,24	65,18	NA	17,82	21,68	1,22	14,77	17,82	82,9	NA	NA	0	0	0	15,23	15,91	20,31	22,6	23,29	23,29	485,49
122	0	0	NA	NA	NA	NA	NA	NA	NA	NA	NA	NA	1	0	0	NA	NA	NA	0	NA	NA	0	0	NA	NA	NA	NA	NA	NA	NA	NA	NA	NA	1	0	0	NA	NA	NA	0	NA	NA	40,75	46,8	8,84	6,92	7,74	7,74	78,96
123	-1,3	-2,24	NA	0,49	1,63	2,38	NA	NA	NA	NA	42,03	72,5	1,73	-1,3	42,03	-3,09	NA	NA	0,22	NA	NA	0	0	NA	0,49	1,63	2,38	NA	NA	NA	NA	42,03	72,5	1,73	0	42,03	0	NA	NA	0,22	NA	NA	11,86	19,14	NA	0,82	1,91	2,63	2391,09
124	0,09	0,36	0,03	0	0,29	1,23	122,57	18,12	46,04	69,44	0,75	3,08	4,08	52,35	75,47	8,34	1,58	14548,2	26,29	17,6	65,78	-4,71	-35,65	-1,89	0	0,19	0,96	145,79	20,36	100,22	88,36	0,87	6,57	7,57	41,2	86,78	-2,21	0,84	7485,13	10,68	13,05	66,51	1,53	8,31	0,55	0,24	0,5	1,33	130,97
125	14,76	25,19	23,72	0,31	0,82	0,84	584,9	122,66	239,46	6,43	0,41	0,71	1,71	14,76	41,4	67,96	0,91	NA	0	0	0	-21,36	-43,68	-39,64	0,08	0,52	0,54	675,48	149,9	341,35	8,78	0,51	1,04	2,04	-21,36	51,1	-5,51	0,69	NA	0	0	0	0,09	0,35	0,13	0,74	1,2	1,2	528,5
126	11,84	12,29	6	23,18	26,84	26,84	184,52	24,88	6,8	NA	0,04	0,04	1,04	11,84	3,72	317,84	NA	NA	0	0	0	22,48	24,06	19,23	15,16	15,19	15,19	311,34	0,71	20,27	NA	0,07	0,07	1,07	22,48	6,58	341,49	NA	NA	0	0	0	14,36	43,37	10,24	1,17	1,62	1,67	259,64
127	3,7	12,46	0,53	0,42	1,42	1,42	52,12	36,26	36,24	NA	0,7	2,37	3,37	3,7	70,31	5,26	NA	NA	0	0	0	15,25	47,69	NA	0,27	1,47	1,47	55,52	44,81	37,35	0	0,68	2,13	3,13	15,25	68,02	22,43	NA	NA	0	0	0	8,06	23,12	NA	0,38	0,92	1,54	66,24
128	6,42	17,2	4,01	0,15	1,14	1,43	227,38	116,11	115,65	34,82	0,61	1,63	2,68	61,37	62,71	18,92	1,55	15517,55	0,98	34,33	76,44	-3,03	-7,78	-1,83	0,13	1,08	1,31	219,82	97,02	103,31	24,29	0,6	1,53	2,57	54,68	59,54	6,33	1,16	NA	0	25,17	63,92	10,43	29,82	NA	0,07	1,11	1,25	241,48
129	2,59	2,92	5,44	6,55	7,65	7,65	762,94	91,38	83,22	NA	0,11	0,12	1,12	12,06	11,06	66,09	5,8	11446	0	19,85	49,71	-0,41	-0,46	-0,8	7,04	7,66	7,66	712,15	51,11	82,23	NA	0,12	0,13	1,13	9,13	11,75	36,49	8,34	NA	0	18,67	51,75	2,6	2,91	6,86	8,4	8,76	8,76	959,73
130	3,55	4,92	4,06	0,16	1,59	1,62	416,57	145,32	45,64	2,88	0,28	0,39	1,39	47,13	27,86	42,29	1,21	NA	13,57	34,69	53,09	2,11	2,99	2,73	0,03	1,77	1,8	471,93	213,64	66,35	3,09	0,29	0,42	1,42	38,46	29,46	29,37	1,35	NA	12,07	32,77	53,45	0,82	2,41	1,94	-0,07	0,47	0,48	862,59
131	0,23	5,89	0,1	0,14	1,03	1,03	157,54	132,93	148,98	NA	0,96	24,96	25,96	17,84	96,15	0,67	3,51	4495,88	0	7,62	154,33	0,15	1,53	0,03	0,11	1,1	1,1	74,03	64,03	64,22	NA	0,9	9,47	10,47	44,91	90,45	1,33	3,34	NA	0	6,47	95,21	0,53	8,83	0,16	0,08	1,05	1,05	108,68
132	56,52	86,61	49,74	1,18	1,89	1,91	169,84	77,08	108,33	2,68	0,35	0,53	1,53	62,2	34,74	170,63	1,91	47167	0	5	6,89	53,01	81,9	42,03	1,34	1,67	1,67	288,6	32,3	98,67	0,62	0,35	0,55	1,55	66,98	35,28	171,73	1,54	NA	0	11,08	15,3	37,44	51,56	40,94	2,58	2,75	2,75	398,05
133	-0,9	-2,58	NA	NA	NA	NA	NA	NA	NA	NA	0,65	1,87	2,87	-0,9	65,17	-1,18	1,62	NA	0	NA	0	5,59	14,79	NA	6,72	22,16	22,16	3938,8	1159,98	75,13	NA	0,62	1,65	2,65	5,59	62,2	8,99	1,71	NA	0	0	0	5,45	13,23	NA	9,87	24,38	24,38	2528,43
134	-8,19	-25,77	-26,02	0,14	0,76	0,95	349,52	464,53	749,71	143,74	0,68	2,15	3,15	6,23	68,22	-11,94	0,85	1926,99	0	45,83	155,51	4,33	13,84	2,5	0,1	0,67	0,92	209,96	77,97	139,27	35,53	0,69	2,2	3,2	60,03	68,73	9,37	0,82	9650,01	0	23,74	59,66	4,18	12,44	2,43	0,24	0,67	0,87	211,34
135	35,08	49,33	19,78	2,81	3,19	3,19	205,24	21,48	25,33	NA	0,29	0,4	1,41	56,81	28,87	123,26	6,17	27849,67	15,12	12,25	31,14	33,6	38,98	21,16	5,84	7,06	7,06	229,23	35,61	29,36	NA	0,14	0,16	1,16	61,69	13,81	243,27	9,97	NA	0	17,69	38,34	12,02	24,64	11,66	0,83	1,86	1,86	353,3
136	-13,93	139,47	-84,96	0,05	0,34	0,35	2220,22	410,56	955,77	13,8	1,1	-11,01	-10,01	-12,98	109,99	-7,33	0,46	-10603	21,47	5,8	-14,57	2,69	-41,56	5,05	0	0,11	0,38	682,62	75,18	569,55	194,1	1,06	-16,44	-15,44	9,09	106,48	21,39	-0,11	NA	22,11	8,89	21,28	4,43	106,26	2,35	0,26	0,69	0,69	193,25
137	5,44	15,27	4,1	0,03	0,62	0,81	274,25	63,95	79,32	20,13	63,03	176,82	2,81	18,63	63,03	16,13	0,86	6181,74	30,47	6,69	35,26	7,92	20,49	6,9	0,11	0,69	0,86	317,21	64,04	85,77	19,06	60,35	156,22	2,59	20,22	60,35	19,25	0,9	7046,3	20,86	7,6	32,41	8,51	19,19	6,5	0,22	0,92	1,07	277,89
138	2,34	6,13	1,92	0,38	1,05	1,57	298,15	110,53	168,73	90,17	0,62	1,62	2,62	47,6	61,84	8,76	3,99	13997,57	0	37,08	87,94	5,37	14,91	3,66	0,68	1,19	1,49	248,3	68,5	135,58	40,68	0,64	1,78	2,78	47,5	63,99	13,45	2,38	9148,41	0	20,42	57,74	2,37	9,06	2,1	0,84	1,01	1,25	323,21
139	1,49	5,62	0,72	0,01	0,41	0,47	175,43	46,84	82,45	6,77	0,73	2,78	3,78	12,95	73,54	13,36	0,48	24102,22	19,1	5,52	31,01	5,68	17,65	2,49	0,01	0,49	0,54	159,43	48,49	72,41	5,17	67,77	210,72	3,11	20,75	67,77	19,7	0,53	NA	19,08	4,48	26,37	20,47	41,1	9,69	0,11	0,72	0,74	172,33
140	24,09	26,96	16,49	3,49	4,48	4,48	249,06	25,85	26,21	NA	0,11	0,12	1,12	66,75	10,64	457,34	1,71	18743	0	29,19	46,66	33,37	37,57	NA	5,84	6,48	6,48	212,16	14,89	23,45	NA	0,11	0,13	1,13	75,79	11,18	420,18	3,22	NA	0	17,6	30,36	14,81	19,37	NA	14,3	15,7	15,7	342,04
141	2,62	4,52	3,11	0	0,96	1,62	432,36	98,76	102,77	68,39	0,42	0,72	1,73	12,69	42,16	22,78	1,24	25509,68	0	11,97	57,02	4,57	6,44	4,74	0	2,44	4,49	377,67	71,05	29,11	59,52	0,29	0,41	1,41	17,38	28,78	44,7	1,41	7755,6	0	9,44	36,87	5,02	6,45	3,63	0	0,83	1,96	263,04
142	9,26	9,83	7,39	16,17	17,19	17,19	290,48	17,09	16,71	NA	0,06	0,06	1,06	9,26	5,82	159,12	NA	NA	0	0	0	17,55	18,95	NA	12,14	13,55	13,55	799,04	82,48	58,31	NA	7,38	7,97	1,08	17,55	7,38	237,93	NA	NA	0	0	0	20,26	21,93	NA	11,99	13,14	13,14	645,59
143	23,41	215,25	27,9	0,94	1,64	1,64	433,84	179,93	254,35	NA	0,88	8,12	9,19	23,41	89,12	34,05	20,59	NA	0	0	0	3,65	15,19	NA	1,83	8,23	18,2	1029,73	356,54	55,68	555,01	0,75	3,14	4,16	3,65	75,39	9,65	NA	NA	0	0	0	-4,47	-187,44	NA	10,44	11,69	15,9	1521,2
144	0,23	0,32	0,17	-0,31	0,95	1,04	195,07	97,65	77,73	7,19	0,29	0,42	1,42	1,61	29,45	9,09	1,08	1742	0	1,01	27,41	5,91	8,49	1,8	-0,45	2,19	2,41	111,14	40,31	15,26	3,46	0,3	0,44	1,44	27,78	30,38	41,69	1,3	NA	0	4,93	42,14	5,05	8,58	1,7	0,34	2,06	2,38	122,81
145	-6	-60,63	-5,42	0	0,25	0,4	328,99	45,88	140,56	27,32	0,71	7,2	10,1	0,02	90,1	-0,1	0,32	26675,27	17,61	5,44	61,1	-10,01	-1230,08	-10,32	0	0,21	0,29	375,47	52,97	207,83	22,43	80,28	9867,46	122,91	-4,14	80,28	-4,43	0,14	11925,31	16,43	4,19	395,73	-4,5	-36,41	-5,59	0	0,18	0,28	452,04
146	0,52	1,1	NA	1,87	1,89	1,9	NA	NA	NA	NA	0,53	1,11	2,11	0,52	52,55	0,99	NA	NA	0	NA	0	9,59	18,29	22,07	2,1	2,1	2,1	837,69	NA	394,12	1,8	0,48	0,91	1,91	9,59	47,57	20,16	NA	NA	0	0	0	22,15	30	30,75	3,74	3,82	3,82	505,19
147	-8,9	-20,18	-2,96	0,11	0,89	1,51	120,98	38,3	51,1	31,81	0,56	1,27	2,27	28,65	55,92	-5,9	1,59	13897,62	0	12,48	113,35	0,78	1,31	0,37	0,01	0,91	1,71	170,59	43,87	52,46	42,11	0,4	0,67	1,67	30,51	40,12	12,72	1,44	11661,2	0	10,06	64,1	4,89	8,1	2,55	0,02	0,83	1,44	189,8
148	26,91	36,43	16,63	0,24	1,92	3,29	224,97	85,42	50,99	70,7	0,24	0,33	1,35	58,77	26,13	127,7	3,23	16240,08	0	19,69	45,54	22,52	27,96	15,85	0,22	2,47	4,06	256,08	101,61	45,11	71,79	0,19	0,23	1,24	51,94	18,92	135,24	3,05	6575,9	0	14,44	34,32	19,34	24,79	15,38	0,19	2,44	3,41	289,41
149	1,09	17,76	0,36	0,46	0,71	1	120,04	27,48	111,02	33,53	0,94	15,37	16,37	24,41	93,89	7,14	1,15	10522,33	0	7,69	73,52	3,45	43,09	1,17	0,37	0,54	0,92	123,45	19,4	112,21	42,08	0,92	11,47	12,47	8,59	91,98	9,31	0,52	NA	0	1,74	37,76	15,07	75,46	4,94	0,42	0,61	1,09	119,22
150	0,02	1,97	0,01	0,22	1,73	4,55	219,99	59,78	46,5	132,99	0,97	96,36	99,09	19,39	98,99	0,13	187,67	15188,48	0	11,7	88,05	0,93	5,01	0,46	0,14	0,77	1,49	182,62	66,27	114,9	82,63	0,81	4,41	5,41	25,69	81,48	1,45	26,91	NA	0	8,48	63,26	-0,09	-0,36	-0,04	0,11	0,66	1,44	183,2
151	1,53	6,06	1,24	0,86	1,13	1,28	296,18	54,1	152,27	29,67	0,75	2,97	3,97	8,65	74,79	7,65	2,52	11577	16,75	5,8	40,23	4,03	17,2	3,72	0,95	1,24	1,34	336,38	66,46	157,04	24,34	76,57	326,79	4,27	8,59	76,57	8,25	4,26	NA	21,99	4,22	29,95	12,49	34,78	9,68	1,44	1,59	1,68	282,33
152	2,33	2,35	3,87	139,64	142	142	604,73	9,96	4,21	NA	0,01	0,01	1,01	2,33	0,7	330,91	NA	NA	0	0	0	17,43	18,33	75,5	20,02	20,34	20,34	1576,6	24,82	76,65	NA	0,05	0,05	1,05	17,43	4,92	354,58	NA	NA	0	0	0	15,03	15,69	24,47	23,5	23,62	23,62	592,63
153	9,83	9,83	12,65	NA	NA	NA	204,64	NA	NA	469,09	NA	NA	1	9,83	0	NA	NA	NA	0	0	0	49,38	49,38	25,5	NA	NA	NA	187,96	NA	NA	183,44	NA	NA	1	49,38	0	NA	NA	NA	0	0	0	19,87	19,87	19,87	NA	NA	NA	364
154	0,77	2,09	0,28	1,55	1,56	1,57	133,11	1,3	83,35	0,23	0,63	1,73	2,73	51,81	63,31	1,21	NA	5906,5	0	18,67	93,75	7,38	20,21	2,57	0,81	1,19	1,21	126,61	29,04	76,61	1,24	0,63	1,74	2,74	32,63	63,48	15,24	1,4	NA	0	8,78	61,18	33,14	55,35	13,8	2,18	2,31	2,32	151,63
155	3,71	9,02	4,47	0,01	0,44	0,7	438,12	68,16	52,07	42,03	0,59	1,43	2,43	10,6	58,81	11,43	0,85	29063,38	42,12	8,29	37,99	2,93	7,06	3,38	0,01	0,7	1,36	420,06	61,96	67,68	59,63	0,58	1,41	2,41	10,74	58,47	10,14	1,11	7284,85	37,74	6,37	35,39	2,42	5,42	2,1	0	0,45	1,2	316,98
156	11,25	54,89	7,38	0,56	0,83	0,83	238,76	9,5	187,75	NA	0,8	3,88	4,88	11,25	79,51	19,27	0,63	NA	0	0	0	16,78	61,16	8,06	0,49	0,75	0,8	174,87	9,57	125,5	5,6	0,73	2,64	3,64	16,78	72,56	35,93	0,65	NA	0	0	0	38,82	90,09	21,69	0,27	1,25	1,25	203,33
157	31,72	69	13,66	1,03	1,9	1,9	153,75	70,78	81,71	NA	0,54	1,18	2,18	60,46	54,03	58,72	NA	12544	0	12,38	40,19	19,8	32,02	NA	1,22	2,63	2,63	113,37	57,24	40,71	NA	0,38	0,62	1,62	67,33	38,17	53,27	13,6	NA	0	10,28	43,63	6,3	24,36	NA	1,09	2,13	2,13	302,05
158	-5,63	-6,51	-3,75	3,67	6,81	6,81	242,36	78,66	25,1	NA	0,14	0,16	1,16	115,95	13,59	79,96	3,08	9027	0	80,95	96,44	-92,43	-136,09	-44,92	0,89	2,44	2,44	176,91	87,46	56,09	NA	0,32	0,47	1,47	118,01	32,08	-193,05	3,14	NA	0	102,28	129,15	17,16	20,77	6,63	3,06	5,79	5,79	140,64
159	1,07	4,34	0,21	0,34	1,34	1,34	71,32	52,41	52,55	NA	0,75	3,05	4,05	399,92	75,32	1,42	NA	13213,11	0	78,14	107,54	17,17	48,92	5,75	0,22	1,61	1,61	121,8	104,31	75	NA	0,65	1,85	2,85	234,88	64,89	26,47	NA	NA	0	72,85	109,81	6,39	11,7	1,91	0,08	2,42	2,42	108,85
160	3,4	8,68	1,47	0,41	1,89	2,06	156,81	69,74	47,03	7,95	0,61	1,55	2,55	52,72	60,83	20,08	1,74	14788,5	0	21,25	79,58	17,52	36,7	8,16	0,74	2	2,08	169,52	75,7	60,55	5,13	0,52	1,09	2,09	58,22	52,26	57,93	2,55	NA	0	13,74	36,18	4,42	7,83	2,42	0,83	1,61	1,74	199,22
161	1,85	6,86	1,53	0,04	0,21	0,86	301,82	15,62	77,21	60,14	0,73	2,71	3,71	34	73,04	14,26	0,88	11180,77	23,68	26,66	76,19	2,07	6,98	1,28	0,16	0,33	0,84	224,6	12,23	62,06	37,97	0,7	2,38	3,38	48,23	70,4	12,22	0,88	NA	17,99	20,11	57,49	3,06	11,44	2,16	0,2	0,39	0,98	257,22
162	29,11	50,23	9,36	0,01	1,3	1,85	117,06	50,09	40,45	22,75	0,42	0,73	1,73	69,55	42,05	76,67	2,84	30079,83	0	13,01	49,27	26,45	69,71	9,3	0	0,9	1,19	127,96	62,31	71,14	20,18	62,06	163,55	2,64	66,59	62,06	46,9	1,75	10811,34	0	9,97	35,26	24,83	66,51	9,16	0	0,59	0,92	134,21
163	4,16	7,52	2,53	0,44	0,62	1,09	220,7	17,23	66,49	43,95	0,45	0,81	1,81	35,29	44,61	28,31	1,06	NA	12,31	13,27	46,28	0,68	1,32	0,39	0,49	0,68	1,05	208,94	13,76	60,43	27,26	0,49	0,95	1,95	41,05	48,61	26,45	1,02	NA	6,44	16,51	50,84	2,22	4,22	1,16	0,55	0,92	1,25	189,78
164	-0,72	-1,14	-0,44	0,98	2,28	2,67	224,64	94,01	75,09	29,8	0,37	0,59	1,59	17,03	37,02	6,15	6,79	14944,11	0	10,95	76,69	17,66	23,53	NA	1,2	3,53	4,16	268,51	125,29	55,03	34,96	0,25	0,33	1,33	38,03	24,93	79,27	5,6	NA	0	10,57	31,82	13,53	25,68	8,07	0,38	2,14	2,9	217,05
165	2,6	12,69	0,9	0,04	0,86	1,01	125,99	80,6	81,5	14,88	0,8	3,89	4,89	33,29	79,55	12,84	1,04	NA	14,11	7,9	50,91	-29,89	-1274,32	-6,59	0,07	0,72	0,81	80,3	51,04	53,2	6,5	0,98	41,64	42,64	37,76	97,65	-15,9	0,12	NA	30,52	10,83	70,68	17,67	93,97	5,53	0,21	1,11	1,14	113,83
166	14,72	18,62	14,49	3,4	4,46	4,46	358,27	74,1	70,12	NA	0,2	0,26	1,27	27,36	20,96	71,89	6,73	18369	0	12,44	37,09	-11,73	-13,55	-20332	6,6	6,61	6,61	630680,96	590,4	8553,6	NA	0,13	0,15	1,15	-6,06	13,41	-87,53	5,91	NA	11,53	9828	-74,89	11,38	11,89	24,05	21,88	22,55	22,58	769,39
167	0	0,01	0	0,04	0,52	0,52	227,57	90,28	131,11	NA	0,88	7,29	8,29	36,08	87,94	3,99	0,24	3501,33	26,34	22,56	68,4	-114,06	121,26	-49,89	0,01	0,06	0,09	159,22	16,22	234,64	9,28	194,06	-206,31	-1,06	-56,32	194,06	-54,36	-1,12	NA	41,6	17,7	-185,65	17	-28,75	8,84	0,09	0,12	0,18	189,23
168	-8,78	-65,48	-13,26	0	0,21	1,14	549,77	97,12	470,84	443,19	0,87	6,46	7,46	-1,4	86,6	-8,89	8,1	108,38	0	11,14	7124,34	0,14	1,1	0,19	0,02	0,14	1,14	478,65	46,75	411,45	413,62	0,87	6,64	7,64	6,37	86,92	1,28	20,85	NA	0	6,06	59,21	0,6	4,78	0,73	0,02	0,21	1,14	444,88
169	2,6	12,96	1,71	0,02	0,81	0,91	238,48	110,62	119,62	14,93	0,78	3,91	4,98	10,08	78,5	7,31	0,7	12566,42	21,27	3,53	33,83	3,83	19,9	2,66	0,03	0,85	0,9	252,13	129,52	132,85	9,46	0,8	4,15	5,19	10,55	79,94	8,46	0,69	11985,56	21,19	3,36	31,82	4,28	20,57	2,41	0,03	0,83	0,9	205,18
170	22,55	-471,1	10,19	0,24	0,56	1,86	164,5	12,96	51,57	68,08	1	-20,88	-20,89	46,7	104,79	41,76	1,56	44136,3	0	10,91	25,57	20,45	131,25	10,55	0,05	0,57	1,23	187,75	16,66	39,78	26,19	0,84	5,42	6,42	49,72	84,42	47,93	1,07	NA	0	10,98	26,33	-9,47	-567,83	-11,46	0,01	0,25	0,7	440,41
171	14,94	39,05	12,15	0,19	0,37	1,22	295,95	31,2	149,13	154,99	0,62	1,61	2,61	21,03	61,73	24,21	1,57	1630,5	10,78	4,95	21,19	14,21	28,5	13,61	0,06	0,4	1,7	348,66	58,05	138,92	225,35	0,5	1,01	2,01	22,13	50,14	28,34	3,42	NA	9,85	7,59	29,44	23,16	27,96	9,49	2,89	2,95	5,82	149,16
172	5,28	8,08	3,9	271,12	271,12	271,12	135,32	NA	0,98	NA	0,35	0,53	1,53	33,11	34,68	15,21	NA	3245	0	20,58	84,09	18,59	27,12	9,36	0,8	9,08	9,08	183,38	78,64	9,49	NA	0,31	0,46	1,46	79,14	31,47	59,07	1,81	NA	0	30,5	71,3	11,09	15,18	5,21	0,67	16,12	16,12	170,92
173	-3,35	-3,35	NA	NA	NA	NA	NA	NA	NA	NA	NA	NA	1	-3,35	0	NA	NA	NA	0	NA	0	25,93	27,93	NA	9,99	13,96	13,96	1096,7	308,55	77,7	NA	7,16	7,72	1,08	25,93	7,16	361,97	NA	NA	0	0	0	-3,13	-3,36	NA	9,62	14,53	14,53	1057,88
174	2,2	29,61	1,12	0,06	1,11	1,11	185,57	173,22	166	NA	0,93	12,44	13,44	85,02	92,56	2,38	NA	8006,13	0	42,22	96,19	3,72	42,56	1,97	0,15	1,12	1,12	192,85	164,85	169,57	NA	0,91	10,43	11,43	87,74	91,25	4,08	NA	NA	0	44,51	94,43	-0,05	-1,07	-0,03	0,17	1,08	1,08	177,5
175	2,87	3,19	1,14	1,59	4,76	5,77	145,14	38,9	12,27	12,57	0,1	0,11	1,11	29,02	10,12	179,6	1,79	17932	0	10,43	65,13	2,57	3,18	1,44	1,06	1,84	6,05	203,5	16,32	21,04	88,66	0,19	0,24	1,24	27,52	19,18	87,34	2,22	NA	0	9,94	37,99	-0,35	-0,49	-0,13	0,3	1,79	5,18	138,22
176	0	0,04	0	0,84	0,98	0,99	270,86	31,75	230,76	2,75	0,88	7,53	8,53	17,3	88,28	3,09	0,93	6115,09	0	12,87	90,02	0,33	3,25	0,27	0,77	1	1,01	296,03	58,1	256,03	2,1	0,9	8,76	9,76	16,82	89,76	3,53	0,99	NA	0	9,95	61,5	1,53	11,59	0,88	0,89	1,05	1,07	209,11
177	1,27	11,14	0,56	0,05	0,38	0,91	161,24	37,81	104,63	60,96	0,88	7,72	8,8	99,31	88,64	6,37	0,77	12190,87	6,27	43,43	90,1	1,09	8,7	0,46	0,02	0,32	0,9	153,75	32,35	98,34	62,24	0,87	6,92	7,99	91,51	86,61	6,04	0,77	NA	6,3	27,95	66,21	0,09	0,64	0,03	0,06	0,24	0,86	141,35
178	-5,28	104,5	-18,23	0,14	1,08	1,29	407,21	178,5	189,4	40,89	1,05	-20,79	-19,79	-0,94	105,05	-3,91	0,04	259,81	0	14,99	1022,24	-9,37	-64,08	-11,44	0,05	0,36	0,48	444,6	56,61	183,57	21,82	85,38	584,04	6,84	-1,27	85,38	-4,17	0,3	5343,86	0	7,16	45,91	-1,57	-13,43	-1,89	0,06	0,29	0,65	438,45
179	1,04	1,92	1,39	3,97	4,23	4,23	483,29	16,03	44,1	NA	0,46	0,84	1,84	1,04	45,68	3,96	1,93	NA	3,77	0	0	9,81	15,65	7,92	5,04	5,3	5,3	293,96	9,49	35,71	NA	37,33	59,56	1,6	9,81	37,33	50,26	2,52	NA	0	0	0	6,1	9,26	11,25	4,15	4,33	4,33	671,68
180	3,97	6,41	3,74	0,05	0,32	0,49	342,94	23,43	84,62	16,53	0,38	0,62	1,62	57,89	38,14	26,81	0,8	22943,12	9,05	50,8	80,01	5,4	7,3	4,91	0,11	0,19	0,45	330,65	3,96	52,38	17,89	0,26	0,35	1,35	75,03	26,02	47,12	0,83	NA	5,07	43,12	55,33	1,42	4,49	2,81	0,05	0,2	0,3	721,7
181	13,74	81,77	3,13	0,02	0,82	1,22	82,98	38,37	42,64	19,01	0,83	4,95	5,95	226,1	83,19	33,94	1,17	29403,29	22,01	48,41	85,69	-40,62	132,8	-15,55	0,01	0,26	0,5	139,31	41,28	97,06	40,18	1,3	-4,26	-3,27	102,98	130,16	-20,57	-0,76	17781,45	51,72	37,91	82,25	9,64	2026,32	3,34	0,01	0,5	0,78	126,24
182	56,45	71,11	11,65	2,28	2,37	2,37	75,15	1,37	15,31	NA	0,21	0,26	1,26	56,45	20,62	326,53	1,55	NA	0	0	0	14,89	15,39	5	11,38	19,06	19,06	122,16	30,1	3,92	NA	0,03	0,03	1,03	14,89	3,26	907,41	2,53	NA	0	0	0	6,08	6,87	2,96	5,48	7,06	7,06	177,54
183	42,4	71,85	11,73	1,02	2,66	3,3	100,75	NA	28,9	18,69	0,41	0,69	1,69	178,95	40,99	113,85	16,12	20962,55	0	37,8	69,64	-53,98	-141,9	-13,36	0,2	1,34	2,01	90,06	0,87	42,32	28,07	0,62	1,63	2,63	175,08	61,96	-83,61	9,76	NA	0	41,08	90,69	9,77	19,92	NA	0,52	1,26	1,94	53,62
184	-13,63	-36,03	-4,27	1,53	2,09	2,09	114,01	21,43	38,56	NA	0,62	1,64	2,64	286,91	62,16	-1,09	2,15	5719,9	0	94,13	115,09	-27,91	-117,96	-6,73	0,54	1,04	1,04	87,82	33,03	66,32	NA	0,76	3,23	4,23	310,03	76,34	-13,44	1,15	NA	-0,01	81,54	98,37	-43,61	198,02	-12,06	0,31	0,84	0,84	100,64
185	-19,43	-14503,58	-47,68	0,09	0,11	0,17	893,36	23,69	873,55	51,69	1	743,57	746,52	-2,5	99,87	-6,03	0	5578,64	0	41,54	143,71	-21,23	-4252,11	-42,4	0,03	0,08	0,1	726,84	29,38	705,68	20,13	0,99	199	200,24	-4	99,38	-6,99	0,01	NA	0	24,14	108,17	-14,24	-305,4	-21,03	0,06	0,13	0,16	537,79
186	7,4	24,53	3,88	0,26	0,57	1,58	190,98	21,44	44,07	70,19	0,7	2,31	3,32	46,61	69,84	20,23	1,46	7754,17	44,08	20,57	67,37	8,08	22,05	4	0,26	0,61	1,75	180,39	23,1	42,02	76,97	0,63	1,71	2,73	68,85	62,66	22,99	1,75	NA	35,32	20,39	64,16	5,95	13,89	2,75	0,24	0,71	1,74	168,59
187	3,93	22,24	1,63	0,13	1,09	1,28	150,79	86,76	90,74	17,42	82,31	465,39	5,65	23,08	82,31	8,38	1,66	NA	10,2	5,62	32,95	3,01	21,68	1,2	0,08	1,1	1,22	144,9	94,39	92,96	11,3	86,12	620,53	7,21	29,5	86,12	13,7	1,4	NA	12,71	7,9	50,38	17,24	56,89	7,04	0,13	1,19	1,32	148,64
188	-6,29	-6,29	NA	NA	NA	NA	NA	NA	NA	NA	NA	NA	1	-6,29	0	NA	NA	NA	0	NA	NA	-210,17	-357,68	-21,54	1,11	1,15	3,45	37,31	0,35	10,7	24,64	0,41	0,7	1,7	-210,17	41,24	-509,6	NA	NA	0	0	0	-70,08	-242,62	-4,72	0,17	0,23	1,41	24,52
189	1,8	50,27	0,86	0,02	0,6	4,04	172,71	22,56	36,12	135,43	0,96	26,88	27,88	14,58	96,41	5,17	9,44	12719,5	8,49	6,06	60,78	0,68	30,01	0,38	0	0,97	1,55	204,11	117,9	119,17	71,69	0,98	42,94	43,94	7,53	97,72	2,7	6,61	NA	6,8	2,67	42,84	4,39	86,65	2,52	0,02	0,17	1,6	208,92
190	-140,79	393,44	-24,76	0,19	0,32	0,81	64,01	10,04	77,8	38,72	1,36	-3,79	-2,79	-140,79	135,78	-103,69	NA	NA	0	0	0	-18,57	30,62	-19,59	0,17	0,22	0,69	383,92	32,84	552,39	255,68	1,61	-2,65	-1,65	-18,57	160,65	-11,56	NA	NA	0	0	0	-3,06	4,29	-5,41	0,22	0,22	0,65	644,04
191	8,49	57,19	13,27	0,21	0,68	0,72	487,65	107,71	231,68	8,79	0,85	5,73	6,73	17,4	85,15	27,54	0,82	NA	0	13,93	22,11	13,48	43,26	13,28	0,34	0,84	0,88	358,59	84,42	166,79	6,14	0,69	2,21	3,21	26,43	68,83	56,26	0,9	NA	0	8,13	12,88	49,14	82,65	34,24	1,16	1,59	1,72	253,68
192	NA	NA	NA	NA	NA	NA	NA	NA	NA	NA	NA	NA	NA	NA	NA	NA	NA	NA	NA	NA	NA	12,73	84,49	9,55	-0,18	1,78	1,93	273,17	175,57	89,55	13,33	0,85	5,64	6,64	45,9	84,93	25,5	1,86	NA	0	24,89	57,3	22,24	94,47	17,4	0,06	0,89	0,92	284,8
193	0,25	0,28	0,65	0,02	1,59	1,92	956,31	186,57	67,25	40,41	0,13	0,15	1,15	1,06	12,97	42,14	1,15	8918,25	5,49	2,12	9,62	0,29	0,37	0,86	0,52	8,1	9,11	1070	323,72	35,21	43,25	0,2	0,25	1,25	1,33	19,81	23,87	1,52	NA	16,14	3,06	12,41	0,33	0,42	0,8	0,11	4,2	4,66	891,83
194	3,64	11,83	1,19	0,12	0,7	0,92	118,75	46,48	79,75	17,7	0,69	2,25	3,25	32,21	69,27	19,09	0,85	8103,88	0	9,32	62,7	2,17	7,74	0,69	0,45	0,87	1,02	116,26	34,16	81,02	11,4	72	257,15	3,57	43,58	72	17,05	1,05	NA	0	9,34	52,97	3,93	15,23	1,11	0,31	1,15	1,18	103,13
195	11,91	25,37	8,76	0,45	0,46	0,5	267,93	0,29	83,99	3,63	0,53	1,13	2,13	11,91	53,07	75,72	0,82	NA	0	0	0	35,06	42,36	15,16	2,16	2,4	2,4	157,37	6,39	26,82	0,15	0,17	0,21	1,21	67,24	17,23	357,61	1,41	NA	0	13,92	28,45	19,78	36,69	14,65	0,84	1,1	1,22	269,49
196	3,81	3,97	2,43	4,35	21,69	24,98	61,15	159,22	9,18	30,62	0,04	0,04	1,04	3,81	4	95,18	NA	NA	0	0	0	-0,46	-2,13	-0,08	0,04	0,22	1,22	61,4	8,64	47,73	47,59	0,79	3,68	4,68	6,92	78,62	-0,58	NA	NA	0	0,85	41,98	23,65	61,98	4,15	0,36	0,54	1,58	63,81
197	14,36	30,5	11,37	0,47	0,95	0,95	288,06	71,37	150,71	0	0,53	1,12	2,12	14,36	52,9	27,15	0,94	NA	0	0	0	4,28	17,84	3,98	0,73	1	1	339,24	67	255,08	NA	76,03	317,13	4,17	4,28	76,03	12,14	0,99	NA	0	0	0	5,81	31,81	3,48	0,35	1,06	1,06	217,91
198	0,04	0,14	0,02	0,03	0,34	1,05	154,33	16,47	49,87	37,74	0,74	2,79	3,79	10,21	73,6	17,5	1,04	12001,44	28,73	4,31	37,14	0,57	2,11	0,24	0,01	0,16	0,83	152,28	11,04	57,77	47,46	0,73	2,7	3,7	14,34	72,96	19,2	0,87	NA	31,89	4,17	31,02	0,52	2,25	0,28	0,01	0,11	0,85	191,5
199	3,36	59,13	3,38	0,12	0,36	0,37	366,02	80,53	341,35	6,06	0,94	16,61	17,61	4,58	94,32	8,51	0,09	88689,5	0	1,23	6,07	12,19	65,29	9,44	0,14	0,38	0,39	281,89	54,6	226,64	2,03	0,81	4,36	5,36	13,65	81,33	21,64	0,27	NA	0	0,85	4,62	45,14	55,33	18,23	2,6	4,27	4,27	147,05
200	16	97,08	7,09	0,38	1,15	1,15	161,31	103,79	133,25	NA	0,84	5,07	6,07	16	83,52	21,08	5,11	NA	0	0	0	8,96	29,84	12,23	0,93	1,41	1,41	496,94	164,6	343,85	NA	0,7	2,33	3,33	8,96	69,96	14,69	22,85	NA	0	0	0	-26,56	-207,55	NA	0,61	1,13	1,13	NA
201	4,41	12,24	1,61	0,41	1,42	1,46	132,66	63,42	52,56	2,58	0,64	1,78	2,78	51,26	63,99	34,77	1,69	NA	17,88	17,07	61,36	27,4	74,26	NA	0,53	1,14	1,16	151,63	55,18	60,19	1,97	0,63	1,71	2,71	37,85	63,1	53,78	1,34	NA	20,28	3,14	14,25	-1,39	-2,93	NA	0,62	1,65	1,68	176,06
202	6,23	15,85	7,64	1,23	1,24	1,24	445,99	2,94	267,65	NA	0,61	1,54	2,54	8,59	60,68	31,5	1,59	NA	0	2,89	9,01	11,34	22,57	14,38	0,54	0,73	0,73	461,52	44,02	227,09	NA	0,5	0,99	1,99	11,34	49,75	49,12	1,77	NA	0	0	0	6,62	12,24	3,26	1,47	1,9	1,9	179,47
203	6,23	29,13	5,92	0,32	0,82	0,83	345,84	78,05	156,23	0,93	0,79	3,68	4,68	13,61	78,62	26,88	0,87	31884,57	0	7,02	27,54	9,9	34,79	9,12	0,38	1,48	1,49	335,37	110,94	100,68	0,85	0,57	2,02	3,51	17,5	57,41	47,66	1,02	NA	0	4,73	14,7	7,3	21,97	5,84	0,72	1,59	1,6	291,26
204	40,25	54,76	22,88	4,95	6,47	6,47	206,89	40,15	26,29	NA	0,27	0,36	1,36	117,54	26,5	162,7	5,15	18389,82	9,25	43,93	57,32	40,69	97,66	23,54	0,86	1,78	1,78	210,56	90,93	99,37	NA	0,58	1,4	2,4	118,87	58,33	72,68	3,49	NA	6,79	32,4	41,94	41,98	97,85	22,5	0,93	1,73	1,73	195,09
205	32,59	54,12	11,31	1,21	2,51	2,51	126,34	64,25	49,71	0	0,4	0,66	1,66	32,59	39,78	81,93	NA	NA	0	0	0	9,47	28,43	3,72	0,05	1,5	1,5	142,99	136,9	94,3	NA	0,67	2	3	9,47	66,68	14,2	NA	NA	0	0	0	17,93	32,44	6,13	0,72	2,24	2,24	124,36
206	12,38	16,61	17,81	0,5	2,28	3,13	523,51	98,08	48,09	69,8	0,24	0,32	1,34	24,68	25,45	76,13	1,63	27609,86	10,72	17,69	53,19	7,17	9,66	9,83	0,11	1,8	2,93	499,32	68,2	46,48	81,42	0,24	0,33	1,35	20,59	24,27	57,68	1,45	10573,38	10,9	12,8	34,85	9,22	13,9	11,1	0,05	1,95	3,14	438,29
207	14,64	15,53	25,26	20,19	22,91	22,91	234,69	73,92	27,11	NA	0,06	0,06	1,06	14,64	5,72	255,99	NA	NA	0	0	0	2,29	2,63	1,54	5,66	7,63	7,64	245,04	5,2	31,74	0,14	0,13	0,15	1,15	40,6	13,1	17,47	NA	NA	0	25,79	78,02	6,17	6,65	23,03	10,34	13,87	13,87	1358,8
208	3,3	18,31	2,82	0,22	1,02	1,04	311,28	136,06	143,96	3,73	0,59	3,3	5,56	21,94	82	12,28	0,54	23780,88	8,57	15,94	61,29	19,31	54,72	14,2	0,09	1,19	1,39	267,73	119,93	87,31	21,92	52,63	149,15	2,83	43,19	52,63	43	1,14	NA	11,12	12,91	31,9	10,38	25,52	4,88	0,09	0,69	1,17	171,01
209	1,03	1,05	1,61	62,45	62,45	62,45	238,08	NA	8,95	NA	0,02	0,02	1,02	1,03	1,6	64,63	NA	NA	0	0	0	97	36,51	7,39	-0,34	-0,6	-0,6	27,72	11,8	-45,42	0	-1,66	-0,62	0,38	146,9	-165,69	-58,54	NA	NA	0	3,8	27,8	41,3	42,44	20,88	30,4	37,39	37,42	184,01
210	41,86	66,56	18,38	1,23	2,32	2,76	159,81	61	55,86	24,91	0,37	0,59	1,59	78,39	37,11	124,75	26,28	20757	0	16,04	37,23	21,69	30,37	6,42	0,68	3,24	3,5	107,68	72,06	28,14	7,33	0,29	0,4	1,4	72,34	28,58	85,52	9,46	NA	0	14,98	60,04	27,62	44,56	11,36	0,11	2,24	2,28	149,71
211	-2,97	-3,03	-23,68	36,11	38,67	38,67	2904,38	36,17	14,11	NA	0,02	0,02	1,02	1,63	1,88	387,36	1,23	NA	0	36,71	38,66	-1,57	-1,61	NA	20,83	21,87	21,87	2839,36	35,86	34,53	0	0,03	0,03	1,03	1,06	2,64	341,66	1,35	NA	0	0	0	-0,24	-0,24	NA	45,64	65,09	65,09	2855,37
212	-4,35	-7,29	-4,07	0,65	1,93	2,29	340,53	135,48	105,34	37,75	0,31	0,52	1,68	-4,35	40,31	50,58	2,14	NA	0	0	0	1,31	2,01	0,85	0,48	2,98	3,34	234,36	150,66	60,22	21,28	0,26	0,4	1,53	1,31	26,27	87,49	7,93	NA	0	0	0	4,34	3,07	1,39	-0,75	-1,06	-1,25	116,21
213	2,63	23,99	2,06	0,06	0,23	0,53	284,98	44,3	118,5	74,72	0,89	8,12	9,12	29,74	89,03	8,82	0,21	10894,5	46,99	21,22	65,34	-18,64	137,23	-15,69	0,03	0,07	0,53	306,46	12,91	283,89	161,01	1,14	-8,36	-7,36	-3,87	113,58	-13,55	-0,34	NA	19,86	8,64	525,43	1,35	21,72	1,23	0,05	0,13	0,87	333,1
214	1,62	3,75	30,3	0,01	0,13	1,75	6815,28	433,89	3614,84	6044,76	0,57	1,32	2,32	4,65	56,85	3,53	9,93	3655,36	0,97	56,83	51,42	0,94	2,54	7,48	0,04	0,07	1,44	2901,36	48,07	1741,08	2445,77	63,07	170,8	2,71	2,69	63,07	2,72	3,53	NA	1,45	10,39	31,68	0,57	2,23	3,09	0,19	0,23	1,25	1984,97
215	-1,22	2,7	-0,27	0,04	0,26	0,49	81,23	25,58	116,49	27,31	1,45	-3,22	-2,22	22,25	145,11	7,96	-1,54	NA	0	5,24	47,75	36,95	1992,2	NA	0,55	0,87	0,87	179,84	55,48	174,29	NA	0,98	52,92	53,92	53,18	98,15	46,56	0,14	NA	0	5,9	16,63	8,08	92,41	NA	0,03	0,88	0,88	266,16
216	0,18	0,51	0,19	1,29	1,31	1,31	391,23	5,72	249,36	NA	0,65	1,83	2,83	11,21	64,71	14,41	2,31	21209	0	11,86	50,4	-0,02	-0,1	-0,03	1,16	1,28	1,28	485,05	41,86	358,85	NA	0,75	3	4	3,46	74,99	8,38	5,48	NA	0	4,64	27,93	3,51	4,12	1,94	6,24	6,52	6,52	201,01
217	0,41	1,32	0,26	0,01	0,83	0,93	225,96	123,29	99,88	15,52	0,69	2,18	3,18	38,07	68,6	5,16	0,87	29883,8	22,19	23,38	87,03	7,88	21,74	4,05	0,15	1,01	1,1	187,07	99,14	92,82	11,16	0,64	1,76	2,76	39,4	63,66	17,13	1,19	NA	12,14	11,09	46,28	5,37	13,96	NA	0,12	1,12	1,21	232,09
218	-4,63	-20,85	-1,7	0,89	1,17	1,22	133,86	29,17	102,45	5,46	0,78	3,51	4,51	14,95	77,8	8,29	4,27	NA	0	7,2	64,53	-6,2	-35,21	-2,09	0,52	1,06	1,06	122,42	53,62	99,28	0	0,82	4,68	5,68	13,01	82,38	-5,81	1,38	NA	0	6,46	105,31	-1,7	-10,74	-0,51	0,3	0,81	1,06	109,2
219	9,95	32,28	9,68	0	0,47	0,59	354,16	87,52	186,96	22,66	0,67	2,19	3,25	21,18	69,19	25,35	0,51	94248,55	0	10,93	28,01	13,88	40,51	14,69	0	0,5	0,63	385,03	70,68	187,76	24,71	64,67	188,7	2,92	24,39	64,67	32,67	0,55	17242,67	0	7,21	17,4	12,24	37,12	12,59	0	0,46	0,61	374,46
220	3,36	12,64	2,4	0,01	1,03	1,21	259,84	75,49	52,18	13,56	0,73	2,76	3,76	43,41	73,39	26,15	1,08	31798,73	26,62	28,59	63,89	2,21	9,81	2,24	0	0,46	0,62	369,1	85,65	115,09	29,43	0,77	3,44	4,44	34,37	77,47	19,88	0,7	14619,37	28,61	24,06	50,88	1,26	8,32	2,01	0,02	0,66	0,81	579,54
221	0,13	0,49	0,11	0,02	0,18	0,18	313,86	29,5	84,89	0	73,06	271,15	3,71	12,2	73,06	19,8	0,44	NA	33,2	7,29	32,42	3,63	12,78	3,28	0,03	0,12	0,12	327,97	16,91	86,06	NA	71,57	251,72	3,52	13,99	71,57	17,23	0,41	NA	35,64	6,57	31,42	4,6	13,49	3,78	0,04	0,11	0,11	299,05
222	15,18	65,04	5,77	0,06	0,68	0,95	138,34	55,36	89,17	24,51	0,77	3,28	4,28	54,04	76,66	30,21	0,93	NA	0	14,77	55,63	2,96	12,94	1,09	0,53	1,28	1,28	134,25	49,7	66,14	0,16	77,11	336,85	4,37	54,16	77,11	16,16	1,39	NA	27,04	18,88	73,1	4,8	14,77	1,39	0,84	1,88	1,88	105,33
223	0,84	14,48	0,4	0,25	0,85	1,08	172,72	74,65	124,97	30,23	0,94	16,28	17,28	192,26	94,21	3,98	1,17	4522,91	0	90,83	114,6	1,5	14,45	NA	0,57	0,93	1,31	91,33	19,33	53,59	20,08	0,9	8,65	9,65	366,75	89,63	9,83	1,46	NA	0	63,5	74,92	-4,93	-65,55	NA	0,56	0,99	1,09	72,75
224	61,53	97,23	31,08	0,59	1,87	1,94	183,88	85,01	66,42	4,6	0,37	0,58	1,58	65,13	36,72	189,42	2,18	337155,75	0	1,82	3,92	48,42	51,61	NA	5,03	12,86	13,33	246,95	114,57	14,63	6,79	0,06	0,07	1,07	51,21	6,18	889,2	4,67	NA	0	1,29	2,67	52,66	97,54	27,62	0,94	1,77	1,77	190,94
225	13,86	17,33	5,94	0,72	2,72	4,13	155,88	57,7	28,89	41,15	0,2	0,25	1,25	57,95	20,01	84,04	3,57	26732,31	0	18,88	66,48	17,05	20,68	7,2	1,44	3,3	5,01	153,71	45,27	24,42	41,7	0,18	0,21	1,21	59,58	17,52	113,58	4,24	13190,3	0	12,87	44,46	19,42	23,71	8,64	1,89	3,36	4,95	161,99
226	17,23	38,67	9,62	3,01	3,01	3,01	89,89	NA	66,74	NA	0,55	1,24	2,24	21,8	55,46	31,29	NA	5030	0	2,55	16,64	6,6	7,99	6,34	2,54	2,54	2,54	349,77	NA	59,92	NA	0,17	0,21	1,21	12,54	17,34	93,21	1,48	NA	0	5,71	24,1	6,6	7,99	6,34	2,54	2,54	2,54	349,77
227	3,45	9,51	2,39	0,19	1,17	1,29	251,84	110,55	112,81	13,08	0,64	1,75	2,75	11,98	63,69	23,63	1,31	16455,58	0	5,9	31,83	2,88	10,27	1,75	0,2	0,93	1,11	221,41	93,05	126,96	22,39	0,72	2,56	3,56	13,33	71,91	16,98	1,17	NA	0	4,4	28,99	2,67	8,19	1,91	0,17	0,92	1,19	259,95
228	2,23	79,57	3,46	0,19	0,44	0,71	563,92	64,14	142,44	72,93	0,97	34,64	35,64	7,43	97,19	7,15	0,04	20300,23	21,34	8,05	37,73	6,96	71,27	8,43	0,13	0,34	0,5	440,79	40,35	82,56	30,52	90,23	923,33	10,23	13,22	90,23	17,34	0,13	5585,04	24,96	5,22	16,93	5,88	52,47	14,35	0,06	1,55	1,63	888,8
229	4,29	14,19	4,8	0,2	0,5	2,48	407,08	15,69	52,51	105,18	0,68	2,25	3,31	20,65	69,74	12,56	1,26	19764,68	0	18,3	59,26	5,9	17,72	6,42	0,17	0,37	2,04	396,11	12,43	62,97	105,47	0,65	1,96	3	22,61	65,45	16,27	1,22	NA	0	12,97	40,66	0,69	2,31	0,95	0,15	0,61	1,32	504,16
230	9,92	10,67	20,02	5,69	14,13	14,13	734,57	419,51	49,7	NA	0,07	0,08	1,08	18,92	7,08	144,67	28,35	18306,88	0	18,18	38,51	-11,77	-14,69	-18,44	1,97	5,17	5,2	570,13	336,62	44,07	2,82	0,2	0,25	1,25	18,05	19,86	-56,27	30,32	NA	10,85	32,79	105,46	0,63	0,87	0,71	1,59	3,75	3,8	410,15
231	3,38	39,83	8,94	0,1	0,1	0,1	962,16	NA	870,71	NA	0,92	10,78	11,78	6,16	91,51	8,99	0,09	13480	0	7,35	21,42	3,69	31,27	11,68	0,03	0,2	0,2	1151,73	170,9	1004,26	NA	0,88	7,47	8,47	10,76	88,19	9,44	0,14	NA	0	22,36	40,72	1,13	7,32	4,3	0,05	0,07	0,07	1389,61
232	8,64	28,3	4,54	0,26	1	1	191,32	32,04	43,3	NA	0,55	1,81	3,28	58,13	69,48	31,72	0,84	23420	10,45	26,01	68,6	17,39	54,1	6,41	0,65	1,67	1,67	134,29	34,45	28,76	NA	0,31	0,97	3,11	87,88	31,19	197,06	0,69	NA	4,52	18,86	37,03	20,91	67,4	16,94	0,65	2,42	2,42	294,79
233	0,74	0,87	0,49	1,21	3,61	4,63	244,76	74,94	31,16	32,18	0,15	0,18	1,18	28,21	15,15	75,33	2,16	15915,57	0	18,48	71,76	7	8,27	4,11	3,15	4,55	4,7	213,59	39,94	28,5	4,26	0,15	0,18	1,18	36,72	15,36	113,08	2,35	NA	0	12,66	43,82	17,9	21,28	12,97	3,52	5,11	5,13	263,76
234	-4,94	3716,39	-2,85	0,46	0,99	0,99	209,8	110,04	207,79	NA	1	-753,59	-752,59	19,95	100,13	-4,93	NA	NA	0	10,28	94,35	2,08	108,4	0,84	0,65	1,02	1,02	145,99	51,78	141,78	NA	0,98	51,05	52,05	52,88	98,08	2,12	NA	NA	0	20,37	89,69	2,61	58,8	1,08	0,46	1,04	1,04	151,12
235	5,84	194,04	4,31	0,3	1,03	1,55	268,45	33,44	44,36	24,36	0,97	32,23	33,23	46,13	96,99	13,75	1,11	26727,74	0,5	29,71	56,6	7,66	70,42	4,62	0,33	1,1	1,59	219,38	29,46	38,28	18,72	0,89	8,2	9,2	57,37	89,12	17,96	1,13	11359,6	0	18,04	35,09	6,22	63,18	NA	0,35	1,31	1,79	217,75
236	0,25	4,2	0,17	0,06	0,08	0,21	244,24	5,12	227,4	29,53	0,94	16,06	17,06	0,25	94,14	0,26	0,07	NA	0	0	0	-2,49	-123,3	-2,16	0,02	0,08	0,33	316,16	19,2	306,39	76,74	0,98	48,6	49,6	-2,49	97,98	-2,54	0,03	NA	0	0	0	-5,45	155,86	-5,4	0,03	0,11	0,35	361,11
237	1,58	37,12	2,09	0,02	0,14	0,24	481,69	53,32	455,89	49,63	0,96	22,52	23,52	1,95	95,75	4,74	0,06	35123	0	0,49	5,98	1,74	30,04	2,05	0,05	0,17	0,26	428,28	46,82	398,64	36,1	0,94	16,27	17,27	6,9	94,21	8,56	0,08	NA	0	4,27	22,73	1,86	30,71	2,47	0,12	0,24	0,46	482,82
238	-2,43	-4,93	-2,11	11,74	12,57	12,57	316,13	13,4	16,23	NA	50,62	102,51	2,03	-2,43	50,62	63,86	2,73	NA	0	0	0	-0,71	-0,83	-0,57	6,38	6,85	6,85	294,06	20,33	42,43	NA	15,6	18,26	1,17	-0,71	15,6	384,07	NA	NA	0	0	0	5,64	6,97	10,34	7,7	8,35	8,35	666,98
239	2,87	9,17	5,5	0,08	1,19	1,21	696,19	483,95	428,55	6,28	0,63	2,01	3,19	7,25	68,68	13,11	1,32	17115,4	0,77	8,36	37,85	3,97	8,82	6,67	0,15	1,5	1,52	610,86	411,16	297,84	7,12	0,5	1,12	2,22	8,46	50,33	25,58	1,94	NA	1,01	5,62	19,99	6,01	7,25	6,26	1,3	4,16	5,41	379,01
240	2,85	2,89	6,47	86,02	86,02	86,02	596,82	NA	7,92	NA	0,01	0,01	1,01	2,85	1,15	247,62	NA	NA	0,18	0	0	34,73	45,23	24,53	4,14	4,29	4,29	257,12	8,64	59,04	NA	23,22	30,24	1,3	34,73	23,22	149,58	NA	NA	0	0	0	18,82	20	11,74	17,07	17,09	17,09	227,01
241	5,09	15,6	1,92	0,02	0,55	0,75	137,46	38,97	50,31	14,57	0,63	1,94	3,06	101,21	67,37	33,46	0,65	13137,28	16,67	36,3	81,37	5,11	13,59	1,8	0,03	0,71	0,89	128,31	45,28	51,41	11,76	0,61	1,63	2,66	113,92	61,4	32,48	0,79	7381,1	11,37	25,82	56,7	12,03	30,07	4,11	0,06	0,72	0,95	124,28
242	18,93	-207,13	4,93	0,01	0,64	0,71	94,84	56,78	90,3	6,87	1,09	-11,94	-10,94	61,27	109,14	29,42	0,14	12514,4	0	11,03	53,35	3,76	168,57	NA	0,48	0,92	0,97	115,3	41,35	94,24	4,29	0,98	43,87	44,87	25,2	97,77	8,78	0,88	NA	0	4,8	44,98	9,04	23,13	2,95	0,16	1,56	1,67	118,87
243	43,23	65,67	3,13	1,64	1,76	1,85	26,38	1,07	8,92	0,83	0,34	0,52	1,52	62,2	34,17	148	1,79	NA	0	1,38	20,6	30,63	41,7	2,37	2,91	2,91	2,91	28,14	NA	7,39	NA	0,27	0,36	1,36	75,38	26,54	136,92	3,22	NA	0	2,71	37,9	13,62	33,63	2,46	0,4	0,4	0,4	65,79
244	-13,82	391,35	-8,38	0,05	0,18	0,18	220,63	28,62	223,23	0	1,04	-29,32	-28,32	35,88	103,53	-11,93	-0,04	10198	0	30,13	121,59	5,92	304,65	5,41	0,08	0,19	0,19	332,84	34,03	315,1	0	0,98	50,46	51,46	74,11	98,06	11,58	0,02	11014	0	45,46	63,63	-5,95	156,42	-2,74	0,48	1,49	1,49	167,4
245	6,68	100,74	2,92	0	0,25	0,48	159,36	25	75	23,96	0,92	13,95	15,09	17,06	93,37	21,39	0,5	30395,78	23,84	4,54	37,1	7,09	51,95	2,57	0,02	0,1	0,35	132,26	6,19	64	21,37	0,86	6,33	7,33	8,9	86,36	21,05	0,44	3517,71	20,46	0,43	5,18	4,72	27,62	1,7	0,03	0,2	0,54	131,19
246	-0,24	-0,24	-0,09	19,32	85,54	85,54	75,65	104,89	1,58	NA	0,01	0,01	1,01	-0,24	1,17	-20,34	NA	NA	0	0	0	46,92	61,33	20,58	3,28	4,88	4,88	159,64	51,84	32,38	NA	0,23	0,31	1,31	68,88	23,49	199,75	NA	NA	0	9,63	26,15	30,95	38,47	15,79	5,08	6,05	6,05	185,67
247	1,05	1,55	1,98	1,15	2,35	4,53	688,04	167,07	139,78	309,03	0,29	0,44	1,48	67,38	32,65	22,89	10,47	7128,64	0	125,38	167,1	-26,02	-34,22	NA	1,95	4,84	9,67	396	108,75	37,63	181,77	0,2	0,26	1,31	88,62	19,74	-114,85	11,9	NA	0	90,5	102,17	-16,54	-24,06	-16,3	0,64	1,79	4,75	358,68
248	-5,03	-16,34	-2,85	0,04	0,81	1,31	206,18	93,56	34,04	61,78	0,69	2,25	3,25	38,05	69,21	0,88	1,66	17440,25	46,45	24,4	85,1	2,47	7,98	1,38	0,09	0,87	1,33	203,5	94,88	30,38	56,09	64,91	209,58	3,23	46,29	64,91	11,6	1,68	11937,83	45,26	17,8	49,64	-2,83	-16,18	-2,27	0,05	0,67	1,03	292,45
249	17,02	164,63	15,67	0,1	1,33	1,59	335,06	111,39	90,81	24,04	0,9	8,67	9,67	38,1	89,66	20,32	1,27	11662,42	0,05	13,59	36,35	15,77	18,44	15,25	1,3	2,57	3,36	352,15	57,58	45,69	36,25	0,15	0,17	1,17	36,24	14,51	114,96	1,54	11607,74	0,06	14,19	38,94	13,89	17,18	13,04	0,67	1,75	2,8	341,79
250	-9,11	-141,77	-3,91	0,05	0,39	1,16	156,32	35,54	102,02	78,76	0,93	14,43	15,57	66,18	93,58	8,8	0,71	15340,83	0	32,33	88,14	16,29	72,7	3,92	0,15	0,51	1,46	87,54	17,83	30,6	46,84	0,78	3,46	4,46	93,61	77,59	42,36	1,72	NA	21,71	18,59	69,18	13,48	436,2	2,26	0,07	0,94	1,15	61,11
251	3	7,29	3	0,96	2,4	3,4	364,08	28,67	19,84	20	0,59	1,43	2,43	29,81	58,79	20,07	1,16	15221,58	0	26,81	69,21	9,54	21,23	10,71	0,93	2,67	3,17	408,46	61,07	35,01	17,41	0,55	1,23	2,23	34,44	55,06	33,21	1,25	NA	0	19,74	40,48	13,55	24,98	10,69	3,29	3,72	4,2	287,39
252	0,74	2,16	0,67	0,21	0,47	0,47	328,3	55,24	212,71	NA	0,66	1,9	2,9	0,88	65,51	14,42	0,5	NA	0	0,13	1,08	2,63	8,66	2,25	0,41	0,5	0,5	311,4	15,13	154,32	0,18	0,7	2,29	3,29	2,63	69,63	14,86	0,67	NA	0	0	0	1,72	7,14	1,65	0,34	0,42	0,42	349,89
253	0,3	1,62	0,43	0	0,26	0,76	524,48	62,03	162,05	122,39	0,62	3,33	5,42	11,17	81,53	8,84	0,38	14737,48	20,59	15,66	66,62	-0,04	-0,21	-0,05	0	0,08	0,83	440,17	13,53	147,35	122,43	0,58	2,73	4,75	14,56	57,53	9,51	0,56	NA	9,75	12,31	54,45	-0,16	-0,82	-0,16	0,02	0,13	0,89	355,73
254	0,27	29,18	0,11	0,08	0,83	1,22	146,88	85,27	113,74	45,67	0,99	106,85	107,85	78,83	99,07	0,4	5,83	19435,96	0	31,7	76,52	0,32	17,73	0,08	0,03	0,55	0,97	96,13	44,86	87,9	37,42	0,98	55,18	56,18	139,79	98,22	2,74	0,22	10469,6	0	26,78	75,56	2,95	69,08	0,77	0,07	1,5	2,07	94,81
255	30,09	45,71	7,58	1,09	2,02	3,12	91,73	26,98	28,83	32,05	0,34	0,52	1,52	124,14	34,17	88,33	84,14	10132,14	0	23,7	70,41	24,71	41,02	6,7	1,21	1,83	2,82	98,75	20,96	33,78	33,42	0,36	0,61	1,66	112,53	36,49	68,5	24,85	NA	0	17,07	52,43	14,94	24,51	4,01	0,42	1,25	2,25	97,61
256	-5,84	-6,06	-2,86	21,47	21,47	28,22	178,4	NA	6,25	42,22	0,04	0,04	1,04	28,53	3,54	-164,94	NA	NA	0	12,74	75,55	11,19	11,28	NA	73,18	74,14	123,82	437,61	3,35	3,5	173,64	0,01	0,01	1,01	33,85	0,81	1385,12	NA	NA	0	20,41	39,42	9,41	9,66	NA	23,26	23,26	39,03	227,95
257	32,7	37,88	18,47	1,79	4,92	4,94	205,67	85,07	27,18	0,45	0,13	0,15	1,16	33,42	13,7	322,66	2,63	NA	0	0,41	1,15	24,08	26,81	13,09	4,94	6,95	6,98	197,97	39,95	19,93	0,58	0,1	0,11	1,11	27,29	10,18	358,15	3,1	NA	0	1,75	4,42	37,25	47,5	19,27	1,9	4,02	4,02	188,3
258	14,86	76,32	8,02	0,09	1,08	1,08	196,5	154,48	156,46	0	0,81	4,13	5,14	14,86	80,53	18,69	1,5	NA	0	0	0	14,02	39,78	NA	0,07	1,31	1,31	191,9	116,44	93,73	0	0,64	1,82	2,84	38,41	63,99	35,25	1,43	NA	14,51	9,3	32,52	-5,52	-11,16	NA	0,79	1,9	1,9	182,4
259	-19,5	-2600,69	-5,38	0,2	0,77	0,77	100,52	54,88	96,88	NA	0,99	132,38	133,38	13,72	99,25	-7,37	0,04	NA	0	9,17	136,57	NA	NA	NA	NA	NA	NA	NA	NA	NA	NA	NA	NA	NA	NA	NA	NA	NA	NA	NA	NA	NA	NA	NA	NA	NA	NA	NA	NA
260	14,1	18,83	7,24	0,69	1,96	2,08	186,85	53,98	42,43	5,62	0,25	0,33	1,33	52,08	25,07	82,79	1,47	15182,43	0,13	19,49	57,85	0,31	0,64	0,25	0,08	0,56	0,71	301,49	71,41	150,29	23,16	0,52	1,09	2,09	27,17	52,05	14,33	0,76	NA	0,13	15,66	50,63	1,18	2,4	0,8	0,04	0,7	0,82	246,35
261	-0,28	-1,4	-0,22	0,12	0,39	0,66	288,31	50,53	185,83	49,32	0,8	4,07	5,07	7,88	80,26	9,7	0,35	NA	0	6,46	50,27	11,99	47,92	12,27	0,04	0,12	0,37	372,46	14,9	186,51	46,8	0,75	3	4	18,84	74,98	27,33	0,31	NA	0	7,01	21,94	-21,27	-207,27	-18,74	0,1	0,29	0,36	320,84
262	19,56	53,66	4,52	0,25	1,44	1,44	84,15	60,5	50,62	NA	0,64	1,74	2,74	171,32	63,54	33,78	3,03	6534,4	0	35,08	89,5	20,39	42,09	NA	0,83	1,88	1,88	98,24	48,42	46,12	0	0,51	1,06	2,06	163,14	51,48	45,4	4,55	NA	0	26,74	62,21	-1,1	-2,03	NA	0,36	1,98	1,98	90,28
263	7,47	15,62	3,22	0,08	0,93	0,93	156,8	63,97	70,27	0	0,52	1,09	2,09	9,22	52,17	45,38	0,92	97151	3,1	0,75	5,03	11,07	25,38	5,52	0,27	1,16	1,16	181,4	86,31	97,42	NA	0,56	1,29	2,29	13,98	56,39	44,7	1,2	NA	0,27	1,45	7,93	-0,85	-2,74	-0,53	0,06	0,34	0,34	227,66
264	0,97	1,54	0,82	1,3	1,39	1,81	307,09	9,97	110,07	46,45	0,37	0,59	1,59	88,8	37,29	12,61	1,89	NA	0	74,1	93,09	1,39	2,3	1,21	1,3	1,65	2,01	316,15	42,94	120,7	43,54	0,4	0,66	1,66	84,76	39,61	28,97	2,83	NA	0	52,26	61,77	3,4	5,78	2,56	1,55	1,73	2,05	274,32
265	-102,51	107,2	-16,78	0,05	0,18	0,35	59,59	14,9	115,1	19,62	1,96	-2,05	-1,05	-27,14	195,62	-49,26	-3,1	-1270,7	0	12,34	-427,98	-82,58	45,37	-13,45	0,06	0,14	0,28	59,27	12,8	165,13	22,9	2,82	-1,55	-0,55	-4,54	282,03	-25,88	-8,13	NA	0	12,71	701,59	-87,9	31,39	-15,37	0,04	0,09	0,2	63,63
266	0,52	1,5	0,58	0,18	0,5	0,66	405,05	87,81	275,22	44,2	0,64	1,86	2,9	5,75	65,48	14,72	0,64	19080,67	0	5,82	26,63	1,28	3,73	1,33	0,08	0,51	0,74	380,59	112,67	261,73	58,59	0,66	1,92	2,92	6,88	65,8	13,8	0,7	NA	0	4,34	26,73	1,17	3,34	1,22	0,1	0,43	0,84	379,72
267	1,94	3,94	0,34	0,07	0,29	0,46	64,67	13,07	59,65	10,6	0,51	1,03	2,03	249,41	50,75	5,4	0,89	NA	0	43,97	97,11	13,27	29,77	NA	0,05	0,45	0,68	83,39	27,7	70,64	16,61	0,55	1,24	2,24	267,08	55,43	35,38	1,07	NA	0	45,62	71,27	18,96	22,06	2,23	0,4	0,41	0,67	42,79
268	45,55	68,29	52,47	1,03	1,53	1,53	289,12	68,23	136,75	NA	0,33	0,49	1,5	45,55	33,29	151,53	1,37	NA	0	0	0	31,48	32,94	42,47	9,63	16,31	16,31	491,18	144,12	21,58	0	0,04	0,05	1,05	31,48	4,44	1137,97	3,47	NA	0	0	0	22,3	24,12	47,64	10,72	11,82	11,82	777,59
269	2,69	13,08	1,36	0,01	0,33	0,65	184,16	30,39	67,14	31,73	0,79	3,86	4,86	58,65	79,41	19,43	0,69	18587,8	36,79	28,31	74,71	0,2	1,02	0,11	0,01	0,23	0,66	209,11	23,99	87,08	51,62	0,81	4,22	5,22	56,38	80,85	12,44	0,64	NA	32,42	23,05	59,99	2,31	13,43	1,42	0,01	0,55	0,78	223,68
270	3,35	8,19	0,85	0,49	0,49	1,31	91,8	NA	53,4	44,63	0,59	1,44	2,44	32,98	59,06	9,29	1,8	NA	0	7,47	80,77	5,14	10,03	1,26	0,39	0,42	2,43	89,49	0,92	27,96	56,05	0,49	0,95	1,95	34,47	48,81	15,44	2,94	NA	0	5,06	50,73	5,73	9,05	1,24	0,49	0,5	3,01	78,79
271	3,68	7,57	0,93	0,05	0,73	1,69	91,85	29,95	44,06	42,76	0,5	1,02	2,06	50,78	51,34	25,49	2,73	26673,08	0	11,88	73,69	13,65	21,75	2,75	0,09	0,79	2,5	73,36	18,03	26,06	44,61	0,37	0,59	1,59	66,63	37,21	59,63	6,24	NA	0	7,67	51,55	6,59	11,47	1,4	0,04	0,71	2,26	77,24
272	-0,54	-3,8	-0,16	0,34	0,92	1,27	107,69	48,23	83,82	29,57	0,86	6	7	80,12	85,72	-0,63	NA	14899,75	0	23,86	102,39	-24,19	-114,46	-5,47	0,28	1,02	1,42	82,31	41,88	56,99	22,93	0,79	3,73	4,73	84,3	78,87	-30,67	NA	NA	0	16,63	86,46	-31,79	-1139,3	-4,87	0,06	0,56	1,12	55,76
273	0,87	8,54	1,54	1,11	1,11	1,11	648,8	2,2	576,51	NA	0,9	8,85	9,85	0,87	89,84	0,96	NA	NA	0	0	0	3,41	26,91	9,25	0,89	1,04	1,05	987,98	123,64	853,31	14,57	87,33	689,2	7,89	3,41	87,33	5,45	1,6	NA	0	0	0	0,8	5,8	3,45	0,81	0,95	1,07	1565,08
274	5,63	17,7	11,9	1,65	1,9	1,9	769,92	41,75	401,03	0	0,68	2,14	3,14	15,51	68,2	8,25	NA	11384	0	20,91	56,72	-2,95	-9,7	-16,73	1,82	1,91	1,91	2065,95	98,44	1070,24	NA	69,61	229,11	3,29	13,27	69,61	-4,23	NA	NA	0	92,06	111,28	-0,24	-0,64	-1,6	1,41	1,59	1,59	2452,98
275	3,78	6,02	4,64	1,25	2,57	2,57	446,15	216,85	16,63	NA	0,37	0,59	1,59	17,76	37,16	16,45	14,18	10548,63	33,39	17,13	60,48	6,45	10,84	4,34	1,19	2,08	2,08	244,99	87,66	44,68	NA	40,44	67,91	1,68	24,14	40,44	25,87	3,79	NA	22,01	11,9	53,99	26,66	36,51	20,87	1,17	2,59	2,59	284,9
276	-2,87	-3,13	-1,82	6,29	9,7	9,7	230,44	64,92	19,02	0	0,08	0,09	1,09	11,38	8,35	18,26	4,81	1376,5	0	9,02	75,41	12,04	19,47	6,84	1,75	2,09	2,09	206,91	26,39	24,02	NA	0,38	0,62	1,62	32,61	38,17	44,77	3,06	NA	26,43	11,69	35,38	13,54	20,27	6,81	1,44	2,67	2,67	183,11
277	-11,58	-14,33	-13	0,14	3,68	4,2	408,44	189,76	53,66	28,39	0,19	0,24	1,24	9,28	19,17	-28,15	1,92	14475,47	0	23,41	114,09	0,92	1,14	0,96	0,11	2,78	3,4	380,81	149,96	56,24	34,69	0,2	0,24	1,24	21,72	19,59	31,21	1,67	11522,85	0	15,48	73,74	-4,52	-5,7	-3,69	0,1	2,27	3,01	297,27
278	9,83	17,08	4,03	1,31	1,9	1,9	149,12	33,73	24,46	NA	0,42	0,74	1,74	31,24	42,45	51,39	2,15	10759,67	21,84	8,77	41,59	9,37	18,13	4,84	3,63	5,45	5,48	187,93	35,34	19,49	0,56	0,48	0,93	1,93	35,11	48,3	47,76	2,09	NA	-0,01	9,79	34,19	7,53	12,61	5,12	3,31	4	4	247,48
279	0,25	0,36	0,2	0,31	0,57	1,38	292,02	21,82	88,17	72,93	0,32	0,47	1,47	21,13	31,85	8,71	1,2	11669,09	0	16,75	81,09	0,43	0,63	0,3	0,21	0,43	1,44	255,72	15,84	73,35	74,04	0,32	0,48	1,48	21,58	32,28	5,93	1,22	NA	0	10,46	59,36	1,5	2,13	0,93	0,28	0,53	1,53	225,73
280	-1,18	-2,97	-0,55	0,2	0,87	0,97	169,31	61,84	94,74	9,47	0,6	1,52	2,52	20,52	60,37	6,79	0,93	9480,88	0	10,09	83,23	3,19	6,51	1,49	0,36	0,88	1,07	169,82	41,34	81,82	14,99	0,51	1,04	2,04	20,16	51,04	17,56	1,05	6159,45	0	5,65	43,92	0,64	1,25	0,27	0,02	0,64	1,15	155,37
281	51,55	100	14,86	1,56	1,65	1,65	92,8	4,43	50,27	NA	0,06	0,11	1,94	57,94	5,78	891,51	2,59	6950	0	1,84	8,62	28,6	96,96	18,99	1,34	1,34	1,34	241,67	NA	168,53	NA	0,71	2,39	3,39	71,56	70,51	43,01	5,69	NA	0	28,52	52,68	-34,94	2907,39	-12,05	0,91	0,93	0,93	125,56
282	2,97	5,02	3,74	0,06	0,98	1,13	459,35	66,76	47,48	11,27	0,41	0,69	1,69	17,83	40,93	21,48	1,02	24058,63	16,61	18,76	62,67	5,17	8,61	6,6	0,13	1,18	1,35	464,88	89,55	60,16	14,44	0,4	0,67	1,67	20,84	39,97	28,23	1,08	NA	14,21	14,48	41,54	5,19	7,65	5,65	0,3	1,39	1,63	396,68
283	1,31	1,99	0,66	0,14	1,23	3,06	182,51	15,6	17,42	32,27	0,34	0,52	1,52	28,79	34,38	40,36	1,06	NA	0	13,78	62,24	1,68	2,57	0,82	0,07	0,84	2,31	177,98	20,94	29,36	43,81	0,35	0,53	1,53	29,18	34,76	41,16	1,12	22611,44	0	13,45	69,88	-0,03	-0,06	-0,01	0,06	0,8	2,47	106,74
284	7,32	7,98	30,47	2,8	8,64	8,64	1515,6	716,09	122,59	NA	0,08	0,09	1,09	18,52	8,32	87,95	3,13	21635,5	0	46,65	52,83	4,41	4,93	24,23	3,07	7,1	7,1	1998,39	815,67	202,44	NA	0,1	0,12	1,12	14,11	10,41	42,39	3,29	NA	0	53,24	62,09	0,77	0,86	12,48	4,79	7,36	7,36	5885,07
285	-0,11	-0,62	-0,03	0,01	0,76	1,13	105,02	38,04	49,2	28,37	0,82	4,53	5,53	30,59	81,91	6,88	1,8	16690,67	24,55	8,86	77,35	2,62	12,86	0,64	0,02	0,85	1,17	88,64	32,43	54,45	19,09	79,65	391,36	4,91	40,21	79,65	13,67	1,9	NA	6,65	6,6	51,07	2,74	9,49	0,51	0,02	0,96	1,33	68,2
286	0,23	16,07	0,17	0,04	0,56	0,91	277,1	141,37	269,59	95,94	0,99	69,45	70,45	12,45	98,58	4,63	0,14	9408,2	0	9,3	63,3	0,6	24,52	0,56	0,07	0,63	0,94	340,31	184,52	327,82	102,25	0,98	40,11	41,11	14,51	97,57	5,59	0,29	NA	0	13,01	64,67	-0,3	-18,42	-0,34	0,14	0,76	0,99	409,28
287	0,7	1,92	0,6	0,04	0,58	1,17	309,83	103,02	193,03	112,02	0,63	1,72	2,73	4,33	63,28	6,22	1,39	NA	0	2,16	43,21	2,46	3,44	3,28	0,07	0,83	2,31	486,98	101,03	110,54	200,75	0,29	0,4	1,4	6,71	28,63	22,81	2,05	8015,67	5,23	4,03	25,33	4,73	6,56	4,68	0,63	1,28	2,49	360,34
288	2,87	6,88	1,38	0,31	0,75	1,56	174,43	41,42	93,91	77,45	0,58	1,39	2,39	31,36	58,24	7,62	3,13	8095,33	0	13,65	85,32	4,31	10,08	2,39	0,34	0,71	1,59	201,9	40,29	108,61	96,01	0,57	1,34	2,34	30,72	57,3	11	3,42	5424,16	0	10,57	54,21	2,36	5,26	1,19	0,45	0,68	1,66	183,22
289	20,33	32,53	17,67	0,04	1,91	2,53	316,32	157,96	77,8	53,41	0,37	0,6	1,6	38	37,5	68,14	2,31	26430,31	11,32	15,35	34,98	18,01	23,81	15,42	0,1	3,03	4,24	311,62	137,42	41,97	56,69	24,29	32,11	1,32	39,96	24,29	94,69	2,39	8286,31	8,72	13,78	31,78	15,22	19,73	14,88	0,24	2,73	3,83	355,71
290	-4,89	12,73	-4,77	0,05	0,1	0,1	355,18	25,48	457,61	NA	1,38	-3,61	-2,61	33,99	138,38	6,62	-0,38	11825,31	4,06	37,93	91,52	8,85	-1933,49	NA	0,09	0,31	0,31	311,57	63,62	284,59	NA	1	-219,36	-218,36	54,33	100,46	18,96	0,08	NA	1,3	27,56	51,04	3,4	107,9	4,38	0,05	0,4	0,4	469,23
291	9,49	44,15	3,32	0,08	0,27	0,33	127,23	14,54	68,71	5	0,79	3,65	4,65	51,48	78,51	28,72	0,49	12581,14	7,45	14,68	58,37	2,58	12,34	0,91	0,05	0,35	0,37	128,88	22,35	75,31	1,35	0,79	3,79	4,79	47,21	79,12	15,41	0,51	NA	0	15,8	78,84	-10,75	-204,34	-4,78	0,07	0,37	0,48	161,79
292	5,1	22,51	3,54	0	0,63	1	252,71	98,06	120,39	58,85	0,77	3,42	4,42	25,89	77,36	15,18	1	19158,98	22,98	14,44	65,27	3,23	13,12	1,88	0	0,56	0,98	211,84	79,16	76,81	58,74	0,75	3,06	4,06	28,07	75,36	12,91	0,94	11362,6	32,88	10,4	52,07	1	4,31	0,71	0,01	0,58	0,97	259,79
293	15,6	42,23	7,55	0,25	1,06	1,49	176,1	55,02	60,35	31,4	0,63	1,71	2,71	42,43	63,05	35,35	1,3	25373,07	15,05	12,98	44,29	26,28	58,17	10,26	0,1	0,98	1,4	142,07	53,62	55,58	27,15	0,55	1,21	2,21	58,51	54,82	60,38	1,53	7971,34	6,66	8,83	30,31	17,16	54,52	6,81	0,02	0,82	1,23	144,48
294	-22,24	39,48	-16,93	0,37	0,55	0,59	277,15	76,45	426,86	15,95	1,56	-2,78	-1,78	-12,17	156,32	-11,88	-7,71	-50248,17	0	7,66	-32,67	43,09	-71,52	20,58	0,13	0,57	0,62	173,87	119,28	273,92	14,14	1,6	-2,66	-1,66	61,02	160,26	29,72	-135,71	NA	0	6,42	51,99	33,26	-78,68	14,14	0,31	0,66	0,73	154,77
295	4,17	28,88	2,73	0	0,62	0,65	238,38	95,02	100,42	5,2	0,82	5,72	6,93	30,77	85,58	14,39	0,46	24347	29,66	17,42	69,68	8,93	49,04	5,77	0,01	0,92	0,94	235,39	121,43	105,01	1,91	0,66	3,65	5,49	30,52	66,43	26,62	0,57	10596,89	17,47	10,13	39,4	6,55	28,63	5,2	0	0,95	0,98	289,12
296	1,17	2,53	0,72	0,13	0,33	2,46	222,47	12,68	63,29	136,33	0,5	1,09	2,17	52,86	53,83	17,38	2,24	16739,53	0	31,59	83,49	-8,55	-20,16	-6,86	0,02	0,28	1,59	292,1	29,42	90,58	146,55	0,54	1,26	2,36	29,44	53,59	-3,81	1,46	9535,75	7,46	21,44	74,35	0,64	1,49	0,42	0,02	0,59	2,64	237,06
297	4,17	4,83	3,75	0,87	2,69	6,99	327,79	79,68	43,73	190,62	0,14	0,16	1,16	4,17	13,63	66,57	15,3	NA	0	0	0	6,34	7,81	2,48	1,45	1,88	4,96	142,12	11,25	26,07	80,31	18,83	23,2	1,23	9,52	18,83	50,15	10,55	NA	0	0,9	14,44	3,01	5,53	2,41	0,25	0,71	2,04	291
298	-10,38	-13,19	-4,31	0	2,41	4,47	151,16	66,44	29,45	61,25	0,21	0,27	1,27	23,79	21,34	-6,36	6,56	17381,77	0	14,19	100,15	-6,22	-10,74	-3,04	0,19	1,23	2,16	177,57	68,99	71,83	66,64	0,42	0,73	1,73	23,98	42,07	-0,49	5,03	13845,43	0	10,46	70,09	-8,37	-20,13	-4,69	0,04	0,72	1,45	204,16
299	-13,16	-14,92	-40,34	3,01	4,73	5,78	1116,02	97,2	56,68	60,43	0,08	0,09	1,13	4,05	11,81	-78,22	1,29	NA	0	52,75	136,72	-2,52	-2,9	-5,58	1,32	3,57	4,07	807,19	158,89	70,48	34,69	0,1	0,11	1,15	17,91	9,66	46,48	1,39	NA	0	33,07	61,92	-0,24	-0,29	-0,57	1,68	4,29	4,75	867,18
300	5,38	6,02	1,49	9,41	9,41	9,41	94,31	NA	10,53	NA	0,11	0,12	1,12	125,82	10,57	50,87	NA	7796	0	33,31	91,91	8,16	9,39	2,63	7,6	7,65	7,65	117,23	0,69	15,16	NA	0,13	0,15	1,15	90,42	13,07	62,4	NA	NA	0	26,49	81,85	0,22	0,25	0,08	7,55	7,55	7,55	127,8
301	1,23	1,81	1,27	0,06	0,97	1,43	377,32	96,38	105,01	49	0,32	0,47	1,47	17,12	32,15	38,92	1,2	5505,08	0	16,48	67,34	8,74	-136,44	2,61	0,02	0,39	0,45	108,82	34,23	92,03	6,35	1,06	-16,61	-15,61	26,31	106,41	18,55	0,22	NA	20,16	3,77	31,57	18,6	199,68	8,27	0,05	0,54	0,67	161,79
302	-2,19	-7,59	-1,05	0,42	1,63	1,63	174,21	127,46	105,66	NA	0,71	2,47	3,47	-2,19	71,18	-3,07	NA	NA	0	0	0	-37,93	-134,63	-28,02	0,86	2,03	2,03	268,91	152,76	130,9	NA	71,83	254,96	3,55	-37,93	71,83	-52,8	NA	NA	0	0	0	19,5	41,87	42,97	1,25	1,87	1,87	802,35
303	-5,32	-68,17	-7,34	0,06	0,9	0,98	501,91	233,86	275,85	22,37	0,92	11,81	12,81	3,66	92,2	11,37	0,98	9457	0	12,38	76,64	-3,42	-86,29	-3,47	0,08	0,56	0,61	368,75	148,98	307,89	15,61	0,96	24,2	25,2	7,33	96,03	12,59	0,32	NA	0	7,48	28,72	1,83	31,12	1,85	-0,09	0,3	0,4	368,25
304	15	26,85	16,1	0,14	1,05	1,84	390,54	121,69	133,58	107,16	0,42	0,76	1,79	40,84	44,13	50,95	1,74	18491,38	4,4	27,72	49,6	7,01	15,08	7,54	0,26	1,54	2,3	391,25	142,31	89,93	85,02	37,34	80,3	2,15	31,59	37,34	27,67	1,62	6840,32	12,08	18,98	45,16	9,23	20,31	9,86	0,52	1,79	2,47	388,94
305	18,32	35,04	10,97	0,43	1,68	2,28	217,9	85,11	68,17	41,93	0,48	0,91	1,91	64,96	47,73	43,06	2,48	16692,66	0,04	27,92	67,1	24,66	37,7	14,03	0,62	2,67	3,4	207,1	101,1	49,43	36,07	0,35	0,53	1,53	68,52	34,59	81,64	4,1	9380,96	0,06	17,85	39,56	14,18	18,79	14,47	0,77	4,22	5,2	185,81
306	2,31	28,81	1,18	1,75	5,34	5,8	186,91	100,78	13,17	13,2	0,92	11,5	12,5	9,92	92	7,55	7,27	NA	8,08	3,91	53,62	2,3	27,54	0,83	1,57	2,82	2,84	131,67	53,83	43,34	1,09	0,92	10,99	11,99	9,52	91,66	6,26	12,36	NA	0	1,83	23,26	6,27	40,89	4	2,03	3,68	3,74	232
307	0,2	0,37	0,58	2,45	3,88	5,34	1065,28	40,49	28,11	41,82	0,46	0,84	1,84	4,52	45,7	6,58	1,13	29536,15	0,02	12,64	51,16	-4,54	-8,48	-13,95	0,43	1,25	3,48	1118,43	25,52	31,22	69,69	0,46	0,87	1,87	0,26	46,47	-3,95	1,08	NA	0	10,6	45,77	0,68	0,83	1,65	2,52	3,69	5,56	878,05
308	-10,56	-20,75	NA	0,97	1,34	1,34	NA	NA	NA	NA	0,49	0,96	1,96	-10,56	49,09	-7,57	1,5	NA	0	NA	0	18,72	65,44	NA	1,34	3,98	3,98	131,88	69,38	26,34	0	0,5	1,75	3,5	18,72	50,06	39,47	1,47	NA	0	0	0	18,76	42,75	NA	0,45	3,09	3,09	105,5
309	-3,68	-7,94	-10,48	0	0,14	0,29	1036,88	45,27	337,71	49,54	0,54	1,16	2,16	9,61	53,67	0,73	0,74	17050,44	0	37,86	91,54	-9,7	-25,7	-27,58	0	0,08	0,27	1034,73	30,27	412,14	77,17	0,62	1,65	2,65	6,31	62,25	-9,29	0,66	11088	0	31,52	95,3	-11,82	-47,89	-22,23	0,01	0,15	0,31	684,82
310	0,92	9,65	0,58	3,11	3,11	3,11	231,73	NA	51,77	NA	0,32	3,38	10,51	0,92	90,48	2,86	NA	NA	9,57	0	0	6,3	45,03	7,06	3,54	3,66	3,66	407,92	13,1	94,26	NA	0,27	1,95	7,15	7,61	27,33	23,04	NA	NA	3,96	1,39	11,61	38,29	66,37	34,25	2,12	2,3	2,36	325,63
311	3,14	3,72	1,23	5,45	6,4	6,4	142,5	20,76	1,49	NA	0,16	0,18	1,18	8,93	15,59	20,15	NA	2238	14,52	2,27	15,91	20,27	23,91	9,02	5,69	6,56	6,56	161,94	21,03	11,85	NA	0,15	0,18	1,18	24,74	15,26	132,84	NA	NA	7,86	1,99	5,35	17,4	19,38	11,46	9,19	9,74	9,74	239,7
312	-24,99	-257,91	-25,65	0,45	0,86	0,86	197,13	135,67	332,88	NA	0,9	9,32	10,32	40,83	90,31	-26,65	0,44	3380,5	0	67,58	140,38	26,18	84,03	NA	0,68	1,02	1,02	179,74	41,26	121,43	NA	0,69	2,21	3,21	129,97	68,84	46,11	1,07	NA	0	35,89	51,07	25,95	72,17	NA	0,62	1,02	1,02	251,14
313	-2,77	-4,34	-43,87	1,25	1,32	2,77	5769,69	152,03	2063,66	3024,68	0,36	0,57	1,57	-2,77	36,16	-7,65	NA	NA	0	0	0	7,35	11,28	27,13	0,96	1,72	2,87	1343,36	193,33	462,41	534,2	0,35	0,53	1,53	7,35	34,8	21,12	NA	NA	0	0	0	7,87	10,03	48,06	1,95	2,89	4,64	2223,07
314	0,01	0,02	0,01	0,11	2,54	3,55	683,02	362,66	124,33	152,51	0,23	0,62	2,71	8,83	63,07	10,7	1,75	7821	3,67	16,55	71,69	0,07	0,21	0,14	0,1	2,35	3,25	685,81	377,99	137,93	152,2	0,25	0,69	2,74	7,19	25,21	8,34	1,91	NA	4,47	9,63	60,3	0,19	0,35	0,19	0,01	0,92	1,62	372,24
315	-0,05	-0,19	-0,05	0,64	0,82	1,34	345,05	43,81	254,05	135,32	0,75	2,95	3,95	26,41	74,68	-0,06	NA	2852	0	25,08	97,32	13,48	49,89	9,24	0,8	1,05	1,37	249,49	45,02	180,09	56,97	0,73	2,7	3,7	24,27	72,99	18,46	NA	NA	0	7,4	36,89	13,45	37,12	12,62	1,09	1,37	1,57	341,56
316	66,69	80,56	22,27	2,09	5,79	5,79	72,47	76,17	20,56	NA	0,17	0,21	1,21	93,26	17,22	387,35	NA	7522,5	0	8,88	27,99	53,02	80,42	17,95	3,26	4,45	4,45	123,25	28,29	23,72	NA	34,07	51,69	1,52	66,69	34,07	161,19	4,95	NA	0	4,63	19,66	-0,64	-0,73	-2,26	5,18	7,05	7,05	1288,68
317	-1,1	-2,2	-1	0,12	0,75	0,96	330,89	77,88	123,33	26,48	0,48	0,96	2,01	22,6	50,19	9,03	0,95	19374,22	0	21,54	82,53	0,14	0,22	0,13	0,09	0,54	1,05	345,79	27,02	81,23	41,2	0,35	0,55	1,58	27,8	35,02	18,2	0,97	13091,55	0	19,02	56,26	0,2	0,4	0,19	0,02	0,42	0,71	339,71
318	0,21	0,7	0,13	0,14	0,32	1,07	221,52	24,2	136,05	103,33	0,7	2,3	3,3	64,37	69,69	12,35	1,08	14206,7	0	39,05	92,38	1,78	5,44	0,8	0,31	0,55	1,18	163,83	20,82	87,31	55,11	0,64	1,96	3,06	69,34	63,83	14,99	1,11	NA	0	21,8	64,54	-0,27	-0,8	-0,13	0,17	0,29	1,19	169,91
319	2,46	54,27	1,58	0,17	1,05	1,7	233,87	44,2	68,4	45,19	0,95	21,08	22,08	39,87	95,47	3,72	1,43	8018,22	34,47	24,04	81,54	-0,46	-10,8	-0,29	-0,08	0,61	1,53	230,44	77,2	72,78	106,16	0,82	19,33	23,71	37,26	81,52	6,83	1,11	5598,33	18,33	17,41	58,65	1,09	20,3	0,41	-0,26	-0,1	0,63	136,04
320	-1,82	-5,54	-5,95	0,02	0,98	0,98	1190,79	674,08	702,69	NA	0,67	2,05	3,05	8,62	67,21	9,01	0,97	NA	0	34,14	56,73	-15,85	-56,36	-24,28	0,15	0,67	0,67	557,55	206,12	396,34	NA	71,88	255,57	3,56	-3,49	71,88	-8,41	0,54	NA	0	14	104,73	-0,17	-0,5	-0,26	0,63	1,14	1,14	541,67
321	0,48	0,48	1,2	177,93	187,07	187,07	858,67	44,46	NA	NA	0,01	0,01	1,01	0,48	0,53	88,89	NA	NA	0,53	0	0	-4,15	-4,36	NA	0,23	20,98	20,98	NA	NA	NA	NA	4,77	5,01	1,05	-4,15	4,77	-87,14	NA	NA	0,65	NA	0	-0,08	-0,08	NA	0,21	20,87	20,87	NA
322	26,7	37,52	10,52	1,85	2,43	2,43	143,41	23,63	39,91	0,07	0,29	0,4	1,41	85,25	28,83	130,3	2,34	15202,43	0,42	23,07	52,73	28,41	48,03	7,79	0,68	1,52	1,52	99,77	33,36	39,71	0,06	0,41	0,69	1,69	109,84	40,7	107,16	1,54	NA	0	16,39	43,62	-0,46	-0,99	-0,88	0,7	1,34	1,34	690,73
323	-16,04	NA	-5,87	NA	NA	NA	133,33	83,92	NA	0,22	NA	NA	NA	279,17	0	NA	0	10890,5	0	108,13	120,01	22,32	40,44	NA	0,16	2,03	2,03	196,99	155,02	82,99	NA	0,45	0,81	1,81	156,16	44,8	67,2	4,12	NA	0	51,91	55,98	23,78	80,38	8,03	0,17	1,23	1,23	122,85
324	5	12,38	2,63	0,1	0,61	0,95	191,13	45,13	59,6	30,27	0,6	1,47	2,47	20,28	59,59	14,77	0,95	25434,52	23,71	8,02	60,38	9,75	19,66	4,7	0,12	0,5	1	175,39	25,67	39,13	33,55	0,5	1,02	2,02	23,99	50,41	29,97	1	9157,86	23,5	4,87	32,01	8,11	14,48	4,3	0,05	0,49	1,12	193,05
325	76,98	94,39	22,35	3,76	5,71	6,04	105,7	31,53	16,18	5,46	0,18	0,23	1,23	76,98	18,44	431,19	12,74	NA	0	0	0	66,48	95,55	15,62	2,06	3,41	3,42	85,51	32,31	24,03	0,34	0,3	0,44	1,44	66,48	30,42	224,19	26,6	NA	0	0	0	27,16	80,65	8,9	0,79	1,21	1,21	119,32
326	6,73	64,15	8,72	0,17	0,59	0,59	471,59	131,22	300,19	NA	0,9	8,53	9,53	9,8	89,51	13,19	0,53	26517	20,73	3,98	16,69	1,84	12,56	1,81	0,07	0,34	0,34	358,13	64,88	226,37	NA	85,39	584,31	6,84	10,86	85,39	17,67	0,41	NA	20,68	8,87	28,64	1,83	11,41	1,59	0,24	0,46	0,46	317,02
327	0,12	1,28	0,15	0,02	0,27	0,72	479,9	60,83	153,31	107,19	0,91	10	11	8,5	90,91	7,42	0,78	23318,35	46,43	11,05	46,47	0,49	5,25	0,38	0	0,14	0,48	280,25	24,93	122,83	61,03	0,91	9,76	10,77	12,87	90,68	6,4	0,51	8391,95	43,37	6,76	35,65	-1,79	-6,57	-1,72	0	0,1	0,63	351,05
328	-14,96	-35,97	-6,52	0,01	0,85	1,66	158,58	66,65	74,66	65,95	0,56	1,34	2,4	-3,11	58,41	-17,4	3	24581,32	3,35	5,16	47,03	7,02	14,04	7	0	0,88	1,92	362,72	135,34	144,93	161,03	0,5	1	2	19,75	49,97	23,59	3,42	8626,19	2,65	8,82	42,43	2,59	5,2	1,6	0	0,67	1,78	225,5
329	52,57	70,81	26,63	0,48	1,65	1,65	184,37	54,46	46,46	NA	0,26	0,35	1,35	55,69	25,76	238,29	1,28	64648	0	1,58	3,79	58,35	74,22	NA	1,92	3,92	3,92	251,05	106,1	53,15	NA	0,21	0,27	1,27	62,57	21,37	289,18	4,88	NA	0	1,96	3,42	69,55	96,39	NA	1,45	3,81	3,81	293,94
330	0,6	3,1	0,38	0,01	0,39	0,76	229,14	46,44	64,02	45,95	0,68	3,53	5,18	9,38	80,7	11,17	0,57	31342,91	27,27	5,53	49,55	-2,7	-14,7	-1,69	0,01	0,35	0,79	228	41,45	62,38	53,31	0,71	3,85	5,45	6,86	70,58	6,85	0,6	12371,7	26,8	4,22	42,51	3,35	32,98	1,98	0,01	0,35	0,7	215,71
331	-0,55	-1,98	-1,46	0,02	0,53	1,17	958,76	343,67	617,26	440,11	0,72	2,58	3,58	16,28	72,08	4,74	1,75	16986,35	5,89	44,33	77,8	0,3	1,21	0,68	0,01	0,53	1,2	826,59	314,16	563,35	404,37	0,75	3,04	4,05	15,71	75,15	4,58	2,23	NA	4,93	24,9	54,89	1,5	7,19	0,98	0,03	0,75	1,07	238,37
332	0,7	-1,62	1,16	0,01	0,5	0,58	601,4	410,31	846,6	69,53	1,43	-3,27	-2,29	6,53	143,59	2,2	-2,46	8157	0,01	9,63	58,76	14,67	-117,36	9,6	0,27	0,8	0,8	238,34	138,93	262,52	0,25	111,75	-894,18	-8	21,71	111,75	18,99	-1,14	NA	0	3,4	16,12	5,86	32,3	4,46	0,44	0,93	0,93	277,44
333	0,77	2,99	0,35	0	0,45	0,67	166,48	42,89	72,49	21,3	0,74	2,88	3,88	7,88	74,23	11,72	0,69	14059,44	29,52	3,25	43,54	NA	NA	NA	NA	NA	NA	NA	NA	NA	NA	NA	NA	NA	NA	NA	NA	NA	0	NA	NA	NA	NA	NA	NA	NA	NA	NA	NA
334	3,86	8,65	3,37	0,38	0,96	1,82	317,28	77,3	134,59	118,23	0,55	1,24	2,24	49,73	55,39	22,41	2,61	20265,63	0	39,98	76,08	7,69	15,35	4,52	0,37	0,97	2,02	213,91	50,06	82,89	86,67	0,5	1	2	59,86	49,92	33,11	2,9	NA	0	21,72	50,7	3,29	6,45	2,67	0,51	1,13	1,98	295,78
335	10,13	29,61	7,99	0,63	0,9	0,94	287,07	48,22	175,3	6,36	0,66	1,92	2,92	64,29	65,8	32,91	0,85	21035,23	0	42,72	66,47	14,92	36,22	10,8	0,82	1,1	1,14	263,52	40,76	143,54	5,48	0,59	1,43	2,43	78,24	58,82	40,04	1,14	NA	0	33,02	48,53	31,7	52,21	17,76	0,75	1,74	1,92	203,98
336	7,54	-14,57	20,37	0,07	0,33	0,49	983,18	339,65	1472,84	236,13	1,52	-2,93	-1,93	17,37	151,74	6,67	-2,02	14798,33	0	26,56	46,79	6,35	-12,68	17,97	0,11	0,34	0,49	1030,24	295,13	1528,12	221,84	1,5	-3	-2	17,67	150,08	5,1	-1,87	NA	0	22,24	190,21	8,56	85,49	20,86	0,1	0,53	0,78	887,65
337	11,39	64,1	5,68	0,01	0,35	0,48	181,64	49,8	84,92	18,09	0,82	4,59	5,63	38,01	82,23	30,81	0,3	31437,1	33,06	13,28	44,08	6,09	27,7	3,1	0,02	0,41	0,42	185,37	52,78	79,18	1,36	0,76	3,44	4,54	33,6	75,68	21,99	0,33	NA	30,69	10,23	46,84	1,25	11,3	1,11	0,01	0,23	0,25	322,57
338	12,9	21,35	9,92	0,09	2,14	2,15	279,83	190,39	90,47	1,85	0,4	0,65	1,65	48,06	39,57	45,89	2,47	24384,67	0,94	27,02	58,16	6,5	10,87	5,72	0,05	1,69	1,85	320,02	177,44	103,72	17,22	0,4	0,67	1,67	41,09	40,2	29,65	1,79	NA	1,39	21,8	46,47	13,9	42,86	NA	0,87	1,26	1,3	183,65
339	1,23	6,16	0,41	0,08	0,15	1,25	120,1	3,58	72,88	81,27	0,8	3,99	4,99	73,31	79,97	11,15	1,41	12468,54	0	23,78	90,34	8,65	34,61	2,06	0,44	0,57	1,15	86,93	4,26	41,08	24,14	0,75	3	4	86,45	75,02	20,95	0,96	NA	0	13,26	57,73	-2,93	-13,8	-0,85	0,01	0,29	0,97	105,13
340	3,62	4,39	3,54	4,11	4,77	4,77	356,24	40,42	60,78	NA	0,18	0,21	1,21	75,27	17,58	20,58	NA	237,6	0	70,13	1490,57	2,34	2,91	2,74	4,22	5,39	5,39	425,08	91,33	78,04	NA	0,19	0,24	1,24	115,02	19,36	12,11	NA	NA	0	131,59	2127,14	4,06	5,05	7,19	5,05	5,35	5,35	645,16
341	-13,7	-27,08	-12,86	1,67	2,33	2,48	341,74	34,72	52,59	7,73	0,49	0,97	1,98	69,95	49,41	-6,35	1,32	3153,24	2,76	78,54	106,21	3,34	6,41	1,8	1,7	2,25	2,3	196,32	20,37	37,17	1,89	0,48	0,92	1,92	159,03	47,85	27,12	1,35	NA	1,33	62,78	72,21	4,17	6,72	1,81	1,59	2,02	2,27	158,1
342	NA	NA	NA	NA	NA	NA	NA	NA	NA	NA	NA	NA	NA	NA	NA	NA	NA	NA	NA	NA	NA	-5,77	-23,89	-20,59	0,07	0,07	0,07	1299,49	NA	974,97	NA	75,86	314,26	4,14	-5,77	75,86	-2,16	0,25	NA	0	0	0	-8,44	-38,65	-11,6	0,13	0,15	0,15	500,02
343	2,48	19,68	1,59	0,01	0,66	1,01	233,01	67,46	90,09	51,47	0,65	5,15	7,93	23,64	87,39	11,11	0,48	13955,85	23,64	13,54	68,8	1,63	12,02	1,23	0,01	0,82	1,2	273,95	110,02	86,41	51,7	0,58	4,3	7,38	21,86	58,29	9,88	0,54	7043,62	23,12	10,65	50,66	-1,51	-21,58	-1,77	0,01	0,25	0,61	426,77
344	0,87	20,06	0,42	0,04	0,92	0,92	176	146,15	147,51	NA	0,96	22,08	23,08	0,87	95,67	5,16	0,35	16239	10,92	0	0	-0,03	-2,25	NA	0,58	1	1	258,34	105,31	236,52	NA	0,98	64,92	65,92	0,84	98,48	0,72	0,82	NA	5,91	0,45	17,01	0,37	14,79	NA	0,4	0,97	0,97	137,71
345	22,6	30,36	15,28	1,16	2,4	2,45	246,09	76,46	48,74	3,37	0,26	0,34	1,34	46,07	25,56	101,64	1,99	17529,2	5,32	15,86	39,87	13,21	14,53	10,01	3,95	6,23	6,61	275,82	54,14	17,38	9,09	0,09	0,1	1,1	39,4	9,09	177	2,16	NA	2,35	19,84	53,39	13,87	16,94	11,69	2,9	3,9	3,97	306,63
346	0,91	4,42	0,46	0,82	1,81	2,4	182,16	66,44	67,47	39,95	0,79	3,84	4,84	39,3	79,34	3,45	6,03	6773,32	0	13,87	63,27	0,42	2,16	0,22	0,72	1,8	2,05	191,5	91,55	84,65	20,59	0,81	4,15	5,15	34,69	80,59	2,43	6,39	5891	0	13,02	66,57	0,82	3,22	0,38	1,18	2,52	2,87	167,52
347	2,92	3,36	3,11	6,18	6,63	8,35	387,47	10,68	23,57	41,04	0,13	0,15	1,15	70,13	13,08	41,08	1,86	10778,59	0	71,55	90,74	4,43	5,04	4,52	7,54	7,84	9,66	371,77	6,25	20,76	37,81	0,12	0,14	1,14	76,63	12,25	56,14	2,01	7757,45	0	52,11	63,88	1,96	2,27	2,22	7,05	7,45	8,99	412,58
348	3,22	4,35	1	2,11	6,63	6,63	112,99	75,19	16,63	NA	0,26	0,35	1,35	151,72	26,09	12,33	NA	5127,5	0	46,1	96,31	11,93	16,66	3,57	0,91	5,69	5,69	108,89	90,5	18,92	NA	0,28	0,4	1,4	136,9	28,42	41,97	NA	NA	0	37,39	87,43	4,64	6,77	1,69	4,95	6,22	6,22	132,53
349	-5,78	-14,82	-5,94	0,29	0,37	0,37	374,11	17,51	210,93	NA	0,61	1,56	2,56	4,56	61,01	54,05	0,54	27128,83	0	10,63	22,6	-4,98	-21,68	-4,76	0,33	0,43	0,44	348,24	27,71	207	2,67	77,05	335,81	4,36	2,65	77,05	27,88	0,36	NA	15,99	7,3	19,92	-12,79	-117,53	-21,62	0,5	0,66	0,67	615,39
350	31,52	93,98	23,54	0,71	0,79	1,14	271,82	0	178,53	64,4	0,66	1,98	2,98	39,87	66,46	56,57	1,42	5639,5	0	6,23	54,01	43,3	76,47	26,15	1,13	1,58	1,83	219,8	41,77	94,17	23,75	0,43	0,77	1,77	51,8	43,38	103,31	2,73	NA	0	5,13	13,85	-13,43	-42,1	-30,17	1,01	1,23	1,36	817,63
351	11,07	23,46	7,72	0,93	2,03	2,03	254,05	119	107,99	NA	0,53	1,12	2,12	16,67	52,82	25,74	4,44	20704,5	0	3,91	28,86	-27,36	138,14	-17,18	0,14	0,71	0,71	228,54	155,15	270,78	NA	1,2	-6,05	-5,05	-21,58	119,8	-21,49	-1,36	NA	0	3,63	-30	2,04	-20,3	1,52	0,3	0,62	0,77	271,09
352	2,1	-7,72	6,22	0,6	3,43	3,43	1076,59	156,15	86,99	0	1,27	-4,67	-3,67	2,1	127,22	7,1	1,28	NA	19,61	0	0	4,13	5,96	NA	0,66	3,84	3,84	842,44	162,91	73,89	0	0,31	0,44	1,44	4,13	30,77	35,69	1,39	NA	13,93	0	0	1,6	2,2	NA	0,98	3,73	3,73	910,89
353	0,24	3,03	0,14	0,12	0,51	0,7	216,84	71,35	183,67	35,69	0,92	11,78	12,78	37,17	92,18	8,71	0,33	11773,67	2,38	22	119,23	0,58	5,95	0,28	0,03	0,5	0,68	177,64	71,64	151,13	27,45	0,9	9,24	10,24	44,33	90,23	11,15	0,31	10906,77	1,5	15,42	83,02	0,09	1,4	0,07	0,08	0,52	0,73	264,22
354	6,31	7,09	6,79	6,87	8,76	9,53	391,56	63,57	33,63	26,16	0,11	0,12	1,12	40,34	11,07	102,82	5,27	22105,65	0	36,6	71,73	7,34	8,11	6,81	6,98	9,46	10,71	338,08	56,67	22,84	28,52	0,1	0,11	1,11	45,39	9,59	110,05	3,43	NA	0	24,94	52,51	6,51	7,17	5,97	4,4	7,23	8,18	333,95
355	10,22	31,71	13,87	0,22	1,48	1,48	386,91	415,07	331,25	NA	67,78	210,35	3,1	10,22	67,78	15,07	NA	NA	0	0	0	15,84	53,61	8,08	0,06	1,18	1,42	185,73	143,95	129,41	31,55	70,45	238,44	3,38	15,84	70,45	22,48	NA	NA	0	0	0	1,15	3,57	1,08	0,01	1,31	1,39	341,46
356	-11,11	-11,11	NA	NA	NA	NA	NA	NA	NA	NA	NA	NA	1	-11,11	0	NA	NA	NA	0	NA	0	27,48	43,41	3,15	0,08	0,12	2,04	41,71	0,51	15,14	29,06	0,37	0,58	1,58	27,48	36,71	74,85	2,51	NA	0	0	0	9,4	30,16	2,21	0,03	0,14	0,73	85,73
357	11,16	46,16	6,84	0,07	0,87	1,14	223,09	115,2	144,46	40	0,75	3,11	4,14	36,13	75,82	22,66	1,28	26027	0	15,3	53,22	-8,17	-66,99	-6,34	0,08	0,92	1,03	282,32	181,24	215,69	23,17	0,88	7,2	8,2	13,34	87,8	-3,46	1	NA	0	16,68	90,71	14,46	52,7	8,05	0,19	1,05	1,18	202,68
358	-4,89	-1357,65	-3,31	0,04	0,23	0,23	246,26	2,85	242,34	NA	1	276,42	277,42	-0,13	99,64	7,25	0	NA	0	3,22	34,44	-2,64	114,95	-1,93	0,53	1,66	1,66	266,55	51,09	45,85	NA	1,02	-44,62	-43,62	4,2	102,29	12,59	1,16	NA	0	5,01	29,86	1,25	-360,54	0,64	0,06	1,05	1,05	185,49
359	14,59	16,52	9,47	4,25	7,35	7,37	236,28	84,55	27,27	0,39	0,12	0,13	1,13	15,46	11,67	143,25	6,48	11613	0	0,56	3,72	1,3	1,69	NA	1,27	3,54	3,66	203,5	106,33	46,85	5,95	0,23	0,3	1,3	4,42	23,28	20,28	5,43	NA	0	1,31	22,7	3,34	6,21	NA	0,54	1,8	1,81	179,84
360	14,15	80,13	6,45	0,03	0,85	1,02	166,01	96,51	92,32	20,51	0,82	4,66	5,66	34,97	82,34	27,41	1,04	26956,07	17,3	9,5	36,82	19,21	84,51	8,92	0,12	0,99	1,23	169,1	87,21	85,56	25,33	0,74	3,24	4,4	40,53	73,71	35,05	1,43	7518,91	12,94	7,02	26,45	18,98	85,07	9,9	0,04	0,8	0,97	189,74
361	0,94	2,38	0,82	0,01	1,04	1,23	316,45	167	134,83	34,32	0,6	1,52	2,52	13,14	60,33	6,58	1,44	25587,08	14,52	10,61	69,29	0,86	2,02	0,77	0,01	0,92	1,22	326,41	141,24	146,63	52,57	0,57	1,35	2,35	13,79	57,41	7,55	1,37	NA	9,11	8,28	45,09	1,07	2,64	0,96	0,1	0,84	1,04	325,91
362	7,45	10,28	10,72	2,98	3,63	3,63	523,94	92,3	103,87	NA	0,28	0,38	1,38	7,45	27,54	27,05	NA	NA	7,49	0	0	-73,31	-119,3	-79,77	2,07	2,59	2,59	396,08	79,57	93,88	0	0,39	0,63	1,63	-73,31	38,55	-190,14	NA	NA	14,59	0	0	-91,53	-241,09	-76,54	1,19	1,61	1,61	304,37
363	38,48	100	3,11	0,04	1,63	1,63	29,44	28,47	17,91	NA	0,62	1,6	2,6	251,45	61,52	62,55	NA	NA	0	17,22	84,7	4,43	100	1,83	0,1	0,9	0,9	150,12	112,99	141,9	NA	95,57	2157,66	22,58	31,6	95,57	4,63	0,31	NA	0	11,21	82,87	2,34	16,09	0,28	2,03	0,08	0,08	43,13
364	6,48	17,2	6,93	0,81	1,44	2,28	389,41	23,26	36,91	31,32	0,62	1,65	2,65	40,42	62,31	20,78	1,15	24210,5	49,93	36,31	65,51	2,52	6,5	2,54	1,01	1,33	1,78	367,24	20,35	63,92	28,85	61,22	157,88	2,58	46,27	61,22	14,07	1,2	15774,54	41,18	33,58	59,86	2,91	6,54	2,92	0,91	1,68	2,03	365,08
365	-0,14	-0,14	-0,13	NA	NA	NA	247,04	3,12	NA	145,13	NA	NA	1	-0,14	0	NA	NA	NA	0	0	0	-6,55	-7,03	-0,82	11,78	11,78	14,76	45,32	NA	3,04	9,04	0,07	0,07	1,07	73,8	6,77	-96,76	NA	NA	0	10	77,88	3,44	3,68	0,9	14,34	14,34	15,59	95,49
366	2	2,71	2,32	0,06	2,1	2,8	423,22	217,28	106,59	75,33	0,26	0,36	1,36	15,13	26,41	15,7	2,61	18879,33	0	15,27	69,86	-13,87	-21,04	-11,15	0,05	1,18	1,91	292,72	97,47	86,26	63,53	0,34	0,52	1,52	5,91	34,07	-29,4	1,62	NA	0	15,9	74,32	9,18	12,93	6,28	0,31	1,71	2,2	249,07
367	2,65	-93,8	5,65	0,05	0,21	0,32	776,36	127,31	789,2	84,88	1,03	-36,42	-35,42	8,82	102,82	9,95	-0,04	28377,25	0	13,17	36,72	-0,09	2,93	-0,17	0,13	0,28	0,36	724,33	106,98	736,91	60,73	1,03	-35,27	-34,27	7,59	102,92	7,3	-0,05	NA	0	15,27	48,97	-4,56	-4,78	-9,27	3,31	6,32	7,51	740,06
368	5,06	5,16	13,61	28,65	35,44	35,44	557,39	119,82	14,77	NA	0,02	0,02	1,02	5,06	2,01	328,7	2,76	NA	0,3	0	0	-18,52	-20,56	NA	5,44	6,83	6,83	NA	NA	NA	NA	0,1	0,11	1,11	-18,52	9,89	-118,13	2,78	NA	0	NA	0	-74,95	-90,63	NA	NA	5,78	5,78	NA
369	6,9	8,41	8,52	0,4	0,4	0,4	449,34	NA	56	NA	0,18	0,22	1,22	16,33	17,93	38,51	0,86	NA	0	11,63	33,04	20,25	27,17	6,78	1,94	2,12	2,12	121,79	5,26	30,09	NA	0,25	0,34	1,34	123,71	25,44	141,3	1,59	NA	0	34,61	75,24	20,26	24,56	7,3	4,46	4,46	4,46	131,21
370	10,28	86,08	6,39	0,01	0,57	0,8	226,44	70,34	106,91	29,95	0,88	7,34	8,37	29,21	88,06	21,68	0,74	NA	9,2	11,78	44,55	5,12	27,89	2,95	0,01	0,55	0,83	209,78	65,14	96,32	33,61	0,81	4,43	5,44	27,53	81,47	19,16	0,78	NA	11,86	9,28	33,93	3,76	16,68	1,9	0,02	0,6	0,86	184,13
371	35,55	42,95	29,28	3,97	6,73	6,73	172,15	121,56	44,09	NA	0,17	0,21	1,21	64,28	17,25	206,08	NA	NA	0	23,67	38,16	30,69	36,09	27,79	5,65	6,79	6,79	329,64	54,75	47,99	NA	0,15	0,18	1,18	55,73	14,96	205,16	NA	NA	0	22,68	44,07	-0,8	-0,95	NA	5,56	6,17	6,17	NA
372	29,18	33,5	107,55	0,38	3,04	3,04	1341,5	238,4	89,79	NA	0,13	0,15	1,15	30,86	12,89	250,39	1,17	38059	0	6,17	22,49	0,79	0,97	1,23	0,93	3,42	3,42	563,56	70,38	28,28	0	0,18	0,23	1,23	2,36	18,38	21,19	1,15	NA	0	1,72	16,12	1,57	1,99	NA	0,06	0,59	0,59	2140,72
373	-7,11	-7,11	NA	NA	NA	NA	NA	NA	NA	NA	NA	NA	1	-7,11	0	NA	NA	NA	0	NA	0	25,82	28,05	18,48	11,96	12,59	12,59	260,53	12,8	20,47	NA	0,08	0,09	1,09	30,25	7,95	325	NA	NA	0	2,35	8,66	18,7	62,91	10,63	0,23	0,87	0,87	206,79
374	14,49	16,9	11,48	1,31	3,75	4,18	288,32	64,4	27,05	11,8	0,14	0,17	1,17	40,7	14,25	152,58	1,42	40757,59	0	20,76	45,8	13,94	16,25	11,07	0,93	2,97	3,38	289,13	64,31	32,3	13,3	0,14	0,17	1,17	43,16	14,2	152,94	1,39	13969,86	0	16,37	37,19	22,68	27,23	16,48	1,07	3,09	3,45	264,42
375	14,9	16,9	9,59	7,9	8,43	8,43	180,2	14,39	27,49	NA	0,12	0,13	1,13	14,9	11,86	125,56	NA	NA	0	0	0	-19,71	-24,61	-5,56	5,03	5,03	5,03	102,73	NA	20,21	NA	0,2	0,25	1,25	-17,67	19,89	-99,1	NA	NA	0	0,58	47,91	-3,71	-28,23	-2,46	1,15	1,94	2,22	241,07
376	6,18	14,78	3,72	1,03	1,16	1,45	219	15,54	114,34	33,03	0,6	1,43	2,39	98,66	58,22	21,58	1,86	16059,88	0	55,65	84,83	2,71	6,2	1,45	1,23	1,76	1,8	194,99	48,92	91,32	3,25	0,56	1,28	2,28	96,57	56,22	19,46	3,15	NA	0	36,32	63,2	17,76	28,21	7,97	2,38	3,52	3,52	163,31
377	42,08	73,17	17,74	1,1	2,23	2,34	153,46	72,51	64,39	7,17	0,42	0,74	1,74	61,59	42,5	99	NA	NA	0	5,91	21,11	53,84	86,49	22,02	1,23	2,56	2,64	148,85	73,87	55,51	4,17	0,38	0,61	1,61	73,1	37,75	142,64	NA	NA	0	6,38	24,13	33,4	86,11	17,52	0,5	1,55	1,64	190,94
378	7,24	8,07	2,05	9,39	9,39	9,52	92,16	NA	10,57	1,36	0,1	0,12	1,12	13,25	10,35	69,9	NA	1158	0	1,71	31,52	21,57	24,31	3,53	5,43	6,05	8,86	59,6	4,11	6,65	18,69	0,11	0,13	1,13	39,59	11,28	191,14	NA	NA	0	2,95	38,36	34,26	42,71	8,55	4,96	4,96	5,06	90,89
379	-0,87	-5,72	-0,61	0,77	0,92	1,2	254,62	22,43	148,43	41,87	0,85	5,61	6,61	1,71	84,87	14,33	0,54	NA	0	1,8	15,18	19,84	49,01	6,98	0,49	0,65	1,25	127,96	11,82	75,31	44,99	0,6	1,47	2,47	30,16	59,51	54,8	1,57	NA	0	3,63	19,88	4,39	13,01	1,75	0,29	0,82	1,58	145,5
380	6,18	59,83	5,57	0,29	1,09	1,12	99,92	231,73	290,59	6,82	0,9	8,68	9,68	6,18	89,66	6,9	NA	NA	0	0	0	4,87	55,7	0,57	0,18	1,04	1,05	42,55	32,65	38,09	0,23	0,91	10,43	11,43	13,52	91,25	7,01	1,71	NA	0	0,73	37,34	4,18	32,92	0,45	0,1	1,12	1,12	38,77
381	0,45	0,5	0,51	10,6	10,6	10,6	170,4	NA	38,07	NA	0,09	0,1	1,1	0,45	9,43	4,78	NA	NA	0	0	0	11,18	23,54	4,3	1,9	1,9	1,9	140,12	NA	72,77	NA	52,51	110,58	2,11	127,21	52,51	21,28	NA	NA	0	44,67	88,56	-49,64	-56,13	NA	8,65	8,65	8,65	NA
382	-0,95	-12,89	-1,57	0,11	0,8	2,19	600,82	105,17	152,84	215,14	0,93	12,56	13,56	12,17	92,63	4,51	0,32	9437,32	0	21,65	69,65	-2,22	-43,47	-4,09	0,46	2,43	6,55	669,84	117,3	59,63	245,95	94,88	1857,34	19,57	14,15	94,88	3,16	0,76	NA	0	21,48	56,81	-0,16	-3,15	-0,3	0,45	1,97	6,32	697,49
383	-9,43	-29,03	-6,24	0,24	1,62	1,62	240,92	182,22	132,35	NA	0,68	2,08	3,08	6,51	67,52	-9,97	9,44	NA	0	7,61	113,35	-5,01	-18,04	-2,89	0,09	1,48	1,48	210,1	188,96	136,78	NA	0,72	2,6	3,6	11,59	72,25	-3,8	19,01	NA	0	6,97	76,59	5,47	17,82	NA	0,08	1,55	1,55	218,55
384	38,41	57,8	45,36	0,63	1,04	1,04	147,63	58,16	142,66	NA	0,34	0,5	1,5	38,41	33,55	132,11	1,02	NA	0	0	0	47,32	55,92	45,6	2,97	4,78	4,78	350,71	96,46	53,29	NA	0,15	0,18	1,18	47,32	15,36	372,95	3,18	NA	0	0	0	34,08	34,85	39,53	36,55	38,19	38,19	422,19
385	1,34	2,56	0,97	0,05	0,45	1,88	262,15	32,4	75,34	119,6	0,47	0,9	1,9	58,05	47,41	22,18	1,64	14107,74	2,67	40,84	95,69	7,33	11,59	5,69	0,01	0,35	2	282,61	25,68	39,72	121,24	0,37	0,58	1,58	68,49	36,74	44,97	1,52	NA	12,11	34,87	77,96	2,81	4,72	2,18	0,01	0,39	1,79	283,07
386	14,99	20,1	13,79	1,01	2,51	2,77	334,76	113,37	76,85	20,48	0,25	0,34	1,34	28,01	25,41	61,07	2,1	70003,25	0	11,97	52,05	4,21	5,07	4,48	1,56	3,55	3,81	386,87	118,35	61,26	15,96	0,17	0,2	1,2	20,67	16,94	29,32	2,15	NA	0,02	13,22	80,39	0,43	0,55	0,49	0,31	2,49	2,67	421
387	0,02	0,02	0,06	30,77	30,77	30,77	603,88	NA	36,61	NA	0,03	0,03	1,03	0,02	3,25	0,6	NA	NA	0	0	0	1,69	1,84	9,87	10,06	11,62	11,62	2132	283,24	181,51	NA	0,09	0,09	1,09	1,69	8,61	19,58	NA	NA	0	0	0	-4,81	-5,29	-101,59	9,52	11,08	11,08	7683
388	1,85	28,64	17,62	3,18	5,24	6,79	3469,28	842,53	409,62	644,55	0,94	14,49	15,49	2,93	93,54	1,98	4,67	NA	0	10,29	35,74	7,26	477,93	8,58	2,72	3,21	3,84	429,87	43,95	90,42	56,74	0,98	64,79	65,79	17,95	98,48	14,88	4,25	NA	0	10,04	31,46	12,15	90,44	16,87	0,82	1,16	1,58	505,36
389	7,71	11,72	0,99	1,45	2,22	2,87	34,43	11,67	15,24	10,03	0,34	0,52	1,52	7,71	34,23	22,52	NA	NA	0	0	0	17,15	32,56	3,49	0,78	1,64	2,14	74,02	29,58	34,18	17,12	0,47	0,9	1,9	17,15	47,31	36,26	NA	NA	0	0	0	17,2	27,33	2,93	1,23	2,2	3,75	62,09
390	18,55	20,24	100,52	12,41	12,41	12,41	1972,9	NA	157,25	NA	0,08	0,09	1,09	18,55	8,36	221,86	NA	NA	0	0	0	-2,17	-2,29	-25,81	19,07	19,07	19,07	4323,93	NA	224,31	NA	0,05	0,06	1,06	-2,17	5,25	-41,43	NA	NA	0	0	0	7,48	8,02	55,22	13,95	15,45	15,45	2688,76
391	14,68	17,2	NA	7,68	7,68	7,68	NA	NA	NA	NA	0,15	0,17	1,17	14,68	14,61	100,49	NA	NA	0	NA	0	13,9	14,72	8,1	21,11	21,11	21,11	212,11	NA	9,94	NA	0,06	0,06	1,06	13,9	5,55	250,37	NA	NA	0	0	0	13,33	20,53	19,34	2,91	2,91	2,91	528,07
392	0,97	0,99	1,25	35,56	35,62	39,88	170,06	0,72	11,46	49,51	0,02	0,03	1,03	0,97	2,45	39,37	NA	NA	0	0	0	4,33	5,2	0,74	2,47	3,6	6,73	62,36	10,39	9,17	28,68	0,17	0,2	1,2	74,2	16,66	26,01	NA	NA	0	11,97	73,26	5,71	9,17	1,19	1,58	1,58	2,68	75,54
393	2,84	28,94	0,91	0,04	0,84	0,84	116,61	76,01	95,7	NA	0,9	9,19	10,19	235,33	90,19	7,69	0,37	21311,42	0	74,48	95,52	17,25	64,61	5,56	0,2	0,82	0,82	117,37	45,54	68,3	0,07	0,73	2,75	3,75	252,9	73,3	29,67	0,62	NA	4,87	55,77	65,62	22,52	47,05	9,15	0,69	1,48	1,48	147,88
394	28,78	54,49	123,7	0,76	1	2,12	558,79	171,63	730,12	830,62	0,47	0,89	1,89	28,78	47,18	60,99	NA	NA	0	0	0	24,81	71,15	10,66	0,08	0,63	1,11	156,44	53,5	98,63	48,1	0,65	1,87	2,87	66,26	65,12	49,07	1,25	NA	0	12,66	34,48	23,41	52,43	13,83	0,18	0,92	1,64	215
395	17,19	19,71	3	7,07	7,07	10,05	63,44	NA	6,24	18,88	0,1	0,11	1,15	17,19	12,75	172,86	NA	NA	0	0	0	25,74	31,34	8,8	4,25	4,67	5,6	124,45	9,25	21,99	20,46	0,18	0,22	1,22	68,94	17,87	144,04	NA	NA	0	14,77	92,17	16,48	19,74	6,98	4,39	4,39	6,06	154,07
396	7,13	85,52	1,1	0,23	0,64	0,76	56,13	11,15	27,22	3,41	0,92	10,98	11,99	459,93	91,66	28,38	0,54	12115,26	0	69,82	92,39	-1,21	-39,74	-0,16	0,12	0,28	0,78	47,54	3,4	25,87	12,81	0,97	31,96	32,96	567,84	96,97	17,01	0,26	NA	0	53,1	68,28	1,42	29,02	0,17	0,02	0,14	0,65	42,5
397	0	0	NA	NA	NA	NA	NA	NA	NA	NA	NA	NA	1	0	0	NA	NA	NA	0	NA	NA	6,61	27,01	5,15	1,32	1,32	1,32	283,7	NA	211,9	NA	0,76	3,09	4,09	20,46	75,52	8,75	NA	NA	0	10,8	57,46	-34,84	-326,79	-17,95	1,12	1,12	1,12	187,56
398	6,53	8,21	3,82	1,3	3,77	4,61	213,28	78,28	21,03	26,89	0,21	0,26	1,26	25,86	20,53	54,57	2,76	3597,71	10,26	11,33	158,7	16,84	19,08	7,48	1,31	5,76	5,89	161,77	80,31	13,68	2,33	0,12	0,13	1,13	30,61	11,72	179,4	2,65	NA	2,72	4,54	27,56	9,95	12,49	8,07	0,01	3,37	3,44	295,3
399	24,81	101,15	21,43	0,57	0,63	1,28	314,41	16,01	234,68	150,36	0,75	3,08	4,08	50,42	75,47	32,87	3,1	NA	0	16,56	33,33	3,31	7,03	4,79	0,02	1,07	1,83	527,34	285,37	25,79	208,41	0,53	1,12	2,12	16,29	52,94	8,33	10,87	NA	47,21	13,61	44,75	0,3	0,74	0,29	0,12	1,09	1,71	356,68
400	6,93	8,48	6,5	0,18	3,26	3,83	341,77	151,4	47,79	30,14	0,17	0,2	1,22	28,55	18,31	75,94	2	46109,14	1,15	20,31	56,43	8,99	10,61	6,86	0,21	4,03	5,13	277,92	115,06	32,17	36,15	0,14	0,16	1,18	37,29	13,73	99,85	2,23	27022,46	0,17	17,47	48,65	28,63	58,21	16,87	0,07	1,8	1,93	214,48
401	-35,37	-40,33	NA	8,13	8,13	8,13	NA	NA	NA	NA	0,12	0,14	1,14	-35,37	12,31	-287,4	NA	NA	0	NA	0	38,75	43,56	68,75	9,06	9,06	9,06	645,74	NA	70,47	NA	11,03	12,4	1,12	38,75	11,03	351,21	NA	NA	0	0	0	11,9	12,96	65,37	12,21	12,21	12,21	1999,97
402	-1,9	-10	-3,97	0,11	0,3	0,31	760,2	46,65	581,26	6,59	0,8	4,2	5,26	13,74	80,99	7,28	0,28	13149	1,89	32,67	76,04	0,25	0,99	NA	0,1	0,21	0,22	636,7	45,94	449,76	6,03	0,73	2,89	3,95	19,71	73,14	10,43	0,31	NA	0	24,45	57,8	-2,47	-9,91	NA	0,05	0,17	0,19	572,54
403	-57,94	-115,8	-42,87	7,73	17,49	17,49	203,5	147,67	15,13	NA	0,1	0,19	2	-57,94	49,97	-605,64	NA	NA	0	0	0	46,26	87,15	26,23	1,04	1,44	1,44	206,36	37,87	31,02	0	0,47	0,88	1,88	48,41	46,92	98,6	1,59	NA	31,13	1,22	3,71	3,06	5,48	1,89	0,29	1,7	1,7	225,17
404	4,51	11,66	1,16	1,52	2,01	2,01	93,55	8,15	30,2	NA	0,61	1,59	2,59	57,45	61,35	28,25	1,96	12661	26,02	13,61	65,14	17,19	37,56	5,6	0,48	1,94	1,94	118,48	17,23	50,18	-0,15	0,54	1,18	2,18	60,19	54,22	51,39	3,27	NA	9,24	14	52,53	36,18	46,88	7,97	3,24	4,37	4,35	80,16
405	17,64	43,04	8,39	1,69	1,69	1,7	173,19	NA	100,9	0,27	0,59	1,44	2,44	43,39	59,02	29,88	NA	10950	0	12,25	50,37	21,94	24,43	10,26	9,56	9,87	9,87	170,27	5,42	17,05	NA	10,2	11,36	1,11	24,47	10,2	215	NA	NA	0	1,18	8,76	13,71	15,79	8,9	5,15	5,15	5,15	236,32
406	35,93	85,08	23,76	1,08	1,82	1,83	240,69	63,71	85,79	0,06	0,58	1,37	2,37	37,49	57,77	69,61	1,97	35333	0	1,04	4,34	-1,23	-4,68	-1,02	0,05	1,03	1,07	303,45	170,05	174,32	8	0,74	2,82	3,82	18,31	73,8	12,86	1,1	7348,75	0	16,29	-253,45	17,18	59,1	10,71	0,45	0,87	1,34	226,91
407	2,25	7,84	2,82	0,12	0,54	0,97	457,31	44,46	222,57	97,7	0,6	2,08	3,49	17,88	71,37	18,07	0,68	7769,68	0,88	19,64	129,13	NA	NA	NA	NA	NA	NA	NA	NA	NA	NA	NA	NA	NA	NA	NA	NA	NA	NA	NA	NA	NA	NA	NA	NA	NA	NA	NA	NA
408	0,83	1,14	0,46	0,39	2,44	3,01	202,29	81,2	41,6	23,62	0,27	0,38	1,38	33,86	27,47	24,75	2,09	NA	0	12,97	71,21	1,28	1,61	0,74	1,05	2,27	3,4	209,59	44,04	39,09	43,87	0,21	0,26	1,26	32,13	20,62	32,28	2,24	NA	0	12,64	76,2	0,18	0,24	0,11	1,1	1,86	2,87	227
409	-35,81	5164,49	-11,62	0,01	0,71	0,71	118,14	82,97	69,79	NA	1,01	-145,2	-144,2	-23,06	100,69	-22,71	-0,02	-1767	40,81	4,14	-184,85	NA	NA	NA	NA	NA	NA	NA	NA	NA	NA	NA	NA	NA	NA	NA	NA	NA	NA	NA	NA	NA	NA	NA	NA	NA	NA	NA	NA
410	-10,6	-576,42	-15,02	0	0,13	0,2	516,08	63,04	486,45	34,01	0,98	53,12	54,4	-7,49	98,16	1,21	0,02	39261,83	0	4,41	31,9	-10,05	-493,06	-7,04	0,01	0,22	0,35	254,88	49,08	231,69	29,6	97,36	4775,77	49,05	-6,54	97,36	11,8	0,03	10284,72	0	1,75	10,26	-4,01	-571,14	-1,97	0	0,4	0,5	179
411	0,16	0,24	0,14	0,62	1,26	1,56	303,07	58,87	91,43	27,25	0,32	0,46	1,46	5,14	31,59	41,01	1,34	11698,14	0	4,15	23,85	0,07	0,09	0,05	0,45	1,37	2	259,67	53,39	58,1	36,54	0,23	0,3	1,3	5,37	23,2	51,45	1,4	NA	0	3,79	23,73	0,76	1,25	0,74	0,84	1,3	1,98	355,27
412	38,87	54,52	34,52	3,2	3,47	3,47	271,76	24,66	91,77	NA	0,29	0,4	1,4	43,06	28,7	135,41	NA	NA	0	3,72	7,63	77,44	36,49	32,54	-0,77	-0,89	-0,89	152,95	20,14	-169,72	NA	-112,2	-52,87	0,47	88,05	-112,2	-69,02	NA	NA	0	0	0	11,19	11,82	NA	19,58	20,62	20,62	448,5
413	21,36	-191,82	94,88	1,05	1,13	1,13	1616,5	102,85	1417,53	NA	1,11	-9,98	-8,98	42,46	111,14	19,22	NA	-22385	0	93,67	-32,59	31,84	-1865,82	36,14	1,86	2,94	2,94	413,17	149,34	139,13	NA	1,02	-59,61	-58,61	38,75	101,71	31,3	NA	NA	0	7,85	-8,71	-25,05	-902,17	-14,68	1,41	2,98	2,98	213,35
414	0,93	25,05	0,63	0,02	0,24	0,71	246,39	40,88	144,78	86,72	0,96	25,9	26,9	15,58	96,28	8,27	0,51	20487,69	31,03	9,92	57,13	1,52	30,48	0,97	0,03	0,44	0,7	232,65	67,49	134,06	42,9	0,95	19,1	20,1	18,26	95,03	11,69	0,55	NA	24,48	7,61	62,84	2,29	49,9	2,91	0	0,16	0,35	462,79
415	NA	NA	NA	NA	NA	NA	NA	NA	NA	NA	NA	NA	NA	NA	NA	NA	NA	NA	NA	NA	NA	NA	NA	NA	NA	NA	NA	NA	NA	NA	NA	NA	NA	NA	NA	NA	NA	NA	NA	NA	NA	NA	-2,9	-4,58	-0,68	3,89	4,53	4,97	85,7
416	0,34	0,82	0,24	0,25	0,93	1,16	259,23	98,9	145,85	34,64	0,58	1,39	2,39	32,63	58,12	0,59	1,24	6411,2	0	23	104,84	3,22	12,02	1,93	0,39	0,79	0,8	217,48	62,45	155,13	1,4	0,73	2,73	3,73	21,68	73,2	13,01	0,64	NA	0	7,61	41,02	1,5	9,24	1,28	0,48	0,77	1,11	311,57
417	6,85	13,72	4,13	0,43	0,96	2,32	219,29	49,54	93,2	128,43	0,5	1	2	76,45	50,07	13,85	NA	23470,67	0	41,93	83,15	36,88	49,47	21,26	1	1,52	5,06	209,81	21,57	40,98	144,84	0,25	0,34	1,34	97,83	25,45	144,89	NA	NA	0	25,42	41,05	28,26	43,19	17,2	1,2	1,82	4,74	221,51
418	0,12	0,19	0,03	1,78	2,52	2,52	108,37	30,84	41,72	NA	0,39	0,64	1,64	66,86	39,17	0,29	NA	1972,33	0	19,87	97,65	19,07	37,76	8	0,42	0,92	0,92	152,6	36,46	72,37	0	0,49	0,98	1,98	66,96	49,48	43,47	0,91	NA	0	20,08	60,86	20,38	25,95	6,21	1,41	2,64	2,64	110,88
419	-7,21	-18,2	-2,75	0,05	0,72	0,79	138,64	54,03	81,17	5,56	0,6	1,52	2,52	47,35	60,36	-5,42	0,77	7369,83	0	20,78	93,5	2,42	5,63	0,93	0,02	0,75	0,87	140,57	57,15	78,42	9,91	0,57	1,33	2,33	46,48	57,05	11,3	0,88	NA	0	11,49	54,19	2,11	4,13	0,8	0,25	0,91	1,02	138,08
420	0,66	2,4	0,37	0,32	1,26	3,33	202,71	42,79	45,63	96,1	0,72	2,63	3,63	37,58	72,49	5,31	1,16	11625,41	0,04	20,56	82,5	-0,53	-2,11	-0,3	0,03	0,3	1,38	204,14	30,08	46,59	120,35	0,75	2,94	3,94	35,05	74,61	7,86	1,88	7013,67	45,88	14,14	56,39	0,01	0,03	0	0,02	0,38	1,37	197,21
421	9,55	10,13	36,9	17,62	17,62	17,62	1406,37	NA	77,16	NA	0,06	0,06	1,06	9,55	5,68	168,24	NA	NA	0,13	0	0	8,67	9,16	36,73	18,71	18,71	18,71	1542,69	NA	74,82	NA	0,05	0,06	1,06	8,67	5,34	162,18	NA	NA	0,44	0	0	5,75	6,85	28,76	6,25	6,25	6,25	1820,77
422	-73,61	16,6	-41,56	0,04	0,11	0,13	205,53	27,43	1103,59	23,34	5,43	-1,23	-0,23	-73,56	543,33	-12,42	-16,75	NA	0	0,03	-0,09	8,88	-3,95	5,18	0,05	0,21	0,28	212,5	113,55	682,09	44,5	3,25	-1,44	-0,44	22,09	324,83	4,06	-23,27	NA	0	5,63	31,23	29,11	61,58	7,48	0,96	1,74	1,76	93,58
423	-3,44	-154,82	-0,5	0,23	1,02	1,02	53,32	41,07	51,53	0,01	0,98	43,98	44,98	93,58	97,78	-3,52	NA	9799,83	0	14,21	108,58	5,62	76,75	0,91	0,41	1,08	1,08	59,07	36,42	54,08	0,01	0,93	12,66	13,66	129,17	92,68	6,06	NA	NA	0	14,46	70,48	0,34	8,59	NA	0,68	0,98	1,06	125,74
424	11,96	12,15	12,12	64,85	68,49	68,49	368,62	18,88	5,18	NA	0,01	0,01	1,02	30,08	1,55	813,64	NA	927,5	0	18,34	58,44	19,78	21,26	NA	13,52	14,3	14,3	553,51	29,42	37,47	NA	0,07	0,07	1,07	28,62	6,91	286,3	NA	NA	0	9,92	18,37	18,78	19,83	NA	18,52	19,02	19,02	671,89
425	2,54	2,99	0,68	4,98	6,33	6,59	97,78	19,87	14,67	3,87	0,15	0,18	1,18	2,54	15,17	16,74	NA	NA	0	0	0	-3,89	-17,8	-1,67	0,4	0,76	1,28	156,77	44,71	121,18	62,38	0,78	3,58	4,58	1,01	78,16	-4,98	NA	NA	0	2,11	160,16	-37,24	150,66	-23,2	0,07	0,24	0,54	226,79
426	2,37	11,19	1,07	0,04	0,87	1,18	165,1	79,23	95,86	29,71	0,79	3,73	4,73	30,09	78,86	4,17	1,35	7384	0	12,57	80,95	0,41	3,02	0,26	0,06	0,5	0,65	227,52	75,3	127,28	26,1	0,86	6,29	7,29	24,32	86,28	2,79	0,48	NA	19,6	11,17	60,7	1,82	12,05	1,23	0,02	0,45	0,5	246,7
427	0,52	42,32	0,13	-0,01	0,82	0,84	92,64	66,96	81,49	2,05	0,99	80,09	81,12	4,08	98,77	8,33	0,47	14134,11	8,3	0,91	32,2	0,09	2,31	0,02	0,09	0,98	1,05	89,78	60,4	68,18	4,68	0,95	23,58	24,94	4,66	94,54	6,96	1,11	7140,71	11,07	0,81	32,05	-3,7	-601,03	-0,73	0,14	1	1,13	72,18
428	28,38	32,6	20,99	6,89	7,85	7,86	269,19	29,08	30,14	0,14	0,13	0,15	1,15	30,18	12,95	279,02	8,06	NA	0	1,33	3,73	22,91	31,29	29,57	2,79	4,11	4,11	469,83	107,56	81,43	0,14	0,27	0,37	1,37	24,06	26,79	101,43	2,94	NA	0	1,49	3,15	15,47	17,58	31,73	8,84	9,63	9,71	746,37
429	-0,6	-2,53	-3,03	0,12	0,35	0,82	1823,38	77,63	249,55	162,11	0,76	3,19	4,19	0,8	76,11	3,48	0,96	46084	61,79	7,03	44,24	3,91	14,17	20,95	0,24	0,65	0,98	1951,14	162,42	293,02	128,45	0,72	2,63	3,63	6,68	72,42	12,91	0,99	NA	56,28	10,59	-352,1	3,02	9,42	22,54	0,32	0,76	1,14	2715,91
430	0,25	0,37	0,31	0,03	0,6	1,27	449,01	77,16	95,88	91,23	0,31	0,45	1,45	4,06	31,06	8,81	1,13	2826,45	9,32	4,69	176,74	0,36	0,47	0,48	0,11	0,82	1,42	475,57	72,4	56,35	62,14	0,23	0,3	1,3	3,95	23,26	14,09	1,14	4525,19	11,1	3,43	33,47	0,33	0,38	0,56	0,33	0,69	1,82	626,24
431	-11,14	35,49	-3,81	0,39	1,24	1,72	124,36	28,33	21,66	15,96	1,31	-4,19	-3,19	16,79	131,39	5,85	-0,59	NA	9,41	6,97	61,33	-22,75	-34,98	-9,22	0,14	0,72	1,38	147,47	19,64	27,74	22,23	0,35	0,54	1,54	1,1	34,98	-22,1	0,96	NA	4,14	7,07	129,16	-20,45	-53,74	-8,1	0,29	0,66	1,1	144,19
432	-3,7	-9,29	-1,14	0,13	0,88	0,9	111,88	49,58	66,4	1,8	0,6	1,51	2,51	15,15	60,16	25,73	0,88	21000	0	5,79	49,15	-5,29	-17,16	-2,07	0,18	1,11	1,14	142,8	90,5	97,54	2,85	0,69	2,25	3,25	10,95	69,19	21,14	1,44	NA	0	6,37	29,76	9,91	21,16	2,46	1,07	1,36	1,36	90,5
433	0	0	0	1,34	2,8	3,09	284,39	112,26	76,82	22,43	0,28	0,4	1,4	24,68	28,34	5,06	4,7	9483	0	19,28	97,71	6,78	8,94	4,86	1,95	3,32	3,57	260,96	81,81	59,62	14,8	0,24	0,32	1,32	24,25	24,17	38,45	4,41	NA	0	8,89	47,86	1,23	1,72	0,84	1,95	3,25	3,28	248,9
434	23,57	84,49	13,64	0,23	0,7	0,7	210,67	33,46	57,07	NA	0,72	2,59	3,59	48,57	72,11	34,75	0,87	5971,86	9,5	14,47	43,4	2,46	22,28	3,31	1,02	1,22	1,22	489,32	30,67	142,7	NA	0,87	7,87	9,06	14,6	86,84	13,28	1,08	NA	57,35	11,47	28,82	2,27	19,62	2,23	0,68	1,02	1,02	357,86
435	-4,61	-5,65	-5,18	3,99	4,56	5,35	408,91	34,04	37,07	47,78	0,18	0,22	1,22	45,97	18,36	-2,01	4,05	8879,29	5,68	56,82	91,6	0,65	0,76	0,69	5,08	6,52	7,69	386,75	57,12	40,47	47,25	0,15	0,17	1,17	53,33	14,69	32,37	4,7	6105,03	0	40,42	63,19	1,79	2,06	1,83	6,18	8,37	9,71	372,57
436	0,29	1,63	5,34	0,02	0,73	0,81	6680,11	2589,12	3617,68	268,48	0,55	3,07	5,61	3,66	82,18	21,49	0,32	27139,75	0	61,91	60,52	-14,82	-42,46	-107,56	0,02	0,28	0,59	2641,55	376,92	1419,46	439,22	0,65	1,86	2,86	-7,46	65,09	112,24	0,67	NA	0	53,4	61,34	0,13	0,32	1,13	0,53	0,54	4,77	3270,03
437	5,71	20,04	3,22	0,39	0,68	0,91	205,45	41,87	98,29	33,14	0,72	2,51	3,51	30,27	71,53	25,21	0,83	7700,7	23,1	13,87	65,42	8,29	24,67	5,83	0,45	0,81	1,14	255,76	59,08	130,76	56,14	0,66	1,97	2,97	31,94	66,38	23,35	1,45	NA	14,52	11,49	40,23	8,9	19,63	5,24	0,47	1,06	1,44	214,19
438	15,84	19,54	16,16	11,47	12,35	12,35	371,34	26,05	29,71	NA	0,19	0,23	1,23	60,35	18,92	84,09	2012,17	39133,67	0	45,41	66,76	7,25	8,75	NA	17,4	20,53	20,53	399,78	60,38	19,24	NA	0,17	0,21	1,21	58,35	17,16	42,46	NA	NA	0	40,75	59,93	5,23	6,15	NA	20,62	23,75	23,75	411,2
439	7,96	93,66	2,06	0,14	1,11	1,11	94,3	78,7	80,97	NA	0,91	10,7	11,77	71,34	91,5	9,55	2,62	32046,75	0	16,42	86,56	1,71	13,38	0,53	0,1	1,15	1,15	113,7	98,92	94,56	0	0,87	6,83	7,83	69,03	87,23	3,03	3,99	NA	0	21,03	93,99	-9,9	-69,02	-2,99	0,31	1,2	1,2	109,75
440	-5,89	-5,89	-155,31	NA	NA	NA	5460,64	9410,28	NA	NA	NA	NA	1	-5,89	0	NA	NA	NA	0	0	0	23,19	24,96	44,42	0,76	14,11	14,11	697,13	652,11	48,85	NA	0,07	0,08	1,08	23,19	7,09	327,29	NA	NA	0	0	0	16,82	17,88	51,66	8,43	16,97	16,97	1117,8
441	0,06	0,06	0,4	20,98	21,61	21,61	628,92	71,52	114,24	NA	0,05	0,05	1,05	0,06	4,54	1,26	NA	NA	0	0	0	-12,98	-14,41	-9,8	10,11	10,11	10,11	274,73	NA	26,87	NA	0,1	0,11	1,11	-12,98	9,89	-131,25	NA	NA	0	0	0	-374,44	-717,38	-49,21	1,62	2,09	2,09	47,83
442	18,19	30,83	9,41	0,55	1,52	2,2	188,31	69,29	73,93	51,48	0,41	0,69	1,69	48,25	41	48,66	4,78	30532,5	0	15,55	48,88	22,84	34,34	NA	0,8	1,86	2,72	200,38	64,74	62,41	53,29	0,33	0,5	1,5	48,82	33,48	79,38	4,78	9375,53	0	10,26	30,78	17,62	24,64	NA	1	2,05	2,96	223,19
443	1,16	5,89	0,46	0,02	0,87	1,25	145,02	56,57	38,43	25,4	0,75	3,81	5,07	14,15	80,29	8,95	0,95	16807,02	35,91	5,18	61,67	1,3	6,33	0,55	0,01	0,8	1,19	155,36	59,67	40,72	30,14	0,76	3,71	4,88	15,65	76,06	9,34	0,77	8033,28	31,87	4,41	47,79	3,53	14,22	1,54	0,02	0,94	1,23	158,49
444	16,9	57,61	16,94	0,34	0,57	0,65	364,95	57,43	248,36	19,48	0,71	2,41	3,41	39,02	70,67	36,58	0,54	NA	0	22,18	44,31	4,4	14,4	4,92	0,97	1,42	1,78	407,41	35,21	77,12	27,62	0,69	2,27	3,27	28,77	69,45	20,96	1,21	NA	0	19,73	42,6	5,34	14,27	5,55	1,36	1,48	2,13	377,99
445	15,08	29,61	2,76	0,47	2,11	2,11	66,55	51,24	31,18	NA	0,49	0,96	1,96	15,08	49,07	30,74	NA	NA	0	0	0	17,38	47,16	5,11	0,13	1,14	1,15	106,93	55,23	54,44	0,12	0,63	1,71	2,71	17,38	63,14	39,23	1,17	NA	0	0	0	40,12	46,19	8,76	1,8	5,15	5,16	79,44
446	0,28	0,45	0,43	0,18	0,77	2,49	546,84	107,63	181,54	316,55	0,36	0,57	1,57	15,34	36,39	5,2	4,04	10634,71	0	22,62	71,67	0,63	1,02	1,17	0,12	0,44	2,36	679,18	77,71	244,59	469,72	0,39	0,63	1,63	15,52	38,65	4,94	4,45	NA	0	27,79	77,79	0,69	1,18	1,31	0,59	2,19	10,23	693,31
447	-24,19	-182,95	-15,61	0,09	0,33	1,11	234,94	31,82	131,64	104,19	0,87	6,56	7,56	-22,51	86,78	11,6	1,14	NA	0	1,08	9,34	-7,17	-157,48	-4	0,13	0,61	1,66	203,27	56,05	116,13	122,62	0,95	20,96	21,96	-5,7	95,45	23,28	10,67	NA	0	0,82	4,28	-2,28	-1135,29	-1,34	0,11	0,69	1,69	213,88
448	5,27	12,33	3,74	0,01	0,32	1,04	258,41	42,26	56,59	101,09	0,57	1,34	2,34	25,39	57,27	22,46	1,04	29030,87	33,89	14,28	56,36	8,49	15,71	5,18	0,02	0,41	1,29	221,84	36,81	51,63	87,01	0,46	0,85	1,85	32,06	45,91	38,42	1,29	12582,61	21,06	10,3	37,76	3,9	13,37	3,32	0	0,42	0,94	309,48
449	11,73	56,58	4,47	1,41	1,92	1,92	138,8	36,44	71,45	0	0,53	2,56	4,82	18,12	79,26	22,07	NA	167886	0	2,43	28,91	11,98	38,92	5,11	1,86	2,32	2,32	155,21	30,43	66,28	0	0,46	1,51	3,25	23,84	46,38	25,83	NA	NA	0	4,06	32,71	18,64	34,2	6,68	1,71	3,76	3,91	130,51
450	26,53	69,35	21	0,13	0,69	1	288,2	88,52	146,4	51,66	0,62	1,61	2,61	45,53	61,75	57,12	0,99	56528,75	9,47	15,05	29,92	31,04	43,62	22,07	0,29	1,33	1,94	258,84	71,95	60,08	43,78	0,29	0,41	1,41	51,96	28,84	137,6	1,54	13252,79	4,25	10,94	21,83	35,98	44,83	23,35	0,42	2,16	3,03	236,21
451	0,32	0,34	13,71	18,27	18,27	18,27	15685,76	NA	849,19	NA	0,05	0,06	1,06	0,32	5,47	5,81	NA	NA	0	0	0	-2,59	-2,59	NA	NA	NA	NA	NA	NA	NA	NA	NA	NA	1	-2,59	0	NA	NA	NA	0	NA	0	-2,67	-2,67	NA	NA	NA	NA	NA
452	8,99	73,51	2,72	0,07	0,32	1,28	110,08	12,02	72,6	70,9	0,88	7,18	8,18	45,75	87,77	15,69	1,78	21156,37	0	11,12	76,26	15,05	55,87	3,69	0,33	0,59	1,7	89,2	7,09	44,07	48,98	0,73	2,71	3,71	56,09	73,07	26,96	2,88	12711,2	0	7,21	42,6	-0,24	-1,07	-0,08	0,13	0,43	1,51	117,09
453	-2,03	-3,77	-62584,48	4,26	4,66	4,66	11217939,02	180687,72	451634,9	0	0,46	0,86	1,86	-1,21	46,1	-3,98	1,18	-19434	41,96	25345,86	-126,07	-19,23	-54,23	-112,79	0,45	1,07	1,23	2134,68	74,13	118,65	18,46	64,53	181,95	2,82	-14,47	64,53	-17,53	1,01	NA	58,77	20,42	-65,29	-5,82	-22,65	-16,98	1,73	2,24	2,43	1061,68
454	1,47	54,58	5,6	0,1	0,19	0,19	1387,08	72,18	785,14	NA	0,97	36,13	37,13	1,91	97,31	15	0,48	NA	0	1,67	2,47	12,21	85,06	NA	0,13	0,34	0,34	823,57	111,32	522,17	NA	0,86	5,97	6,97	12,23	85,64	30,3	0,46	NA	0	0,03	0,05	9,12	35,85	NA	0,22	0,35	0,35	652,2
455	2,69	10,55	1,94	0,89	1,03	1,34	262,14	24,19	166,81	51,16	0,75	2,92	3,92	2,85	74,5	4,4	2,55	NA	10,16	0,12	-0,9	7,19	25,75	NA	0,9	1,11	1,27	381,93	56,77	254,43	44,28	0,72	2,58	3,58	7,27	72,07	13,95	3,28	NA	4,71	0	0	10,66	34,99	NA	0,96	1,35	1,38	578,11
456	20,97	121,59	24,79	0,27	0,29	0,55	430,24	6,3	352,12	94,42	0,83	4,8	5,8	20,97	82,75	43,49	0,32	NA	0	0	0	-39,13	370,67	-65,75	0	0	0,33	611,6	0,2	668,74	218,83	1,11	-10,47	-9,47	-39,13	110,56	-12,89	-0,17	NA	0	0	0	13,82	158,45	8,38	0,01	0,01	0,31	220,73
457	0,83	93,57	0,32	0,29	0,46	1,52	139,52	15,38	90,98	97,22	0,99	111,21	112,21	0,83	99,11	0,86	2982,74	NA	0	0	0	2,01	14,66	0,81	0,2	0,46	1,35	146,45	23,84	93,61	83,7	0,86	6,28	7,28	2,01	86,27	2,36	2,81	NA	0	0	0	0,83	12,89	1,03	0,26	0,77	1,06	454,1
458	10,67	24,13	2,74	0,64	0,75	0,75	93,35	5,58	50,98	NA	0,56	1,26	2,26	46,22	55,78	69,21	0,76	14079	0	9,12	39,74	-144,82	431,16	NA	0,14	0,18	0,18	5694,78	339,3	7449,3	NA	1,34	-3,98	-2,98	-127,18	133,59	-55,81	-0,43	NA	0	238	-77,4	47,04	153,56	NA	1,37	1,4	1,4	889,51
459	9,55	13,57	3,14	1,56	1,95	3,42	119,55	13,64	34,52	51,6	0,3	0,42	1,42	44,42	29,6	32,27	NA	3719	0	11,45	62,52	-0,6	-0,9	-0,39	1,37	1,71	2,99	235,09	26,6	77,89	99,04	33,88	51,25	1,51	-0,6	33,88	-1,76	NA	NA	0	0	0	-6,91	-9,59	-5,32	2,03	2,34	3,65	280,15
460	-4,83	-50,23	-0,99	0,03	1,1	1,1	74,75	62,76	42,07	NA	0,9	9,4	10,4	148,77	90,39	7,07	1,32	NA	22,75	31,54	96,16	13,55	73,98	4,04	0,31	1,23	1,23	108,57	78,65	59,15	NA	0,82	4,46	5,46	106,25	81,68	21,47	8,43	NA	24,54	27,65	77,27	12,71	37,48	4,12	0,77	1,53	1,53	118,03
461	-13,53	-14,39	-10,73	17,97	17,97	17,97	281,7	NA	8,48	NA	0,03	0,03	1,06	-13,53	6	9,42	2,03	NA	0	0	0	-1,58	-1,94	-0,69	3,44	3,9	3,9	158,7	13,21	29,1	NA	0,19	0,23	1,23	-1,58	18,54	63,22	2,94	NA	0	0	0	2,23	2,77	1,63	0,21	0,4	0,4	266,02
462	-96,61	-179,82	-115,46	1,1	1,21	1,32	435	20,37	9,75	23,8	0,46	0,86	1,86	-87,46	46,27	-194,72	1,39	NA	44,01	10,94	84,16	1,04	15,22	0,87	0,22	0,17	0,39	304,81	-10,72	79,16	49,4	0,93	13,69	14,69	14,26	93,19	12,56	0,33	NA	49,96	11,08	80,08	2,6	41,59	3,47	0,44	0,51	0,76	485
463	-2,45	-2,52	-3,67	-1,61	4,1	10,49	545,04	32,66	5,73	37,13	0,03	0,03	1,03	11,89	2,8	-87,43	1,11	8367,25	0	21,48	105,9	-2,31	-2,72	-3,16	0,38	0,8	1,51	498,74	18,1	43,68	31,18	0,15	0,18	1,18	10,49	15,17	-15,21	1,04	NA	0	12,15	72,54	0,73	0,84	1,26	0,45	0,94	1,44	627,51
464	6,02	8,37	4,46	0,82	2,32	3,04	269,46	99,15	66,24	48,88	0,28	0,39	1,39	41,71	28,06	31,68	3,04	30970,87	0	26,42	76,26	10,3	15,46	5,95	0,51	2,02	2,56	210,27	94,35	62,59	33,6	0,33	0,5	1,5	48,02	33,38	39,28	2,99	19407,02	0	15,98	51,07	3,25	5,68	2,06	0,39	1,48	1,97	230,54
465	59,88	95,16	23,66	0,99	2,31	2,31	143,83	69,15	52,31	NA	0,37	0,59	1,59	67,56	37,08	161,48	4,67	38966	0	3,04	8,92	12,09	86,84	NA	0,84	1,04	1,04	107,21	18,54	90,95	NA	0,86	6,18	7,18	23,22	86,07	15,71	1,36	NA	0	2,43	28,86	37,45	93,65	NA	0,8	1,41	1,41	243,57
466	0,19	1,32	0,07	0,2	0,78	0,78	138,99	54,43	93,68	NA	0,85	5,84	6,84	22,28	85,37	13,75	0,68	15669	17,23	8,43	52,44	-14,99	493,49	-7	0,26	0,7	0,7	169,94	69,53	159,26	NA	1,03	-33,93	-32,93	22,12	103,04	-5,8	0,15	NA	8,13	17,32	84,05	21,36	111,43	8,51	0,72	0,94	0,94	145,02
467	0	0	NA	NA	NA	NA	NA	NA	NA	NA	NA	NA	1	0	0	NA	NA	NA	0	NA	NA	-80,08	300,56	-749,3	0,3	0,39	0,39	3405,95	388,44	4266	NA	126,64	-475,33	-3,75	-80,08	126,64	-62,08	-0,52	NA	0	0	0	64,4	220,03	21,65	0,72	0,79	0,79	122,36
468	29,8	51,91	6,46	1,09	2,35	2,35	78,91	41,7	33,24	NA	0,43	0,74	1,74	29,8	42,59	69,97	NA	NA	0	0	0	35,29	35,44	32,39	2,82	233,34	233,34	334,08	326,42	1,42	0	0	0	1	35,29	0,43	8235,06	NA	NA	0	0	0	69,36	69,36	70,05	NA	NA	NA	367,6
469	-5,01	-11,53	-7,54	0,64	0,66	0,71	388,02	5,62	0,98	16,72	0,57	1,3	2,3	-4,8	56,52	14,19	0,84	NA	56,34	0,32	2,08	-121,73	-567,18	-108,61	0,49	0,53	0,56	324,76	11,86	-28,46	7,37	78,54	365,91	4,66	-115,99	78,54	-107,05	0,26	NA	86,97	3,19	-10,14	77,1	100	5,67	32,68	25,97	24,91	26,79
470	1,18	1,91	0,4	0,32	1,17	1,74	122,82	37,52	43,51	26,1	0,38	0,62	1,62	46,94	38,43	14,84	1,75	39210,57	0,91	15,44	84,66	0,2	0,27	0,09	0,91	1,28	2,48	168,73	14,25	38,81	46,94	0,25	0,34	1,34	38,75	25,12	19,2	1,85	NA	0,07	12,72	59,89	-0,91	-1,26	-0,46	0,9	1,29	2,43	182,26
471	106,76	3620,08	16,99	0,4	1,04	1,04	57,91	29,15	54,1	0,04	0,97	32,91	33,91	173,5	97,05	110,01	NA	16343	0	10,62	36,9	-131,47	102,43	-29,55	0,19	0,44	0,44	81,82	27,65	182,12	0,24	2,28	-1,78	-0,78	-55,52	228,34	-57,57	NA	NA	0	17,07	-174,99	-41,94	26,15	-8,47	0,06	0,39	0,39	73,54
472	-32,63	-682,07	-7,5	0,05	0,42	1,09	83,62	22,31	58,36	41,61	0,95	19,9	20,9	97,84	95,22	-21,8	0,31	7466,6	3,1	29,97	113,67	-14,74	141,64	-3,61	0,11	0,53	0,86	89,03	37,53	89,69	30,06	1,1	-10,61	-9,61	88,24	110,41	-7,85	-1,03	NA	0,18	17,74	67,79	0,17	-3,71	0,04	0,22	0,7	1,01	79,09
473	-6,11	1348,59	NA	0,07	0,13	0,13	NA	NA	NA	NA	1	-221,69	-220,69	-6,11	100,45	-1,55	-0,01	NA	0	NA	0	NA	NA	NA	NA	NA	NA	NA	NA	NA	NA	NA	NA	NA	NA	NA	NA	NA	NA	NA	NA	NA	NA	NA	NA	NA	NA	NA	NA
474	6,16	10,39	2,79	0,33	1,12	1,5	164,68	49,66	58,59	24,96	0,41	0,69	1,69	47,86	40,72	34,55	1,46	15966,23	3,49	18,87	74,93	0,29	0,51	0,14	0,09	0,92	1,49	179,17	60,37	73,63	41,8	0,43	0,76	1,76	45,23	43,16	14,32	1,5	10298	0	15,74	61,68	-1,11	-2,21	-0,55	0,24	0,95	1,5	181,79
475	2,86	3,13	1,4	4,27	4,51	4,51	177,73	3,26	14,01	NA	0,09	0,09	1,09	71,27	8,54	82,46	1,47	6498	0	33,4	85,07	2	2,93	1,18	1,13	3,2	3,2	214,41	137,12	66,36	NA	31,7	46,42	1,46	60,96	31,7	34,96	NA	NA	0	34,73	77,14	26,14	29,08	37,38	2,81	10,89	10,89	520,55
476	4,66	16,61	5,19	0,32	1,39	1,39	112,55	308,44	288,73	NA	0,72	2,57	3,57	4,66	71,97	6,47	NA	NA	0	0	0	-47,84	-55,58	-17,85	7,19	7,19	7,19	135,8	NA	18,69	NA	0,14	0,16	1,16	-47,84	13,92	-343,82	NA	NA	0	0	0	48,21	52,62	21,4	12,08	11,95	11,95	161,56
477	19,82	69,22	6,62	0,3	0,87	1,45	121,61	38,96	69,67	41,12	0,6	2,11	3,49	57,92	71,37	39,53	2,11	31941,63	0	12,73	54,35	12,08	44,76	4,66	0,15	0,86	1,47	140,33	58,57	84,18	51,98	0,63	2,32	3,7	43,95	62,62	23,84	2,87	12477,2	0	8,47	42,03	6,01	24,42	1,9	0,16	0,78	1,38	115,3
478	3,73	5,99	2,5	0,4	1,21	1,62	244,3	74,38	90,92	37,09	0,38	0,61	1,61	8,93	37,73	31,5	1,6	126349,1	0	3,49	18,98	3,03	4,82	2,12	0,61	2,11	2,52	254,23	100,21	69,78	29,27	0,37	0,59	1,59	6,37	37,09	30,81	2,43	12383,67	0	1,62	8,38	4,3	5,94	2,9	0,94	3,14	3,67	245,85
479	23,1	25,36	NA	14,09	14,51	14,51	493,31	28,14	67,63	NA	0,09	0,1	1,1	23,1	8,93	258,6	NA	NA	0	0	0	12,75	25,6	8,27	3,01	3,89	3,93	236,2	52,16	59,11	2,62	0,28	0,56	2,01	40,43	27,81	45,85	NA	NA	0	13,03	50,73	-55,42	-101,25	-15,87	4,58	4,73	4,79	104,22
480	0	0	NA	NA	NA	NA	NA	NA	NA	NA	NA	NA	1	0	0	NA	NA	NA	0	NA	NA	3,46	3,85	21,39	10	10	10	2249,4	NA	222,55	NA	0,1	0,11	1,11	3,46	10	34,6	NA	NA	0	0	0	32,58	35,4	32,65	12,52	12,55	12,55	364,79
481	38,66	52,62	18,69	1,7	3,58	3,65	175,97	73,88	40,77	2,98	0,27	0,36	1,36	44,83	26,54	169,42	5,38	460090,6	0	2,99	9,57	34,38	52,17	18,63	1,07	2,35	2,39	197,25	73,39	61,17	2,63	0,34	0,52	1,52	39,74	34,1	119,01	10,96	33011,2	0	2,24	7,47	26,14	49,9	18,15	1,12	1,81	1,83	252,69
482	-2,91	-8,23	-1,83	0,22	1,05	1,11	228,74	54,75	40,59	3,96	0,65	1,83	2,83	42,62	64,68	34,62	1,03	14216,42	34,55	28,61	63,11	2,42	5,27	1,82	0,07	1,11	1,15	273,05	62,13	25,81	2,48	0,54	1,18	2,18	44,57	54,03	29,38	1,04	NA	39,18	22,4	48,58	1,13	2,33	0,93	0,15	0,76	0,87	299,91
483	-0,83	-3,21	-0,36	0,6	0,78	0,81	157,06	16,37	92,68	2,78	0,74	2,88	3,88	74,89	74,21	23,97	0,78	11398,86	0	32,67	73,78	8,18	11,53	2,65	0,89	1,46	1,55	117,75	18,44	32,22	2,95	0,29	0,41	1,41	117,81	29,02	84,57	1,27	NA	0	35,46	75,66	30,84	39,73	13,07	2,28	2,75	2,75	154,32
484	26,44	280,66	11,4	0,21	0,76	1,06	156,93	72,63	131,84	40,47	0,87	9,27	10,61	54,82	90,58	33,65	1,26	13563,5	0	12,23	46,63	1,74	25,07	0,54	0,16	1,05	1,07	113,63	76,64	86,79	1,62	0,92	13,27	14,39	65,42	92,24	4,84	1,12	NA	12,62	14,1	60,9	19,01	82,92	6,45	0,1	1,29	1,37	123,52
485	1,26	2,57	0,8	0,34	1,53	1,75	230,58	132,86	106,95	25,19	0,5	1,02	2,04	41,82	50,9	10,22	3,79	33445,14	2,06	25,69	84,48	5,01	12,27	2,91	0,4	1,55	1,6	211,89	138,59	66,54	6,3	58,27	142,81	2,45	34,87	58,27	13,48	5,37	20831,68	25,46	12,69	54,61	11,84	39,27	4,68	0,82	1,34	1,39	143,92
486	-6,15	-599,3	-16,81	0,38	0,88	1,31	715,76	267,86	539,03	233,15	0,99	96,4	97,4	8,64	98,97	-3,94	0,04	3508,67	0	40,41	97,87	68,35	99,43	45,33	0,08	1,03	1,39	241,41	71,53	74,62	26,4	0,31	0,45	1,45	84,01	31,25	235,44	1,21	NA	0	10,38	15,62	42,16	45,18	38,76	5,57	7,15	8,96	334,63
487	17,75	21,4	8,8	7,25	7,26	7,26	180,42	0,23	24,14	NA	0,17	0,2	1,21	133,08	17,07	183,7	NA	10970	0	57,17	74,53	15,31	19,14	9,79	6,82	7,05	7,05	232,69	7,49	32,66	NA	0,2	0,25	1,25	102,52	20	103,48	NA	NA	0	55,75	73,88	-31,15	-73,24	-24,15	1,78	1,85	1,85	282,16
488	5,29	6,63	4,51	1,21	4,13	4,24	310,08	160,82	54,94	6,12	0,2	0,25	1,25	20,29	20,12	69,54	3,44	NA	0	12,77	40,81	-1,23	-3,29	-0,69	0,21	1,23	1,25	203,36	121,9	119,48	2,18	0,63	1,68	2,68	16,45	62,63	9,16	1,56	NA	0	9,88	39,83	2,31	6,35	1,66	0,23	1,07	1,27	261,5
489	13,98	89,43	7,32	-0,18	0,16	0,2	190,57	53,04	155,13	6,67	0,84	5,39	6,4	54,15	84,37	30,19	0,19	30084,5	0	21,03	58,33	13,94	89,71	7,36	-0,01	0,36	0,42	192,13	58,61	158,13	8,63	0,84	5,43	6,44	50,43	84,36	36,54	0,24	NA	0	13,98	37,64	-1,17	-208,51	-0,86	0,01	0,26	0,35	266,75
490	7,02	18,28	3,23	0,14	1,17	1,29	167,64	91,19	60,18	11,52	0,61	1,6	2,6	77,77	61,58	29,35	1,5	45139,31	23,26	32,58	74,36	5,36	15,66	3,01	0,06	0,85	0,93	204,03	101,83	61,97	11,61	0,66	1,92	2,92	64,06	65,7	21,66	0,89	NA	33,73	24,92	56,07	3,62	10,53	2,04	0,21	0,87	1	205,47
491	12,05	26,06	4,56	0,73	1,34	1,75	137,83	41,44	67,77	27,94	0,54	1,16	2,16	45,12	53,77	38,05	3,94	17150,86	0	12,52	56,81	20	36,85	7,7	0,93	1,48	1,83	140,1	33,92	61,04	21,07	45,66	84,12	1,84	51,07	45,66	50	2,87	NA	0	8,62	37,31	24,52	36,55	9,42	1,37	2,07	2,63	139,85
492	1,18	7,31	0,87	0,42	1,13	1,5	266,6	47,71	45,43	25,47	0,84	5,18	6,18	19,43	83,81	9,49	1,21	10115,43	28,01	13,36	77,95	0,48	3,06	0,33	0,09	0,85	1,26	252,17	49,09	48,3	26,32	0,84	5,35	6,35	21,78	84,25	7,98	1,1	NA	21,74	14,76	81,39	2,24	13,8	1,5	0,24	1,05	1,31	243,49
493	2,36	4,83	1,95	0,1	0,75	1,77	300,91	97,87	149,29	153,17	0,51	1,04	2,04	20,14	51,03	7,36	4,59	15308,93	0	14,7	83,04	1,53	2,75	0,96	0,01	0,77	2,08	227,08	73,25	96,46	126,39	0,44	0,79	1,79	23,06	44,17	8,65	5,65	8955,99	0	9,85	65,78	0,98	1,84	0,53	0	0,99	2,03	198,19
494	7,9	23,58	NA	0,38	1,5	1,5	276,87	NA	321,78	NA	0,67	1,99	2,99	7,9	66,5	11,88	NA	NA	0	0	0	20,67	31,03	38,23	1,38	2,99	2,99	673,26	360	222,36	NA	33,39	50,14	1,5	20,67	33,39	61,9	NA	NA	0	0	0	45,22	51,83	78	7,84	7,84	7,84	627,9
495	4,77	22,26	1,44	0,71	1,3	1,3	109,44	49,09	82,53	NA	0,79	3,66	4,66	108,35	78,56	6,08	NA	6853,33	0	31,14	105,69	-12,25	-300,8	-3,18	0,03	1,11	1,11	94,41	90,59	83,9	NA	95,93	2354,79	24,55	107,54	95,93	-12,77	NA	NA	0	31,07	117,45	-34,8	119,11	-7,77	-0,08	0,84	0,84	81,31
496	21,21	52	3,87	0,31	0,67	1,64	66,38	13,4	37,06	36,42	0,59	1,45	2,45	105,54	59,2	40,99	5,82	18167,75	0	15,38	74,31	33,68	49,79	7,04	1,08	3,1	3,24	76,08	44,87	22,24	3,07	0,32	0,48	1,48	108,48	32,35	111,99	20,3	NA	0	11,16	44,19	45,63	73,1	NA	0,88	2,45	2,72	154,07
497	27,25	175,67	16,72	0,1	0,66	0,68	223,24	101,64	182,42	3,96	0,84	5,45	6,45	83,85	84,49	50,82	0,4	11901,6	0	34,71	121,53	-6,59	-86,3	-3,83	0,49	0,71	0,74	211,83	42,12	190,3	4,99	0,92	12,1	13,1	37,06	92,36	8,64	0,28	NA	0	18,11	64,77	18,66	76,21	6,46	0,72	1,01	1,03	126
498	0,58	14,86	0,32	0,03	0,81	1,51	201,44	101,9	62,39	92,82	0,96	24,46	25,46	15,91	96,07	0,61	NA	NA	34,84	6,29	64,02	0,03	0,8	0,02	0,01	0,59	1,04	265,08	146,61	184,08	114,1	0,96	27,13	28,13	14,75	96,44	0,03	NA	NA	26,23	7,95	64,87	0,68	18,63	0,39	0,07	0,93	1,05	205,86
499	-13,78	37,18	-8,21	0,05	0,26	0,4	216,77	58,99	286,03	40,45	1,36	-3,67	-2,7	9,92	137,07	-2,16	-0,79	18423,4	0	14,11	93,16	-13,65	-24,79	-9,85	0,56	1,66	2,48	262,73	65,85	60,27	49,68	44,33	80,53	1,82	4,52	44,33	-16,4	1,51	12799,82	0	9,18	91,41	-11,98	-47,8	-7,33	0,27	1,06	1,75	223,14
500	8,29	10,48	5,04	6,37	6,51	6,51	221,22	4,66	33,54	NA	0,21	0,26	1,26	16,2	20,85	39,76	NA	NA	0	4,81	25,14	14,22	16,74	NA	9,42	9,87	9,87	362,61	16,16	36,25	NA	0,15	0,18	1,18	14,22	15,05	94,52	NA	NA	0	0	0	9,43	10,82	NA	12,99	13,02	13,02	350,87
501	-5,93	-5,93	NA	NA	NA	NA	NA	NA	NA	NA	NA	NA	1	-5,93	0	NA	NA	NA	0	NA	0	41,62	54,02	NA	4,07	5	5	133,47	24,63	26,37	NA	0,23	0,3	1,3	81,55	22,95	181,33	NA	NA	0	10,78	30,08	47,3	58,93	NA	2,56	5,96	5,96	298,85
502	1,07	5,16	2,18	0,02	0,11	0,49	741,48	53,18	578,39	218,91	0,79	3,83	4,83	6,31	79,31	2,62	0,34	8955,94	0	10,67	84,21	-0,13	-0,64	-0,25	0,03	0,21	0,51	682,62	93,58	532,05	160,86	79,2	381,12	4,81	3,29	79,2	1,07	0,35	4614,29	0	4,63	44,14	1,28	5,72	3,87	0,05	0,4	2,45	1097,71
503	3,14	9,27	1,67	1,93	2,01	3,19	193,43	1,05	13,32	15,9	0,66	1,95	2,95	11,59	66,13	62,24	0,83	NA	0	4,49	14,27	18,81	38,2	21,57	0,86	1,43	2,04	417,42	52,39	91,08	55,09	0,51	1,03	2,03	39,14	50,76	96,06	0,93	NA	0	22,3	-15,22	13,95	45,94	8,14	0,71	0,97	1,11	212,44
504	5,52	5,52	1,91	NA	NA	NA	94,02	14,6	NA	NA	NA	NA	1	5,52	0	NA	NA	NA	0	0	0	66,19	66,82	36,77	95,22	106,63	106,63	202,21	21,4	1,88	NA	0,01	0,01	1,01	66,19	0,94	7058,28	NA	NA	0	0	0	-4,04	-4,19	-1,89	23,92	26,6	26,6	170,87
505	0,08	0,18	0,03	0,1	0,83	1,14	144,64	48,89	66,77	21,14	0,52	1,1	2,1	79,92	52,38	13,75	1,14	22624,53	0	31,72	86,4	0,1	0,21	0,03	0,09	0,73	1,22	120,09	37,29	58,47	28,64	0,54	1,16	2,16	95,7	53,75	12,7	1,25	19113,9	0	24,71	69,51	0	0,01	0	0,31	1,06	1,76	124,76
506	7,84	46,08	5,57	0	1,19	1,23	258,45	133,88	110,23	4,34	0,67	3,93	5,88	31,64	82,98	32,22	0,87	29209,23	0,9	16,9	51,17	20,99	920,33	NA	0,17	0,78	0,85	185,53	73,95	120,16	8,63	0,82	35,74	43,84	51,76	81,53	41,6	0,4	NA	0	11,14	33,71	6,33	198,36	NA	0,02	0,77	0,88	186,77
507	-13,94	-22,93	-7,63	0,01	2,09	2,25	199,27	156,01	73,57	12,73	0,39	0,64	1,64	30,09	39,2	-20,9	4,47	NA	0,81	24,1	118,48	-14,93	-28,43	-8,38	0,05	1,8	2,17	204,39	143,85	66,87	30,11	0,47	0,9	1,9	24,04	47,48	-19,84	5,31	NA	13,19	15,61	90,44	0,03	0,06	0,02	0,16	2,31	2,77	190,53
508	0,86	0,93	0,88	0,19	8,91	12,67	372,15	177,51	20,36	77,55	0,08	0,08	1,08	24,17	7,53	96,74	3,15	21604,51	0	23,83	72,82	6,42	7,31	6,8	0,23	4,62	6,6	386,01	168,03	38,28	75,66	0,12	0,14	1,14	31,34	12,21	85,58	2,63	NA	0	18,56	54,01	4,38	5	4,53	0,17	3,28	5,99	376,1
509	16,65	35,97	13,98	1,67	1,86	1,86	138,55	30,36	162,4	NA	0,54	1,16	2,16	16,65	53,72	30,98	NA	NA	0	0	0	31,6	49,55	28,26	2,34	2,76	2,76	325,49	49,35	116,6	NA	0,36	0,57	1,57	31,6	36,22	87,25	NA	NA	0	0	0	18,82	25,46	33,67	3,31	3,83	3,83	651,01
510	-7,64	-7,64	-36,41	NA	NA	NA	462,12	85,66	NA	NA	NA	NA	1	-7,64	0	NA	NA	NA	0	0	0	4,91	4,95	70,97	114,67	114,67	114,67	5263,59	NA	45,4	NA	0,01	0,01	1,01	4,91	0,87	562,79	NA	NA	0	0	0	6,29	7,48	3,07	6,29	6,29	6,29	177,67
511	-2,79	-4,61	-2,72	0,1	0,9	3,1	354,81	25,45	37,33	157,75	0,38	0,62	1,65	21,99	39,45	16,55	2,07	17617,94	26,06	24,15	70,53	-13,04	-23,75	-14,14	0,06	0,35	1,38	394,68	19,89	42,48	171,58	0,44	0,79	1,82	11,65	43,53	-11,91	1,35	6661	31,78	19,02	73,62	-0,35	-0,66	-0,46	0,24	0,43	1,45	484,86
512	-2,84	48,17	-1,42	0,12	0,45	0,6	181,95	49,8	150,29	22,91	1,06	-17,97	-16,97	80,88	105,89	9,79	0,27	8835,58	0	41,85	82,78	0	0,04	0	0,16	0,49	0,59	148,95	43,8	135,94	13,85	106,8	-1570,03	-14,7	105,27	106,8	13,28	0,03	NA	0	30,33	59,24	2,41	-46,4	0,83	0,2	0,55	0,65	125,67
513	-0,03	-0,12	-0,02	0,43	1,51	1,84	224,09	82,08	75,78	25,48	0,76	3,18	4,19	35,1	76,15	3,83	1,76	6368,94	40,2	21,63	86,9	0,29	1,73	0,21	0,03	1,17	1,28	266,33	175,7	153,78	16,52	83,08	491,17	5,91	22,87	83,08	3,79	1,62	NA	23,76	16,52	79,49	6,39	28,51	2,93	0,08	1,14	1,14	166,73
514	0,38	7,7	0,08	0,14	0,79	0,84	76,14	31,41	15,56	2,77	0,95	19,49	20,49	13,19	95,12	38,79	0,79	18710,33	53,68	2,68	17,19	1,37	16,91	0,32	0,08	0,74	0,76	85,51	43,6	23,1	1,15	0,92	11,34	12,34	18,43	91,9	35,74	0,43	NA	50,54	4,01	19,91	0,64	5,64	0,31	0,08	0,75	0,75	174,36
515	0,38	5,68	0,16	0,02	0,82	1,02	153,05	109,63	139,82	28,54	0,93	14,07	15,07	9,84	93,36	2,35	1,36	18835	0	3,98	75,56	-12,41	-761,74	-2,99	0,29	0,65	0,95	87,79	29,64	84,13	25,53	0,98	60,36	61,36	5,48	98,37	-8,71	0,3	NA	0	3,13	80,88	0,34	17,81	0,12	0,26	0,66	0,96	123,93
516	0,4	0,46	0,26	3,41	7,43	8,45	235,62	91,36	22,71	23,32	0,12	0,14	1,14	53,96	12,66	36,46	5,06	18468,21	0	34,67	88,88	0,82	1	0,75	4,38	5,93	6,77	335,73	59,58	38,49	32,25	0,14	0,17	1,22	49,96	14,12	32,29	3,86	NA	0	32,25	63,39	3,44	4,2	2,46	3,63	6,43	6,79	260,2
517	-1,01	-1,01	-0,5	NA	NA	NA	157,91	NA	NA	NA	NA	NA	1	-1,01	0	NA	NA	NA	0	0	0	-9,6	-10,62	NA	10,42	10,42	10,42	NA	NA	NA	NA	9,6	10,62	1,11	-9,6	9,6	-100	NA	NA	0	NA	NA	-18,87	-21,07	-1,79	9,6	9,6	9,6	34,56
518	15,93	65,27	2,84	0,05	1,26	1,33	64,86	54,33	44,86	3,2	0,76	3,1	4,1	43,16	75,6	24,81	3,55	60029,67	0,16	4,85	47,34	32,83	54,42	5,01	0,56	2,97	3,04	55,54	41,48	17,1	1,25	0,4	0,66	1,66	56,93	39,67	90,79	13,21	NA	0,18	2,7	23,64	14,55	32,73	4,44	0,27	1,84	1,91	111,14
519	-96,95	260,42	-28,16	0,01	0,65	0,65	105,73	82,08	127,73	NA	1,37	-3,69	-2,69	223,96	137,23	-40,26	-1,48	4064,63	0	93,21	129,13	29,91	263,57	NA	0,02	1,21	1,21	137,08	129,52	108,97	NA	0,89	7,81	8,81	199,53	88,65	42,13	NA	NA	0	47,06	57,29	13,8	65,62	NA	0,19	0,84	0,84	182,36
520	14,03	-593,83	18,31	0,07	0,44	0,56	474,91	175,6	480,55	59,61	1,02	-43,3	-42,32	14,03	102,36	13,71	-0,06	NA	0	0	0	1,82	-474,28	1,96	0,11	0,55	0,69	392,74	172,56	388,92	54,79	1	-261,05	-260,72	1,82	100,13	11,29	-0,01	NA	0	0	0	15,77	104	6,07	0,22	0,72	0,85	140,03
521	48,14	48,94	72,56	40,86	55,43	55,5	548,66	129,01	8,86	0,64	0,02	0,02	1,02	51,75	1,64	3038,5	10,69	223591	0	5,44	6,72	27,22	27,72	52,3	40,16	51,05	51,11	699,42	135,79	12,47	0,65	1,81	1,84	1,02	29,58	1,81	1637,02	12,43	NA	0	4,54	5,92	22,69	26,44	65,72	4,41	5,47	5,48	1054,28
522	2,15	5,07	0,5	0,75	1,19	1,28	84,61	18,96	43,48	4	0,58	1,36	2,36	142,24	57,54	22,63	1,39	9074,24	0	32,56	88,46	21,45	41,54	6,08	1,21	1,63	1,65	103,18	19,24	45,79	1,09	0,48	0,94	1,94	109,2	48,35	61,75	2,08	NA	0	17,74	50,17	4,52	9,48	1,58	1,97	2,56	2,59	126,88
523	3,57	48,36	1,24	0,23	0,58	0,63	126,37	40,79	115,7	5,5	0,93	12,56	13,56	3,57	92,63	10,2	0,18	NA	0,05	0	0	-1,33	-18,08	-0,4	0,13	0,44	0,55	109,09	30,9	99,94	11,98	0,93	12,57	13,57	-1,33	92,63	-1,44	0,15	NA	0	0	0	-1,05	-19,37	-0,36	0,41	0,55	0,73	125,46
524	1,41	2,6	1,53	0,19	2,03	2,07	395,93	302,66	127,38	6,63	0,46	0,85	1,85	23,34	45,92	3,06	4,49	9262,92	13,39	23,86	78,87	1,21	2,08	NA	0,07	2,09	2,14	449,22	370,7	157,42	8,44	0,42	0,72	1,72	16,06	41,85	8,13	5,15	NA	6,42	13,36	51,27	0,79	1,31	NA	0,2	2,27	2,32	611,73
525	15,07	36,64	13,19	0,49	1,23	1,24	318,66	101,63	136,71	0,75	0,59	1,43	2,43	15,07	58,87	61,53	1,23	NA	2,33	0	0	21,06	35,04	17,36	1,43	1,93	1,95	299,91	48,1	94,51	1,92	0,4	0,66	1,66	22,69	39,87	106	1,93	NA	0,44	1,32	2,98	29,93	37,95	25,08	3,24	3,76	3,98	304,94
526	1,37	-45,67	1,96	11,76	12,98	24,55	522,43	23,69	19,32	226,57	1,03	-34,45	-33,45	10,42	102,99	3,91	-0,35	7566,67	0	12,99	74,61	0,22	-12,09	0,51	21,79	24,37	42,09	828,44	46,8	18,13	321,4	1,02	-55,03	-54,03	7,02	101,85	2,71	-0,26	NA	0	15,47	67,33	0,36	-27,21	1,06	10,85	13,65	24,08	1067,99
527	48,63	52,39	66,91	7,88	13,9	13,9	500,88	213,74	35,54	NA	0,07	0,08	1,08	51,68	7,17	677,82	NA	17538	0	4,2	4,59	31,92	33,33	NA	14,46	23,66	23,66	765,44	293,72	31,94	0	0,04	0,04	1,04	34,02	4,22	756,7	NA	NA	0	0	0	25,59	25,86	NA	43,73	94,58	94,58	980,65
528	1,13	1,77	2,03	0,06	0,52	3,05	652,5	41,09	62,79	230,61	0,36	0,57	1,57	32,34	36,14	19,53	1,34	8598,5	4,16	55,94	143,86	-22,17	-49,64	NA	0,04	0,16	1,24	712,42	25,87	128,9	231,48	0,55	1,24	2,24	8,05	55,35	-26,68	0,74	NA	12,27	43,57	104,62	0,88	1,82	NA	0,08	0,38	2,17	490,69
529	1,35	1,89	0,69	0,07	1,36	2,05	186,81	62,85	41,5	34,24	0,28	0,39	1,4	30,92	28,62	31,34	1,57	15953,13	4	15,18	76,43	3,26	5,02	1,93	0,06	1,62	2,32	215,24	80,18	48,55	36,22	0,31	0,48	1,54	31,01	31	41,85	1,62	8722,46	6,5	11,67	56,54	2,13	3,43	1,3	0,03	1,1	1,65	222,8
530	1,68	1,97	0,52	6,32	6,83	7,24	112,66	7,86	15,4	6,3	0,15	0,17	1,17	185,94	14,65	11,49	NA	7475	0	57,03	107,63	4,93	6,36	1,71	3,72	4,24	4,46	126,49	14,35	28,03	6,34	0,22	0,29	1,29	157,57	22,41	22,01	NA	NA	0	53,04	102,37	7,33	9,28	2,83	4,05	4,5	4,75	140,81
531	1,05	2,94	0,69	0,03	0,5	0,68	237,55	52,98	76	20,19	0,61	1,72	2,8	4,75	64,23	13,93	0,74	18549,82	27,67	2,41	34,2	3,52	13,12	4,23	0,02	0,23	0,39	437,24	48,24	167,12	35,24	0,72	2,69	3,72	6,18	72,15	11,59	0,35	5086,53	12,79	2,25	-193,56	4,39	13,46	4,64	0,02	0,4	0,6	384,45
532	-50,89	-53,95	-122,17	16,26	17,57	17,57	873,87	64,46	49,11	NA	0,06	0,06	1,06	-50,89	5,68	-642,41	NA	NA	0	0	0	7,7	9,03	9,36	6,28	6,79	6,79	442,36	32,77	64,44	NA	0,15	0,17	1,17	8,89	14,73	52,27	NA	NA	0	1,06	3,53	46,93	50,41	53,84	13,84	14,51	14,51	417,58
533	12,48	14,29	6,83	2,99	3,78	3,78	199,18	19,5	22,89	NA	0,13	0,14	1,14	27,96	12,61	315,7	1,67	7003	0,99	8,47	22,99	49,09	57,82	29,71	4,61	5,94	5,94	220,27	43,95	32,89	NA	15,1	17,78	1,18	55,43	15,1	399,35	8,27	NA	0	3,84	7,49	40,67	45,71	37,52	7,68	8,05	8,05	335,8
534	0,29	7,74	0,22	0,18	0,72	0,79	280,95	144,44	267,36	18,15	0,96	26,03	27,04	12,56	96,3	0,3	0,15	NA	0	9,47	93,97	5,94	58,81	4,56	0,1	0,81	0,88	279,78	175,79	248,77	19,18	0,9	8,91	9,91	23,07	89,91	17,97	0,49	NA	0	13,17	48,99	12,82	59,3	9,01	0,22	1,04	1,07	255,7
535	25,12	26,28	22,99	434,67	434,67	434,67	333,27	0	0,76	NA	0,04	0,05	1,05	25,12	4,45	564,66	NA	NA	0	0	0	23,08	25,49	41,37	15,15	15,39	15,39	652,57	10,05	41,93	NA	0,09	0,1	1,1	23,08	9,47	243,57	NA	NA	0	0	0	15,21	16,61	15,2	15,57	16,94	16,94	363,75
536	8,17	31,87	2,05	0,59	0,88	1,01	91,24	15,84	54,13	6,83	0,74	2,9	3,9	305,46	74,37	23,6	0,89	9981,7	0	74,52	93,05	15,37	35,44	3,18	0,73	1,32	1,34	75,19	21,09	35,6	0,62	0,57	1,31	2,31	374,3	56,62	42,45	1,26	NA	0	52,31	64,99	0,22	0,57	0,05	0,63	1,46	1,52	80,07
537	10,91	31,93	7,27	0,7	1,3	1,34	242,58	90,04	150,66	5,98	0,66	1,93	2,93	30,33	65,84	24,66	2,47	18740,88	0	12,95	48,72	-9,07	-19,88	-7,48	1,04	1,63	1,66	300,14	90,44	154,73	4,37	0,54	1,19	2,19	23,67	54,38	2,57	3,52	NA	0	27	90,07	-0,72	-1,29	-0,6	1,46	2,09	2,11	305,74
538	39,69	89,6	11,3	0,48	1,79	1,79	58,63	74,8	57,08	NA	0,56	1,26	2,26	39,69	55,7	71,25	NA	NA	0	0	0	48,06	94,46	9,68	0,45	1,86	1,86	73,35	49,83	30,96	0	0,49	0,97	1,97	57,69	49,12	99,09	5,47	NA	6,03	1,21	8,15	22,66	68,24	10,9	0,1	0,31	0,43	175,08
539	14,25	39	12,52	0,09	0,37	0,72	319,88	48,47	171,26	61,06	0,61	1,68	2,74	25,3	63,46	32,22	0,62	37235,54	0	9,71	37,5	14,17	33,38	12,85	0,02	0,4	0,91	330,24	55,36	150,94	77,36	0,53	1,25	2,36	25,14	53,06	37,55	0,74	9569,39	0	7	23,81	4,83	12,99	3,76	0,03	0,48	0,88	283,14
540	5,11	5,22	4,09	46,88	46,88	46,88	99,18	NA	6,12	NA	0,02	0,02	1,02	5,11	2,12	240,79	NA	NA	0	0	0	-63,78	521,23	-28,34	0,27	0,63	0,63	161,71	65,47	179,51	NA	1,12	-9,17	-8,17	-62,61	112,24	-50	-0,42	NA	0	0,52	-2,17	18,71	130,49	8,16	0,84	1	1	158,76
541	1,03	3,72	0,95	0,03	0,31	0,57	337,55	64,83	165,77	64,27	0,72	2,62	3,62	15,86	72,35	8,42	0,47	9047,2	21,93	13,75	73,1	-3,18	-12,96	-2,83	0,09	0,3	0,56	323,27	47,48	148,72	59,33	0,75	3,07	4,07	13,19	75,42	0,29	0,47	NA	24,68	14,54	96,61	0,51	1,74	0,33	0,28	0,62	0,92	233,4
542	14,96	81,74	1,77	0,15	1,05	1,17	43,14	28,61	32,46	3,86	0,79	4,33	5,46	30,7	81,7	21,49	2,1	42805,64	0	1,87	50,55	9,97	72,48	1,19	0,06	0,95	1,06	43,32	29,66	33,95	3,55	0,83	6,04	7,27	28,01	83,13	15,16	1,12	15962,43	0	1,53	45,49	12,58	79,18	1,39	0,23	0,94	1,07	40,18
543	NA	44,04	43,34	NA	NA	NA	NA	NA	NA	NA	NA	NA	0	NA	NA	NA	NA	NA	NA	4,88	6,12	14,41	14,51	13,08	86,77	144,18	144,18	330,41	32,23	2,27	NA	0,01	0,01	1,01	14,41	0,69	2078,08	NA	NA	0	0	0	11,45	11,45	10,95	NA	NA	NA	348,16
544	NA	NA	NA	NA	NA	NA	NA	NA	NA	NA	NA	NA	NA	NA	NA	NA	NA	NA	NA	NA	0	4,95	7,67	NA	13,74	22,57	22,57	166,33	63,75	7,22	NA	35,51	55,07	1,55	51,44	35,51	13,92	NA	NA	0	14,18	55,57	6,8	7,33	NA	6,86	13,76	13,76	95,74
545	0	0	NA	NA	NA	NA	NA	NA	NA	NA	NA	NA	1	0	0	NA	NA	NA	0	NA	NA	30,48	30,48	NA	NA	NA	NA	1169,74	202,84	NA	NA	NA	NA	1	30,48	0	NA	NA	NA	0	0	0	22,66	61,82	NA	2,63	4,32	4,32	619,68
546	2,05	5,08	1,16	0	0,22	0,43	205,65	31,37	186,05	39,08	59,58	147,4	2,47	13,41	NA	NA	NA	NA	NA	NA	NA	3,87	9,23	2,15	0	0,25	0,46	202,01	37,75	179,06	37,17	58,08	138,53	2,39	14,16	NA	NA	NA	NA	NA	NA	NA	4,38	10,08	2,27	0	0,26	0,48	188,62
547	36,68	42,44	21,98	7,93	8,43	8,43	218,18	12,73	25,59	NA	0,12	0,14	1,16	36,68	13,58	309,23	NA	NA	0	0	0	26,51	29,26	18,34	10,01	10,63	10,63	251,89	14,61	23,44	NA	0,09	0,1	1,1	26,51	9,41	281,73	NA	NA	0	0	0	13,07	13,63	15,05	22,37	24,09	24,09	419,36
548	5,18	37,48	2,36	0,79	0,82	1,06	165,98	3,43	119,16	29,18	0,86	6,23	7,23	17,44	86,17	17,2	1,17	12602,33	0	5,59	38,89	2,43	15,57	1,3	0,66	0,72	1,03	195,44	6,97	129,26	40,44	0,84	5,42	6,42	14,06	84,41	17,51	1,04	NA	0	6,25	40,46	-1,13	-6,76	-0,53	0,7	0,85	1,11	171,74
549	91,65	19,61	21,62	0,2	-0,18	-0,18	85,85	120,7	-321,89	NA	-3,67	-0,79	0,21	242,63	-367,34	-31,08	14,52	NA	11,78	35,61	55,36	246,54	11,12	14,78	0,13	-0,02	-0,02	21,81	66,82	-440,49	NA	-21,18	-0,95	0,05	810,58	-2118,04	-15,39	39,36	NA	-76,32	33,8	54,21	43,97	-15,93	6,19	-0,36	0,12	0,12	51,21
550	34,02	87,42	52,89	0,24	1,18	1,18	272,06	283,37	301,7	NA	0,61	1,57	2,57	35,01	61,09	-0,91	1,26	797,67	0	1,54	46,64	-3,15	-13,83	NA	0,07	1,43	1,43	212,24	163,88	120,98	NA	0,77	3,39	4,39	4,38	77,21	4,5	2,4	NA	18,66	3,11	38,14	-2,35	-10,03	NA	0,46	1,48	1,48	202,59
551	11,38	260,24	5,09	0,23	0,55	0,6	162,99	22,61	72,18	3,56	0,96	21,87	22,87	83,84	95,63	27,41	0,77	9957,17	0	32,45	68,55	8,48	73,76	4,12	0,12	0,29	0,32	176,92	26,67	134,79	4	0,88	7,7	8,7	61,43	88,5	25,92	0,18	NA	9,14	17,98	45,54	10,12	46,62	4,57	0,22	0,44	0,47	164,47
552	4,12	4,3	1,37	4,47	22,04	22,04	121,37	0	4,95	0	0,04	0,04	1,04	24,37	4,13	173,06	10,58	6223	0	6,75	53,85	22,49	26,01	NA	2,54	2,54	2,54	187,94	NA	25,14	NA	13,52	15,64	1,16	61,44	13,52	314,81	1,32	NA	0	13,66	25,07	-3,63	-9,05	NA	2,46	28,76	28,76	431,76
553	18,59	75,86	10,61	0,73	1,13	1,13	207,8	61,37	154,38	NA	0,75	3,08	4,08	33,19	75,49	32	1,68	18222	0	8,33	32,96	16,46	45,77	12,97	0,86	1,57	1,57	286,78	127,68	180,67	NA	0,64	1,78	2,78	28,5	64,04	44,15	NA	NA	0	9,48	33,61	-33,74	-1057,09	-12,11	0,16	1,01	1,01	130,67
554	34,35	37,82	21,8	9,88	10,47	10,47	230,99	12,33	20,95	NA	0,09	0,1	1,1	34,35	9,17	374,58	NA	NA	0	0	0	15,05	16,06	47,95	15,88	16,89	16,89	1159,94	68,66	67,93	NA	6,33	6,76	1,07	15,05	6,33	237,7	NA	NA	0	0	0	NA	NA	NA	NA	NA	NA	NA
555	4,51	6,51	2,22	0,62	3,15	3,83	178,84	96,5	38,21	26,66	0,27	0,39	1,44	65,94	30,75	37,09	4,36	18000,84	0	30,18	81,84	3,35	5,94	2,23	0,78	2,05	2,3	242	108,75	85,6	21,82	0,41	0,73	1,77	52,49	41,29	15,51	3,58	NA	0	23,42	61,44	2,62	4,57	1,2	0,92	1,91	2,32	166,71
556	0,57	1,72	0,51	0,15	0,79	0,89	325,45	102,63	147,15	16,65	0,67	2,01	3,02	42,32	66,87	19,43	0,84	21146,67	11,39	37,33	79,93	4,9	12,65	4,56	0,11	0,78	0,94	339,35	84,64	94,36	22,12	0,61	1,57	2,58	55,87	60,76	25,05	0,89	14635,31	28,73	34,39	86,79	-19,05	-50,63	-13,27	0,35	0,81	1,06	253,63
557	15,34	35,96	18,7	1,05	1,05	1,07	443,77	0,26	251,64	3,24	0,57	1,34	2,34	15,34	57,34	67,35	1,1	NA	0	0	0	-25,91	-72,12	-35,79	1,18	1,18	1,21	502,75	NA	318,6	8,11	0,64	1,78	2,78	-25,91	64,08	12,22	1,6	NA	0	0	0	10,3	23,34	10,44	0,68	0,68	0,73	368,86
558	94,47	99,91	NA	3,63	13,66	13,66	NA	NA	NA	NA	0,05	0,06	1,06	94,47	5,44	1736,27	3,69	NA	0	NA	NA	88,62	99,14	NA	1,07	6,32	6,32	NA	NA	NA	NA	10,61	11,87	1,12	88,62	10,61	835,14	2,71	NA	0	NA	0	87,77	91,42	NA	1,15	24,21	24,21	NA
559	5,15	52,92	15,53	0,03	0,06	0,24	1098,16	27,83	800,04	151,15	0,78	8,02	10,28	10,69	90,27	10,43	0,12	26419,58	3,81	16,71	32,11	4,89	35,49	13,63	0,01	0,05	0,21	1014,33	24,05	633,87	107,48	0,66	4,78	7,25	10,63	65,85	13,54	0,16	NA	2,26	11,4	23,01	3,77	25,42	9,24	0,04	0,07	0,19	893,15
560	0,23	1,32	0,13	0,19	0,76	0,79	167,66	94,09	164,87	5,8	0,82	4,63	5,63	3,89	82,25	7,45	0,51	NA	0	2,04	31,42	4,72	47,4	2,43	0,22	0,84	0,92	187,79	89,78	125,46	11,55	90,05	905,23	10,05	9,1	90,05	10,51	0,79	NA	10,47	0,64	7,27	8,83	44,12	3,56	0,25	0,86	0,92	146,88
561	7,35	8,31	6,37	0,39	3,46	7,02	315,51	102,16	34,49	124,54	0,12	0,13	1,13	13,75	11,63	80,53	3,99	49507,18	0	5,55	30,78	5,72	6,43	4,92	0,71	3,14	7,64	312,9	75,55	31,95	143,67	0,11	0,12	1,12	11,44	11,02	70,32	4,24	10461,9	0	3,59	31,55	8,78	9,67	8,29	0,83	3,8	9,5	343,63
562	12,62	17,43	13,43	1,83	2,63	3,54	387,53	79,02	99,04	91,44	0,28	0,38	1,38	57,07	27,61	54,96	9,25	43253,33	0	47,33	83,25	12,17	15,97	NA	1,28	3,09	4,28	334,2	132,62	73,17	87,21	0,24	0,31	1,31	55,33	23,8	60,63	16,27	NA	0	29,29	74,75	17,96	24,95	11,74	0,84	2,72	3,27	238,01
563	7,19	69,76	25,12	0	0,43	0,43	1271,46	473,29	1124,75	0,06	0,9	8,7	9,7	8,02	89,69	13,04	0,17	32883	0	2,9	5,98	2,6	16,3	NA	0,01	0,3	0,3	1038,21	250,43	862,69	0,07	0,84	5,26	6,26	3,94	84,02	10,05	0,21	NA	0	2,81	8,22	10,27	40,11	NA	0,19	0,44	0,44	1026,01
564	0,74	15,02	0,18	0,05	1,05	1,05	88,3	83,58	83,03	NA	0,95	19,28	20,28	391,68	95,07	0,78	NA	NA	0	94,84	111,36	-0,94	-26,57	NA	0,04	1,02	1,02	76,61	72,47	74,35	0	0,96	27,2	28,2	438,04	96,45	-0,98	NA	NA	0	67,4	71,45	1,72	33,62	NA	0,09	1,05	1,05	51,83
565	-20,33	-29,55	-17,76	0,74	2,59	2,91	318,01	153,7	83,19	26,81	0,31	0,45	1,45	-3,41	31,21	-47,21	3,32	NA	0	14,78	356,32	1,82	2,98	1,06	0,09	1,63	1,87	212,7	114,41	74,46	17,87	0,39	0,63	1,63	20,4	38,8	22,31	1,93	NA	0	7,66	51,26	2,35	4,78	1,5	0,8	1,29	1,52	232,49
566	0,85	1,92	1,28	2,66	12,86	13,69	549,72	404,83	39,7	33,65	0,56	1,27	2,27	61,54	55,98	1,51	NA	6491	0	91,66	96,04	-435,6	-2108,94	-449,96	1,26	1,26	1,26	376	NA	295,06	NA	0,79	3,84	4,84	-27,62	79,35	-548,99	NA	NA	0	421,42	1372,6	68,61	93,46	55,53	3,76	3,76	3,76	294,64
567	-7,87	-7,87	NA	NA	NA	NA	NA	NA	NA	NA	NA	NA	1	-7,87	0	NA	NA	NA	0	NA	0	-1,18	-836,36	-0,78	1,81	4,19	8,37	241,48	60,2	25,3	105,79	1	706,96	707,96	12,24	99,86	2,88	8,12	NA	0	6,36	54,4	8,64	98,9	3,16	0,3	2,8	3,38	133,15
568	10,65	27,94	3,36	2,1	2,75	2,83	114,66	25,89	40,07	3,11	0,62	1,62	2,62	44,94	61,87	17,22	NA	2878,14	26,06	10,8	64,39	11,87	22,46	2,47	3,15	3,38	3,45	75,74	5,12	21,7	1,48	0,47	0,89	1,89	54,02	47,16	25,17	NA	NA	17,51	8,77	66,5	16,79	24,49	4,05	3,97	4,13	4,22	87,82
569	10,24	31,73	6,92	0,53	0,81	1,39	245,93	40,86	145,61	86,13	0,68	2,1	3,1	39,86	67,71	31,6	2,44	16295	0	20,01	48,01	4,41	15,85	3,66	0,61	0,92	1,32	302,21	65,72	210,29	84,33	0,72	2,59	3,59	37,65	72,15	21,44	4,09	NA	0	27,6	62,54	-16,12	-175,18	-18,57	0,43	0,68	1,09	419,25
570	-14,72	-116,89	-18,33	0,86	0,87	0,87	453,21	4,25	391,79	NA	0,87	6,94	7,94	0,59	87,41	-7,5	0,53	932,5	0	19,06	155,92	27,01	30,77	NA	1,63	2,01	2,01	161,96	7,33	19,54	NA	0,12	0,14	1,14	29,17	12,2	544,38	1,16	NA	0	0,6	1,67	29,6	32,38	NA	7,06	8,69	8,69	258,2
571	-11,36	112,32	-6,18	0,01	0,08	0,14	197,92	9,95	126,8	8,24	1,1	-10,89	-9,89	2,79	110,11	0,75	0,29	NA	9,06	7,69	88,82	2,01	16,35	NA	0,1	0,42	0,5	195,4	43,52	112,86	11,5	87,72	714,35	8,14	21,3	87,72	20,37	0,43	NA	12,91	7,41	35,2	0,51	1,96	0,53	0,13	0,64	0,9	374,61
572	0,89	5,64	0,7	1,75	2,69	3,16	286,63	34,75	37,05	17,88	0,84	5,31	6,31	34,24	84,16	20,06	1,46	6220,5	0	26,26	77,52	-16,02	-704,57	-10,05	0,43	1,03	1,91	228,26	34,62	57,48	50,44	0,98	42,98	43,98	32,36	97,73	0,14	1,41	NA	0	30,34	85,15	-2,06	-442,38	-1,37	0,5	0,86	1,88	241,12
573	10,13	19,72	4,18	0,07	0,65	1,4	150,39	34,47	65,23	49,4	0,48	0,93	1,95	42,72	48,64	42,49	1,37	23917,61	0	13,46	56,7	14,69	29,05	5,91	0,09	0,79	1,62	146,54	36,63	58,72	48,25	0,49	0,98	1,98	45,72	49,43	48,36	1,54	10043,36	0	9,09	38,12	13,05	26,78	5,17	0,13	0,84	1,63	144,08
574	3,2	9,64	2,92	0,15	0,71	0,95	332,16	99,23	158,08	43,7	0,67	2,01	3,01	14,97	66,8	21,71	0,94	19364,86	16,76	10,74	46,33	3,48	9,9	2,97	0,17	0,68	0,86	310,15	92,14	162,69	33,52	0,65	1,84	2,84	15,65	64,84	22,33	0,83	NA	10	7,28	30,76	3,8	9,56	3	0,41	0,81	1,03	287,32
575	5,72	13,68	2,68	0,01	0,25	1,15	170,51	21,28	50,75	86,66	0,58	1,39	2,39	59,19	58,19	19,66	1,22	12629,23	25,73	25,05	78,46	9,61	24,88	3,86	0,03	0,22	1,14	146,3	14,66	51,73	77,63	0,61	1,59	2,59	71,76	61,37	24,67	1,19	8237,24	22,37	18,38	56,69	9,09	23,67	3,24	0	0,18	1,07	129,82
576	0,43	2,32	0,23	0	0,12	0,25	192,19	17,64	134,89	21,41	0,82	4,42	5,42	26,4	81,55	19,61	0,23	20170,38	9,5	13,71	58,02	0,53	3,34	0,34	0,01	0,12	0,37	238,96	20,77	184,67	49,81	0,84	5,36	6,36	23,14	84,28	17,95	0,24	NA	5,71	10,6	41,22	0,1	0,61	0,06	0	0,14	0,48	234,02
577	6,24	10,59	3,58	0,24	0,95	1,55	209,04	30,99	44,76	27,3	0,41	0,7	1,7	28,52	41,14	28,62	1,13	26343,07	0	12,8	65,56	4,75	10,54	3,46	0,03	0,26	0,47	264,88	30,3	135,51	27,97	0,55	1,22	2,22	22,26	54,93	15,86	0,61	10990,12	0	8,53	45,02	1,6	4,67	1,22	0,02	0,22	0,46	277,18
578	12,53	71,82	7,5	0,26	1,15	1,15	217,8	157,69	177,57	NA	0,83	4,73	5,73	22,8	82,55	15,8	3,24	7854,8	0	6,14	37,19	19,85	61,46	9,4	0,44	1,44	1,44	172,4	115,17	106,17	NA	67,71	209,65	3,1	27,58	67,71	30,87	11,58	NA	5,33	3,66	21,18	2,11	7,92	1,25	0,02	1,17	1,24	214,53
579	1,53	7,24	1,81	0,46	0,46	0,46	301,96	0,28	336,22	NA	78,87	373,23	4,73	1,53	78,87	20,59	0,33	NA	0	0	0	7,47	39,98	7,4	0,94	0,94	0,94	360,51	NA	289,78	NA	81,3	434,88	5,35	7,47	81,3	22	0,8	NA	0,03	0	0	15,86	17,05	4,71	6,68	6,68	6,68	108,18
580	0,26	2,47	0,19	0,15	0,33	0,36	269,2	42,7	236,75	5,4	0,89	8,38	9,38	14,48	89,34	0,3	0,16	NA	0	10,51	76,95	9,11	52,86	6,2	0,18	0,39	0,39	247,61	40,64	147,78	0,11	0,83	4,8	5,8	22,63	82,77	21,5	0,26	NA	22,05	9,2	36,75	10,95	36,69	7,26	0,36	0,54	0,54	241,27
581	1,82	35,2	0,79	0,53	1,06	1,06	157,53	6,16	108,11	NA	0,95	18,33	19,33	3,65	94,83	4,71	1,15	13303	0	0,79	21,06	1,04	20,45	0,41	0,66	1,09	1,09	142,82	5,38	104,23	0	0,95	18,62	19,62	6,07	94,9	7,93	1,35	NA	6,16	1,46	21,2	-0,33	-8,05	-0,15	0,79	1,01	1,06	162,06
582	0,33	0,46	0,2	0	1,85	2,12	222,5	93,6	50,69	13,91	0,28	0,39	1,39	18,74	27,8	21,81	1,44	30179,75	0	11,25	70,42	0,69	0,94	0,44	0	1,94	2,22	235,86	98,11	50,66	14,54	0,27	0,37	1,37	19,91	27,24	23,62	1,44	15492,86	0	8,44	48,17	16,06	21,82	12,74	0	2,05	2,37	288,71
583	-10,84	-31,87	-14,48	0,21	0,24	0,28	486,52	8,65	317,6	13,5	0,66	1,94	2,94	-10,84	66	18,65	0,43	NA	0	0	0	10,38	22,42	6,95	0,01	0,61	0,69	243,61	78,14	129,34	10,59	0,54	1,16	2,16	10,38	53,68	65,15	0,77	NA	0	0	0	0,06	0,1	0,02	1,1	1,12	1,29	124,19
584	8,62	10,71	4,69	4,42	5,13	5,13	197,99	26,62	37,63	NA	0,2	0,24	1,24	88,08	19,5	44,19	NA	7897	0	43,22	88,38	24,72	57,03	14,07	1,75	1,96	1,96	207,16	18,83	86,59	NA	0,57	1,31	2,31	69,8	56,65	44,94	2,57	NA	0	25,65	59,04	18,11	52,91	13,75	2,34	2,56	2,56	276,34
585	56,1	95,47	12,73	0,03	2,03	2,03	82,59	60,88	25,43	NA	0,41	0,7	1,7	99,11	41,24	157,73	2,42	38170	6,1	9,76	32,62	15,81	59,68	NA	0,05	0,92	0,92	156,34	62,29	59,37	NA	0,74	2,78	3,78	59,51	73,52	28,02	0,91	NA	33,08	13,83	43,27	15,14	38,87	NA	0,19	1,27	1,27	145,92
586	-9,24	-3687,89	-88,51	0,01	0,03	0,16	3486,47	42,57	2020,32	258,48	0,63	251,27	399,09	-5,88	99,75	-1,26	0,05	2295,53	0	32,19	338,68	-7,01	-72,59	-60,71	0,01	0,03	0,2	3150,24	35,37	1578,84	268,19	0,54	5,62	10,35	-2,81	54,34	3,18	0,15	NA	0	25,85	105,22	-6,75	-194,39	-52,38	0,03	0,04	0,21	2822,84
587	30,28	51,96	6,44	1,72	2	2,3	77,37	8,94	31,92	9,56	0,42	0,72	1,72	57,77	41,71	77,16	14,12	5313,7	0	5,84	40,71	22,36	35,75	6,11	1,61	2,32	2,56	99,55	26,08	36,85	8,8	0,37	0,6	1,6	45,39	37,46	64,48	14,89	NA	0	6,3	43,09	21,88	33,66	4,98	1,56	2,38	2,76	82,88
588	-15,92	-21,53	-10,03	0,23	1,86	3,34	229,31	71,7	53,24	79,76	0,26	0,35	1,35	29,65	26,09	-25,61	3,65	10546,64	0	28,71	117,19	0,32	0,41	0,19	0,3	1,7	3,79	223,41	53,46	49,1	102,86	0,24	0,31	1,31	36,17	23,54	28,09	5,18	NA	0	15,85	53,2	0,05	0,07	0,05	0,05	1,34	2,87	392,72
589	15,19	31,88	12,28	1,35	2,25	2,25	294,22	34,46	38,24	NA	0,52	1,1	2,1	30,72	52,35	47,49	1,29	43988,07	21,68	12,55	33,3	10,63	21,83	7,92	0,32	0,86	0,89	271,35	42,14	48,99	2,57	0,51	1,05	2,05	28,75	51,32	43,57	1,06	NA	10,82	9,73	29,26	18,08	35,92	17,22	0,76	1,33	1,35	346,68
590	10,21	51,02	2,44	0,5	0,53	0,63	87,01	1,45	38,72	4,44	0,8	4	5	107,08	79,98	35,26	0,52	7684,19	10,65	23,15	76,46	4,91	18,89	1,12	0,19	0,54	0,62	82,82	18,58	44,43	4,42	0,74	2,84	3,84	120,1	73,99	41,49	0,43	NA	10,68	26,21	81,12	8,65	23,18	1,85	0,2	0,8	0,9	77,86
591	0,71	0,92	3,62	4,17	5,19	5,21	1852,56	318,49	311,09	6,05	0,23	0,29	1,29	0,71	22,58	24,54	7,37	NA	0	0	0	-6,52	-7,64	-63,28	6,4	7,13	7,16	3534,71	329,04	450,99	13,5	14,67	17,19	1,17	-6,52	14,67	-5,37	11,41	NA	0	0	0	-2,11	-2,27	-0,79	0,57	12,93	12,93	136,64
592	-59,79	83,37	-92,98	0,09	0,31	1	566,08	NA	380,25	264,94	1,72	-2,39	-1,39	-33,73	171,71	-27,16	0,94	5023,33	3,39	40,52	141,88	-53,59	37,09	-70,53	0,47	0,53	2,64	479,12	0,8	140,39	296,17	244,46	-169,22	-0,69	-31,57	244,46	-15,59	3,25	NA	1,21	20,66	72,11	-43,76	24,43	-45,8	0,15	0,1	1,4	380,98
593	NA	NA	NA	NA	NA	NA	NA	NA	NA	NA	NA	NA	NA	NA	NA	NA	NA	NA	NA	NA	NA	2,34	40,88	1,19	0,33	1,06	1,06	184,68	125,6	122,52	NA	94,27	1646,33	17,46	4,62	94,27	2,48	NA	NA	27,19	1,15	38,95	-10,86	395,84	-95,16	0,21	0,97	0,97	3189,02
594	5,67	6,77	4,64	1,27	3,79	5,08	297,87	92	36,56	47,85	0,16	0,19	1,2	54,04	16,34	111,55	2,28	15130,74	0	39,58	69,01	7,06	8,46	5,74	1,74	4,18	5,33	295,93	88,02	36	41,55	0,16	0,2	1,2	57,94	16,41	116,18	2,44	8021,82	0	29,7	50,1	6,07	7,73	4,88	0,89	2,86	3,83	292,71
595	0,21	4,44	0,25	0,03	0,61	0,85	434,78	143,14	150,04	58,4	0,94	20,36	21,56	8,79	95,36	3,61	0,75	32277,67	54,48	10,25	47,24	0,04	1,01	0,06	0,07	0,54	0,78	510,21	141,01	180,18	72,75	0,95	23,24	24,4	9,01	95,24	4,19	0,69	9256,9	55,58	8,97	36,82	0,71	21,9	0,24	0,03	0,81	0,85	122,68
596	6,67	7,12	2,34	14,98	15,48	15,48	128,01	4,06	8,06	NA	0,06	0,07	1,07	79,39	6,37	104,71	NA	NA	0	25,58	85,96	31,01	35,64	10,95	5,39	7,7	7,7	128,56	38,07	16,52	NA	0,13	0,15	1,15	57,22	12,99	238,69	NA	NA	0	9,26	36,61	14,41	15,97	9,35	10,15	10,26	10,26	236
597	0,56	14,85	0,41	0,76	0,89	0,93	263,72	32,85	250,96	11,92	0,96	25,45	26,45	0,56	96,22	4,63	0,37	489,94	0	0	0	1,19	23,86	0,72	0,85	0,97	0,99	219,48	23,68	206,17	4,03	0,95	19,06	20,06	1,33	94,98	5,33	0,78	NA	0	0,06	2,42	0,43	4,56	0,13	0,85	0,97	1,08	113,97
598	7,46	24,09	2,73	0,09	0,62	1,1	133,16	35,02	54,3	31,89	0,69	2,23	3,23	43,63	69,04	18,3	1,15	31120,69	27,44	13,23	66,52	7,13	22,53	2,66	0,07	0,49	0,78	135,75	37,88	46,71	25,82	68,32	215,98	3,16	39,08	68,32	16,23	0,69	NA	31,79	8,98	49,56	10,1	29,45	3,67	0,06	0,46	0,61	132,47
599	0	NA	0	1,84	1,84	7,23	72,86	NA	25,9	141,63	1	NA	NA	0	100	0	NA	NA	0	0	0	0	NA	NA	2,12	2,67	5,76	51,65	4,91	8,87	27,38	1	NA	NA	0	100	0	NA	NA	0	0	0	0	0	NA	1,91	2,89	5,91	60,9
600	9,02	13,25	2,9	254,91	1850,73	1850,73	117,12	0	0,04	0	0,32	0,47	1,47	9,02	31,91	58,51	2,35	NA	0	0	0	7,14	17,23	1,23	1,3	2,27	2,27	62,83	22,09	22,75	NA	0,59	1,41	2,41	14,18	58,57	12,19	2,46	NA	0	1,22	36,79	10,1	30,57	2,11	0,74	1,02	1,02	75,97
601	12,04	16,19	5,65	0,82	3,8	3,82	170,75	128,68	43,17	0,77	0,26	0,34	1,34	17,18	25,64	53,69	35,38	77894,5	0	2,41	16,54	16,05	30,75	8,16	0,35	2,03	2,06	185,12	127,97	76,24	2,36	0,48	0,92	1,92	24,43	47,8	37,37	4,18	NA	6,05	3,08	20,89	10,24	20,2	4,75	0,68	1,86	1,89	168,93
602	22,31	475,85	3,94	0,25	0,63	1,09	64,24	22,69	58,32	26,87	0,95	20,33	21,33	148,44	95,31	23,41	NA	14932	0	22,26	84,3	3,23	67,11	1,52	0,55	0,59	1,07	171,96	7,6	159,31	75,49	0,95	19,8	20,8	48,89	95,19	3,39	NA	NA	0	21,57	91,26	4,07	21,59	0,81	0,4	1,01	1,3	72,62
603	-9,88	-45,34	-18,75	0,02	0,34	0,82	690,79	84,99	93,1	145,8	0,74	3,39	4,59	-1,57	78,21	1,05	0,68	13107,36	44,43	15,77	91,69	9,04	23,91	15,59	0,02	0,31	0,76	627,64	83,52	126,98	130,37	0,6	1,58	2,64	18,89	59,69	31,11	0,71	NA	25,74	11,89	92,86	5,8	11,61	10,61	0,11	0,44	1,06	666,39
604	-5,59	-6,5	-6,92	1,76	5,66	6,45	450,89	196,96	50,56	40,41	0,14	0,16	1,16	34,63	14,01	-31,55	3,3	5617,63	0	49,81	140,25	35,63	40,83	31,69	1,85	6,17	6,62	323,81	152,83	35,37	15,74	0,13	0,15	1,15	64,12	12,74	295,68	3,27	NA	0	18,27	31,91	19,67	21,83	18,38	5,45	11,32	12,08	340,03
605	45,93	49,51	59,95	6,83	13,27	13,27	475,15	218,93	34	NA	0,07	0,08	1,08	45,93	7,24	634,75	NA	NA	0	0	0	40,28	48,51	NA	3,92	5,89	5,89	520,37	172,6	87,31	NA	0,17	0,2	1,2	43,18	16,97	237,44	NA	NA	0	0	0	41,87	50,99	NA	4,59	5,59	5,59	512,38
606	0,35	1,63	0,37	0,24	0,64	0,66	380,19	95,77	239,77	4,35	0,67	3,12	4,64	51,03	67,24	8,05	0,37	NA	0	38,95	63,24	-5,18	-28,08	-4,04	0,08	0,44	0,46	283,48	51,06	181,8	4,13	0,67	3,65	5,42	62,03	67,38	0,21	0,27	NA	0	38,86	69,21	11,54	55,65	14,99	0,05	0,31	0,32	472,89
607	-25,81	273,75	-11,24	0,01	0,42	0,42	158,58	61,71	120	0,28	1,09	-11,61	-10,61	31,58	109,43	-6,48	0,04	7844,08	18,67	25	106,47	4,33	64,54	NA	0,04	0,98	0,98	158,32	119,79	127,7	0,76	0,93	13,89	14,89	55,22	93,29	13,54	0,87	NA	0	15,93	52,7	17,95	86,94	NA	0,02	0,8	0,81	142,59
608	-0,02	-0,05	0	1,12	8,07	8,5	75,51	55,04	7,93	3,47	0,67	2,03	3,03	38,9	66,96	11,51	3,45	NA	0	8,07	79,28	3,05	11,76	0,9	NA	2,18	2,6	106,86	46,93	38,01	15,95	0,74	2,85	3,85	28,32	74,04	4,49	4,08	NA	0	7,42	80,73	5,35	16,46	0,84	0,07	5,24	7,85	56,92
609	4,96	12,16	2,31	0,4	0,83	0,95	169,98	19,25	45,29	5,64	0,44	1,08	2,45	70,82	59,23	36,8	0,67	12011,29	0	30,76	78,16	1,68	5,28	0,99	0,17	0,6	0,77	213,98	20,82	50,19	8,75	0,57	1,8	3,14	55,53	57,36	20,83	0,78	7135,15	21,56	22,46	57,94	-1,81	-9,19	-1,55	0,11	0,91	1	311,74
610	3,07	12,88	3,77	0,23	0,74	1	446,5	121,62	209,45	61,21	0,76	3,19	4,19	17,08	76,16	6,05	1,2	22352,15	7,16	17,18	75,3	9,14	30,2	6,14	0,02	1,12	1,52	244,58	106,93	95,03	39,36	0,7	2,3	3,3	24,98	69,64	15,59	1,41	12596,72	4,15	7,61	32,72	10,75	22,03	9,54	0,08	1,6	2,16	322,86
611	6,19	15,17	2,05	0,32	0,89	1,79	120,35	36,25	63,78	58,29	0,59	1,45	2,45	82,87	59,18	13,97	11,81	15526,24	0	25,35	100,52	2,65	5,97	0,92	0,22	0,95	1,9	126,52	46,21	63,09	59,98	0,56	1,25	2,25	78,26	55,56	6,92	11,93	11787,77	0	19,26	77,69	2,23	4,82	0,87	0,37	1,01	2,54	141,35
612	0,5	0,61	0,53	2,42	6,48	7,56	385,23	202,78	50,01	54,78	0,19	0,23	1,23	33,48	18,78	2,64	NA	2936	0	34,9	133,6	-8,55	-11,63	-8,92	1,69	3,52	4,06	379,82	169,39	92,62	49,45	26,51	36,08	1,36	17,72	26,51	-32,24	NA	NA	0	27,41	194,07	-4,27	-5,07	-6,07	5,63	6,82	8,2	516,77
613	-3,75	-3,76	NA	298,18	439,09	439,09	NA	NA	NA	NA	0	0	1	-2,65	0,23	-1645,45	NA	-125	0	NA	-42,4	25,13	27,04	30,72	13,05	14,16	14,16	444,95	34,55	31,08	NA	0,07	0,08	1,08	26,16	7,06	355,78	NA	NA	0	1,26	3,11	18,21	19,3	61,48	17,37	17,67	17,67	1228,96
614	-1,55	-187,38	-0,4	0,14	0,54	1,02	94,36	36,42	91,47	44,89	0,99	120,24	121,24	32	99,18	-1,56	NA	7918,13	0	8,7	105,25	2,88	79,39	0,69	0,16	1,3	3,25	86,92	30,2	26,45	51,58	0,96	26,6	27,6	36,9	96,38	2,98	NA	NA	0	5,99	60,47	2,7	44,09	0,67	0,49	1,42	3,13	90,72
615	1,24	1,25	NA	361,64	361,64	361,64	NA	NA	NA	NA	0	0	1	1,24	0,28	450	NA	NA	0	NA	NA	56,68	94,33	56,86	2,19	2,51	2,51	365,17	45,76	143,91	NA	0,4	0,66	1,66	56,68	39,91	142,01	NA	NA	0	0	0	59,21	75,65	41,69	2,55	4,55	4,61	256,29
616	0,29	1,13	0,39	0,01	0,33	3,63	490,83	41,17	82,44	420,57	0,74	2,9	3,9	26,75	74,35	5,4	13,9	10655,33	15,6	35,68	80,2	0,65	1,45	0,89	0,01	0,38	4,25	495,09	40,98	65,76	429,81	0,55	1,22	2,22	24,95	54,95	3,37	22,84	10547,3	14,89	23,47	58,37	0,41	1,06	0,7	0	0,23	2,77	622,99
617	4,59	13,67	4,18	0	0,59	0,87	331,28	38,33	80,97	28,11	0,66	1,98	2,98	16,6	66,44	18,96	0,94	30979,89	6,48	10,93	40,67	3,33	9,01	2,32	0,04	0,79	0,98	253,69	34,86	66,32	13,19	0,63	1,7	2,7	17,54	63,02	17,82	0,99	10327,66	0	7,18	34,09	4,01	9,63	2,47	0,08	0,83	1,04	223,81
618	4,78	20,81	1,68	0,16	0,69	0,74	127,95	51,01	49,35	5,21	0,77	3,34	4,36	83,8	77,05	16,74	0,68	20302	36,77	27,78	76,63	-4,41	-18,18	-1,27	0,08	0,81	0,92	104,62	56,65	45	8,99	0,76	3,12	4,12	99,09	75,72	11,93	0,8	NA	32,23	29,75	87,11	6,09	17,72	1,27	0,19	1,08	1,14	75,76
619	3,08	7,74	1,33	0,6	2,71	3,17	157,28	89,54	42,53	19,95	0,6	1,51	2,51	15,65	60,18	8,4	5,52	19418,57	32,5	5,43	57,17	4,18	9,26	1,9	0,01	2,19	2,86	165,25	93,44	41,85	28,97	0,55	1,22	2,22	20,11	54,86	13,09	3	NA	28,11	5,94	47,56	2,01	4,82	0,99	0,01	1,35	1,87	179,68
620	2,28	2,99	0,38	1,74	3,37	3,37	44,07	23,14	14,2	NA	0,24	0,31	1,31	2,28	23,72	37,68	3,82	NA	0	0	0	4,5	7,53	NA	0,32	2,24	2,24	161,22	123,36	64,2	NA	0,4	0,67	1,67	4,5	40,26	23,16	6,19	NA	0	0	0	27,19	43,53	10,5	0,17	2,06	2,06	140,52
621	27,88	84,53	11,43	0,87	1,54	1,57	149,26	62,85	93,66	2,78	0,67	2,03	3,03	76,77	67,02	41,6	NA	39366,75	0	20,05	52,43	19,37	36,67	10,73	1,69	2,28	2,32	201,58	50,18	85,3	3,91	0,47	0,89	1,89	71,65	47,19	41,04	NA	NA	0	20,86	47,99	13,51	17,86	8,35	4,11	5,46	5,58	225,03
622	26,18	96,88	10,75	0,28	1,26	1,39	149,41	103,93	105,76	13,71	0,73	2,7	3,7	44,16	72,97	35,88	NA	31616,88	0	7,38	34,23	40,29	98,74	11,38	0,52	1,56	1,67	102,81	61,73	59,39	6,8	0,59	1,45	2,45	54,84	59,19	68,76	20,78	NA	0	2,94	15,27	23,06	98,2	7,05	0,12	1,22	1,3	111,27
623	1,16	1,62	0,51	0,08	0,43	3,48	161,77	9,96	30,89	95,55	0,29	0,4	1,4	49,62	28,63	40,28	2,44	26987,45	0	21,54	90,21	0,23	0,34	0,1	0,05	0,47	2,83	167,02	15,43	39,35	92,93	0,33	0,5	1,5	43,57	33,15	32,32	2,32	17292,73	0	14,52	64,96	0,92	1,43	0,46	0,03	0,4	3,38	182,98
624	0,1	0,74	0,08	0,73	5,41	5,41	286,64	210,2	21,9	NA	0,87	6,62	7,62	35,3	86,87	11,25	5,79	7446	8,12	27,72	75,08	0,24	1,53	0,15	4	10,07	10,07	235,32	125,79	12,98	NA	84,66	551,7	6,52	37,17	84,66	8,09	9,25	NA	3,33	16,74	57,14	1,17	6,03	0,59	1,66	7,13	7,13	181,87
625	-3,08	-7,63	-4,58	0,06	0,28	0,31	541,74	63,09	175,17	8,97	0,59	1,46	2,48	18,31	59,69	2,28	0,53	13274,17	21,7	31,83	94,14	7,34	25,23	8,54	0	0,21	0,23	423,8	60,66	239,12	6,41	0,71	2,44	3,44	31,96	70,93	16,34	0,35	10023,33	11,64	20,19	54,53	4,84	13,96	5,53	0	0,16	0,19	415,42
626	7,67	29,87	4,34	0,17	0,79	1,27	205,85	63,63	145,83	71,37	0,74	2,88	3,89	31,41	74,31	13,1	3,13	13890,09	0	13,42	65,73	-2,26	-12,89	-1,13	0,29	0,76	1,15	181,35	65,88	142,06	56,54	0,82	4,7	5,71	28,13	82,3	0,1	2,32	7291,97	0	10,67	53,46	9,66	35,54	4,93	0,46	0,97	1,39	185,87
627	-0,04	-0,23	-0,03	0,03	1,16	1,16	228,49	210,38	185,85	NA	0,82	4,69	5,69	5,51	82,42	0,86	3,82	NA	0	3,49	8,22	-5,4	-30,01	NA	0,14	1,16	1,16	450,21	371,97	364,05	NA	0,82	4,55	5,55	-5,4	82	-5,13	3,65	NA	0	0	0	5,22	20,77	NA	0,76	0,93	0,93	234,42
628	9,26	11,56	7,05	0,65	4,46	4,74	276,88	177,45	46,55	13,08	0,2	0,25	1,25	56,55	19,85	66,57	4,34	15885,75	0	35,97	75,53	8,45	10,94	5	0,72	3,77	4,03	215,45	125,65	41,08	10,59	0,23	0,3	1,3	73,16	22,79	52,06	3,62	NA	0	26,85	58,25	1,91	2,65	1,14	0,51	2,84	3,11	217,31
629	7,99	17,86	16,56	0,07	1,15	1,15	754,33	420,48	387,79	0	0,55	1,24	2,24	36,15	55,28	23,8	1,19	14960	1,77	58,36	64,89	8,6	19,09	13,03	0,17	1,03	1,03	551,14	237,8	276,56	NA	0,55	1,22	2,22	52,42	54,94	27,21	0,99	NA	1,44	66,34	70,72	3,53	8,97	3,8	0,49	1,43	1,43	391,42
630	-25,11	272,25	-10,64	0,09	0,75	0,75	154,2	99,99	149,81	NA	1,09	-11,84	-10,84	2,59	109,22	25,5	-0,33	6088,2	0	11,74	43,99	14,44	383,23	3,66	0,57	0,78	0,78	92,33	18,69	86,08	0	0,96	25,54	26,54	55,9	96,23	31,84	0,18	NA	0	10,52	48,77	13,88	83,19	5,74	0,34	1,06	1,06	150,48
631	19,1	46,61	8,59	0,06	1,13	1,22	163,63	70,07	66,99	6,72	0,55	1,34	2,44	26,57	59,01	46,68	0,95	136872,54	0,37	3,36	19,01	15,57	36,48	6,98	0,07	0,75	0,87	163,12	40,8	64,85	8,01	0,54	1,26	2,34	24,01	53,63	42,92	0,78	NA	0	2,8	16,54	18,13	42,56	8,03	0,11	0,78	0,89	161,18
632	0,68	1,45	0,22	0,05	2,58	2,59	114,66	110,18	43,57	0,17	0,53	1,12	2,12	312,72	52,87	1,29	NA	NA	0	98,29	99,32	-1,53	-3,19	NA	0,19	2,63	2,63	109,9	100,07	40,99	0,04	0,52	1,08	2,08	324,62	51,95	-2,95	NA	NA	0	69,63	70,46	0,12	0,24	NA	0,03	2,62	2,62	93,72
633	14,02	66,22	9,09	0,07	1,2	1,25	236,08	198,66	177,54	9,59	0,79	3,72	4,72	16,27	78,83	19,78	4,4	69661,13	0	1,46	10,19	18,26	696,92	10,39	0,06	0,73	0,77	207,06	117,16	174,8	7,82	96,95	3699,86	38,16	23,28	96,95	21,26	0,42	NA	0	1,98	12,57	20,9	69,2	8,82	0,43	1,08	1,11	153,55
634	2,5	18,66	0,64	0,2	0,54	0,76	93,33	26,18	78,62	18,04	0,87	6,46	7,46	123,89	86,6	15,77	0,43	12276,85	0	31,12	85,02	7,39	39,5	2,25	0,3	0,33	0,54	110,76	2,63	82,23	18,42	0,81	4,35	5,35	124,49	81,3	26,39	0,37	NA	4,47	24,73	55,54	1,59	9,86	0,55	0,52	0,67	0,9	126,29
635	16,69	54,39	10,82	0,09	0,33	0,82	235,93	38,64	161,56	79,94	0,69	2,26	3,26	32,31	69,31	31,67	0,72	28644,13	0	10,12	37,89	15,66	37,07	10,85	0,13	0,99	1,52	252,16	118,62	138,35	72,84	0,58	1,37	2,37	38,92	57,75	35,17	2,8	NA	1,86	16,12	52,74	5,65	8,75	2,83	0,31	1,01	2,45	182,02
636	-7,46	-7,99	-19,85	14,9	14,9	14,9	346,13	NA	64,31	NA	0,07	0,07	1,07	-7,46	6,71	-111,11	NA	NA	0	0	0	25,72	29,44	20,56	7,91	7,91	7,91	290,88	NA	36,35	NA	0,13	0,14	1,14	25,72	12,63	203,58	NA	NA	0	0	0	16,09	17,69	13,92	11,08	11,08	11,08	314,97
637	-8,36	-280,13	-4,78	0	0,22	0,44	208,01	39,71	181,14	40,82	0,97	32,52	33,52	16,71	97,02	-3,15	0,06	16516,89	0	14,33	96,66	-18,48	-361,09	-13,09	0	0,18	0,44	257,93	38,96	218,94	56,06	94,88	1854,25	19,54	7,81	94,88	-12,06	0,08	NA	0	13,05	73,52	3,82	46,22	1,68	0	0,29	0,54	160,58
638	1,72	3,72	1,64	0,89	1,86	1,86	126,45	178,03	183,74	NA	0,54	1,16	2,16	1,72	53,68	3,21	NA	NA	0	0	0	15,74	27,62	11,3	2,09	2,32	2,32	261,15	26,16	111,08	NA	0,43	0,75	1,75	15,74	43,01	36,61	NA	NA	0	0	0	11,24	13,02	10	8,12	9,46	9,46	323,85
639	13,78	31,96	10,59	0,29	0,31	1,17	279,61	3,05	157,27	136,05	0,57	1,32	2,32	25,29	56,87	28,96	1,28	3533,5	0	8,84	39,95	11,46	23,28	10	0,34	0,35	1,34	317,44	2,67	159,32	157,99	0,51	1,03	2,03	22,15	50,75	22,59	1,55	NA	0	9,32	39,84	-33,54	-121,44	-26,68	-0,15	-0,15	0,83	289,52
640	1,55	45,23	1,2	0,01	1,02	1,02	283,1	274,44	270,34	NA	0,97	28,26	29,26	1,97	96,58	1,77	2,97	42976	0	0,33	27,84	4,71	29,19	0,74	0,03	1,15	1,15	57,12	53,1	47,35	NA	0,84	5,2	6,2	6,17	83,87	6,25	4,87	NA	0	0,16	22,87	1,98	10,69	1,21	0,01	0,62	0,62	223,28
641	19,24	53,35	3,45	0,56	1,04	2	65,22	11,2	23,07	22,35	0,64	1,77	2,77	20,7	63,93	62,81	2,25	NA	0	0,26	2,88	18,55	45,94	4,65	0,64	0,98	1,43	91,3	13,81	41,28	18,83	0,6	1,48	2,48	18,55	59,62	47,48	1,57	NA	0	0	0	6,41	15,31	2,3	0,67	1,43	1,45	130,47
642	21,19	24,02	14,25	7,3	7,6	7,64	244,77	8,55	24,27	1,01	0,12	0,13	1,13	33,44	11,78	197,82	8,01	27850,4	1,58	8,24	25,83	15,31	17,3	13,81	6,72	7,04	7,1	328,47	12,2	19,59	2,15	0,12	0,13	1,13	25,86	11,54	165,63	4,88	NA	5,51	9,52	29,93	6,76	7,42	8,4	9,08	9,66	9,75	452,33
643	5,35	38,05	4,99	0,02	0,84	0,85	339,81	237,14	266,9	1,49	0,86	6,11	7,11	9,04	85,94	8,77	0,52	12660,2	6,41	3,45	55,44	0,91	5,98	0,83	0,01	0,93	0,95	332,96	238,17	235,06	4,46	0,78	5,17	6,59	2,53	78,42	3,85	0,6	NA	6,92	1,11	23,08	0,62	4,66	0,6	0,08	0,92	0,94	351,82
644	-9,43	-393,06	-181,66	0	0	0	7011,94	NA	6768,51	NA	0,98	40,68	41,68	-9,43	97,6	-9,66	0,02	NA	0	0	0	-33,89	-105,14	-126,67	0,01	1,48	1,48	1360,67	1338,86	912	NA	67,77	210,28	3,1	-33,89	67,77	-50	NA	NA	0	0	0	30,42	71,12	1,74	1,61	1,75	1,75	20,83
645	41,13	77,98	19,8	0,96	2,08	2,08	166,56	90,57	80,88	NA	0,47	0,9	1,9	51,03	47,25	87,05	NA	27367	0	4,76	15,56	30,73	57,2	9,79	1,08	1,82	1,82	115,91	39,24	53,04	NA	0,46	0,86	1,86	36,47	46,27	71,32	3,39	NA	0	1,83	11,78	18,46	39,28	4,99	0,51	1,71	1,71	98,41
646	15,51	38,34	2,14	0,45	1,68	1,68	50,28	36,02	29,46	NA	0,6	1,47	2,47	25,76	59,54	26,05	NA	32486	0	1,42	29,17	-11,55	-87,82	-2,09	0,28	1,06	1,06	65,88	43,7	56,23	NA	0,87	6,6	7,6	-7,54	86,85	-12,17	1,56	NA	0	0,73	-114,01	9,69	44,02	1,43	0,22	1,21	1,21	53,54
647	0,06	0,17	0,04	0,04	0,48	1,3	234,21	50,64	72,51	111,79	0,65	1,83	2,84	30,31	64,78	6,19	1,63	15514,75	31,43	19,46	83,2	4	11,28	2,73	0,04	0,54	1,44	248,68	50,87	61,42	104,2	64,52	181,94	2,82	30,91	64,52	11,19	1,62	8762,28	35,67	12,88	58,43	1,89	5,36	1,37	0,02	0,39	1,47	263,55
648	-0,12	-3,88	-0,12	0,61	0,65	0,82	369,28	13	354,14	60,07	0,97	32	33	-0,12	96,97	10,57	0,15	NA	0	0	0	1,86	34,19	1,91	0,56	0,69	0,69	373,41	44,89	349,16	NA	0,95	17,35	18,35	1,86	94,55	15,08	0,15	NA	0	0	0	1,97	30,39	2,01	0,15	0,5	0,58	370,2
649	7,7	8,77	14,52	1,66	2,95	3,01	686,54	106,38	82,57	5,24	0,12	0,14	1,14	9,9	12,29	75,78	1,39	60475	0	4,16	14,87	6,62	6,95	22,34	5,75	8,04	8,13	1228,77	126,96	55,33	5,01	4,66	4,9	1,05	9,92	4,66	170,77	1,52	NA	0,02	7,81	20,39	3,58	3,93	9,28	3,93	5,34	5,34	944,93
650	0,47	0,94	1,68	0,14	0,31	0,31	1312,02	109,52	651,53	0	0,5	1,01	2,01	6,72	50,24	12,05	0,59	9257,5	0	22,55	44,2	0,58	1,1	2,48	0,2	0,32	0,32	1550,79	91,08	720,3	NA	0,47	0,89	1,89	6,92	46,99	10,03	0,63	NA	0	19,51	37,51	-0,2	-0,49	-0,39	0,08	0,55	0,59	716,81
651	7,01	25,89	6,29	0,81	1,35	1,38	326,89	124,92	234,21	7,15	0,73	2,7	3,7	18,22	72,94	10,57	96,97	14513,73	0	10,07	52,39	11,43	24,97	7,59	0,72	1,48	1,75	241,5	97,97	128,11	34,88	0,54	1,18	2,18	26,92	54,21	23,49	7,97	NA	0	7,26	35,86	10,07	13,51	6,73	1,56	2,39	3,82	243,46
652	51,02	53,84	57,2	17,42	17,43	19,04	408,09	0,08	21,19	34,72	0,05	0,06	1,06	53,18	5,25	971,53	NA	17288	0	2,42	3,15	35,77	36,21	NA	78,25	78,26	82,94	754,29	0,1	8,99	42,1	0,01	0,01	1,01	35,77	1,21	2966,96	NA	NA	0	0	0	31,4	32,32	NA	22,26	22,26	23,58	433,55
653	30,19	72,58	19,77	0,11	0,39	0,64	238,33	28,69	111,99	29,08	0,58	1,4	2,4	78,99	58,4	72,97	0,73	23142,41	0	31,95	54,66	11,1	23,28	8,1	0,05	0,77	0,89	265,85	87,98	104,54	15,25	0,52	1,1	2,1	56,4	52,34	40,15	0,88	9115,28	10,1	23,6	43,91	-1,02	-1,26	-0,96	1,66	3,48	3,98	343,63
654	2,32	4,87	3,24	0,6	1,91	1,91	509,59	344,99	262,3	NA	0,52	1,1	2,1	23,93	52,43	4,42	NA	NA	0,39	30,25	88,44	-9,67	-136,18	NA	0,81	1,08	1,08	269,17	64,87	247,32	NA	0,93	13,09	14,09	40,69	92,9	-10,4	NA	NA	0	28,12	91,43	6,04	43,12	NA	0,69	1,16	1,16	132,93
655	32,83	62,57	6,17	1,7	2,12	2,12	68,37	13,36	31,81	NA	0,47	0,9	1,91	32,83	47,54	69,78	NA	NA	0	0	0	20,43	50,29	2,29	0,48	1,68	1,68	40,9	28,94	24,02	NA	0,59	1,46	2,46	20,43	59,38	34,4	NA	NA	0	0	0	-4,9	-19,99	-0,69	0,31	1,32	1,32	51,09
656	2,92	5,64	3,65	0	0,68	1,14	454,23	129,2	129,52	89,9	0,48	0,93	1,93	8,74	48,21	14,84	1,12	38092,5	13,74	7,26	36,81	1,68	3,24	2,05	0,34	1,68	2,56	444,99	116,42	86,74	76,27	0,48	0,93	1,93	8,3	48,23	11,99	1,61	9742	0	5,8	33,18	-0,52	-0,95	-0,68	0,54	2,15	3,27	473,97
657	0,1	0,88	0,06	0,01	0,79	1,11	236,35	157,52	204,99	64,94	0,89	7,85	8,85	60,78	88,71	2,4	4,09	28414,74	0	39,4	95,95	0,57	3,94	0,15	0,02	0,8	1,13	94,04	60,94	78,01	25,92	85,53	591,12	6,91	156,12	85,53	3,97	3,02	NA	0	34,08	79,65	0,66	4,48	0,23	0,26	0,82	1,16	125,62
658	-0,75	-1,95	-0,92	0,16	2,4	2,4	443,39	393,39	175,82	NA	0,61	1,59	2,59	11,85	61,42	11,03	15,92	11335	10,29	15,35	48,64	5,15	8,85	5,52	0,01	2,97	2,97	390,05	384,17	130	NA	41,85	71,97	1,72	22	41,85	12,3	NA	NA	7,85	18,05	193,37	5,17	8,89	6	0,67	18,2	18,2	422,54
659	-4,84	-6,63	-4,31	2,32	2,45	2,45	147,07	11,23	86,96	NA	0,27	0,37	1,37	-4,84	27,1	-9,58	2,17	NA	0	0	0	-6,33	-7,77	NA	3,62	3,8	3,8	161,49	5,23	29,63	NA	0,19	0,23	1,23	-6,33	18,55	23,92	2,75	NA	0	0	0	22,32	22,7	NA	35,63	49,07	49,07	334,18
660	-9,95	-106,78	NA	0,07	0,08	0,23	NA	NA	NA	NA	0,91	9,73	10,73	0,49	90,68	-10,97	0,12	378	0	NA	1433,6	-21,39	-938,96	NA	0,03	0,03	0,2	NA	NA	NA	NA	0,98	42,9	43,9	-7,61	97,72	-21,89	0,03	NA	0	NA	-187,3	6,52	78,92	25,26	0,01	0,3	0,42	1409,63
661	27,42	148,73	4,71	0,59	0,64	0,68	62,48	2,21	9,77	2,05	0,82	4,42	5,42	66,39	81,56	64,63	0,4	12172	62,63	6,69	38,8	17,6	65,43	4,3	0,98	1,04	1,05	88,95	3,64	18,28	0,69	0,73	2,72	3,72	43,76	73,1	42,9	1,07	NA	50,02	4,71	28,47	6,14	21,32	1,74	0,6	0,91	1,18	103,15
662	44,58	47,36	55,16	17,93	17,93	17,93	450,33	NA	24,84	NA	0,06	0,06	1,06	44,58	5,86	799,53	NA	NA	0	0	0	48,76	56,53	50,27	7,27	7,27	7,27	375,25	NA	51,04	NA	13,75	15,94	1,16	48,76	13,75	354,57	NA	NA	0	0	0	55,82	66,24	64,87	4,51	6,35	6,35	423,05
663	8,28	23,43	3,29	0,14	1,23	1,23	144,41	94,02	86,93	0,75	0,65	1,83	2,83	29,85	64,66	19,75	1,42	6284	0	8,56	58,4	18,39	52,04	11,99	0,41	1,37	1,39	237,33	144,7	150,95	3,24	0,65	1,83	2,83	36,89	64,67	32,07	3,7	NA	0	8,78	30,05	25,71	45,18	16,55	1,45	2,15	2,15	234,26
664	-0,35	-0,66	-0,45	1,26	2,11	2,11	431,41	81	220,62	NA	0,47	0,9	1,9	23,62	47,4	-0,74	NA	NA	0	31,05	98,01	24,24	27,07	NA	8,92	9,73	9,73	462,17	38,12	46,95	NA	0,1	0,12	1,12	36,3	10,44	232,12	NA	NA	0	11,29	22,45	17,6	19,77	NA	8,58	9,26	9,26	462,18
665	-1,29	-1,66	-3,72	0,07	2,3	3,19	1045,29	164,12	62	78,48	0,21	0,27	1,28	7,5	21,8	11,17	1,24	22273,45	11,85	25,25	60,21	0,03	0,04	0,08	0,01	0,96	1,34	1099,94	186,82	54,55	85,48	0,26	0,35	1,35	9,05	25,76	12,07	1,09	9698,44	16,02	19,43	51,88	-0,09	-0,12	-0,35	0	0,9	1,21	1347,58
666	18,27	61,82	8,96	0,37	1,42	1,42	65,22	130,52	124,37	NA	70,45	238,38	3,38	18,27	70,45	25,94	NA	NA	0	0	0	19,14	59,62	4,76	0,78	1,22	1,22	90,48	26,89	60,77	NA	67,91	211,58	3,12	19,14	67,91	32,22	1,87	NA	0	0	0	12,22	19,44	1,99	1,66	2,17	2,17	59,17
667	8,89	11,58	13,35	3,21	4,4	8,28	546,53	22,99	19,38	76,34	0,04	0,05	1,3	19,3	23,25	442,91	1,1	17294,91	0	15,63	39,62	2,15	2,76	2,39	1,05	5,09	5,88	403,22	80,27	19,85	15,54	0,06	0,07	1,28	14,33	5,8	203,65	1,11	NA	0	9,43	41,16	8,2	10,05	7	3,18	4,75	4,78	310,82
668	0,4	0,88	0,15	0,01	0,45	1,88	139,79	32,76	61,1	106,2	0,54	1,18	2,18	49,41	54,16	0,74	NA	8329,56	8,97	18,82	98	0,59	1,95	0,28	0,09	0,27	1,44	169,93	20,56	85,29	136,61	0,7	2,3	3,3	33,6	69,74	0,85	NA	NA	18,67	15,41	93,77	1,24	4,17	1,03	0,01	0,12	1,43	301,07
669	22,9	39,42	6,79	0,38	1,41	2,07	107,96	41,04	27,63	26,53	0,42	0,72	1,72	145,85	41,9	71,05	2,67	20068,85	11,46	36,47	79,03	12,78	24,35	4,75	0,51	1,34	1,85	135,38	50,3	55,04	30,42	0,48	0,9	1,9	118,97	47,5	39,73	3,26	14797	4,17	28,04	58,76	8,47	13,93	2,98	1,03	1,91	2,36	128,05
670	-25,51	151,65	-587,47	0,11	0,18	0,48	2095,51	711,93	9681,97	2960,31	1,17	-6,94	-5,94	-25,15	116,82	-21,32	-0,39	-14117	0	8,32	-1,47	28,44	137,37	19,1	0,45	0,74	1,04	244,54	54,05	191,33	58,64	0,79	3,83	4,83	30,48	79,3	40,08	1,2	NA	0	1,01	3,64	36,66	70,84	21,98	0,95	1,23	1,86	218,27
671	6,57	41,67	3,39	1,2	2,95	3,55	187,86	75,24	43,41	26,42	0,84	5,34	6,34	59,26	84,24	11,74	1,21	16716,02	0	27,2	85,94	6,66	39,23	NA	0,51	1,8	1,99	182,02	101,43	65,99	15,32	0,83	4,89	5,89	44,39	83,02	10,89	4,75	9831,6	7,31	13,7	53,92	2,89	14,24	NA	0,46	1,91	2,2	179,48
672	-0,49	-1,93	-0,15	0,5	1,36	1,36	112,76	54,57	56,37	NA	0,75	2,96	3,96	81,88	74,76	2,91	1,9	5232,75	5,93	25,51	113,19	-45,57	334,26	-14,99	0,02	0,6	0,6	119,72	65,6	107,62	0,13	1,14	-8,33	-7,33	40,66	113,63	-32,84	0,11	NA	4,29	28,36	127,55	-13,16	51,52	-4,66	0,16	0,3	0,3	128,94
673	0,88	5,6	0,99	-0,08	0,26	0,26	406,77	106,41	315,94	0,02	0,84	5,34	6,34	7,5	84,22	11,42	0,27	6458,75	0	7,4	34,15	2,15	11,14	2,35	0,05	0,33	0,34	397,9	92,78	271,7	0,07	80,68	417,57	5,18	9,77	80,68	16,34	0,43	NA	13,21	6,11	22,91	1,9	12,09	2,45	0	0,66	0,66	468,79
674	0,5	0,54	0,52	11,36	20,26	27,21	373,98	107,57	12,09	85,27	0,06	0,06	1,07	30,03	6,13	42,19	8,79	17747,76	0	30,33	87,14	0,1	0,11	0,12	8,86	14,52	19,82	443,77	113,76	20,1	106,47	0,06	0,07	1,07	27,94	6,46	34,33	10,34	NA	0	24,48	61,18	0,44	0,47	0,57	14,61	23,43	31,82	465,94
675	-0,62	-7,51	-3,79	0,15	0,37	0,37	2231,49	451,07	2025,15	1,62	0,92	11,14	12,14	-0,62	91,76	15,87	0,13	NA	0	0	0	17,1	54,98	21,41	0,33	0,33	0,33	455,8	0	310,61	0,55	0,69	2,22	3,22	17,1	68,9	74,73	0,4	NA	0	0	0	12,48	34,33	5,81	0,65	0,65	1,05	169,32
676	-18,05	-22,38	-10,1	1,11	2,63	2,63	203,77	46,17	30,3	NA	0,19	0,24	1,24	62,89	19,35	-28,85	1,44	15628,1	0	45,31	95,5	-17	-26,05	-10,38	0,23	1,27	1,82	222,12	65,09	62,57	34,02	0,35	0,53	1,53	71,95	34,73	-10,88	1,48	NA	0	39,26	68,88	-5,22	-8,71	-2,86	0,16	1,39	1,87	199,15
677	3,43	6,06	1,76	0	1,26	1,85	187,03	96,3	57,66	45,64	0,43	0,76	1,77	52,05	43,38	26,55	2,49	13490,12	10,19	24,98	81,26	2,52	8,37	1,56	0,15	1,89	2,33	225,62	140,95	70,08	35,54	0,37	1,24	3,32	39,56	37,27	20,66	1,99	NA	4,89	16,48	58,17	8,11	22,59	5,96	0,18	0,99	1,36	267,46
678	4,18	13,75	7,47	0,24	0,38	0,38	650,4	62,01	447,76	NA	0,7	2,29	3,29	12,94	69,61	20,83	0,41	32134	0	15,66	37,13	-4,76	-17,31	NA	0,28	0,35	0,36	656,23	30,73	470,42	5,73	0,72	2,64	3,64	6,69	72,49	9,74	0,37	NA	0	14,4	39,88	17,87	40,14	NA	0,51	0,69	0,73	376,49
679	NA	NA	NA	NA	NA	NA	NA	NA	NA	NA	NA	NA	NA	NA	NA	NA	NA	NA	NA	NA	NA	-30,1	42,72	NA	0,57	0,57	0,57	162,49	NA	18,23	NA	1,7	-2,42	-1,42	-24,12	170,47	-1,35	0,95	NA	0	2,45	148,87	18,18	18,7	9,47	NA	NA	NA	189,55
680	15,95	20,57	9,6	6,47	6,47	6,47	104,72	NA	33,49	NA	0,22	0,29	1,29	27,93	22,47	71	NA	2887	0	7,21	33,7	48,2	60,79	17,14	4,09	4,85	4,85	129,44	20,15	26,39	NA	0,21	0,26	1,26	62,68	20,7	232,83	NA	NA	0	3,79	13,6	28,26	30,39	NA	20,35	25,38	25,38	141,88
681	-5,57	-8,17	-6,02	0,86	1,26	1,95	393,6	45,73	114,3	80,25	0,32	0,47	1,47	30,65	31,83	7	1,64	14082,52	0	39,17	87,3	-4,85	-6,96	-4,61	0,86	1,38	2,2	345,62	48,6	95,07	78,84	0,3	0,43	1,43	36,73	30,24	12,69	1,84	NA	0	27,45	58,52	-5,88	-8,73	-5,57	1	1,3	2,17	344,95
682	3,38	97,09	3,03	0,15	0,47	0,58	326,59	58,91	184,38	20,46	0,68	19,52	28,72	27,67	96,52	23,04	0,22	10427,24	10,58	21,79	67,23	1,8	29,18	1,18	0,08	0,45	0,49	238,34	58,65	135,78	5,06	0,67	10,85	16,23	29,02	66,89	26,61	0,1	NA	8	13,07	49,73	3,71	36,06	2,17	0,02	0,53	0,57	212,28
683	12,38	22,21	5,79	0,23	1,83	3,09	170,23	49,57	26,5	39,47	0,42	0,75	1,79	68,75	44,25	36,03	1,77	24831,09	19,84	26,36	73,54	9,8	17,54	5,08	0,09	1,44	2,75	188,65	55,56	36,8	54,25	0,43	0,76	1,79	66,23	42,71	28,95	1,85	13588,2	15,98	21,36	56,46	5,32	10,09	3,1	0,02	1,03	2,22	212,23
684	39,85	63,08	19,21	2,09	2,71	2,79	160,51	38,29	62,28	4,97	0,37	0,58	1,58	39,85	36,82	108,21	NA	NA	0	0	0	-33,84	-112,31	-14,85	1,25	1,3	1,45	159,75	5,48	108,9	16,43	69,87	231,92	3,32	-33,84	69,87	-48,42	NA	NA	0	0	0	39,18	62,11	20,72	7,36	7,36	8,26	192,5
685	4,76	11,33	3,9	0,3	1,24	1,29	298,73	125,51	165,26	8,2	0,58	1,38	2,38	29,79	58,02	17,11	1,54	20293,89	0	20,55	65,78	-8,11	-19,74	-9,1	0,1	1,47	1,53	408,25	231,35	134,2	11,47	0,59	1,43	2,43	28,69	58,89	-5,37	1,59	11352,85	15,03	29,76	74,11	8,92	16,67	6,98	0,01	2,1	2,19	284,99
686	-3,09	-3,11	-14,06	118,83	119,27	119,27	541,82	6,03	13,74	NA	0,84	0,85	1,01	-3,09	0,84	-368,29	NA	NA	0	0	0	0,66	0,69	0,27	10,24	26,5	26,5	149,88	90,96	5,59	NA	3,77	3,92	1,04	0,66	3,77	17,62	NA	NA	0	0	0	6,6	7,18	2,01	10,35	12,39	12,39	111,02
687	-1,16	-3,36	-0,65	0,04	0,22	0,54	203,7	22,63	109,74	40,8	0,65	1,89	2,89	38,82	65,45	19,5	0,53	20086,62	8,53	22,37	69,04	-0,3	-0,91	-0,13	0,06	0,26	0,62	164,92	22,09	89,13	37,82	0,68	2,09	3,09	45,15	67,69	32,65	0,55	NA	10,99	14,84	44,12	1,52	6,58	0,6	0,1	0,34	0,49	142,73
688	-3,43	-11,86	-3,76	0,01	0,45	1,06	399,31	109,21	164,31	153,55	0,71	2,46	3,46	21,02	71,11	0,89	1,12	NA	29,22	26,82	83,05	-15,6	-90,21	-20,24	0	0,3	1,14	472,37	75,42	253,52	213,58	82,71	478,24	5,78	7,28	82,71	-18,48	0,58	NA	4,52	21,1	69,25	7,58	28,37	11,53	0	0,24	0,94	553,37
689	1,8	-3,55	0,52	0	0,2	0,54	105,21	30,85	155,22	53,53	1,51	-2,97	-1,97	88,63	150,67	4,7	-2,67	12215	0	25,1	93,25	1,34	-33,51	0,41	0	0,4	0,85	112,46	44,87	113,1	51,29	1,04	-25,97	-24,97	86,28	104,01	5,9	-0,29	NA	0	18,4	76,35	0,12	-3,54	0,04	0,24	0,49	0,89	111,8
690	12,4	52,89	8,11	0,22	0,53	0,99	238,06	55,98	179,15	83,29	0,77	3,26	4,26	64,41	76,55	16,88	0,99	16104	0	34,02	75,15	17,16	58,94	8,19	0,53	0,68	1,15	173,78	18,91	120,7	55,89	0,71	2,43	3,43	79,53	70,88	33,66	1,52	NA	0	29,77	67,99	5,86	30,87	3,57	0,3	0,45	1,07	221,88
691	2,92	5,65	5,3	0,41	1,51	2,07	660,9	166,6	229,88	154,87	0,48	0,93	1,93	21,13	48,3	17,53	4,21	9418,18	6,46	33,07	61,02	2,67	5,42	NA	0,29	1,24	1,89	683,77	139,52	225,53	209,89	50,74	103,02	2,03	18,39	50,74	15,39	5,58	NA	14,67	20,38	39,98	9,38	14,87	NA	0,99	1,99	2,64	541,62
692	19,69	55,61	10,32	1,03	1,21	1,21	190,8	22,25	120,61	NA	0,65	1,82	2,82	38,38	64,59	43,11	1,6	3269,5	0	9,8	33,85	25,76	66,36	13,81	1,42	1,46	1,46	195,15	4,33	116,65	NA	0,61	1,58	2,58	44,9	61,19	53,15	3,28	NA	0	10,26	30,89	16,69	52,11	7,4	0,87	1,4	1,4	161,28
693	0,92	6,07	0,35	0,02	0,65	0,88	140,14	54,94	61,37	19,8	0,74	4,87	6,61	11,44	84,86	7,3	0,58	15297,11	27,67	4,05	63,48	0,07	0,48	0,03	0,01	0,65	0,85	148,65	60,82	74,06	18,95	0,76	5,09	6,74	9,96	75,62	5,95	0,55	6548,76	23,2	2,83	48,42	0,31	2,06	0,13	0,04	0,39	0,72	160,64
694	9,54	-22,05	2,39	0,19	0,73	0,74	91,13	66,2	122,94	1,29	1,44	-3,33	-2,31	200,53	143,28	6,63	NA	5954,38	0	47,81	88,3	88,17	328,45	18,19	0,83	1,44	1,45	75,09	31,62	51,7	0,48	0,74	2,75	3,73	302,4	73,88	119,34	NA	NA	0	30,78	45,34	148,97	349,3	NA	0,18	1,76	1,76	38,36
695	0,18	0,37	0,1	0,14	0,72	1,82	201,43	55,59	67,12	107,06	0,53	1,12	2,12	69,15	52,92	6,98	4,42	NA	15,15	27,23	62,31	5,76	11,65	3,11	0,01	1,21	2,01	196,6	106,03	60,18	71,05	0,51	1,02	2,02	76,48	50,54	17,98	6,29	NA	14,66	27,8	61,55	11,05	18,22	5,39	1,22	1,77	2,82	177,55
696	-4,54	-177,15	-6,94	0,12	0,39	0,46	557,04	100,84	380,49	27,53	0,97	38,03	39,05	7,66	97,44	-2,76	0,45	11367,93	23,53	18,66	91,47	1,86	40,55	2,6	0,09	0,27	0,3	509,61	80,35	334,34	18,03	0,95	20,78	21,79	15,56	95,33	5,34	0,13	NA	23,98	14,36	58,93	2,22	42,66	3,84	0,42	0,56	0,59	629,52
697	6,19	26,81	6,17	0	0,41	0,62	362,74	55,25	104,51	29,66	0,77	3,33	4,33	19	76,91	16,52	0,78	49381,33	36,69	12,77	44,1	5,7	22,21	4,21	0	0,23	0,64	268,63	21,62	72,57	39,82	0,74	2,89	3,89	18,98	74,19	18,46	0,8	19471,63	31,08	7,32	34,27	4,35	18,95	3,49	0	0,72	1,16	292,34
698	31,55	94,32	18,9	0,55	1	1,42	218,03	60,67	137,44	59,17	0,66	1,99	2,99	59,98	66,55	50,92	9,35	51020,4	0	17,03	38,58	30,08	43,22	16,1	0,88	1,99	3,21	194,82	58,68	54,19	66,07	0,3	0,44	1,44	66,84	30,3	107,44	26,7	14181,84	0	14,2	33,27	29,83	53,87	19,3	0,2	1,58	3,15	235,43
699	16,77	22,92	16,23	0,45	2,01	2,03	352,42	144,41	92,68	2,55	0,27	0,37	1,37	43,3	26,85	127,73	1,62	NA	0	25,69	40,37	16,78	21,38	16,92	1,56	3,34	3,39	367	139	78	3,49	0,21	0,27	1,27	45,81	21,49	159,98	2,89	NA	0	29,27	41,98	17	19,66	19,19	2,21	4,79	4,84	411,05
700	-18,4	-28,01	-23,65	0,82	1,16	1,33	467,95	50,95	28,72	24,16	0,34	0,52	1,52	11,1	34,34	-41,56	1,17	NA	25,66	25,82	107,57	3,39	5,44	4,69	0,74	1,16	1,28	502,65	74,18	37,26	20,47	0,37	0,6	1,6	18,81	37,5	18,94	1,17	NA	27,87	14,8	40,73	-0,84	-1,37	-0,66	0,93	1,3	1,53	285,09
701	5,23	5,89	4,88	2,69	6	6,43	339,43	9,14	37,2	16,24	0,11	0,13	1,13	23,37	11,15	103,35	3,14	10175,24	0	16,92	61,89	3,48	3,98	2,22	1,92	4,72	5,2	232,1	1,95	28,34	13,68	0,13	0,14	1,14	24,19	12,53	61,37	2,47	NA	0	9,17	37,57	1,06	1,51	1,03	2,74	5,58	5,64	355,37
702	-11,88	-11,88	NA	NA	NA	NA	NA	NA	NA	NA	NA	NA	1	-11,88	0	NA	NA	NA	0	NA	0	-11,89	-13,34	NA	9,21	9,21	9,21	NA	NA	NA	NA	0,11	0,12	1,12	-11,89	10,85	-109,58	NA	NA	0	NA	NA	18,73	42,91	NA	0,11	1,08	1,56	177,54
703	7,4	8,22	40,88	8,4	10,02	10,02	877,98	320,91	198,39	NA	0,1	0,11	1,11	7,4	9,98	74,17	NA	NA	0	0	0	33,24	83,79	13,02	0,25	1,56	1,66	142,57	111,26	84,95	8,6	0,6	1,52	2,52	41,34	60,33	55,1	NA	NA	0	3,17	15,24	9,24	26,96	5,43	0,14	1,46	1,67	214,11
704	0,33	0,98	0,12	0,38	0,54	1,12	130,48	12,71	84,49	50,24	0,66	1,97	3	38,34	66,64	40,64	1,36	16230,75	0	13,62	51,54	23,71	45,88	8,72	0,78	1,21	1,49	133,78	26,92	63,14	17,97	0,48	0,93	1,93	62,55	48,32	70,22	1,88	NA	0	14,27	50,81	25,53	53,41	10,02	1,13	1,29	1,58	142,87
705	-12,99	-26	-30,54	6,83	10,79	10,79	855,81	91,08	23	NA	0,5	1	2	9,01	50,03	12,37	1,38	NA	0	51,72	68,34	-13,23	-26,92	-21,12	2,86	5,5	5,5	581,15	77,66	29,34	NA	0,51	1,04	2,04	14,37	50,86	9,97	1,32	NA	0	44,06	74,3	9	17,38	14,24	0,75	1,49	1,49	576,05
706	1,43	4,22	0,51	0,15	0,76	1,05	129,56	41,48	39,41	20,54	0,59	1,73	2,94	42,22	66,02	14,54	0,87	16815,73	22,61	14,52	81,82	1,24	3,92	0,51	0,08	0,54	1,07	149,85	37,3	46,01	43,37	0,62	1,97	3,16	37,28	62,22	11,18	0,92	9125,63	26,6	10,34	57,29	0,6	1,76	0,23	0,12	0,64	1,17	142,28
707	-12,81	-15,81	-30,37	0,02	0,31	0,6	862,84	31,78	110,34	32,17	0,19	0,23	1,23	-10,95	18,98	-34,66	0,94	-3902,5	4,7	4,41	-37,99	0,7	0,8	1,34	0,02	0,27	0,92	697,76	16,18	64,27	42,08	0,12	0,14	1,14	4,93	12,22	50,65	1	NA	1,62	5,89	27,64	0,56	0,62	0,99	0,11	0,9	1,73	650,25
708	11,8	53,01	4,74	0,03	0,75	1,02	146,13	62,1	83,67	23,25	0,78	3,49	4,49	46,34	77,74	29,77	1	21635,96	2,88	13,87	54,56	7,86	94,11	4,27	0,18	0,74	1,04	197,92	56,69	95,85	30,08	0,92	10,97	11,97	32,94	91,65	16,76	1,02	NA	16,11	9,77	39,12	19,51	97,93	9,61	0,2	0,86	1,17	179,28
709	25,55	75,87	460,48	0,19	1,55	1,55	6560,97	5643,48	4172,26	NA	0,66	1,97	2,97	70,7	66,33	38,52	NA	-5329,25	0	813,8	-113,12	1,34	6	NA	0,06	1,26	1,32	8171,91	7362,87	6137,7	374,4	0,78	3,49	4,49	26,83	77,71	1,72	NA	NA	0	402,98	-36,74	1,34	10,48	NA	0,1	1,08	1,11	19615,74
710	0	0	NA	0,89	1,2	1,2	NA	NA	NA	NA	0,84	5,09	6,09	0	83,57	0	NA	NA	0	NA	0	5,34	23,13	NA	0,81	1,13	1,13	220,98	53,86	168,12	NA	76,92	333,36	4,33	5,34	76,92	8,51	1,73	NA	0	0	0	7,63	22,15	4,3	1,35	1,35	1,35	205,03
711	-5,44	-6,28	-1,52	6,85	7,51	7,51	101,93	8,87	13,42	NA	0,13	0,15	1,15	30,71	13,37	-40,67	NA	NA	0	10,12	85,39	-3,49	-115,26	NA	0,23	1,03	1,03	288,82	220,92	276,75	NA	0,97	32,03	33,03	12,38	96,97	-3,6	NA	NA	0	9,24	87,56	3,61	67,05	NA	0,25	1,06	1,06	245,18
712	-10,98	-12,33	NA	9,09	9,09	9,09	NA	NA	NA	NA	0,11	0,12	1,12	-10,98	11	-99,82	NA	NA	0	NA	0	9,58	333,62	NA	0,91	0,91	0,91	101,48	NA	97,48	NA	0,97	33,81	34,81	9,58	97,13	9,87	NA	NA	0	0	0	20,87	76,31	NA	1,76	1,78	1,78	50,46
713	0,17	192,7	0,08	0,02	0,84	0,88	176,09	69,68	84,55	3,56	1	1145,6	1146,6	1,53	99,91	23,2	0,88	278672	15,12	0,66	4,68	0,44	80,48	0,19	0,03	0,63	0,76	160,44	74,86	124,46	15,52	0,99	181,66	182,66	2,39	99,45	31,85	0,54	NA	11,43	0,64	3,88	0,95	58,48	0,32	0,06	0,72	0,88	122,95
714	20,2	34,28	7,69	0,1	2,12	2,12	138,65	98,2	48,54	NA	0,41	0,69	1,7	140,49	41,08	49,74	2,53	15782,2	0	45,82	82,89	57,27	81,16	20,08	1,17	3,12	3,12	127,62	57,15	29,23	NA	0,29	0,42	1,42	178,79	29,44	194,54	2,62	NA	0	42,61	61,45	52,91	88,25	27,32	0,18	2,22	2,22	187,93
715	16,52	30,07	17,72	2,18	2,18	2,23	390,3	0	172,96	9,22	0,45	0,82	1,82	22,94	45,05	36,68	NA	3542	0	6,88	21,64	8,69	16,18	10,04	2,19	2,19	2,22	420,77	NA	187,73	4,44	0,46	0,86	1,86	16,56	46,29	18,77	NA	NA	0	6,73	28,1	4,1	6,96	7,8	2,37	2,45	2,5	692,77
716	2,66	44,61	0,62	0,36	1,06	1,06	85,17	55,52	79,18	NA	0,94	15,79	16,79	14,92	94,05	2,82	NA	13219,5	0	2,87	61,8	-7,81	-837,47	NA	0,26	0,39	0,39	45,73	5,97	44,75	0	0,99	106,3	107,3	16,84	99,07	2,99	0,02	NA	0	1,49	35,42	9,25	97,68	NA	0,51	0,98	0,98	77,19
717	32,97	36,57	76,25	10,15	10,15	10,15	777,02	NA	82	NA	0,1	0,11	1,11	32,97	9,85	334,76	NA	NA	0	0	0	8,74	9,11	63,74	30,12	30,12	30,12	2653,73	NA	87,14	NA	0,04	0,04	1,04	8,74	4,01	217,93	NA	NA	0	0	0	-4,13	-4,28	-2,29	28,73	28,73	28,73	201,63
718	2,16	135,63	1,06	0,07	0,77	0,93	179,58	119,73	169,22	26,42	0,98	61,85	62,85	114,71	98,41	5,09	0,23	NA	0	40,21	70,43	4,98	84,4	2,07	0,06	0,9	1,03	151,59	114,42	136,43	18,21	0,94	15,95	16,95	152,21	94,1	6,97	1,13	NA	0	44,32	69,43	6,33	55,29	3,09	0,07	0,96	1,13	177,47
719	10,98	14,47	7,68	4,19	4,77	4,77	254,57	22,4	38,5	NA	0,24	0,32	1,32	10,98	24,13	82,51	2,83	NA	0	0	0	40,61	50,48	38,6	2,45	4,63	4,63	346,03	4,53	66,96	NA	0,2	0,24	1,24	40,61	19,57	231,17	8,46	NA	0	0	0	16,77	18,75	20,32	7,54	8,17	8,17	441,06
720	22,01	23,56	NA	15,19	15,19	15,19	106,76	NA	17,21	NA	0,07	0,07	1,07	22,01	6,58	334,27	NA	NA	0	0	0	13,32	22,32	NA	0,53	0,53	0,53	261,91	NA	104,37	0,22	0,4	0,67	1,67	13,32	40,29	90,88	0,76	NA	0	0	0	11,44	18,16	NA	1,46	1,46	1,46	376,31
721	11,02	15,81	59,66	0,41	3,92	5,31	1970,31	977,59	278,45	394,05	0,3	0,43	1,43	13,88	30,29	53,62	3,8	17899,83	0	15,49	41,07	5,18	6,43	22,61	1,02	3,92	5,7	1589,4	602,89	207,89	371,2	0,19	0,24	1,24	9,11	19,01	51,19	3,68	5609,19	0	12,04	29,99	5,96	7,12	20,97	0,9	3,59	5,41	1281,16
722	14,79	15,75	36,74	9,58	16,36	16,36	904,19	370,71	54,65	NA	0,06	0,07	1,07	14,79	6,11	242,03	NA	NA	0	0	0	6,4	6,88	36,29	13,41	14,31	14,31	2063,31	129,01	142,59	NA	0,07	0,08	1,08	6,4	6,99	91,62	NA	NA	0	0	0	2,79	3,03	28,27	12,26	13,01	13,01	3685,32
723	1,99	3,23	3,19	0,09	0,28	0,51	584,87	39,92	210,53	48,29	0,39	0,63	1,63	7,6	38,51	25,92	0,76	100657,69	0	9,02	31,6	3,39	5,43	5,62	0,27	0,43	0,64	602,31	32,83	211,06	44,82	0,38	0,6	1,6	8,15	37,51	30,37	0,81	NA	0	5,77	18,61	4,73	6,58	6,78	0,14	0,43	0,5	521,82
724	6,31	12,07	10,69	0,98	1,58	1,84	616,58	49,9	54,89	21,86	0,4	0,76	1,91	15,9	47,7	29,88	0,83	39926,7	12,79	16,25	50,08	7,13	12,96	11,3	0,29	1,96	2,25	577,2	40,73	51,9	20,02	0,36	0,66	1,82	16,73	36,09	36,47	0,85	15233,2	8,13	10,96	29,39	5,5	9,64	9,45	0,16	1,68	1,96	625,39
725	-2,56	-8,46	-6,93	0,01	0,41	0,53	987,16	269,91	667,44	78,31	0,7	2,31	3,31	28,52	69,77	3,02	0,49	4013,69	0	84,27	304,32	-1,24	-4,48	-2,45	0,03	0,57	0,64	719,09	273,47	504,16	35,11	0,72	2,6	3,6	26,05	72,24	4,59	0,52	NA	0	38,62	63,07	0,23	0,85	0,44	0,16	0,49	0,61	684,42
726	-0,23	-0,44	-0,1	0,04	1,4	1,95	156,37	92,36	69,71	37,94	47,94	92,07	1,92	41,99	47,94	8,43	4,39	7968,5	0	12,36	63,64	-2,9	-5,46	-1,37	0,07	1,28	1,96	171,16	85,6	73,82	49,9	46,82	88,03	1,88	39,02	46,82	0,98	3,79	8439,01	0	13,68	70,47	-0,78	-1,44	-0,35	0,09	1,31	1,89	161,72
727	28,06	92,6	10,22	0,33	1,38	1,38	132,61	95,7	91,41	NA	0,7	2,3	3,3	28,06	69,69	40,27	8,09	NA	0	0	0	27,28	54,96	11,42	0,31	1,95	1,95	152,36	124,24	75,84	NA	50,36	101,43	2,01	32,97	50,36	54,18	28,72	NA	0	1,81	12,12	17,25	33,16	7,61	0,43	1,81	1,93	160,68
728	-0,58	-4,41	-0,41	0,21	0,93	0,93	101,01	158,71	220,67	NA	0,87	6,6	7,6	16,73	86,84	4,92	0,7	2237,25	0	12,23	70,41	9,43	56,95	2,63	0,79	1,75	1,75	101,36	51,51	53,68	NA	0,83	5,04	6,04	40,21	83,45	15,97	2,66	NA	0	8,57	61,93	4,96	15,61	1,58	0,38	2	2	115,78
729	-2,14	-2,97	-2,17	0,04	0,64	1,65	367,55	46,42	77,28	79,26	0,28	0,39	1,39	14,3	27,9	23,62	1,2	15341,39	0	16,61	79,7	0,6	0,77	0,49	0,15	0,79	2,01	296,38	31,94	50,11	61,4	0,22	0,29	1,29	19,62	22,39	43,29	1,25	9051,89	0	10,79	51,65	1,77	2,46	1,75	0,12	0,6	1,79	361,25
730	-1,24	-1,42	NA	8,21	8,21	8,21	NA	NA	NA	NA	0,12	0,14	1,14	-1,24	12,17	-10,21	NA	NA	0	NA	NA	7,03	15,64	2,67	0,14	1,65	1,81	138,33	109,54	72,82	11,66	0,55	1,23	2,23	56,94	55,08	15,12	11,52	NA	0	13,64	18,17	5,41	10,52	2,6	0,3	1,72	1,85	175,18
731	4,45	15,77	1,91	0,39	1,26	1,31	156,13	89,15	103,29	5,42	0,72	2,54	3,54	118,18	71,76	19,8	2,98	31406,06	0	48,78	84,68	6,29	13,26	1,95	0,65	1,74	2	113,16	55,72	50,9	12,88	0,53	1,11	2,11	201,35	52,59	27,93	7,67	NA	0	48,62	74,12	5,05	14,36	2,21	0,78	1,69	1,72	159,74
732	14,76	70,62	5,6	0,25	1,26	1,26	123,78	109,52	108,13	NA	0,79	3,79	4,79	14,76	79,1	18,65	NA	NA	0	0	0	18,46	42,6	6,35	0,53	1,76	1,76	125,25	86,39	70,2	0	0,57	1,31	2,31	18,46	56,67	32,58	NA	NA	0	0	0	28,64	28,76	5,96	122,68	224,18	224,18	75,72
733	-5,41	102,05	-58,25	0,32	0,41	0,79	3919,29	111,93	1253,42	480,49	0,69	-12,93	-18,86	-1,03	105,3	16,55	0,42	7596,83	0	47,19	133,66	-7,17	51,06	-26,38	0,34	0,42	0,59	1339,03	42,61	479,2	76,87	0,82	-5,82	-7,12	0,04	81,73	15,49	0,4	NA	0	18,9	94,73	-1,26	-11,13	-9,31	0,21	0,27	0,64	2678,31
734	31,08	149,54	32,53	0,34	0,88	1,03	381,01	123,04	226,3	33,53	0,79	3,81	4,81	59,09	79,22	42,16	1,1	20454,98	15,01	29,32	43,06	19,53	61,86	NA	0,5	1,46	1,58	375,8	178,76	186,13	21,66	68,37	216,62	3,17	40,51	68,37	31,45	2,41	NA	10,47	16,32	31,68	24,3	42,98	NA	1,17	2,14	2,18	514,63
735	0,9	1,95	0,52	0,01	0,29	0,95	212,4	16,17	47,51	41,26	0,54	1,18	2,18	46,8	54,04	9,76	0,95	16261,7	13,87	26,78	84,95	2,62	5,44	1,48	0,01	0,27	0,94	205,49	13,57	42,96	37,36	0,52	1,08	2,08	50,7	51,87	14,49	0,95	10320,38	11,4	19,74	59,77	2,03	4,19	1,15	0,01	0,24	0,87	206,06
736	17,72	27,47	9,61	2,66	4,81	5,45	197,44	66,76	23,34	20,11	0,36	0,55	1,55	32,97	35,51	54,51	4,84	16162,4	3,94	8,27	34,8	13,74	20,78	8,43	2,15	3,4	3,82	223,3	49,74	40,89	21,51	0,34	0,51	1,51	30,15	33,88	42,8	6,22	NA	4,86	5,88	26,02	19,95	27,46	9,57	2,6	4,09	4,59	174,72
737	14,24	28,91	8,1	0,24	0,77	1,06	207,07	52,79	99,04	28,47	0,51	1,03	2,03	55,7	50,75	31,26	1,03	23161,63	0	23,58	67,47	9,57	25,74	6,08	0,22	0,5	0,85	231,13	31,13	110,79	38,47	0,63	1,69	2,69	49,43	62,82	19,89	0,84	12482,5	0	17,99	53,69	25,72	53,12	14,62	0,23	0,79	1,15	206,88
738	-0,12	-0,17	-0,13	0,97	2,33	3,22	419,76	81,41	60,07	54,13	0,31	0,45	1,45	18,48	31,09	21,16	1,3	17722,63	0	21,45	81,42	-0,71	-1,22	-0,93	0,47	1,85	2,71	475,22	124,18	60,64	76,47	0,35	0,6	1,72	13,8	34,83	12,61	1,21	NA	6,14	13,55	56,3	-0,68	-1,09	-0,48	1,28	2,69	3,76	255
739	5,93	16,22	4,3	0,05	0,82	1,55	264,14	119,3	156,47	115,79	0,63	1,73	2,73	11,37	63,43	13,06	5,37	NA	0	3,94	34,88	1	2,92	0,81	0,04	0,73	1,48	296,25	128,54	188,29	142,8	0,66	1,93	2,93	5,96	65,88	4,75	7,73	NA	0	2,99	54,26	-0,35	-2,54	-0,53	0,03	1,08	1,67	552,45
740	11,89	55,94	6,27	0,64	1,26	1,26	191,9	64,01	85,33	NA	0,79	3,71	4,71	35,9	78,75	35,38	1,36	25802	29,24	12,66	39,37	19,91	79,45	12,78	0,53	1,05	1,05	233,68	84,97	76,93	NA	0,75	2,99	3,99	34,85	74,94	38	1,02	NA	38,71	9,59	26,78	24,79	63,88	19,37	0,59	1,07	1,07	284,31
741	-40,23	95,18	-16,49	0,16	0,37	0,38	149,18	43,94	209,09	1,34	1,42	-3,37	-2,37	20,27	142,27	-25,82	-0,91	2192,8	0	24,79	243,01	-29,81	-39,05	-8,4	0,45	1,98	2,02	102,58	35,61	23,22	0,92	0,24	0,31	1,31	97,14	23,67	-99,19	1,43	NA	0	35,78	131,36	-11,5	-20,34	-3,48	0,09	0,95	0,98	110,13
742	0,58	0,8	0,42	-0,32	2,52	3,1	259,91	162,65	31,46	33,7	0,27	0,37	1,37	58,01	27,14	6,89	2,48	17008,23	10,09	41	94,39	4,05	5,85	2,23	-0,01	2,77	2,79	200,15	143,67	38,78	1,03	0,31	0,45	1,45	73,66	30,81	19,06	2,67	NA	8,46	27,93	65,36	26,56	41,38	13,92	0,38	2,39	2,39	190,82
743	1,16	4,14	0,61	0,37	1,5	2,11	191,3	88,43	49,78	48,39	0,72	2,57	3,57	59,15	71,96	16,56	5,19	9240,13	44	30,47	77,82	-64,92	1786	-26,86	0,52	0,99	1,12	150,59	47,53	50,55	13,03	103,64	-2850,97	-27,51	28,5	103,64	-62,65	1,34	NA	65,96	38,65	223,34	-70,32	163,37	-231,08	0,1	0,43	0,43	1196,04
744	8,45	17,09	3,88	0,03	0,76	2,13	166,96	34,84	18,17	70,24	0,51	1,02	2,02	11,33	50,54	18,35	1,99	170789,32	39,3	1,32	18,01	12,95	21,16	5,7	0,06	0,81	2,85	160,2	24,88	30,71	73,18	0,39	0,63	1,63	15,86	38,77	35,52	2,18	25073,4	19,17	1,02	12,65	12,3	22,81	6,1	0,02	0,35	1,24	180,37
745	-4,01	3,17	-7,83	0,05	0,14	0,18	709,53	160,72	1905,71	76,71	2,25	-1,78	-0,79	69,41	226,67	-1,78	-2,45	3611,67	0	143,12	227,02	-52,78	43,89	-90,98	0,04	0,09	0,11	627,48	70,04	1338,65	35,64	2,2	-1,83	-0,83	-24,66	220,25	-22,08	-1,63	NA	21,34	48,46	-138,91	1,97	-2,64	1,48	0,03	0,11	0,25	273,37
746	3,25	8,2	1,09	0,11	0,7	0,78	122,16	40,7	41,48	6,23	0,6	1,53	2,53	17,44	60,43	19,38	0,77	18530,13	23,56	4,77	37,29	3,64	9,26	1,22	0	0,67	0,74	121,91	44,17	57,85	4,88	0,61	1,55	2,55	24,78	60,71	20,38	0,76	NA	7,07	4,78	42,82	4,51	9,06	1,55	0,01	0,48	0,79	124,97
747	6,18	17,75	2,08	0,21	0,6	0,6	93,72	28,53	71,9	NA	0,65	1,87	2,87	89,4	65,17	28,54	0,56	3921,4	0	28,06	74,07	5,12	15,19	NA	0,45	0,7	0,7	162,66	23,88	97,87	NA	0,66	1,97	2,97	99,51	66,32	36,52	0,62	NA	0	31,05	51,31	9,92	22,06	NA	0,99	1,22	1,22	198,58
748	339,44	393,98	6360,92	0,3	1,28	1,28	6821,16	677,02	685,59	NA	0,14	0,16	1,16	342,6	13,84	2521,75	1,03	NA	0	59,29	-136,63	21,87	86,13	65,52	0,09	2,74	2,74	1090,49	553,72	166,72	0	74,61	293,85	3,94	22	74,61	35,45	1,32	0	40,54	0	0	-1,26	-8,27	-51,49	0,2	0,71	0,79	14843,08
749	-3,4	-3,82	NA	9,03	9,03	9,03	NA	NA	NA	NA	0,11	0,12	1,12	-3,4	11,08	-30,67	NA	NA	0	NA	NA	3,95	5,36	3,91	3,84	3,88	3,88	359,93	3,71	91,77	NA	0,26	0,36	1,36	3,95	26,29	15,04	NA	NA	0	0	0	37,15	41,42	20,39	9,3	9,68	9,68	199,83
750	0,04	0,11	0,02	0,03	0,74	1,38	170,16	57,35	42,18	51,37	0,61	1,56	2,56	43,43	60,91	9,19	1,56	NA	22,38	20,28	85,47	0,28	0,72	0,15	0,26	0,96	1,54	197,54	73,63	49,28	60,02	0,61	1,57	2,57	43,16	61,05	8,76	2,66	NA	28,25	16,64	63,61	0,05	0,17	NA	0,28	1,49	1,84	183,91
751	1,47	8,07	0,86	0,01	0,8	1,03	211,25	129,49	163,76	38,47	0,82	4,48	5,48	56,76	81,74	10,37	1,71	16243,69	0	32,09	78,43	22,15	88,85	13,36	1,19	1,28	1,3	219,5	15,15	161,03	3,01	0,75	3,01	4,01	35,41	75,04	30,63	7,86	NA	0	5,69	21,51	44,64	59,01	19,61	1,03	2,91	3,03	159,9
752	20,61	23,09	22,27	3,83	4,37	9,3	101,59	22,54	41,82	209,2	0,11	0,12	1,12	24,56	10,75	191,7	NA	NA	0	4,27	12,43	17,33	21,66	NA	4,25	4,27	5,01	92,51	0,47	18,26	13,5	0,2	0,25	1,25	36,13	19,96	86,85	NA	NA	0	3,54	31,63	18,76	23,75	NA	4,75	4,77	4,77	101,82
753	7,66	7,77	3,92	42,94	66,65	66,65	186,13	65,5	2,76	NA	0,02	0,02	1,02	7,66	1,5	510,39	NA	NA	0	0	0	-146,66	-334,28	NA	1,21	1,78	1,78	103,38	32,64	55,5	NA	0,56	1,28	2,28	-144,97	56,13	-261,32	NA	NA	1,85	0	0	-7,48	-322,14	NA	0,45	0,47	0,47	453,48
754	-7,91	-8	NA	5,65	13,38	26,14	NA	NA	NA	NA	0,01	0,01	1,01	-6,68	1,1	-471,83	1,35	-3164,63	0	NA	-34,5	1,69	1,78	3,69	2,57	3,67	7,11	792,2	40,08	36,52	125,94	0,05	0,05	1,05	14,96	4,87	115,63	1,43	NA	0	19,96	53,1	1,87	2,23	1,67	1,26	2,02	2,21	324,46
755	-26,13	277,37	-21,77	0,26	0,64	0,73	303,19	86,39	293,19	26,95	1,09	-11,61	-10,61	19,89	109,42	-17,79	-0,02	12906,43	8,65	38,33	115,23	2,26	-32,44	1,37	0,31	0,74	0,78	220,34	71,77	216,27	8,82	1,07	-15,36	-14,36	47,26	106,96	7,76	-0,08	NA	4,86	19,59	48,26	20,75	143,34	9,94	0,34	0,95	1,03	174,35
756	0,06	4,39	0,15	0,21	0,44	0,44	979,46	214,83	956,26	NA	0,99	76,92	77,92	0,06	98,72	5,33	0,02	NA	0	0	0	1,08	51,12	0,48	0,43	0,69	0,69	163,17	41,75	157,97	NA	0,98	46,36	47,36	2,51	97,89	18,56	0,07	NA	0	0,64	5,67	17,97	85,71	4,82	0,64	1,08	1,08	97,71
757	15,9	63,7	6,31	0,96	0,99	1,25	144,48	3,97	105,64	26,93	0,75	3,01	4,01	29,02	75,04	27,45	3,37	116883,25	0	5,21	32,58	-8,43	-32,83	-3,29	0,5	1,41	1,41	141,89	43,32	67,95	0,04	0,74	2,89	3,89	10,79	74,31	-5,22	1,6	NA	0	5,48	74,02	29,38	32,85	6,39	9,92	11,31	11,31	79,18
758	20,02	21,41	18,69	4,43	10,01	15,58	339,74	104,33	18,68	105,47	0,06	0,07	1,07	45,69	6,49	381,58	7,16	22070,69	0	23,95	46,8	12,9	16,15	16,88	0,68	4,43	5,42	476,37	279,51	74,57	74,13	0,2	0,25	1,25	35,48	20,13	84,53	5,95	7650,46	0	19,93	35,11	17,49	21,37	18,99	3,55	5,09	5,54	395,13
759	-1,03	-1,14	-0,72	2,24	4,6	4,8	253,19	56,38	23,86	4,77	0,1	0,11	1,11	26,09	9,53	191,94	1,67	9005,11	0	18,87	56,42	11,55	13,14	10,32	2,09	5,18	5,32	325,23	120,91	39,06	5,27	0,12	0,14	1,14	31,18	12,14	180,04	2,48	NA	0	13,01	31,67	26,92	29,3	20,32	5,15	10,54	10,68	274,69
760	9,38	22,6	12,44	0,1	0,33	0,54	483,13	53	204,47	48,68	0,59	1,41	2,41	41,49	58,52	27,09	0,69	27866,73	5,37	42,63	62,25	9,74	23,36	13,97	0,13	0,26	0,5	521,78	34,72	258,69	67,95	0,58	1,4	2,4	38,57	58,28	30,39	0,63	14187,57	3,55	29,96	41,36	6,83	16,81	9,38	0,31	0,56	0,9	500,24
761	1,22	3,02	1,21	0,01	1,13	1,76	360,18	186,09	117,29	105,69	0,6	1,48	2,48	29,36	59,65	8,07	2,42	21357,92	13,64	27,84	77,53	0,39	1	0,4	0	0,95	1,61	370,51	169,32	128,07	120,29	0,61	1,57	2,57	26,26	61,08	5,45	2,14	21554,28	15,52	26,34	76,23	0,11	0,28	0,11	0	0,75	1,59	379,61
762	-91,52	153,91	-23,66	0,03	0,23	0,55	94,1	29,43	115,06	46,07	159,46	-268,17	-1,68	-34,64	159,46	-54,5	-4,53	NA	33,16	10,3	-136,79	-1,69	4,02	-0,56	0,11	0,21	0,66	120,77	16,5	132,89	76,64	142,1	-337,54	-2,38	57,48	142,1	1,01	-7,26	NA	29,46	13,52	76,73	11,63	-98,21	5,57	0,42	0,75	0,88	174,19
763	45,84	98,63	60,82	0	2,4	2,4	210,98	441,63	184,09	NA	0,54	1,15	2,15	45,84	53,53	85,63	6,58	NA	0	0	0	17,6	29,33	NA	0,44	2,41	2,41	246,08	191,5	97,35	NA	0,4	0,67	1,67	17,6	40	45,48	16,63	NA	0	0	0	7,31	89,04	NA	0,64	1,93	1,93	434,91
764	19,6	78,85	2,71	0	1,92	2,06	50,35	38,5	21,03	2,95	0,72	2,89	4,02	35,51	75,14	36,71	1,9	74445,26	0	2,2	33,99	17,19	84,55	2,87	0	1,55	1,69	60,75	43,94	30,05	4,02	0,79	3,87	4,92	32,05	78,79	31,74	1,38	19416,94	0	1,81	25,47	16,06	86,49	2,76	0	1,6	1,72	62,62
765	0	0	NA	NA	NA	NA	NA	NA	NA	NA	NA	NA	1	0	0	NA	NA	NA	0	NA	NA	16,4	18,15	NA	11,23	11,23	11,23	316,66	NA	27,88	NA	0,09	0,1	1,11	29,95	8,96	183	NA	NA	0	8,68	26,79	19,49	22,82	14,05	6,78	6,9	6,9	262,53
766	11,62	12,03	76	28,72	28,86	28,86	1040,21	12	81,6	NA	0,03	0,04	1,04	11,62	3,46	335,29	NA	NA	0	0	0	21,99	23,61	31,3	7,23	8,05	8,05	518,05	28,81	35,01	NA	6,83	7,33	1,07	21,99	6,83	350,63	2,07	NA	0	0	0	24,31	26,63	25,53	8,69	8,72	8,72	382,35
767	23,7	44,31	7,61	1,85	3,08	3,08	116,83	34,75	28,44	NA	0,51	0,95	1,87	129,41	46,5	67,35	2,01	13021,25	0	33,93	72,08	23,07	31,34	7,98	2,63	6,09	6,09	125,97	40,51	11,71	NA	0,3	0,41	1,36	120,92	30,02	114,07	1,66	NA	0	24,02	49,75	17,28	19,93	5,94	2,13	5,84	5,84	125,23
768	0,57	2,01	0,38	0,51	1,02	1,02	240,67	87,89	170,17	0,01	0,72	2,53	3,53	1,37	71,64	0,98	1,06	NA	0	0,53	43,4	3,94	9,36	1,14	5,02	6,38	6,38	104,86	16,16	6,37	NA	0,58	1,38	2,38	4,77	57,91	8,16	3,26	NA	51,6	0,24	10,88	0,32	1,07	0,11	1,89	2,18	2,18	127,98
769	14,35	20,85	5,94	0,39	1,68	2,3	150,68	58,35	44,11	28,79	0,31	0,45	1,45	23,58	31,16	63,3	2,34	47469,76	0,88	3,82	27,28	15,92	31,11	8,93	0,25	1,38	1,74	204,13	109,99	97,89	36,21	0,49	0,95	1,95	21,45	48,82	38,45	3,38	10922,84	0	2,24	13,64	12,42	20,43	5,46	0,22	2,04	2,15	159,95
770	9,69	10,02	6,46	29,64	29,64	29,64	60,66	NA	8,1	NA	0,03	0,03	1,03	9,69	3,37	287,11	NA	NA	0	0	0	-1,7	-2	-1,13	6,64	6,64	6,64	242,6	NA	35,95	NA	0,15	0,18	1,18	-1,7	14,98	-11,35	NA	NA	0	0	0	37,03	39,06	23,68	18,05	18,96	19,15	232,74
771	16,3	23,44	14,66	0,04	1,7	1,73	327,29	154,17	59,45	2,44	0,3	0,44	1,44	38,37	30,45	73,82	1,41	49239,22	11,22	19,84	48,08	5,04	5,68	4,46	0,17	4,38	4,52	321,86	139,93	29,89	4,46	11,23	12,66	1,13	29,35	11,23	163,81	1,7	NA	1,04	14,94	36,63	1,68	8,33	7,06	0,01	1,14	1,15	1531,66
772	17,59	29,94	5,41	0,75	2,57	2,7	111,88	38,13	38,61	5,13	0,41	0,7	1,7	133,5	41,24	53,93	11,41	29000,37	0	35,63	82,11	19,46	31,52	6,35	0,81	2,84	2,84	118,67	21,74	39,64	NA	0,38	0,62	1,62	124,32	38,24	55,24	16,63	NA	0	25,81	61,31	28,16	41,05	10,31	1,05	3,7	3,7	133,24
773	6,48	17,13	3,29	0,75	0,92	1,26	184,56	18,76	113,49	39,09	0,62	1,64	2,64	34,97	62,18	41,23	1,78	3860,5	0	14,45	46,65	12,39	62,3	3,78	0,67	1,07	1,07	111,14	34,59	88,07	0,66	0,8	4,03	5,03	25,36	80,12	23,09	1,41	NA	0	3,96	34,8	0,73	6,5	0,23	0,24	0,89	1,07	116,94
774	2,18	13,1	2,01	0,23	0,91	1,07	335,4	99,12	104,49	23,71	0,83	5	6	9,97	83,33	21,38	1,12	18449,64	12,95	7,17	44,41	1,83	9,97	1,09	0,09	0,71	0,88	217,03	61,25	48,56	16,47	0,81	4,44	5,45	13,35	81,4	21,38	0,92	NA	23,38	4,9	24,52	2,46	12,26	1,8	0,11	0,9	1,16	266,17
775	0,61	2,08	0,33	0,1	0,14	0,81	193,7	5,69	127,01	86,21	0,71	2,41	3,41	41,2	70,64	9,83	0,74	9841,67	0	21,6	79,17	2,43	7,71	1,31	0,09	0,2	0,89	196,7	15,58	133,23	91,62	0,68	2,17	3,17	44,99	68,49	12,71	0,81	NA	0	17,03	57,8	1,69	4,93	0,72	0,32	0,44	1,01	154,39
776	2,95	30,78	1,81	0	0,93	0,93	222,56	166,9	167,23	0,67	0,9	9,42	10,42	2,95	90,4	11,89	0,79	NA	5,82	0	0	3,89	28,99	1,45	0,3	0,84	0,84	135,94	58,49	108,93	0,4	86,58	645,24	7,45	11,81	86,58	18,77	0,61	NA	0	2,54	24,81	5,92	72,65	3,07	0,31	0,99	1	189,07
777	0,62	0,85	0,3	0,16	3,72	3,72	150,02	169,41	47,65	NA	0,28	0,38	1,38	0,62	27,63	2,23	NA	NA	0	0	0	5,24	5,44	149,75	0,29	36,45	36,45	10403,12	10206	282,3	NA	0,04	0,04	1,04	5,24	3,62	144,8	NA	NA	0	0	0	19,09	20,58	90,16	0,02	13,79	13,79	1719,31
778	1,38	4,29	0,45	1,1	1,1	1,1	84,42	0	44,95	0	0,68	2,12	3,12	58,94	67,9	7,5	0,58	5378,5	0	18,83	87,09	6,32	12,12	1,07	0,89	0,89	0,89	61,51	0	28,53	0	0,48	0,92	1,92	132,45	47,85	57,56	0,91	NA	0	21,32	80,08	20,27	24,92	3,11	3,36	3,36	3,36	55,92
779	0	0	0	0,95	1,23	1,25	173,16	26,85	94,52	1,48	0,57	1,31	2,31	66,46	56,62	9,36	1,49	7923,86	0	31,61	91,89	0	0	0	1,09	1,29	1,3	183,46	21,99	112,5	1,18	0,62	1,63	2,63	62,99	62	10,46	1,93	NA	0	31,75	79,37	0	0	0	1,23	1,45	1,46	172,29
780	0,1	0,53	0,29	1,04	1,36	2,9	1025,27	29,33	92,34	144,14	0,8	4,12	5,12	4,77	80,45	5	0,27	6568	0	13,15	49,88	-10,98	-98,34	-42,59	0,31	0,6	1,77	1412,43	36,2	125,51	146,86	0,89	7,96	8,96	-3,56	88,84	-12,36	0,13	NA	0	28,77	-764,56	-6,97	-161,19	-29,68	0,81	1,09	2,34	1550,81
781	42,58	91,21	15,27	0,47	1,25	1,26	130,56	53,46	68,73	0,52	0,53	1,14	2,14	42,58	53,31	99,1	1,43	NA	0	0	0	57,07	79,44	34,23	1,89	2,52	2,77	218,31	37,96	60,54	15,02	0,28	0,39	1,39	57,1	28,11	226,68	3,45	NA	0	0,01	0,03	64,38	76,14	28,7	1,79	4,1	4,97	162,27
782	1,08	1,23	0,55	8,05	8,82	8,87	185,79	15,89	20,71	1,14	0,12	0,14	1,14	23,71	11,96	9,06	NA	NA	0	11,55	91,92	1,32	3,14	1,86	0,61	1,73	1,74	512,22	326,84	291,72	0,72	0,58	1,38	2,38	11,75	57,96	2,28	NA	NA	0	14,67	93,27	-5	-5,4	-1,64	11,49	14,95	15	119,44
783	52,12	62,74	46,96	4,41	5,91	5,91	327,92	82,28	54,88	NA	0,17	0,2	1,2	53,46	16,92	308,05	NA	NA	0	1,2	1,92	18,03	19,24	4,59	4,36	15,89	15,89	92,75	66,57	5,77	NA	6,29	6,72	1,07	18,03	6,29	286,47	NA	NA	0	0	0	14,36	23,42	17,39	0,95	3,1	3,1	440,98
784	0,73	6,56	0,33	0,05	0,4	0,76	164,68	48,42	142,95	52,25	0,89	8,02	9,02	5,05	88,91	4,75	0,33	NA	0	1,95	98,07	1,28	13,59	0,59	0,09	0,44	0,86	166,5	51,1	146,88	62,94	0,91	9,59	10,59	9,03	90,56	4,15	0,41	NA	0	3,54	58,95	-1,17	-12,56	-0,55	0,05	0,39	0,86	172,19
785	5,84	7,01	7,62	4,48	5,62	5,67	475,05	85,44	74,92	3,93	0,17	0,2	1,2	50,18	16,64	59,34	11,79	12357,7	0	57,87	81,59	6,83	7,58	NA	8,51	10,73	11,04	490,6	90,12	40,52	12,47	0,1	0,11	1,11	50,29	9,92	109,9	23,55	NA	0	41,71	57,98	1,03	1,11	NA	11,26	14,25	14,62	617,15
786	0,59	0,61	1,09	1,24	5,06	9,7	667,71	73,83	19,3	90,68	0,04	0,04	1,04	18,56	3,6	174,95	1,35	18453	0	32,96	69,63	5,79	5,99	11,01	1,67	9,1	15,16	692,11	122,9	16,54	100,18	0,03	0,03	1,03	23,7	3,22	356,56	1,53	NA	0	24,27	42,6	-1,2	-1,24	-2,43	5,05	11,15	18,05	736,46
787	28,67	34,32	9,66	6,17	6,55	6,55	122,67	7,11	18,44	NA	0,16	0,2	1,2	28,67	16,46	174,15	NA	NA	0	0	0	61,08	85,43	59,28	3,42	3,54	3,54	353,32	11,62	98,81	NA	28,51	39,88	1,4	61,08	28,51	214,22	NA	NA	0	0	0	50,22	63,63	61,38	1,81	4,75	4,75	444,84
788	-1,3	-1,3	NA	NA	NA	NA	NA	NA	NA	NA	NA	NA	1	-1,3	0	NA	NA	NA	0	NA	0	-0,61	-4,24	-0,41	0,57	1,05	1,05	244,33	94,55	198,37	NA	0,86	5,91	6,91	17,58	85,53	1,65	1,03	NA	0	9,9	47,18	21	79,1	5,86	-0,66	0,11	0,17	101,62
789	5,97	9,53	2,71	0,25	1,12	1,49	165,41	38,44	40,91	16,64	0,34	0,55	1,6	25,58	37,39	34,61	1,17	16967,11	1,95	8,91	59,3	6,84	9,92	2,77	0,7	3,52	4,12	147,63	79,55	28,27	16,95	0,28	0,41	1,45	31,53	28,12	43,98	3,84	10491	0	7,39	38,08	8,56	11,71	4	1,75	3,95	4,99	170,31
790	-5950,92	94,54	NA	0,02	0,02	0,02	NA	NA	NA	NA	6394,49	-101,59	-0,02	-5950,92	6394,49	-93,06	NA	NA	0	NA	0	-44,63	-138,6	NA	1,48	1,48	1,48	1030,85	NA	691,2	NA	67,8	210,53	3,11	-44,63	67,8	-65,83	NA	NA	0	0	0	22,2	59,79	NA	1,59	1,59	1,59	638,88
791	-34,67	29,28	-24,27	0,01	0,2	0,23	254,84	76,01	391,38	8,24	2,18	-1,84	-0,84	-16,16	218,41	-2,67	-0,93	13264	0	12,96	84,06	-0,18	-3,68	-0,14	0,06	0,63	0,65	280,43	148,23	261,51	6,43	0,95	19,05	20,05	5,3	95,01	10,57	0,14	NA	0	3,01	22,07	3,8	52,38	2,28	0,05	0,82	0,85	218,3
792	0,04	0,67	0,01	0	0,97	1,07	79,01	69,46	57,96	7,41	0,94	16,83	17,83	38,32	94,39	2,15	3,95	13644,91	17,39	8,31	92,65	-0,54	-13,54	-0,12	0	0,9	0,97	81,52	67,97	59,92	5,61	0,96	24,04	25,04	30,27	96,01	0,22	0,53	NA	19,44	4,8	66,33	-0,33	-11,25	-0,08	0	0,82	0,95	89,76
793	7,38	41,23	4,13	0,1	0,2	0,57	203,83	9,8	161,6	60,54	0,82	4,58	5,58	52,26	82,09	15,28	0,34	23240,21	0	25,13	80,58	-4,55	-19,95	-4,65	0,01	0,05	0,6	185,11	4,28	276,22	151,74	0,77	3,38	4,38	30,6	77,19	-1,18	0,42	10424,04	0	22,83	66,02	1,54	5,96	0,76	0,07	0,12	0,66	180,02
794	5,97	11,94	3,52	0,39	1,29	1,94	214,62	94,26	104,26	68,69	0,5	1	2	35,58	50,03	28,48	13,68	16795,67	-0,67	17,46	68,7	7,7	15,12	4,31	0,54	1,34	1,96	203,74	78,25	97,78	60,7	0,49	0,96	1,96	37,05	49,12	29,77	14,13	NA	-0,58	11,61	43,95	9,91	18,72	5,4	0,44	1,38	2,03	198,25
795	0,77	13,88	5,17	0,08	0,14	0,78	2430,01	137,68	2185,19	1420,16	0,94	16,93	17,93	1,26	94,42	0,82	0,32	NA	0	3,27	20,78	0,18	4,71	0,06	0,15	0,79	0,94	129,42	76,89	120,23	17,75	96,27	2581,85	26,82	1,57	96,27	4,23	0,51	NA	0	0,49	17,13	0,21	7,67	0,11	0,11	0,53	0,58	192,66
796	-2,25	-15,56	-267,4	0,21	0,4	0,56	43241,7	1719,93	12288,71	2086,66	0,68	4,67	6,91	0,86	85,54	1,63	0,63	1860,25	0	369,61	348,95	-4,17	-48,83	-230,45	0,08	0,24	0,37	20099,07	983,76	8373,8	1086,06	0,76	8,92	11,7	-1,14	76,23	0,35	0,5	NA	0	117,33	-12407,38	-0,74	-10,09	-13,49	0,13	0,31	0,46	6676,75
797	-8,41	-9,5	-7,52	4,19	8,59	8,59	325,13	161,73	36,76	NA	0,11	0,13	1,13	-8,41	11,43	-73,6	NA	NA	0	0	0	-0,72	-108,51	-0,91	0,06	0,2	0,31	458,16	57,91	418,53	43,58	0,99	149,6	150,6	19,85	99,34	-6,57	0,1	NA	0	18,4	70,24	-1,84	-61,34	-1,15	0,03	0,19	0,3	228,07
798	0,1	2,92	0,04	0,01	0,67	0,75	155,94	90,42	137,86	10,85	0,97	27,83	28,83	1,49	96,53	0,11	0,29	NA	0	0,43	51,71	1,19	24,87	0,62	0	0,64	0,74	188,91	107,6	170,07	18,24	0,95	19,97	20,97	2,7	95,23	3,47	0,28	NA	0	0,57	19,18	0,57	9,69	0,41	0	0,66	0,71	262,62
799	-9,77	-86,09	-5,43	0,2	0,58	0,96	202,26	65,44	173,5	66,34	0,89	7,81	8,81	94,42	88,65	-5,53	0,72	19778,71	0	57,89	106,92	-4,11	-158,19	-2,31	0,03	0,22	0,44	204,92	36,54	194,91	42,18	0,97	37,5	38,5	58,59	97,4	-1,28	0,06	NA	0	25,38	72,59	0,23	1,35	0,15	0	0,22	0,37	231,4
800	2,06	-109,62	1,23	0,4	0,52	0,52	217,82	25,86	219,04	0,1	1,02	-54,27	-53,27	12,47	101,88	16,59	-0,04	3475	0	6,23	104,46	7,85	120,06	3,36	0,29	0,75	0,75	155,97	57,74	127,35	0,01	0,93	14,3	15,3	19,46	93,46	25,25	0,18	NA	0	4,97	55,13	12,88	73,44	6,05	0,03	0,8	0,8	171,1
801	7,83	22,54	4,58	0,51	1,62	1,62	212,74	127,12	14,89	NA	0,65	1,88	2,88	144,83	65,26	12	2,96	98,38	47,22	80,07	7315,76	1,19	2,89	NA	0,58	1,6	1,6	NA	NA	NA	NA	0,59	1,43	2,43	33,76	58,78	6,89	3,85	NA	42,07	NA	-1638,9	0,2	0,39	NA	0,75	1,83	1,83	NA
802	11,41	32	6,56	0,24	0,94	1,04	209,45	60,35	86,02	8,84	0,64	1,81	2,81	18,9	64,35	26,26	1,03	18545	17,9	4,31	27,81	1,65	4,71	1,04	0,4	0,92	0,98	230,16	55,97	106,4	6,05	0,65	1,86	2,86	9,51	65,07	15,24	0,99	NA	13,06	3,57	30,79	0,86	2,4	0,61	0,44	0,86	0,93	255,8
803	1,7	11,11	1,39	0,34	0,48	0,88	233,3	33,69	247,51	101,11	0,85	5,53	6,53	1,7	84,68	10,16	0,58	NA	0	0	0	-17,05	834,33	-6,1	0,3	0,63	0,81	130,22	43,54	108,72	23,48	1,02	-49,92	-48,92	-17,05	102,04	-8,76	-0,12	NA	17,42	0	0	3,88	225,25	2,41	0,64	0,99	1,04	225,67
804	9,87	10,87	8,8	5,19	10,89	10,89	324,62	167,38	29,35	NA	0,09	0,1	1,1	55,52	9,17	257,2	NA	17759	0	40,71	60,35	16,86	19,31	17,3	7,22	7,84	7,84	373,64	29,01	46,93	0	0,13	0,15	1,15	56,74	12,71	132,64	NA	NA	0	28,72	43,38	32,1	37,72	NA	5,57	6,78	6,78	450,19
805	-0,52	-1,57	-3,79	0,08	0,15	0,15	2658,47	83,85	1416,43	1,89	0,67	2,02	3,03	1,88	66,97	12,98	0,43	75111,33	12,73	17,51	20,76	-2,47	-6,42	-15,03	0,06	0,1	0,11	2217,38	59,91	1339,92	13,3	61,24	159,27	2,6	0,88	61,24	28,67	0,41	11697,68	0	14,75	18,87	-0,39	-0,99	-2,3	0,1	0,16	0,18	2167,17
806	6,51	17,19	2,4	1,61	1,61	1,61	134,28	0,35	82,47	NA	0,62	1,64	2,64	6,51	62,1	10,49	NA	NA	0	0	0	3,79	12,74	1,89	1,4	1,42	1,42	181,73	2,48	126,22	NA	0,7	2,36	3,36	3,79	70,23	5,4	NA	NA	0	0	0	-0,9	-1,38	-0,36	2,78	2,87	2,87	145,62
807	2,25	3,38	0,81	2,16	3,12	3,21	131,67	38,88	40,61	3,55	0,31	0,47	1,5	2,25	33,51	7,16	NA	NA	0	0	0	32,27	38,2	22,75	5,54	6,1	6,6	256,67	21,73	38,46	19,18	0,16	0,18	1,18	32,27	15,54	207,65	NA	NA	0	0	0	19,49	23,81	13,98	4,24	5,17	5,6	261,11
808	3,16	6,43	7,51	2,06	3,71	7,64	866,04	75,58	45,81	182,89	0,39	0,8	2,04	11,45	50,91	34,56	1,41	15957,34	0	19,74	41,38	1,41	1,9	3,47	1,19	2,7	8,53	893,09	70,4	46,5	271,12	0,17	0,23	1,34	10,59	16,97	74,48	1,57	NA	0	15,99	33,09	0,98	1,15	1,9	2,51	3,92	8,1	705,78
809	9,68	16,9	7,72	0,55	3,23	3,34	290,14	170,41	63,64	6,99	0,43	0,75	1,75	24,33	42,72	35,62	3	14213,78	18,24	11,68	38,25	37,91	51,56	27,59	1,72	4	4,01	264,91	124,85	54,9	0,78	0,26	0,36	1,36	50,46	26,47	161,37	4,96	NA	5,51	9,13	18,19	22,31	38,07	17,56	0,77	1,96	1,98	286,5
810	35,71	100,06	9,86	1,32	1,47	1,47	100,57	9,41	63,97	NA	0,64	1,8	2,8	84,84	64,31	57,17	6,71	10875,5	0	13,58	50,41	18,48	42,8	8,45	1,19	1,37	1,37	166,33	16,61	84,01	NA	0,57	1,32	2,32	55,15	56,82	37,73	1,94	NA	5,6	12,15	40,1	8,63	12,44	2,53	1,96	2,54	2,58	106,83
811	30,9	35,91	26,84	1,5	1,86	2,87	316,18	15,61	43,52	44,71	0,14	0,16	1,16	40,78	13,95	274,35	1,44	45872,71	0	8,58	16,98	28,16	31,91	31,38	2,31	2,53	3,01	405,52	10,29	46,87	22,57	0,12	0,13	1,13	37,31	11,75	293,66	1,36	NA	0	7,22	12,43	44,44	97,58	38,96	0,14	0,18	0,34	319,16
812	5,94	11,79	9,69	3,34	9,6	12,73	593,9	105,51	16,85	53,33	0,5	0,98	1,98	11,12	49,62	18,77	1,53	5249	0	8,45	178,53	-1,25	-2,41	-1,72	1,25	3,61	4,21	498,12	100,45	42,59	25,42	0,48	0,92	1,92	4,36	48,01	5,42	1,44	NA	0	7,69	-899,19	0,42	0,82	0,52	0,74	2,41	2,99	457,32
813	7,45	5,27	0,87	-1,82	-2,41	-2,41	42,49	10,25	-17,43	NA	-0,41	-0,29	0,71	7,45	-41,46	-17,97	NA	NA	0	0	0	39,58	20,57	10,16	-0,24	-0,27	-0,27	93,45	2,46	-85,41	NA	-0,92	-0,48	0,52	39,58	-92,42	-42,83	2,59	NA	0	0	0	14,18	6,97	4,49	-0,26	-0,26	-0,26	115,21
814	0,41	0,99	0,17	0,65	1,69	1,74	155,92	78,9	76,24	3,75	0,59	1,43	2,43	42,56	58,9	12,35	3,78	22919,33	0	18,06	69,81	0,89	2,97	0,3	0,47	1,41	1,45	123,55	66,28	71,67	3,45	0,69	2,31	3,33	47,48	69,38	6,8	2,6	18938,48	4,29	11,71	63,82	0	-0,02	0	0,44	1,28	1,33	111,3
815	20,25	51,66	15,56	1,49	3,4	3,62	279,78	47,79	25,02	5,55	0,61	1,55	2,55	49,26	60,81	42,08	1,33	58363,33	43,66	22,3	46,09	2,31	5,38	2,12	1,24	3,62	3,62	334,82	81,12	34,1	NA	57,1	133,08	2,33	36,31	57,1	15,41	1,4	30437,83	40,53	31,28	71,5	9,9	19,49	8,68	1,89	4,1	4,1	319,12
816	8,49	103,38	6,87	0,09	0,44	1,07	294,68	84,65	247,26	157,79	0,92	11,18	12,18	44,07	91,79	12,8	1,55	14195,81	0	28,8	68,63	15,34	101,9	9,63	0,02	0,2	1,16	228,52	31,06	174,18	167,53	0,85	5,64	6,64	60,27	84,95	22,5	2,03	NA	0	20,03	45,88	18,32	101,37	10,41	0,06	0,43	1,24	206,74
817	1,1	2,34	8,63	0,02	0,1	0,1	2857,72	107,96	1478,23	NA	0,53	1,13	2,13	7,84	52,98	11,43	0,5	16112,5	0	52,9	57,37	-0,22	-0,74	NA	0,07	0,09	0,09	2921,04	47,75	2030,77	NA	0,71	2,42	3,42	4,01	70,79	4,6	0,32	NA	0	24,96	34,06	2,12	3,43	NA	0,02	0,03	0,03	2339,8
818	4,24	9,37	1,99	0,16	0,77	1,08	170,78	54,93	66,06	29,06	0,55	1,21	2,21	47,6	54,73	19,03	1,09	27171,36	14,19	20,34	61,31	-3,98	-10,97	-2,26	0,01	0,56	1	206,41	69,41	89,31	57,51	0,64	1,76	2,76	35,69	63,74	1,93	1	12240,36	18,94	16,06	65,15	3,91	9,3	1,82	0,04	0,67	1,15	169,21
819	-37,31	-41,24	-199,73	9,96	9,96	9,96	487,12	NA	183,69	NA	0,1	0,11	1,11	-37,31	9,53	-391,42	NA	NA	0	0	0	42,77	55,75	9,47	3,23	3,33	4,29	80,63	1,84	18,57	17,93	23,29	30,36	1,3	42,77	23,29	183,61	NA	NA	0	0	0	9,84	16,62	3,26	5,46	6,04	6,31	120,55
820	10,6	20,17	8,75	0,57	1,05	1,36	300,57	63,59	134,18	42,26	0,47	0,9	1,9	50,19	47,45	38,28	1,43	14705,28	0	32,69	77,63	6,57	12,06	5,65	0,55	1,1	1,46	312,82	52,94	135,12	49,31	0,45	0,83	1,83	44,73	45,5	32,9	1,6	NA	0	23,21	52,27	8,54	15	6,96	0,65	1,45	1,65	296,53
821	-1,38	-234,17	-1,2	0,14	0,43	0,69	316,44	90,3	310,1	80,03	0,99	168,18	169,18	9,45	99,41	1,61	0,02	20051,8	0	9,42	80,07	7,42	91,22	2,84	0	0,25	0,7	139,49	30,8	114,42	57,16	0,92	11,3	12,3	22,51	91,87	12,08	0,23	NA	8,3	4,14	51,26	17,59	63,85	6,1	0,19	0,34	0,84	126,2
822	11,38	26,41	5,64	0,28	1,51	2,02	180,28	102,43	82,95	42,5	0,57	1,32	2,32	28,23	56,9	24,4	7,38	NA	0	8,34	50,43	-25,17	-38,84	-6,5	0,67	2,01	4,13	94,05	26,71	19,97	42,29	0,35	0,54	1,54	30,1	35,2	-54,48	5,72	NA	0	14,28	153,24	-6,83	-16,46	-2,14	0,55	1,61	2,75	113,98
823	12,84	22,56	11,21	0,39	1,54	2,4	317,93	68,72	51,5	54,18	0,43	0,76	1,76	49,82	43,1	39,8	1,5	32515,83	10,65	32,3	63,31	14,28	28,41	13,04	0,03	1,22	1,61	332,35	91,71	59,67	31,3	0,5	0,99	1,99	46,23	49,69	38,84	1,22	16196,69	10,05	21,34	43,43	10,07	19,13	9,34	0,06	1,33	1,88	337,74
824	25,16	90,06	18,81	0,63	1,16	1,16	272,08	102,8	193,9	NA	0,72	2,58	3,58	30,01	72,06	35,35	1,73	25116	0	3,63	12,8	31,1	70,01	33,43	1,22	1,59	1,59	391,2	78,85	211,02	NA	0,56	1,25	2,25	37,61	55,58	59,52	3,66	NA	0	4,92	10,52	31,27	44,49	24,37	0,91	2,04	2,35	283,76
825	10,73	20,08	7,95	1,48	2,4	2,4	269,44	93,81	102,04	NA	0,47	0,87	1,87	10,73	46,53	26,39	7,61	NA	0	0	0	33,3	65,54	16,53	0,95	1,96	1,96	180,68	77,66	77	NA	0,49	0,97	1,97	33,3	49,2	71,77	3,63	NA	0	0	0	10,8	38,62	9,06	1,01	1,45	1,45	305,38
826	2,3	6,15	1,7	0,21	1,97	2,73	268,69	116,32	38,2	50,9	0,63	1,67	2,67	54,31	62,56	11,99	2,32	23025,55	11,3	38,39	78,05	-2,75	-7,27	-2,2	0,34	2,07	2,85	290,97	121,75	44,05	54,74	0,62	1,64	2,64	48,83	62,15	4,26	2,49	NA	9,11	29,23	61,09	-12,35	-35,63	-12,63	0,22	1,81	2,48	372,42
827	21,56	64,52	7,12	0,25	0,79	1,25	120,3	42,38	79,13	36,59	0,67	1,99	2,99	70,67	66,58	36,38	2,09	55364	0	16,23	61,23	49,97	74,11	22,69	0,53	1,47	1,47	165,28	49,02	52,55	NA	0,33	0,48	1,48	61,84	32,57	173,48	1,28	NA	0	5,39	14,24	24,7	30,68	10,42	0,85	2,86	2,86	153,58
828	12,78	22,03	34,98	0,32	2,45	2,45	995,93	857,41	402,44	NA	0,42	0,72	1,72	12,78	41,98	30,46	NA	NA	0	0	0	-51,86	-94,05	NA	1,36	2,34	2,34	NA	NA	NA	NA	0,45	0,81	1,81	-51,86	44,85	-115,62	NA	NA	0	NA	0	1,57	6,68	0,44	0,8	1,33	1,33	103
829	0,77	30,93	0,35	0	0,72	0,95	163,69	109,55	152,55	35,87	0,97	38,94	39,94	50,93	97,5	5,82	0,36	12594,08	0	22,56	85,91	0,16	6,35	0,11	0,02	0,05	0,48	255,24	9,04	244,71	105,72	0,97	37,81	38,81	36,62	97,42	5,02	0,05	8262,11	0	18,42	66,33	0,11	12,42	0,22	0,04	0,33	0,4	754,14
830	7,12	11,74	4,38	0,36	1,12	2,07	223,63	46,41	53,67	58,52	0,39	0,65	1,65	32,36	39,31	30,93	1,66	32471,07	13,24	15,51	64,56	9,56	18,32	5,35	0,53	1,23	2,24	203,8	41,33	60,55	68,38	0,48	0,92	1,92	34,94	47,8	33,11	2,54	13516,88	13,75	10,41	40,86	10,06	17,3	5,67	0,74	1,52	2,77	204,98
831	-27,96	-425,87	-79,96	2	4,26	7,38	1040,87	128,96	71,57	230,62	0,93	14,23	15,23	-16,63	93,43	-22,31	1,86	-44681,16	0,14	32,4	-114,62	-15,56	-377,93	-31,62	1,06	10,31	18,99	739,68	112,19	24,09	215,28	0,96	23,29	24,29	-7,44	95,88	-13,5	2,64	40939,73	0,09	12,93	-184,88	-6,49	-9,68	-14,45	1,46	39,36	43,65	810,13
832	0,78	1,66	0,47	0	1,34	1,64	222,26	149,2	83,13	34,59	0,53	1,13	2,13	3,71	53,03	9,42	3,01	25945,4	13,1	1,79	25,84	1,07	2,76	0,56	0,23	1,27	1,38	190,72	119,03	105,64	12,96	0,61	1,58	2,58	3,64	61,26	4,52	2,46	NA	5,01	0,97	20,95	1,19	4,86	0,8	0,01	1,16	1,22	244,11
833	-2,77	-32,54	-1,16	0,2	0,74	0,74	152,82	74,45	138,25	NA	0,91	10,73	11,73	2,73	91,47	6,05	0,27	114	0	2,31	1053,95	-13,4	396,34	-28,47	0,3	0,72	0,72	773,65	330,21	791,01	NA	103,38	-3058,84	-29,59	-11,72	103,38	-1,53	-0,13	NA	0	3,55	26,85	-32,15	85,88	-460,4	0,72	0,73	0,73	5212,73
834	4,1	10,44	3,12	0,44	1,11	1,14	277,42	76,06	113,58	3,19	0,61	1,55	2,55	16,88	60,73	30,15	1,1	NA	0	9,74	36,25	8,81	16,53	NA	0,92	1,72	1,67	346,62	91,9	114,36	-6,28	0,47	0,88	1,88	21,11	46,71	54,21	1,49	NA	0	8,25	19,42	-10,11	-19,48	NA	0,58	1,14	1,27	329,34
835	0,93	10,49	1,55	0,04	0,28	0,35	610,22	135,47	546,67	37,04	0,91	10,31	11,32	14,59	91,16	4,55	0,13	14963,11	0	22,91	67	3,18	26,63	6,02	0,04	0,33	0,42	689,69	172,29	598,68	53,58	0,88	7,38	8,39	16,41	88,01	7,19	0,19	NA	0	17,71	41,94	-3,55	-45,3	-6,04	0,06	0,3	0,42	619,44
836	9,43	11,25	7,45	1,07	4,12	6,71	287,64	89,65	30,14	78,92	0,16	0,19	1,19	31,69	16,22	117,89	3,08	37937,58	0	17,59	49,19	11,86	14,84	7,04	0,68	2,76	5,19	216,08	62,32	29,86	72,37	0,2	0,25	1,25	39,96	19,9	87,38	3,13	15483,89	0	12,62	38,29	20,08	25,82	10,82	0,83	2,46	4,72	196,2
837	-0,65	-1,27	-0,69	0,02	1,18	1,53	383,57	185,5	117,27	59,8	0,48	0,94	1,96	17,83	48,91	9,26	1,68	27119,31	13,79	19,47	79,21	1,13	2,05	1,35	0,01	1,17	1,64	435,4	197,15	146,43	84,83	0,44	0,8	1,82	15,71	45,14	12,28	1,78	27668,49	7,34	17,44	71,55	1,04	1,8	1,21	0,01	1,31	1,81	424,84
838	12,98	24,53	6,91	0,22	2,43	2,43	193,87	143,73	42,1	0,19	0,47	0,89	1,89	52,27	47,08	36,68	3,97	26565,86	11,95	20,93	59,21	7,83	20,43	NA	0,09	1,89	1,89	187,52	163,28	84,55	0,12	0,62	1,61	2,61	33,47	61,69	17,79	7,41	9111,5	3,13	9,65	47,55	16,33	33,71	NA	0,2	1,92	1,92	227,77
839	9,13	36,5	1,64	0,19	0,97	1,22	65,61	37,01	47,57	12,12	0,75	3	4	51,08	75	15,2	2,72	13580	0	7,56	73,38	-23,84	255,49	-7,59	0,4	0,54	0,86	115,86	17,46	123,9	39,81	1,09	-11,71	-10,71	6,55	109,32	-20,61	-2,25	NA	0	6,84	222,55	-3,93	-18,48	-0,54	0,39	0,84	1,03	49,89
840	-2,76	-9,41	-14,32	0,08	0,09	0,09	836,63	5,51	1322,88	NA	0,71	2,41	3,41	-2,76	70,71	8,18	0,31	NA	0	0	0	-31,77	-970,26	-81,43	0,02	0,03	0,03	933,04	8,63	892,57	NA	0,97	29,54	30,54	-30,39	96,73	0,3	0,03	NA	0	3,52	18,25	-42,68	112,12	-30,41	-0,02	0,07	0,07	259,38
841	-4,06	-4,12	-1,31	71,33	74,48	74,48	117,49	4,92	1,56	NA	0,01	0,01	1,01	-2,7	1,34	-302,53	NA	NA	0	0,44	-63,49	13,5	14,46	4,01	15,14	15,14	15,14	108	NA	7,06	NA	6,61	7,07	1,07	13,5	6,61	204,38	NA	NA	0	0	0	22,5	24,03	9,44	15,64	15,64	15,64	152,79
842	-0,35	-3,33	-0,16	0,54	3,91	6,45	163,69	75,08	22,27	57,35	0,9	8,53	9,53	3,38	89,51	5,58	7,77	11011	0	1,68	35,41	19,13	69,13	8,25	1,28	2,22	2,25	156,86	51,82	43,07	1,57	0,72	2,61	3,61	26,9	72,32	34,13	3,2	NA	7,75	2,05	12,09	-4	-5,2	-0,63	2,83	3,59	3,59	57,43
843	11,83	13,38	10,76	0,17	2,67	6,09	331,07	87,25	34,91	121,31	0,12	0,13	1,13	29,76	11,58	154,05	2,54	37315,23	0	16,31	42,59	15,9	17,13	13,8	0,29	4,96	11,37	316,06	87,29	18,69	119,75	0,07	0,08	1,08	34,96	7,23	300,61	2,91	11598,59	0	11,93	28,65	14,37	15,14	12,34	0,44	9,63	17,17	312,47
844	4,75	28,36	1,67	0,28	0,45	0,76	127,63	15,4	88,37	27,54	0,83	4,97	5,97	96,73	83,26	23,84	0,58	16454,91	0	32,25	84,46	8,45	45,35	3,12	0,14	0,36	0,52	134,53	18,4	83,08	13,4	0,81	4,36	5,36	95,99	81,36	30,02	0,5	NA	0	22,92	60,03	14,7	59,49	5,49	0,01	0,39	0,54	136,04
845	0,22	0,61	0,24	0	0,41	0,43	394,29	99,95	218,7	3,46	0,63	1,72	2,72	28,93	63,29	7,53	0,5	16740,93	6,37	31,1	79,17	-4,54	-11,93	-5,62	0	0,31	0,32	450,67	84,48	246,75	3,15	0,62	1,63	2,63	21,14	61,96	1,19	0,48	NA	5,8	22,23	61,44	0,91	2,25	0,91	0	0,35	0,37	366,27
846	20,74	22,97	11,34	16,08	16,08	16,08	162,32	NA	12,24	NA	0,1	0,11	1,11	20,74	9,7	213,92	NA	NA	0	0	0	10,54	20,5	29,25	0,3	0,37	0,37	1009,82	13,4	195,88	NA	0,49	0,94	1,94	10,54	48,57	48,99	0,85	NA	0	0	0	-55,06	-272,49	-160,61	0,01	0,05	0,05	1061,85
847	-6,38	-14,8	-2,58	0,19	1,03	1,32	147,11	65,11	76,71	23,16	0,57	1,32	2,32	53,94	56,72	2,01	1,6	11012,02	0,95	17,26	66,71	17,8	56,23	9,83	0	1,4	1,48	201,07	182,51	127,42	10,54	0,68	2,16	3,16	44,27	68,26	29,1	13,49	14435,78	2,44	10,58	35,98	15,19	51,52	8,62	0,25	1,33	1,44	206,44
848	-2,82	-6,27	-1,94	0,06	0,45	0,46	250,42	52,6	136,2	0,65	0,55	1,22	2,22	4,37	54,99	1,67	0,62	2958	0	4,95	64,98	-9,3	-10,6	-7,66	1,26	2,28	2,95	300,04	37,32	36,36	24,32	0,12	0,14	1,14	4	12,27	-75,8	1,37	NA	0	10,96	165,21	-0,31	-0,51	-0,28	0,45	1,1	1,3	330,53
849	15,54	22,47	6	2,83	3,33	3,33	140,5	20,36	41,02	0,11	0,31	0,45	1,45	76,19	30,82	87,08	NA	25021,25	0	23,41	62,87	16,59	18,84	6,36	7,86	9,55	9,57	139,47	23,91	14,12	0,24	0,12	0,14	1,14	89,56	11,92	139,26	NA	NA	0	19,01	51,29	11,6	13,35	4,5	7,42	8,65	8,67	141,18
850	-9,79	-135,72	-6,53	0,14	0,86	0,89	243,01	150,15	207,42	6,01	0,93	12,87	13,87	26,34	92,79	0,6	0,4	NA	1,79	24,12	95,2	-9,15	431,83	-6,8	0,3	0,75	0,78	270,52	121,26	208,24	6,88	1,02	-48,19	-47,19	29,85	102,12	-3	-0,1	NA	23,84	28,99	90,88	5,82	161,93	4,23	0,27	0,67	0,74	264,77
851	6,13	15,08	2,98	0	0,54	1,55	176,8	47,34	75,51	91,69	0,57	1,4	2,46	51,17	59,38	19,23	2,13	13066,89	7,66	21,88	74,75	8,09	21,92	4,02	0,1	0,56	1,47	180,99	46,56	75,4	91,07	0,63	1,71	2,71	60,22	62,96	19,49	2,39	8953,89	14,21	18,72	56,56	6,61	18,43	2,94	0,01	0,4	1,39	162,18
852	-10,97	228,26	-18,15	0,27	3,89	4,61	602,19	274,81	75,98	54,69	1,05	-21,81	-20,81	-2,07	104,81	-8,95	2,12	NA	0	14,72	4573,77	-10,46	-264,97	-19,07	0,09	3,15	4,91	663,81	246,18	80,31	141,24	0,96	24,34	25,34	-3,82	96,05	-10,89	1,91	NA	0	12,11	-117,41	8,71	32,55	3,08	2,56	8,48	10,21	128,52
853	-21,87	-22,77	-26,2	13,17	24,27	25,27	436,04	189,28	17,06	17,15	0,04	0,04	1,04	9,27	3,96	-552,65	NA	NA	0	25,52	195,74	-16,68	-18,2	-24,28	5,72	11,37	11,9	529,76	248,12	43,86	23,08	0,08	0,09	1,09	18,24	8,37	-199,25	NA	NA	0	34,93	96,63	26,27	28,91	19,55	6,88	10,66	10,89	270,9
854	0,86	1,78	0,26	1,41	1,81	1,91	110,77	19,91	49,74	4,91	0,52	1,08	2,08	81,14	51,99	2,15	4,1	15204,06	0	24,43	96,98	2,6	5,81	1,07	1,79	1,95	1,96	149,65	9,69	61,53	0,34	0,55	1,23	2,23	109,63	55,2	14,09	2,69	NA	0	34,7	72,16	3,19	5,96	1,18	1,69	2,11	2,53	135,22
855	0,01	0,08	0,01	0,04	0,19	0,3	522,69	63,64	288,25	47,14	0,87	6,97	7,97	28,53	87,45	3,71	0,17	11620,33	26,84	40,95	89,53	0,47	3,78	0,73	0,05	0,26	0,36	567,92	90,44	300,54	45,12	0,88	7,08	8,08	29,33	87,62	4,31	0,19	NA	23,23	32,54	67,79	3,62	25,59	4,74	0,04	0,4	0,47	475,98
856	2,1	4,07	2,02	0,08	0,52	0,81	350,14	34,72	37,96	22,99	0,41	0,8	1,94	22,71	48,33	34,19	0,85	25307,88	29,11	19,82	66,48	1,44	2,85	1,68	0,02	0,4	0,78	425,09	39,73	37,29	39,17	0,45	0,89	1,98	20,29	45,2	28,7	0,88	12376,46	34,83	15,89	44,34	2,57	7,12	3,3	0,21	0,62	0,77	467,08
857	-7,54	-7,85	-18,98	0,15	0,23	0,51	916,43	2,77	34,89	9,82	0,04	0,04	1,04	6,57	3,97	-110,54	0,98	5842,57	0	35,51	135,01	0,46	0,51	1,29	0,34	0,37	0,47	1016,87	2,92	93,81	9,96	9,64	10,66	1,11	11,36	9,64	29,46	0,95	NA	0	22,21	54,3	-1,64	-2,1	-5,72	0,2	0,22	0,26	1266,65
858	-3,4	-5,15	-24,41	0,02	0,24	0,29	2616,96	189,16	854,9	35,92	0,33	0,5	1,52	0,66	34,01	0,54	0,73	16702,06	0	29,19	88	-3,77	-5,75	NA	0,01	0,22	0,25	1958,25	140,67	652,02	16,54	33,83	51,68	1,53	-0,05	33,83	-0,91	0,71	NA	0	14,42	66,41	1,5	2,24	NA	0,12	0,34	0,36	1431,04
859	23,26	30,64	19,4	0,22	1,4	2	303,55	78,91	66,88	40,92	0,24	0,31	1,32	46,58	24,08	118,43	1,39	43724,38	0	19,45	40,67	26,59	54,51	19,39	0,2	1,3	1,96	265,42	64,53	58,48	38,56	0,51	1,05	2,05	55,63	51,06	63,68	1,37	NA	0	15,41	31,9	20,63	33,91	17,87	0,73	1,64	2,18	315,33
860	1,92	18,82	0,34	0,01	1,11	1,11	63,79	62,73	56,64	NA	0,9	8,78	9,78	27,32	89,77	2,14	NA	7944,67	0	4,45	87,03	7,51	34,26	1,71	0,22	0,97	0,97	83,08	48,11	64,15	0	0,78	3,56	4,56	56,01	78,08	11,27	0,89	NA	0	8,16	59,97	6,08	38,26	NA	0,32	1,07	1,07	87,18
861	32,79	45,59	18,94	1,89	3,56	3,56	54,3	97,65	58,39	NA	0,28	0,39	1,39	32,79	28,08	116,75	NA	NA	0	0	0	1,64	30,51	NA	0,79	0,94	0,94	147,38	21,15	137,9	NA	94,62	1757,38	18,57	1,84	94,62	3,2	0,49	NA	0	0	0	-1,66	-98,62	NA	0,74	0,97	0,97	75,82
862	5,99	10,68	10,2	2,06	2,28	2,28	233,27	57,38	269,08	NA	0,44	0,78	1,78	5,99	43,9	13,65	NA	NA	0	0	0	54,29	73,19	67,18	3,48	3,87	3,87	450,4	41,96	115,01	NA	0,26	0,35	1,35	54,29	25,82	210,27	NA	NA	0	0	0	34,54	40,83	61	5,99	6,48	6,48	642,89
863	-2,95	-6,09	-4,84	3,15	3,75	3,75	596,64	53,06	87,86	NA	0,51	1,06	2,06	-2,95	51,49	22,46	1,89	NA	0	0	0	5,58	10,67	NA	2,11	2,32	2,32	195,21	12,91	59,59	0	43,31	82,76	1,91	5,58	43,31	45,2	2,32	NA	0	0	0	7,79	14,29	4,41	0,24	1,27	1,27	206,34
864	2,75	9,42	NA	0,25	0,94	0,95	202,54	62,2	67,42	0,18	0,71	2,42	3,42	51,05	70,79	11,83	1,21	6337,49	31,56	18,65	53,81	5,66	19,67	NA	0,21	0,95	0,96	161,1	57,2	50,7	0,26	0,71	2,48	3,48	65,42	71,25	20,44	0,93	6151,04	34,27	19,21	52,95	5,54	18,32	2,74	0,12	1,06	1,08	180,11
865	-7,9	-14,36	-1807,37	0	0	0	83258,84	0	5422,95	0	0,45	0,82	1,82	-7,9	44,98	-17,57	0,55	NA	38,39	0	0	29,71	30,49	NA	0,09	0,2	0,2	502,01	1,39	12,6	NA	0,03	0,03	1,03	29,71	2,54	1171	0,98	NA	0	0	0	60,38	113,23	NA	1,02	2,18	2,18	133,33
866	0,27	1,48	0,1	0,1	0,56	0,91	130,47	48,19	63,2	38,12	0,82	4,53	5,53	5,17	81,91	0,33	NA	2564	32,62	1,76	53,78	-1,74	-13,15	-0,26	0,13	0,99	1,08	54,41	40,15	29,78	4,11	0,87	6,55	7,55	2,96	86,76	-1,91	2,24	NA	31,18	0,47	24,78	3,3	31,53	1,08	0,08	0,79	0,8	119,81
867	22,43	56,7	9,05	0,43	1,82	3,41	146,89	46,08	33,14	53,45	0,6	1,53	2,53	82,71	60,45	46,91	3,4	30842,94	0	24,33	62,09	23,41	57,04	8,13	0	0,95	2,32	126,38	35,35	32,61	51,42	0,59	1,44	2,44	91,77	58,96	48,91	2,21	12915,24	3,8	15,58	42,5	9,13	27,37	2,96	0	0,3	1,71	117,95
868	2,68	2,76	4,32	114,03	120,11	120,11	586,15	NA	4,82	NA	0,03	0,03	1,03	2,68	2,84	94,21	NA	NA	0	0	0	13,33	14,38	15,18	18,73	26,62	26,62	414,55	101,03	15,4	NA	7,34	7,92	1,08	13,33	7,34	181,59	NA	NA	0	0	0	17,76	18,77	23,86	13,69	18,5	18,5	489,11
869	7,16	20,13	2,24	0,15	0,88	1,55	113,8	51,98	71,43	48,65	0,64	1,81	2,81	46,74	64,44	17,09	20,69	9269	0	12,37	63,6	-14,82	6187,07	-11,51	0,03	0,5	0,62	282,55	82,95	174,74	20,97	1	-418,39	-417,39	-2	100,24	-10,56	0,61	NA	0	9,95	140,72	-1,4	79,04	-12,1	-0,15	0,18	0,27	3135,09
870	35,36	119,33	14,6	48,05	187,28	187,28	150,29	74,21	0,53	NA	0,7	2,37	3,37	54,9	70,37	87,8	1,62	16923	0	8,07	29,95	5,68	18,18	3,73	22,11	29,3	29,3	239,12	41,53	5,78	NA	0,69	2,2	3,2	27,95	68,77	8,26	1,82	NA	0	10,87	49,16	5,49	11,94	2,51	7,79	13,82	13,82	166,52
871	-3,12	-53,2	NA	0,01	0,77	0,77	NA	NA	NA	NA	0,94	16,08	17,08	-2,82	94,14	-3,31	0,21	-3893	0	NA	-12,48	-20,71	1506,11	-53,14	0,04	0,19	0,21	934,23	135,31	916,02	21,9	101,37	-7374,09	-72,74	-0,58	101,37	-20,42	0,01	NA	0	38,22	-77904,43	-15,19	90,2	-18,93	0,01	0,16	0,18	453,82
872	0,4	1,78	0,27	0,03	0,92	1,56	247,26	102,83	84,07	74,74	0,77	3,42	4,42	23,03	77,4	6,89	2,07	16598,11	12,69	15,37	81,83	0,53	2,19	0,34	0,01	0,98	1,57	235,73	111,29	84,23	68,41	0,76	3,12	4,12	26,82	75,72	7,87	2,44	9750,61	13,12	12,28	51,37	-0,07	-0,24	-0,03	0,02	0,62	1,28	172,21
873	2,32	22,39	2,86	0,12	0,25	1,19	448,23	49,57	371,35	355,38	0,9	8,65	9,65	2,32	89,64	2,59	NA	NA	0	0	0	3,79	28,01	3,02	0,02	0,24	1,24	290,49	51,99	232,57	231,67	0,86	6,39	7,39	3,79	86,47	4,38	NA	NA	0	0	0	11,03	53,26	15,31	0,32	0,56	1,33	505,57
874	16,02	19,84	9,31	3,6	4,64	4,98	211,55	28,78	27,71	9,65	0,19	0,24	1,24	127,15	19,25	87,79	2,45	15108,81	0	64,59	81,23	6,97	8,57	3,84	3,82	4,36	4,71	200,88	13,9	25,95	9,18	0,19	0,23	1,23	128,66	18,69	40,52	2,18	6774,58	0	48,57	61,02	21,13	26,19	14,52	4,52	4,67	4,93	250,12
875	-5,66	-5,66	NA	NA	NA	NA	NA	NA	NA	NA	NA	NA	1	-5,66	0	NA	NA	NA	0	NA	0	12,5	32,59	11,72	0,29	0,59	0,59	341,29	60,92	202,99	0	0,62	1,61	2,61	31,84	61,66	28,98	0,59	NA	0	12,71	29,94	-0,72	-2,15	NA	0,32	0,37	0,84	164,98
876	38,18	50,17	16,52	2,82	9,05	9,05	157,47	107,14	17,2	NA	0,16	0,21	1,31	38,18	23,91	238,25	NA	NA	0	0	0	39,87	44,98	29,78	7,13	8,8	8,8	271,87	50,85	30,57	NA	0,11	0,13	1,13	39,87	11,37	350,7	NA	NA	0	0	0	44,65	51,37	50,56	5,92	7,64	7,64	412,15
877	36,92	48,08	24,88	3,94	4,54	4,54	206,26	NA	53,27	NA	0,23	0,3	1,3	73,36	23,23	158,92	NA	NA	0	24,57	42,41	-7,85	-10,16	-4,05	3,23	3,85	3,85	187,83	20,94	34,17	NA	0,23	0,29	1,29	82,67	22,72	-31,83	2,65	NA	0	46,71	64,68	5,1	6,69	3,47	3,41	3,89	3,89	247,42
878	16,89	26,71	9,1	0,41	1,08	1,19	196,03	36,26	54,37	6,17	0,37	0,58	1,58	47,56	36,77	179,48	1,13	5867,75	0	16,52	28,87	11,9	16,71	5,57	2,08	2,96	3,05	170,57	42,13	47,8	4,44	0,29	0,41	1,41	55,08	28,83	200,93	5,3	NA	0	20,23	46,1	27,04	54,24	10,22	1,9	1,97	1,97	137,56
879	2,42	10,27	2,09	0,42	0,97	1,31	275,95	129,89	237,12	82,69	0,76	3,23	4,23	2,42	76,38	3,17	NA	NA	0	0	0	17,05	38,96	8,7	0,22	1,46	1,81	185,74	126,28	101,58	35,49	0,56	1,29	2,29	17,05	56,25	30,3	NA	NA	0	0	0	16,39	29,12	7,53	0,83	2,26	2,29	167,13
880	-7,96	-20,54	-4,39	0,39	1,1	1,18	200,93	81,3	115,12	10,06	0,61	1,58	2,58	23,62	61,27	-10,29	1,3	13281,29	0	17,43	86,1	-22,77	-130,99	-11,03	0,48	0,68	0,73	176,38	28,22	139,05	7,11	82,62	475,3	5,75	10,63	82,62	-24,52	0,45	NA	0	11,67	69,83	7,64	33,4	3,44	0,47	0,84	0,89	163,89
881	-9,63	-11,56	NA	5,81	5,81	5,81	NA	NA	NA	NA	0,17	0,2	1,2	-9,63	16,69	-57,68	NA	NA	0	NA	0	47,63	57,9	NA	4,35	5,36	5,36	228,57	40,25	39,93	NA	0,18	0,22	1,22	73	17,73	268,58	NA	NA	0	10,65	18,86	28,04	34,56	NA	3,49	5,18	5,18	214,14
882	-0,08	-12,58	-0,11	0,03	0,63	0,93	510,96	299,85	501,31	152,57	0,99	155,72	156,72	5,42	99,36	2,35	0,08	14023,25	0	7,72	66,85	NA	NA	NA	NA	NA	NA	NA	NA	NA	NA	NA	NA	NA	NA	NA	NA	NA	NA	NA	NA	NA	NA	NA	NA	NA	NA	NA	NA
883	1,69	68,66	0,67	0,15	0,47	0,52	84,42	43,65	68,14	6,59	0,94	38,32	40,74	88,69	94,05	2,33	0,05	5870,62	46,23	24,7	69,03	2,53	58,35	0,78	0,01	0,61	0,67	112,29	47,66	50,45	4,88	0,95	21,92	23,04	107,08	95,16	12,19	0,49	NA	46,87	23,13	63,83	4,15	46,21	1,1	0,01	0,57	0,68	96,14
884	-3,55	-4,9	-161,79	0,04	0,09	0,09	16587,77	221,49	4512,75	3,14	0,28	0,38	1,38	-3,12	27,57	4,66	0,74	224925	0	19,75	24,84	-6,1	-8,5	NA	0	0,01	0,01	NA	NA	NA	NA	0,28	0,39	1,39	-6,01	28,31	-3,38	0,72	NA	0	NA	-31,32	-6,08	-8,77	-1982,07	0,01	0,02	0,02	118601,2
885	10,93	21,33	4,98	0,03	1,1	1,6	165,95	72,59	53,43	34,17	0,49	0,95	1,95	20,08	48,75	28,07	1,66	69293,61	8,74	4,17	33,35	9,53	16,05	4,35	0,05	1,47	2,04	166,25	78,39	41,38	31,96	40,14	67,6	1,68	19,28	40,14	30,26	1,97	16722,31	8,5	3,32	28,71	7,24	14,43	3,99	0,04	1,23	1,68	200,44
886	4,28	8,66	3,17	0,29	0,77	1,83	269,77	65,25	129,93	143,3	0,51	1,02	2,02	13,41	50,6	11,81	6,31	13766	1,32	6,76	52,87	-0,83	-1,69	-0,93	0,21	0,76	1,87	408,29	109,88	204,53	226,71	50,65	102,65	2,03	7,39	50,65	1,88	10,31	NA	0	6,35	55,27	1,48	3,3	1,14	0,16	0,67	1,68	280,79
887	26,01	72,69	30,46	0,04	0,1	0,92	426,36	16,83	267,5	222,05	0,64	1,8	2,8	32,18	64,22	46,48	0,93	35230	0	7,24	12,97	17,45	30,54	17,43	-0,1	0,37	2,09	363,58	56,05	119,7	207,65	0,43	0,75	1,75	36,63	42,85	65,79	2,2	NA	8,94	19,15	31,88	14,94	21,63	16,29	0,7	0,87	2,83	396,89
888	-2,84	-5,03	-0,87	2,16	2,19	2,19	111,11	1,11	42,37	NA	0,44	0,77	1,77	40,67	43,63	-0,68	3,78	11220,33	0	13,28	85,93	2,44	2,86	0,69	8,66	8,97	8,97	103,14	3,24	10,35	NA	14,91	17,52	1,18	48,46	14,91	28,18	9,76	NA	0	9,62	64,02	11,4	16,71	3,16	2,92	3,06	3,06	100,93
889	3,46	28,29	3,06	0,29	0,48	1,03	321,7	51,53	274,03	151,93	0,88	7,18	8,18	35,49	87,77	6,23	2,67	25845,13	0	28,31	85,19	18,15	59,23	13,24	0,19	0,58	1,29	265,45	68	175,94	125,26	0,69	2,26	3,26	49,08	69,35	29,84	4,17	11226,55	0	16,23	40,07	12,81	29,69	7,95	0,43	0,81	1,59	225,95
890	0,58	1,21	0,2	0,42	1,66	1,86	126,47	79,62	64,49	13,57	0,52	1,09	2,09	101,61	52,25	9,29	15,84	8445,78	0	35,1	102,39	6,44	11,36	1,9	0,88	2,1	2,31	107,42	54,57	44,94	9,64	0,43	0,76	1,76	116,56	43,29	17,17	25,89	NA	0	32,5	94,37	-0,14	-0,23	-0,04	0,64	2,15	2,41	99,09
891	15,57	18,6	12,98	2,82	4,7	6,3	303,37	85,31	45,51	73,9	0,16	0,19	1,19	28,22	16,3	106,98	20,25	87570,67	0	10,55	37,21	10,25	11,81	11,29	4,11	5,62	7,49	400,82	73,17	48,48	90,66	0,13	0,15	1,15	19,73	13,18	94,64	10,69	NA	0	7,52	28,51	11,86	13,66	11,62	4,49	5,71	7,72	356,4
892	-10,95	-47,47	-20,48	1,18	1,22	1,3	680,63	21,42	517,8	41,94	76,92	333,3	4,33	-10,95	76,92	-14,24	NA	NA	0	0	0	49,36	84,51	57,13	2,02	2,27	2,4	421,3	44,55	173,28	22,66	41,59	71,19	1,71	49,36	41,59	118,7	NA	NA	0	0	0	28,17	31,85	52,67	7,42	8,31	8,66	680,51
893	2,7	7,98	1,08	0,5	0,95	3,31	146,31	17,54	39,12	93,59	0,66	1,96	2,96	83,38	66,22	6,95	7,58	10536,16	0	32,43	92,18	3,19	9,96	1,45	0,37	0,64	2,34	165,52	14,99	55,99	95,13	0,68	2,12	3,12	76,21	67,95	9,42	3,41	NA	0	24	64,53	0,8	2,45	0,36	0,21	0,56	2,42	165,15
894	13,32	17,04	5,04	0,54	2,52	4,09	137,83	47,46	24,06	38,36	0,22	0,28	1,28	85,96	21,85	87,93	4,34	16904,99	0	27,51	73,52	16	18,8	6,02	2,14	4,33	7,15	136,85	31,48	14,38	40,54	0,15	0,18	1,18	86,96	14,9	145,02	4,91	9523,4	0	19,11	51,7	15,93	17,89	7,43	5,83	7,78	11,03	169,69
895	43,92	115,85	23,18	0,61	1,84	1,84	192,16	58,17	51,41	NA	0,62	1,64	2,64	52,81	62,09	100,28	1,46	NA	15,66	4,7	23,09	13,71	37,15	NA	0,58	1,67	1,69	110,17	44,29	24,8	0,99	0,63	1,71	2,71	23,66	63,11	55,26	1,71	NA	40,35	3,01	24,44	15,14	44,57	NA	1,05	1,57	1,57	214,72
896	7,64	16,6	6,8	1,26	7,89	7,89	123,8	269,61	40,64	NA	0,54	1,17	2,17	7,64	53,98	14,15	NA	NA	0	0	0	-8,44	-28,9	-6,58	0,38	2,13	2,13	283,95	144,29	82,46	NA	0,71	2,43	3,43	-3,51	70,81	-9,04	0,78	NA	0	3,84	77,88	6,1	15,25	3,61	1,8	4,82	4,82	215,56
897	0,89	2,77	0,72	0,01	0,4	0,75	295,2	46,47	81,43	43,5	0,64	1,99	3,11	17,8	67,88	26	0,79	18892,91	14,06	13,71	47,08	1,56	4,57	1,1	0,04	0,5	0,84	257,26	48,12	60,39	36,4	62,49	183,33	2,93	23,84	62,49	26,87	0,85	6781,56	22,51	10,92	36,95	1,52	7,09	0,97	0,04	0,5	0,82	231,7
898	-5,74	-6,47	-13,45	32,67	36,79	36,79	853,02	90,54	21,99	NA	0,11	0,13	1,13	8,76	11,36	-34,85	26,7	6716,5	0	33,98	100,72	6,62	7,27	8,96	19,53	21,91	21,91	492,79	51,52	21,66	NA	0,09	0,1	1,1	21,99	8,9	86,81	40,12	NA	0	15,58	44,06	6,27	7,33	8,75	6,72	8,35	8,35	507,68
899	4,62	47,13	1,5	0,15	1,02	1,06	117,78	90,03	104,28	4,29	0,9	9,19	10,19	18,81	90,19	9,56	2,12	NA	0	4,59	57,72	3,68	48,29	1,47	0,02	0,92	0,99	145,15	119,55	132,62	9,38	0,92	12,12	13,12	23,53	92,38	6,21	0,97	NA	0	5,89	53,79	0,9	17,23	0,59	NA	0,77	0,9	238,21
900	6,04	9,06	7,56	0,19	0,96	1,67	455,74	85,59	102,55	79,85	0,33	0,5	1,5	39,34	33,3	39,82	1,26	18206,06	8,28	41,7	67,13	3,07	6,5	4,13	0,07	0,71	1,21	489,32	139,72	215,31	111,53	0,53	1,11	2,11	36,54	52,63	17,69	1,18	9816,76	5,36	31,96	53,61	21,83	38,94	18,98	0,15	0,82	1,39	316,58
901	9,87	14,33	4,35	0,54	3,05	3,05	160,36	120,59	23,52	0	0,31	0,45	1,45	60,89	31,15	53,47	10,3	7119,75	15,42	22,48	68,72	14,42	23,52	7,9	0,21	2,76	2,76	199,38	181,88	42,62	NA	0,39	0,63	1,63	49,83	38,68	49,22	NA	NA	14,51	13,99	38,95	15,16	21,23	6,82	0,83	3,58	3,58	163,71
902	-11,71	-117,88	-6,24	0	0,7	1,42	193,9	72,92	106,29	77,33	0,9	9,06	10,06	21,03	90,06	-8,43	1,96	12479,42	0	17,44	105,64	-13,01	438,07	-6,13	0	0,36	0,75	171,53	60,81	171,52	66,78	1,03	-34,67	-33,67	27,49	102,97	-8,21	-0,12	9245,34	0,05	13,81	76,67	-4,49	63,31	-2,29	0,01	0,4	0,72	185,75
903	1,25	5,47	0,67	0,14	0,52	0,56	196,7	46,03	121,03	4,03	0,66	2,91	4,39	71,12	77,21	31,06	0,37	11743,83	1,42	37,76	83,19	0,28	1,01	0,14	0,08	0,41	0,42	189,35	39,08	118,69	1,75	0,66	2,42	3,64	80,66	66,33	32,8	0,38	NA	0	30,2	58,92	0,4	1,59	0,24	0,28	0,62	0,75	216,22
904	58,69	88,64	50,08	0,18	1,38	1,38	310,58	124,55	103,77	0	0,34	0,51	1,51	58,69	33,78	193,57	1,27	NA	0	0	0	23,73	29,22	30,36	1,57	3,56	3,56	465,68	169,87	85,56	0	0,19	0,23	1,23	23,73	18,79	194,32	2,5	NA	0	0	0	16,61	19,14	NA	4,73	6,28	6,28	628,92
905	16,49	85,18	3,26	0,77	1,23	1,23	71,89	26,21	56,99	NA	0,81	4,16	5,16	27,97	80,64	22,13	18,37	NA	0	2,27	32,11	13,3	46,47	NA	0,59	1,06	1,06	79,98	26,6	56,35	NA	0,71	2,5	3,5	25,04	71,39	25,15	1,22	NA	0	1,85	25,96	11,99	30,03	NA	0,68	1,4	1,4	71,23
906	17,18	58,85	15,71	1,41	1,41	1,41	332,98	1,29	233,19	NA	0,71	2,43	3,43	17,54	70,81	24,26	NA	NA	0	0,33	1,62	56,21	76,27	24,07	3,46	3,8	3,8	155,85	13,95	40,54	NA	0,26	0,36	1,36	56,21	26,3	213,7	NA	NA	0	0	0	22,32	22,63	14,83	46,82	75,08	75,08	241,77
907	4,2	29,27	2,39	0,21	0,84	1,15	207,03	85	103,63	42,46	0,86	5,97	6,97	11,5	85,65	10,85	1,14	26087,62	15,3	4,15	36,93	5,68	25,21	2,11	0,25	0,72	1,18	135,46	40,56	67,45	40,49	0,77	3,44	4,44	14,74	77,46	15,75	1,56	NA	15,08	2,41	26,3	3,26	17,32	2,51	0,17	0,57	1,14	279,95
908	22,96	40,02	6,75	1,61	2,18	2,43	106,94	15,91	27,83	7,21	0,43	0,74	1,74	128,39	42,62	71,46	2,01	12800,82	0	30,97	71,61	15,04	28,72	6,48	1,1	1,33	1,42	156,9	14,3	35,15	5,75	0,48	0,91	1,91	90,37	47,65	46,79	1,35	NA	16,95	23,19	51,02	6,63	10,85	2,72	1,33	1,71	1,79	149,27
909	11,57	14,74	9,11	0,02	2,38	3,77	286,39	125,27	48,92	74,91	0,21	0,27	1,27	22,18	21,46	74,05	2,78	35929,5	1,5	8,34	42,32	14,76	17,71	10,64	0,73	3,13	5,05	262,35	90,25	37,61	72,27	0,17	0,2	1,2	25,3	16,63	103,77	3,2	NA	0	5,4	25,39	8,53	9,39	6,77	2,17	4,86	8,87	288,92
910	0,13	0,46	0,05	0,28	0,33	0,88	142,09	5,01	100,06	55,65	0,72	2,54	3,54	1,84	71,77	0,18	NA	853	0	0,67	30,83	10,81	40,07	6,23	0,31	0,6	1,37	209,97	44,1	151,62	117,13	0,73	2,71	3,71	13,99	73,03	14,8	NA	NA	0	1,83	16,4	7,42	21,32	2,89	0,49	0,62	1,42	141,95
911	1,79	7,49	0,97	0	1,01	1,35	196,03	70,55	21,42	24,63	0,76	3,18	4,18	23,42	76,05	7,4	1,25	15172,58	35,1	11,65	110,11	5,51	20,78	2,94	0	0,8	1,14	193,81	73,14	52,28	31,15	0,73	2,77	3,77	27,89	73,47	12,92	1,11	11898,19	27,14	8,13	60,27	8,29	29,48	4,01	0	0,79	1,05	176,09
912	-51,99	-74,52	-21,42	2,94	3,31	3,31	149,98	0,88	44,85	NA	0,3	0,43	1,43	-23,65	30,24	-171,91	NA	95,67	0	11,68	944,95	-59,9	-78,03	-11,08	2,8	4,3	4,3	67,35	1,87	15,48	NA	23,23	30,27	1,3	19,77	23,23	-257,8	NA	NA	0	10,92	102,31	41,56	60,47	NA	0,88	3,2	3,2	87,34
913	4,34	24,93	1,81	0,5	0,71	0,95	151,58	14,29	67,81	16,11	0,83	4,74	5,74	26,93	82,59	9,79	0,32	NA	0	9,41	63,21	22,68	65,4	16,16	1,26	1,51	1,58	259,37	6,32	101,2	8,03	65,33	188,4	2,88	39,28	65,33	37,49	0,95	NA	0	11,83	33,65	15,23	34,54	14,25	1,7	1,96	2,03	340,6
914	-65,97	NA	-75,62	0,27	0,3	0,3	417,24	14,43	410,61	NA	1	NA	NA	-65,97	100	-42,8	0	NA	0	0	0	42,24	100,03	26,76	0,53	0,53	0,53	230,57	NA	131,74	NA	0,58	1,37	2,37	42,24	57,77	138,15	0,64	NA	0	0	0	-12273,33	216,5	-153,54	0,02	0,02	0,02	4,55
915	10,8	12,4	10,11	9,11	9,11	9,11	104,87	NA	36,82	NA	0,13	0,15	1,15	33,71	12,92	83,59	NA	2457	0	21,45	61,13	16,84	19,44	4,65	7,74	7,77	7,77	100,55	0,39	12,79	NA	0,13	0,15	1,15	136,49	13,38	125,87	NA	NA	0	33,05	82,17	-5,68	-6,73	-2,11	7,13	6,71	6,71	135,41
916	4,91	12,71	4,61	0,04	0,24	0,52	341,69	34,66	105	47,61	0,61	1,59	2,59	32,3	61,39	16,04	0,66	22243,52	18,76	25,72	73,07	2,05	4,99	3,72	0,07	0,2	0,49	660,5	42,15	205,76	95,53	0,59	1,44	2,44	25,31	58,93	14,52	0,65	12160,67	18,52	30,47	78,67	3,73	7,99	5,93	0,01	0,23	0,64	577,85
917	7,96	20,47	6,46	0,4	1,12	1,37	295,56	91,2	126,46	31,45	0,6	1,55	2,57	17,64	61,12	23,58	1,36	40713,32	0	7,86	37,1	4,35	14,85	5,73	0,13	0,55	0,68	480,17	118,06	279,72	35,6	0,7	2,39	3,42	11,1	69,89	12,25	0,66	11531,75	0	6,41	28,8	1,04	2,83	1,87	0,31	1,49	1,91	650,89
918	8	33,17	9,39	0,03	0,42	0,42	427,17	125,55	320,46	NA	0,76	3,15	4,15	9,9	75,88	34,76	0,36	21610	0	2,22	5,33	-14,58	-64,86	NA	0,04	0,4	0,4	192,78	53,41	147,81	NA	0,78	3,45	4,45	-4,26	77,52	23,17	0,33	NA	0	4,02	10,06	13,3	77,75	NA	0,09	0,71	0,71	184,97
919	22,51	41,36	10,39	0,04	1,49	2,19	167,97	106,4	73,28	51,7	0,46	0,84	1,84	47,01	45,58	50,87	15,53	68425,86	0	11,3	44,71	31	47,1	20,97	0,04	2,02	2,93	246,15	161,56	81,61	74,57	0,34	0,52	1,52	47,27	34,17	92,36	38,16	24176,6	0	8,98	23,34	22,14	28,61	18,84	0,02	2,85	4,44	309,65
920	-39,36	-1391,24	-13,83	0,18	0,65	0,75	127,91	47,26	95,32	9,47	0,97	34,35	35,35	-19,69	97,17	-27,12	0,48	14456,41	19,96	6,91	81,5	-21,55	-3133,8	-5,51	0,31	0,69	0,75	92,99	27,96	72,38	5,04	0,99	144,39	145,39	4,02	99,31	-12,17	0,37	5851,93	18,16	4,85	36,62	-7,01	112,02	-2,86	0,03	0,54	0,62	148,58
921	0,08	0,64	0,07	0,03	0,25	1,1	311,76	50,2	233,88	201,66	0,87	6,79	7,79	41,11	87,17	6,31	1,44	12734	0	35,14	83,61	0,05	0,43	0,04	0	0,31	1,07	311,17	73,53	243,19	186,14	0,89	8,17	9,17	32,96	89,1	6,64	1,37	NA	0	28,13	81,06	0,57	6,19	0,69	0	0,21	1,12	434,99
922	10,97	15,34	6,59	3,28	3,66	3,66	159,13	22,66	59,01	NA	28,51	39,87	1,4	23,17	28,51	38,47	NA	NA	0	7,33	36,71	17,64	22,55	8,54	4,68	5,9	5,9	176,17	35,99	29,52	NA	21,77	27,82	1,28	81,34	21,77	81,05	NA	NA	0	30,83	67,72	39,14	49,1	25,37	5,3	5,71	5,71	235,91
923	3,77	3,53	0,63	-5,08	-5,08	-5,08	43,75	NA	-11,84	NA	-0,18	-0,17	0,94	93,03	-6,91	-21,16	NA	4644	0	14,91	93,17	-17,56	-12,89	-0,99	-2,16	-2,61	-2,61	20,48	3,53	-7,75	NA	-0,36	-0,27	0,73	167,81	-36,19	48,52	NA	NA	0	7,66	67,71	53,7	40,94	5	-0,54	-1,73	-1,73	33,86
924	-0,34	-0,37	-0,17	17,63	26,72	26,72	184,02	34,33	3,78	NA	0,09	0,1	1,1	-0,34	8,81	207,74	2,06	NA	0	0	0	5,82	9,94	8,57	0,22	2,3	2,3	535,61	412,72	198,86	NA	41,44	70,75	1,71	5,82	41,44	42,4	4,23	NA	0	0	0	23,51	38,91	25,43	1,06	2,12	2,12	393,7
925	0	0	NA	NA	NA	NA	NA	NA	NA	NA	NA	NA	1	0	0	NA	NA	NA	0	NA	NA	9,47	9,73	6,64	15,86	15,86	15,86	255,27	NA	6,74	NA	0,03	0,03	1,03	9,47	2,67	498,68	1,69	NA	0	0	0	18,47	18,83	13,36	33,57	33,97	33,97	263,36
926	2,25	12,75	1,31	0,01	0,68	0,7	212,51	93,05	113,81	1,83	0,8	4,54	5,67	52,49	82,37	16,19	0,58	26293,94	15,78	29,33	78,79	7,61	36,47	4,29	0,16	0,74	0,77	205,17	83,44	119,64	3,87	0,78	3,74	4,79	53,31	78,02	23,34	0,6	NA	11,66	18,75	65,11	7,24	34,42	3,53	0,14	0,73	0,76	177,55
927	-4,98	-13,4	-2,36	0,33	0,54	0,54	172,54	22,42	107,12	NA	0,63	1,69	2,69	6,64	62,85	20,67	0,61	4477	0	5,51	32,25	6,56	26,73	4,16	0,54	0,84	0,84	230,55	50,26	171,91	NA	0,75	3,07	4,07	12,27	75,45	22,96	0,94	NA	0	2,66	15,04	10,35	21,55	NA	1,01	1,49	1,49	119,08
928	11,4	20,75	17,04	0	0,75	2,14	544,09	151,77	68,35	283,23	0,45	0,82	1,82	24,43	45,05	31,37	3,13	NA	24,71	19,47	42,93	17,19	23,93	16,6	0,03	1,93	3,98	351,58	135,91	35,97	146,11	0,28	0,39	1,39	29,74	28,17	69,09	4,34	NA	10,21	8,65	23,84	10,58	12,3	10,57	0,17	3,91	6,17	363,58
929	0,1	0,28	0,18	0,02	0,36	1,26	622,79	41,29	74,17	112,29	0,62	1,66	2,66	4,05	62,46	19,51	1,04	34761,17	7,83	6,75	21,26	-1,61	-4,2	-2,13	0,04	0,17	0,47	480,33	37,56	236,67	85,07	0,61	1,6	2,6	3,25	61,37	15,35	0,54	NA	10,48	4,52	25,03	-1,42	-3,62	-2,7	0	0,09	0,41	688,88
930	-56,65	-85,41	-10,95	4,13	4,35	4,35	70,36	3,44	15,76	NA	0,34	0,51	1,51	77,45	33,68	-168,21	NA	4135	0	25,92	170,54	20,14	39,67	7,13	2,27	2,29	2,29	128,81	1,13	55,68	NA	0,49	0,97	1,97	66,23	49,23	40,91	NA	NA	0	16,31	63,97	-17,39	-69,61	-8,84	1,47	1,97	1,97	185,04
931	-0,7	-0,71	-9,21	11,43	12,83	12,83	4804,96	73,19	52,14	NA	0,02	0,02	1,02	4,16	1,69	-15,66	1,15	19160	0	64,14	105,21	-2,74	-13,53	-113,46	0	0,11	0,13	15078,17	822,25	1026,52	142,84	0,8	3,94	4,94	-1,35	79,75	-3,31	0,55	NA	72,71	41,53	-401,89	-1,7	-12,02	-11,44	0,03	0,06	0,48	2448,89
932	0,12	0,78	0,05	0,19	0,54	1,2	162,59	42,89	123,31	81,6	0,85	5,6	6,6	75,02	84,85	3,08	2,91	16963,5	0	33,46	90,15	21,61	69,83	9,59	0,49	1,08	1,49	161,57	61,7	104,27	42,13	0,69	2,23	3,23	68,61	69,05	33,52	11,3	NA	0,02	20,86	59,09	7,49	24,23	3,6	0,17	1,21	1,47	175,13
933	0,78	9,15	0,17	0,24	1,08	1,08	78,51	50,95	60,64	NA	0,91	10,7	11,7	408,18	91,45	2,03	0,62	5438,51	0	87,87	99,14	8,48	39,44	1,02	0,8	1,29	1,29	43,98	14,17	28,69	NA	0,79	3,65	4,65	643,13	78,5	23,2	1,47	NA	0	76,68	96,45	5,46	31,57	1,11	1,14	1,15	1,15	74,11
934	1,97	2,24	2,27	2,01	8	8,29	418,54	291,79	44,73	14,68	0,12	0,14	1,14	16,69	12	28,58	40,26	14713,5	0,97	16,92	77,58	NA	NA	NA	NA	NA	NA	NA	NA	NA	NA	NA	NA	NA	NA	NA	NA	NA	NA	NA	NA	NA	NA	NA	NA	NA	NA	NA	NA
935	30,95	45,29	18,09	2,28	3,75	3,76	212,76	81,19	55,3	0,79	0,32	0,46	1,46	115,47	31,65	97,8	NA	19083,8	0	49,4	65,99	39,31	51,94	24,98	2,46	3,4	3,41	231,25	46,04	48,98	0,55	0,24	0,32	1,32	87,82	24,31	182,97	2,81	NA	0	30,82	45,07	-17,2	-20,13	-15,17	2,76	6,62	6,65	321,17
936	8,8	20,08	4,36	0	0,85	1,23	180,17	61,84	48,02	27,88	0,56	1,28	2,28	31,02	56,16	25,63	1,13	24860,55	22,01	11	53,18	13,14	26,87	6,96	0	0,8	1,16	192,9	64,99	40,06	30,35	0,51	1,05	2,05	34,45	51,11	35,89	1,18	10522,13	27,77	8,08	34,6	2,25	5,6	1,34	0	0,7	1	215,75
937	-36,32	-52,4	-13,54	0,23	0,91	3,06	135,7	22,58	33,15	72,26	0,31	0,44	1,44	-14,92	30,69	-12,1	3,05	17840,46	0	7,98	93,76	-20,07	-36,08	-7,38	0,26	0,69	2,34	133,86	18,28	43,11	71,3	0,44	0,8	1,8	10,49	44,38	-36,22	2,41	16196,03	0	7,07	86,83	-9,01	-13,73	-4,02	0,24	0,72	2,72	162,5
938	12,52	23,61	7,63	0,33	0,77	1	221,86	32,05	67,98	17,82	0,47	0,89	1,89	48,25	46,95	50,19	1	26427,01	6,52	21,77	54,26	10,13	19,53	5,4	0,03	0,55	0,86	193,94	36,21	60,24	22,31	0,48	0,93	1,93	53,44	48,1	44,14	0,91	NA	6,5	16,66	44,31	5,87	11,79	3,61	0,04	0,46	0,76	223,89
939	-289,4	-641,63	-172,99	0,47	1,82	1,82	217,58	159,12	118,13	NA	0,55	1,22	2,22	-289,4	54,9	-527,17	NA	NA	0	0	0	36,26	92,17	35,39	1,04	1,65	1,65	355,26	130,34	213,13	NA	0,61	1,54	2,54	36,26	60,66	59,78	NA	NA	0	0	0	17,97	42,4	20,44	1,23	1,72	1,74	414,07
940	0,24	0,37	0,05	0,66	0,66	0,98	79,94	NA	29	9,36	0,37	0,58	1,58	40,17	36,83	65,76	0,99	2848	0	8,77	56,53	-1,37	-1,88	-0,3	1,33	1,33	1,96	79,86	NA	21,36	13,65	0,27	0,37	1,37	45,5	27,21	98,45	1,56	NA	0	7,66	41,57	2,91	3,97	0,79	2,41	2,41	3,07	99,1
941	3,69	8,37	3,05	0,02	0,46	0,79	300,34	66,59	149,53	49,31	0,56	1,27	2,27	27,83	55,88	17,32	0,81	17783,8	0	19,92	67,99	1,76	3,67	1,3	0,06	0,44	0,92	269,31	47,05	121	58,13	0,52	1,08	2,08	28,93	52,01	16,4	0,86	9426,14	0	14,36	54,96	3,84	11,37	5,2	0,03	0,52	0,98	492,5
942	-6,11	84,62	-2,08	0,3	0,94	0,94	124,04	63,29	98,61	NA	1,07	-14,85	-13,85	175,39	107,22	-4,73	0,56	6080,26	0	61,85	101,01	2,81	-102	1,46	0,09	1,02	1,02	188,9	147,37	158,84	NA	1,03	-37,27	-36,27	108,34	102,76	7,41	0,79	NA	0	54,77	89,79	3,48	247,4	2,59	0,19	1,06	1,06	271,33
943	0,94	1,05	1,16	11,18	11,18	11,18	448,36	NA	39,66	NA	0,1	0,12	1,12	75,36	10,38	9,06	NA	NA	0	91,66	91,66	0,48	0,51	0,6	38,16	38,16	38,16	449,61	0	11,65	NA	0,04	0,05	1,05	76	4,47	10,83	NA	NA	0	93,28	96,37	-6,5	-7,03	NA	13,15	13,15	13,15	NA
944	8,87	30,03	2,25	1,65	2,31	2,31	92,52	21,83	33,11	0,03	0,7	2,39	3,39	261,72	70,47	21,79	3,93	6129,6	0	64,27	202,45	32,53	51,69	NA	1,43	2,2	2,2	86,18	23,37	30,32	0,02	0,37	0,59	1,59	314,32	37,07	107,4	3,05	NA	0	47,67	108,59	3,79	6,62	NA	1,36	2,13	2,33	95,14
945	13,99	40,77	5,38	0,01	0,55	0,97	139,9	46,39	86,56	36,31	0,66	1,92	2,92	96,24	65,7	35,36	0,87	19200,6	0	31,61	70,55	18,31	38,59	9,05	0,01	0,7	1,17	179,91	59,5	73,69	40,89	0,53	1,11	2,11	88,31	52,55	51,92	1,13	9663,46	7,81	24,79	48	8,95	20,74	6,54	0,03	0,94	2,26	266,17
946	1,19	2,66	0,34	0,94	1,29	1,29	104,57	14,77	41,33	NA	0,55	1,23	2,23	39,95	55,21	89,49	1,18	11120	0	11,14	45,1	-0,04	-0,28	-0,03	0,17	0,41	0,41	271,89	41,3	155,17	NA	0,86	6,07	7,07	19,68	85,85	4,61	0,46	NA	26,54	10,39	45,62	6,08	25,81	3,07	0,01	0,23	0,23	184,02
947	-4,45	98,12	-1,98	0,21	0,84	0,9	161,98	87,33	111,11	9,62	1,05	-23,07	-22,07	41,01	104,53	4,5	0,62	15509,29	17,92	20,23	83,13	22,5	136,51	5,31	0,24	1,02	1,13	85,98	44,17	43,22	6,22	0,84	5,07	6,07	81,61	83,52	40,97	1,36	NA	15,95	13,96	53,88	16,85	60,22	6,8	0,21	1,37	1,42	146,94
948	29,55	50,16	13,41	0,65	2,28	2,28	165,24	107,58	66,02	NA	0,41	0,7	1,7	50,48	41,09	83,46	8,18	35952,6	0	9,5	36,98	18,7	24,43	NA	0,46	3,38	3,38	285,94	147,95	65,67	NA	0,23	0,31	1,31	39,03	23,46	94,08	3,71	NA	0	11,96	27,91	8,37	10,49	NA	2,05	4,21	4,21	342,23
949	-6,7	-17,42	-2,07	1,14	1,53	1,8	112,59	19,8	50,42	13,88	0,54	1,4	2,6	172,13	61,5	2,87	2,43	10212,2	0	55,32	97,47	-9,08	-29,43	-2,51	0,63	1,26	1,53	100,57	37,1	59,79	16,57	0,69	2,24	3,24	180,21	69,14	-0,76	3,92	NA	0	52,3	93,6	-23,12	-289,19	-7,33	0,45	1	1,16	115,39
950	15,59	16,69	11,62	3,73	15,36	15,36	90,18	203,19	17,47	NA	0,07	0,07	1,07	24,4	6,56	237,79	NA	572	0	6,56	27,89	17,2	18,69	16,89	0,17	12,62	12,62	357,52	348,85	28,01	NA	0,08	0,09	1,09	36,3	7,98	215,43	NA	NA	0	18,76	42,42	13,88	15,25	14,17	0,14	14,76	14,76	371,52
951	0,82	0,91	1,52	0,76	8,3	9,02	673,9	473,11	62,8	45,82	0,1	0,12	1,12	5,96	10,36	27,44	6,02	25467,91	0	9,51	59,19	4,68	5,02	5,16	6,92	13,36	14,84	401,19	144,8	22,49	33,16	0,07	0,07	1,07	10,22	6,71	101,26	5,89	11525,36	0	4,4	28,81	10,25	11,76	10,75	1,32	5,88	7,23	381,83
952	8,07	31,12	4,03	0,17	0,56	1,37	181,83	NA	129,62	106,71	0,74	2,85	3,85	49,89	74,06	14,47	32,51	NA	0	20,89	74,34	10,78	43,19	9,57	0,3	0,61	1,31	323,31	0,4	147,29	102,96	0,75	3,01	4,01	34,25	75,04	16,58	1,34	NA	27,85	20,85	60,33	14,09	35,75	12,47	0,43	0,82	1,75	322,17
953	0,08	0,45	0,07	0,06	0,56	0,99	333,41	88,12	151,66	78,62	0,74	4,42	5,97	6,06	83,24	7,81	0,79	22134,55	27,28	5,48	45,22	0,46	3,01	0,4	0	0,54	1,17	316,83	91,07	152,56	108,28	0,77	5,06	6,55	5,8	77,32	7,33	1,05	6307,76	28,32	3,3	29,6	1,95	10,34	1,26	0,16	0,5	0,89	236,17
954	0,02	0,05	0,02	0,07	0,43	1,17	369,81	76,67	86,67	161,13	0,68	2,22	3,28	21,3	69,5	5,37	0,98	11224,33	34,67	21,62	77,43	0,06	0,25	0,07	0,23	0,5	1,1	394,16	69,27	82	152,6	0,73	2,87	3,92	22,32	73,31	4,29	0,92	7568,28	44,2	17,27	58,61	0,02	0,06	0,02	0,17	0,44	1,13	370,37
955	-1,36	-4,13	-0,68	0,3	0,86	1,04	183,42	66,15	117,34	20,77	0,67	2,05	3,05	37,94	67,2	11,43	1,06	13719,31	0	14,34	55,28	22,45	48,84	13,81	0,45	1,37	1,47	223,87	107,14	116,2	12,13	0,54	1,18	2,18	49,91	54,04	47,46	2,08	NA	0	12,23	32,96	24,18	47,14	11,5	0,72	1,33	1,51	173,15
956	1,77	3,03	2,06	1,33	3,68	5,12	422,52	146,98	62,5	91,47	0,41	0,7	1,71	16,1	41,46	15,11	2,52	NA	0	16,63	68,46	1,94	3,4	1,89	0,02	2,76	4,5	353,39	166,48	60,81	107,48	0,42	0,74	1,75	17,37	42,91	14,46	2,66	11388,91	0	14,97	69,57	2,59	4,78	2,29	0,07	2,27	3,65	322,35
957	65,85	66,68	35,84	90,44	115,55	115,55	198,11	29,93	1,7	NA	0,01	0,01	1,01	85,24	1,25	5253,57	NA	NA	0	10,55	17,36	41,25	41,58	43,78	184,42	188,06	188,06	386,33	7,39	2,03	NA	0,01	0,01	1,01	48,4	0,79	5241,34	NA	NA	0	7,59	11,74	29,86	30,04	49,76	248,25	249,51	249,51	606,63
958	-8,02	180,19	-21,08	0,02	0,42	0,44	956,61	378,11	937,32	20,19	1,04	-23,47	-22,47	-1,63	104,45	-3,82	-0,08	1339,4	0	16,79	179,23	3,9	-350,48	10,3	0,12	0,4	0,42	961,55	248,84	902,74	23,05	1,01	-90,86	-89,86	14,44	101,11	6,89	-0,02	NA	0	20,63	39,74	5,32	116,22	13,47	0,18	0,45	0,45	921,27
959	2,02	3,01	1,82	0,21	0,66	0,66	329,21	48,24	80,65	NA	0,33	0,49	1,49	16,38	33,06	46,39	0,86	NA	8,16	9,2	30,97	6,94	8,43	5,43	0,41	0,81	0,81	285,07	19,75	40,15	NA	0,18	0,21	1,21	51,12	17,68	138,44	0,96	NA	3,41	34,6	62,12	6,62	7,06	4,01	1,85	5,68	5,68	220,56
960	-3,74	-4,87	-8,79	1,08	4,8	4,8	618,45	654,68	175,91	NA	0,23	0,3	1,3	-3,74	23,2	-16,11	NA	NA	0	0	0	-217,44	216,75	-702,54	0,48	0,51	0,51	1176,07	59,43	2288,29	NA	200,32	-199,68	-1	-132,57	200,32	-108,55	NA	NA	0	274,21	-79,87	-133,5	54,54	-860,81	0,25	0,29	0,29	2347,13
961	NA	NA	NA	NA	NA	NA	NA	NA	NA	NA	NA	NA	NA	NA	NA	NA	NA	NA	NA	NA	NA	52,61	-98,2	NA	-0,2	0,13	0,13	36,36	NA	22,19	NA	153,57	-286,66	-1,87	591,12	153,57	88,67	0,42	NA	0	39,86	57,74	31,81	218,78	NA	0,4	1,46	1,46	82,05
962	3,19	18,76	1,71	0,08	0,25	0,63	195,35	27,72	160	60,82	0,83	4,88	5,88	8,71	83	6,45	0,36	16957,75	0	2,96	33,37	9,09	34,1	4,81	0,08	0,31	0,73	192,55	32,01	139,33	57,42	0,73	2,75	3,75	13,83	73,36	15,2	0,57	NA	0	1,67	13,29	5,25	15,87	2,64	0,2	0,43	0,74	182,55
963	4,14	89,44	4,75	0,03	0,6	1,03	418,17	225,67	394,27	169,73	0,95	20,63	21,63	5,49	95,38	4,78	2,51	36141	0	1,56	18,72	7,4	90,65	4,69	0,23	0,32	1,06	230,59	18,43	209,13	154,34	0,92	11,26	12,26	9,61	91,84	9,12	2,86	3654	0	0,97	11,95	15,34	94,17	7,81	0,22	1,13	1,15	185,3
964	0	0	NA	NA	NA	NA	NA	NA	NA	NA	NA	NA	1	0	0	NA	NA	NA	0	NA	NA	-42,75	365,35	-336,69	1,41	11,95	11,95	2866,95	1187,4	112,71	NA	1,12	-9,55	-8,55	-2,28	111,7	-38,27	-0,22	NA	0	232,15	794,83	3,32	-177,69	3,59	3,02	4,44	6,09	393,34
965	18,46	32,33	9,94	0,16	0,63	1,06	195,88	24,73	32,13	23,32	0,43	0,75	1,75	49,05	42,9	75,4	0,98	31998,89	10,74	16,46	48,62	21,85	33,31	7,94	0,23	1,02	1,64	132,31	33,99	42,64	26,39	0,34	0,52	1,52	88,83	34,33	118,07	1,44	27622,91	0	17,7	45,97	31,62	49,06	11,11	0,28	1,03	1,6	127,86
966	0,52	3,79	0,18	0,14	0,81	0,98	99,86	74,31	111,31	19,8	0,86	6,35	7,35	0,52	86,39	6,46	0,9	NA	0	0	0	3,86	25,19	1,77	0,01	0,51	0,84	167	70,17	139,87	45,57	0,85	5,53	6,53	4,06	84,69	12,58	0,52	NA	0	0	0	2,26	15,19	0,74	0,05	0,36	1,16	118,55
967	-37,21	-79,15	-45,97	1,06	1,89	1,89	439,8	195,17	235,63	NA	0,53	1,13	2,13	-37,21	52,98	-70,24	NA	NA	0	0	0	47,02	63,94	15,44	0,37	0,37	0,37	119,49	NA	31,27	NA	0,26	0,36	1,36	47,02	26,46	177,7	0,81	NA	0	0	0	20,55	33,51	4,69	1,47	1,47	1,62	83,14
968	0	0	NA	0,13	5,05	5,05	NA	NA	NA	NA	0,99	153,69	154,69	0	99,35	0	NA	NA	0	NA	NA	10,98	99,84	NA	0,31	1,12	1,17	111,65	76,94	94,23	4,52	0,89	8,1	9,1	33,45	89,01	12,33	NA	NA	0	4,96	43,57	3,87	44,33	1,02	0,44	0,45	0,72	96,08
969	33,79	-1713,8	30,58	0,09	0,42	0,42	329,34	109,28	332,14	0,57	1,02	-51,71	-50,71	33,79	101,97	87,06	-0,04	NA	0	0	0	20,34	107,68	25	0,93	1,24	1,24	447,46	111,1	355,96	0,49	0,81	4,29	5,29	20,34	81,11	74,96	NA	NA	0	0	0	16,41	51,55	45,28	1,27	1,47	1,47	1004,51
970	5,07	46,36	4,67	0,07	0,79	1,02	277,17	149,47	208,24	49,83	0,89	8,15	9,15	5,1	89,07	7,47	0,31	7472	0	0,03	0,36	4,28	34,65	3,02	0,02	0,91	0,96	256,38	188,17	178,89	9,8	87,64	708,96	8,09	5,62	87,64	11,89	0,62	NA	12,42	0,7	6,9	2,32	40,72	1,89	0,11	0,34	0,8	296,95
971	18,85	22,08	7,03	3,79	6,23	6,23	135,66	47,36	19,39	NA	0,15	0,17	1,17	32,23	14,6	156,48	8,88	20535	0	4,98	35,32	11,68	13,71	7,24	2,91	6,17	6,17	225,71	106,1	32,57	NA	0,15	0,17	1,17	26,16	14,86	109,57	8,52	NA	0	8,98	39,66	-23,04	-24,07	-17,66	16,8	23,07	23,07	279,11
972	0,01	0,12	0,05	0,84	0,92	1,08	1569,53	101,45	1381,42	226,74	0,89	8,43	9,43	3,41	89,39	1,23	2,91	NA	0	10,84	46,9	1,99	6,23	1,73	0,25	0,41	1,33	317,56	33,82	210,25	194,24	0,68	2,13	3,13	17,14	68,08	2,92	3,1	NA	0	9,78	52,52	5,77	10,69	2,8	0,02	0,39	1,89	176,79
973	0,16	-34,57	0,07	0,15	0,32	0,76	154,1	25,9	129,89	64,87	1	-214,57	-213,57	12,42	100,47	6,42	0,17	7072	10,68	5,19	55,92	2,19	141,72	0,59	0,18	0,24	0,73	97,77	5,92	74,81	45,76	0,98	63,72	64,72	17,77	98,45	14,1	0,07	NA	19,94	2,85	31,08	8,83	84,07	2,13	0,11	0,15	0,75	87,83
974	-1,07	-2,58	-0,48	0,26	1,3	1,41	161,55	96,53	92,8	10,5	0,59	1,41	2,41	41,03	58,55	12,4	2,37	12468,93	0	18,68	98,04	0,93	1,6	0,39	0,61	1,85	1,89	153,23	76,51	61,52	2,33	0,42	0,72	1,72	43,8	41,85	20,57	2,55	NA	0	12,6	201,74	-0,86	-1,66	-0,42	0,48	1,8	1,87	178,97
975	-12,4	-809,85	-4,74	0,2	0,38	0,65	139,12	15,2	63,27	22,97	0,98	64,34	65,34	8,34	98,47	-8,53	0,64	10228,92	44,06	7,92	66	4,15	73,04	1,66	0,06	0,41	0,71	145,75	31,84	65,28	27,52	0,94	16,61	17,61	21,19	94,32	10,47	0,66	5806,94	42,66	4,67	37,17	3,94	42,55	1,41	0,21	0,53	0,77	130,53
976	10,94	26,94	6,58	0,01	1,11	1,36	218,89	73,57	69,88	18,26	0,44	1,07	2,46	24,29	59,39	40	1,42	48557,84	0	8,03	40,56	11,1	22,91	6,62	0,01	0,74	0,91	216,87	37,32	99,84	16,55	51,54	106,37	2,06	21,35	NA	NA	NA	NA	NA	NA	NA	4,53	10,18	3,06	0	0,65	0,8	246,64
977	29	29,97	8,31	25,51	38,11	38,11	104,36	34,13	2,71	NA	0,03	0,03	1,03	60,91	3,26	890,58	NA	12579	0	9,15	45,69	20,19	23,39	6,6	3,86	7,59	7,59	119,05	57,95	7,88	NA	0,14	0,16	1,16	42,42	13,69	147,44	NA	NA	6,48	5,36	33,53	13,64	18,48	3,38	0,04	3,61	3,89	90,24
978	0,67	1,37	1,5	0,02	0,31	0,98	815,72	111,66	364,35	266,12	0,5	1,01	2,04	20,14	51,06	17,21	0,94	1629,83	3,26	43,63	416,41	0,05	0,17	0,16	0,01	0,64	0,95	1083,99	463,43	323,27	222,34	69,19	224,58	3,25	11,48	69,19	4,75	0,88	NA	38,28	34,03	93,22	3,46	9,49	4,97	0,01	0,21	0,53	522,96
979	3,29	4,1	NA	2,22	5,07	5,07	73,32	125,83	44,15	NA	0,2	0,25	1,25	4,5	19,74	16,69	NA	NA	0	0,63	17,84	0,75	4,04	NA	0,03	0,36	0,36	514,2	102,95	406,98	NA	0,8	4,33	5,39	5,68	80,37	6,74	0,27	NA	0,02	5,31	27,77	4,13	45,64	3,12	0,05	0,38	0,38	274,77
980	-24,36	103,52	-596,84	0,2	0,45	0,45	8918,1	1317,31	5332,72	NA	1,24	-5,25	-4,25	-24,36	123,53	-19,72	0,54	NA	0	0	0	6,46	-45,12	NA	0,4	0,66	0,66	3222,9	492,11	1869,67	NA	1,14	-7,98	-6,98	6,46	114,32	8,6	0,68	NA	0	0	0	3,71	-34,27	NA	0,41	0,76	0,76	4698,29
981	1,97	13,01	3,6	0,59	0,73	0,76	535,85	81,3	558,72	14,29	0,85	5,61	6,61	1,97	84,86	2,32	0,43	NA	0	0	0	13,75	66,14	11,89	0,51	1,05	1,11	314,72	131,09	246,57	14,52	0,79	3,81	4,81	13,75	79,22	22,58	1,67	NA	0	0	0	9,9	35,62	4,82	0,82	1,13	1,26	177,26
982	4,03	57,89	1,65	0,19	1,07	1,07	149,46	117,27	132,22	NA	0,93	13,37	14,37	13,48	93,04	5,54	4,19	10800,67	0	3,88	54,76	4,95	24,55	1,3	0,42	1,04	1,04	95,59	36,93	59,77	NA	0,8	3,96	4,96	31,04	79,83	12	2,23	NA	0	4,78	50,45	0,53	9,66	0,15	0,56	1,07	1,07	101,86
983	1,3	7,63	1,33	0,06	1,12	1,12	372,7	317,72	300,19	1,43	0,83	4,84	5,87	10,09	82,96	4,6	2,06	29076,2	0,28	9	57,82	-6,42	-21,93	-4,06	0,06	1,2	1,23	230,01	172,98	151,15	4,92	0,7	2,41	3,41	6,85	70,43	-2,94	1,72	8429	0	5,83	51,81	7,84	19,28	5,07	0,09	1,48	1,53	235,48
984	11,45	18,14	16,84	0,96	1,06	2,71	535,17	18,91	195,03	325,93	0,37	0,58	1,58	11,45	36,85	31,08	NA	NA	0	0	0	6,81	10,11	8,46	1,32	1,48	3,06	452,16	22,92	146,18	231,53	0,33	0,49	1,49	6,81	32,69	20,83	NA	NA	0	0	0	14,91	25,19	12,13	1,4	1,69	2,68	295,98
985	9,22	55,3	4,03	0,41	1,06	1,07	158,89	81,97	126,48	0,4	0,83	5	6	44,04	83,32	11,07	1,24	6461,13	0	15,2	71,81	21,64	72,09	15,86	1,14	1,55	1,55	266,81	64,31	158,68	0,17	0,7	2,33	3,33	46,4	69,99	30,92	4,37	NA	0	18,15	45,48	-1,9	-7,89	-1,07	0,58	1,29	1,29	205,94
986	9,9	27,12	6,88	0,03	0,07	0,6	252,76	6,09	78,3	77,7	0,63	1,74	2,74	18,78	63,47	21,2	0,64	NA	27,33	6,16	35,64	8,6	18,67	7,13	0,02	0,08	0,7	301,81	9,38	73,54	92,9	0,54	1,16	2,17	18,86	53,62	23,04	0,75	NA	26,29	6,04	27,24	7,7	13,31	5,15	0,02	0,23	0,81	243,63
987	4,9	12,7	1,44	2,45	3,25	3,26	107,26	9,83	12,17	0,03	0,61	1,59	2,59	66,6	61,4	60,6	1,24	8887,83	0	18,18	52,53	3,39	10,78	1,61	2,05	2,25	2,25	172,86	10,68	30,39	0,04	0,69	2,18	3,18	53,21	68,58	26,5	1,6	NA	13,4	23,66	60,65	7,24	15,47	3,59	1,41	1,9	1,9	180,5
988	-0,63	-1,35	-0,23	0,38	1,56	1,87	132,83	82,84	70,38	21,89	0,54	1,15	2,15	-0,63	53,57	-1,17	NA	NA	0	0	0	2,2	31,96	1,59	0,09	1,02	1,07	263,41	225,44	242,52	12,79	0,93	13,53	14,53	8,54	93,12	2,36	NA	NA	0	3,39	49,08	6,46	42,35	3,81	0,32	1,12	1,18	214,34
989	-0,05	-0,28	-0,03	0,28	0,77	1,29	243,77	77,59	160,05	85,09	0,83	4,96	5,96	56,44	83,22	5,72	1,23	16060,35	0	37,83	92,21	-4,17	-33,94	-2,36	0,15	0,74	1,23	205,97	85	144,21	70,58	87,71	713,92	8,14	54,45	87,71	-0,02	1	10275,79	0	21,75	67,68	3,13	19,59	1,67	0,3	0,88	1,35	194,64
990	-49,11	-151,67	-43,11	0,31	0,5	0,67	319,5	32,77	170,17	29,94	0,68	2,09	3,09	-46,04	67,62	-38,27	0,73	-3349	4,88	2,7	-19,85	-38,15	-94,49	-66,17	0,05	0,28	0,58	631,31	87,57	372,25	110,19	0,6	1,48	2,48	-37,5	59,62	-8,86	0,63	NA	0	0,83	-4,64	-8,62	-25,63	-16,74	0,36	0,66	0,86	707,44
991	2,6	2,83	2,51	8,8	11,88	11,88	351,62	90	29,19	NA	0,08	0,09	1,09	93,3	8,39	30,93	NA	5965	0	87,62	95,47	69,49	86,45	72,36	3,96	4,77	4,77	379,05	59,64	73,55	NA	0,2	0,24	1,24	75,36	19,62	354,17	12,66	NA	0	6,11	6,17	34,92	35,36	70,91	64,47	74,92	74,92	739,23
992	0,01	0,04	0,01	0,11	0,54	1,03	602,16	225,89	517,08	255,14	0,88	7	8	11,45	87,51	0,94	1,29	NA	0,29	13,47	61,73	-4,1	-49,88	-6,58	0,16	0,54	1	584,05	201,27	503,73	241	0,92	11,16	12,16	8,37	91,77	-3,61	0,94	NA	4,09	14,31	75,53	0,09	1,12	0,17	0,19	0,5	1,01	663,05
993	0,97	1,05	1,17	4,5	13,7	13,7	177,47	291,83	31,73	NA	0,07	0,08	1,08	0,97	7,3	13,32	NA	NA	0	0	0	-19,01	-29,5	-9,71	1,73	2,81	2,81	185,82	70,64	65,33	NA	0,36	0,55	1,55	-19,01	35,55	-53,49	NA	NA	0	0	0	21,88	39,87	13,6	1,89	2,22	2,22	226,36
994	4,35	10,6	2,4	0,01	0,9	1,45	200,87	86,95	92,83	56,18	0,55	1,35	2,44	31,59	58,93	21,45	2,23	15601,67	7,97	15,03	77,32	4,41	12,72	2,54	0,12	0,81	1,36	209,79	73,19	84,14	59,33	0,63	1,83	2,89	30,89	63,43	16,53	1,82	8555,53	20,89	11,01	57,36	2,79	8,08	1,48	0,01	0,8	1,43	192,7
995	25,36	42,78	5,18	0,15	0,98	1,05	74,29	24,67	29,92	2,09	0,41	0,69	1,69	25,36	40,73	82,29	1,04	NA	0	0	0	28,66	44,81	5,78	0,5	1,67	1,83	73,35	30,39	25,96	3,98	0,36	0,56	1,56	122,12	36,04	102,67	1,86	NA	0	18,83	65,44	6,87	11,52	1,31	0,11	0,98	0,99	69,55
996	0,04	6,11	0,04	0,01	0,4	0,45	433,65	47,68	101,22	6,74	0,99	164,11	165,18	23,79	99,39	17,92	0,82	30143,62	4,83	28,3	52,42	8,72	94,26	NA	0,06	0,6	0,67	392,1	49,13	77,45	6,89	0,91	9,81	10,81	32,15	90,73	27,56	0,9	11588,2	3,72	17,92	31,54	5,79	47,75	NA	0,01	0,53	0,62	550,91
997	28,23	45,94	38,29	2,27	2,5	2,59	493,81	44,54	188,32	17,52	0,39	0,63	1,63	28,23	38,56	73,2	NA	NA	0	0	0	12,07	18,58	58,43	2,79	2,8	2,85	1762,2	9,96	610,84	30,35	0,35	0,54	1,54	12,07	35,05	34,44	NA	NA	0	0	0	18,17	26,04	78,36	3,1	3,27	3,31	1569,86
998	0,21	0,7	0,23	0,4	0,44	0,68	145,52	3,73	117,83	29,11	0,7	2,39	3,39	12,89	70,47	7,82	1,21	1164,67	0	14,2	61,91	3,09	9,78	1,06	0,28	0,64	1,36	124,75	19,25	53,7	38,35	0,68	2,16	3,16	62,65	68,4	26,98	1,38	NA	0	20,41	67,11	0,49	1,74	0,23	0,09	0,28	1,3	169,84
999	15,88	25,26	5,14	0,94	1,23	2,03	117,76	10,33	34,98	28,49	0,37	0,59	1,59	209,95	37,15	68,41	1,72	9695,41	0	62,78	86,75	19,3	30,98	6,48	0,89	1,01	1,89	122,18	4,19	35,03	30,74	0,38	0,61	1,61	202,42	37,71	71,53	1,48	6727,08	0	42,94	59,35	28,47	44,97	8,87	1,7	1,77	2,55	113,36
1000	36,96	91,11	25,93	0,57	1,6	1,71	255,33	140,22	135,84	15,16	0,59	1,46	2,46	61,09	59,43	68,47	5,68	21887,5	0	16,92	31,32	54,87	94,93	29,19	0,93	3,99	3,99	193,63	110,52	36,2	NA	0,42	0,73	1,73	94,13	42,2	140,35	3,3	NA	0	16,42	26,67	42,44	93,84	25,01	0,83	2,04	2,04	214,51
1001	-25,48	885,27	-3,24	0,68	0,97	0,97	42,54	13,61	47,03	NA	1,03	-35,74	-34,74	17,01	102,88	-24,77	NA	11706	0	5,4	80,45	-12,88	-25,51	-2,6	0,17	1,69	2,02	73,52	54,63	36,01	11,97	49,53	98,13	1,98	-12,88	49,53	-26	NA	NA	0	0	0	8,72	25,33	1,91	0,33	0,73	1,52	79,73
1002	39,37	82,03	13,1	0,01	1,92	1,92	70,89	119,19	62,32	NA	0,52	1,08	2,08	55,58	52,01	75,7	NA	39355	0	5,4	23,93	-12,88	-25,51	-2,6	0,17	1,69	2,02	73,52	54,63	36,01	11,97	49,53	98,13	1,98	-12,88	49,53	-26	NA	NA	0	0	0	8,72	25,33	1,91	0,33	0,73	1,52	79,73
1003	7,51	11,58	10,42	0,26	2,39	2,39	134,53	277,15	155,23	NA	0,31	0,48	1,54	15,6	35,13	24,16	2,51	2174	0	11,21	44,19	30,62	49,17	NA	1,38	2,21	2,21	113,1	35,01	42,2	NA	37,73	60,58	1,61	78,1	37,73	100,83	3,73	NA	0	14,75	50,27	5,69	14,35	NA	0,48	1,46	1,46	127,44
1004	-13,7	236,43	-197,52	0,13	0,53	0,61	5247,77	2109,63	5295,11	427,81	1,06	-18,26	-17,26	-13,7	105,79	-0,88	-0,05	NA	0	0	0	-0,05	1,46	-0,11	0,01	0,27	0,27	815,1	208,36	821,86	NA	1,03	-32,04	-31,04	-0,05	103,22	9,63	-0,03	NA	0	0	0	-0,13	5,1	-0,45	0,02	0,24	0,24	1263,67
1005	-4,39	-17,4	-8,95	0,19	0,41	0,41	741,5	96,13	446,4	2,53	0,61	2,41	3,96	-4,39	74,75	6,51	0,34	NA	0	0	0	0,95	3,57	1,52	0,27	0,41	0,43	580,97	60,46	421,45	7,82	0,73	2,76	3,76	0,95	73,39	13,74	0,39	NA	0	0	0	0,02	0,07	0,03	0,35	0,45	0,47	583,3
1006	2,37	2,86	1,94	3,72	5,82	5,82	82,95	106,57	50,81	NA	0,17	0,21	1,21	27,34	17,18	13,76	NA	NA	0	20,51	83,8	22,61	26,89	12,7	2,28	6,29	6,29	204,49	128,94	32,13	NA	0,16	0,19	1,19	65,57	15,89	142,33	NA	NA	0	24,13	58,48	10,84	13,21	6,21	3,74	5,57	5,57	208,6
1007	19,21	20,16	25,62	20,46	21,56	27,24	485,43	16,9	15,44	88,99	0,05	0,05	1,05	42,71	4,73	419,16	7,86	47184,65	0	31,34	46,98	19,62	21,75	30,72	8,16	9,08	10,84	569,98	42,83	47,03	82,58	0,1	0,11	1,11	40,47	9,81	205,18	9,66	17082,27	0	23,03	34,13	21,13	23,34	36,01	8,46	9,39	11,08	620,45
1008	-2,23	-153,42	-3,33	0,2	0,26	0,26	291,01	5,7	93,69	NA	0,99	67,68	68,68	27,42	98,54	2,62	0,86	10501,2	0	44,25	76,52	35,7	96,58	22,09	0,62	0,67	0,67	225,21	1,9	39,43	NA	0,63	1,71	2,71	89,2	63,04	76,34	0,9	NA	0	33,1	46,11	20,51	47,01	16,16	0,74	1,02	1,02	286,67
1009	1,74	5,3	1,24	0,44	1,2	1,42	259,05	127,67	168,03	37,26	0,67	2,05	3,05	20,51	67,21	2,73	4,96	10356,5	0	13,36	89,27	3,53	8,02	4,68	0,32	1,91	2,06	483,12	271,38	159,55	24,8	0,39	0,88	2,27	33,24	38,89	22,37	1,72	NA	2,19	29,07	-29,81	-0,17	-0,33	-0,24	0,46	2,2	2,41	515,96
1010	3,68	14,05	0,8	0,36	1,48	1,51	78,72	57,28	51,39	1,55	0,74	2,81	3,81	208,36	73,77	4,99	NA	15214,16	0	44,26	95,4	6,81	34,73	1,53	0,01	1,31	1,34	81,54	77,58	47,67	1,91	0,8	4,1	5,1	175,15	80,38	8,48	NA	NA	15,16	25,72	64,18	0,24	1,18	0,05	0,19	1,28	1,36	82,16
1011	-42,38	135,79	-14,14	0,44	0,62	0,62	121,46	26,47	76,81	NA	1,31	-4,2	-3,2	-29,22	131,21	-25,22	-0,73	8570	54,67	4,39	64,18	12,83	155,54	NA	0,45	0,59	0,59	130,15	14,49	73,43	NA	0,92	11,12	12,12	21,69	91,75	23,5	0,17	NA	26,54	2,24	16,85	5,14	15,93	NA	0,32	0,57	0,57	185,26
1012	2,38	2,78	1,88	7,18	7,18	7,18	287,32	NA	39,59	NA	0,14	0,16	1,16	97,91	14,15	16,85	NA	5829	0	75,4	96,23	21,69	25,48	11,58	3,58	3,58	7,1	194,39	NA	27,06	95,39	0,15	0,17	1,17	95,78	14,87	145,83	NA	NA	0	39,57	72,16	6,4	10,36	5,65	0,25	7,63	10,15	321,24
1013	0,41	-30,02	0,29	0,12	0,81	0,84	253,01	175,38	251,67	6,68	1,01	-73,45	-72,45	19,21	101,38	7,49	-0,07	2346,29	0	13,06	280,08	-4,35	74,35	-3,94	0,16	0,75	0,79	329,63	199,16	339,9	15,04	1,06	-18,09	-17,09	21,25	105,85	1,87	-0,32	NA	0	23,18	270,05	19,44	135,38	13,57	0,09	0,88	0,89	254
1014	4,84	15,01	0,86	0,01	1,66	1,74	64,98	60,84	36,85	3,18	0,68	2,1	3,1	409,15	67,75	7,14	NA	9561,92	0	72,17	98,36	14,09	34,35	NA	0,01	2	2,06	77,56	74,28	37,29	2,22	0,59	1,44	2,44	349,45	58,97	23,89	NA	6362,96	0	48,67	64,56	4,57	11,56	NA	0,02	1,8	1,91	85,62
1015	1,95	50,09	1,05	0,04	0,39	0,96	196,3	64,3	180,56	102,97	0,96	24,66	25,66	60,73	96,1	3,9	0,57	11195,21	0	31,7	92,06	0,13	4,71	0,09	0,04	0,45	0,85	257,58	89,76	219,12	88,42	0,89	33,37	37,66	48,79	88,6	2,78	0,14	NA	0	25,24	84,9	1,51	31,32	0,89	0,11	0,44	0,88	214,28
1016	3,69	9,77	2,79	0,51	0,78	0,92	274,93	39,75	135,44	21,96	0,62	1,65	2,65	26,68	62,22	31,87	0,9	17163,73	5,96	17,36	52,37	7,23	11,13	3,95	0,06	0,65	0,85	198,55	37,87	39,31	12,67	0,35	0,54	1,54	45,31	34,98	81,24	0,92	NA	12,37	13,86	35,52	40,58	47,71	21,42	1,93	2,79	2,89	192,16
1017	5,87	44,04	8,68	0,01	0,27	0,46	538,43	69,32	218,13	49,71	0,83	6,21	7,51	18,18	86,68	24,02	0,59	55137,41	25,39	18,22	34,46	0,12	1,5	0,26	0,01	0,16	0,27	809,35	79,02	396,63	54,89	91,63	1157,36	12,63	11,79	91,63	10,26	0,43	16744,39	28,65	18,65	42,17	3,38	35,59	6,45	0	0,15	0,27	696,46
1018	45,5	51,09	25,74	6,17	8,06	8,47	205,91	41,19	21,81	9,08	0,11	0,12	1,12	49,83	10,94	505,31	10,41	NA	0	2,45	5,72	37,09	39	30,55	17,01	20,08	20,1	299,84	44,54	14,52	0,32	0,05	0,05	1,05	38,53	4,89	839,03	59,79	NA	0	1,18	2,62	32,63	34,44	32,42	13,24	19,06	19,07	361,6
1019	-4,26	-23,38	-3,06	0	0,34	0,56	261,53	54,36	131,8	35,47	0,79	4,32	5,49	14,59	78,71	11,89	0,41	13374,66	17,15	9,61	80,58	-2,22	-16,07	-1,24	0	0,43	0,66	203,67	60,22	111,63	32,14	0,84	6,05	7,22	18,72	83,8	11,36	0,39	11129,53	17,78	8,28	110,91	0,96	5,24	0,43	0,01	0,27	0,58	160,78
1020	7,33	8,43	1,13	4,35	4,35	4,35	56,18	NA	7,28	NA	0,13	0,15	1,15	63,72	13,1	148,51	2,39	1811,33	0	8,7	66,29	-345,5	209,23	NA	0,09	0,09	0,09	27,64	NA	71,42	NA	2,61	-1,58	-0,61	-209,49	261,23	-122,62	-3,28	NA	0	7,64	-65,03	19,47	-298,12	NA	0,22	0,43	0,68	81
1021	0,26	7,72	0,15	0	0,93	1,03	212,14	186,85	201,65	20,21	0,97	28,85	29,85	9,57	96,65	0,76	3,11	17238,33	0	5,42	78,47	1,84	25,55	0,77	0,02	1	1,08	152,2	129,21	137,88	10,29	0,93	12,85	13,85	22,89	92,78	2,87	6,55	NA	0	6,27	69,25	1,49	17,03	0,66	0,02	1,05	1,07	160,47
1022	2,9	24,4	1,16	0,14	0,77	0,8	145,81	58,86	93,63	3,71	0,88	7,4	8,4	31,93	88,1	11,21	0,72	19481,91	11,82	11,63	71,1	-1,96	-19,7	-0,73	0	0,53	0,78	136,04	54,29	99,63	25,16	0,9	9,07	10,07	37,23	90,07	8,37	0,56	NA	14,82	10,81	65,45	1,79	14,36	0,6	0	0,54	0,81	123,04
1023	-4,1	9,38	-1,8	0,91	1,15	1,15	159,97	33,01	136,96	NA	1,44	-3,28	-2,29	25,43	143,74	-2,86	NA	5043	0,02	12,98	110,58	17,05	-60,63	4,57	0,37	1,04	1,04	97,57	62,08	92,5	0,07	1,28	-4,55	-3,55	73,12	128,13	13,31	NA	NA	0	10,53	49,32	17,04	121,79	3,75	0,85	1,09	1,18	80,06
1024	7,36	8,39	8	1,3	3	7,72	395,48	51,92	30,53	146,17	0,12	0,14	1,14	21,48	12,22	96,24	2,31	33018,76	0	15,33	48,24	6,79	8,06	7,93	2,56	3,5	5,79	425,24	43,16	45,97	105,24	0,16	0,19	1,19	20,32	15,73	72,92	2,41	NA	0	11,21	33,35	3,98	4,62	4,48	2,88	4,4	7,91	409,66
1025	NA	-322,77	18,44	0	0	0	NA	0	15,75	NA	NA	-1	0	NA	NA	348,38	NA	12592	NA	39,04	65,79	1,93	13,92	1,81	0,21	1,04	1,06	342,37	239,88	290,24	7,88	0,86	6,21	7,21	8,78	86,14	2,82	1,57	5177	0	4,48	47,52	4,36	25,17	2,06	0,06	0,76	0,78	171,89
1026	37,27	51,36	40,24	3,65	3,65	3,65	126,3	NA	106,57	NA	0,27	0,38	1,38	37,27	27,42	135,92	NA	NA	0	0	0	5,16	12,82	NA	1,73	1,7	1,7	321,01	-5,42	186,64	NA	59,76	148,5	2,48	5,16	59,76	8,63	NA	NA	0	0	0	2,82	8,89	NA	1,47	1,47	1,47	495,18
1027	2,36	4,22	1,38	1,13	1,58	1,62	213,32	41,1	92,83	4,03	0,44	0,79	1,79	24,32	44	17,2	2,15	7614	0	12,87	73,48	11,01	14,45	NA	2,04	2,9	3,18	174,89	35,42	41,22	11,47	0,24	0,31	1,31	42,44	23,83	71,61	3,14	NA	0	12,6	53,8	1,43	3,57	NA	0,5	0,6	0,66	506,93
1028	-0,01	-0,06	-0,1	0,17	0,19	0,19	2002,85	49,09	2129,92	NA	0,78	3,54	4,54	-0,01	77,99	8,12	0,26	NA	0	0	0	12,23	40,27	18,86	0,42	0,61	0,61	561,11	72,42	386,36	0	0,7	2,29	3,29	12,23	69,62	35,6	0,53	NA	0	0	0	14,54	41,58	15,65	0,49	0,71	0,71	391,57
1029	18,23	76,86	16,83	0,06	0,8	0,8	336,07	162,1	219,23	NA	0,76	3,22	4,22	37,72	76,29	36,48	0,75	17785,67	10,33	18	48,64	37	66,26	35,75	0,35	1,76	1,76	351,69	201,42	142,19	NA	0,44	0,79	1,79	47,19	44,16	105,93	2,26	NA	3,28	7,43	15,22	-0,24	-0,46	-0,33	0,31	1,72	1,73	504,75
1030	12,78	19,44	5,96	1,43	1,79	2,82	169,74	18,57	51,32	53,47	0,34	0,52	1,52	90,93	34,28	44,23	4,86	10036,6	0	36,44	82,95	4,16	5,46	2,25	2,68	3,75	5,13	197,45	34,91	32,84	45,34	0,24	0,31	1,31	106,46	23,85	34,73	5,75	NA	0	40,54	70,72	0,15	0,19	0,1	3,04	4,34	6,07	247,27
1031	14,24	50,15	103,85	0	0,24	0,24	2655,12	232,18	1853,08	4,18	0,72	2,52	3,52	23,12	71,61	39,37	0,34	20036,29	0	64,82	158,71	-11,06	-47,53	-40,01	0,01	0,28	0,29	1316,54	154,35	562,53	1,48	0,77	3,3	4,3	4,28	76,72	3,36	0,64	NA	0	39,45	53,78	11,3	22,37	NA	0,01	0,16	0,16	1054,74
1032	-3,54	-12,06	-1,45	0,38	0,51	1,45	149,21	14,03	101,18	95,73	0,7	2,39	3,41	69,23	70,66	-5,06	NA	NA	0	29,83	100,03	-99,94	262,61	-23,66	0,25	0,32	0,74	86,18	7,87	113,58	47,24	1,36	-3,59	-2,63	64,63	136,44	-73,25	NA	NA	0	28,05	161,12	-288,8	68,82	-28,26	0,18	0,19	0,19	35,61
1033	9,89	20,41	4,93	0,06	1,04	1,16	181,28	64,53	65,38	8,24	0,52	1,06	2,06	36,45	51,53	27,15	1,1	23525,33	11,68	13,22	57,72	9,93	18,46	5,38	0,12	0,83	1,42	197,31	47,52	71,78	45,23	0,46	0,86	1,86	40,14	46,2	34,69	1,36	NA	7,62	11,54	39,64	8,12	16,73	4,39	0,01	0,97	1,24	196,97
1034	4,19	13,16	5,09	0,37	0,5	1,47	178,4	40,42	297,78	291,04	0,68	2,14	3,14	4,19	68,16	6,15	NA	NA	0	0	0	7,12	40,29	6,82	0,08	0,13	1,21	348,45	13,52	283,7	307,2	82,32	465,74	5,66	37,52	82,32	8,65	NA	NA	0	29,1	72,04	14,8	28,31	1,97	0,09	1,34	2,1	48,36
1035	1,36	1,6	0,69	8,13	8,16	8,16	183,37	0,76	22,21	NA	0,15	0,17	1,17	72,44	14,74	9,25	NA	6595	0	35,81	97,23	-1,06	-2,52	-1,02	6,54	6,7	6,94	348,31	0,91	22,11	5,48	0,58	1,37	2,37	39,63	57,87	6,87	1,65	NA	48,62	38,94	82,71	6,41	11,63	4,18	15,81	16,5	17,09	237,33
1036	0,77	0,79	2,08	33,04	33,1	33,1	408,72	1,88	29,44	NA	0,03	0,03	1,03	0,77	3,02	25,48	NA	NA	0	0	0	12,13	26,09	17,69	0,01	0,16	0,16	530,99	4,15	281,02	NA	0,54	1,15	2,15	12,13	53,51	42,58	0,51	NA	0	0	0	5,34	11,84	6,87	0,81	0,82	0,82	468,51
1037	0,99	9,53	0,36	0,11	0,74	1,21	132,04	67,47	98,4	50,04	0,9	8,64	9,64	53,02	89,63	2,5	14,37	9463,73	13,68	18,87	90,82	2,04	16,53	0,85	0,06	0,65	1,15	151,68	76,73	115,88	65,57	0,88	7,11	8,11	49,91	87,67	3,75	NA	NA	9,83	14,68	66,27	2,31	15,5	0,86	0,14	0,71	1,18	135,92
1038	0,05	0,16	0,04	0,15	0,23	0,48	321,34	17,83	200,44	50	0,72	2,54	3,54	39,74	71,76	9,29	0,51	12939,18	7,19	35,04	86,63	1,31	4,34	0,93	0,23	0,35	0,49	259,48	1,13	163,02	23,62	0,7	2,31	3,31	39,01	69,81	12,72	0,5	NA	1,26	19,14	56,75	0,86	2,71	0,71	0,22	0,33	0,59	303,43
1039	11,6	-41,96	2,53	1,69	2,2	4,76	79,29	6,25	13,62	35,47	1,28	-4,62	-3,62	178,72	127,65	11,72	4,26	23056,29	0	36,4	88,76	1,67	12,79	0,49	0,8	1,08	3,81	106,36	4,33	17,52	47,7	0,87	6,65	7,65	126,35	86,93	6,49	2,06	NA	0	25,61	64,55	2,07	14,25	0,55	0,44	1,18	3,35	96,2
1040	-6,09	-6,09	NA	2357,5	2357,5	2357,5	NA	NA	NA	NA	0	0	1	-6,09	0,04	-14350	NA	NA	0,04	NA	0	-12,23	-13,65	NA	9,64	9,64	9,64	NA	NA	NA	NA	0,1	0,12	1,12	-12,23	10,37	-117,92	NA	NA	0	NA	NA	19,54	29,12	NA	1,39	2,15	3,04	193,45
1041	19,15	25,83	14,44	2,85	4,06	4,06	274,52	81,04	66,83	NA	0,26	0,35	1,35	98,93	25,89	73,95	NA	17298	0	60,17	75,58	29,23	31,21	26,65	13,07	18,26	18,26	331,84	93,39	17,97	NA	0,06	0,07	1,07	68,17	6,32	462,69	NA	NA	0	35,5	54,77	28,03	32,89	13,87	3,94	7,49	7,49	180,15
1042	25,94	34,76	12,53	1,67	3,57	3,58	175,84	80,01	42,15	0,61	0,25	0,34	1,34	79,39	25,38	137,66	5,73	32597,5	0	25,82	55,2	6,25	8,87	1,52	0,94	2,96	3,08	88,43	48,87	24,24	2,99	0,3	0,42	1,42	80,62	29,55	45,68	4,93	NA	0	12,91	58,99	21,62	48,18	11,41	0,1	1,72	1,72	192,11
1043	1,03	2,01	0,85	1,18	2,05	2,05	148,68	126,02	143,97	NA	0,49	0,95	1,95	34,59	48,74	2,12	NA	2873,17	0	27,57	95,72	1,36	1,76	1,11	1,74	3,03	3,03	297,38	87,25	67,93	0	0,23	0,3	1,3	15,97	23,16	21,37	2,58	NA	0	8,28	48,6	1,03	1,27	0,66	2,4	4,12	4,12	234,25
1044	2,13	4,17	1,93	0,12	0,53	1,13	329,45	37,13	80,21	56,39	0,49	0,96	1,96	10,92	48,86	19,9	1,06	20900,29	13,74	7,95	45,2	-2,84	-5,25	-3,59	1,28	3,91	6,5	458,93	53,89	12,56	57,59	0,46	0,85	1,85	5,79	45,81	11	1,4	7143,79	12,22	7,74	32,41	1,68	3,06	1,85	0,17	1,08	3,09	400,08
1045	0,44	1,25	0,37	0,06	1,23	1,25	300,84	132,58	105,56	2,18	0,64	1,8	2,82	6,81	64,53	14,85	1,18	15933,5	6,72	5,26	36,29	1,7	4,54	1,5	0,22	1,16	1,19	321,36	135,59	124,37	3,46	0,63	1,67	2,67	9,74	62,52	15,62	1,17	NA	7,86	7,1	36,71	-1,69	-5,45	-2,17	0,38	1,2	1,24	468,56
1046	7,81	30,58	5,05	0,19	0,54	0,8	235,37	30,19	31,22	23,32	0,74	2,92	3,92	27,39	74,47	22,7	0,88	44893,63	56,42	12,67	54,98	6	23,49	4,11	0,07	0,38	0,64	249,31	32,14	22,68	27,34	0,74	2,92	3,92	24,4	74,48	17,57	0,78	13571,41	61,63	9,12	39,1	10,38	30,87	7,46	0,07	0,38	0,55	261,73
1047	40,4	49,11	2,29	4,13	5,48	5,48	20,6	4,36	3,22	NA	0,18	0,22	1,22	545,82	17,75	227,62	NA	63710	0	28,6	90,3	28,51	71,28	NA	0,08	1,68	1,68	82,14	75,4	48,13	NA	60	149,99	2,5	163,33	60	47,52	NA	4450,39	0	22,18	57,1	18,75	60,08	NA	0	1,47	1,47	119,09
1048	3,37	6,63	1,75	0,85	1,96	2,04	58,01	101,82	91,55	7,13	0,49	0,97	1,97	23,22	49,14	6,86	NA	337	0	10,28	77,52	7,86	36,99	1,64	1,15	1,26	1,27	76,12	6,27	59,16	0,79	0,79	3,7	4,7	77,11	78,74	9,99	NA	NA	0	14,48	84,87	5,49	7,42	0,95	2,61	2,85	2,9	63,09
1049	1,23	27,65	0,62	0,31	0,88	0,88	183,94	99,74	173,79	0,25	0,96	21,4	22,4	4,69	95,54	8,73	0,29	136613	0	1,75	2,49	1,86	23,95	0,68	0,32	0,94	0,94	132,79	75,2	121,12	0,1	0,92	11,87	12,87	5,76	92,23	10,32	0,6	NA	0	1,42	1,86	1,62	25,05	1,13	0,46	1,03	1,03	253,37
1050	2,06	28,6	1,78	0,33	0,62	0,62	315,14	85,05	288,76	NA	0,93	12,89	13,89	4,23	92,8	2,22	0,17	28642	0	1,88	17,63	8	55,17	3,58	0,22	0,71	0,72	162,69	68,09	137,19	0,66	0,85	5,89	6,89	14,08	85,49	9,36	0,38	NA	0	1,95	17,95	3,99	30,46	1,73	0,3	0,53	0,53	157,62
1051	-4,22	-8,7	-9,42	0,02	0,86	1,21	812,58	181,64	217,74	79,2	0,36	0,75	2,06	-0,78	51,49	10,24	0,72	23064,59	0	7,67	56,73	-0,23	-0,46	-0,44	0,01	0,8	1,13	686,39	131,53	166,01	54,71	0,35	0,69	1,98	3,36	34,77	24,34	0,7	9879,24	0	4,92	31,14	-0,08	-0,21	-0,2	0,03	0,42	0,71	866,08
1052	-15,72	-18,06	-8,85	2,32	7,7	7,7	187,41	141,54	26,31	NA	0,13	0,15	1,15	17,9	12,99	-121,04	NA	597	0	18,92	137,02	24,19	29,59	5,27	2,87	5,48	5,48	79,31	37,39	14,31	NA	0,18	0,22	1,22	94,78	18,24	132,64	NA	NA	0	15,38	66,32	18,44	22	9,58	4,06	6,18	6,18	189,12
1053	1,72	2,53	0,59	3,12	3,12	3,12	62	NA	39,75	NA	0,32	0,47	1,47	193,96	32,05	5,37	NA	NA	0	66,21	98,17	14,15	19,68	2,89	3,56	3,56	3,56	74,35	NA	20,59	NA	0,28	0,39	1,39	481,3	28,08	50,4	NA	NA	0,08	95,42	96,12	3,81	18,16	2,3	0,87	1,27	1,27	219,38
1054	0,47	1,33	0,2	-0,52	0,69	0,84	154,76	111,22	91,52	13,87	0,65	1,82	2,82	17,52	64,56	4,84	6,54	15209,8	0	7,25	73,43	0,26	0,75	NA	0,3	1,08	1,19	128,78	27,08	78,48	8,8	0,66	1,92	2,92	15,43	65,7	3,59	10,72	NA	0	3,89	53,52	0,88	2,89	0,37	0,22	1,03	1,06	153,38
1055	27,53	479,67	9,64	0,4	0,47	1,14	127,4	8,25	109,87	75,07	0,94	16,42	17,42	89,09	94,26	38,02	NA	20038	3,37	21,55	59,85	-20,38	-69,37	-15,4	0,07	0,93	2,25	275,04	28,66	33,42	43,91	0,71	2,4	3,4	2,32	70,62	-24,4	1,2	NA	57,19	17,15	204,1	-4,64	-14,28	-2,92	0,29	0,97	2,53	228,78
1056	-47,47	-56,77	-36,48	6,02	6,01	6,01	279,76	-0,07	45,21	NA	0,16	0,2	1,2	-36,41	16,39	-289,66	NA	NA	0	6,27	-23,72	22,4	31,7	5,42	3,46	3,45	3,45	88,08	-0,28	25,27	NA	0,29	0,41	1,41	28,12	29,06	77,1	NA	NA	0	1,02	10,9	2,34	2,69	0,83	7,65	7,65	7,65	128,4
1057	6,91	8,66	8,6	1,45	2,69	3,2	452,8	73,61	59,36	30,66	0,2	0,25	1,25	42,6	20,22	68,37	1,49	18593,92	0	44,39	69,72	4,39	5,2	5,19	2,04	3,76	4,08	430,2	84,26	49,02	15,57	15,58	18,45	1,18	44,35	15,58	73,75	1,64	10073,67	0	33,99	53,41	20,37	26,08	24,56	1,13	2,73	2,87	438,85
1058	1,14	-1,35	0,5	0,03	0,4	0,56	159,35	93,68	251,08	40,44	1,84	-2,19	-1,19	94,33	183,98	2,13	-6,32	13532,63	11,7	40,8	92,3	41,06	6151,32	10,19	0,41	0,95	1,05	90,32	39,6	68,08	7,94	0,99	148,82	149,82	142,25	99,33	44,56	0,93	NA	10,24	17,82	42,45	17,5	-35,04	5,26	0,21	0,5	0,63	109,43
1059	-2882,82	114,16	-279,35	0,04	0,04	0,04	35,27	0,2	915,55	NA	26,25	-1,04	-0,04	-2382,69	2625,24	-106,83	NA	NA	0,76	48,46	-25,37	-7,09	2,07	-4	0,23	0,23	0,23	205,52	0,15	898,57	NA	4,42	-1,29	-0,29	-7,09	442,08	-1,6	NA	NA	0	0	0	73,56	-25,97	83,51	0,26	0,26	0,26	413,23
1060	13,01	39,74	14,28	0,76	1,41	1,41	399,5	146,54	225,04	NA	0,67	2,05	3,05	23,06	67,26	30,96	2,26	13263,57	9,8	11,03	29,49	1,33	3,85	1,9	0,97	1,62	1,62	518,84	63,35	282,09	0	0,65	1,89	2,89	12,15	65,44	14,48	4,07	NA	9,95	15,42	49,69	2,06	7,16	3,81	0,92	1,36	1,36	673,59
1061	13,16	17,88	6,24	2,01	2,68	2,73	172,69	28,54	42,38	1,84	0,26	0,36	1,36	81,93	26,4	89,58	2,34	15310,67	0	32,63	68,87	3,25	4,21	1,36	4,25	5,53	5,59	152,24	26,78	20,91	1,19	0,23	0,3	1,3	113,89	22,85	84,51	3,46	NA	0	46,27	80,6	13,48	16,03	6,25	4,85	5,95	6,26	168,83
1062	-6,1	-1066,02	-3,27	0,06	0,7	0,73	195,35	120,66	148,23	6,17	0,99	173,73	174,73	10,15	99,43	-5,08	0,02	8989	21,27	8,72	72,96	8,35	90,69	3,39	0,24	0,63	0,72	147,68	48,49	71,55	10,46	0,91	9,86	10,86	46,88	90,79	21,46	0,24	NA	36,52	15,63	70,96	9,86	45,41	2,62	0,17	0,76	0,87	96,86
1063	35,33	43,6	11,16	3,67	5,52	5,54	114,95	34,9	18,87	0,4	0,19	0,23	1,23	103,03	18,97	197,35	10,75	23549,58	0	21,38	58,44	-0,74	-1	-0,51	0,79	3,73	3,85	251,87	170,8	58,16	7,22	0,26	0,35	1,35	66,17	25,77	5,85	7,72	NA	0	33,47	69,11	14,44	21,94	8,4	0,65	3,03	3,14	211,82
1064	27,26	68,68	11,72	0,75	0,76	0,82	156,43	0,76	72,16	4,25	0,6	1,52	2,52	60,84	60,31	92,79	0,87	23028,5	0	14,43	32,25	28,35	36,89	10,04	2,49	2,51	2,71	128,94	0,68	29,27	5,83	0,23	0,3	1,3	63,02	23,16	273,75	2,08	NA	0	8,75	21,94	24,41	28,54	11,27	5,71	5,73	5,92	167,98
1065	1,98	23,67	0,83	0	0,5	0,86	152,48	58,82	107,27	42,49	0,92	10,95	11,95	20,8	91,63	8,67	0,45	20013,15	9,26	7,88	73,56	3	30,08	1,44	0,01	0,61	1	174,47	78,2	124,71	49,54	90,56	907,05	10,02	22,52	90,56	11,87	0,57	8730,5	3,8	6,63	45,73	5,69	39,41	2,84	0,02	0,6	0,99	181,33
1066	-6,39	-133,16	-6,47	0,03	0,25	0,36	368,25	72,81	338,61	37,3	0,94	19,68	20,83	1,99	95,2	0,29	0,08	21134,87	0	8,48	66,48	-3,94	-6176,37	-3,56	0,01	0,26	0,35	329,56	77,75	313,15	28,83	98,38	154322,82	1568,68	5,28	98,38	3,76	0	NA	0	6,05	38,42	0,59	90,94	0,4	0	0,25	0,35	243
1067	22,53	32,71	12,38	1,65	3,51	3,97	200,05	81,72	43,89	20,44	0,31	0,45	1,45	69,48	31,13	86,45	6,94	20866,17	0	25,8	55,61	63,14	83,22	23,72	1,15	4,18	4,64	136,77	76,39	25,15	11,41	0,24	0,32	1,32	111,12	24,13	284,74	6,24	NA	0	13,12	25,68	27,05	31,09	NA	3,77	9,26	10,4	142,61
1068	10,25	14,3	1,97	1,6	2,28	2,38	69,94	9,95	14,73	1,45	0,28	0,4	1,4	152,87	28,34	96,86	1,48	17869,56	0	27,41	81,11	-7,43	-11,56	-1,57	0,19	1,65	2,09	76,84	33,26	22,69	10,03	0,36	0,55	1,55	170,48	35,69	13,25	1,78	16813,6	0	37,56	96,66	-6,73	-9,12	-1,29	-1,18	2,27	3,04	69,53
1069	0,19	8,78	0,04	-0,24	0,89	1,04	80,59	81,66	72,38	10,85	0,98	44,25	45,25	69,55	97,79	1,04	0,52	17971,33	0	15,35	110,51	0,21	13,71	0,06	-0,2	0,84	0,96	109,55	88,95	76,69	10,25	0,9	59,12	65,39	49,41	90,41	2,37	0,48	NA	8,06	10,66	70,29	0,81	42,77	0,18	-0,25	0,74	0,93	83,13
1070	5,12	6,46	2,92	1,08	3,34	3,72	207,38	65,23	28,8	10,94	0,21	0,26	1,26	144,57	20,77	59,62	1,8	9639,05	0	79,45	90,85	-0,94	-1,18	-0,51	1,75	4,13	4,31	199,74	62,18	26,12	4,53	0,21	0,26	1,26	138,13	20,77	30,03	2,05	6023,66	0	52,84	66,48	-0,51	-0,61	-0,32	1,57	4,1	4,27	229,09
1071	0,03	0,1	NA	0	0,33	0,81	728,52	152,39	370,87	215,81	0,7	2,34	3,34	20,97	70,06	5,42	0,69	NA	14,7	30,34	60,35	-45,17	-285,19	-67,11	0	0,55	0,85	540,78	135,84	165,78	73,33	0,84	5,31	6,31	-16,12	84,16	-48,07	0,87	NA	15,26	29,88	-236,66	2,44	16,27	1,91	0,01	0,76	1	285,14
1072	1,45	1,86	0,64	2,81	4,01	4,49	53,72	42,61	35,61	17,2	0,22	0,29	1,29	1,45	22,28	6,5	NA	NA	0	0	0	-0,05	-0,24	-0,02	0,45	0,55	0,56	185,85	15,34	148,42	1,36	0,81	4,19	5,19	-0,05	80,75	6,1	0,35	NA	0	0	0	2,73	15,87	1,55	0,25	0,41	0,42	206,24
1073	3,88	8,94	6,03	0,08	0,08	0,08	565,5	NA	316,38	NA	0,57	1,3	2,3	7,12	56,57	20,19	0,46	NA	0	5,03	19,93	11,48	23,49	6,55	0,32	0,35	0,35	207,52	3,49	104,93	NA	0,51	1,05	2,05	18,14	51,12	54,68	0,6	NA	0	3,79	16,55	7,92	14,59	4,77	0,84	0,91	0,91	219,21
1074	34,55	67,14	25,37	1,45	2,1	2,1	267,26	81,63	126,08	NA	0,49	0,94	1,94	119,18	48,55	71,16	NA	1118,5	0	62,14	65,51	25,7	81,07	28,19	0,16	1,22	1,22	399,25	282,97	266,9	NA	0,68	2,15	3,15	45,7	68,3	39,66	1,83	NA	0	21,93	35,92	8,75	16,09	9,36	0,75	1,18	1,3	389,43
1075	0,83	1,07	1,93	0,07	1,2	1,2	850,81	211,25	61,8	NA	0,22	0,29	1,29	9,14	22,28	4,51	1,06	8414,5	14,9	19,43	84,56	3,42	5,03	6,63	0,51	1,26	1,26	705,66	169,46	132,94	NA	0,32	0,47	1,47	5,15	32,1	30,32	1,14	NA	13,02	3,35	12,03	-7,86	-11,25	-10,17	0,83	1,03	1,03	470,89
1076	0	0	NA	NA	NA	NA	NA	NA	NA	NA	NA	NA	0,91	0	0	NA	NA	NA	0	NA	NA	-9,6	-10,62	NA	10,42	10,42	10,42	NA	NA	NA	NA	0,1	0,11	1,11	-9,6	9,6	-100	NA	NA	0	NA	NA	8,31	35,6	1,41	0,16	2,3	2,3	61,69
1077	6,15	10,98	2,92	0,53	1,55	1,98	172,86	53,86	52,82	23,36	0,44	0,79	1,79	39,03	43,98	32,03	1,76	23753	0	15,61	65,19	6,71	11,99	3,47	0,53	1,7	1,88	187,9	76,18	65,04	11,38	0,44	0,78	1,79	44,2	43,82	34,19	1,85	12635,71	0	14,06	48,56	-8,66	-17,41	-6,52	0,33	1,27	1,88	274,26
1078	10,78	61,2	3,04	0,58	1,25	1,43	102,61	45,88	68,47	12,57	0,82	4,68	5,68	32,9	82,39	14,81	5,34	48975,37	0,01	6,24	41,31	3,02	14,69	2,08	0,07	1,14	1,42	251,22	177,88	128,79	45,49	0,79	3,87	4,87	25,54	79,45	6,29	4,55	NA	14,69	11,17	57,01	0,99	2,45	0,52	0,24	1,5	2,12	193,58
1079	0,1	0,12	0,04	4,78	5,18	5,18	140,62	10,52	26,38	NA	0,19	0,23	1,23	0,1	18,97	0,5	NA	NA	0	0	0	-25,67	-32,74	-7,65	4,27	4,63	4,63	108,52	8,32	23,16	NA	0,22	0,28	1,28	-25,67	21,58	-118,95	NA	NA	0	0	0	0,28	0,57	0,1	1,52	1,68	2	128,2
1080	8,41	11,72	5,88	0	2,01	2,57	254,31	108	53,81	30,72	0,28	0,39	1,39	27,86	28,26	63,37	1,63	39801,38	0	13,59	50,65	1,72	2,65	1,29	0,01	1,78	2,18	273,11	136,33	77,26	31,3	0,35	0,54	1,54	21,91	35,01	34,03	1,75	NA	0	11,04	50,54	5,94	8,53	5,43	0	2,15	2,55	332,6
1081	4,36	52,01	3,67	0,1	0,59	1,1	306,34	134,12	275,96	142,92	0,92	10,92	11,92	31,04	91,61	6,08	NA	13509	0	22,45	79,38	20,12	79,28	18,6	0,21	0,89	1,35	336,54	167,62	247,06	113,85	0,75	2,94	3,94	39,92	74,62	26,96	NA	NA	0	18,3	44,02	6,93	19,64	8,32	0,28	0,98	1,53	437,01
1082	14,17	17,34	7,56	3,78	5,27	5,43	194,17	52,24	35,07	5,73	0,18	0,22	1,22	14,17	18,26	224,83	NA	NA	0	0	0	7,52	9,92	3,62	3,94	4,02	4,12	175,53	3,57	42,1	4,27	24,25	32,01	1,32	7,52	24,25	31	NA	NA	0	0	0	15,73	17,74	5,92	7,57	8,62	8,83	136,93
1083	0,31	1,18	0,13	0,09	0,92	1,32	148,45	72,65	56,25	35,43	0,73	2,76	3,76	25,49	73,42	9,64	2	11728,43	21,06	10,27	54,32	5,45	19,05	2,09	0,06	0,95	1,13	139,45	72,69	51,78	15,03	0,71	2,5	3,5	27,17	71,4	16,27	1,28	NA	21,88	5,7	28,5	9,61	42,44	7,18	0,06	1,28	1,4	272,1
1084	2,59	84,64	1,54	0,22	0,48	0,74	216,7	49,64	184,12	51,28	0,97	31,71	32,71	15,39	96,94	12,48	0,31	23712	6,49	7,62	38,14	10,23	69,74	5,18	0,16	0,73	0,87	184,41	80,14	141,73	20,2	0,85	5,82	6,82	28,42	85,33	19,57	0,67	13407,83	0	7,3	45,62	9,83	50,13	6,19	0,31	0,7	0,85	229,1
1085	63,89	101,29	7,54	0,47	0,63	1,04	42,97	2,34	14,17	5,88	0,37	0,59	1,59	155,01	36,92	196,63	1,09	9297,5	1,87	10,76	56,78	0,89	1,36	0,09	0,95	1,24	1,62	38,28	3,5	12,16	4,62	0,34	0,52	1,52	127,3	34,15	55,1	1,51	NA	0	9,41	56,45	18,45	45,42	4,93	0,45	1,7	1,75	97,23
1086	0,02	0,36	0,12	0,05	0,09	0,13	847,7	72,23	1636,53	61,21	0,93	13,75	14,83	0,02	93,25	2,61	0,08	NA	0	0	0	3,06	46,35	2	0,05	0,49	0,49	238,65	95,02	220,46	NA	0,93	14,16	15,16	3,06	93,41	7,25	0,12	NA	0	0	0	2,87	27,54	2,36	0,09	0,3	0,48	299,02
1087	0,1	1,44	0,04	0,07	0,9	0,91	108,94	100,79	120,94	0,71	0,93	12,93	13,93	5,86	92,82	1,54	0,46	282,12	0	2,08	84,84	-38,64	138,3	-14,47	0,32	0,66	0,66	136,36	57,69	168,28	0,09	1,28	-4,58	-3,58	0,9	127,94	-23,22	-1,62	NA	0	14,81	266,1	-18,52	-2356	-4,29	0,26	0,85	0,85	84,39
1088	3,91	6,1	1,94	0,45	1,23	1,82	180,57	48,07	62,38	37,15	0,36	0,56	1,56	20,84	35,98	21,61	1,77	20473,59	0	8,4	63,14	6,79	10,45	2,88	0,42	1,09	1,84	154,25	34,26	51,94	39,18	0,35	0,54	1,54	25,11	35,06	29,78	1,76	9724,04	0	5,67	44,85	5,17	8,04	2,28	0,28	0,94	1,85	160,75
1089	-8,09	-8,21	NA	NA	NA	NA	2407,66	0	0	0	0,01	0,01	1,01	-8,09	1,46	-555	NA	NA	0	0	0	11,09	46,2	22,89	3,8	2,6	2,6	751,49	-26,82	22,38	NA	0,76	3,17	4,17	15,83	76	25,62	1,05	NA	0	9,8	15,98	4,68	21,72	6,06	0,65	0,97	0,97	471,68
1090	-80,61	-149,25	-101,63	1,21	2,17	2,17	131,11	201,63	208,72	NA	0,46	0,85	1,85	-80,61	45,99	-175,29	NA	NA	0	0	0	-1421,22	325,08	-71,91	0,03	0,94	0,19	18,42	84,48	93,68	-69,46	5,37	-1,23	-0,23	-1022,3	537,19	-264,56	NA	NA	0	14,87	-29,46	13,34	-24,66	2,62	0,25	0,52	0,37	71,35
1091	NA	NA	NA	NA	NA	NA	NA	NA	NA	NA	NA	NA	NA	NA	NA	NA	NA	NA	NA	NA	NA	-9,6	-10,62	NA	10,42	10,42	10,42	NA	NA	NA	NA	9,6	10,62	1,11	-9,6	9,6	-100	NA	NA	0	NA	NA	15,9	17,16	32,43	13,58	13,58	13,58	742,35
1092	-8,99	166,68	-14,59	0,4	1,44	1,44	170,41	419,02	405,56	1,56	1,05	-19,54	-18,54	-7,17	105,39	-8,53	NA	-4744,5	0	2,95	-26,63	0,85	255,72	0,8	0,02	0,13	1	343,99	35,29	338,85	294,75	1	300,73	301,73	2,99	99,67	1,19	0,41	NA	0	1,45	45,81	15,16	98,35	6,44	0,15	0,91	1,04	154,6
1093	-2,65	-9,05	-0,86	0,15	1,09	1,34	118,01	77,49	82,48	20,86	0,71	2,41	3,41	1,35	70,68	5,97	5,69	NA	0	1,3	42,9	-23,8	4392,73	-30,68	0,07	0,91	0,95	469,18	391,18	466,51	22,22	100,54	-18556,36	-184,56	-20,63	100,54	-23,67	-0,13	NA	0	4,09	-19,13	-100,42	95,29	-107,51	0,3	0,3	0,3	389,68
1094	-2,46	-5,4	-1,99	0,87	1,78	1,78	105,89	144,54	158,44	NA	0,54	1,2	2,2	5,56	54,48	-4,51	NA	699	0	6,48	119,46	15,28	17,99	3,32	-0,04	6,78	6,78	46,25	78,61	11,52	NA	0,15	0,18	1,18	88,45	15,08	101,36	NA	NA	0	15,89	72,87	15,93	18,61	9,3	4,88	7,19	7,19	212,59
1095	1,89	3,02	1,66	0,08	1,83	2,3	319,12	195,96	111,77	52,96	0,37	0,59	1,6	39,51	37,35	17,99	3,94	15144,18	0	32,98	84,68	2,57	4,33	2,17	0,08	1,82	2,17	307,73	206,22	117,97	40,52	0,41	0,69	1,69	41,46	40,66	11,19	4,41	NA	0	23,72	63,85	2,9	5,38	2,66	0,02	1,62	1,92	334,05
1096	1,91	4,11	0,7	0,05	0,99	1	133,67	48,85	52,12	0,47	0,54	1,15	2,15	42,54	53,59	47,52	0,97	22365	0	14,92	60,65	0,66	1,57	NA	0	0,82	0,82	155,41	60,41	74,23	0,51	0,58	1,37	2,37	45,73	57,87	6,49	0,81	NA	0	13,85	66,37	4,18	21,45	NA	0,34	1,09	1,1	469,1
1097	1,12	1,88	0,5	0,72	1,56	2,18	163,91	42,15	50,11	31,57	0,4	0,68	1,68	33,54	40,42	17,29	2,14	19851,18	8,11	14,6	88,55	2,64	4,09	1,19	1,07	1,42	2,06	163,3	19,04	44,66	35,24	0,35	0,55	1,55	37,28	35,34	18,32	2,18	12705,23	6,02	11,1	62,1	-2,23	-2,71	-1,11	0,87	2,3	3,86	180,53
1098	-1,08	-2,37	-0,1	1,83	1,83	1,83	32,35	NA	17,45	NA	54,54	119,97	2,2	342,75	54,54	-1,97	NA	NA	0	30,56	100,31	2,48	10,26	0,43	1,11	1,32	1,32	63,18	9,75	14,79	NA	75,87	314,35	4,14	133,01	75,87	3,26	NA	NA	52,2	22,66	97,17	2,1	9,71	0,22	0,62	1,28	1,28	37,48
1099	2,89	16,98	3,68	0,01	0,08	0,2	462,88	25,61	166,24	47,58	0,83	4,87	5,88	16,16	82,98	11,76	0,2	31040,34	46,02	16,87	52,36	11,11	44,92	12,48	0,47	0,6	1,12	408,72	13,94	28,25	57,45	0,75	3,04	4,04	24,54	75,26	24,58	1,04	12866,11	67,59	10,61	28,15	13,17	37,24	12,45	0	0,08	0,89	344,05
1100	4,56	6,11	1,35	3,56	3,56	3,95	107,39	NA	26,82	10,53	0,25	0,34	1,34	14,61	25,3	18,03	NA	NA	0	2,96	48,97	32,78	45,72	10,89	3,09	3,26	3,54	120,92	5,77	33,8	9,28	0,28	0,39	1,39	37,92	28,3	115,8	NA	NA	0	1,71	10,68	-60,72	-105,55	-15,35	2,11	2,36	3,5	92,01
1101	-1,17	-1,17	NA	NA	NA	NA	NA	NA	NA	NA	NA	NA	1	-1,17	0	NA	NA	0	0	NA	NA	13,1	26,23	5,08	0,77	1,21	1,38	141,22	28,36	63,23	10,77	0,5	1	2	38,88	50,05	33,31	1,34	NA	0	7,06	38,48	6	12,92	1,89	0,12	0,36	0,57	114,49
1102	33,52	37,64	16,32	3,74	6,58	6,58	177,26	52,21	18,38	NA	0,11	0,12	1,12	41,07	10,95	401,17	2,92	38165	0	3,68	11,58	22,01	25,38	12,11	3,28	6,43	6,44	200,24	80,53	25,55	0,32	13,29	15,33	1,15	30,9	13,29	214,91	5,14	NA	0	4,89	17,96	29,47	33,94	18,71	3,5	6,91	6,92	231,13
1103	-32,94	-216,47	-26,33	0,02	0,86	1,08	290,96	199,07	224,85	53,77	0,85	5,57	6,57	-15,53	84,79	-34,51	1,7	-5457	4,68	13,92	-125,93	18,04	24,78	16,25	0,06	2,68	3,53	327,88	222,69	78,46	72,46	0,27	0,37	1,37	37,66	27,19	84,16	9,96	NA	2,07	12,38	1203,98	3,66	4,42	2,29	0,03	4,83	6,11	228,17
1104	4,92	6,74	4,36	3,42	5,25	5,82	322,54	54,61	33,52	19,2	0,27	0,37	1,37	33,22	27,05	45,58	1,91	19519,5	0	25,08	54,42	5,03	7,27	4,7	2,15	4,43	4,96	340,16	82,79	39,89	21,36	0,26	0,38	1,44	35,35	26,04	48,97	1,73	8574,18	0	19,55	43,44	5,29	7,26	4,76	2,49	5,23	6	327,84
1105	30	33,21	31,58	6,45	6,5	6,5	188,39	1,78	36,58	NA	0,1	0,11	1,11	30	9,65	315,13	4,64	NA	0	0	0	11,31	17,28	7,31	0,23	0,68	0,68	235,37	35,61	79,9	NA	0,35	0,53	1,53	60,82	34,58	54,68	0,86	NA	0	32,02	59,21	9,94	14,45	8,04	1,28	1,6	1,6	294,62
1106	1,99	-98,81	1,81	0,01	0,19	0,19	330,25	49,36	40,97	NA	1,02	-50,54	-49,54	28,25	102,02	10,38	0,22	42036	68,29	23,82	59,72	4,06	240,67	NA	0,06	0,06	0,08	254,06	0,38	42,15	4,39	0,98	58,21	59,21	46,87	98,31	11,05	0,09	NA	74,47	22,37	51,8	18,44	92,05	3,92	0,05	0,09	0,09	77,46
1107	0,74	1,41	0,38	-0,09	1,16	1,87	188,12	107,98	86,97	62,74	0,48	0,91	1,91	27,47	47,57	4,77	4,35	16909,78	0	13,82	93,42	0,32	0,55	0,15	0,11	1,38	2,12	176,08	91,19	71,72	53,39	0,42	0,73	1,73	29,51	42,2	4,06	4,9	10948,11	0	9,83	64,15	0,35	0,55	0,19	-0,19	1,46	2,42	195,09
1108	29,97	38,03	17,66	2,5	4,18	4,72	214,52	75,16	44,94	24,85	0,21	0,27	1,27	29,97	21,18	141,49	NA	NA	0	0	0	28,56	33,61	17,38	2,53	2,83	6,66	221,48	9,78	32,89	126,09	0,15	0,18	1,18	36,14	15,01	190,26	NA	NA	0	4,61	16,87	8,12	9,6	6,64	4,15	4,16	6,47	297,63
1109	21,48	25,17	20,47	1,39	7,09	7,11	346,98	272,94	47,87	0,83	0,15	0,17	1,17	36,62	14,67	151,19	104,28	22997,75	0	14,43	34,8	17,02	19,44	17,62	0,75	8,03	8,05	376,84	336,08	46,16	0,85	0,12	0,14	1,14	34,72	12,46	139,45	272,59	NA	0	18,33	44,12	27,59	35,74	29,41	1,45	4,4	4,4	388,02
1110	12,66	74,87	6,63	0,53	1,28	1,67	190,6	80,8	60,08	42,9	0,83	4,91	5,91	32,91	83,09	15,92	9,82	26965,89	25,71	10,6	49,45	7,92	26,35	3,39	0,04	0,92	1,34	155,89	92,81	64,22	44,14	69,93	232,61	3,33	31,54	69,93	13,07	3,8	9089,48	26,53	7,03	49,76	3	7,56	1,05	0,07	1,03	1,56	127,16
1111	-7,21	-68,97	-38,08	0,21	0,41	0,44	1921,6	339,59	1437,5	58,32	0,89	8,52	9,56	-7,21	89,54	10,11	0,18	NA	13,52	0	0	-47,92	139,81	-179,66	0,03	0,34	0,34	1364,71	564,86	1812,34	10,95	1,34	-3,92	-2,92	-47,92	134,28	-17,39	-0,64	NA	0	0	0	-17,69	29,07	-84,38	0,2	0,49	0,49	1736,64
1112	0,85	1,8	1	0,12	0,4	1,12	425,77	47,59	45,17	127,62	0,53	1,11	2,11	19,86	52,65	12,11	1,09	19092,86	36,7	22,24	65,06	0,17	0,34	0,14	0,12	0,74	1,02	316,85	82,95	42,66	38,22	52,03	108,45	2,08	21,75	52,03	12,16	1,01	3754,11	29,74	13,75	49,81	0,02	0,04	0,02	0,09	0,39	1,05	463,84
1113	9,54	25,81	8,47	0,01	1,3	1,74	322,96	63,4	85,51	42,06	0,62	1,66	2,7	17,55	63,03	26,84	1,51	51101,44	3,55	7,1	27,92	4,38	11,38	4,62	0,01	1,47	1,89	383,74	82,88	99,12	45,35	0,6	1,56	2,59	12,99	60,15	20,15	1,61	9665,58	2,7	6,17	24,85	6,52	17,87	7,41	0,01	1,33	1,76	413,7
1114	-17,29	4334,42	-8,1	0,04	3,19	3,84	170,64	2,91	43,86	28,61	1	-251,76	-250,76	41,79	100,4	-15,67	340,74	37699	0	27,69	120,23	-0,72	83,86	-0,4	0,05	0,54	0,99	205,24	74,57	201,2	90,69	100,86	-11788,5	-116,88	25,31	100,86	-0,17	0,56	NA	0	11,45	75,08	7,96	112,05	2,96	0,19	0,98	1,08	135,14
1115	1,63	3,65	11,09	0,67	2,92	2,92	2473,1	567,7	253,82	NA	0,22	0,49	2,24	2,33	55,28	26,2	0,81	50206,75	11,32	4,75	16,7	-16,42	-44,15	-79,95	0,15	1,35	1,39	1772,31	455,76	382,58	16,47	40,84	109,83	2,69	-15,49	40,84	-28,1	0,71	NA	12,02	3,3	-2,29	-0,66	-1,75	-10,26	0,31	2,13	2,14	5624,48
1116	2,05	2,38	1,87	1,54	4	4,5	332,16	90,21	36,71	18,65	0,14	0,16	1,16	54,52	13,85	65,35	1,76	15030,9	0	47,88	84,56	-1,07	-1,19	-1,39	1,76	6,24	6,75	472,77	160,75	35,92	18,44	0,1	0,11	1,11	42,18	9,88	61,52	1,9	9903,92	0	37,71	56,81	17,08	19,42	24,64	4,15	6,03	6,45	525,22
1117	0,2	0,6	0,11	0,29	1,75	9,52	200,77	17,72	12,09	95,28	0,66	1,96	2,96	6,72	66,2	0,31	1,12	1250,33	0	3,6	85,69	0,05	2,69	0,03	-0,02	0,35	1,05	221,24	50,37	134,29	93,87	98,03	4964	50,64	9,96	98,03	0,05	0,19	NA	0	6,02	102,25	1,22	-83,92	0,65	-0,06	0,09	0,75	192,9
1118	21,6	22,78	31,78	12,31	17,23	17,23	535,44	134,4	27,31	NA	0,05	0,05	1,05	21,6	5,16	625,15	8,92	NA	0	0	0	9,28	9,78	NA	6,59	9,34	9,34	526,03	74,03	26,86	NA	0,05	0,05	1,05	9,28	5,16	376,11	1,83	NA	0	0	0	6,62	6,82	NA	17,15	21,9	21,9	628,45
1119	1,36	1,55	2,66	0,27	3,51	3,58	710,22	231,09	74,72	5,07	0,12	0,14	1,14	21,17	12,19	53,43	1,42	21101,91	0	38,64	72,67	2,53	2,77	NA	0,01	5,38	5,46	453,8	146,33	28,32	2,37	0,09	0,09	1,09	31,12	8,58	155,76	1,4	15873,74	0	25,87	48,11	2,45	2,68	NA	0,09	3,25	3,27	471,59
1120	46,09	56,34	54,92	0,26	5,6	5,6	433,69	408,93	76,59	NA	0,18	0,22	1,22	46,09	18,18	253,51	NA	NA	0	0	0	34,98	38,78	NA	0,46	10,86	10,86	596,77	565,02	54,36	NA	9,81	10,88	1,11	34,98	9,81	356,35	NA	NA	0	0	0	25,3	27,42	NA	0,21	12	12	841,34
1121	54,48	97,84	14,6	0,56	1,05	1,18	97,56	12,57	38	5,01	0,44	0,8	1,8	179,24	44,32	151,24	1,11	17513,45	0	33,44	58,97	32,78	97,13	11,33	0,42	1,38	1,47	125,79	43,39	51,87	4,71	0,45	1,34	2,96	135,76	45,37	94,82	0,92	NA	0	24,83	45,96	26,87	96,41	9,29	0,3	0,63	0,71	125,88
1122	-3,95	-4,08	NA	NA	NA	NA	NA	NA	NA	NA	0,03	0,03	1,03	-3,95	3,22	-122,5	NA	NA	0	NA	0	-88,55	115,35	-78,94	0,06	0,14	0,29	324,5	44,86	554,74	81,04	1,73	-2,26	-1,3	-87,75	173,44	-45,8	-1,52	NA	0	0,53	-0,79	-0,11	0,32	-0,15	0,1	0,39	0,45	500,44
1123	-7,78	-19,11	-14,43	0,06	0,75	0,89	675,52	124,21	152,22	25,41	0,3	0,75	2,46	-1,52	59,3	22,78	0,54	12161,78	4	11,6	84,16	-7,02	-18,91	-16,03	0,02	0,88	1	831,12	242,06	195,51	35,48	0,39	1,04	2,69	-0,33	38,74	26,97	0,57	NA	10,79	10,6	36,04	-2,42	-6,15	-4,93	0,11	0,99	1,18	741,33
1124	-4,91	-16,11	-2,55	0	0,37	0,94	188,75	32,3	88,3	51,42	0,7	2,28	3,28	22,83	69,52	5,48	0,9	30347,52	0	14,39	76,86	-4,23	-14,88	-2,11	0	0,41	0,92	181,43	37,56	92,86	47,83	0,72	2,52	3,52	23,54	71,6	7,06	0,85	NA	0	9,74	58,01	8,38	20,57	3,33	0	0,5	1,08	144,57
1125	-1,42	-19,07	-1,16	0,07	0,38	0,56	297,64	14,56	40,48	12,69	0,65	8,73	13,47	11,27	92,57	6,47	0,56	22473,16	9,72	10,37	66,09	3,06	31,26	2,73	0,05	0,46	0,6	324,16	30,16	40,63	12,22	66,97	683,55	10,21	15,38	66,97	12,18	0,59	NA	14,94	8,05	44,21	3,63	25,63	3,03	0,09	0,78	1,09	304,11
1126	2,41	10,65	1,21	0,12	0,34	0,59	182,45	24,95	112,55	28,34	0,74	3,26	4,42	42,93	77,35	15,17	0,51	23292,62	0,43	20,31	70,7	2,62	10,61	1,32	0,12	0,35	0,75	183,81	21,71	88,42	37,62	75,15	304,74	4,05	42,79	75,15	15,29	0,76	NA	3,59	14,05	48,73	5,4	26,09	2,96	0,2	1,04	1,54	199,53
1127	0,23	3,47	0,28	0,39	1,15	1,31	437,89	246,88	326,06	53,65	0,93	14,05	15,05	3,34	93,36	0,46	34,93	9788,5	17,48	3,74	44,24	0,08	0,99	0,12	0,46	0,95	1,05	573,25	255,8	419,64	51,43	0,92	12,05	13,05	4,27	92,34	1,64	2,31	NA	17,72	6,61	48,52	0,85	9,6	1,33	0,45	1,07	1,08	569,06
1128	0,99	14,73	1,08	0,41	1,13	1,83	395,84	70,14	97,5	68,95	0,93	13,81	14,81	13,68	93,25	3,63	1,37	16636,8	0	13,8	83,17	1,91	31,21	1,43	0	1,09	1,21	272,34	98,54	29,83	10,36	93,88	1534,34	16,34	13,88	93,88	4,59	1,11	NA	22,55	6,49	52,1	-0,26	-7,21	-0,39	0	0,5	0,91	550,68
1129	4,94	13,78	4,77	0,4	1,34	1,54	351,08	204,25	219,06	46,41	0,64	1,79	2,79	24,96	64,13	9,15	43,5	25325,57	0	19,3	65,24	7,3	15,62	NA	0,74	1,48	1,73	307,84	119,19	159,77	40,27	0,53	1,14	2,14	33,86	53,28	14,89	10	NA	0	16,41	45,58	6,78	12,57	NA	0,83	1,59	1,72	299,36
1130	9,49	25,71	3,6	0,5	0,72	1,45	137,93	18,26	86,02	64,09	0,63	1,71	2,71	14,18	63,09	19,93	4,58	34875,2	0	1,78	22,32	19,7	30,86	6,28	0,27	1,24	2,54	116,03	40,22	41,43	53,79	0,36	0,57	1,57	25,03	36,16	65,92	8,12	NA	0	1,21	10,98	13,66	14,19	5,55	4,52	8,81	25,24	147,98
1131	4,84	23,86	3,47	0,32	1,25	1,25	194,09	191,64	205,52	1,18	0,8	3,93	4,93	4,84	79,71	6,07	NA	NA	0	0	0	23,15	59,28	19,31	0,25	1,64	1,64	303,52	254,58	182,95	0,69	0,61	1,56	2,56	96,4	60,95	37,99	NA	NA	0	61,08	152,96	-2,91	-10,41	-3,14	0,68	1,38	1,39	392,79
1132	17,91	26,27	15,46	0,36	1,02	1,21	314,3	63,94	96,89	18,78	0,32	0,47	1,47	39,69	31,83	84,96	1,1	32267,77	0	18,81	39,7	23,25	35,68	17,83	0,5	1,18	1,45	279,18	63,83	94,42	25,6	0,35	0,53	1,53	43,61	34,85	88,31	1,29	8485,07	0	11,24	25,28	29,66	42,49	20,14	0,25	1,5	1,77	247,21
1133	9,23	15,39	6,34	0,7	2,54	2,74	249,78	164,3	89,3	17,45	0,4	0,66	1,67	71,66	40	28,15	74,2	20860,17	0	42,84	103,58	5,41	6,54	2,96	2,29	8,45	8,66	199,27	138,85	22,53	4,58	0,17	0,21	1,21	96,9	17,12	34,84	119,07	NA	0	35,34	64,62	9,36	13,33	6,46	0,73	3,84	4,09	251,28
1134	12,65	12,7	16,49	221,74	221,74	221,74	474,66	NA	2,12	NA	0	0	1	12,65	0,45	2804,35	NA	NA	0	0	0	7,21	20,25	30,33	0,32	0,36	0,36	1531,88	45,83	975,81	NA	0,64	1,81	2,81	7,21	64,41	13,72	0,46	NA	0	0	0	-8,41	-32,27	-15,53	0,2	0,61	0,61	672,56
1135	21,46	30,79	8,74	1,32	2,9	2,9	148,24	70,42	44,41	NA	0,3	0,43	1,43	55,16	30,29	84,96	5,75	NA	0	13,72	44,11	17,72	32,67	10,56	0,2	2,09	2,09	217,04	186,55	98,26	NA	0,46	0,84	1,84	35,78	45,77	43,6	13,21	NA	0	10,77	37,74	18,08	19,82	9,22	2,21	11,11	11,11	185,67
1136	38,24	44,26	44,07	5,18	6,52	7,34	139,47	75,29	56,47	46,48	0,14	0,16	1,16	38,63	13,61	280,96	NA	NA	0	0,33	0,58	45,21	54,33	40,54	5,72	5,72	6,11	326,37	-0,19	52,74	20,63	0,16	0,2	1,2	45,9	16,34	276,72	NA	NA	0	0,46	0,85	17,43	17,93	59,24	32,45	42,02	42,97	1236,82
1137	-6,65	-33,8	-1,72	0,37	1,12	1,82	94,11	38,17	51,12	36,2	0,8	4,08	5,08	-6,65	80,32	-8,28	NA	NA	0	0	0	29,95	75,2	8,83	1,61	2,73	3,03	107,36	38,92	35,04	10,58	0,6	1,51	2,51	166,03	60,18	49,76	NA	9300,13	0	40,14	79,59	0	0	NA	1,5	2,54	2,92	170,27
1138	4,05	8,08	20,47	0,04	1,52	1,52	1838,87	1346,86	906,39	NA	0,5	1	2	4,05	49,88	8,12	3	NA	0	0	0	10,58	12,15	NA	0,31	5,12	5,12	973,42	595,69	123,88	NA	0,13	0,15	1,15	10,58	12,93	81,85	3,42	NA	0	0	0	18,71	19,11	29,94	5,42	27,08	27,08	582,56
1139	24,66	79,49	14,56	0,28	1,19	1,22	214,87	132,15	144,54	3,78	0,69	2,22	3,22	62,16	68,98	53,84	1,87	20177,5	0	22,13	47,72	-186,36	180,65	-58,45	0,05	0,44	0,47	114,16	83,35	214,99	5,31	2,03	-1,97	-0,97	30,8	203,16	-75,26	-9,2	NA	0	68,11	147,11	6,35	-10,93	2,02	0,13	1,07	1,09	116,02
1140	-24,78	-1134,05	-9,04	0,05	0,18	0,92	132,78	15,55	112,01	83,71	0,98	44,63	45,77	-22,04	97,82	-22,68	0,67	1415,33	0	1	113,26	-1,61	-348,36	-0,54	0,01	0,06	0,91	122,67	6,11	112,08	95,28	0,99	215,88	216,98	3	99,49	3,17	0,5	NA	0	1,15	28,75	1,42	83,12	0,76	0,03	0,08	0,85	194,22
1141	6,61	60,73	53,24	0,15	0,24	0,24	1603,29	202,19	2079,63	NA	0,89	8,19	9,19	9,49	89,12	7,43	0,34	13494	0	23,24	25,01	4,28	60,78	NA	0,03	0,12	0,12	2808,53	141,94	1437,08	NA	0,93	13,21	14,21	9,24	92,96	4,82	0,48	NA	30,73	26,59	30,75	0,23	8,55	NA	0,04	0,09	0,09	1836,35
1142	11,03	22,05	24,23	46,07	67,73	165,47	799,5	51,07	1,81	233,56	0,5	1	2	11,03	49,98	22,07	0,99	NA	0,07	0	0	13,18	24,19	18,43	7,25	7,71	13,16	508,88	10,33	21,9	121,14	0,45	0,83	1,83	21,67	45,5	28,98	1,3	NA	0,07	11,87	31,95	21,28	24,76	27,55	1,55	1,55	3,59	471,17
1143	30,47	88,44	17,56	0,28	1,53	1,53	100,28	170,03	135,83	NA	0,66	1,9	2,9	30,52	65,55	46,49	NA	NA	0	0,03	0,12	8,92	26,71	NA	0,36	1,5	1,5	320,91	241,82	211,34	NA	0,67	2	3	8,92	66,62	13,39	NA	NA	0	0	0	27,84	35,52	NA	1,43	4,62	4,62	198,06
1144	14,65	26,89	7,32	0,99	2,63	3	181,8	77,5	47,31	17,56	0,46	0,83	1,83	27,85	45,5	50,24	3,52	NA	0	6,59	32,36	11,89	25,07	6,33	0,63	2,03	2,29	193,9	93,87	66,82	16,9	0,53	1,11	2,11	33,99	52,57	41,4	3,2	NA	0	11,77	49,53	12	23,14	6,2	0,76	2,06	2,28	188,12
1145	0	0	NA	NA	NA	NA	NA	NA	NA	NA	0,05	0,05	1,05	0	4,67	0	NA	NA	0	NA	NA	12,13	13,24	NA	20,74	22,56	22,56	782,79	62,62	34,31	NA	0,08	0,09	1,09	12,13	8,33	145,68	NA	NA	0	0	0	15,05	16,53	8,42	15,11	17,47	17,47	203,6
1146	-0,51	-1,19	-0,42	0,01	0,51	1,25	300,21	54,18	48,43	90,51	0,57	1,32	2,32	27,19	56,87	8,62	1,13	18227,03	31,2	22,84	83,13	1,36	3,27	1,15	0,01	0,55	1,19	306,31	58,67	52,4	82,33	0,58	1,4	2,4	28,26	58,32	11,74	1,14	10634,94	34,16	15,57	51,94	1	2,57	0,97	0	0,41	0,93	353,37
1147	3,8	37,87	1,21	0,07	1,01	1,01	116,08	63,51	67,63	NA	0,9	8,97	9,97	128,07	89,97	12,15	0,86	19786,83	0	39,63	91,16	16,37	67,86	6,13	0,16	0,91	0,91	136,18	62,35	77,09	0,07	0,76	3,14	4,14	124,52	75,87	32,98	0,74	NA	12,94	40,46	78,54	16,74	44,17	5,97	0,32	1,44	1,44	129,69
1148	5,62	15,61	5,19	0,94	1,39	1,59	335,81	94,33	207,66	41,09	0,64	1,78	2,78	31,97	63,97	12,36	NA	24790,33	0	24,3	74,15	-0,05	-0,15	-0,05	0,76	1,07	1,5	326,22	65,52	210,27	89,05	0,66	1,96	2,96	25,09	66,23	-0,08	13,46	NA	0	22,54	93,43	12,11	29,95	7,18	0,81	1,35	1,69	216,01
1149	13,86	35,22	8	0,69	0,82	1	210,14	17,37	91,88	22,03	0,61	1,54	2,54	35,96	60,63	29,56	1	12514,89	16,21	12,76	52,81	2,52	8,29	1,39	0,5	0,79	0,91	201,48	38,98	29,39	17,19	0,7	2,3	3,3	26,46	69,65	11,26	0,83	NA	54,42	9,56	48,19	2,55	7,25	1,06	0,29	0,71	0,95	151,64
1150	10,91	19,18	17,41	0,94	3,31	3,33	580,92	135,26	57,05	1,22	0,32	0,57	1,76	14,18	43,14	80,65	1,19	52689,33	12,62	5,23	14,45	11	13,77	15,02	1,11	3,06	3,06	497,14	121,37	20,38	NA	0,2	0,25	1,25	15,84	20,13	151,14	1,42	NA	8,52	6,62	18,43	3,67	4,38	4,24	2,77	4,83	4,83	420,81
1151	6,81	194,54	2,72	0,75	0,94	1	145,5	17,25	92,87	5,52	0,96	27,56	28,56	21,8	96,5	10,31	1,02	7514,08	31,73	5,99	55,23	-3,21	-366,11	-1,02	0,1	0,33	0,58	115,96	25,73	93,23	28,9	0,99	113,16	114,16	18,76	99,12	4,25	0,02	NA	17,58	4,8	45,76	4,16	83,27	1,3	0,07	0,21	0,74	113,48
1152	0,46	3,11	0,36	0,05	0,64	0,84	283,29	109,55	184,68	38,11	0,82	5,48	6,7	12,49	85,08	6,58	0,67	16292,64	1,52	9,36	64,53	-0,25	-1,42	-0,17	0,1	0,57	0,83	250,83	73,36	154,46	40,96	78,8	448,07	5,69	14,77	78,8	6,93	0,69	8423,76	0,87	7,05	47,55	1,31	8,63	0,86	0,09	0,75	0,91	238,43
1153	3,92	17,12	2,6	0,01	0,35	0,65	241,34	19,54	68,18	20,31	77,08	336,31	4,36	18,21	NA	NA	NA	NA	NA	NA	NA	6,68	32,99	4,63	0	0,36	0,58	252,42	19,69	102,87	21,73	79,75	393,83	4,94	22,87	NA	NA	NA	NA	NA	NA	NA	7,92	37,41	4,44	0	0,15	0,24	204,08
1154	0,3	2,16	0,2	0,14	0,5	0,55	241,18	49,76	138,1	7,17	0,73	5,29	7,23	17,59	86,16	8,7	0,41	15835	0	11,45	85,24	0	-0,02	0	0,05	0,53	0,58	195,74	61,57	126,73	6,13	0,78	5,84	7,46	23,2	78,26	9,74	0,4	11281,55	0	9,2	46,12	10,79	53,63	5,83	0,04	0,65	0,65	196,66
1155	3,67	23,86	3,07	0,03	0,49	1,5	304,43	18,8	19	42,73	0,82	5,31	6,49	19,56	84,6	10,45	0,95	19219	21,54	13,29	57,86	0,12	0,84	0,11	0,01	0,18	0,4	327,14	34,43	46,91	44,97	0,83	5,67	6,8	17,56	85,3	5,76	0,47	NA	54,66	15,67	70,12	0,09	0,5	0,07	0,01	0,09	0,26	281,79
1156	24,82	41,03	10,66	0,35	0,84	1,12	156,3	27,07	55,58	15,92	0,4	0,65	1,65	61,71	39,51	102,26	1,04	44174,53	0	15,84	43,06	4,25	8,89	1,92	0,11	0,55	0,92	164,19	28,72	65,89	24,29	0,52	1,09	2,09	47,68	52,15	45,72	0,88	14333,11	0	14,27	46,52	11,56	18,66	4,51	0,55	0,7	1,42	141,92
1157	0,13	0,26	0,15	0,18	0,9	0,99	441,98	157,06	215,75	18,26	0,51	1,06	2,06	75,04	51,48	3,15	0,99	8119,5	0	90,96	133,72	-0,59	-1,26	-0,64	0,22	1	1,07	391,82	152,83	196,62	12,72	0,53	1,13	2,13	67,53	52,98	6,23	1,06	NA	0	73,33	99,63	-2,74	-5,99	-2,52	0,43	1,17	1,23	335,86
1158	18,82	57,06	5,26	0,36	1,44	1,44	101,77	53,99	49,92	NA	0,67	2,03	3,03	130,52	67,01	43,16	1,64	8463,89	0	31,23	73,67	3,81	8,55	0,87	0,14	1,4	1,5	83,08	53,77	42,69	4,38	55,46	124,51	2,25	162,69	55,46	29,34	2,18	NA	0	36,26	87,58	-33,7	-327,4	-7,75	-0,21	0,79	0,97	83,73
1159	68,76	69,15	68,87	114,98	179,27	179,27	364,55	129,3	2,01	NA	0,01	0,01	1,01	68,76	0,56	12327	NA	NA	0	0	0	73,78	83,12	74,39	8,83	8,9	8,9	367,02	2,97	40,78	NA	0,11	0,13	1,13	73,78	11,24	656,69	NA	NA	0	0	0	66,89	68,85	59,34	27,12	35,02	35,02	322,91
1160	5,2	10,17	5,77	0,19	0,52	0,85	404,56	32,91	79,26	32,64	0,49	0,96	1,96	16,62	48,89	32,9	0,96	25905,53	6,09	12,7	36,19	9,31	17,25	10,62	0,32	1,06	1,77	415,18	34,2	41,47	33,05	0,46	0,85	1,85	18,86	46,01	45,28	1,12	NA	1,18	7,63	21,47	7,52	13,06	8,67	1,82	4,54	6,18	419,8
1161	4,33	401,77	3,85	0,26	0,95	0,96	323,63	220,04	316,62	3,19	0,99	91,72	92,72	4,33	98,92	5,39	0,24	NA	0	0	0	1,46	27,22	6,96	0,63	0,86	0,9	1733,93	380,85	1622,88	61,1	0,95	17,64	18,64	1,46	94,64	2,72	0,36	NA	0	0	0	4,32	46,28	23,39	0,9	0,96	1	1968,85
1162	-9,72	48,42	-17,38	0,01	0,28	0,39	651,02	86,66	229,72	75,53	1,17	-5,81	-4,98	4,18	120,07	-2,42	-0,34	20385,27	69,42	24,85	78,83	27,93	503,04	25,35	0,15	0,58	0,77	330,35	75,48	286,01	54,44	0,94	17,01	18,01	48,91	94,45	36,05	0,19	8934,56	0,05	13,63	42,93	12,77	73,67	11,29	0,26	0,8	0,99	321,97
1163	-0,03	-0,08	-0,02	0,04	1,68	1,81	283,03	150,33	81,96	11,95	0,49	1,47	3,01	11,12	66,74	11,61	1,21	25539	14,26	8,67	77,91	5,61	12,91	3,55	0,24	1,71	1,88	230,49	105,65	59,02	11,93	0,39	0,89	2,3	19,76	38,65	28,74	1,23	14617,35	12,02	5,65	38,97	0,93	2,06	0,56	0,02	1,53	1,71	219
1164	1,71	3,96	3,18	0	0,52	1,1	677,9	86,88	63,13	97,04	0,51	1,18	2,32	15,05	56,9	23,41	0,94	29189,48	34,22	24,85	53,58	3,98	10,76	7,5	0	0,51	0,82	685,59	123,48	67,55	75,06	53,65	144,93	2,7	16,12	53,65	22,29	0,77	12050,38	38,91	16,15	33,55	5,6	14,57	9,34	0,02	0,46	0,86	606,45
1165	-3,81	-10,5	-1	0,81	1,39	1,39	95,57	34,95	59,86	NA	0,64	1,76	2,76	17,93	63,74	13,53	3,48	14488	0	5,71	57,09	10,21	27,02	3,42	0,83	1,24	1,24	122,03	30,3	72,33	NA	0,62	1,65	2,65	27,26	62,23	28,78	1,62	NA	0	4,01	31,07	1,69	21,07	3,09	0,49	0,55	0,55	665,7
1166	-10,22	-29,18	-7,53	0,34	1,4	11,28	268,01	23,37	21,98	220,3	0,65	1,86	2,86	5,64	64,98	-4,64	5,79	5840,5	0	11,68	114	-0,23	-0,64	-0,15	4,95	7,54	29,23	240,7	18,75	7,25	157,36	0,64	1,76	2,76	9,28	63,76	8,76	3,75	NA	0	4,48	54,7	-2,06	-5,84	-1,26	4,94	6,82	25,92	221,51
1167	0,36	0,61	0,17	0,18	0,96	1,36	177,86	28,89	48,74	19,34	41,9	72,1	1,72	5,18	NA	NA	NA	NA	NA	NA	NA	-3,29	-5,72	-1,83	0,05	0,79	1,18	202,28	21,28	52,36	20,34	42,52	73,98	1,74	1,84	NA	NA	NA	NA	NA	NA	NA	8,26	13,33	5,45	0,28	0,88	1,26	240,25
1168	-6,52	-19,63	-7,63	0,04	0,41	1,07	425,96	59,81	167,96	112,71	0,65	1,97	3,01	21,79	66,77	-4,75	1	12163,89	23,96	33,14	124,87	-7,46	-24,04	-8,11	0,02	0,15	0,54	395,88	31,95	152,52	100,21	0,67	2,15	3,22	21,98	66,83	-2,18	0,48	10691,73	26,72	22,11	69,78	-2,61	-7,42	-3,07	0,07	0,26	0,64	427,57
1169	39,98	96,35	15,92	0,67	1,96	1,96	110,69	94,28	73	0	0,59	1,41	2,41	39,98	58,51	68,33	NA	NA	0	0	0	63,15	92,78	NA	2,01	3,26	3,26	91,38	34,73	27,72	NA	0,32	0,47	1,47	63,15	31,93	197,76	NA	NA	0	0	0	34,17	63,81	NA	0,45	2,29	2,29	87,89
1170	2,82	6,33	1,02	0,55	1,63	2,11	131,49	39,1	36,45	18,03	0,55	1,25	2,25	64,82	55,49	17,74	1,77	11250,67	26,53	22,4	63,23	10,28	19,89	NA	1,58	2,06	2,15	118,52	23,38	48,71	4,7	48,31	93,47	1,93	74,3	48,31	28,43	5,55	NA	6,13	16,01	40,98	14,01	26,63	5,78	1,14	2	2,03	150,27
1171	-3,39	-12,32	-1,36	0,03	0,7	1,28	145,91	65,17	66,39	56,98	0,72	2,63	3,63	46,1	72,47	0,88	2,51	22146,5	26,6	19,84	97,07	-2,86	-12,09	-1,22	0,03	0,56	1,1	155,62	63,14	84,63	63,5	0,76	3,22	4,22	38,75	76,31	-3,75	1,54	NA	21,65	12,94	71,08	1,6	5,31	0,53	0,03	0,76	1,22	119,25
1172	52,93	59,41	31,4	10,31	10,31	10,31	215,9	NA	20,66	NA	0,11	0,12	1,12	96,37	10,91	485,37	NA	NA	0	25,76	37,45	32,7	35,74	17,82	10,15	11,85	11,85	198,38	25,36	14,9	NA	0,08	0,09	1,09	62,03	8,5	430,22	9,17	NA	0	15,98	29,68	20,38	20,95	16,01	35,47	39,11	39,11	286,04
1173	-2,82	-8,99	-1,81	0,57	1,68	1,74	233,89	71,8	64,78	3,78	0,64	2,03	3,19	26,84	68,64	22,88	1,3	19849,78	0	19,06	62,04	8,26	20,06	4,35	0,79	1,9	1,93	191,53	63,62	57,04	1,19	0,55	1,34	2,43	39,96	55,26	40,71	1,56	8898,78	0	11,84	37,31	17,24	36,32	8,03	0,39	1,8	1,82	169,46
1174	-4,8	-24,69	-3,6	1,96	2,39	2,39	129,25	49,31	113,12	NA	0,81	4,15	5,15	-4,8	80,57	-5,95	NA	NA	0	0	0	-25,03	-705,22	-11,21	1,59	2,54	2,54	162,97	59,88	63,57	NA	0,96	27,18	28,18	-25,03	96,45	-25,95	NA	NA	0	0	0	21,87	88,73	16,21	1,08	3,25	3,25	269,74
1175	10,19	38,87	2,42	0,32	1,24	1,24	86,32	57,88	62,7	NA	0,74	2,82	3,82	104,8	73,79	18,65	3,07	6233,94	0	22,44	81,89	2,39	12,02	NA	0,17	1,21	1,21	121,52	99,84	96,23	NA	80,07	401,75	5,02	81,57	80,07	5,98	5,87	NA	0	20,05	67,49	10,56	28,17	4,71	0,07	1,58	1,58	162,35
1176	0,97	2,05	0,71	0,64	1,27	1,27	267,16	72,28	114,56	0,86	0,52	1,1	2,11	41,22	52,53	5,64	1,25	34605,2	0	29,54	80,92	0,92	1,78	0,75	1,14	1,38	1,39	296	26,18	111,99	1,08	0,48	0,93	1,93	40,41	48,01	4,14	1,3	NA	0	25,99	70,46	6,6	12,64	5,61	1,27	1,48	1,51	309,45
1177	0,82	1,66	4,38	0,09	0,09	0,09	1950,58	1,07	978,49	NA	0,51	1,03	2,03	0,82	50,83	28,42	0,52	NA	0	0	0	-54,54	-612,27	-146,33	0,06	0,12	0,12	976,61	59,88	878,04	NA	0,91	10,23	11,23	-54,54	91,09	29,45	0,1	NA	0	0	0	-31,01	227,13	NA	0,11	0,18	0,18	501,23
1178	-2,49	-418,06	-2,19	0,08	0,4	0,52	321,28	94,95	295,21	35,23	0,96	161,51	168,14	31,25	99,41	2,49	0,02	NA	0	29,78	90,45	-8,39	-147,23	-5,82	0,03	0,49	0,56	252,5	96,67	210,43	14,29	0,91	16,05	17,56	42,86	91,39	-2,67	0,11	NA	0	25,43	77,91	-5,33	-376,75	-2,72	0,15	0,51	0,56	185,73
1179	0,97	6,41	0,3	0,05	0,66	0,66	111,49	45,98	62,58	NA	0,85	5,6	6,6	156,9	84,86	16,72	0,47	15813,71	12,28	47,76	89,27	5,57	19,71	NA	0,13	1,11	1,11	109,2	60,87	34,11	0	0,72	2,54	3,54	123,26	71,76	22,6	0,94	NA	25,9	25,74	67,02	-10,17	-118,06	-4,4	0,06	0,49	0,49	157,33
1180	22,44	22,6	7,21	146,23	146,23	146,23	117,02	NA	0,79	NA	0,01	0,01	1,01	33,01	0,68	3281,82	NA	3471	0	3,4	19,59	-1,51	-1,51	-30,45	22,8	24,23	24,23	7346,54	15,61	10,88	NA	0	0	1	-1,28	0,15	1220,37	1,04	NA	0	4,52	9,14	-2,61	-2,61	-97,88	15,94	15,94	15,94	13664,16
1181	0,26	0,26	0,54	70,2	76,95	76,95	355,23	66,84	9,89	NA	1,3	1,32	1,01	0,26	1,3	19,7	NA	NA	0	0	0	22,63	24,53	21,26	11,96	12,9	12,9	341,96	24,66	26,21	NA	7,75	8,4	1,08	22,63	7,75	291,94	NA	NA	0	0	0	14,63	15,73	11,15	12,61	14,25	14,25	277,36
1182	0,89	0,89	0,55	149,38	149,38	149,38	111,52	NA	1,48	NA	0,01	0,01	1,01	0,89	0,67	132,35	NA	NA	0	0	0	351,87	22,99	NA	-0,07	-0,07	-0,07	6,79	NA	-96,13	NA	-14,31	-0,93	0,07	351,87	-1430,61	-24,6	NA	NA	0	0	0	67,8	22,47	NA	-0,5	-0,5	-0,5	40,9
1183	13,29	25,41	5	0,02	1,96	2,11	136,94	89,68	48,13	7,01	0,48	0,91	1,91	120,49	47,68	41,3	2,33	NA	0,01	40,33	81,17	11,76	21,7	4,1	0,01	2,03	2,13	126,99	84,89	43,64	4,44	0,46	0,85	1,85	127,25	45,82	39,71	2,28	20451,38	0	40,29	82,01	16,81	31,21	7,07	1,32	2,62	2,71	153,01
1184	15,69	95,97	8,48	0,17	0,61	1,12	196,75	70,55	161,14	83,66	0,84	5,11	6,12	25,87	83,65	21,31	2,45	62773	0	5,5	30,41	34,54	97,71	9,86	0,38	1,32	1,55	103,94	43,22	45,93	10,61	0,65	1,83	2,83	46,67	64,65	59,79	1,16	NA	0	3,46	19,3	4,51	74,87	1,24	0,09	0,82	0,83	100,24
1185	-17,74	-61,59	-21,69	0,16	0,34	0,57	445,14	46,17	302,11	73,24	0,71	2,47	3,47	-4	71,2	-14,77	0,48	9658,54	0	16,8	224,08	-4,33	-24,43	-3,68	0,04	0,3	0,54	309,35	58,18	240,74	57,9	0,82	4,64	5,64	10,12	82,28	5,64	0,31	13136,91	0	8,87	51,97	-1,01	-1,44	-0,71	0,76	1,5	2,15	255,59
1186	0,39	8,25	0,34	0,02	0,32	0,8	318,86	67,03	212,08	110,04	0,95	20,02	21,02	8,65	95,24	5,43	0,65	7266,5	4,57	7,23	63,53	1,27	20,99	0,66	0,02	0,26	0,56	189,05	37,05	140,31	44,54	0,94	15,56	16,56	45,69	93,96	13,24	0,56	NA	5,51	16,79	54,04	-0,38	-10,54	-0,27	0,14	0,55	0,9	257,05
1187	5,53	87,74	2,53	0,31	0,81	0,81	166,38	76,72	153,95	NA	0,94	14,88	15,88	16,28	93,7	22,91	0,26	10163,67	0	4,91	31,13	7,8	50,75	2,66	0,37	0,75	0,75	124,13	38,67	103,47	0	0,85	5,51	6,51	40,21	84,64	33,63	0,41	4193,5	0	7,78	34,11	16,83	58	8,53	0,38	0,52	0,57	184,46
1188	0	0	NA	26	26	26	NA	NA	NA	NA	0,04	0,04	1,04	0	3,85	0	NA	NA	0	NA	NA	36,02	40,8	35,55	8,53	8,53	8,53	359,31	NA	41,67	NA	0,12	0,13	1,13	36,02	11,73	307,13	NA	NA	0	0	0	22,29	28,89	19,85	4,38	4,38	4,38	324,2
1189	0	0	NA	75,18	76,18	76,18	NA	NA	NA	NA	0,01	0,01	1,01	0	1,31	0	NA	NA	0	NA	0	1,42	58,48	0,76	0,1	0,1	1,13	195,6	0,51	171,7	175,95	97,58	4032,01	41,32	1,42	97,58	1,45	NA	NA	0	0	0	10,93	11,54	0,52	1,23	2	18,98	17,25
1190	0,02	0,02	0,02	NA	NA	NA	117,21	NA	NA	NA	NA	NA	1	0,02	0	NA	NA	NA	0	0	0	19,52	21,07	17,68	13,54	13,54	13,54	329,68	NA	24,07	NA	0,07	0,08	1,08	22,37	7,38	264,36	NA	NA	0	2,58	9,23	8,03	10,68	5,23	4,02	4,02	4,02	237,08
1191	-25,87	-27,96	-15,07	13,36	13,39	13,39	212,1	0,46	15,67	NA	7,47	8,07	1,08	-25,87	7,47	-346,28	NA	NA	0	0	0	16,67	19,79	23,67	7,43	7,94	9,31	516,83	28,21	54,87	75,19	15,76	18,71	1,19	29,87	15,76	105,78	NA	NA	0	18,75	37,22	11,44	11,72	13,41	36,77	46,04	46,33	426,71
1192	1,27	3,18	0,71	0,88	1,44	1,9	203,39	39,12	69,6	32,24	0,47	1,17	2,5	74,21	59,98	13,38	1,28	8943,2	0	40,75	114,11	0,03	0,09	0,02	0,59	1,47	1,88	207,14	61,81	70,69	29,34	61,71	161,14	2,61	75,79	61,71	0,05	1,69	NA	0	43,11	129,72	-0,08	-0,19	-0,04	0,83	1,43	1,99	184,08
1193	0,28	4,35	0,31	0,08	0,21	0,38	412,05	40,16	313,37	54,28	93,65	1475,76	15,76	7,18	93,65	2,87	0,29	9063,53	16	5,42	44,47	-1,31	-26,34	-1,33	0,11	0,24	0,38	370,87	23,95	241,42	38,21	95,03	1913,83	20,14	6,66	95,03	2,61	0,4	9728,46	29,01	5,66	48,72	3,02	38,44	2,8	0,13	0,56	0,93	338,32
1194	25,44	27,86	31,84	8,76	11,51	11,51	455,5	107,46	39,15	NA	0,09	0,1	1,1	25,44	8,69	679,18	NA	NA	0	0	0	41,04	46,74	NA	5,17	8,2	8,2	632,33	231,44	76,25	NA	0,12	0,14	1,14	41,04	12,19	336,62	NA	NA	0	0	0	33,66	33,97	NA	77,07	107,56	107,56	769,56
1195	10,59	12,91	5,31	0,67	2,86	5,05	182,67	57,9	26,45	58,57	0,18	0,22	1,22	83,29	18,01	89,36	3,3	17103,95	0	36,48	82,63	11,29	14,66	5,87	0,39	2,63	4,25	189,12	74,64	33,33	53,87	0,23	0,3	1,3	76,49	22,96	73,39	3,41	10228,76	0	24,03	55,01	4,15	4,99	2,33	1,24	2,56	5,68	203,92
1196	-3,45	-5,32	-4,83	0,27	0,68	1,06	509,37	60,07	165,93	64,49	0,35	0,54	1,54	38,94	35,06	35,2	1,01	17779,29	0	59,32	77,14	9,92	11,54	8,33	0,79	2,23	2,43	305,61	43,61	34,34	6,98	0,14	0,16	1,16	63,48	14,01	112,37	1,19	NA	0	44,97	76,11	-0,78	-0,87	-0,77	1,06	2,64	3,01	359,22
1197	17,26	41,84	10,64	0,78	1,22	1,22	224,42	54,24	122,45	NA	0,59	1,42	2,42	57,96	58,76	36,35	1,29	28476,5	0	25,1	55,12	14,04	27,72	8,28	1,77	2,49	2,49	214,73	47,46	65,83	NA	0,49	0,97	1,97	50,18	49,33	65,76	3,04	NA	0	15,27	31,84	16,81	25,53	10,71	1,36	2,78	2,78	231,83
1198	-8,76	-30,24	-6,52	0,01	0,21	0,25	271,26	37,76	177,13	6,7	0,71	2,45	3,45	9,29	71,05	4,15	0,37	8770,67	4,77	13,44	77,65	-0,07	-0,29	-0,05	0,06	0,44	0,45	253,59	71,49	183,15	2,76	0,76	3,25	4,25	24,1	76,47	13,94	0,38	NA	2,91	12	45,35	4,23	14,09	2,63	0,22	0,39	0,41	226,35
1199	47,96	56,86	53,74	0,2	4,48	5,54	296,94	270,24	63,16	67,91	0,16	0,19	1,19	47,96	15,66	306,33	6,53	NA	0	0	0	1,74	7,41	4,98	0,04	0,25	0,3	1043,48	124,62	581,7	28,49	0,77	3,27	4,27	1,74	76,58	8,46	0,28	NA	0	0	0	2,92	17,7	11,4	0,05	0,15	0,18	1418,84
1200	-21,9	11122,03	-3,4	0,27	0,73	0,74	56,53	19,22	41,97	0,65	1	-508,2	-507,81	39,25	100,2	-18,23	0,51	6797	0	9,5	134,78	18,09	100,41	5,09	0,07	0,76	0,76	102,33	40,44	59,07	0	0,82	4,55	5,55	62,58	81,98	29,74	0,43	NA	0	9,19	43,53	-4,62	-36,27	-1,55	0,02	0,97	1,01	122,21
1201	9,44	14,54	4,17	0,58	1,31	2,49	160,68	32,03	43,85	52,63	0,35	0,54	1,54	56,11	35,12	50,09	2,27	25141,78	0	20,61	72,31	2,86	4,17	1,49	0,2	0,85	2,48	189,6	34,98	54,13	88,2	31,36	45,69	1,46	50,52	31,36	33,42	2,47	12530,35	0	17,44	58,87	9,43	13,55	4,41	0,6	0,96	2,49	170,61
1202	35,44	49,74	11,25	1,38	1,98	3,04	115,59	19,44	32,22	34,6	0,29	0,4	1,4	58,38	28,76	133,28	5,13	25755,61	0	7,29	33,81	35,19	40,31	11,31	4,27	5,06	7,28	117,03	11,16	14,22	31,52	12,66	14,5	1,15	47,3	12,66	300,34	8,44	NA	0	2,69	13,74	23,84	32,25	11,4	1,72	2,52	3,57	174,13
1203	2,89	16,17	0,6	0,03	0,51	0,86	76,08	28,54	56,37	20,41	0,82	4,59	5,59	69,32	82,11	10,92	0,62	10150,9	4,87	13,88	81,79	7,4	31,42	1,42	0,13	0,5	0,95	69,8	18,83	48	21,94	0,76	3,24	4,24	87,64	76,37	18,16	0,84	NA	3,35	11,42	58,47	16,04	48,08	2,72	0,12	0,5	1,05	61,79
1204	0,1	0,2	0,08	1,99	2,03	2,04	297,1	5,4	133,04	0,58	0,51	1,03	2,03	28,83	50,85	0,19	NA	NA	0	16,78	83,72	-16,73	-30,39	-7,82	1,22	2,11	2,12	170,21	53,65	60,26	0,69	0,45	0,82	1,82	27,39	44,95	-28,14	2,43	NA	0	14,85	84,3	7,31	13,31	2,44	1,37	2,17	2,18	121,67
1205	1,37	2,93	2,81	0,08	1,43	1,79	749,52	450,87	47,12	122,31	0,5	1,07	2,14	6,27	53,33	10,72	2,5	30676,07	38,66	10,09	75,29	1,33	2,23	1,32	0,27	1,66	2,12	362,62	141,15	53,14	47,32	0,37	0,62	1,68	7,17	36,76	14,57	1,72	20979,91	14,29	4,27	37,85	0,47	1,18	1,01	0,02	0,56	1,31	787,11
1206	19,16	39,25	22,26	0,15	0,33	1,24	422,83	35,24	202,44	186,61	0,51	1,05	2,05	38,93	51,17	54,22	1,28	47265,14	0	22,96	37,8	10,52	33,3	16,69	0,16	0,51	1,35	577,6	76,97	218,55	183,58	0,62	1,95	3,17	25,74	61,7	26,45	1,14	12142,71	21,97	17,43	32,72	11,79	31,84	15,17	0,21	0,32	1,24	468,37
1207	-1,3	309,94	-2,85	0,04	0,62	1	797,74	464,16	788,51	300,09	1	-239,64	-238,68	14,45	100,42	0,84	NA	2598,21	0	34,52	95,66	-11,21	96,08	-15,41	0	0,5	0,88	500,46	277,3	534,57	207,83	1,12	-9,57	-8,57	7,03	111,67	-9,8	-6,29	NA	3,21	25,08	256,45	0,96	-7,96	1,83	0,03	0,44	0,89	694,21
1208	14,92	28,06	8,36	0,27	1,43	1,44	204,1	96,46	58,86	1,48	0,47	0,88	1,88	26,09	46,84	43,91	1,33	40118,5	12	6,26	28,39	13,7	18,91	5,96	0,76	2,2	2,2	158,43	51,23	25,79	0,09	0,28	0,38	1,38	30,07	27,55	72,42	1,55	NA	6,28	5,08	27,65	13,62	33,3	5,04	0,04	0,86	0,9	134,69
1209	2,59	82,01	12,15	-1,56	-2,3	-4,89	1708,05	55,67	-75,14	194,71	0,97	30,67	31,67	2,59	96,84	30,97	0,04	NA	0	0	0	12,96	84,02	135,75	1,88	2,88	3,73	3813,17	564,16	563,44	475,06	0,85	5,48	6,48	12,96	84,58	35,73	0,35	NA	0	0	0	9,71	42,39	92,77	0,83	1,12	1,78	3476,36
1210	5,41	19,14	2,35	0,14	1,01	1,35	157,92	86	81,74	33,41	0,7	2,49	3,54	19,32	71,72	14,42	2,41	12192	17,89	6,03	47,14	22,12	71,46	9,58	0,2	0,75	0,9	157,54	57,05	104,75	16,15	0,69	2,23	3,23	43,79	69,17	43,82	0,82	NA	1,49	6,64	24,65	38,03	60,8	16,98	-0,21	1,79	1,99	162,53
1211	-2,36	-8,93	-10,46	NA	NA	NA	558,32	360	NA	0,93	NA	NA	3,78	-2,36	0	NA	NA	NA	0	0	0	19,31	52,83	7,41	0,49	0,55	0,55	139,8	5,14	87,73	0,05	0,63	1,74	2,74	19,31	63,45	60,95	0,56	NA	0	0	0	3,36	8,23	1,91	0,37	0,93	0,93	207,05
1212	6,82	7,1	2,38	5,25	25,92	25,92	43,64	100,21	4,85	NA	0,04	0,04	1,04	10,7	3,88	176,04	NA	314	0	1,35	34,55	17,5	44,48	9,55	0,34	1,66	1,66	198,63	156,17	118,57	NA	60,66	154,17	2,54	28,26	60,66	28,85	NA	NA	0	5,87	190,57	9,52	16,14	4,79	0,83	2,46	2,46	183,06
1213	-0,42	-0,42	NA	NA	NA	NA	NA	NA	NA	NA	NA	NA	1	-0,42	0	NA	NA	NA	0	NA	0	-11,48	-12,72	NA	10,2	10,2	10,2	NA	NA	NA	NA	0,1	0,11	1,11	-11,48	9,8	-117,08	NA	NA	0	NA	NA	-1,28	-273,06	NA	0,49	1	1	NA
1214	-4,64	105,02	-1,49	0,14	0,57	0,64	116,85	33,38	98,5	6,98	1,04	-23,63	-22,63	21,79	104,42	-2,75	-0,19	18115,38	0	8,48	78,71	5,41	289,21	1,97	0,1	0,62	0,76	132,71	49,76	110,83	15,07	98,13	5246,63	53,47	34,11	98,13	7,98	0,07	10201,85	0	7,33	52,82	10,27	98,22	2,75	0,01	0,91	1,14	97,29
1215	9,84	11,17	10,75	2,4	4,52	6,69	397,78	80,44	37,97	83,6	0,12	0,13	1,14	28,16	11,94	123,26	2,57	34640,02	0	20,02	50,83	11,22	12,79	10,78	2,62	4,69	6,67	349,45	71,25	34,48	68,3	0,12	0,14	1,14	30,6	12,13	128,36	2,66	13603,99	0	13,6	37,15	11,36	13,16	11,32	2,52	4,76	6,53	362,89
1216	27,49	38,24	9,71	2,81	4,15	4,76	128,64	32,63	24,46	15,15	0,28	0,39	1,39	121,95	28,11	120,73	9,26	17205,5	0	33,38	67,51	20,45	30,57	10,78	3,64	4,87	5,29	191,86	35,01	28,46	11,87	0,33	0,49	1,49	86,35	33,1	81,85	3,95	NA	0	24,69	46,57	14,01	18,35	8,05	5,02	6,35	6,86	209,11
1217	0,39	6,21	0,62	0,31	0,55	0,94	577,1	77,75	319,48	127,16	0,89	14,14	15,88	7,85	93,7	5	0,84	-651,75	0	11,83	-663,09	0,26	3,92	0,25	0,03	0,34	0,86	347,13	73,46	217,6	123,54	89,63	1362,18	15,2	10,61	89,63	13,89	0,67	NA	5,98	7,26	43,1	0,83	6,64	0,31	0,2	0,57	1,05	135,85
1218	-60,01	262,39	-9,48	0,06	0,23	0,23	45,36	11,42	67,98	NA	1,21	-5,28	-4,37	127,71	122,87	-49,74	-0,3	3723,6	0	29,67	135,74	-21,3	73,4	-7,93	0,02	0,08	0,08	135,48	10,58	166,64	NA	1,28	-4,4	-3,45	71,25	127,7	-3,57	-0,32	3964,71	0	25,89	67,57	0,66	1,13	0,42	0,36	0,61	0,61	232,62
1219	-20,56	-27,62	-66,04	0,97	3,07	3,15	581,22	613,22	292,15	23,09	0,26	0,34	1,34	-13,07	25,56	-74,54	3,67	NA	0	24,06	-65,11	11,95	14,87	7,78	1,36	3,97	4,04	236,9	118,15	45,14	2,95	0,2	0,24	1,24	55,65	19,62	80,37	3,64	NA	0	20,78	51,56	-3,94	-5,97	-2,46	0,45	2,2	2,32	227,6
1220	0,21	100	1,36	0	0,57	1	1279,52	1351,76	2357,29	1019,35	1	481,04	482,04	0,21	99,79	0,47	NA	NA	0	0	0	0,76	67,45	0,79	0	0,71	0,86	379,81	251,2	357,99	56,63	0,99	88,32	89,32	13,1	98,88	3,3	0,24	NA	0	9,09	77,65	0,42	0,89	0,36	0,01	1,64	1,76	309,61
1221	0,56	7,43	0,51	0,72	1,5	1,75	330,32	55,08	60,78	19,75	0,93	12,34	13,34	9,96	92,5	5,71	1,31	14409	52,42	8,53	34,72	-8,84	217,51	-7,46	0,53	0,96	1,2	306,96	51,45	77,26	28,57	104,07	-2559,52	-24,6	3,3	104,07	6,3	1,06	NA	55,94	10,24	40,89	-0,88	22,44	-0,82	0,86	1,11	1,32	339,71
1222	0,64	3,45	0,37	0,09	1,58	1,58	212,91	146,34	98,14	NA	0,82	4,41	5,41	20,41	81,51	8,9	2	9071,92	12,15	11,56	71,07	0,22	0,82	0,12	0,32	1,36	1,36	205,91	106,94	103,65	NA	0,73	2,74	3,74	21,08	73,25	9,98	1,57	NA	9,7	7,57	47,13	0,28	1,33	0,15	0,12	1,13	1,14	192,47
1223	NA	32,46	-106,33	NA	0	NA	NA	NA	1179,33	NA	NA	-1	0	NA	NA	-32,46	NA	-1366	NA	43,37	-72,25	16,18	74,54	NA	0,41	1,09	1,09	92,02	48,45	71,25	NA	0,78	3,61	4,61	22,05	78,29	21,46	1,53	NA	0	1,1	17,03	16,61	35,41	NA	0,08	1,59	1,6	63,5
1224	14,81	23,07	6,99	1,13	2,3	2,76	171,93	58,89	50,22	23,65	0,36	0,56	1,56	141,62	35,81	67,14	3,59	22469,89	0	59,9	82,52	26,84	43,58	14,42	1,4	2,73	2,92	195,58	65,16	49,11	9,2	0,38	0,62	1,62	124,09	38,3	88,69	2,74	NA	0	37,97	50,46	32,69	48,45	16,52	1,41	2,66	2,86	183,91
1225	78,66	164,83	66,39	0,9	1,36	1,36	307,21	72,92	158,83	NA	0,52	1,1	2,1	78,66	52,28	172,96	1,66	NA	0	0	0	43,01	62,91	57,81	2,7	3,09	3,09	489,29	59,91	153,07	NA	0,32	0,46	1,46	43,01	31,63	152,03	31,47	NA	0	0	0	81,03	90,4	64,48	6,42	8,38	8,38	289,65
1226	1,37	79,24	18,08	0,02	0,37	0,37	4799,77	215,59	228,18	NA	0,98	56,78	57,78	1,37	98,27	2,18	0,92	NA	93,46	0	0	7,39	94,61	NA	0,24	0,4	0,4	1627,16	41,42	132,25	NA	0,92	11,79	12,79	7,39	92,18	10,58	0,9	NA	83,96	0	0	8,1	94,59	NA	0,24	0,34	0,34	1561,17
1227	0,39	1,03	NA	1,49	1,49	1,61	NA	NA	NA	NA	0,62	1,64	2,64	1,41	62,12	0,63	NA	NA	0	NA	62,39	39,63	75,76	11,37	1,42	1,54	2,1	104,47	5,96	49,27	27,3	0,48	0,91	1,91	44,4	47,69	83,11	NA	NA	0	1,37	8,5	4,95	30,97	8	0,1	0,13	0,57	587,62
1228	9,22	38,45	8,44	1,73	2,23	3,2	332,94	35,18	69,22	66,81	0,76	3,17	4,17	9,22	76,01	14,35	0,73	NA	0	0	0	12,22	34,59	11,49	1,62	2,42	4,6	342,14	41,71	52	112,9	0,65	1,83	2,83	13,58	64,67	18,9	1,2	NA	0	1,27	10,32	-5,24	-24,56	-4,92	1,07	1,36	1,97	341,9
1229	6,31	10,36	3,99	0,08	1,13	1,69	230,37	90,41	85,59	48,9	0,39	0,64	1,64	30,44	39,11	32,64	1,69	26976,77	0,01	15,27	61,14	6,49	12,1	4,26	0,04	0,87	1,54	238,66	87,83	105,11	70,69	0,46	0,86	1,86	31,42	46,34	27,18	1,73	NA	0,01	11,41	44,06	0,93	4,5	1,4	0,21	1	1,12	545,08
1230	1,31	4,27	0,93	0,03	0,27	1,23	258,36	36,89	151,01	146,69	0,69	2,26	3,26	8,44	69,28	2,59	1,48	12373,64	0	5,06	68,79	-1,08	-3,63	-0,98	0,04	0,69	1,3	329,47	135,04	206,7	126,81	0,7	2,35	3,35	6,69	70,18	2,72	2,15	NA	0	5,05	53,21	-10,57	-48,19	-8,65	0,05	0,67	1,1	297,67
1231	-4,86	-66,88	-40,12	0,06	0,66	1,01	3005,83	1647,29	2756,86	964,92	0,93	12,77	13,77	-2,94	92,74	-2,56	1,07	NA	0	15,85	83,81	-0,7	-11,71	NA	0,02	0,62	1	24200,79	13605,46	22495,49	8455,67	0,94	15,63	16,63	1,17	93,99	-0,75	0,96	NA	0	92,07	107,79	-0,25	-4,21	-0,72	0,01	0,79	1,01	1056,13
1232	13,1	17,74	8,57	2,47	3,74	3,77	238,17	76,45	37,14	2	0,26	0,35	1,35	27,87	26,15	65,38	20,88	47523,33	9,74	9,67	40,11	6,81	11,91	5,4	2,72	4,35	4,37	288,7	93,98	57,54	1,43	0,43	0,75	1,75	19,26	42,83	24,41	7,3	NA	0,15	7,57	35,95	7,36	12,31	7,37	2,52	4,23	4,26	364,63
1233	11,03	24,21	13,28	0,01	1,45	1,84	438,12	248,83	138,45	68,98	0,54	1,19	2,19	31,07	54,42	26,07	1,89	NA	8,12	24,12	59,93	1,24	2,22	1,35	0,01	1,85	2,61	395,09	194,11	98,47	80,67	0,44	0,79	1,79	26,46	44,07	7,2	2,05	NA	1,78	19,5	50,11	2,65	4,33	2,68	0,12	2,37	3,28	368,46
1234	5,45	5,54	15,64	61,84	61,84	61,84	1044,99	NA	16,71	NA	0,02	0,02	1,02	5,45	1,62	336,78	NA	NA	0	0	0	27,41	27,78	19,41	70,24	75,79	75,79	257,71	18,63	3,36	NA	1,32	1,34	1,01	27,41	1,32	2077,55	NA	NA	0	0	0	35,18	35,89	3,72	9,88	50,71	50,71	38,5
1235	21,14	122,23	NA	0,2	0,92	0,92	165,37	95,47	133,79	0,17	0,83	4,78	5,78	22,71	82,71	46	0,69	NA	0	0,57	2,96	36,22	111,83	NA	0,06	1,24	1,27	102,64	32,93	62,66	2,2	0,68	2,09	3,09	54,71	67,61	69,91	2	NA	4,05	4,03	15,22	5,78	35,06	NA	0,17	1,06	1,06	203,45
1236	5,35	10,44	3,45	0,16	0,95	1,2	234,78	71,38	98,47	24,74	0,47	0,91	1,95	18,72	48,74	36,56	1,11	35954,51	0	8,62	50,26	2,57	3,93	3,41	0,01	1,92	2,4	482,68	222,92	119,73	58,24	0,31	0,48	1,53	11,78	31,18	23,17	1,71	7571,01	0	8,41	40,47	4,48	6,72	3,14	0	2,11	2,62	255,54
1237	1,98	2,47	1,55	-0,16	1,45	4,88	286,01	90,18	40,36	194,43	0,2	0,25	1,25	4,34	19,91	13,38	22,61	18021,67	5,5	1,86	33,73	5,75	13,86	5,07	0,16	0,6	1,26	321,32	70,43	140,7	105,35	0,59	1,41	2,41	7,33	58,56	11,93	1,35	NA	10,3	0,98	10,09	-0,98	-3,18	-1,05	0,16	0,42	0,8	390,84
1238	-36,19	-62,43	-10,95	0,88	4,55	4,55	110,16	22,37	6,1	NA	0,42	0,73	1,73	-15,99	42,03	-34,15	0,79	961	0	6,11	155,36	-16,98	-28,91	-9	0,39	3,02	3,02	192,92	103,05	39,24	NA	0,41	0,7	1,7	-5,33	41,27	3,06	1,55	1124	0	6,17	45,41	13,79	17,12	5,14	3,96	3,99	3,99	135,66
1239	5,7	26,12	8,32	1,21	1,26	1,26	530,71	18,29	410,27	NA	0,78	3,58	4,58	5,7	78,16	7,57	16,78	NA	0	0	0	4,27	17,2	NA	1,26	1,33	1,33	1693,18	79,96	1259,17	NA	75,19	303,13	4,03	4,27	75,19	7,3	NA	NA	0	0	0	1,58	6,11	NA	1,28	1,34	1,34	1844,68
1240	-1,21	-1,24	-3,74	NA	NA	NA	342,52	20,06	NA	NA	0,02	0,02	1,02	-1,21	1,98	-61	NA	NA	0	0	0	21,6	27,85	4,35	0,08	5,38	5,38	73,4	71,49	13,49	NA	0,22	0,29	1,29	21,6	22,44	96,26	NA	NA	0	0	0	29,84	41,39	6,97	2,32	5,02	5,02	84,96
1241	20,69	21,89	9,79	20,72	20,72	21,53	172,15	NA	7,9	6,51	0,05	0,06	1,06	20,69	5,45	379,44	NA	NA	0	0	0	10,74	14,92	NA	1,85	1,85	3,62	325,4	NA	88,46	156,64	0,28	0,39	1,39	10,74	28,03	38,32	NA	NA	0	0	0	30,59	33	14,25	8,8	12,15	14,63	169,62
1242	10,68	19,91	2,04	1,22	1,81	1,81	69,53	17,61	29,99	NA	0,46	0,86	1,86	371,53	46,35	26,69	15,99	21785,33	0	68,93	94,43	14,66	25,73	3,3	0,74	2,57	2,57	81,93	57,07	31,08	NA	43,01	75,48	1,75	319,85	43,01	37,18	43,4	NA	0	68,69	92,8	10,04	18,06	2,76	0,95	2,42	2,42	100,06
1243	11,93	50,1	4,25	0,21	0,54	0,99	129,59	31	89,49	43,95	0,76	3,2	4,2	32,08	76,18	21,92	1,33	18933,39	5,38	7,17	52,31	4,37	13,43	1,17	0,11	0,88	0,96	97,15	37,55	49,25	4,12	0,67	2,07	3,07	42,41	67,46	21,31	0,95	NA	3,46	7,26	46,07	-0,01	-0,04	0	0,01	1,02	1,07	106,6
1244	6,95	15,59	4,9	0,36	1,91	1,91	256,52	150,78	97,05	0,03	0,55	1,25	2,25	59,89	55,46	28,47	2,28	38028,57	0	37,31	71,61	5,7	11,14	NA	0,38	2,15	2,15	224,84	142,08	80,12	0,04	0,49	0,96	1,96	66,5	48,87	28,98	2,86	NA	0	25,61	51,28	7,9	13,62	NA	0,54	2,38	2,38	228,1
1245	33,65	82,92	15,99	0,34	1,55	1,75	172,94	115,95	95,36	18,49	0,59	1,46	2,46	67,88	59,42	59,74	21,43	44051,31	0	16,26	42,57	22,01	58,07	9,42	0,68	1,51	1,68	155,81	73,43	89,28	15,75	0,62	1,64	2,64	73,67	62,1	37,2	22,85	15198,54	0	15,91	45,58	28,38	73,95	17,41	0,51	1,48	1,63	223,3
1246	2,86	26,28	3,42	0,35	0,46	0,81	435,81	40,88	379,61	132,28	0,89	8,2	9,2	20,24	89,13	8,73	0,39	8137,23	0	14,96	46,36	14,01	54,5	10,97	0,33	0,52	0,97	285,07	39,61	205,42	91,9	0,74	2,89	3,89	36,49	74,29	25,42	0,9	NA	0	12,74	36,55	10,03	27,05	7,82	0,28	0,5	1,17	283,63
1247	3,59	4,3	0,83	3,58	5,99	5,99	84,38	33,56	13,92	0	0,17	0,2	1,2	56,53	16,68	21,5	NA	1004	0	12,27	88,71	31,44	40,45	4,18	1,82	3,96	4,49	48,41	22,89	10,67	5,63	0,22	0,29	1,29	119,24	22,28	141,12	NA	NA	0	11,68	65,75	-73,66	-94,69	-6,35	4,54	4,54	4,54	31,37
1248	6,02	35,21	3,89	1,1	1,16	1,16	235,18	12,76	190,63	NA	0,83	4,85	5,85	40,58	82,92	21,53	3,84	NA	0	22,33	63,91	15,21	48,71	7,59	1,3	1,4	1,4	181,73	12,84	122,3	NA	0,69	2,2	3,2	54,74	68,77	24,36	6,75	NA	0	19,73	60,92	9,41	21,92	5,51	1,51	1,72	1,72	213,31
1249	33,09	96,16	11,89	0,64	1,91	1,91	130,75	60,33	47,38	NA	0,65	1,9	2,91	51,79	65,59	60,97	2,08	26436,33	0	6,72	25,64	26,94	63,78	11,32	1,09	1,85	1,85	152,87	35,37	46,65	NA	0,58	1,37	2,37	43,13	57,76	59,94	1,59	NA	13,8	6,8	23,2	17,59	38,38	8,03	0,51	1,64	1,87	166,27
1250	3,97	5,8	1,65	0,56	1,54	3,18	151,38	39,46	40,32	66,85	0,32	0,46	1,46	45,66	31,65	27,88	5,08	6128,21	0	17,34	82,86	4,09	5,7	1,42	0,61	1,45	3,51	126,39	26,59	31,62	65,09	0,28	0,39	1,39	48,6	28,17	32,21	6,7	NA	0	11	56,54	2,95	5,37	1,65	0,6	1,57	3,16	203,48
1251	0,42	1,27	0,18	1,28	1,43	1,56	161,37	14,78	97,6	12,96	0,67	2,05	3,05	81,48	67,18	1,74	62,55	13333	0	35,94	92,05	6,96	26,76	3,3	1,18	1,37	1,42	172,49	23,24	120,35	5,62	0,74	2,84	3,84	68,08	73,98	9,85	NA	NA	0	28,96	82,34	4,74	15,74	2,07	0,91	1,54	1,64	159,2
1252	0	0	NA	NA	NA	NA	NA	NA	NA	NA	NA	NA	1	0	0	NA	NA	NA	0	NA	NA	4,62	32,38	7,07	0,08	0,68	0,68	557,52	285,88	472,75	NA	0,86	6,01	7,01	21,91	85,74	6,42	0,34	NA	0	26,49	70,57	15,48	70,08	8,6	0,34	1,1	1,1	202,23
1253	10,65	24,11	3,62	0,17	1,49	1,86	123,65	74,7	57,31	21,78	0,56	1,26	2,26	62,4	55,83	22,98	3,68	21514,72	0	17,58	85,05	12,14	24,19	4,53	0,1	1,68	2,17	135,91	84,79	54,73	27,01	0,5	0,99	1,99	63,44	49,82	28,33	4,7	NA	0	13,92	62,47	6,49	13,7	2,61	0,13	1,25	1,84	146,8
1254	3,88	3,99	6	32,47	32,47	34,27	563,74	NA	16,27	29,3	0,03	0,03	1,03	3,88	2,92	132,88	NA	NA	0	0	0	-12,5	-12,5	-15,94	9,74	9,59	9,89	464,3	-7,35	46,45	13,94	0,1	0,1	1	-12,5	10,12	-123,54	NA	NA	0	0	0	-51,28	-51,28	-39,8	5,22	5,22	6,53	282,55
1255	1,79	2,78	1,58	1,14	1,48	2,71	321,12	35,72	106,85	133,49	0,36	0,55	1,55	32,22	35,57	11,17	7,48	13376,05	0	26,85	84,98	-0,95	-1,48	-0,94	0,81	1,18	2,69	358,51	44,66	119,01	179,24	0,35	0,55	1,55	32,42	35,34	2,98	6,83	NA	0	23,1	66,25	-12,71	-22,31	-12,59	1,89	3,44	9,36	360,59
1256	2,53	2,63	1,15	9,76	19,09	30,35	165,66	33,86	3,63	41,44	0,04	0,04	1,04	28,16	3,85	184	2,95	23052,14	0	11,66	74,42	NA	NA	NA	NA	NA	NA	NA	NA	NA	NA	NA	NA	NA	NA	NA	NA	NA	NA	NA	NA	NA	NA	NA	NA	NA	NA	NA	NA
1257	30,92	98,62	7,36	0,01	1,19	1,34	86,66	65,35	48,7	8,81	0,69	2,19	3,19	106,05	68,64	51,41	2,9	23364,51	8,98	17,89	63,62	31,09	62,97	NA	0,62	1,59	1,8	100,61	46,98	48,97	10,22	0,51	1,03	2,03	93,29	50,62	68,71	4,51	12244,96	0	12,36	43,11	29,24	57,15	NA	0,71	1,58	1,87	100,6
1258	0,12	0,39	0,16	0,22	0,74	1,44	489,97	22,59	336,2	239,87	0,7	2,3	3,3	0,12	69,67	0,17	NA	NA	0	0	0	-1,98	-2,43	-0,65	0,09	5,9	5,61	120,16	14,37	21,2	-6,31	0,19	0,23	1,23	-1,98	18,64	-10,61	NA	NA	0	0	0	-2,45	-3,06	-15,81	0,22	5,17	5,18	2352,73
1259	-14,08	56,98	-4,63	0,14	0,28	0,28	119,76	16,43	112,68	NA	1,25	-5,05	-4,05	24,28	124,71	8,62	0,07	4202	0	12,62	91,03	-128,48	76,35	-31,4	0,11	0,11	0,11	88,96	NA	193,74	NA	268,28	-159,43	-0,59	-58,47	268,28	-32,98	-1,57	NA	0	17,11	592,89	-154,69	-2168,51	-46,9	0,67	0,69	0,69	110,37
1260	-11,23	-12,01	-2,84	20,56	20,56	20,56	91,96	NA	4,42	NA	0,06	0,07	1,07	4,44	6,43	-174,59	NA	403	0	3,96	185,61	28,76	32,49	NA	6,04	6,04	6,04	186,69	NA	21,02	NA	11,46	12,95	1,13	37,32	11,46	250,93	NA	NA	0	3,1	12,31	41,64	50,87	22,12	5,17	5,17	5,17	193,42
1261	4,82	45,96	5,15	0,09	0,24	0,28	389,4	50,41	327,05	11,74	0,9	8,54	9,54	51,56	89,52	14,14	0,15	13105	1,94	50	83,65	3,47	25,31	3,65	0,25	0,42	0,49	383,65	52,21	273,55	22,68	0,86	6,3	7,3	38,75	86,31	23,4	0,24	NA	12,26	37,19	54,93	1,65	11,51	1,65	0,33	0,41	0,48	363,46
1262	NA	NA	NA	NA	NA	NA	NA	NA	NA	NA	NA	NA	NA	NA	NA	NA	NA	NA	NA	NA	NA	0	0	NA	NA	NA	NA	NA	NA	NA	NA	NA	NA	1	0	0	NA	NA	NA	0	NA	NA	20,39	20,39	70,93	NA	NA	NA	1265,94
1263	0,32	1,17	0,26	0	0,59	1,09	294,67	84,34	87,61	72,08	0,7	2,54	3,62	20,14	72,41	11,34	1,05	8067,4	31,5	16,04	68,36	-1,53	-6,99	-1,22	0,01	0,25	0,9	290,21	47,22	145,11	120,47	0,77	3,5	4,56	26,13	76,9	7,05	0,8	7044,13	21,35	15,53	51,78	2,17	8,85	1,04	0,01	0,35	0,9	174,12
1264	3,53	10,9	3,41	0,52	1,03	1,39	351,82	118,28	230,98	85,25	0,68	2,09	3,09	41,43	67,66	10,9	4,83	16856,09	0	36,64	103,57	3,34	9,84	3,04	0,52	1,02	1,42	332,16	106,62	211,66	84,69	0,66	1,95	2,95	42,82	66,1	10,35	4,36	NA	0	25,93	63,42	5,92	15,12	5,27	0,66	1,06	1,58	323,9
1265	-10,47	-245,33	-5,3	0,04	0,2	0,51	184,22	20,09	52,21	37,93	0,9	21	23,43	3,01	95,73	-1,81	0,41	22312,59	57,14	6,82	68,81	-3,09	-171,3	NA	0,01	0,21	0,68	168,41	18,19	60,07	42,33	0,93	51,77	55,41	12,05	93,44	6,8	0,65	NA	55,1	5,04	43,51	-0,17	-0,85	-0,11	0,05	0,34	1,28	228,15
1266	-5,26	-5,58	-4,97	2,64	2,95	4,8	344,07	5,76	18,7	35,02	0,06	0,06	1,06	47,45	5,74	-67,93	1,28	17950	0	49,82	105,55	2,56	2,7	1,89	3,28	3,65	5,56	268,95	5,13	14,1	27,05	0,05	0,06	1,06	60,65	5,35	72,77	1,34	NA	0	42,92	91,61	-9	-9,48	-6,77	1,91	2,25	4,93	273,64
1267	33,59	35,23	8,63	21,17	21,45	21,45	93,57	1,2	4,31	NA	0,05	0,05	1,05	33,59	4,66	720,56	NA	NA	0	0	0	22,08	24,46	NA	14,51	15,49	15,49	477,9	29,81	30,51	0	0,1	0,11	1,11	39,03	9,71	227,42	NA	NA	0	16,21	26,41	9,5	10,95	14,71	13,15	13,8	13,8	563,79
1268	-23,25	-34,66	-112,3	2,74	3,16	3,16	1468,27	227,12	550,99	NA	0,33	0,49	1,49	-23,25	32,92	-70,64	NA	NA	0	0	0	21,34	23,71	46,72	11,26	11,26	11,26	796,82	NA	69,96	NA	0,1	0,11	1,11	21,34	9,99	213,7	NA	NA	0	0	0	22,91	24,85	54,25	14,45	14,45	14,45	861,77
1269	0,1	0,1	0,88	NA	NA	NA	1479,35	1666,19	NA	NA	NA	NA	1	0,1	0	NA	NA	NA	0	0	0	0,01	0,4	0,01	0,33	1,05	1,05	149,11	101,24	140,58	NA	0,97	28,72	29,72	25,46	96,64	0,01	NA	NA	0	10,42	99,03	1,07	15,67	0,32	0,49	1,08	1,08	109,09
1270	14,74	29,03	4,73	0,03	0,53	0,91	116,83	26,52	54,93	21,37	0,49	0,97	1,97	45,06	49,23	46,28	0,91	27690,75	0	9,73	52,49	13,61	25,74	4,28	0,03	0,51	0,94	114,38	23,63	51,35	21,85	0,47	0,89	1,89	47,58	47,12	47,23	0,94	11596,62	0	7,62	40,72	7,95	15,63	2,32	0,03	0,37	0,79	106,17
1271	18,91	69,83	6,57	0,22	0,31	0,54	126,35	6,65	81,79	19,06	0,73	2,69	3,69	85,43	72,91	37,11	0,52	10276,13	0	23,09	67,13	-13,09	-87,68	-4,22	0,18	0,2	0,42	117,39	1,93	95,63	21,34	0,85	5,7	6,7	70,74	85,07	-9,28	0,25	NA	0	27,03	101,88	23,42	62,15	6,42	0,45	0,58	0,76	99,82
1272	0,47	2,08	0,58	0,08	0,63	1,49	443,64	75,3	120,14	121,33	0,74	3,26	4,39	16,08	77,21	6,4	1,28	17155,96	4,26	19,02	75,49	0,1	0,45	0,12	0,11	0,63	1,5	437,57	72,6	118,24	121,66	0,74	3,29	4,42	15,77	74,32	5,88	1,36	9506,68	4,89	13,61	53,72	-0,36	-1,68	-0,4	0,15	0,64	1,46	405,49
1273	26,44	39,38	9,28	0,15	1,54	1,75	127,83	25,02	18	3,78	0,33	0,49	1,49	75,08	32,86	118,48	1,13	16360,88	0	17,08	49,59	25,88	33,02	9,11	0,53	4,03	4,19	128,09	47,71	13,63	2,26	0,22	0,28	1,28	77,7	21,63	195,85	1,59	6568,13	0	12,86	34,47	-0,48	-0,72	-0,23	-0,4	1,3	2,03	171,88
1274	-2,9	-5,68	-3,04	0,02	0,59	1,23	382,68	85,6	130,86	96,75	0,47	0,93	1,96	15,78	49,01	6,19	1,14	15240,81	4,72	19,64	84,89	1,45	2,6	1,41	0,12	0,68	1,35	353,33	68,31	122,42	82,11	0,43	0,77	1,8	23,38	42,76	18,25	1,19	9844,89	0	14,79	50,52	-1,76	-2,93	-2,69	0,07	0,62	1,44	555,58
1275	35,45	46,32	17,22	3,47	4,4	4,43	176,81	35,77	38,29	0,94	0,23	0,31	1,31	70,23	23,48	153,47	31,7	24479,45	0	16,89	40,31	6,26	7,2	4,62	7	10,02	10,07	268,93	77,95	25,8	1,48	0,13	0,15	1,15	46,63	13,09	50,25	38,92	NA	0	29,83	81,15	13,12	19,94	7,56	2,18	3,15	3,15	209,86
1276	18,84	35,08	8,47	2,16	2,17	2,17	163,63	0,23	74,68	NA	0,46	0,86	1,86	57,15	46,3	40,69	NA	9059	0	17,22	60,66	-151,13	1561,48	-8067,65	0,94	0,95	0,95	19431,18	310,59	20142,35	NA	1,1	-11,33	-10,33	-45,66	109,68	-137,79	NA	NA	0	5630,39	-317,12	17,34	108,17	17,47	6,19	7,06	7,06	366,6
1277	8,24	11,01	4,92	2,07	2,46	4,11	217,37	19,85	50,78	84,65	0,25	0,34	1,34	35,38	25,15	35,66	26,94	17311,47	0	16,21	76,92	-2,84	-3,02	-2,15	8,6	9,33	17,2	275,6	11,16	15,37	120,97	0,06	0,06	1,06	28,51	5,9	-27,85	31,37	NA	0	17,5	76,48	-8,33	-12,61	-8,47	0,43	1,93	2,97	370,25
1278	3,69	10,45	3,21	0	0,45	1,06	316,55	56,15	103,68	77,72	0,61	1,74	2,83	24,74	64,67	20,71	0,85	26833,63	7,17	18,31	63,09	5,72	14,95	4,32	0,01	0,4	0,97	275,03	42,58	90,24	66,42	0,6	1,56	2,61	27,83	59,79	25,34	0,81	12169,62	16,54	11,61	41,26	2,88	7,19	1,9	0,03	0,63	1,27	239,86
1279	5,44	5,75	1,75	18,39	18,39	18,39	117,32	NA	6,31	NA	0,05	0,06	1,06	5,44	5,44	100	NA	NA	0	0	0	21,83	24,58	8,8	8,92	8,92	8,92	146,73	NA	16,27	NA	0,11	0,13	1,13	21,83	11,21	194,71	NA	NA	0	0	0	15,62	20	6,9	4,36	4,57	4,57	160,75
1280	1,13	2,01	3,1	0,54	1,93	1,93	997,46	575,72	414,01	NA	0,44	0,77	1,77	26,33	43,65	6,45	3,02	12690,73	0,04	69,06	84,35	5,7	6,2	NA	7,35	12,18	12,18	627,67	181,07	37,23	NA	0,08	0,09	1,09	45,71	8,11	104,79	3,54	7670,56	0,05	47,63	59,65	4,74	5,11	NA	11,03	14,57	14,57	689,56
1281	0,93	1,61	0,89	0,05	0,35	0,53	346,61	23,64	79,48	14,53	0,42	0,72	1,72	25,97	41,97	4,59	0,86	10951,94	16,41	23,85	83,87	1,74	2,91	1,6	0,05	0,38	0,66	333,15	27,43	79,78	22,89	0,4	0,67	1,67	32,38	39,99	15,75	0,88	NA	13,33	20,55	55,59	1,24	2,05	1,19	0,04	0,51	0,6	348,16
1282	78,39	85,39	76,38	71,66	71,66	71,66	286,49	NA	4,9	NA	0,08	0,09	1,09	83,73	8,2	955,6	NA	NA	0	5,21	-6,76	-47,47	-68,67	NA	4,5	4,5	4,5	174,71	NA	38,4	NA	0,31	0,45	1,45	-47,47	30,87	-153,78	NA	NA	0	0	0	20,52	30,66	NA	2,68	3,56	3,56	123,83
1283	-2,11	-8,61	-1,47	0,01	0,08	0,24	254,37	11,11	127,22	24,28	0,76	3,09	4,09	22,5	75,53	0,51	0,45	7264,21	24,75	17,19	87,83	0,71	4,13	0,84	0,04	0,32	0,55	428,41	74,22	237,96	63,47	0,76	4,44	5,82	12,06	76,4	7,84	0,46	NA	20,07	9,32	43,61	1,14	6,1	1,2	0,22	0,49	0,58	383,1
1284	3,53	6,35	2,13	0,81	1,46	1,47	219,13	62,3	96,05	1,03	0,44	0,8	1,8	8,2	44,38	21,11	1,61	35845	0	2,81	29,34	5,66	8,66	5,06	0,92	1,68	1,82	324,88	84,34	111,02	15,21	0,35	0,53	1,53	9,49	34,62	29,3	1,76	NA	0	2,57	16,97	7,94	20,34	8,41	0,28	0,88	0,9	385,77
1285	2,1	-20,51	0,55	0,1	0,92	1,04	94,59	72,74	89,36	11,15	1,1	-10,77	-9,77	102,75	110,24	1,9	-16,49	9317,99	0	26,16	96,42	13,82	303,56	3,21	0,18	1,25	1,35	84,54	66,29	61,53	5,77	0,95	20,96	21,96	113,87	95,45	14,72	24,55	6000,91	0	16,56	60,03	5,57	53,16	1,14	0,09	1,41	1,51	74,4
1286	11,09	21,74	4,33	0,65	1,1	1,9	142,2	29,23	64,93	52,5	0,49	0,96	1,96	46,91	49,01	28,27	4,44	19151	0	13,99	62,08	14,29	24,91	6,07	1,04	1,58	2,83	154,69	20,36	37,76	47,17	0,43	0,74	1,74	46,75	42,61	46,58	2,48	NA	0	9,69	38,22	19,8	32,1	9,97	0,45	0,96	2,1	183,21
1287	0,01	0,11	0	0	0,28	0,79	109,9	21,36	61,73	46,6	0,88	7,38	8,36	43,32	88,04	8,38	0,46	27577,72	26,54	13,08	73,17	3,84	21,32	0,9	0	0,28	0,85	85	14,81	39,34	36,8	0,82	4,54	5,56	56,09	81,7	15,32	0,62	15094,7	30	8,83	53,01	17,76	67,78	3,78	0,01	0,39	1,04	77,5
1288	4,95	6,23	5,69	0,06	2,69	2,88	418,95	147,06	56,01	11,09	0,21	0,26	1,26	58,26	20,54	38,71	1,35	17421,28	0	61,37	84,47	5,44	6,59	NA	0,08	3,78	4,08	390,03	128,56	34,64	10,53	0,17	0,21	1,21	64,67	17,42	51,1	1,36	11178,35	0,02	45,63	60,57	5	6,36	NA	0,08	2,93	3,21	390,18
1289	-1,85	-1,85	-3,75	NA	NA	NA	204,2	104,83	NA	NA	NA	NA	1	-1,85	0	NA	NA	NA	0	0	0	21,66	23,54	NA	11,89	12,53	12,53	185,7	9,27	14,66	NA	0,08	0,09	1,09	21,66	7,98	271,27	NA	NA	0	0	0	20,85	22,18	NA	14,92	16,6	16,6	245,96
1290	15,42	22,36	19,71	1,82	3,21	3,21	465,3	198,78	142,88	NA	0,31	0,45	1,45	15,42	31,05	49,65	NA	NA	0	0	0	16,56	22,9	20,8	2,39	3,61	3,61	457,23	153,28	125,29	NA	0,28	0,38	1,38	16,56	27,71	59,76	NA	NA	0	0	0	15,7	26,16	16,44	1,95	2,5	2,5	381,15
1291	1,44	2,22	NA	0,35	2,59	2,86	94,94	73,75	32,8	8,8	0,35	0,54	1,54	1,44	34,93	4,13	NA	NA	0	0	0	22,33	24,35	NA	7,67	10,82	12,02	260,01	67,46	21,39	25,69	0,08	0,09	1,09	22,33	8,32	268,4	NA	NA	0	0	0	3,08	3,29	NA	16,03	16,03	16,03	1204,41
1292	3,03	7,55	7,33	0,05	0,23	0,25	880,31	87,49	481,2	10,27	0,59	1,48	2,49	28,08	59,86	20,26	0,48	16197,1	0	60,59	133,41	1,33	3,25	3,5	0,13	0,34	0,36	958,32	108,71	523,02	9,2	0,59	1,44	2,44	28,87	59,05	16,79	0,52	13274,5	0	72,51	160,56	2,27	15,61	2,5	0,05	1,27	1,85	401,35
1293	3,5	14,02	4,04	1,43	2,75	2,76	421,2	124,43	150,31	1,15	0,75	3,01	4,01	30,75	75,06	5,25	146,97	25174,31	0	31,54	84,04	1,88	5,85	2,21	0,82	3,39	3,41	428,27	234,1	124,11	2,12	0,68	2,11	3,11	34,99	67,84	3,35	545,62	NA	0	28,8	66,18	5,36	14,4	4,46	1,25	3,88	3,91	303,04
1294	13,39	96,91	3,68	0,42	1,44	1,44	100,11	55,5	65,69	NA	0,86	6,23	7,24	295	86,18	23,2	3,32	33404,88	0	77,45	92,3	13,94	50,84	3,41	0,37	1,93	1,93	89,09	68,52	45,54	NA	0,73	2,64	3,65	332,4	72,57	25,28	NA	NA	0	77,94	91,9	8,26	21,26	1,81	0,36	2,04	2,04	79,97
1295	0,8	3,4	0,84	0	0,4	0,5	379,02	97,53	167,93	24,84	0,73	3,09	4,22	6,97	76,32	7,87	0,46	47153,67	26,9	6,42	44,13	6,65	22,04	6,15	0	0,43	0,6	336,74	88,22	139,67	35,98	0,67	2,22	3,32	13,14	66,97	17,77	0,55	15549,58	23,06	4,3	23,14	2,57	7,27	2,28	0	0,46	0,62	323,94
1296	0,33	0,35	1,88	0,74	17,16	17,29	2083,24	980,08	59,7	8,09	0,07	0,07	1,07	5,42	6,8	92	1,94	51913,08	0	29,16	35,49	-4,05	-4,26	-19,52	0,42	13,97	14,09	1753,45	793,38	61,96	6,83	0,05	0,05	1,05	3,4	4,88	28,59	1,93	14544,42	0	25,67	37,16	1,15	1,2	4,49	0,56	19,78	19,98	1415,86
1297	0	0	NA	NA	NA	NA	NA	NA	NA	NA	NA	NA	1	0	0	NA	NA	NA	0	NA	NA	23,27	25,37	10,3	12,07	12,07	12,07	161,16	NA	13,2	NA	8,28	9,03	1,09	39,48	8,28	280,99	NA	NA	0	5,47	26,81	10,62	11,3	2,45	16,73	16,73	16,73	83,99
1298	-2,37	-10,2	-0,92	0,16	0,83	0,89	140,61	71,32	105,34	5,79	0,77	3,3	4,3	7,18	76,74	3,22	0,75	NA	0	2,6	53,56	-1,22	-4,39	-0,33	0,52	0,82	1	99,52	20,86	69,66	12,48	0,72	2,58	3,58	11,9	72,08	13,16	1,03	NA	0	2,45	30,87	6,82	20,29	2,04	0,15	1,08	1,28	108,84
1299	15,65	27,77	3,09	0,48	2,47	2,47	71,92	56,63	28,58	0,06	0,43	0,76	1,77	79,22	43,64	36,51	NA	9095,33	0	12,56	69,26	36,48	48,47	11,68	1,88	4,13	4,16	116,57	61,22	27,71	0,99	0,25	0,33	1,33	79,55	24,75	147,41	NA	NA	0	13,79	47,23	2,95	7,02	1,19	0,56	1,78	1,78	146,98
1300	-27,26	-41,89	-12,8	0,77	1,46	3,41	170,85	19,87	28,94	57,09	0,35	0,54	1,54	-5,08	34,92	-17,18	2,02	2835,4	0	10,41	91,96	-13,69	-16,74	-5	0,5	1,95	4,53	132,97	30,05	20,75	53,54	0,18	0,22	1,22	15,85	18,21	96,15	2,87	NA	0	10,79	53,51	15,54	18,8	7,29	3,74	4,84	6,52	170,75
1301	-25,09	-43,08	-16,45	0,5	1,46	2,37	238,67	56,79	64,49	58,87	41,77	71,74	1,72	-19,89	NA	NA	NA	NA	NA	NA	NA	1,03	1,86	0,76	0,68	1,48	2,26	266,18	57,48	77,58	60,78	44,54	80,3	1,8	2,82	NA	NA	NA	NA	NA	NA	NA	3,13	4,6	1,97	0,61	1,25	2,01	229,59
1302	3,62	13,62	2,16	0,22	2,22	2,36	217,06	56,74	28,32	3,88	0,73	2,73	3,76	62,21	73,41	16,09	0,67	19482,5	18,92	34,94	79,49	14,79	46,06	9,04	0,35	1,47	1,47	222,45	74,4	66,63	0,06	0,67	2,1	3,11	50,71	67,35	29,98	0,78	NA	10,8	15,87	42,07	10,54	21,83	6,05	0,29	2,32	2,4	208,96
1303	-2,12	-2,88	-1,35	0,16	1	1	231,97	31,53	39,46	0,01	0,26	0,36	1,36	102,4	26,23	18,62	0,97	15595,48	5,12	66,61	95,23	-0,07	-0,1	-0,04	0,08	0,76	0,76	234,73	27,7	32,55	NA	0,29	0,41	1,41	102,59	29,32	21,94	0,92	11000,5	11,99	46,87	65	-3,62	-5,01	-2,19	0,31	0,64	0,66	220,26
1304	10,3	13,72	1,97	3,57	4,07	4,29	69,73	7,12	14,28	3,1	0,25	0,33	1,33	85,94	24,97	82,8	6,73	10265,88	0	14,49	83,12	2,81	4,11	0,49	2,84	3,82	3,85	63,56	15,47	15,75	0,38	0,32	0,46	1,46	93,99	31,5	37,98	19,71	NA	0	11,29	60,73	14,35	25,15	3,35	1,68	2,46	2,55	84,9
1305	43,02	72,89	24,21	1,6	2,05	2,3	204,79	31,37	62,53	17,76	0,41	0,69	1,69	63,23	40,97	126,35	3,14	26361,67	8,43	11,37	24,49	31,84	48,46	21,45	0,6	1,66	1,85	245,26	79,66	70,15	14,36	34,3	52,2	1,52	54,82	34,3	120,99	1,56	NA	2,99	15,48	31,15	33,54	50,11	23,07	0,96	2,78	2,78	250,39
1306	13,41	29,86	3,25	1,21	1,92	1,92	88,33	25,34	35,86	NA	0,51	1,14	2,23	44,19	55,09	40,17	2,6	22160,8	0	7,47	53,72	19,54	28,83	6,5	1,8	2,9	2,9	121,04	38,79	35,17	NA	0,31	0,46	1,48	58,7	31,35	88,43	4,72	NA	0	9,68	36,13	7,14	21,33	4,14	0,56	0,83	1,11	210,85
1307	-10,6	-160,73	-8,54	0,14	0,71	0,74	293,11	74,06	130,78	3,58	0,93	14,16	15,16	25	93,4	9,99	0,81	28282,67	0	28,67	69,04	11,37	65,71	7,59	0,2	1,09	1,11	243,04	103,63	116,77	2,92	0,83	4,78	5,78	48,43	82,7	33	1,1	NA	0	17,8	38,15	16,24	44,07	9,02	0,7	1,35	1,38	202,12
1308	4,64	27,69	1,42	0,14	0,38	0,81	111,12	21,75	91,19	40,5	0,83	4,95	5,96	4,64	83,23	20,63	0,56	NA	0	0	0	8,01	32,46	1,86	0,16	0,61	1,09	84,76	28,47	63,15	30,33	0,75	3,05	4,05	8,01	75,33	27,07	1,41	NA	0	0	0	-8,1	-34,1	-0,98	0,26	0,48	1,09	43,95
1309	-367,31	110,72	-63,42	0,67	1,23	1,23	62,85	27,98	50,72	NA	4,32	-1,3	-0,3	37,64	431,75	-85,08	NA	484,4	0	69,92	1060,53	52,2	-46,61	16,58	1,84	2,58	2,58	115,62	32,73	44,24	NA	2,12	-1,89	-0,89	88,32	211,99	24,63	NA	NA	0	7,97	34,98	19,36	-24,93	5,27	1,87	3,36	3,36	99,1
1310	1,51	33,18	0,23	0,6	1,09	1,46	55,62	18,47	37,1	13,91	0,95	20,91	21,91	169,66	95,44	1,59	8,13	4336,6	0	25,69	94,73	3,39	38,47	0,41	0,76	1	1,33	43,94	7,66	32,68	10,93	0,91	10,33	11,33	246,28	91,18	3,72	NA	NA	0	20,75	63,88	11,37	58,89	1,71	0,99	1,06	1,45	54,64
1311	10,02	31,87	3,56	0,05	1,62	1,62	129,45	107,32	68,24	NA	0,69	2,18	3,18	47,91	68,55	19,62	3,14	17160,22	7,7	13,47	66,57	9,45	23,41	3,08	0,11	1,76	1,76	118,45	94,24	56,95	NA	59,62	147,64	2,48	52,32	59,62	24,18	3,93	12036,5	4,45	10,14	31,35	5,16	16,33	1,9	0,76	1,48	1,48	134,02
1312	5,45	28,81	4,76	0,03	1,45	1,6	317,6	157,94	110,83	16,98	0,81	4,28	5,28	17,66	81,07	9,38	0,44	-3401,89	0	10,65	-273,21	-0,51	-2,8	-0,46	0,03	1,68	1,69	322,31	179,75	83,32	1,51	0,82	4,44	5,44	13,44	81,6	1,34	0,61	NA	8,06	8,53	120,52	-1,24	-6,07	-0,81	0,01	1,64	1,65	236,73
1313	-157,49	4624,71	-34,25	0,5	0,97	0,97	79,16	38,2	80,95	NA	103,41	-3036,47	-29,36	-157,49	103,41	-152,31	NA	NA	0	0	0	-74,47	96,03	-11,79	0,56	0,56	0,56	57,63	0,5	101,2	NA	177,55	-228,95	-1,29	-74,47	177,55	-41,94	NA	NA	0	0	0	14,58	-63,04	3,04	0,6	0,81	0,81	75,94
1314	0,25	0,64	0,07	0,11	0,95	1,65	100,49	50,3	59,95	42,09	0,61	1,59	2,62	36,7	61,84	0,4	NA	22046	0	10,06	95,85	11,23	33,24	3,26	0,23	1,01	1,51	105,55	52,95	68,65	34,93	0,66	1,96	2,96	27,64	66,21	16,96	NA	NA	0	3,48	37,46	10,12	27,52	3,34	0,32	1,09	1,68	120,21
1315	-44,45	120,39	-53,63	0,19	0,27	0,73	439,13	45,27	593,56	278,89	1,37	-3,71	-2,71	-25,35	136,92	-32,46	NA	NA	0	23,05	-93,83	-41,9	66	-54,14	0,12	0,14	0,45	470,32	16,12	759,27	230,55	1,63	-2,58	-1,58	-18,05	163,49	-22,28	-2,31	NA	0	22,77	-232,91	2,46	-4,36	NA	0,09	0,28	0,53	229,64
1316	-89,3	-97,4	-439,89	3,65	3,65	10,89	1793,15	NA	147,54	1082,04	0,08	0,09	1,09	-89,3	8,32	-1073,33	NA	NA	0	0	0	-45,53	-78,9	-71,12	0,4	0,99	2,36	568,55	140,14	237,78	327,69	0,42	0,73	1,73	-45,53	42,29	-107,68	NA	NA	0	0	0	-128,25	233,53	-216,91	0,09	0,15	0,65	615,62
1317	8,84	18,55	16,78	0,1	0,56	0,62	690,94	166,91	356,57	20,93	0,52	1,1	2,1	26,03	52,34	21,65	0,71	13100,33	0	32,63	94,19	17,16	26,83	34,17	0,91	0,92	1,02	724,9	4,39	253,37	23,79	0,35	0,55	1,56	33,92	35,42	58,13	1	NA	0	23,78	51	10,51	26,75	41,36	0,03	0,05	0,08	1432,5
1318	7,78	11,5	9,15	0,54	1,01	1,02	428,28	51,84	108,58	0,82	0,29	0,43	1,48	29,48	32,37	75,41	0,96	31837,83	0	25,53	48,08	17,66	26,89	17,7	0,16	0,78	0,79	364,79	65,2	104,87	0,88	0,32	0,49	1,52	41,21	32,19	95,34	0,88	11095,09	0	16,79	28,85	11,2	18,75	14,01	0,42	1,26	1,28	455,18
1319	-25,73	-57,38	-8,87	0,09	0,48	0,94	125,52	20,46	53	25,23	0,55	1,23	2,23	132,55	55,15	-25,09	0,88	NA	3,61	37,7	74,13	-20,28	-76,93	-10,26	0,1	0,82	1,28	184,27	50,53	54,03	33,52	0,56	2,12	3,79	137,87	55,99	-15,01	0,68	5861,09	10,81	54,22	83,05	-3,55	-14,37	-1,95	0,05	0,63	0,92	199,99
1320	-1,71	-4,46	-0,86	0	0,49	1,08	182,49	53	51,57	65,64	0,62	1,6	2,6	4,47	61,58	2,28	1,13	54422,08	32,33	3,1	52,8	4,51	11,01	2,59	0,59	0,85	1,19	208,52	30,22	119,25	40,38	59	143,9	2,44	10,85	59	9,82	1,31	23741,5	0	2,78	53,46	1,33	3,33	0,72	0	0,54	1,21	196,87
1321	1,68	2,32	1,5	0,29	3,9	3,9	326,42	289,39	80,11	0,05	0,28	0,38	1,38	34,12	27,7	12,58	26,13	NA	0	29,1	77,02	2,8	3,9	NA	0,36	3,69	3,84	307,28	258,1	77,5	11,49	0,28	0,39	1,39	41,25	28,27	14,56	40,82	NA	0	23,35	60,49	14,54	18,94	NA	0,52	4,8	4,8	273,4
1322	8,11	16,81	6,55	1,29	2,42	2,5	293,97	55,16	48,76	3,93	0,34	0,7	2,07	39,91	51,79	98,25	1,11	27371,12	13,23	25,69	54,78	6,94	19,62	NA	0,1	0,3	0,31	455,26	45,48	231,84	3,46	0,58	1,64	2,83	27,72	57,99	38,4	0,49	NA	4,23	18,7	38,07	0,55	1,44	NA	0,9	2,69	2,8	391,18
1323	460,33	-445,08	7,4	-2,08	-0,3	0,49	5,85	42,78	11,77	9,39	2,03	-1,97	-0,97	460,33	203,43	226,29	NA	NA	0	0	0	30,64	159,13	NA	1,09	1,02	1,24	NA	NA	NA	NA	80,74	419,34	5,19	30,64	80,74	37,95	NA	NA	0	NA	NA	45,8	67,92	6,29	3,97	1,95	3,07	49,99
1324	2,22	14,41	1,02	0	0,29	1,15	167,92	35,45	76,16	109,07	0,77	5,01	6,5	58,7	84,61	7,09	1,25	19255,08	29,05	26,06	111,99	2,1	25,56	3,86	0	0,71	1,42	668,49	252,71	292,41	254,4	56,3	685,4	12,17	26,45	56,3	7,9	0,39	16783,04	10,14	32,09	213,38	6,83	57,32	4,26	0,11	0,66	2,48	226,74
1325	135,4	-33,78	7,88	0,11	0,18	0,18	21,19	6,91	104,87	NA	5,01	-1,25	-0,25	634,87	500,81	27,04	NA	16956	0	29,07	72,98	12,82	64,13	NA	0,23	1,19	1,24	134,05	31,39	106,99	4,75	0,81	4,05	5	81,52	81,07	15,82	NA	NA	0	17,96	55,8	5,63	44,54	NA	0,11	1,67	1,69	162,28
1326	-16,56	-30,4	-16,97	0,24	2,32	2,32	373,16	330,1	159,16	NA	0,46	0,84	1,84	86,98	45,54	-36,36	NA	5459	0	106,14	116,66	-10,86	-18,15	-7,12	0,6	3,84	3,84	238,51	199,08	61,4	NA	0,4	0,67	1,67	143,74	40,18	-27,03	NA	NA	0	101,3	104,38	3,29	4,97	2,23	0,97	3,71	3,71	246,12
1327	-0,45	-3,14	-0,45	0,12	0,23	1,17	359,99	6,59	58,84	56,47	0,86	5,97	6,97	15,57	85,66	7,46	0,99	33638,94	0	15,84	73,46	3,62	19,64	3,2	0,29	0,41	1,24	322,47	6,17	49,95	41,37	0,82	4,43	5,43	17,67	81,59	9,19	0,98	18542,94	0	8,75	45,28	-13,33	-177,04	-8,02	0,22	0,31	0,92	218,96
1328	33,4	42,16	9,73	5	5	5	106,08	NA	20,96	NA	0,21	0,26	1,26	33,49	20,79	160,64	NA	NA	0	0,03	0,22	18,58	19,77	7,75	19,08	19,08	19,08	151,85	NA	7,87	NA	0,06	0,06	1,06	18,58	6,01	309,21	NA	NA	0	0	0	20,61	21,89	4,91	17,12	17,12	17,12	86,79
1329	-12,14	-26,1	NA	0,35	1,43	1,86	NA	NA	NA	NA	0,53	1,15	2,15	-12,14	53,48	-22,71	NA	NA	0	NA	0	21,72	36,7	5,63	0,88	1,8	2,45	94,38	35,23	38,11	24,71	0,41	0,69	1,69	41,65	40,83	53,18	NA	NA	0	5,17	32,05	12,69	30,4	6,98	1,07	1,23	1,72	200,16
1330	0,19	0,48	0,18	0,06	1,1	1,79	334,73	86,52	62,6	57,8	0,42	1,06	2,5	35,02	60,01	25,25	1,02	16954,22	20,9	32,02	81,25	1	2,23	0,87	0,09	1,11	1,88	317,23	79,09	52,47	59,62	0,4	0,9	2,23	39,73	40,23	29,6	1,11	9519,32	21,58	23,71	57,43	-0,09	-0,21	-0,09	0,07	0,96	1,65	359,42
1331	-0,03	-0,21	-0,04	0,02	0,51	0,51	365,54	197,75	404,49	NA	0,85	5,74	6,74	2,3	85,15	8,32	0,26	13964	0	3,08	19,72	-2,9	-27,62	-2,32	0,21	0,48	0,48	291,18	69,66	257,29	NA	89,5	852,75	9,53	0,96	89,5	15,09	0,19	NA	0	2,19	12,91	1,72	358,44	1,17	0,05	0,45	0,45	247,33
1332	-1,9	-34,74	-2	0,07	0,61	0,66	383,42	178,72	143,38	14,02	0,95	17,26	18,26	13,05	94,52	2,82	0,28	22987	49,24	15,75	71,39	0,06	2,12	0,04	0,07	0,79	0,81	232,68	153,79	152,31	4,85	0,97	33,42	34,42	12,71	97,09	3,84	0,3	NA	25,76	5,84	58,07	0,28	10,04	0,17	0,09	0,71	0,73	216,06
1333	23,53	28,01	36,24	0,77	0,93	1,45	560,74	6,72	54,4	28,91	0,12	0,14	1,19	31	16,01	308,44	1	164891,15	0	11,51	14,81	19,83	23,89	33,71	1,93	2,1	2,49	618,81	9,07	65,23	25,55	0,14	0,16	1,2	34,14	13,63	177,88	1,15	44877,41	0	21,04	28,54	18,56	22,16	32,83	2,86	2,94	3,3	643,88
1334	10,34	38,66	6,73	0,49	1,32	1,52	236,94	36,93	44,37	9	0,67	2,51	3,74	48,83	73,26	31,26	1,05	33316,42	38,28	25,06	60,53	12,66	44,76	10,7	0,48	0,74	0,85	307,43	37,29	100,95	14,74	0,69	2,46	3,53	42,66	69,48	32,76	0,85	NA	35,56	18,16	38,04	9,38	43,8	12,51	0,34	0,65	0,83	485,32
1335	-6,38	-17,32	-7,27	0,67	1,37	2,23	414,5	69,32	98,98	86,15	0,63	1,71	2,71	-6,38	63,13	14,27	1,64	NA	0	0	0	3,44	9,88	2,01	0,49	0,95	1,65	212,79	25,86	55,22	38,32	0,65	1,87	2,87	16,39	65,18	38,16	1,29	NA	0	7,57	23,25	6,88	24,69	5,89	0,91	1,85	1,99	311,41
1336	NA	NA	NA	NA	NA	NA	NA	NA	NA	NA	NA	NA	NA	NA	NA	NA	NA	NA	NA	NA	NA	50,02	100	49,11	1,35	2	2	357,36	1,83	176,63	NA	49,98	99,9	2	50,02	49,98	100,1	NA	NA	0	0	0	20,25	21,48	17,57	17,41	17,41	17,41	315,88
1337	-3,74	-5,43	-1,77	0,29	2,49	3,33	171,88	101,32	47,14	40,15	0,3	0,44	1,45	9,88	31,03	-8,1	9,13	23078,19	0	6,43	111,15	-0,09	-0,13	-0,04	1,06	2,97	3,57	145,69	69,35	37,17	22,77	0,28	0,4	1,41	14,05	29,13	4,23	9,21	NA	0	5,66	84,23	9,06	12,17	4,05	0,62	3,52	4,04	162,51
1338	8,46	40,73	3,14	0,4	0,75	0,89	135,28	31,78	90,3	12,61	0,79	3,81	4,81	19,98	79,23	26,38	0,81	34193,44	2,05	4,28	31,09	6,83	27,81	2,61	0,13	0,56	0,92	138,82	39,48	91,09	32,75	0,75	3,07	4,07	24,75	75,42	24,9	0,84	NA	0,94	4,99	32,21	13,88	39,21	4,91	0,26	0,82	1,14	128,83
1339	2,43	4,74	0,48	0,29	0,81	1,15	71,31	16,11	31,1	10,7	0,49	0,95	1,95	225,88	48,81	19,62	1,19	11391,02	0	43,78	95,12	-1,78	-3,89	-0,38	0,17	0,71	0,98	76,96	17,98	33,35	9,17	0,54	1,19	2,19	217,58	54,34	11,19	1,01	7584,2	0	32,33	68,21	-1,65	-3,35	-0,33	0,14	0,72	1	72,59
1340	-30,43	-34,34	NA	7,3	8,78	8,78	165,51	91,15	61,69	NA	11,39	12,85	1,13	-15,89	11,39	-267,16	NA	NA	0	16,11	-67,38	19,96	38,98	NA	1,93	2,05	2,05	123,58	6,72	59,64	NA	48,79	95,29	1,95	42,34	48,79	40,91	NA	NA	0	5,58	33	19,65	26	7,58	1,19	1,42	4,09	140,49
1341	2,71	4,54	2,31	0,32	0,6	1,64	310,31	34,87	123,18	129,66	0,4	0,67	1,67	22,32	40,29	29,49	1,79	NA	0	16,71	92,02	0,64	1,11	0,54	0,24	0,58	1,64	307,75	44,41	128,62	135,16	0,42	0,74	1,74	17,81	42,48	21,75	1,94	NA	0	10,39	51,46	4,83	8,16	3,21	0,3	0,63	1,77	242,08
1342	8,52	85,83	5,48	0,14	1,12	1,13	233,78	129,29	131,8	1,66	0,9	9,07	10,07	32,92	90,07	16,86	1,19	20531,27	4,8	15,67	49,08	6,49	41,69	4,04	0,18	1,05	1,07	226,94	105,13	121,05	2,24	0,84	5,43	6,43	33,21	84,44	19,52	1,06	NA	1,87	11,88	37,05	12,2	43,14	NA	0,19	1,14	1,15	203,66
1343	2,22	9,91	1,15	0,34	0,87	0,9	188,05	59,13	78,82	2,6	0,78	3,45	4,45	26,76	77,55	12,59	0,88	10381,4	32,45	12,68	61,44	1,72	6,77	0,77	0,09	0,67	0,67	162,1	54,26	78,92	0,37	0,75	2,94	3,94	31,41	74,6	22,55	0,69	NA	25,37	13,22	54,87	9,84	23,56	3,08	0,56	1,1	1,12	113,87
1344	3,56	22,09	2,29	0	0,62	1,13	234,33	114,9	125,6	97,09	0,84	5,19	6,21	60,01	83,91	7,71	2,13	13722,33	26,15	36,35	84,72	2,99	17,75	NA	0,07	0,62	1,2	222,8	94,1	128,89	99,38	0,83	4,93	5,94	67,64	82,97	7,01	2,97	NA	18,94	28,08	62,41	2,85	16,06	NA	0,04	0,74	1,26	291,9
1345	-15,05	-76,78	-15,97	0,92	1,03	1,03	386,31	35,09	305,93	NA	0,8	4,1	5,1	-4,17	80,4	2,66	1,16	8432	0,01	11,54	58,91	-7,98	-2107,35	-8,09	0,64	1,01	1,01	369,18	130,88	363,26	NA	1	263,18	264,18	0,39	99,62	-0,94	NA	NA	0	8,49	54,92	7	92,12	3,76	0,86	1,22	1,22	195,66
1346	1,14	106,43	0,93	0,01	0,68	0,97	297,42	58,23	53,05	25,3	0,99	92	93,14	50,64	98,93	11,44	0,97	24843,48	13,83	40,45	78,06	2,6	69,66	2,03	0,07	0,67	1,04	284,03	46,41	48,66	28,93	0,96	25,79	26,84	59,21	96,11	16,67	0,96	13270,23	57,45	28,95	48,69	4,99	59,51	NA	0,01	0,99	1,09	204,99
1347	-0,44	-0,65	-0,19	0	0,77	0,82	159,72	38,32	49,97	2,47	0,33	0,49	1,49	56,17	32,77	6,55	2,75	11513,38	0	24,84	160,41	-5,86	-7,18	-1,71	0,12	1,75	4,3	106,57	28,51	17,46	44,4	0,18	0,23	1,23	73,28	18,45	-13,05	2,89	NA	0	16,51	38,86	7,98	11,1	2,71	0,66	2,31	2,85	123,55
1348	0,56	0,56	1,88	629,5	629,5	629,5	838,21	NA	1,93	NA	0	0	1	0,56	0,16	350	NA	NA	0	0	0	27,81	30,18	NA	12,75	12,75	12,75	967,45	NA	75,06	NA	0,08	0,09	1,09	27,81	7,84	354,49	NA	NA	0	0	0	14,21	19,32	NA	3,97	4,16	4,16	1136,77
1349	72,05	91,82	41,13	4,26	4,65	4,65	171,83	16,87	44,23	NA	0,22	0,27	1,27	72,05	21,52	334,78	NA	NA	0	0	0	25,57	27,56	45,96	12,49	13,86	13,86	654,24	64,31	46,67	NA	0,07	0,08	1,08	25,57	7,21	354,51	NA	NA	0	0	0	14,19	14,19	43,48	NA	NA	NA	1115,7
1350	6,68	25,56	7,08	0,26	0,41	0,82	385,57	41,35	138,26	112,53	0,74	2,82	3,82	17,06	73,85	15,91	0,68	18562,33	35,54	10,99	38,64	1,25	4,26	1,37	0,29	0,43	0,81	400,42	38,91	147,97	105,34	70,71	241,37	3,41	12,63	70,71	7,86	0,69	NA	32,31	12,52	56,3	6,75	23,73	7,16	0,4	0,47	0,79	386,44
1351	7,83	677,24	2,02	0,3	0,83	0,83	93,91	44,9	79,78	0,12	0,99	85,55	86,55	93,79	98,84	15,68	0,26	11579,69	4,84	22,18	81,86	12,97	91,51	1,9	0,13	0,94	0,94	53,43	34,23	40,94	0,04	0,86	6,06	7,06	119,46	85,83	26,71	0,75	NA	2,17	11,5	56,7	0,4	4,75	0,09	0,1	0,81	0,91	82,69
1352	0,18	0,45	0,12	0,38	1,46	1,47	239,78	150,4	76,74	2,1	0,6	1,48	2,48	11,61	59,6	6,1	3,11	9699,67	26,41	7,53	61,19	-0,1	-0,28	-0,05	0,06	1,33	1,35	166,61	135,5	70,16	1,78	0,65	1,86	2,86	14,67	64,98	30,74	2,73	NA	21,75	6,76	39,91	0,03	0,07	0,02	0,03	1,38	1,41	238,34
1353	3,1	18,02	1,63	0,2	1,11	1,11	80,39	141,42	156,55	NA	0,83	4,81	5,81	11,04	82,79	4,17	2,13	1630	0	4,17	57,55	-30,95	-54,95	-6,22	0,4	2,02	2,02	73,15	40,34	24,91	NA	0,44	0,78	1,78	67,78	43,68	-46,28	2,16	NA	0	19,84	101,19	30,1	66,06	10,3	1,07	1,78	1,78	124,49
1354	1,23	2,47	1,08	0,18	0,59	1	320,58	59,42	79,04	59,37	0,5	1,01	2,01	30,43	50,31	15,28	0,99	14793,32	20,19	25,72	70,38	-2,97	-5,77	-2,79	0,1	0,55	1,11	342,89	66,75	87,67	83,06	0,49	0,94	1,95	35,06	48,51	8,42	1,07	NA	18,03	25,25	60,85	-1,26	-2,62	-1,15	0,14	0,76	1,13	334,05
1355	12,42	29	14,28	0,22	0,44	1,05	418,74	48,43	224,83	139,17	0,55	1,28	2,34	21,6	57,18	30,01	0,99	47652,21	0	10,56	32,43	12,47	24,18	14,62	0,26	0,54	1,16	426,97	52,46	187,83	116,81	0,45	0,87	1,94	21,11	44,87	36,1	1,07	11635,02	0	7,4	23,16	12,63	20,23	14,5	0,31	0,83	1,74	417,86
1356	34,07	49,1	14,75	1,04	3,55	3,78	157,59	98,89	39,35	8,84	0,31	0,44	1,44	117,51	30,61	129,44	18,43	20109,8	0	36,12	70,15	4,61	6,83	2,46	0,8	2,55	2,78	194,22	86,33	49,33	11,54	0,33	0,48	1,48	85,83	32,54	39,12	2,41	NA	0	43,34	90,93	27,5	35,71	18,75	1,3	2,96	3,16	248,16
1357	0,02	0,06	0,09	0,08	0,41	0,61	1541,77	280,69	868,81	174,45	0,65	1,98	3,02	5,09	66,85	4,36	0,51	16270,51	0	21,48	72,41	0,33	0,9	1,29	0,41	3,92	6,13	1443,92	260,28	75,46	166,66	0,62	1,72	2,76	5,31	62,48	5,22	1,37	9034,96	0	14,5	64,67	2,89	7,85	10,02	1,52	10	15,19	1262,76
1358	6,84	12,19	6,02	0,94	1,12	1,18	320,06	24,46	138,52	7,78	0,44	0,78	1,78	6,84	43,87	30,67	1,17	NA	0	0	0	2,48	22,39	4,93	0,24	0,29	0,31	722,3	29,5	544,33	7,71	0,89	8,01	9,01	3,22	88,9	4,47	0,28	NA	12,71	1,46	10,85	0,53	5,19	1,02	0,06	0,1	0,12	703,02
1359	0,53	6,66	1,32	0,01	0,67	0,97	914,82	143,09	59,22	65,86	0,62	7,88	12,68	2,39	92,11	5,72	0,54	38420	17,31	4,69	33,37	1,11	12,96	3,09	0,02	0,77	1,15	1014,05	179,78	57,63	89,3	0,65	7,53	11,67	2,77	64,57	8,29	0,68	NA	24,58	3,06	18,41	0,09	1,07	0,31	0,01	0,68	1,09	1204,69
1360	1,64	3,05	1,31	0,49	0,7	1,3	291,18	15,75	73,46	44,51	0,46	0,86	1,86	29,37	46,32	13,52	1,1	12405,73	9,41	22,18	77,06	5,65	10,72	4,38	0,13	0,62	1,13	282,43	36,67	74,41	37,86	47,3	89,74	1,9	37,24	47,3	22,35	1,02	NA	0	17,63	48,43	44,13	59	60,14	2,3	2,47	2,97	496,08
1361	-10,38	-10,38	NA	NA	NA	NA	NA	NA	NA	NA	0	0	1	-10,38	0	NA	NA	NA	0	NA	0	1,68	2,77	38,97	1,46	2,46	2,55	8423,69	3262,84	3262,84	295,83	39,16	64,38	1,64	1,68	39,16	4,3	NA	NA	0	0	0	32,35	38,35	30,03	3,08	3,54	6,39	337,87
1362	-9,88	-21,85	-11,08	0,01	0,64	0,69	408	127,53	200,94	10,67	0,55	1,21	2,21	-0,61	54,77	-11,6	0,75	11842,07	0	10,39	147,98	-14,94	-38,06	-15,16	0,01	0,46	0,51	369,52	85,8	192,7	10,68	0,61	1,55	2,55	-3,87	60,75	-4,84	0,64	12150,85	0	7,61	54,98	7,63	17,17	6,21	0,01	0,57	0,62	296,39
1363	-0,02	-0,63	-0,01	0,95	1,05	1,05	100,92	9,3	95,26	NA	0,96	24,91	25,91	18,37	96,14	3,53	NA	29522	0	5,1	48,67	12,83	28,55	NA	1,55	1,82	1,82	82,76	11,95	45,07	NA	0,55	1,23	2,23	65,8	55,06	23,3	NA	NA	0	9,14	55,58	29,18	32,38	NA	0,15	10,12	10,12	64,96
1364	19,86	46,81	21,89	0,74	1,77	2,67	401,3	47,79	46,39	42,45	0,56	1,32	2,36	46,92	57,59	46,92	1,12	31525	0	29,84	41,42	12,27	19,59	12,98	1,01	2,88	3,81	385,19	65,4	34,98	32,62	0,37	0,6	1,6	52,93	37,35	49,72	1,24	NA	0	30,33	42,32	6,49	15,15	11,64	1,11	3,85	4,77	653,07
1365	-15,77	-24,16	-31,89	0,08	2,97	3,37	735,94	239,06	88,67	35,37	0,35	0,53	1,53	-7,51	34,72	-6,18	1,27	7765,88	0	16,7	117,01	-2,42	-3,11	-3,49	0,17	2,16	2,34	525,5	211,37	112,5	19,89	22,26	28,64	1,29	6,86	22,26	51,72	1,58	NA	0	9,54	34,36	4,05	4,67	5,29	0,52	3,96	5,24	475,51
1366	21,35	95,49	11,54	0,14	1,22	1,22	196,75	138,92	129,08	NA	0,78	3,47	4,47	36,69	77,64	34,2	1,78	51774,14	0	8,29	30,64	14,47	91,99	8,45	0,37	1,02	1,02	212,65	103,32	158,6	NA	0,84	5,36	6,36	30,45	84,27	27,53	1,08	NA	0	6,7	25,04	48,3	98,29	23,81	1,37	1,69	1,69	179,42
1367	0,76	1,19	1,49	0	0,24	0,68	713,84	58,78	186,08	113,14	0,36	0,57	1,57	7,26	36,18	10,05	0,85	26501,78	9,3	12,75	55,23	1,05	1,57	2,57	0	0,5	1,09	892,23	51,36	253,94	171,12	0,33	0,5	1,5	7,07	33,27	10,29	1,04	8829	4,18	9,3	33,72	-1,15	-1,74	-2,6	0	0,5	1,33	826,24
1368	9,96	11,59	1,13	6,01	6,04	7,08	41,29	0,17	5,75	6,06	0,14	0,16	1,16	9,96	14,09	70,67	NA	NA	0	0	0	11,54	26,09	8,58	1,08	1,56	1,78	270,65	72,26	149,28	32,16	0,56	1,26	2,26	11,54	55,77	20,69	NA	NA	0	0	0	25,27	34,28	12,07	1,79	3,18	3,77	173,86
1369	-13,16	-17,1	-38,85	4,61	4,61	4,61	844,61	NA	230,48	NA	23,05	29,95	1,3	19,41	23,05	-57,08	NA	NA	0	96,17	110,38	-71,12	-95,51	-156,61	4,28	4,28	4,28	801,51	NA	185,14	NA	25,54	34,29	1,34	11,46	25,54	-278,5	NA	NA	0	181,83	267,62	53,18	51,54	8,14	-31,42	-31,42	-31,42	55,69
1370	2,21	3,81	2,95	0,01	0,43	1,17	485,31	40,36	58,1	71,72	0,41	0,71	1,73	30,53	42,07	19,36	1,02	25776,89	27,25	37,76	77,15	7,53	11,36	9,56	0,59	1,27	2,41	461,91	35,35	51,88	59,33	0,33	0,5	1,51	37,65	33,1	38,91	1,19	NA	19,58	27,42	48,13	5,94	9,75	7,97	0,01	0,5	1,18	488,31
1371	2	3,75	0,74	0,9	1,95	2,03	134,67	49,57	47,32	3,54	0,47	0,88	1,88	66,89	46,71	38,76	2,33	25550	0	24,01	74,54	-1,39	-2,61	-0,57	0,82	0,96	1,97	150,35	8,98	60,7	61,33	0,47	0,88	1,88	76,98	46,8	29,56	3,12	NA	0	24,15	59,23	-9,59	-23,72	-2,94	1,16	1,68	1,68	111,56
1372	4,53	28,85	2,03	0	0,25	0,83	162,97	27,88	94,46	64,02	0,84	5,37	6,37	18,46	84,3	10,37	0,74	34781,56	14,86	6,24	53,71	4,43	24,33	1,95	0	0,21	0,72	160,56	25,88	109,22	64,01	0,82	4,5	5,5	18,37	81,8	10,16	0,48	13126,92	10,16	4,58	42,09	0,46	3,02	0,24	0,11	0,34	0,79	185,64
1373	0,26	0,61	0,28	0,02	0,22	1,39	404,98	39,76	73,09	240,03	0,57	1,37	2,39	9,65	58,21	13,43	1,66	7249,24	32,22	10,45	74,31	0,23	0,59	0,27	0,04	0,19	1,41	423,55	34,61	97,82	274,31	0,6	1,52	2,54	9,23	60,09	9,99	1,92	NA	30,54	7,67	61,73	1,88	5,1	2	0,07	0,45	1,34	387,65
1374	4,71	5,5	8,56	2,79	3,73	5,43	661,14	43,35	46,11	79,53	0,14	0,17	1,17	34,16	14,3	45,58	1,49	21500,88	0	53,49	80,9	0,21	0,25	0,34	3,54	5,36	6,63	583,99	63,57	34,95	44,35	0,14	0,16	1,16	30,14	13,71	16,57	1,55	NA	0	34,9	61,38	0,09	0,1	0,14	8,32	10,21	11,64	555,71
1375	4,06	10,44	2,29	0,35	1,05	1,34	205,33	40,36	54,9	16,69	0,61	1,57	2,57	55,04	61,09	21,45	1,14	24762,1	1,97	28,75	76,99	0,64	1,38	0,32	0,13	0,9	1,28	184,71	38,56	48,94	19,11	0,54	1,16	2,16	65,35	53,73	21,43	1,09	NA	0,77	23,54	59,75	2,43	4,77	1,35	0,15	1,04	1,33	202,2
1376	-11,49	-118,92	-6,65	0,14	0,56	0,56	210,64	70,27	168,03	0,69	0,84	8,74	10,35	53,7	90,34	-8,35	0,27	18185,75	0	37,72	104,22	-5,53	-979,81	-3,99	0,05	0,42	0,43	262,71	89,72	242,11	0,12	0,94	167,06	177,15	31,29	94,3	-3,25	0,07	NA	0	19	72,27	0,52	64,6	0,35	0,09	0,37	0,37	245,41
1377	30,01	30,5	32,95	8,48	27,54	27,54	399,67	119,4	6,26	NA	0,02	0,02	1,02	34,85	1,62	2221,23	1,75	99545,17	0	5,32	9,76	29,69	31	NA	6,3	13,72	13,72	466,14	139,86	18,84	NA	0,04	0,04	1,04	36,91	4,24	852,65	2,18	NA	0	6,62	9,88	19,7	20,36	28,6	6,86	17,58	17,58	528,56
1378	6,12	10,2	2,48	0,8	1,44	1,52	147,59	36,98	57,86	4,69	0,4	0,67	1,67	24,89	40	96,8	1,53	19728,75	0	7,61	30,25	15,26	19,79	5,97	1,1	2,35	2,58	142,54	38,89	31,64	7,47	0,23	0,3	1,3	33,82	22,89	156,26	1,85	NA	0	7,27	32,29	16,11	18,19	6,63	4,1	6,58	7,02	149,81
1379	22,14	24,66	10,2	1,28	4	6,16	167,73	44,33	16,28	35,59	0,1	0,11	1,11	79,37	10,23	269,5	2,33	18835,17	0	26,37	65,42	58,88	67,99	32,83	1,68	5,85	6,28	202,98	110,9	26,57	11,38	0,13	0,15	1,15	91,54	13,4	464,61	5,25	NA	0	13,42	25,18	6,78	7,66	4,39	3,16	5,74	6,35	235,57
1380	-9,38	45,09	-2,68	0,37	0,68	0,76	104,12	27,27	89,62	7,41	1,21	-5,81	-4,81	10,64	120,81	3,01	0,37	2945,71	0	5,73	65,58	-0,71	1,71	-0,1	0,07	0,94	0,94	51,01	23,85	27,33	0	1,42	-3,4	-2,4	41,22	141,68	11,32	0,89	NA	0	5,88	62,61	-3,09	9,74	-0,54	0,04	0,98	0,98	63,21
1381	0	0	NA	NA	NA	NA	NA	NA	NA	NA	NA	NA	1	0	0	NA	NA	NA	0	NA	NA	7,08	39,39	NA	0,2	1,22	1,22	332,72	275,02	269,68	NA	0,82	4,57	5,57	41,65	82,03	8,63	NA	NA	0	23,41	58,32	9,57	30,65	NA	0,72	1,47	1,47	95,5
1382	7,53	7,83	11,57	15,05	19,04	19,45	559,8	68,53	17,17	7,19	0,04	0,04	1,04	24,68	3,9	307,71	2,43	23692,46	0	26,39	54,28	12,11	13,21	13,92	5,18	7,59	8,29	418,47	70,82	29,41	20,72	8,35	9,11	1,09	32,62	8,35	206,81	2,25	9611,06	0	16,95	34,99	11,95	12,43	NA	17,85	23,27	24,05	430,56
1383	2,15	6,74	0,57	0,48	1,41	1,47	96,9	60,48	65,2	3,99	0,68	2,13	3,13	2,15	68,09	3,16	NA	NA	0	0	0	1,93	16,28	0,98	0,05	1,05	1,09	184,13	160,76	160,47	6,15	0,88	7,43	8,43	1,93	88,13	2,69	3,14	NA	0	0	0	2,05	14,74	1,22	0,05	1,09	1,13	217,21
1384	-6,27	-11,23	-4,59	0,01	1,21	1,43	266,62	109,21	53,58	20,1	0,44	0,79	1,79	39,68	44,15	15,94	1,24	22951,55	16,44	33,66	91	-8,81	-15,5	-6,18	0,08	1,3	1,5	255,3	112,78	49,24	18	0,43	0,76	1,76	43	43,1	13,95	1,35	14505,64	17,12	23,37	60,72	-10,02	-14,34	-7	0,56	2,06	2,56	254,33
1385	4,88	45,42	2,31	0,09	1,08	1,08	96,05	150,18	151,82	NA	0,89	8,3	9,3	4,88	89,25	5,53	2,75	NA	0	0	0	7,36	26,32	2,03	0,19	1,31	1,31	100,59	79,58	71,43	NA	0,72	2,58	3,58	16,46	72,06	11,96	4,5	NA	0	2,52	42,2	15,42	35,09	3,57	0,43	1,57	1,57	84,22
1386	14,16	21,83	7,18	0,04	0,86	1,2	184,51	46,34	56,65	20	0,35	0,53	1,54	27,09	35,13	72,84	1,08	56589,2	0	6,55	31,98	10,94	17,79	5,03	0,02	0,75	1,07	167,38	40,63	55,86	18,13	0,38	0,62	1,63	25,49	38,09	69,35	1,02	13064,63	0	4,84	23,38	16,21	30,63	6,82	0	0,53	0,82	153,2
1387	2,95	78,64	3,26	0,49	0,99	1,02	402,32	186,91	377,64	12,74	0,96	25,64	26,64	33,31	96,25	5,01	1,39	13934,08	0	33,56	82,71	7	88,69	NA	0,44	1,01	1,09	338,39	172,08	301,22	24,61	0,92	11,67	12,67	45,78	92,11	9,05	4,76	NA	0	25,74	51,29	15,49	95,25	NA	0,58	0,95	0,98	271,1
1388	-20,65	-97,7	-14,38	0,07	0,74	1,09	253,54	98,23	145,45	50,29	0,79	3,73	4,73	-0,03	78,87	-19,62	1,15	6621,8	19,95	14,36	306,9	6,71	27,09	3,12	0,04	0,71	1,01	169,08	71,87	100,87	31,03	0,75	3,04	4,04	26,77	75,23	14,68	1,01	NA	13,62	6,53	42,87	9,17	28,19	4,16	0,16	0,91	1,22	165,13
1389	7,61	27,07	7,14	0,74	1,15	1,34	341,51	99,24	242,75	47,68	0,72	2,56	3,56	8,79	71,89	12,56	8,08	89786,5	0	1,1	7,26	18,77	35,39	12,03	1,41	1,82	2,02	233,31	44,58	108,27	21,48	0,47	0,89	1,89	21,97	46,96	44,21	10,78	NA	0	1,51	7,82	26,61	53,39	17,21	1,07	1,87	1,96	235,47
1390	2,46	9,25	1,11	0,55	1,24	1,24	164,43	79,36	115,49	0,43	0,73	2,76	3,76	101,1	73,4	3,35	NA	NA	0	44,56	228,09	20,48	65,07	12,09	0,27	1,34	1,36	214,96	155,63	145,32	1,8	0,69	2,18	3,18	46,96	68,53	30,35	4,32	NA	0	15,64	79,62	10,48	25,83	5,91	0,59	1,6	1,62	205,25
1391	22,12	23,32	19,56	4,26	11,59	13,31	321,93	115,39	15,74	27,48	0,05	0,05	1,05	32,82	5,12	832,4	2,8	82876,55	0	9,46	18,97	33,06	35,12	29,14	5,14	14,39	15,98	320,79	139,75	15,1	24,02	0,05	0,06	1,06	42,33	5,25	789,07	4	NA	0	5,9	11,12	32,23	33,54	30,64	10,97	20,52	22,34	345,98
1392	37,31	41,99	77	8,97	8,97	8,97	218,77	NA	82,8	NA	0,11	0,13	1,13	37,31	11,14	334,78	NA	NA	0	0	0	16,86	17,71	77,29	20,87	20,87	20,87	1668,49	NA	79,05	NA	0,05	0,05	1,05	16,86	4,79	351,99	NA	NA	0	0	0	13,67	14,22	74,55	25,46	25,46	25,62	1985,13
1393	-23,39	-241,44	-6,4	0,05	0,89	1,01	99,68	68,29	81,4	10,12	0,9	9,3	10,32	64,08	90,31	-23,77	0,73	10633,43	0	23,95	125,3	1,87	15,57	0,96	0,07	0,9	0,97	187,28	131,37	158,77	11,97	0,88	7,33	8,34	59,51	87,86	2,96	0,85	NA	0	20,92	60,71	8,97	47,9	4,92	0,06	0,98	1,07	199,61
1394	14,65	15,94	22,45	15,24	19,42	19,44	557,91	112,34	26,86	0,52	0,05	0,05	1,09	27,05	8,08	321,74	17,79	24573,64	0	19	37,91	13,2	14,49	19,07	11,8	14,18	14,2	525,9	82,28	34,54	0,53	0,07	0,07	1,1	24,64	6,72	227,02	16,29	NA	0	11,91	30,23	16,4	17,4	20,35	16,57	20,52	20,54	451,74
1395	0,97	3,63	0,49	0,06	0,97	1,36	184,08	120,77	106,05	52,35	0,73	2,73	3,73	8,98	73,19	1,41	50,2	7702	14,64	4,05	67,1	0,07	0,23	0,05	0,01	0,81	1,47	261,12	140,1	117,51	115,89	0,68	2,11	3,11	11,3	67,82	0,28	64,02	NA	22,19	8,05	70,34	3,24	10,32	2,78	0,09	0,78	1,46	312,46
1396	4,45	7,34	4,06	0,86	1,81	2,4	332,68	101,71	106,53	63,72	0,35	0,58	1,65	36,75	39,46	21,55	2,77	19192,93	0	29,53	78,9	4,79	7,1	4,14	2,09	2,76	3,81	314,46	42,28	62,47	65,65	0,29	0,43	1,48	38,8	28,93	31,85	2,98	NA	0,39	21,09	56,4	2,73	4,77	2,51	1,26	1,66	2,18	333,99
1397	0,58	1,96	0,5	0,2	1,07	2,35	316,1	93,73	59,3	140,4	0,71	2,39	3,39	62,74	70,53	4,37	3,41	12699,64	34,55	53,98	91,67	1,15	3,8	1,08	0,09	0,94	2,04	339,86	117,24	84,41	151,98	0,7	2,3	3,3	42,23	69,67	6,06	3,59	NA	29,72	27,03	58,66	1,1	3,5	0,95	0,14	1,04	2,31	312,65
1398	3,38	86,95	1,17	0,7	0,97	1	126,06	31,93	119,04	3,24	0,96	24,72	25,72	18,59	96,11	7,37	0,94	19246	0	5,27	65,84	-28,77	113	-48,41	0,94	1,35	1,41	612,52	163,73	404,79	23,16	1,25	-4,93	-3,93	-19,56	125,46	-22,01	5,43	NA	0	11,13	-33,06	13,55	-99,19	28,61	0,03	0,69	0,69	768,37
1399	0	0	NA	0,05	0,3	3,6	229,8	12,76	36,77	198,02	0,29	0,41	1,41	13,49	29,06	12,8	12,77	10448,5	9,82	8,52	68,77	0	0	NA	0,03	0,43	3,25	169,14	16,65	40,88	138,78	0,33	0,5	1,5	17,85	33,25	11,11	16,51	NA	4,98	5,78	46,59	0	0	NA	0,08	0,42	2,35	142,89
1400	-0,47	-1,61	-0,89	0,15	0,9	1,41	686,71	357,83	472,4	243,51	0,71	2,42	3,42	11,83	70,76	0,46	18,61	-12844	0	23,21	-70,98	1,2	4,21	NA	0,11	0,74	1,28	975,47	427,19	678,72	369,34	0,71	2,51	3,51	11,71	71,48	4,2	3,21	NA	0	19,81	-29,05	1,44	4,5	NA	0,18	0,86	1,37	762,86
1401	9,29	13,7	7,4	0,12	1,18	1,83	290,08	65,41	44,81	40,53	0,28	0,41	1,47	18,06	32,2	65,37	1,2	54802,81	5,79	6,99	31,26	0,09	0,12	0,07	0,15	1,34	2,19	268,43	50,02	30,41	40,84	0,25	0,34	1,39	13,73	24,57	68	1,29	15882,33	6,63	6,98	33,46	0,17	0,24	0,14	0,21	1,31	2,22	303,86
1402	-10,68	-287,85	-4,51	0,06	0,44	0,62	153,94	50,8	138,93	26,07	0,96	25,96	26,96	-1,4	96,29	-7,04	0,14	2252,41	3,11	3,92	297,34	-13,58	144,09	-6,05	0,02	0,38	0,48	162,29	57,26	164,32	17,52	1,09	-11,61	-10,61	-2,48	109,42	-7,8	-0,17	NA	6,02	3,58	270,71	3	-47,59	1,46	0,11	0,42	0,5	177,44
1403	0,94	2,67	1,59	0,07	0,21	0,35	615,41	46,09	323,86	47,48	0,65	1,84	2,84	6,62	64,83	9,9	0,57	19363,71	10,38	9,6	42,82	21,76	31,49	7,42	0,35	1,58	2,31	124,12	43,11	35,3	25,88	0,31	0,45	1,45	47,69	30,89	104,21	2,09	NA	0	6,03	26,39	29,65	36,58	9,3	0,75	3,15	4,28	114,22
1404	-15,34	-18,43	-12,97	2,4	5,96	5,96	92,16	181,86	51,06	NA	0,17	0,2	1,2	-15,34	16,78	-91,42	NA	NA	0	0	0	6,68	10,51	NA	0,12	1,25	1,25	601,13	242,86	216,5	NA	0,36	0,57	1,57	6,68	36,42	48,41	1,16	NA	0	0	0	0,05	0,06	NA	0,95	2,8	2,8	234,16
1405	13,68	23,89	5,14	0,01	1,45	2,02	136,87	51,11	39,27	27,45	0,43	0,75	1,75	61,61	42,73	48,9	2,22	12731,33	6,2	12,6	42,01	1,52	2,93	0,78	0	1,26	1,76	187,64	75	45,11	39,08	0,48	0,93	1,93	43,65	48,19	18,59	2,26	NA	18,26	15,22	57,86	-0,19	-0,31	-0,08	0,01	1,47	2,14	147,34
1406	13,37	13,51	17,28	24,61	92,34	98,84	470,3	318,73	4,71	31,02	0,01	0,01	1,01	13,37	1,01	1321,61	NA	NA	0	0	0	10,55	10,65	14,66	29,57	103,62	112,83	505,73	328,26	4,43	40,81	0,01	0,01	1,01	10,55	0,89	1190,79	NA	NA	0	0	0	1,1	1,11	0,73	30,01	123,58	136,79	240,58
1407	43,47	57,87	14,99	0,05	3,86	3,86	125,54	117,8	11,73	NA	0,25	0,33	1,33	61,1	24,89	177,83	18,78	8365	15,44	6,08	27,96	5,03	10,57	NA	1,28	5,89	5,89	309,66	234,81	24,93	NA	52,43	110,21	2,1	28,84	52,43	10,51	43,25	NA	8,52	15,22	88,38	19,13	26,58	NA	1,67	2,92	2,92	223,84
1408	-1,45	-144,96	-1,28	0,13	0,28	0,31	321,8	46,58	228,34	8,38	0,99	98,84	99,95	26,6	99	2,97	0,01	5030,57	25,69	24,8	108,13	0,02	0,04	0,02	0,21	0,75	1,08	339,02	52,8	98,01	32,75	0,53	1,15	2,15	30,76	53,3	8,8	1,03	NA	19,42	20,41	68,45	0,01	0,01	0,01	0,55	0,88	1	307,96
1409	0,39	3,61	0,46	0	0,14	0,27	430,56	52	377,14	51,68	0,89	8,18	9,18	8,33	89,11	4,97	0,15	40328,72	0	9,39	60,44	-0,38	-4,11	-0,47	0	0,4	0,66	448,18	59,01	149,91	40,02	0,91	9,84	10,84	7,49	90,77	4,63	0,85	18771,53	0	6,78	37,43	-0,96	-18,19	-1,27	0	0,3	0,47	481,97
1410	4,28	5,62	2,7	4,66	4,78	4,96	180,37	5,42	45,66	8,04	0,24	0,31	1,31	11,41	23,85	17,96	NA	958	0	4,5	51,77	17,85	24,29	9,98	3,25	4,02	4,09	203,62	38,05	49,28	3,11	0,27	0,36	1,36	27,22	26,54	67,25	NA	NA	0	5,24	27,67	14,05	16,44	6,66	6,16	6,77	6,91	172,59
1411	25,65	51,95	17,27	2,5	3,03	3,23	245,15	30,69	57,77	11,42	0,51	1,03	2,03	61,12	50,63	65,07	3	11713	0	23,89	43,46	7,19	19,05	8,06	13,32	17,33	27,04	408,04	46,44	11,58	112,48	0,62	1,65	2,65	27	62,24	23,72	4,25	NA	40,71	22,2	44,98	6,52	15,08	5,54	0,7	0,96	1,84	309,28
1412	1,87	3,54	1,13	0,07	0,23	1,83	220,03	12,3	63,81	130,82	0,47	0,89	1,89	31,13	47,11	23,18	1,95	8766,54	7,78	17,69	68,17	4,63	8,96	2,93	0,14	0,36	2,12	230,42	16,22	65,88	127,47	0,48	0,93	1,93	33,86	48,3	16,56	2,09	NA	10,04	12,99	46,83	1,99	4,2	1,54	0,08	0,21	1,87	282,27
1413	0,49	1,32	0,67	0	0,07	0,36	497,15	20,81	296,61	88,27	0,63	1,68	2,68	31,13	62,75	14,64	0,5	7611,32	0	41,85	75,52	4,45	9,53	3,07	0,08	0,13	0,18	251,41	6,11	121,01	6,11	0,53	1,14	2,14	45,01	53,34	29,01	0,56	NA	0	20,34	47,48	-0,04	-0,1	-0,06	0,09	0,17	0,36	478,12
1414	-3,4	-4,06	-4,69	2,06	5,88	6,32	501,78	113,74	29,8	13,29	0,16	0,19	1,19	3,99	16,19	94,47	1,53	13292,13	0	10,19	30,08	1,28	4,81	2,67	0,1	0,92	0,93	758,83	344,87	420,5	6,38	0,57	2,15	3,76	3,54	57,1	9,85	0,58	NA	0	3,32	15,24	-0,65	-1,95	-0,8	0,54	0,83	0,85	446,67
1415	63,53	78,91	76,05	4,78	5,13	5,13	435,73	29,64	83,98	NA	0,19	0,24	1,24	63,53	19,49	325,98	NA	NA	0	0	0	3,59	3,6	46,85	386,8	456,41	456,41	4746,64	716	10,29	NA	0	0	1	4,69	0,22	1639,81	NA	NA	0	14,31	18,78	31,01	33,98	73,38	11,43	11,43	11,43	861,35
1416	1,34	1,58	6,09	0,39	0,76	0,76	1654,78	91,63	246,07	NA	0,15	0,18	1,18	5,79	15,2	78,98	0,96	47431	0	20,21	28,3	11,24	12,5	NA	0,28	1,14	1,14	940,87	79,28	92,41	NA	0,1	0,11	1,11	15,36	10,1	229,16	1,01	NA	0	7,87	10,5	9,75	12,79	NA	0,1	0,99	0,99	899,91
1417	7,23	44,63	5,8	0,12	0,44	1,02	291,89	32,5	95,1	86,58	0,84	5,18	6,18	33	83,81	12,97	0,76	21211,69	37,32	20,67	74,95	0,05	0,5	0,05	0,02	0,69	1,03	364,59	115,66	128,49	63,54	0,7	6,69	9,61	20,82	69,62	7,54	0,6	10814,47	28,83	14,47	49,75	0,27	1,78	0,27	0,04	0,34	0,82	360,33
1418	2,37	9,85	1,36	0,08	0,64	0,71	208,85	61,18	83,51	9,51	0,76	3,15	4,15	17,44	75,91	14,34	0,66	NA	34,18	8,65	51,79	2,2	6,09	1,12	0,23	0,44	0,58	185,3	20,82	31,72	13,04	0,64	1,77	2,77	24,52	63,85	15,02	0,67	NA	46,13	7,98	44,08	-0,99	-4,22	-0,82	-0,14	0,14	0,33	301,64
1419	0,29	0,76	0,15	0,21	1,23	2,13	186,92	50,81	54,87	49,68	0,62	1,6	2,6	46,59	61,54	20,14	1,86	17266,74	0	23,78	74,65	0,02	0,06	0,01	0,09	0,96	1,58	234,6	72,78	84,02	56,75	66,82	201,41	3,01	47,15	66,82	11,54	1,56	9153,14	2,8	21,81	68,4	0,03	0,08	0,02	0,12	0,96	1,64	224,58
1420	26,03	46,26	12,84	0,26	2,21	2,43	179,59	128,66	66,19	15,09	0,41	0,74	1,78	71,91	43,74	70,05	6,21	47924,68	0	22,64	56,47	21,83	35,15	11,52	0,06	3,13	3,45	192,13	134,32	43,84	13,96	0,29	0,46	1,61	61,99	28,57	87,94	3,12	18835,83	0	15,36	41,59	22,48	41,06	13,26	0,12	2,18	2,29	214,8
1421	12,9	34,75	5,9	0,14	0,45	1,03	166,53	18,63	43,9	35,02	0,63	1,69	2,69	54,9	62,89	27,08	1	16042,16	32,97	19,22	64,77	13,82	33,11	8,33	0	0,42	0,92	219,43	33,55	57,8	39,81	0,57	1,37	2,4	48,13	57,05	30,29	0,93	7518,6	28,09	14,8	43,11	10,56	19,4	6,02	0,03	0,42	0,95	207,41
1422	14,92	176,14	17,19	0,02	0,17	0,17	419,59	43,27	296,39	-0,29	0,91	10,8	11,81	20,62	91,53	24,52	0,32	108963,5	18,36	6,58	14,85	18,61	81,56	NA	0,13	0,44	0,44	414,57	44,05	66,79	NA	0,77	3,38	4,38	25,24	77,19	33,36	0,77	NA	60,35	5,48	10,87	20,88	65,72	NA	0,22	0,37	0,37	351,96
1423	5,51	7,08	3,12	0,29	1,52	2,86	206,35	48,8	39,58	53,69	0,22	0,29	1,29	30,45	22,25	38,5	1,77	12396,03	0	14,14	72,12	2,31	2,98	1,6	0,15	1,62	2,92	251,46	72,73	49,61	64,45	22,27	28,65	1,29	23,19	22,27	24,04	1,9	5673,03	0	10	53,81	1,94	2,34	1,48	0,29	1,59	3,67	279,21
1424	0,47	0,94	0,09	0,82	2,27	2,27	65,79	29,53	28,37	NA	0,5	1	2	221,69	50	0,94	NA	10327	0	39,98	98,94	-27,7	-117,62	-6,28	0,65	1,31	1,31	82,49	26,7	62,37	NA	0,76	3,25	4,25	213,31	76,45	-36,24	NA	NA	0	54,62	108,27	-44,05	222,09	-5,01	0,51	0,83	0,83	41,38
1425	1,52	2,48	1,11	0,39	1,45	2,03	266,45	103,1	97,19	57,15	0,39	0,63	1,63	35,2	38,66	12,21	2,48	10917,33	0	24,65	88,02	-0,36	-0,56	-0,31	0,25	1,53	2,18	310,09	135,69	106,08	69,1	0,36	0,55	1,55	32,61	35,66	9,32	2,66	NA	0	19,46	62,84	1,78	2,76	1,55	0,39	1,8	2,26	316,51
1426	29,46	85,71	13,15	1,03	1,14	1,14	107,62	11,45	105,48	0,16	0,66	1,91	2,91	34,94	65,63	48	1,36	NA	0	2,45	11,8	3,03	5,74	1,6	0,74	1,5	1,5	192,65	68,13	90	0,44	0,47	0,9	1,9	24,68	47,3	27,75	1,81	NA	0	11,46	53,52	15,49	27,61	9,15	1,29	1,46	1,46	215,11
1427	0,1	1,28	0,1	0,42	0,65	0,68	341,22	39,73	169,02	4	0,75	9,52	12,62	25,64	92,08	24,03	0,49	24035,89	0	23,94	58,1	6,48	39,41	4,58	0,39	0,69	0,72	257,42	34,23	114,23	3,49	0,67	4,07	6,09	38,77	66,91	37,34	0,56	NA	0	15,83	40,7	5,86	23,2	3,69	0,26	0,69	0,75	229,11
1428	4,09	-56,66	NA	0,53	0,89	0,94	126,85	48,94	82,43	5,77	1,07	-14,82	-13,84	15,97	107,12	6,16	NA	NA	41,13	3,05	33,5	5,55	-393,1	NA	0,43	0,99	0,99	107,59	59,89	71,88	NA	1,01	-71,8	-70,88	12,68	101,3	5,47	NA	NA	33,45	1,56	28,51	7,95	113,82	NA	0,43	0,84	0,84	116,41
1429	5,1	7,93	2,18	0,14	2,81	2,81	155,73	146,56	54,91	NA	0,36	0,55	1,55	5,1	35,65	14,32	NA	NA	0	0	0	14,32	24,44	12,97	0,16	2,42	2,42	329,67	304,42	134,94	NA	0,41	0,71	1,71	14,32	41,39	34,61	NA	NA	0	0	0	43,72	58,59	22,19	1	3,94	3,94	184,74
1430	10,75	11,52	10,34	75,08	75,08	75,08	350,2	NA	4,61	NA	0,01	0,01	1,07	10,75	6,73	806,76	NA	-926	0	0	0	-29,79	-42,44	-98,53	3,35	3,35	3,35	1203,96	NA	354,95	NA	0,3	0,42	1,42	-29,79	29,81	-99,94	NA	NA	0	0	0	7,84	25,53	5,78	1,14	1,18	1,29	268,58
1431	8,57	12,41	4,79	0,19	3,34	6,33	203,28	73,12	26,65	80,8	0,31	0,45	1,45	30,95	30,89	47,41	5,41	26874	0	12,49	57,37	9,98	13	7,28	0,89	4	7,22	265,67	86,61	30,35	97,68	0,23	0,3	1,3	30,58	23,28	70,39	5,41	NA	0	10,69	41,59	7	12,14	5,6	1,15	2,11	3,88	291,53
1432	-6,19	-22,09	-1,33	0,84	0,84	1,39	78,08	NA	55,59	31,01	0,72	2,57	3,57	-3,46	71,99	-8,59	NA	NA	0	0,59	134,44	16,52	49,61	3,21	0,03	1,5	1,5	70,77	68,65	46,68	0,07	66,69	200,23	3	17,61	66,69	24,77	NA	NA	0	0,16	3,53	24,77	33,6	14,81	0,83	3,8	3,8	217,7
1433	3,89	12,92	1,87	0,01	0,78	1,2	174,81	85,54	113,66	48,04	0,7	2,32	3,32	48,44	69,92	10,87	1,43	21537,9	0	21,4	79,43	-0,69	-2,16	-0,33	0,02	0,68	1,18	175,28	68,62	108,97	55,11	68,12	213,63	3,14	48,88	68,12	6,47	1,24	12709,13	0	17,23	64,92	2,23	7,16	1,12	0,02	0,58	1,1	182,97
1434	-3,15	-5,71	-1,7	0	1,25	1,81	195,85	56,82	40,17	26,28	0,45	0,81	1,81	19,6	44,82	11,32	1,28	25610,54	5	12,24	71,37	6,72	10,61	3,41	0,4	1,73	2,27	184,8	50,65	36,38	20,9	36,49	57,63	1,58	32,02	36,49	41,8	1,45	14905,56	2,2	9,56	44,87	3,63	5,63	1,89	0,38	1,54	2,04	189,02
1435	-8,7	-41,93	-1,52	0,32	1,03	1,03	63,47	20,98	29,22	NA	0,79	3,82	4,82	22,19	79,26	18,74	1,04	14837,5	0	5,38	56,28	-17,06	-1011,4	-4,53	0,13	0,68	0,76	96,73	35,68	65,19	5,17	0,98	58,28	59,28	16,99	98,31	3,63	0,65	NA	0	9,05	75,1	3,7	68,66	0,91	0,36	0,87	0,87	90,05
1436	-9,17	-12,03	-2,26	5,93	5,93	5,95	62,07	NA	14,91	0,23	0,24	0,31	1,31	168,93	23,76	-38,61	NA	5000	0	43,87	104,26	-114,94	131,55	-40,67	0,06	0,13	0,13	128,79	16,44	238,67	0,51	1,87	-2,14	-1,14	-7,92	187,37	-57,02	-1,16	NA	0	27,78	799,56	-157,16	65,28	-25,25	0,07	0,12	0,12	58,49
1437	10,54	13,19	8,3	1,23	2,73	4,6	286,8	69,8	46,63	88,3	0,2	0,25	1,25	47,89	20,11	73,01	3,35	NA	0	29,43	66,82	18,77	25,56	14,22	2,57	3,27	4,53	275,77	35,21	50,36	64,45	0,21	0,29	1,36	46,5	26,56	101,26	4,59	NA	0	21,01	56,96	16,7	23,96	15,65	1,61	2,19	3,06	341,13
1438	9,48	11,39	9,46	5,81	5,81	6,06	118,74	NA	59,24	15,14	0,17	0,2	1,2	16,32	16,83	57,36	NA	NA	0	6,82	34,52	8,34	10,57	5,17	4,46	4,46	5,4	225,66	NA	41,29	38,89	0,21	0,27	1,27	25,66	21,13	39,46	NA	NA	0	10,74	57,3	18,65	24,05	6,58	4,15	4,35	4,47	128,5
1439	1,62	7,54	1,12	0,71	1,27	1,27	80,85	111,1	195,23	NA	0,78	3,65	4,65	1,62	78,47	2,07	NA	NA	0	0	0	NA	NA	NA	NA	NA	NA	NA	NA	NA	NA	NA	NA	NA	NA	NA	NA	NA	NA	NA	NA	NA	-9,48	-9,48	NA	NA	NA	NA	NA
1440	-14,11	-21,72	-4,38	0,36	1,89	2,78	113,05	46,55	33,45	30,11	0,35	0,54	1,54	98,53	35,03	-16,4	4,27	10805,65	0	34,99	105,56	9,23	13,2	2,7	0,78	2,6	3,49	106,56	46,44	26,91	24,04	0,3	0,43	1,43	109,54	30,04	58,69	7,02	NA	0	20,85	57,04	15,05	19,23	4,45	1,37	3,32	4,52	107,74
1441	2,7	6,35	3,51	0,13	0,82	1,33	472,55	182,16	155,28	136,47	0,58	1,35	2,35	21,69	57,5	11,92	1,82	NA	22,94	24,65	66,86	14,99	29,88	17,21	1,18	2,1	2,86	418,13	108,26	117,55	88,87	49,85	99,41	1,99	31,31	49,85	37,25	3,97	NA	13,01	13,21	27,84	9,59	14,32	8,89	0,47	2,95	4,49	337,46
1442	1,36	1,61	0,52	2,05	6,66	6,66	140,08	96,01	20,79	NA	0,16	0,19	1,19	65,38	15,88	8,55	NA	9188	0	24,64	92,87	13,07	17,23	6,43	2,04	4,23	4,23	179,01	91,61	41,81	NA	0,24	0,32	1,32	57,49	24,11	54,21	NA	NA	0	21,84	67,89	10,2	12,41	5,6	2,71	5,74	5,74	199,67
1443	9,94	38,79	7,95	0,44	0,53	1,06	291,04	11,1	122,13	66,01	0,72	2,81	3,9	44,07	74,37	29,28	1,07	6884	0	27,29	59,25	-3,34	-14,67	-2,22	0,53	0,74	1,17	242,12	26,48	130,62	57,13	0,77	3,39	4,39	41,56	77,21	17,3	1,26	NA	0	29,87	69,31	-24,59	310,55	-38,99	0,2	0,35	0,84	577,12
1444	12,73	41,85	9,49	0,42	1,34	1,35	271,43	166,92	181,25	1,7	0,7	2,29	3,29	63,32	69,59	30,44	3,6	12192,5	0	37,73	71,88	0,26	0,88	0,2	0,58	1,48	1,47	276,28	166,44	186,12	-1,39	0,7	2,34	3,34	51,02	70,02	12,16	NA	NA	0	38,52	79,43	-32,31	-414,34	-27,61	0,56	1,1	1,11	311,02
1445	0,21	20,66	0,14	0,31	0,84	1	243,51	111,39	210,3	33,96	0,99	96,82	97,82	15,45	98,98	4,34	0,92	9760,95	0,33	10,19	73,98	0,69	35,48	0,27	0,09	0,71	0,86	142,15	82,74	133,02	20,42	0,98	50,59	51,59	25,46	98,06	9,03	0,23	NA	2,13	6,87	49,35	4,92	66,67	1,96	0,27	0,63	0,8	144,87
1446	0,79	2,92	0,94	0,34	0,51	0,8	435,71	50,61	296,68	88,34	0,73	2,71	3,71	10,44	73,01	6,82	0,69	10334,4	3,18	11,56	64,04	0,24	1,39	0,27	0,39	0,74	0,82	415,44	78,39	220,55	16,83	0,72	4,14	5,77	8,29	71,76	5,62	0,63	NA	17,67	6,9	49,38	2,88	13,48	2,47	0,53	0,66	0,7	312,06
1447	-25,51	-36,5	-10,34	1,13	2,09	2,38	147,5	35,7	37,4	11,14	0,3	0,43	1,43	50,71	30,1	-70,81	1,93	NA	0	30,89	136,92	-5,13	-8,06	-2,27	0,96	1,56	1,99	160,69	30,55	51,42	22,27	36,29	56,96	1,57	62,79	36,29	-3,71	1,92	NA	0	21,16	70,67	0,79	1,56	0,21	0,33	0,66	1,43	96,98
1448	11,81	95,26	23,09	0	0,18	0,19	711,49	101,4	563,36	3,61	0,88	7,07	8,07	13,66	87,6	21,52	0,25	303897	0	3,61	7,59	8,64	44,41	15,48	0,02	0,18	0,19	651,96	81,14	516,79	7,16	0,81	4,14	5,14	13,04	80,54	19,1	0,24	NA	0	5,73	13,7	2,78	12,82	4,54	0,02	0,2	0,23	595
1449	NA	NA	NA	NA	NA	NA	NA	NA	NA	NA	NA	NA	NA	NA	NA	NA	NA	NA	NA	NA	NA	4,91	13,84	1,95	1,02	1,32	1,43	144,17	27,01	90,23	9,53	64,5	181,7	2,82	33,93	64,5	11,65	4,56	NA	0	8,29	50,72	18,95	41,24	5,47	1,04	1,81	1,81	105,13
1450	0,05	1,26	0,01	0,03	1,04	1,04	55,89	53,55	53,12	NA	0,96	26,69	27,77	1,16	96,4	0,05	NA	24412	0	0,17	62,85	0,89	16,8	0,11	0,02	1,05	1,05	45,86	44,19	42,95	NA	0,95	17,86	18,86	2,59	94,7	0,94	NA	13677	0	0,15	32,98	0,2	1,78	0,01	0,07	1,14	1,14	24,06
1451	8,97	28,66	2,95	0,52	2	2,28	119,5	41,82	28,34	8,06	0,69	2,19	3,2	104,64	68,7	40,15	1,61	NA	28,66	31,41	67,93	17,93	37,94	5,76	0,17	1,01	1,06	116,88	39,8	26,65	2,71	0,53	1,12	2,12	126,82	52,75	63,62	0,95	NA	17,82	24,85	49,35	17,54	38,9	8,67	0,19	1,39	1,44	179,92
1452	3,13	3,42	4,23	2,25	4,88	6,89	493,15	73,75	28,01	57,01	0,08	0,09	1,09	22,54	8,65	165,38	1,55	17689,87	0	26,3	61,27	2,89	3,21	4,17	1,99	3,62	5,6	524,78	64,01	39,16	77,55	0,09	0,11	1,11	21,07	9,49	127,49	1,6	5820,34	0	18,92	43,72	3,27	3,59	4,3	2,96	4,72	6,43	478,35
1453	13,3	20,03	10,01	0,17	2,34	2,34	274,16	187,91	86,48	0	0,34	0,51	1,51	27,53	33,62	45,07	2,7	32498,5	0	10,72	73,56	6,98	9,38	5,16	0,92	3,1	3,1	269,13	134,03	61,56	0	0,26	0,34	1,34	31,89	25,62	36,38	2,7	NA	0	15,08	59,89	0,03	0,04	NA	0,17	3,05	3,14	422,37
1454	0,72	1,55	0,32	0,61	0,66	1,48	160,72	4,39	84,31	70,93	0,54	1,17	2,17	16,21	53,86	10,31	2,26	34821	0,38	6,84	65	1,87	3,55	0,87	0,26	0,84	1,8	168,74	45,78	78,1	74,38	0,47	0,9	1,9	19,38	47,24	18,15	3,33	NA	0	8,12	62,98	2,19	4,03	0,86	0,4	0,76	1,98	142,22
1455	1,27	10,98	1,3	0,01	0,88	0,88	372,67	263,83	302,33	NA	0,88	7,67	8,67	24,21	88,46	24,19	0,65	33969,67	0	23,49	45,25	2,58	20,7	2,45	0,06	0,97	0,97	345,46	268,36	295,65	NA	87,52	701,47	8,01	33,08	87,52	15,96	0,79	NA	0	28,94	63,51	3,07	21,81	5,56	0	1,09	1,09	660,82
1456	61,46	69,55	35,56	8,2	8,6	8,6	143,49	9,62	24,23	NA	0,12	0,13	1,13	61,46	11,63	528,41	NA	NA	0	0	0	-119,09	-155,56	NA	0,68	3,7	3,7	194,11	132,16	43,87	NA	0,23	0,31	1,31	121,99	23,45	-491,01	4,96	NA	0	90,04	125,08	45,35	52,35	35,93	7,22	7,44	7,48	288,33
1457	5,01	10,8	1,15	0,58	1,39	2,17	83,5	29,88	36,62	28,75	0,54	1,16	2,16	155,55	53,64	14,66	12,91	8134,55	0	34,53	95,48	7,35	14,03	NA	1,44	1,55	2,63	79,87	3,24	29,4	31,51	0,48	0,91	1,91	194,14	47,6	18,3	23,31	NA	0	28,85	66,28	4,06	7,98	0,63	1,33	1,83	2,13	56,47
1458	34,47	38,43	24,66	9,71	9,71	9,71	260,44	NA	26,52	NA	0,1	0,11	1,11	34,47	10,3	334,74	NA	NA	0	0	0	45,15	51,73	48,43	7,21	7,85	7,85	390,48	31,65	49,17	NA	12,73	14,59	1,15	45,15	12,73	354,58	NA	NA	0	0	0	26,06	28,35	34,75	12,39	12,39	12,39	485,38
1459	0,07	0,09	0,04	1,3	2,56	5,76	230,21	44,01	34,99	113,71	0,19	0,24	1,24	40,56	19,49	4,15	7,38	4050,5	0	25,61	97,44	1,22	1,56	0,73	1,5	2,74	5,15	217,23	46,04	37,14	89,53	0,22	0,28	1,28	50,1	21,76	9,05	7,59	NA	0	29,17	92,29	0,29	0,4	0,18	1,92	2,9	4,61	217,33
1460	2,13	5,27	3,45	0,74	1,68	1,68	280,24	324,28	347,5	NA	0,6	1,47	2,47	2,13	59,59	3,57	NA	NA	0	0	0	11,75	25,39	NA	1,76	1,86	1,86	591,69	33,05	314,31	NA	0,54	1,16	2,16	11,75	53,71	21,88	NA	NA	0	0	0	3,44	7,13	NA	1,68	1,93	1,93	380,78
1461	0,54	1,26	1,51	0,26	0,44	0,69	1011,4	105,45	565,23	143,49	0,57	1,32	2,32	0,54	56,92	11,69	0,72	NA	0	0	0	9,06	20,42	27,45	0,44	0,72	0,88	1103,6	171,45	603,87	95,18	55,66	125,52	2,26	9,06	55,66	22,86	0,97	NA	0	0	0	4,38	8,83	13,55	0,72	1,01	1,19	1126,49
1462	2,94	16,44	5,18	0,01	0,14	0,95	642,75	54,48	418,98	370,77	0,82	4,6	5,6	10,72	82,15	3,57	0,92	24141,25	5,1	13,75	65,8	1,22	6,41	2,05	0,01	0,1	1,06	614,02	35,56	405,88	421,14	0,81	4,27	5,27	8,13	81,03	10,26	1,17	NA	5,29	11,66	40,49	-0,35	-2,12	-0,75	0,01	0,09	1,1	783,74
1463	-17,17	-21,94	-8,66	1,36	4,35	4,35	183,64	117,73	39,43	NA	0,22	0,28	1,28	-17,17	21,71	-79,11	NA	NA	0	0	0	21,75	23,94	42,79	0,62	10,92	10,92	716,19	668,3	64,87	NA	0,09	0,1	1,1	21,75	9,16	237,48	NA	NA	0	0	0	12,11	12,99	42,07	1,68	14,69	14,69	1264,95
1464	13,16	63,73	7,38	0,68	1,08	1,22	204,21	50,92	127,45	17,83	0,79	3,84	4,84	13,16	79,35	38,95	1,62	NA	0	0	0	5,9	39,19	4,5	0,1	1,1	1,11	277,72	233,41	233,3	1,73	0,85	5,64	6,64	5,9	84,94	12,23	2,69	NA	0	0	0	1,9	11,82	1,72	0,08	1,13	1,13	330,2
1465	4,31	-39,54	7,66	0,15	0,18	0,21	646,86	18,14	704,84	24,88	110,9	-1017,08	-9,17	11,78	110,9	19,39	-0,14	NA	0	13,27	34,43	6,03	-193,99	6,69	0,21	0,32	0,37	404,17	31,35	382,3	19,25	1,03	-33,2	-32,2	14,22	103,11	23,31	0,06	NA	0	9,1	21,64	4,07	416,05	3,97	0,32	0,39	0,46	354,65
1466	0,1	21,25	0,08	0	1,03	1,04	277,79	255,39	242,37	3,44	1	209,13	210,13	16,14	99,52	2,23	1,24	15176,6	3,9	12,24	81,08	1,91	58,09	0,81	0,07	1,05	1,09	154,91	92,49	91,88	5,16	0,97	29,35	30,35	52,72	96,71	8,04	0,97	NA	20,81	15,61	50,21	0,21	6,01	0,09	0,07	0,96	1,02	152,46
1467	19,08	35,2	8,34	0,62	1,08	1,88	159,07	32,64	47,35	58,21	0,46	0,84	1,84	36,5	45,77	41,69	3,69	7600	15,2	7,61	41,92	21,53	42,36	11	1,05	1,39	1,84	186,01	30,11	83,09	40,63	0,49	0,97	1,97	46,08	49,17	53,19	5,11	NA	3,77	9,31	31,51	9,3	22,53	6,66	0,67	0,98	1,23	260,66
1468	8,15	11,32	8,52	2,95	3,57	3,57	210,24	65,5	105,41	NA	0,28	0,39	1,39	37,5	27,99	29,11	NA	1790,5	0	30,7	64,17	1,1	1,4	0,68	1,56	2,25	2,25	225,33	32,06	46,33	NA	0,21	0,26	1,27	70,18	20,79	80,62	1,5	NA	0	35,18	52,89	1,01	1,43	NA	1,68	2,17	2,17	219,09
1469	14,88	69,76	3,06	0,12	1,02	1,43	74,86	43,52	48,54	20,16	0,78	3,68	4,69	229,55	78,67	22,29	4,12	7822,27	0	44,15	91,86	26,37	55,93	5,05	1,06	1,66	2,33	69,66	16,9	28,28	19	0,53	1,12	2,12	212,78	52,64	53,5	12,26	NA	0	25,99	61,84	21,7	41,83	4,15	0,6	2,06	2,77	69,64
1470	23,32	81,11	16,04	0,6	1,45	1,67	250,37	91,83	131,29	29,37	0,71	2,48	3,48	24,47	71,24	42,02	4,41	38267	0	0,79	2,96	37,9	76,03	21,81	0,53	0,94	1,76	209,47	36,2	88,14	71,73	0,5	1,01	2,01	48,97	50,15	89,2	2,27	NA	0	6,37	16,28	1,04	3,83	0,65	0,19	0,7	0,7	225,79
1471	5,55	85,61	5,94	0,01	0,31	0,45	389,7	104,63	299,31	51,75	0,94	14,43	15,43	10,24	93,52	8,9	0,16	NA	13,05	5,02	47,13	2,82	31,61	2,26	0,01	0,32	0,44	292,04	81,9	177,83	30,75	91,03	1020,09	11,21	15,98	91,03	5,99	0,15	NA	28,94	7,73	41,85	1,71	17,25	1,54	0	0,32	0,45	329,36
1472	14,5	45	11,45	0,24	0,8	1,17	287,46	107,85	190,81	70,15	0,68	2,1	3,1	22,4	67,77	28,64	1,52	15199	0	6,24	23,68	5,58	18,02	3,44	0,28	0,95	1,14	224,25	100,89	151,77	29,47	0,69	2,23	3,23	16,81	69,01	19,89	1,46	NA	0	4,8	26,67	14,12	32,84	7,18	0,59	1,11	1,3	185
1473	-0,55	-1,25	-0,53	0,08	0,82	1,31	350,62	92,21	82,38	61,95	0,56	1,26	2,26	16,68	55,75	9,6	1,21	11764	23,79	16,6	61,86	-0,17	-0,37	-0,17	0,08	0,81	1,28	360,29	100,87	83,9	65,09	0,54	1,17	2,18	16,6	53,98	10,08	1,22	NA	23,08	11,63	44,33	0,05	0,1	0,05	0,11	0,84	1,3	355,17
1474	-8,86	-9,82	-11,16	2,48	11,44	11,72	458,58	346,33	38,64	11,12	0,1	0,11	1,11	24,65	9,76	-44,29	NA	13372	0	42,22	111,86	10,67	12,36	NA	2,42	6,91	7,3	548,86	305,47	68,04	27,06	13,65	15,81	1,16	30,36	13,65	85,41	12,6	NA	0	21,69	173,86	5,15	5,56	5,88	4,59	13,67	15,24	415,84
1475	3,51	14,9	2,53	0,25	0,77	0,8	262,26	69,3	133,65	3,69	0,76	3,24	4,24	57,65	76,43	16,93	0,77	11928,63	0	39	74,56	5,95	22,54	4,52	0,4	0,99	1	276,91	77,11	131,29	1,61	0,74	2,79	3,79	63,87	73,5	19,04	0,94	NA	0	31,7	53,72	16,26	44,56	10,51	0,6	1,28	1,29	235,18
1476	8,46	25,09	5,78	0,27	0,69	0,69	248,54	33,25	79,19	NA	0,66	1,96	2,97	8,46	66,29	41,36	0,87	NA	0	0	0	10,55	38,37	NA	0,15	1,03	1,03	245,11	132,9	151,25	NA	72,51	263,77	3,64	10,55	72,51	33,3	1,06	NA	0	0	0	1,81	7,72	NA	0,37	0,97	0,97	238,36
1477	2,06	3,38	2,06	0,01	0,68	1,02	364,34	81,52	92,69	41,29	0,39	0,63	1,64	20,49	39,11	25,14	0,99	35032	8,23	18,45	60,52	-3,39	-5,28	-2,95	0,02	0,86	1,35	316,19	61,44	73,11	36,13	0,36	0,55	1,55	19,75	35,68	12,36	1,1	NA	0,04	20,1	71,76	-54,26	-106,54	-25,57	0,16	1,61	2,13	171,56
1478	16,21	69,6	19,12	3,75	6,02	13,35	429,29	63,34	30,32	225,28	0,77	3,29	4,29	30,89	76,7	23,01	21,43	26401,25	0	17,31	40,3	10,93	32,04	15,07	8,07	12,75	29,87	501,78	71,4	16,14	276,21	0,66	1,93	2,93	26,73	65,87	18,77	33,57	NA	0	21,77	49,94	8,01	20,32	11,91	0,98	4,67	14,63	541,21
1479	38,54	283,33	21,45	2,91	3,14	3,14	202,61	14,61	63,85	NA	0,86	6,35	7,35	38,54	86,4	44,61	NA	NA	0	0	0	5,19	32,42	NA	1,76	2,43	2,43	209,45	56,51	84,47	NA	0,84	5,24	6,24	5,19	83,98	6,18	NA	NA	0	0	0	76,77	91,25	NA	6,3	6,3	6,3	226,21
1480	18,42	15,76	13,89	-0,03	-1,02	-1,06	274,56	69,97	-106,6	2,51	-0,17	-0,14	0,86	32,47	-16,85	-241,92	1,8	22263,57	16,77	10,6	25,84	9,36	6,57	6,96	-0,02	-0,56	-0,57	270,8	64,77	-153,33	1,23	-0,42	-0,3	0,7	20,21	-42,36	-67,92	2	NA	12,47	5,81	17,43	11,89	13,38	15,89	1,72	4,22	4,22	486,33
1481	7,09	14,99	11,95	0,35	1,29	2,16	613,68	201,07	211,93	186,19	0,35	0,75	2,12	12,57	52,72	41,59	1,94	NA	0	9,25	32,87	6,32	11,6	10,17	0,45	1,23	2,38	585,51	142,83	182,09	208,48	0,32	0,58	1,83	16,31	31,72	38,68	2,18	NA	0	11,87	36,22	10,06	15,47	9,47	1,39	2,82	3,9	342,7
1482	-10,81	82,15	-4,86	0,23	1,08	2,09	163,56	63,76	74,77	76,4	1,13	-8,6	-7,6	9,17	113,16	26,26	14,95	5939,33	0	8,98	46,78	-17,74	-129,88	-3,94	0,51	1,18	2,13	80,88	25,01	37,47	35,89	86,34	632,24	7,32	29,95	86,34	-12,32	NA	NA	0	8	243,95	7,42	16,65	3,62	0,49	1,31	2,69	177,68
1483	0,19	0,32	0,99	0,56	1,05	2,38	1935,82	397,59	805,06	1083,34	0,42	0,73	1,73	0,19	42,05	0,44	NA	NA	0	0	0	-29,86	-234,82	-119,84	0,03	0,93	1,15	1461	1129,59	1261,21	271,24	0,87	6,86	7,86	-29,86	87,28	-34,21	NA	NA	0	0	0	-12,88	-7207,14	-101,71	0,08	0,88	1	2874,57
1484	48,75	78,03	51,81	2,46	2,67	2,67	357,11	30	143,57	NA	0,38	0,6	1,6	67,52	37,52	129,92	NA	5987,2	0	19,94	22,83	34,4	72,99	12,31	0,89	1,61	1,67	130,28	49,01	59,43	4,07	52,86	112,15	2,12	57,52	52,86	66,73	4,07	NA	6,74	5,91	23,95	13,11	29,26	5,79	0,22	1,3	1,33	160,89
1485	19,99	62,75	8,67	0,1	1,04	1,24	157,92	82,18	61,35	17,55	0,68	2,14	3,14	63,58	68,15	52,05	1,15	25383,8	16,76	18,91	53,75	5,73	23,79	3,39	0,39	0,83	0,96	215,58	56,75	67,7	15,53	0,76	3,15	4,15	31,36	75,93	26,72	0,56	NA	27,76	15,18	34,8	-8,68	-31,3	-2,71	0,27	1,17	1,38	113,54
1486	-36,21	135,27	-11,33	0,69	0,79	0,79	113,9	13,89	142,8	0	1,27	-4,74	-3,74	-36,21	126,77	-28,57	NA	NA	0,01	0	0	9,79	12,35	5,78	0,14	4,84	4,84	214,85	206,49	43,88	NA	0,21	0,26	1,26	14,6	20,71	47,28	NA	NA	0	2,11	10,85	3,9	24,83	1,8	0,14	1,08	1,08	167,42
1487	-6,35	-54,84	-4,93	0,22	1,06	1,06	282,59	158,78	186,97	NA	0,88	7,64	8,64	9,79	88,42	2,5	1,13	2664,25	0	12,53	50,98	13,75	53,49	5,79	0,15	1,3	1,3	153,26	108,86	93,89	NA	0,74	2,89	3,89	69,12	74,29	30,9	1,89	NA	0	23,31	59,45	9,55	23,87	6,05	0,66	1,48	1,48	230,37
1488	19,61	89,33	7,65	1,09	2,19	2,23	142,04	36,72	33,4	1,15	0,78	3,56	4,56	72,96	78,05	29,44	1,5	67116,67	48,06	20,82	62,25	-1,66	-6,77	-0,59	0,59	1,95	2,08	129,08	39,37	28,95	3,62	0,75	3,07	4,07	107,12	75,45	5,34	1,33	NA	44,81	28,04	68,11	0,29	1,05	0,09	0,18	1,24	1,29	112,33
1489	2,74	42,6	22,26	0,82	1,06	1,06	2954,32	673,69	2733,74	NA	93,56	1453,25	15,53	2,74	93,56	4,26	10,86	NA	0	0	0	1,42	19,5	3,61	0,8	1,04	1,04	925,08	201,61	848,28	NA	92,72	1273,04	13,73	1,42	92,72	1,53	1,99	NA	0	0	0	2,17	20,6	6,18	0,57	0,85	0,85	1035,22
1490	-1,55	-1,55	NA	NA	NA	NA	NA	NA	NA	NA	0	0	1	-1,55	0	NA	NA	NA	0	NA	0	5,8	52,5	21,97	0	0,2	1,11	1379,23	215,79	1088,69	990,16	0,89	8,05	9,05	13,1	88,95	6,52	1,78	NA	0	0	0	1,39	3,29	0,37	0,52	1,28	1,38	98,06
1491	5,05	6,48	5,36	2,92	4,52	5,08	385,98	117,62	73,27	40,92	0,22	0,28	1,28	29,99	22,1	34,48	35,83	65848,41	0	26,45	77,51	0,87	1,09	0,95	3,62	5,19	5,27	396,94	113,94	72,54	5,88	0,21	0,26	1,26	28,09	20,5	12,82	34,58	NA	0	24,53	73,56	1,63	2	1,94	2,46	5,65	5,78	434,26
1492	2,08	14,68	2,03	0,06	0,25	1,17	354,48	37,4	197,61	184,22	0,86	6,05	7,05	40,86	85,81	5,25	1,27	14746,44	27,04	37,76	83,09	0,86	7,08	0,84	0,06	0,2	0,8	354,56	42,74	215,81	181,83	0,88	7,22	8,22	36,62	87,84	1,22	0,43	NA	24,08	22,7	58,54	1,74	12,09	1,44	0,16	0,33	0,85	299,95
1493	24,12	28,98	33,12	3,84	5,56	5,88	499,87	139,15	80,99	26,22	0,17	0,2	1,2	40,58	16,78	147,83	22,97	25250,18	0	22,6	33,91	21,78	22,74	30,14	11,96	18,31	19,35	503,76	115,83	18,24	18,91	0,04	0,04	1,04	34,72	4,23	563,19	3,3	NA	0	12,74	21,4	9,81	11,88	20,83	5,88	6,17	6,43	773,15
1494	15,87	16,66	3,01	21,08	21,08	21,08	69,11	NA	3,24	NA	0,05	0,05	1,05	26,24	4,74	334,65	NA	NA	0	1,95	30,91	10,06	12,54	3,02	4,86	5,06	5,06	109,19	4,39	21,33	NA	0,2	0,25	1,25	18,97	19,75	50,95	NA	NA	0	1,76	23,21	5,58	5,93	1,33	16,95	16,95	16,95	86,62
1495	-30,79	-1070,96	NA	0,06	0,06	0,06	NA	NA	NA	NA	0,97	33,78	34,78	-30,79	97,13	-31,7	0,03	NA	0	NA	0	-11,37	-1347,94	NA	0,38	0,62	0,62	211,98	47,28	200,4	NA	0,99	117,55	118,55	55,76	99,16	-7,64	0,03	NA	0	29,01	81,42	-11,52	-629,74	NA	0,53	0,58	0,58	182,75
1496	13,09	22,77	17,84	0,01	1,21	1,58	496,05	147,54	106,74	46,22	0,28	0,48	1,74	28,6	42,51	81,07	0,97	36462,94	3,58	21,13	41,81	1,81	2,82	3,4	0,16	1,3	1,65	683,91	163,16	144,8	51,36	24,51	38,16	1,56	16,98	24,51	53,79	1,02	8621,07	0	20,09	41,31	-2,5	-3,33	-3,37	0,6	2,04	2,9	489,85
1497	-0,36	-2,13	-0,31	0	0,44	0,82	316,12	92,48	136,16	79,35	0,83	4,89	5,89	19,58	83,02	6,45	0,71	15988,38	26,39	17,32	66,69	-2,31	-20,08	-2,12	0	0,32	0,56	334,35	88,81	209,35	66,56	0,89	7,71	8,71	18,26	88,51	1,28	0,28	7834,52	23,61	13,27	59,43	0	0,03	0	0,01	0,21	0,52	259,28
1498	-32,26	-50,64	-17,17	0,21	1,33	2,07	193,73	70,8	43,02	47,25	0,36	0,57	1,57	51,24	36,29	-75,91	4,02	12151,4	10,5	44,44	142,51	-12,44	-22,29	-6,51	0,22	1,09	1,8	190,37	65,98	68,99	54,34	0,44	0,79	1,79	68,82	44,08	-17,14	4,61	NA	3,74	31,6	79,57	0,17	0,34	0,07	0,15	0,98	1,73	155,79
1499	6,44	10,83	1,82	2,08	2,08	2,08	102,71	NA	40,69	NA	0,41	0,68	1,68	97,1	40,52	32,2	3,75	6925	0	25,58	84,23	1,92	3,3	0,88	1,32	2,2	2,2	167,3	60,61	68,52	NA	0,42	0,72	1,72	89,48	41,78	19,56	6,61	NA	0	40,25	82,58	12,98	23,69	5,93	1,58	1,6	2,18	166,31
1500	3,99	92,32	13,57	0,16	1,85	2,57	1238,69	237,07	28,95	101,86	0,96	22,15	23,15	4,93	95,68	8,73	1,25	197012	75,88	3,2	7,85	0,16	3,15	0,54	0,01	0,08	0,24	1243,04	36,97	77,01	185,18	0,95	18,74	19,74	1,14	94,93	5,39	0,07	NA	88,61	2,52	9,51	0,39	7,84	1,39	0,42	4,04	5,18	1315,12
1501	0,38	3,2	0,69	0,12	0,15	0,21	656,96	13,44	566,38	35,85	0,88	7,39	8,39	11,89	88,08	4,62	0,15	3237,75	0	20,77	70,84	-3,82	-61,29	-6,69	2,32	2,39	3,44	638,64	1,91	28,42	29,8	0,94	15,06	16,06	6,66	93,78	4,17	1,12	NA	0	18,37	69,34	-14,75	185,26	-68,83	0,21	0,28	0,61	1698,78
1502	6,8	16,45	9,42	0,55	1,49	1,87	504,52	220,38	234,44	89,72	0,59	1,42	2,42	29,82	58,67	12	4,61	16607	11,26	31,91	69,19	-3,12	-5,01	-1,14	1,74	2,4	3,29	133,45	22,92	34,71	30,9	0,38	0,61	1,61	68,82	37,82	3,96	5,43	15148,33	10,64	26,37	74,56	-18,47	-49,27	-7,54	0,64	0,99	1,5	148,66
1503	4,17	5,1	1,61	3,01	13,16	13,16	140,28	106,96	10,55	NA	0,18	0,22	1,22	74,25	18,16	22,98	NA	NA	0	27,01	87,82	13,56	16,71	6,36	3,92	10,09	10,09	170,82	103,27	16,74	NA	0,19	0,23	1,23	77,61	18,82	72,05	NA	NA	0	30,06	76,63	12,67	14,25	7,5	3,77	9,77	9,77	215,6
1504	4,91	46,51	7,43	7,89	10,57	11,77	550,81	59,88	22,32	27,01	0,89	8,47	9,47	18,36	89,45	12,86	1,84	29128,7	0	20,35	48,98	7,77	44,98	NA	7,16	9,06	9,91	562,62	61,12	32,15	27,28	82,72	478,76	5,79	21,77	82,72	14,11	2,19	NA	0	15,41	35,91	4,39	14,44	NA	3,4	6,03	7,11	379,72
1505	-4,04	-5,09	-1,21	1,15	3,76	3,76	109,18	54,47	20,79	NA	0,2	0,25	1,26	-4,04	20,51	40,89	3,01	NA	0	0	0	-23,8	-58,48	-10,85	0,17	0,76	0,76	165,87	58,08	97,28	NA	0,59	1,46	2,46	-23,8	59,3	-31,75	0,74	NA	0	0	0	15,76	30,37	13,8	0,92	1,53	1,53	318,93
1506	-2,12	-17,98	-1,03	1,13	1,13	1,13	80,05	0	154,11	0	0,88	7,5	8,5	201,52	88,24	-2,4	NA	NA	0	98,79	101,05	26,5	28,64	NA	13,37	13,37	13,37	825,62	NA	61,06	NA	0,07	0,08	1,08	26,5	7,48	354,38	NA	NA	0	0	0	54,3	64,24	NA	6,46	6,46	6,46	495,39
1507	6,47	6,59	58,83	54,53	54,53	54,53	3308,15	NA	60	NA	0,02	0,02	1,02	6,47	1,83	353	NA	NA	0	0	0	NA	NA	NA	NA	NA	NA	NA	NA	NA	NA	NA	NA	NA	NA	NA	NA	NA	NA	NA	NA	NA	NA	NA	NA	NA	NA	NA	NA
1508	10,51	11,53	20,54	2,51	5,73	15,11	711,34	55,66	17,29	164,43	0,06	0,07	1,1	29,62	8,82	252,3	1,51	41712,91	0	37,36	54,3	9,48	10,42	15,16	0,51	6,88	14,38	581,74	88,43	13,88	104,04	0,07	0,07	1,1	29,6	6,53	221,69	1,45	NA	0	22,77	40,65	12,26	13,55	22,59	0,42	5,95	15,16	670,7
1509	6,17	41,77	2,55	0,06	0,89	0,89	150,68	81,81	111,82	NA	0,85	5,78	6,78	37,9	85,24	28,7	0,66	26626	9,1	13,14	46,05	10,12	57,57	16,77	0,11	1,08	1,08	603,23	286,5	28,53	NA	82,43	469,02	5,69	24,03	82,43	15,38	1,13	NA	53,54	16,24	27,3	18,56	62,94	NA	1,16	3,43	3,43	358,37
1510	7,64	9,33	7,77	0,06	2,47	2,97	370,21	139,07	60,66	30,62	0,18	0,22	1,22	17,06	18,09	74,23	1,64	58016,55	0	9,58	37,31	10,01	12,24	10,06	0,33	3,24	3,69	365,51	163,96	58,1	26,52	0,18	0,22	1,22	18,74	18,17	85,24	2,02	15556,99	0	6,3	23,31	11,06	13,25	11,77	0,06	4,07	4,6	387,4
1511	3,3	17,24	1,37	0,21	0,73	1,02	151,36	46,68	54,51	26,32	0,76	3,98	5,23	24,68	80,87	13,54	0,86	23088,13	37,46	8,89	63,86	3,58	14,93	1,44	0,12	0,6	0,86	146,61	50,38	52,28	26,54	0,73	3,07	4,17	26,44	73,49	14,69	0,63	10051,76	35,51	6,65	49,91	2,23	9,73	0,97	0,18	0,74	1,04	158,55
[truncated: 4,329 more rows]
[truncated: 14 more columns]
