# Supplementary material for: Bankruptcy prediction using ensemble of autoencoders optimized by genetic algorithm
Source: PeerJ Comput Sci. 2023 Jun 8;9:e1257. doi: 10.7717/peerj-cs.1257 (PMC10280414; doi:10.7717/peerj-cs.1257)
Supplement: Supplemental Information 1 [file peerj-cs-09-1257-s001.zip › nonbankrupt_retail_13_year_10_11_12.csv]

	V1	V2	V3	V4	V5	V6	V7	V8	V9	V10	V11	V12	V13	V14	V15	V16	V17	V18	V19	V20	V21	V22	V23	V24	V25	V26	V27	V28	V29	V30	V31	V32	V33	V34	V35	V36	V37	V38	V39	V40	V41	V42	V43	V44	V45	V46	V47	V48	V49
1	-139,96	-131,91	-39,15	-14,85	-16,39	-16,39	86,16	9,42	-6,15	NA	-0,06	-0,06	0,94	-66,98	-6,1	2293,55	NA	NA	0	20,42	-134,7	-17,81	-17,81	-72,93	NA	NA	NA	1490,2	NA	NA	NA	NA	NA	1	-16,17	0	NA	NA	NA	0	6,71	-9,71	0	0	NA	NA	NA	NA	NA
2	0	NA	0	0,25	0,41	0,96	127,72	20,27	126,26	71,44	1	NA	NA	17,02	100	3,02	0,01	32544,83	0	5,97	40,9	0	NA	0	0,18	0,38	0,99	129,8	25,38	128,35	79,72	1	NA	NA	17,7	100	3,09	0,07	29387,14	0	6,31	39,42	0	NA	0	0,23	0,4	0,99	134,28
3	0,28	7,22	0,14	0,22	0,77	1,1	187,66	92,65	168,01	56,74	0,96	25,03	26,03	27,8	96,16	0,29	NA	9928,75	0	14,19	98,45	0,01	0,35	0	0,29	0,76	1,08	114,62	49,44	105,34	33,67	0,96	24,5	25,5	39,61	96,08	0,69	NA	NA	0	12,47	100,4	0,01	0,33	0	0,26	0,66	1,05	139,38
4	28,91	94,77	9,6	0,46	1,08	1,38	120,82	49,59	80,57	24,59	0,69	2,28	3,28	60,78	69,5	53,7	5,13	NA	0	10,58	41,7	33,93	94,48	9,25	0,19	0,96	1,56	99,26	44,01	57,71	35,2	0,64	1,78	2,78	83,26	64,09	64,57	5,43	NA	0	13,45	48,35	30,18	94,33	5,89	0,14	0,99	1,45	71,28
5	17,38	78,25	4,49	0,52	0,65	1,35	93,97	8,79	67,9	47,99	0,78	3,5	4,5	72,02	77,8	28,11	17,84	NA	0	14,11	69,03	5,26	26,76	1,85	0,26	0,47	1,37	128,26	14,64	71,12	65,37	0,8	4,09	5,09	39,34	80,36	17,15	1,81	NA	20,64	12,01	63,24	8,21	26,21	1,8	0,28	0,55	1,77	80,06
6	30,54	79,29	20,54	0,43	1,56	1,56	108,27	134,7	120,16	0	0,61	1,6	2,6	38,78	61,49	50,73	2,2	NA	0	5,54	17,09	46,33	90,05	12,67	1,28	2,21	2,21	99,52	28,91	31,16	NA	0,49	0,94	1,94	88,51	48,56	112,87	2,26	NA	0	11,53	37,98	58,15	79,51	25,7	2,45	3,8	3,8	161,35
7	0,81	24,28	1,21	0,18	0,57	1,21	543,52	82,32	283,98	182,24	0,97	29,02	30,02	8,42	96,67	1,79	1,36	NA	33,71	11,36	73,76	2,39	53,9	0,64	0,17	0,52	1,01	98,06	22,51	75,53	37,76	0,96	21,56	22,56	30,79	95,57	5,13	1,03	NA	16,38	7,65	80,41	3,05	64,33	0,76	0,27	0,59	0,99	90,97
8	-44,68	66,34	-17,27	0,12	0,84	0,84	140,66	108,54	149,37	0	1,67	-2,48	-1,48	-18,22	167,35	-16,67	-6,24	NA	0	10,22	12694,41	29,41	-33,9	7,43	0,21	0,73	0,73	91,91	55,97	108,78	NA	1,87	-2,15	-1,15	59,64	186,77	17,59	-6,51	NA	0	7,63	50,76	40,94	41,18	8,15	NA	NA	NA	72,66
9	-11,06	205,38	-209,29	0,05	0,1	0,14	6888,34	122,37	2310,54	72,99	1,05	-19,57	-18,57	-8,57	105,38	-10,49	0,69	NA	0	47,03	-29,81	-8,75	64,43	-85,69	0,03	0,08	0,11	3565,09	63,29	1534,89	56,06	1,14	-8,36	-7,36	-4,04	113,58	-7,7	0,59	NA	0	46,14	-23,01	-3	18,18	-28,9	0,05	0,07	0,12	3517,44
10	29,88	39,76	7,29	0,32	3,04	3,93	88,84	59,03	21,68	19,49	0,25	0,33	1,33	46,27	24,83	125,87	38,99	35676,4	0	4	29,2	30,69	37,37	8,13	0,64	3,63	4,7	96,45	58,38	19,52	21,08	0,18	0,22	1,22	46,76	17,88	176,33	26,37	41942	0	4,26	28,63	15,6	22,17	4,87	0,55	2,71	3,54	113,94
11	-1	35,92	-0,32	0,47	0,69	0,97	117,69	23,46	118,75	34,25	1,03	-37,03	-36,03	22,68	102,78	-0,02	-4,66	NA	0	7,65	90,63	-4,84	67,01	-1,76	0,33	0,73	1,05	132,25	43,68	109,37	36,38	1,07	-14,84	-13,84	17,23	107,23	-4,15	1,39	NA	22,74	8,02	98,91	0	-0,01	0	0,22	0,85	1,31	113,05
12	24,41	42,17	6,12	0,94	1,78	2,44	91,32	30,66	36,5	24,13	0,42	0,73	1,73	116,94	42,11	64,78	71,85	NA	0	23,21	75,49	53,78	82,97	16,29	1,3	2,35	3,4	110,26	NA	26,79	28,34	0,35	0,54	1,54	108,94	35,19	154,81	4,66	NA	8,35	16,71	45,02	57,96	90,12	16,61	0,64	1,66	3,08	104,62
13	0,54	20,27	0,39	0,08	0,83	0,96	259,68	186,27	247,4	32,07	0,97	36,47	37,52	26,28	97,33	1,26	0,42	NA	0	18,36	96,13	1,47	34,16	0,78	0,01	0,65	0,85	191,37	115,25	179,58	36,07	0,96	22,16	23,17	28,65	95,68	2,05	0,26	NA	0	14,29	94,17	-0,65	-49,69	-0,72	0,1	0,48	0,62	401,94
14	0,14	0,38	0,05	0,11	0,43	0,93	126,52	4,39	49,45	30,31	0,61	1,61	2,61	35,94	61,74	4,46	0,93	NA	14,2	12,44	94,75	-0,75	-1,94	-0,25	0,13	0,46	0,97	120,89	4,35	42	26,7	0,61	1,58	2,59	38,23	61,43	3,07	0,95	NA	13,22	12,95	94,68	0,21	0,51	0,07	0,12	0,41	0,92	116,35
15	4,42	37,98	6,34	0,12	0,2	1,02	522,34	32,3	396,01	328,74	0,88	7,6	8,6	16,46	88,37	5	1,06	8136,67	0	17,28	55,22	-8,33	729,31	-9,77	0,02	0,08	0,81	427,13	26,32	405,89	301,06	1,01	-88,55	-87,55	5,05	101,14	-8,24	0,18	4884,67	0	15,7	102,56	-7,22	64,42	-7,46	0,02	0,11	0,72	377,24
16	4,97	76,17	2,44	0,03	0,83	0,96	178,98	121,06	164,22	22,42	0,93	14,34	15,34	20,54	93,48	9,11	0,6	NA	0	7,66	74,39	4,13	37,92	1,55	0,03	0,77	1,01	137,03	83,73	119,85	29,33	0,89	8,18	9,18	23,94	89,11	6,74	1,14	NA	0	7,46	73,94	-19,42	-5364,33	-5,19	0,04	0,55	0,8	97,55
17	-7,99	44,63	-4,45	0,26	0,39	3	202,9	7,36	44,06	154,83	1,18	-6,58	-5,58	12,13	117,91	-5,73	5,65	6105,63	7,21	11,22	109,24	-2,12	10,89	-1,02	0,24	0,5	2,8	175,93	14,66	43,71	127,33	1,19	-6,14	-5,14	17,93	119,45	-0,53	5,63	7305,88	6,35	9,69	93,97	5,46	3792,31	3,04	0,42	1,79	4,5	203,62
18	0,12	1,43	0,07	0,01	0,17	0,22	217,15	31,74	196,14	10,14	0,92	11,03	12,03	8,27	91,69	1,36	0,11	NA	0	4,87	82,86	0,59	5,81	0,69	0,02	0,17	0,21	431,05	55,41	362,89	14,19	0,9	8,93	9,93	7,04	89,93	6,49	0,18	NA	0	7,65	48,77	0,64	34,06	0,81	0,02	0,12	0,14	462,39
19	52,4	58,56	82,19	9,5	9,5	9,5	570,97	0,04	59,44	0	0,11	0,12	1,12	52,4	10,53	497,82	NA	NA	0	0	0	-1,5	-1,5	NA	NA	NA	NA	NA	NA	NA	NA	NA	NA	1	-1,5	0	NA	NA	NA	0	NA	0	-17,59	-17,59	NA	NA	NA	NA	NA
20	3,52	4,29	2,19	5,72	5,72	6,16	226,67	0	36,38	16,26	0,18	0,22	1,22	3,52	17,79	19,81	NA	NA	0	0	0	2,02	2,14	2,23	8,59	8,81	11,11	401,28	4,7	21,65	50,63	0,06	0,06	1,06	30,08	5,81	34,72	2,41	NA	0	30,94	87,45	3,7	4,31	2,08	4,17	4,25	5,44	205,34
21	25,69	28,14	5,52	5,64	8,06	11,56	78,17	9,52	6,45	22,89	0,09	0,1	1,1	28,28	8,68	319,31	28,66	NA	0	0,55	7,05	33,88	37,68	7,26	5,17	7,42	9,18	78,05	16,76	7,45	13,29	0,1	0,11	1,11	36,64	10,09	383,42	8,56	NA	0	0,59	5,68	25,51	27,27	6,86	7,08	10,97	15,4	98,16
22	-165,48	25,92	-233,69	0,05	0,06	0,06	514,03	41,16	3395,77	0	7,39	-1,16	-0,16	-165,48	738,56	-10,11	-9,55	NA	0	0	0	27,69	-13,19	17,42	0,11	0,31	0,31	228,98	0	693,6	0	3,1	-1,48	-0,48	27,69	309,87	14,65	-46,72	NA	0	0	0	50,09	-148,29	29,23	0,02	0,69	0,69	213,01
23	-8,68	-10,6	NA	5,52	5,52	5,52	NA	NA	NA	NA	0,18	0,22	1,22	-8,68	18,11	-47,9	NA	NA	0	NA	0	3,55	4,34	68,33	5,51	5,51	5,51	7005,79	NA	1257,6	NA	0,18	0,22	1,22	3,55	18,15	19,56	NA	NA	0	0	0	3,42	4,16	68,33	5,39	5,62	5,62	7298,78
24	28,44	53,54	24,93	0,02	2,24	2,24	319,01	306,93	138	NA	0,47	0,88	1,88	30,13	46,88	60,67	29,82	245316,33	0	1,48	4,58	15,07	27,85	19,51	0,01	3,5	3,51	471,28	457,36	131,06	0,44	0,46	0,85	1,85	16,31	45,89	32,84	51,91	165819	0	1,6	6,75	4,36	7,44	17,01	0,1	4,19	4,19	1423
25	-67,98	-130,41	-122,83	0,88	0,88	2,14	612,52	0	303,59	389,87	0,48	0,92	1,92	-67,98	47,87	-142	NA	NA	0	0	0	-14,54	-33,54	NA	0,6	0,61	1,77	NA	NA	NA	NA	0,57	1,31	2,31	-14,54	56,64	-25,67	NA	NA	0	NA	0	-8,91	272,61	-385,01	0,03	0,19	0,19	15777,08
26	-1,3	-1,33	NA	46,41	48,94	48,94	NA	NA	NA	NA	0,02	0,02	1,02	-1,3	2,04	-63,64	NA	NA	0	NA	0	-6	-6,27	NA	22,29	23,56	23,56	NA	NA	NA	NA	0,04	0,04	1,04	-6	4,25	-141,41	NA	NA	0	NA	0	-0,21	-0,22	NA	23,27	23,27	23,27	NA
27	36,53	85,62	28,2	3,84	4,04	4,04	190,64	13,12	67,17	NA	0,24	0,57	2,34	41,75	57,33	151,03	NA	17209	0	4,03	12,35	18,47	66,06	28,14	1,3	1,41	1,41	554,6	41,22	96,27	NA	0,69	2,46	3,58	21,93	72,04	28,2	9,71	31822	51,33	5,27	11,11	5,29	17	6,84	1,29	1,48	1,48	471,86
28	-138,41	1253,45	-59,38	0,39	0,83	0,83	156,16	74,89	170,1	NA	1,11	-10,06	-9,06	-84,11	111,04	-112,47	-1,26	-13653	0	23,3	-79,86	-152,48	85,51	-21,66	0,27	0,39	0,39	51,71	15,29	132,22	NA	2,78	-1,56	-0,56	-6,12	278,32	-49,69	NA	1736	0	20,79	724,19	76,07	156,51	32,01	0,67	2,14	2,14	153,6
29	62,05	88,85	15,26	0,26	0,74	2,22	89,5	12,34	25,26	37,71	0,3	0,42	1,43	85,31	30,16	215,87	1,93	NA	0	5,72	22,62	41,75	53,67	11,58	-0,27	0,17	2,25	100,98	8,63	19,61	41,23	0,2	0,26	1,29	67,58	22,22	215,32	1,48	NA	0	7,17	31,79	30,84	36,42	12,37	2,47	2,94	4,97	146,41
30	10,71	17,52	9,07	1,49	2,13	2,29	308,27	74,26	116,81	19,27	0,39	0,64	1,64	21,85	38,87	30,84	5,25	36647,33	0	9,44	43,6	7,97	9,63	8,95	2,67	4,84	5,21	408,94	144,73	66,61	24,71	0,17	0,21	1,21	20,18	17,23	55,2	6,24	NA	0	13,72	52,73	11,24	16,71	8,27	2,03	2,47	2,61	268,37
31	0,4	1,85	0,21	0,15	0,48	0,65	188,27	46,17	141,76	25,62	0,78	3,57	4,6	39,24	78,25	7,71	0,46	NA	0	20,09	84,22	0,27	1,23	0,22	0,15	0,43	0,74	298,86	62,76	222,79	68,83	0,77	3,48	4,52	29,97	77,87	7,36	0,52	NA	0	24,38	79,83	8,93	23,11	4,32	0,15	0,52	0,8	176,34
32	1,12	-9,05	1,68	0,03	0,14	0,76	544,97	68,28	602,26	379,46	1,12	-9,05	-8,05	13,2	112,42	5,05	-0,83	NA	0	18,09	61,1	7,27	-114,67	6,87	0,09	0,27	0,84	344,05	65,32	360,77	211,32	1,06	-16,77	-15,77	25,33	106,34	12,28	-0,59	NA	0	17,07	54,94	-0,78	-1,1	-1,01	0,27	0,68	2,79	470,59
33	-130,63	339,19	-43,37	0,07	0,07	0,1	120,85	0	109,54	3,8	1,38	-3,59	-2,6	-120,41	138,51	2,29	0,11	92	0	3,39	826,09	-475,72	61,76	-20,51	0,04	0,04	0,07	15,69	NA	134,29	3,5	8,68	-1,13	-0,13	-397,74	870,27	13,95	NA	4250	0	3,36	17,84	429,85	-271,43	17,47	0,02	0,03	0,26	14,83
34	-7,09	-8,38	-3,87	1,78	1,86	3,23	198,42	1,71	19,89	27,6	0,15	0,18	1,18	13,33	15,32	2,28	1,34	5101,2	0	11,13	94,71	-13,76	-15,87	-8,79	1,56	1,61	2,79	232,66	1,15	23,73	28,37	0,13	0,15	1,15	6,34	13,34	-40,44	1,27	3094,8	0	12,84	129,53	-22,89	-26,17	-32,55	1,52	1,62	1,62	519,05
35	2,2	10,43	1,46	2,46	3,79	5,21	240,74	49,12	37,01	53,3	0,79	3,74	4,74	9,06	78,89	10,67	4,57	NA	0	4,54	38,35	6,06	27,25	3,28	4,2	5,49	7	197,14	31,93	24,77	37,89	0,78	3,49	4,49	12,06	77,75	14,51	8,22	17916,5	0	3,25	32,84	8,59	24,48	3,13	8,31	10,48	13,62	133,06
36	-3,42	-5,41	-1,41	0,96	0,99	2,44	150,26	1,67	53,38	78,17	0,37	0,58	1,58	32,79	36,76	3,92	5,45	NA	0	14,95	92,24	2,21	3,38	0,56	0,78	0,8	2,75	91,8	0,56	30,27	59,79	0,35	0,53	1,53	47,32	34,63	20,3	8,63	NA	0	11,38	78,1	4,09	5,85	1,02	1,07	1,08	3,27	91,29
37	59,75	45,05	12,14	-2,45	-2,45	-3,07	60,32	NA	-23,85	14,94	-0,33	-0,25	0,75	59,75	-32,61	-183,2	NA	NA	0	0	0	40,42	45,28	24,57	9,32	9,32	9,32	221,27	NA	23,47	NA	0,11	0,12	1,12	80,67	10,73	376,83	NA	NA	0	24,47	44,42	0,01	0,01	0	NA	NA	NA	236,52
38	4,08	5,73	2,9	2,29	3,47	3,47	179,96	86,93	73,88	NA	0,29	0,41	1,41	4,08	28,85	14,13	NA	NA	0	0	0	2,93	3,21	1,61	10,18	11,5	11,5	199,42	22,64	17,15	NA	0,09	0,1	1,1	2,93	8,7	33,72	NA	NA	0	0	0	6,36	8,28	4,97	2,64	4,31	4,31	285,02
39	-8,45	-37,33	-3,16	0,21	0,79	1,2	136,31	49,12	92,35	42,15	0,77	3,42	4,42	21,34	77,37	-5,55	2,7	NA	6,37	11,16	69,24	8,3	29,15	2,44	0,19	1	1,34	107,09	56,94	69,66	24,89	0,71	2,5	3,51	37,87	71,51	17,02	6,1	48585,14	3,61	8,7	62,01	-2,75	-9,13	-0,77	0,22	0,79	1,34	102,84
40	26,07	NA	27,43	NA	NA	NA	382,97	68,71	0	39,33	0	NA	NA	44,82	0	NA	0	39915,17	0	19,72	32,36	4,98	29,67	9,87	0,02	0,18	0,26	721,57	97,84	390,31	45	0,83	4,96	5,96	15,6	83,23	12,78	0,22	27471,5	28,26	21,06	44,52	6,94	34,18	12,2	0,01	0,16	0,23	641,14
41	0,31	0,7	0,13	0,01	0,77	2,11	156,06	41,12	41,64	73,85	0,55	1,23	2,23	31,19	55,25	29,79	2,57	NA	8,22	13,24	57,35	-11,48	-38,98	-5,78	0	0,81	1,54	183,29	80,6	87,24	74,66	0,7	2,39	3,39	13,8	70,54	4,93	3,15	NA	7,25	12,73	74,67	-3,99	30,81	-1,79	0,01	0,43	0,8	163,8
42	-33,29	-61,08	NA	1,44	1,44	1,44	NA	NA	NA	NA	0,45	0,83	1,83	-33,29	45,5	-52,91	1,97	NA	0	NA	0	20,48	94,23	4,16	0,03	0,78	1,31	73,93	41,84	55,57	29,62	0,78	3,6	4,6	68,68	78,27	27,42	51,22	24969,63	0	9,79	59,72	18,92	45,13	3,97	0,04	0,86	1,78	76,6
43	-5,6	-5,8	-2,68	28,63	28,63	29,94	78,57	NA	5,76	7,67	0,03	0,04	1,04	12,05	3,4	-164,71	NA	NA	0	8,46	139,71	-94,95	-121,61	-14,23	4,14	4,14	5	54,57	0,1	10,79	9,38	0,22	0,28	1,28	-17,26	21,92	-433,21	NA	NA	0	11,65	-538,81	-1,27	-1,91	-0,14	2,97	2,97	3,25	40,65
44	-8,26	-29,9	-2,35	0,31	0,42	1,26	103,39	7,22	65,86	56,02	0,66	2,4	3,62	57,46	72,38	7,97	1,56	NA	0	18,67	84,97	22,28	29,53	3,02	4,72	5,92	5,92	49,31	6,62	5,5	0	0,19	0,25	1,33	152,31	24,54	136,42	2,39	NA	0	17,61	76,85	17,1	23,88	7,8	3,17	3,32	3,32	166,36
45	5,35	25,43	11,58	16,51	19,16	19,57	788,2	78,58	36,88	15,37	0,19	0,89	4,75	5,51	78,97	33,39	4,71	NA	0	0,35	2,32	41,44	99,65	58,69	1,38	2,04	2,29	515,56	73,38	214,47	54,05	0,58	1,4	2,4	41,78	58,41	72	13,38	NA	0	0,48	0,69	17,75	98,95	63,84	0,43	1,11	1,29	1312,55
46	2,86	41,86	1,43	0,02	0,3	0,36	181,92	46,58	167,64	9,78	0,93	13,65	14,65	61,09	93,17	7,64	0,12	NA	0	29,11	89,06	-11,22	199,55	-5,72	0,02	0,17	0,22	185,68	27,45	152,07	9,57	1,06	-18,78	-17,78	31,23	105,62	-5,35	-0,09	NA	22,19	21,66	102,73	31,28	129,97	14,7	0,24	0,76	0,8	171,57
47	8,98	23,7	5,68	0,27	0,69	1,05	230,37	57,78	136,23	49,75	0,62	1,64	2,64	24,85	62,1	19,37	1,09	15211	0	10,04	50,92	9,25	20,84	5,72	0,5	0,81	1,26	225,16	36,51	120,19	54,79	0,56	1,25	2,25	22,59	55,64	19,94	1,43	15108,56	0	8,25	49,1	7,42	15,48	5,7	0,56	0,84	1,42	280,24
48	9,94	30,56	2,39	0,27	1,01	2,19	87,34	23,53	31,86	38,11	0,67	2,07	3,07	47,84	67,47	24,15	3,31	NA	29,29	9,09	64,05	3,29	19,57	0,81	0,09	0,44	1,08	89,61	25,12	59,84	47,23	0,83	4,94	5,94	43,28	83,18	10,85	1,59	NA	14,22	9,84	76,52	-4,71	-39,41	-1,22	0,1	0,52	1,11	94,68
49	19,61	34,83	15,22	0,26	0,76	2,17	282,55	60,84	121,24	174,02	0,44	0,78	1,78	25,33	43,71	48,37	10,25	NA	0	4,44	17,55	16,41	25,89	12,86	0,32	0,95	2,64	285,24	64,91	102,92	176,74	0,37	0,58	1,58	21,65	36,63	48,15	18,43	NA	0	4,11	19,4	14,3	20,05	11,7	0,87	1,44	3,25	298,52
50	7,32	22,97	2,79	0,01	0,12	0,88	138,6	10,61	89,58	72,01	0,68	2,14	3,14	15,59	68,14	24,69	0,84	NA	2,74	3,15	27,49	-5,59	-20,24	-1,36	0,02	0,06	1,1	88,42	2,64	50,09	67,11	0,72	2,62	3,62	4,64	72,36	5,17	1,96	NA	15,05	2,49	27,11	2	7,45	0,63	0,02	0,12	1,05	115,23
51	-13,44	125,58	NA	0	0	0	NA	NA	NA	NA	1,11	-10,34	-9,34	-13,44	110,7	-12,14	-0,11	NA	0	NA	0	1,8	133,52	20,02	3,26	29,49	29,49	4052,42	370,32	14,11	NA	0,99	73,26	74,26	1,83	98,65	3,24	1,04	NA	68,77	0,39	0,47	3,7	81,4	22,36	1,86	1,92	1,92	2208,29
52	10,34	12,41	4,45	0,23	0,6	5,39	156,73	9,27	24,96	121,17	0,17	0,2	1,2	21,83	16,66	138,49	6,33	NA	0	4,94	23,88	17,21	19,46	8,06	1,57	3,49	8,5	170,47	35,77	18,64	94,72	0,12	0,13	1,13	28,87	11,53	188,23	14,99	NA	0	5,46	29,56	-1,29	-1,44	-0,69	4,11	5,33	10,15	193,42
53	0	NA	NA	0	0,81	0,95	150,11	119,75	147,92	20,08	1	NA	NA	16,17	100	2,77	0,01	36213,43	0	6,67	40,49	26,39	NA	8,65	0	0,81	0,95	119,34	94,27	117,14	16,79	1	NA	NA	49,18	100	29,86	0,01	NA	0	7,47	47,65	4,74	73,17	2,93	0	0,93	1,05	225,86
54	49,51	402,28	29,38	0,14	0,28	0,97	215,98	26,11	187,32	130,57	0,88	7,12	8,12	49,51	87,69	61,14	0,82	NA	0	0	0	5,05	30,12	2,59	0,41	0,49	1,1	186,68	11,45	153,68	95,09	0,83	4,97	5,97	25,59	83,24	12,96	1,98	NA	0	10,53	61,41	-10,75	-175,29	-3,96	0,19	0,31	0,8	134,52
55	34,34	-251,78	7,59	-0,01	0,84	1,43	80,43	44,65	52,43	31,14	1,14	-8,33	-7,33	64,87	113,64	30,8	5,09	34971,2	0	6,75	44,42	26,28	231,47	5,52	0,09	0,94	1,47	76,44	41,63	48,96	26,35	0,89	7,81	8,81	62,37	88,65	31,6	4,57	32430,8	0	7,58	51,73	23,68	82,13	4,46	0,08	0,94	1,64	68,7
56	13,14	16,92	4,76	1,91	3,65	4,44	131,73	4,88	28,96	23,29	0,22	0,29	1,29	30,27	22,3	58,94	59,16	NA	0	6,2	50,08	5,63	8,47	2,79	1,48	2,5	2,91	180,75	7,38	59,94	24,58	0,34	0,51	1,51	20,79	33,58	18,26	26,08	NA	0	7,53	66,41	3,03	4,28	1,75	1,61	2,81	3,34	210,94
57	17,28	88,08	12,09	0,31	0,35	1,09	197,95	8,61	200,3	149,3	0,8	4,1	5,1	44,22	80,38	22,32	1,81	NA	0	18,84	53,67	13,28	37,49	3,95	0,05	0,69	1,43	108,25	41,07	64,88	48,69	0,65	1,82	2,82	124,74	64,59	25,76	2,93	NA	0	33,15	80,86	4,93	65,82	1,55	0,53	0,67	1,03	114,76
58	2,17	3,11	1,22	1,64	1,81	3,29	204,52	9,8	25,57	89,57	0,3	0,43	1,43	18,63	30,11	15,58	27,83	10853,8	16,91	9,25	68,23	-0,32	-0,54	-0,21	1,31	1,38	2,87	234,88	5,14	54,21	111,53	0,4	0,67	1,67	14,2	40,1	11,51	8,14	12117,8	8,5	9,37	62,55	-0,14	-0,25	-0,08	1,16	1,25	2,49	214,75
59	8,16	2197,36	3,28	0,45	0,82	1,01	146,47	53,28	142,79	27,44	1	268,4	269,4	26,49	99,63	8,24	1,13	NA	0	7,38	71,67	0,49	61,1	0,21	0,34	0,73	0,95	159,01	59,64	154,65	35,11	0,99	123,95	124,95	17,5	99,2	1,39	0,16	NA	0	7,43	96,49	0,5	39,33	0,19	0,32	0,74	0,96	137,92
60	0	NA	NA	0,1	0,73	0,89	131,84	80,93	127,91	20,38	1	NA	NA	23,49	100	3,86	0,01	25897,4	0	8,51	67,65	0	NA	NA	0,02	0,67	0,86	137,45	88,01	135,17	26,01	1	NA	NA	17,43	100	2,65	0,01	NA	0	6,58	52,2	1,19	553,82	0,63	0,03	0,79	0,93	191,12
61	1,96	-21,22	0,7	0	0,72	0,88	130,19	100,23	139,61	21,98	1,09	-11,85	-10,85	26,06	109,21	2,42	-1,85	28239,29	0	8,62	63,38	1,27	-13,94	0,41	0,01	0,68	0,86	118,87	85,14	127,57	24	1,09	-11,98	-10,98	29,08	109,11	1,76	-1,61	26501,14	0	9,08	69,1	12,2	316,98	4,14	0	0,79	1	123,97
62	7,88	14,62	12,16	0,89	2,1	2,18	561,92	307,94	255,41	18,42	0,46	0,85	1,86	11,81	46,11	17,11	NA	NA	0	6,07	28,57	0,65	1,01	0,75	1,62	2,84	2,84	419,8	177,31	145,42	0	0,35	0,55	1,55	10,37	35,43	1,83	NA	NA	0	11,21	84,86	-2,51	-6,4	-1,81	0,78	1,65	1,66	263,19
63	10,68	35,01	4,66	0,64	1,5	1,5	158,83	83,68	97,85	0,56	0,69	2,28	3,28	57,28	69,5	18,86	6,17	29004,43	0	20,33	73,86	25,4	92,53	10,38	0,59	1,46	1,46	148,81	84,48	96,84	0	0,73	2,64	3,64	62,78	72,55	37,78	10,3	38296	0	15,28	49,65	30,48	94,85	13,13	0,77	1,54	1,54	157,17
64	0,14	0,34	0,06	0,14	0,24	0,54	167,01	6,29	40,87	19,85	0,58	1,4	2,4	26,52	58,34	11,84	0,75	NA	17,35	12,1	77,14	0,27	0,84	0,14	0,08	0,25	0,46	184,36	15,76	67,03	20,63	0,67	2,06	3,06	23,03	67,31	8,62	0,62	NA	26,19	11,52	76,59	1,08	3,51	0,35	0,1	0,32	0,49	119,61
65	-4,6	-12,44	-0,83	1,04	1,55	1,59	66,05	21,02	41,17	1,51	0,63	1,7	2,7	6,32	63,02	-7,3	NA	NA	0	1,98	154,43	0,33	0,94	0,07	1,21	1,49	1,55	71,49	12,32	45,52	3,14	0,64	1,81	2,81	2,94	64,38	0,52	NA	NA	0	0,51	27,34	0	0	NA	3,85	3,88	4,35	NA
66	54,99	73,62	27,91	2,29	5,35	5,35	184,78	100,59	33,47	0	0,21	0,28	1,34	106,65	25,32	267,69	NA	NA	0	26,23	44,94	-13,23	-1047,09	-8,39	0,36	1,78	2,58	230,98	122,99	86,78	70,85	0,99	78,15	79,15	30,55	98,74	-13,4	NA	NA	59,45	27,78	130,03	34,4	97,15	8,22	1,32	2,03	3,66	87,18
67	5,81	13,21	1,72	0,48	0,57	1,15	107,51	4,91	54,71	32,22	0,56	1,27	2,27	43,39	56,02	14,88	1,12	NA	0	11,1	83,06	3,65	8,03	1,03	0,46	0,55	1,21	102,62	4,36	49,32	33,22	0,55	1,2	2,2	45,8	54,51	11,19	1,18	NA	0	11,88	88,44	3,67	7,74	1,03	0,45	0,54	1,11	102,73
68	19,17	90,71	11,76	0,34	0,68	1,26	223,27	57,89	168,79	99,93	0,79	3,73	4,73	25,01	78,87	29,86	7,44	NA	0	3,58	16,2	10,66	46,24	7,84	0,14	0,8	1,2	267,47	107,81	161,79	65,07	0,77	3,34	4,34	15,58	76,94	18,95	1,5	NA	0	3,62	20,87	9,2	31,31	5,89	0,21	0,93	1,24	233,62
69	22,07	29,85	8,88	0,32	2,55	3,95	146,46	79,33	35,67	50,86	0,26	0,35	1,35	50	26,08	97,38	32,28	NA	0	11,24	46,93	20,51	26,15	8,37	0,45	2,67	4,75	148,54	65,29	29,33	61,83	0,22	0,27	1,27	46,14	21,56	103,3	17,5	NA	0	10,46	47,83	17,75	21,13	7	0,82	3,91	7,03	143,88
70	8,44	75,71	1,87	0,23	0,6	1,09	80,76	22,97	61,53	30,59	0,89	7,97	8,97	25,11	88,86	18,6	1,62	18408,43	0	3,7	47	5,71	37,01	1,55	0,05	0,69	1,16	98,84	47,32	73,42	35,34	0,85	5,48	6,48	21,22	84,58	15,51	2,11	NA	0	4,21	41,77	5,16	23,88	1,48	0,05	0,46	1,26	104,62
71	10,84	37,69	2,67	0,93	0,97	1,12	89,53	3,6	76,86	11,51	0,9	3,13	3,48	29,22	71,23	17,72	15,76	NA	2,94	4,52	46,37	-29,77	-66,36	-2,86	0,01	0,37	0,5	34,96	24,38	67,76	8,54	1,12	2,5	2,23	14,64	55,14	-22,41	86,12	NA	9,12	4,26	144,99	14,68	37	2,71	-0,07	0,98	1,17	67,36
72	-12,9	6,37	-16,67	1,02	1,53	1,53	470,32	74,42	145,26	0	3,02	-1,49	-0,49	4,45	302,65	-1,19	1,31	2170,64	0	22,41	49,03	2,72	-2,26	2,94	0,87	1,87	1,87	393,6	128,55	128,16	0	2,2	-1,83	-0,83	13,68	220,39	4,74	1,73	783,13	0	11,86	97,21	-1,95	1,29	-2,62	3,13	4,05	4,05	490,3
73	-3,97	-15,78	-3,74	0,67	0,83	0,83	342,64	41,05	253,51	NA	0,75	2,97	3,97	-3,97	74,81	11,54	0,67	NA	0	0	0	31,33	68,69	23,84	0,81	1,57	1,57	277,02	113,73	149,03	NA	0,54	1,19	2,19	31,33	54,39	70,73	3,19	NA	0	0	0	1,84	5,64	0,97	0,32	1,4	1,4	193,38
74	-0,02	-0,02	-0,14	49,47	52,13	52,13	2597,12	54,19	20,33	NA	0,15	0,17	1,17	5,15	14,77	20,49	1,69	16921	0	36,91	60,89	0,07	0,07	0,43	1,19	18,94	18,94	2202,82	729,07	41,08	NA	0,02	0,02	1,02	6,11	2,35	144,85	1,52	17312	0	36,53	60,64	0,13	0,14	0,74	0,19	4,43	4,43	2163,12
75	-0,06	-0,06	NA	NA	NA	NA	NA	NA	NA	NA	0	0	1	-0,06	0	NA	NA	NA	0	NA	0	-0,02	-0,02	NA	NA	NA	NA	NA	NA	NA	NA	0	0	1	-0,02	0	NA	NA	NA	0	NA	0	-1,07	-271,45	NA	0,03	0,03	0,03	NA
76	20,3	51,79	4,36	0,28	0,41	1,21	65,94	6,01	46,99	38,47	0,61	1,55	2,55	36,57	60,8	45,84	1,73	NA	0	3,49	32,49	19,85	55,94	3,86	0,44	0,87	1,35	70,76	19,29	44,85	21,82	0,64	1,81	2,82	56,12	64,52	40,26	2,97	NA	0	7,05	50,14	10,06	38,15	2,22	0,46	0,64	1,27	80,64
77	-3,55	-4,67	-49,11	4,12	4,16	4,18	5029,12	52,1	1191,22	16,02	0,24	0,31	1,31	-3,55	23,95	-14,84	NA	NA	0	0	0	29,01	79,72	13,71	0,46	0,61	0,61	172	16,13	108,09	NA	0,64	1,75	2,75	34,3	63,61	45,61	0,6	36527	0	2,5	12,67	4,75	12,07	4,63	0,24	0,43	0,43	356,05
78	-6,84	-86,15	-1,07	0,09	0,83	1,1	57,02	37,29	50,26	13,53	0,92	11,6	12,6	35,01	92,06	-7,11	3,79	18544	0	6,55	113,46	-8,83	-733,28	-1,03	0,08	0,68	1	42,63	24,12	39,98	12,99	0,99	82,04	83,05	39,12	98,8	-8,47	0,29	NA	0	5,62	116,13	-0,22	-61,93	-0,04	0,05	0,65	1	74,25
79	3,16	3,16	16,31	NA	NA	NA	943,32	NA	NA	NA	NA	NA	1	3,16	0	NA	5,63	NA	0	0	0	47,89	77,46	31,58	0,11	3	3	240	82,85	28,68	NA	0,38	0,62	1,62	50,3	38,18	152,19	1,38	NA	0	1,59	3,29	4,44	11,76	3,51	0,39	1,28	1,28	288,98
80	20,17	60,79	29,09	4,57	4,57	6,08	525,04	0	75,37	115,45	0,67	2,01	3,01	32,34	66,82	36,02	7,3	NA	0	17,56	25,39	-11,76	-117,74	-6,24	4,18	5,2	8,14	193,2	18,03	20,7	61,67	0,9	9,01	10,01	12,26	90,01	-6,5	7,55	NA	0	12,75	104,67	-5,36	-111,47	-3,74	4,19	4,35	6,48	254,51
81	3,01	3,64	7,12	0,95	1,15	1,15	861,54	27,36	140,91	0,08	0,18	0,21	1,21	4,88	17,5	17,18	1,19	NA	0	4,43	23,06	14,02	17,23	37,18	0,52	0,91	0,91	965,29	62,79	163,86	NA	0,17	0,21	1,23	15,75	18,62	105,51	1,03	NA	0	4,59	13,36	6,22	7,32	17,11	0,21	1,68	1,68	1004,34
82	1,29	4,4	2,08	0,15	0,5	0,83	584,38	139,79	404,2	134,16	0,71	2,4	3,4	5,66	70,55	3,71	0,72	NA	0	7,01	52	-2,46	-7,12	-3,24	0,01	0,38	0,77	479,07	114,24	309,17	120,96	0,65	1,89	2,89	3,1	65,4	2,17	0,71	NA	0	7,32	91,41	-11,4	-52,07	-19,31	0,07	0,21	0,72	618,12
83	-79,79	105,59	-32,25	0,08	0,47	0,54	147,13	42,22	108,79	7,82	1,76	-2,32	-1,32	-9,9	175,57	-40,29	0,39	NA	0	28,25	2050,21	-4,47	7,49	-1,34	0,25	0,7	0,73	109,44	39,7	87,77	2,65	1,6	-2,68	-1,68	77,64	159,69	6,96	0,4	NA	0	24,69	83,71	84,86	310,91	19,32	0,22	1,04	1,1	83,12
84	35,93	79,49	8,68	0,17	1,24	1,88	87,91	49,42	46,29	29,99	0,55	1,21	2,21	52,86	54,8	65,56	NA	24267	0	4,09	27,49	40,36	78,44	8,26	0,02	1,4	2,07	74,53	49,22	35,54	24,12	0,49	0,94	1,94	57,28	48,54	83,14	NA	22063,5	0	3,46	25,23	35,18	77,48	8,18	0,18	1,22	1,85	84,87
85	8,62	26,71	2,8	0,15	0,31	1,41	118,45	12	37,9	80,57	0,68	2,1	3,1	44,67	67,72	21,8	3,46	NA	35,03	11,73	68,22	0,67	4,81	0,21	0,05	0,23	1,11	114,2	16,65	45,9	84,8	0,86	6,15	7,15	45,08	86,02	7,45	2,82	NA	44,96	13,93	79,21	-1,59	-12,45	-0,52	0,21	0,56	1,11	118,72
86	-29,5	-251,08	-28,71	0,05	0,05	1,13	354,29	0	308,93	339,4	0,88	7,51	8,51	-7,95	88,25	-33,42	NA	NA	0	20,97	-413,35	-15,57	-17,03	-3,56	3,11	3,11	11,84	83,27	0	6,96	61,58	0,09	0,09	1,09	1,35	8,58	-181,56	NA	NA	0	3,87	352,01	-50,96	-54,57	-8,38	1,16	1,16	15,39	60,02
87	0,29	0,33	0,64	4,16	4,16	4,17	793,85	NA	97,29	0,4	0,12	0,14	1,14	0,29	12,39	89,03	1,83	NA	0	0	0	5,44	6,65	13,42	0,1	2,84	2,84	897,53	441,15	160,87	0,57	0,18	0,22	1,22	5,44	18,12	75,06	1,72	NA	0	0	0	-2,37	-2,47	-4,01	10,94	11,02	11,04	618,02
88	2,98	21,94	0,38	0,36	1,21	1,21	46,72	0,37	38,05	0	0,86	6,36	7,36	2,98	86,4	3,45	NA	NA	0	0	0	8,66	42,15	1,34	0,32	1,32	1,32	56,38	42,19	42,27	0,02	0,79	3,86	4,87	8,66	79,45	10,92	NA	NA	0	0	0	10,36	81,67	2,12	0,18	1,17	1,17	74,72
89	-0,94	-2,61	-0,63	0,06	0,16	0,6	242,64	0,47	81,45	44,08	0,64	1,78	2,78	27,03	63,97	11,38	0,77	NA	18,23	18,64	94,01	-4,58	-17,37	-3,59	0,01	0,08	0,56	285,42	0,18	105,32	64,62	0,74	2,79	3,79	16,81	73,61	4,13	0,71	NA	25,97	16,78	84,82	-16,19	-124,51	-12,14	0,01	0,05	0,43	273,8
90	6,48	23,55	6,89	0,27	1,17	1,41	387,27	239,49	263,71	63,9	0,72	2,64	3,64	21,38	72,5	19,21	11,36	NA	0	15,86	49,17	9,72	21,72	9,34	0,36	1,44	1,94	349,49	192,52	177,89	89,72	0,55	1,23	2,23	13,24	55,22	23,32	NA	NA	0	3,38	18,62	25,21	44,51	29,83	0,47	1,84	2,45	431,85
91	-2,71	-2,75	NA	56,84	57,04	57,04	NA	NA	NA	NA	0,02	0,02	1,02	-2,71	1,75	-154,78	NA	NA	0	NA	0	5,38	11,85	1,38	0,17	1,83	1,83	93,01	83,47	50,22	NA	0,55	1,2	2,2	5,38	54,59	9,86	NA	NA	0	0	0	-10,78	-14,56	-8,09	2,65	3,86	3,86	273,95
92	0,38	3,68	1,45	0,11	0,14	0,15	1384,75	41,97	1227,62	11,99	0,9	8,69	9,69	10,32	89,68	0,42	0,12	NA	0	37,81	58,81	-4,67	-80,73	-15,69	0,05	0,1	0,11	1223,82	64,67	1138,56	8,31	0,94	16,29	17,29	6,69	94,22	-4,96	0,07	NA	0	38,2	144,82	-12,76	-12,91	-44,59	3,26	7,55	7,76	1275,31
93	4,63	37,17	1,55	0,08	0,08	0,13	121,94	0,15	104,62	5,25	0,87	7,01	8,03	17,96	87,55	6,26	0,14	NA	0	4,47	68,88	2,06	19,03	0,87	0,04	0,05	0,1	153,8	0,63	134,98	7,09	0,89	8,23	9,25	11,89	89,19	4,83	0,12	NA	0	4,16	64,77	0,4	4,12	0,19	0,01	0,02	0,09	172,4
94	8,97	10,14	3,83	-7,47	-8,52	-8,66	155,17	0	-17,7	2,42	0,12	0,13	1,13	8,97	11,54	77,79	NA	NA	0	0	0	25,27	26,54	10,75	10,03	16,42	17,69	154,85	46,89	7,33	9,41	0,05	0,05	1,05	25,27	4,79	567,68	6,28	NA	0	0	0	11,47	18,63	7,8	1,44	1,57	1,66	248,21
95	0	0	NA	NA	NA	NA	99,63	53,1	NA	15,2	0,65	1,85	2,85	22,7	64,86	2,61	1,17	8902	0	6,21	60,19	-24,01	-98,07	-8,76	0,3	0,53	0,83	132,87	22,52	95,92	29,04	0,74	3,01	4,08	40,65	75,52	-29,39	0,64	NA	0	23,6	129,92	3,9	24,03	4,68	0,19	0,51	0,98	438,4
96	5,69	34,4	1,42	0,42	0,9	1,16	90,57	30,98	64,43	16,93	0,83	5,04	6,04	37,14	83,45	13,51	2,01	NA	0	7,83	59,61	-4,6	-29,74	-1,45	0,52	1,12	1,44	114,94	42,58	70,66	23,14	0,85	5,46	6,46	21,78	84,53	4,12	4,31	NA	14,5	8,33	79,89	-6,66	-58,73	-2,02	0,58	1,05	1,33	110,49
97	0	0	NA	NA	NA	NA	NA	NA	NA	NA	0	0	1	0	0	NA	NA	NA	0	NA	NA	1,77	38,92	1,2	0,16	1	1,05	247,37	195,37	233,51	11,85	0,95	20,95	21,95	1,77	95,44	1,86	NA	NA	0	0	0	4,96	84,65	1,83	0,3	0,98	1,06	134,47
98	4,51	40,87	2,19	0,96	1,56	1,66	176,55	50,14	80,03	8,55	0,89	8,07	9,07	17,53	88,97	13,61	0,75	NA	2,4	6,32	46,71	8,98	40,33	2,54	1,49	2,18	2,35	103,09	23,17	28,39	5,84	0,78	3,49	4,49	31,38	77,74	30,24	1,03	NA	5,39	6,35	43,59	7,03	25,9	2,8	0,16	0,81	0,86	145,54
99	2,57	81,91	0,79	0,06	0,55	0,66	111,77	50,6	103,07	11,47	0,97	30,86	31,88	12,88	96,86	6,49	0,11	NA	0	3,16	57,76	0,82	25,99	0,34	0,02	0,65	0,78	149,98	89,53	140,63	18	0,97	30,7	31,71	9,06	96,85	3,33	0,13	NA	0	3,39	67,55	2,99	49,53	0,78	0,03	0,62	0,75	95,77
100	0,83	6,45	0,21	0,24	0,66	1,13	92,84	33,38	79,41	37,59	0,87	6,79	7,79	26,94	87,16	2,78	8,09	12954	0	6,66	84,65	1,21	7,67	0,31	0,4	0,73	1,17	93,41	25,6	77,82	34,55	0,84	5,36	6,36	24,5	84,27	2,85	26,37	10665	0	5,98	81,1	0,37	2,7	0,12	0,46	0,91	1,15	120,3
101	5,41	56,85	0,53	0,06	0,09	1,02	35,55	0,92	31,25	29,46	0,9	9,52	10,52	121,42	90,49	23,15	1,41	26521,9	0	11,33	77,87	3,94	54,61	0,48	0,11	0,15	1,01	43,96	1,76	37,64	32,55	0,93	12,85	13,85	95,33	92,78	9,79	1,12	NA	0	11,04	86,1	13,9	81,07	1,73	0,04	0,06	1,17	45,47
102	-4,15	-13,8	-1,39	0,12	0,48	1,92	122,08	19,11	51,9	75,81	0,7	2,33	3,33	15,4	69,97	-1,17	3,34	NA	0	6,56	97,15	-9,32	-40,05	-3,35	0,17	0,46	1,79	130,97	17,85	60,96	82,03	0,77	3,3	4,3	9,72	76,74	-8,4	3,36	NA	0	6,85	149,09	6,19	19,75	2,29	0,2	0,36	1,69	135,1
103	-14,13	-20,05	-5,28	1,75	2,7	3,32	135,95	35,33	37,04	23,1	0,3	0,42	1,42	37,11	29,54	-2,96	10,93	NA	0	19,14	92,45	-17,24	-29,88	-5,53	0,87	2	2,44	116,77	52,55	46,19	20,63	0,42	0,73	1,73	35,33	42,31	-24,1	NA	NA	0	16,86	137	-7,65	-34,33	-5,86	0,32	0,6	0,77	279,6
104	18,42	56,1	6,49	0,06	0,36	1,45	128,19	25,7	52,18	93,87	0,67	2,05	3,05	31,92	67,17	29,56	14,38	51943,17	25,82	4,75	33,17	2,39	9,41	0,93	0,07	0,48	1,19	141,29	29,31	35,19	51,94	0,74	2,93	3,93	12,69	74,58	6,89	1,26	40073,33	49,15	4	46,79	10,03	30,45	4,5	0,02	0,36	1,19	163,81
105	3,27	56,39	0,22	1,06	1,06	1,06	24,95	0,06	23,25	0	0,94	16,23	17,23	3,27	94,2	3,47	NA	NA	0	0	0	-44,51	-44,51	-0,26	NA	NA	NA	2,12	0	0	0	0	0	1	-44,51	0	NA	NA	NA	0	0	0	30,8	30,8	88,05	NA	NA	NA	1043,45
106	-34,26	-34,26	-1635,9	NA	NA	NA	11172	812,31	0	0	0	0	1	-34,26	0	NA	NA	NA	0	0	0	12,76	33,62	5,55	0,37	1,36	1,43	158,38	94,9	95,89	6,54	0,62	1,63	2,63	56,18	62,05	26,01	3,76	1171	0	18,89	548,16	14,47	49,74	9,82	0,08	0,98	0,99	247,6
107	1,39	26,44	1,47	0,08	0,39	0,62	386,04	78,05	248,43	57,73	0,95	18,08	19,09	10,53	94,76	2,76	0,58	NA	0	9,7	93,78	1,12	18,79	1,27	0,04	0,3	0,56	412,39	70,72	272,4	70,87	0,94	15,74	16,74	9,72	94,03	2,48	0,59	NA	0	9,74	86,17	-0,05	-0,98	-0,06	0,04	0,31	0,49	385,85
108	0,66	8,04	0,23	0,15	0,41	1,08	54,89	2,12	101,62	68,66	0,92	11,09	12,09	1,3	91,73	2,71	1,57	NA	0	0,22	14,03	1,39	34,61	0,13	0,45	0,58	1,11	34,53	3,69	27,28	15,71	0,96	23,87	24,87	12,95	95,98	3,21	3,14	18044,5	9,55	1,1	61,48	0,79	29,8	0,15	0,17	0,57	0,94	67,72
109	0	0	NA	NA	NA	NA	NA	NA	NA	NA	NA	NA	1	0	0	NA	NA	NA	0	NA	NA	-4,72	-5,06	-297	30,81	30,81	30,81	22881,04	NA	734,4	NA	0,06	0,06	1,07	-4,66	6,62	-80,27	NA	NA	0	4	-1,37	-12,45	-452,21	-3,2	0,42	1,14	1,14	93,81
110	37,28	70,78	18,01	1,02	1,81	1,85	167,1	44,6	56,31	2,2	0,47	0,9	1,9	41,76	47,33	116,76	1,69	90236	0	2,16	4,51	22,48	37,11	7,2	0,33	1,38	1,41	116,51	47,42	45,42	1,71	0,39	0,65	1,65	40,19	39,41	125,81	1,39	41103	0	5,67	15,78	25,85	42,79	15,79	2,23	2,76	2,81	222,88
111	-3,48	-165,85	-3,05	0,01	0,01	0,83	318,32	0,57	306,53	255,47	0,98	46,6	47,61	10,64	97,9	1,79	0,12	7578,33	0	12,35	81,27	3,06	59,34	2,71	0,03	0,03	0,92	322,36	0,29	300,48	270,27	0,95	18,37	19,37	17,63	94,84	8,75	0,39	11090,33	0	12,9	57,28	8,37	61,14	6,65	0,09	0,09	1,01	290,03
112	2,96	28,21	0,58	0,04	0,23	0,4	71,43	12	30,75	10,62	0,9	8,53	9,53	8,98	89,51	11,39	0,17	NA	45,85	1,18	27,34	3,24	21,08	0,55	0,02	0,13	0,36	61,73	5,57	16,04	12,12	0,85	5,51	6,51	14,81	84,63	16,46	0,23	NA	58,17	1,96	36,51	-0,77	-5,27	-0,16	0,02	0,19	0,39	76,81
113	-12,36	-30,08	-52,19	0,2	1,43	1,44	1537,31	492,14	177,39	4,78	0,59	1,43	2,43	-8,78	58,92	-10,52	0,85	NA	14,76	15,09	-328,14	-4,96	-11,67	-34,61	0,01	1,73	1,74	2538,31	924,78	222,3	5,51	0,57	1,35	2,35	-0,92	57,47	1,47	0,85	NA	12,69	28,17	83,27	-6,41	-14,86	-44,47	0,01	0,75	0,76	2534,12
114	-28,09	-34,68	-30,06	1,88	1,88	5,25	314,59	NA	73,23	250,01	0,19	0,23	1,23	-28,09	19,01	-147,76	NA	NA	0	0	0	42,03	61,37	3,85	1,43	1,43	3,15	33,37	0	10,4	18,09	0,32	0,46	1,46	46,4	31,51	133,38	NA	NA	0	0,4	7,43	-13,38	-20,42	-0,55	0,47	0,47	2,86	14,98
115	20,79	82,83	2,13	0,3	0,33	0,94	37,33	0,88	26,34	16,25	0,75	2,98	3,98	185,47	74,9	38,91	3,61	4875,88	0,01	16,89	77,28	41,12	66,33	5,2	1,81	1,86	2,2	46,05	0,83	15,77	5,4	0,38	0,61	1,61	165,93	38	123,8	96,51	NA	0	15,79	59,03	33,87	42,63	6,91	4,61	4,69	4,92	74,42
116	-0,48	-7,18	-0,57	0,13	1,04	1,04	431,79	361,58	399,33	NA	0,93	14,04	15,04	9,56	93,35	2,28	2,2	NA	0	11,9	80,32	2,18	26,18	1,92	0,17	0,37	0,37	320,61	58,36	290,99	NA	0,92	11	12	11,47	91,66	8,69	0,13	NA	0	8,18	50,74	-10,54	604,63	-19,44	0,09	0,28	0,3	673,13
117	10,28	54,11	1,27	0,27	1,21	1,23	45,03	33,95	36,07	1,02	0,81	4,26	5,26	15,07	81	12,7	NA	NA	0	0,59	27,02	5,55	56,34	0,7	0,24	1,09	1,11	45,9	34,66	40,92	0,77	0,9	9,15	10,15	10,66	90,15	6,16	NA	NA	0	0,64	41,39	6,86	64,93	0,95	0,14	1,12	1,12	50,61
118	38,47	50,79	2	3,32	3,6	4,94	18,9	0,21	2,74	3,73	0,24	0,32	1,32	52,44	24,26	187,74	2,81	44462,95	0	0,73	20,01	33,52	41,67	13,99	4,23	4,86	7,63	151,93	2,57	13,9	39,07	0,2	0,24	1,24	51,47	19,57	214,52	2,88	NA	0	7,49	25,94	34,35	42,99	16,95	5,46	6,09	7,69	180,15
119	-0,22	7,03	-0,07	0,03	0,44	0,89	112,87	46,26	113,77	51,53	1,03	-33,07	-32,07	2,1	103,12	-0,21	-0,27	NA	0	0,72	-182,13	-0,76	26,37	-0,37	0,02	0,48	0,92	179,99	82,86	181,65	80,5	1,03	-35,88	-34,88	0,97	102,87	-0,73	-0,43	NA	0	0,86	82,59	0,25	-9,87	0,1	0,03	0,51	0,92	137,4
120	11,31	17,12	13,23	1,75	2,94	2,94	425,93	170,89	142,95	0	0,34	0,51	1,51	41,88	33,94	33,32	NA	NA	0	35,78	67,78	-124,59	-320,16	-150,41	0,55	0,63	0,7	439,43	21,88	265,48	18,32	0,61	1,57	2,57	-84,94	61,09	-203,96	0,69	NA	0	47,86	-47,46	7,43	20,05	2,67	0,28	0,71	1,06	131,33
121	0,07	0,67	0,02	0,12	0,16	0,72	117,72	3,97	101,74	58,22	0,89	7,95	8,95	40,04	88,83	12,04	0,31	NA	0	12,93	81,57	2,99	21,15	0,82	0,19	0,27	0,88	100,03	7,18	66,28	50,84	0,86	6,07	7,07	44,84	85,86	15,83	0,57	NA	17,2	11,5	73,78	11,98	44,89	2,86	0,24	0,3	1,18	87,09
122	9,93	32,89	9,05	0,28	0,36	0,45	331,78	17,96	208,39	18,23	0,7	2,31	3,31	29,1	69,82	19,01	0,45	15183,17	4,16	17,48	55,52	7,33	29,96	7,43	0,24	0,33	0,41	368,99	13,27	112,76	12,79	0,76	3,09	4,09	25,16	75,53	18,94	0,69	19918,83	43,55	18,07	45,75	13,69	42,13	12,7	0,24	0,38	0,58	338,47
123	1,63	23,8	0,29	0,02	0,09	0,47	63,84	3,56	54,94	21,5	0,93	13,62	14,62	34,7	93,16	16,78	0,22	12637,4	0	5,8	66,7	-5,14	-456,74	-0,97	0,1	0,12	0,5	68,78	1,41	65,12	25	0,99	87,83	88,83	26,49	98,87	10,94	0,08	NA	0	5,98	82,7	-13,46	110,33	-2,13	0,09	0,12	0,45	57,82
124	4,29	30,52	5,51	0,82	1,11	1,11	467,36	115,69	396,48	2,29	0,86	6,12	7,12	25,17	85,95	6,75	3,29	NA	0	26,81	66,24	6,7	36,79	10,07	0,81	1,07	1,07	546,57	111,64	440,49	2,2	0,82	4,49	5,49	26,65	81,78	14,2	1,46	NA	0	29,95	62,93	0,65	3,42	0,9	0,39	0,66	0,66	507,69
125	9,55	20,55	NA	0,46	0,69	0,99	NA	NA	NA	NA	0,54	1,15	2,15	16,39	53,54	24,71	1	52671,49	NA	NA	21,83	9,76	19,55	6,41	0,29	0,62	0,89	239,65	21	77,21	21,07	50,08	100,31	2	14,17	NA	NA	NA	NA	NA	NA	NA	15,49	29,67	9,55	0,23	0,78	1,09	224,31
126	10,2	56,97	3,64	0,73	0,73	1,05	129,97	0,23	75,42	24,95	0,82	4,59	5,59	22,61	82,1	13,94	1,34	27009,25	0	4,43	49,78	7,1	40,8	4,25	0,17	0,64	0,81	218,06	71,24	148,67	25,36	0,83	4,75	5,75	14,26	82,6	9,72	0,41	30459,25	0	4,29	44,24	4,27	80,56	2,56	0,15	0,49	0,62	218,85
127	0,5	1,62	0,17	0,01	0,43	1,49	121	25,51	72,12	77,49	0,69	2,25	3,25	23,64	69,26	4,91	4,46	14925	0	7,69	75,2	-5,99	-73,8	-2,67	0,07	0,34	1,09	162,39	34,39	137,52	104,31	0,92	11,33	12,33	6,84	91,89	-3,85	2,29	14446	0	5,72	73,9	2,29	22,18	1,08	0,06	0,39	1,12	172,84
128	14,45	62,34	4,38	0,02	0,88	1,27	110,28	72,13	83,23	32,9	0,77	3,31	4,31	27,65	76,82	22,6	9,13	NA	0	4	50,98	14,73	41,11	4,43	0,17	1,2	1,55	109,57	71,47	69,39	24,92	0,64	1,79	2,79	21,16	64,18	26,55	NA	NA	0	1,94	28,96	14,47	32,71	4,55	0,4	1,27	1,64	114,86
129	5,95	57,62	1,34	0	0,96	1,26	82,11	33,67	35,11	10,7	0,86	8,35	9,68	82,58	89,67	33,11	0,27	11151,25	0	17,29	68,78	4,4	32,26	1,07	-0,18	0,18	0,48	88,46	19,61	53,12	16,15	0,82	6	7,33	61,37	86,36	32,1	0,2	10136,75	0	13,84	62,88	8,43	30,91	1,6	-0,61	-0,24	-0,01	69,06
130	2,38	2,91	2,55	1,63	2,13	3,35	390,62	18,98	67,77	83,54	0,18	0,22	1,22	73,31	18,11	91,24	2	NA	0	76,11	80,24	-48,93	-51,48	-16,69	4,05	9,72	10,25	124,18	15,62	4,36	2,34	0,05	0,05	1,05	-26,75	4,96	-317,53	1,52	NA	0	7,57	312,68	-98,49	-142,15	-113,9	0,29	1,55	1,71	422,13
131	0,48	1,15	0,14	0,06	0,36	0,88	107,62	14,06	41,76	24,49	0,58	1,41	2,42	45,26	58,62	11,82	0,76	10105,39	8,02	13,24	83,55	0,37	0,96	0,11	0,06	0,34	0,88	112,04	14,74	43,17	28,01	0,61	1,58	2,58	44,1	61,23	10,4	0,75	10470,63	11,94	13,46	82,69	0,23	0,58	0,07	0,06	0,27	0,76	108,09
132	0	0	NA	NA	NA	NA	NA	NA	NA	NA	0	0	1	0	0	NA	NA	NA	0	NA	NA	0	0	NA	NA	NA	NA	NA	NA	NA	NA	0	0	1	0	0	NA	NA	NA	0	NA	NA	0	0	NA	NA	NA	NA	NA
133	-1,58	-1,58	-112,82	NA	NA	NA	25993,33	NA	NA	NA	NA	NA	1	-1,58	0	NA	NA	NA	0	0	0	-0,69	-0,69	NA	NA	NA	NA	NA	NA	NA	NA	NA	NA	1	-0,69	0	NA	NA	NA	0	NA	NA	18,46	18,6	32,38	108,7	130,32	130,32	640,33
134	0	0	NA	NA	NA	NA	NA	NA	NA	NA	0	0	1	0	0	NA	NA	NA	0	NA	NA	0	0	NA	NA	NA	NA	NA	NA	NA	NA	0	0	1	0	0	NA	NA	NA	0	NA	NA	-0,01	-0,01	NA	600,17	600,17	600,17	NA
135	-2,56	-2,58	NA	93,64	93,64	93,64	NA	NA	NA	NA	0,01	0,01	1,01	-2,56	1,07	-239,39	NA	NA	0	NA	0	-4,13	-4,9	-30,1	4,72	5,78	5,78	2649,92	432	408,6	NA	0,16	0,18	1,18	-4,13	15,59	-26,52	8,53	NA	0	0	0	-24,86	192,71	-23,67	0,21	0,27	0,46	347,52
136	-4,51	-42,6	-10,28	0,14	0,59	1,1	829,91	321,44	733,34	380,88	0,89	8,45	9,45	-4,51	89,41	-5,04	NA	NA	0	0	0	21,15	76,45	5,41	0,33	0,94	1,37	93,05	40,87	66,54	28,56	0,72	2,62	3,62	41,07	72,34	29,23	NA	NA	0	5,09	45,01	11,62	43,27	2,43	0,1	0,84	1,3	76,45
137	22,83	96,26	8,81	0,18	0,71	0,83	140,52	56,15	105,39	12,68	0,76	3,22	4,22	34,47	76,28	33,23	0,64	40310,75	0	4,5	29,7	18,22	96,9	9,74	0,08	0,46	0,52	194,62	58,29	155,37	9,85	0,81	4,32	5,32	28,96	81,2	23,97	0,33	49160,71	0	5,74	39,11	1,47	85,25	1,24	0,03	0,16	0,2	308,14
138	-62,88	-73,15	-45,13	6,79	7,12	7,12	261,23	12,23	36,27	0	0,14	0,16	1,16	-62,88	14,04	-447,91	NA	NA	0	0	0	-31,3	204,21	-36,97	1,13	1,8	1,8	429,9	79,64	119,41	0	1,15	-7,52	-6,52	-31,3	115,33	-12,92	-0,31	NA	0	0	0	-96,43	76,79	-26,36	0,23	0,34	0,34	99,79
139	13,95	21,1	7,74	0,31	1,34	2,74	201,81	69,73	67,45	95,54	0,34	0,51	1,51	25,32	33,86	59,14	9,24	NA	0	6,3	32,38	16,61	23,43	9,02	0,87	1,77	3,14	197,58	50,66	55,75	77,37	0,29	0,41	1,41	26,71	29,12	69,14	6,9	NA	0	5,48	29,29	17,82	19,28	9,41	2,38	6,8	13,61	192,71
140	-5,43	-5,6	NA	NA	NA	NA	NA	NA	NA	NA	0,03	0,03	1,03	-5,43	2,96	-183,33	NA	NA	0	NA	0	4,46	55,17	4,27	0,25	0,55	0,55	348,85	32,01	316,13	NA	0,92	11,38	12,38	4,46	91,92	22,53	0,17	NA	0	0	0	-4,16	-37,13	-3,73	0,38	0,49	0,49	327,52
141	-28,12	54,82	-13,72	0,07	-0,12	-0,06	177,6	-32,36	171,48	10,29	1,51	-2,95	-1,95	123,94	151,3	2,22	-0,48	NA	0	74,19	-210,25	-58,83	-136,24	-19,7	0,02	0,02	0,38	121,92	NA	68,51	25,66	0,57	1,32	2,32	39,02	56,82	-37,53	0,55	NA	0	32,77	-62,74	-77,59	-178,12	-20,08	0,23	0,23	1,03	94,44
142	5,03	68,09	1,19	0,16	0,86	1,07	86,2	54,86	78,08	17,1	0,93	12,53	13,53	26,6	92,61	6,13	5,08	19368,8	0	5,11	65,88	3,19	70,93	1,09	0,06	0,83	1,05	124,33	89,88	116,34	25,89	0,96	21,25	22,25	16,9	95,51	3,71	9,78	19615,6	0	4,68	74,61	0,47	22,58	0,13	0,01	0,85	1,04	98,97
143	6,89	19,05	4,05	0,23	1,5	1,5	213,82	161,84	134,98	NA	0,64	1,76	2,76	8,5	63,83	13,32	8,43	NA	0	0,95	11,52	23,95	27,9	4,16	5,51	14,86	14,86	63,2	37,13	3,97	NA	0,14	0,16	1,16	24,67	14,15	192,35	15,81	NA	0	0,12	1,95	30,27	60,45	8,25	0,75	1,67	1,67	99,43
144	16,95	75,24	7,79	0,45	0,79	0,79	167,4	43,37	127,88	NA	0,77	3,44	4,44	17,2	77,48	62,22	0,58	NA	0	0,12	0,41	19,62	77,13	8,09	0,62	1,03	1,03	150,02	46,4	110,62	NA	0,75	2,93	3,93	19,62	74,56	61,28	1,19	NA	0	0	0	14,29	34,53	5,12	0,93	1,48	1,48	130,8
145	32,25	35,83	23,43	5,88	10,02	10,02	264,44	108,04	26,09	0	0,1	0,11	1,11	32,25	9,98	323,31	NA	NA	0	0	0	35,57	37,26	17,88	0,97	22,01	22,01	183	173,02	8,22	NA	0,05	0,05	1,05	35,57	4,54	782,85	NA	NA	0	0	0	22,19	24,09	18,4	1,93	12,68	12,68	302,67
146	-128,4	-211,53	-71,76	2,87	3,17	3,17	203,43	9,06	29,6	0	0,39	0,65	1,65	74,24	39,3	-308,37	1,14	NA	0	113,25	242,55	-162,84	262,29	-99,62	0,11	0,23	0,23	222,68	32,21	267,1	0	1,62	-2,61	-1,61	-20,09	162,08	-90,12	-0,87	NA	0	87,33	56850	7,91	-25,67	2,99	0,37	0,5	0,5	138,22
147	6,11	6,12	18,3	NA	NA	NA	625,88	0	0	0	0	0	1	21,73	0,07	8500	NA	NA	0	46,77	71,11	11,03	11,39	5,95	35,44	35,44	35,44	196,45	0	5,48	0	0,03	0,03	1,03	91,44	3,24	340,48	NA	NA	0	43,4	83,25	17,44	29,56	14,46	NA	NA	NA	302,64
148	-1,54	-1,59	-5,63	48,46	73,19	73,19	1331,48	428,7	17,33	0	0,02	0,02	1,03	16,75	3,13	16,16	26,64	NA	0	66,89	97,06	-2,25	-2,28	-7,81	52,26	122,1	122,1	1264,86	701,75	10,05	0	0,01	0,01	1,01	17,14	1,37	-25,26	52,14	NA	0	67,38	100,44	-37,85	-38,16	NA	-1037,88	-2553,75	-2553,75	NA
149	30,58	43,07	38,71	3,3	3,45	3,45	460,84	19,06	132,18	NA	0,29	0,41	1,41	46,62	29,01	105,41	NA	NA	0	20,31	29,54	22,33	34,33	23,18	2,75	2,86	2,86	377,81	14,35	130,61	NA	0,35	0,54	1,54	41,55	34,95	63,89	NA	NA	0	19,95	40,81	30,84	36,84	34,75	5,9	6,09	6,09	411,23
150	-43,76	-1873,78	-6,93	0,27	0,34	1,01	57,64	4,05	55,36	37,36	0,98	41,82	42,82	57,72	97,66	-44,81	NA	NA	0	16,07	154,86	-1,3	-205,59	-0,24	0,37	0,47	1,04	66	5,69	62,31	36,24	0,99	157,3	158,3	84,56	99,37	-1,31	NA	NA	0	15,57	105,28	-42,79	102,23	-8,07	0,11	0,15	0,73	68,87
151	20,39	24,86	6,51	1,71	10,25	17,11	116,28	47,7	5,58	38,81	0,18	0,22	1,22	49,06	18	145,39	5,82	38895,67	0	9,16	47,25	7,51	8,9	2,45	1,26	18,42	28,89	118,86	62,17	3,62	38,47	0,16	0,19	1,19	34,98	15,68	79,16	9,3	29400,17	0	8,97	63,74	11,36	12,76	4,13	3,48	6,51	9,65	132,68
152	-11,75	74,27	-7,13	-0,02	-0,01	0,85	220,83	0,74	252,95	222,67	1,16	-7,32	-6,32	3,84	115,82	-7,59	NA	10700	0	9,46	73,73	-0,36	2,47	-0,23	0,01	0,04	0,87	236,96	6,3	258,59	225,96	1,15	-7,86	-6,86	11,72	114,57	-0,31	NA	NA	4,23	7,87	66,13	5,74	-171,25	4,84	0,07	0,1	0,8	307,62
153	0	0	NA	0,57	0,6	1,02	NA	NA	NA	NA	0,98	63,66	64,66	0	98,45	0	NA	NA	0	NA	NA	28,97	95,4	45,85	0,04	0,96	1,43	576,12	363,68	396,61	189,89	0,7	2,29	3,29	35,71	69,63	41,61	NA	NA	0	10,67	145,25	15,02	17	10,26	1,44	2,83	8,87	249,28
154	-2,65	-5691,11	-3,03	0,03	0,58	6,49	416,22	28,96	33,5	314,74	1	2144,56	2145,56	-1,72	99,95	7,46	5,62	NA	6,34	1,06	9,23	2,57	102,35	1,91	1,01	1,15	5,41	270,68	5,98	40,03	187,29	0,97	38,77	39,77	4,1	97,49	10,37	7,41	13492	15,38	1,13	8,97	16,32	86,11	10,29	0,12	0,87	3,83	230,13
155	5,59	14,1	2,19	0,17	1,49	1,49	142,84	112,9	85,24	NA	0,6	1,52	2,52	9,03	60,35	9,26	4,01	NA	0	1,35	32,7	-26,75	-43,89	-5,46	0,97	1,99	1,99	74,24	29,15	28,65	NA	0,39	0,64	1,64	-16,86	39,05	-68,51	2,79	NA	0	2,02	-63,71	26,57	76,51	4,74	0,31	1,06	1,06	65,16
156	0,51	2,6	0,14	0,05	1,03	1,26	96,83	72,3	73,86	17,41	0,8	4,08	5,08	47,94	80,31	1,86	10,43	NA	0	12,62	93,54	3,92	18,23	1,04	0,06	0,9	1,13	97,13	59,57	71,64	16,92	0,78	3,63	4,65	49,67	78,52	12,03	1,44	NA	0	12,21	72,36	-11,93	-99,77	-3,6	0,08	0,87	1,13	110,3
157	0,06	1,11	0,09	0,12	0,45	0,45	515,41	158,23	481,82	0,01	0,95	17,29	18,29	2,83	94,53	4,08	0,1	NA	0	3,92	41,7	0,3	29,65	0,24	0,45	-0,02	-0,02	293,44	-135,61	287,19	0,03	0,99	98,8	99,8	6,18	99	6,99	0,01	NA	0	4,74	43,33	0,29	35,11	0,48	0,13	0,46	0,49	591,56
158	-29,71	-29,71	NA	NA	NA	NA	NA	NA	NA	NA	0	0	1	-4,12	0	NA	NA	NA	0	NA	-1082	4,77	6,91	1,45	8,53	14,71	14,71	110,64	45,95	7,44	0	0,31	0,45	1,45	63,91	31,08	15,33	NA	NA	0	17,98	88,07	2,74	5,04	1,19	3,2	19,01	20,54	158,95
159	4,38	30,51	4,21	0	0,55	0,89	350	148,15	268,32	92,2	0,86	5,96	6,96	11,16	85,64	23,33	0,47	NA	0	6,52	29,61	0,06	0,43	0,08	0	0,62	0,98	455,7	213,69	345,97	128,36	0,85	5,79	6,79	7,21	85,28	14,36	0,61	NA	0,1	8,94	33,74	5,23	25,17	6,47	0,03	0,71	1,12	451,65
160	17,06	26,16	10,53	8,32	8,32	40,39	224,63	NA	2,22	72,28	0,35	0,53	1,53	17,06	34,78	56,42	1,68	NA	0	0	0	4,05	6,28	2,1	1,7	2,91	5,51	188,32	24,27	20,18	53,22	0,35	0,55	1,55	4,05	35,5	51,51	2,21	NA	0	0	0	-64,7	-127,52	-31,64	1,92	2,27	1,99	178,52
161	-53,47	104,04	-21,49	0,17	0,38	0,48	107,29	45,84	211,09	21,09	1,51	-2,95	-1,95	48,26	151,39	-33,74	-1,74	6944,83	0	40,88	195,87	12,26	-312,82	4,57	0,49	0,57	0,76	135,61	10,92	133,03	25,75	1,02	-25,94	-25,52	83,88	103,92	15,18	-0,15	20402,15	0	26,68	81,33	15,04	126,57	4,9	0,7	0,82	1	118,86
162	6,66	10,79	4,77	1,45	2,01	3,28	260,67	10,94	40,1	51,4	0,26	0,42	1,62	16,91	38,3	68,98	1,45	NA	0	7,34	35,7	12,59	16,1	7,89	2,89	4,35	6,67	228,13	17,25	19,77	46,55	0,1	0,12	1,28	23,43	21,8	253,09	1,94	NA	0	6,79	30,01	13,64	18,17	7,37	2,71	3,59	5,84	197,09
163	21,74	91,79	8	0,74	1,09	1,3	133,95	27,57	79,27	17,25	0,76	3,22	4,22	32,8	76,31	31,11	1,81	NA	0	4,07	28,59	5,81	23,57	3,54	0,28	0,82	1,12	221,59	45,51	84,78	26,07	0,75	3,06	4,06	12,63	75,35	15,78	1,08	NA	29,93	4,16	29,68	4,1	19,07	2,09	0,07	0,59	0,89	185,84
164	20,77	93,91	7,05	0,24	0,97	1,1	123,57	62	85,22	10,91	0,78	3,52	4,52	28,28	77,88	34,89	1,32	71475	0	2,55	19,02	14,72	49,58	4,71	0,45	0,61	1,04	116,57	12,98	80,08	34,8	0,7	2,37	3,37	27,83	70,31	27,71	1,11	47217	0	4,2	37,14	3,63	13,43	1,97	0,85	1,18	1,37	198,38
165	1,86	6,8	0,46	0,03	1,23	1,35	89,52	76,57	63,98	7,54	0,73	2,66	3,66	42,59	72,7	6,25	10,35	NA	0	10,02	80,49	5,82	18,17	1,48	0,11	1,38	1,49	92,8	78,41	61,68	6,48	0,68	2,12	3,12	51,64	67,95	12,36	NA	NA	0	11,68	77,62	1,71	6,87	0,65	0,1	0,91	1,04	139,16
166	-113,18	-113,18	-81,77	NA	NA	NA	262,99	NA	NA	NA	NA	NA	1	-113,18	0	NA	NA	NA	0	0	0	19,96	19,62	1,99	-57,27	-57,7	-57,7	36,31	0,27	-0,62	NA	-0,02	-0,02	0,98	19,96	-1,73	-1151,79	NA	NA	0	0	0	18,07	62,61	23,05	0,25	0,36	1,41	465,68
167	54,96	59,52	23,77	4,15	7,32	12,6	157,43	36,95	11,65	62,23	0,08	0,08	1,08	57,58	7,66	799,7	19,31	NA	0	1,13	3,33	35,46	60,32	24,26	1,48	1,82	2,41	249,05	34,3	101,21	60,17	0,41	0,7	1,7	37,06	41,2	92,43	161,75	NA	0	1,09	3,22	4,93	7,22	3,78	1,64	2,29	3,14	279,91
168	37,85	53,69	30,48	1,52	1,52	1,52	293,05	NA	84,5	NA	0,29	0,42	1,42	37,85	29,49	297,58	1,29	NA	0	0	0	-3,01	-3,07	-3,32	6,37	63,74	63,74	402,05	331,22	5,77	NA	0,02	0,02	1,02	-3,01	1,93	3548,76	14,11	NA	0	0	0	-0,78	-0,8	-2,61	6,08	44,09	44,09	1226,09
169	4,13	4,64	1,99	8,79	9,18	9,18	175,31	7,36	18,9	0	0,11	0,12	1,12	4,13	10,9	37,92	NA	NA	0	0	0	6,73	7,68	3,89	6,91	7,31	8,09	210,31	10,48	25,72	20,19	0,12	0,14	1,14	8,2	12,37	54,43	NA	NA	0	0,85	12,65	1,56	1,88	0,49	5,6	5,87	5,87	115,55
170	16,29	56,26	3,43	0,96	1,14	1,41	70,62	9,7	53,91	14,71	0,71	2,45	3,45	16,29	71,04	22,94	NA	NA	0	0	0	-1,24	-10,16	-0,26	0,51	0,65	1,13	74,92	9,36	65,01	31,4	0,88	7,18	8,18	3,97	87,77	-1,42	21,99	NA	0	1,07	-1110,71	9,17	38,68	1,92	0,27	0,46	0,97	76,31
171	6,44	65,77	226,75	1,67	2,16	2,16	12818,43	2073,93	4259,85	0	0,9	9,21	10,21	6,44	90,21	13,02	2,41	NA	0	0	0	-0,29	-5,93	NA	0,35	0,45	0,45	NA	NA	NA	NA	0,95	19,28	20,28	-0,29	95,07	-0,31	0,5	NA	0	NA	0	4,92	34,84	NA	1,98	2,42	2,42	NA
172	-13,2	-31,4	-25,25	0,15	1,38	1,74	696,13	485,01	395,26	146,57	0,58	1,38	2,38	-1,84	57,95	-22,79	NA	-1248	0	21,74	-654,35	-9,05	-38,22	-6,47	0,02	1,14	1,33	260,24	217,09	194,19	37,33	0,76	3,22	4,22	9,42	76,32	-11,88	NA	8642,67	0	13,21	197,26	-2,72	-7,48	-1,14	0,05	1,34	1,61	152,76
173	7,65	24,71	2,73	0,46	1,03	1,22	130,15	48,85	86,08	16,74	0,69	2,23	3,23	30,02	69,04	18,77	1,78	36620,2	0,71	8	56,52	-0,31	-1,36	-0,12	0,38	0,89	1,12	138,33	52,8	101,03	24,73	0,78	3,44	4,44	23,8	77,5	-0,11	1,56	NA	1,81	9,16	82,85	-2,05	-14,34	-1,1	0,73	1,14	1,35	195,79
174	14,71	89,09	4,32	0,07	0,64	0,82	106,9	49,84	87,77	15,46	0,83	5,06	6,06	28,38	83,49	26,49	0,54	NA	0	4,02	32,73	13,29	85,44	3,54	0,04	0,63	0,82	97	47,09	80,27	15,14	0,84	5,43	6,43	31,51	84,44	24,52	0,5	NA	0	4,86	40,73	12,39	81,24	3,33	0,05	0,57	0,8	98,23
175	4,5	64,29	0,88	0,37	0,87	1,02	71,06	30,91	62,67	9,72	0,93	13,28	14,28	22,45	93	8,83	0,77	24002,75	0	3,5	66,05	5,68	56,3	1,72	0,22	0,94	1,08	110,34	68,32	94,71	14,04	0,9	8,91	9,91	17,55	89,91	8,81	1,67	29299,5	0	3,6	56,83	7,92	84,99	2,16	0,39	1,05	1,24	99,78
176	46,42	63,45	9,17	1,04	3,51	3,55	71,9	47,1	19,09	0,77	0,27	0,37	1,37	93,08	26,84	229,39	16,63	NA	0	9,22	25,97	47,52	81,79	9,79	0,44	1,7	1,72	75,02	37,96	30,14	0,59	0,42	0,72	1,72	112,36	41,9	144,54	1,99	13554,5	0	13,36	46,38	28,47	86,29	7,22	0,35	0,93	0,94	92,6
177	30,24	35,61	31,3	5,82	6,61	6,86	376,73	40,61	50,99	12,88	0,15	0,17	1,18	57,3	15,07	205,16	34,55	28819,33	0	28	46,84	44,07	88,17	19,28	0,61	1,74	1,89	159,26	62,32	55,04	8,45	0,5	1	2	102,77	50,02	100,36	2,63	NA	0	25,68	48,29	35,49	88,28	23,04	0,76	1,66	1,69	236,98
178	0,62	11,15	0,28	2,53	4,06	4,06	164,09	61,03	40,02	0	0,94	17,06	18,06	30,63	94,46	0,65	NA	NA	0	13,53	85,69	0,17	2,24	0,05	0,36	1,91	1,91	96,89	77,78	50,28	0	0,92	12,19	13,19	24,71	92,42	0,18	NA	NA	0	6,53	82,11	-6,88	-563,83	-1,52	0,52	1,78	1,78	80,73
179	-9,19	119,99	-5,59	0	0,19	0,9	221,28	43,72	219,76	166,75	1,08	-14,05	-13,05	8,82	107,66	-6,64	-1,25	7709,63	5,45	10,95	139,27	4,95	-199,95	2,48	0,01	0,18	0,94	182,79	31,67	183,04	140,52	1,02	-41,43	-40,43	25,51	102,47	6,96	-0,25	18179,5	0	10,33	69,62	1,48	-183,02	0,79	0,05	0,18	0,94	194,69
180	-20,51	8,51	-35,5	0,02	0,03	0,29	630,17	41,69	2125,86	556,49	3,41	-1,41	-0,41	-20,51	341,1	-6,01	NA	NA	0	0	0	1,25	10,51	2	0,19	0,29	1,13	584,32	48,64	509,25	438,1	0,88	7,42	8,42	1,25	88,12	1,42	NA	NA	0	0	0	-36,43	299,88	-50,57	0,07	0,1	0,89	506,72
181	25,72	863,97	13,99	0,09	0,5	0,99	197,99	78,56	188,83	94,36	0,97	32,52	33,6	35,91	97,02	27,74	0,9	10855	0	5,54	26,35	18,35	93,84	14,09	0,05	0,58	1,13	279,59	118,77	201,05	123,23	0,8	4,11	5,11	26,5	80,45	25,28	2,31	13045	7,32	6,26	26,76	0,6	2,6	0,41	0,01	0,22	1,14	249,88
182	3,08	34,52	1,65	0,29	0,41	0,81	194,74	17,71	157,36	64,3	0,91	10,21	11,21	26,36	91,08	25,23	0,55	NA	0	12,46	47,66	2,21	25,54	0,93	0,05	0,22	0,92	153,19	22,73	133	93,3	0,92	10,61	11,56	26,11	91,35	20,1	0,63	NA	0	10,06	52,93	1,98	17,13	0,56	0,14	0,42	0,84	103,13
183	-13,49	9,52	-5,22	0,58	0,59	2,37	140,9	0,52	36,18	65,5	2,42	-1,71	-0,71	11,15	241,72	1,07	1,98	NA	8,27	9,54	75,29	6,49	-103,84	2,78	0,85	1,28	3,28	155,72	10,05	16,65	46,52	1,06	-17,01	-16,01	27,63	106,25	13,46	1,7	NA	4,15	9,04	72,7	12,03	67,39	5,14	0,48	0,86	4,39	156,02
184	0,04	0,72	12,17	0,09	0,1	0,1	30024,69	1596,6	112735,2	0	0,95	18,65	19,65	0,04	94,91	0,04	0,06	NA	0	0	0	6,62	98,72	522,3	0,32	1,11	1,11	28718,23	3465,57	3192,4	NA	0,93	13,91	14,91	6,82	93,29	10,36	0,99	46410	73,2	16,05	51,53	7,04	48,87	246,79	0,57	1,93	1,94	12799,81
185	0,93	1,29	0,82	0,43	1,53	3,39	318,94	67,24	49,9	114,72	0,28	0,38	1,38	11,41	27,64	13,17	2,35	19157,17	3,45	9,18	68,03	4,26	6,2	3,41	0,41	1,04	3,03	291,77	42,53	67,83	136,87	0,31	0,46	1,46	15,22	31,3	32,51	2,67	NA	0	8,79	46,47	4,29	7,08	3,6	0,55	1,33	2,41	306,02
186	-31,81	-71,25	-8,13	0,06	0,26	2,18	93,07	8,76	41,94	81,26	0,55	1,24	2,24	82,86	55,36	-46,81	NA	NA	0	29,32	111,22	-26,33	-73,04	-5,11	0,05	0,11	1,73	70,67	2,21	39,98	65,59	0,64	1,77	2,77	120,73	63,95	-34,85	NA	NA	0	28,55	118,81	-27,85	3464,39	-6,63	0,08	0,13	0,72	86,87
187	-10,7	214,81	NA	0	0,15	0,15	NA	NA	NA	NA	1,05	-21,07	-20,07	-10,7	104,98	-5,96	-0,06	NA	0	NA	0	0,61	186,74	6,83	0,05	0,07	0,07	4055,03	61,33	1918,31	NA	1	303,43	304,43	0,61	99,67	6,2	0,03	NA	49,75	0	0	1,3	78,49	7,82	0,1	0,11	0,11	2200,55
188	6,74	7,32	30,21	0,18	3,16	3,16	1631,47	377,93	126,89	0	0,08	0,09	1,09	13,45	7,92	124,36	1,23	60303,38	0	30,05	36,12	4,56	5,01	19,32	0,44	8,38	8,38	1542,51	462,22	58,21	0	0,09	0,1	1,1	14,67	8,94	85,86	1,42	NA	0	42,86	52,19	6,94	8,4	26,63	0,21	3,3	3,3	1400,26
189	-4,41	-4,25	-5,6	-5,56	-26,88	-26,88	461,71	362,25	-16,99	NA	-0,04	-0,04	0,96	39,35	-3,72	118,57	NA	3682	0	55,51	209,89	-60,34	-62,97	-60,17	2,86	24,54	24,54	362,98	317,18	14,63	NA	0,04	0,04	1,04	-24,98	4,17	-1446,22	NA	-3062	0	35,26	-131,74	-24,6	-27,57	-7,43	5,88	9,53	9,53	110,23
190	0,19	0,28	0,11	1,14	1,46	2,59	201,87	14,32	44,49	50,95	0,3	0,43	1,43	30,3	29,86	50,77	1,88	NA	5,98	16,7	63,63	1,17	1,65	0,56	1,2	1,65	2,7	174,5	19,02	41,46	43,82	0,29	0,41	1,41	37,79	29,09	35,52	2,22	NA	3,37	17,56	72,31	2,61	3,37	1,2	1,36	1,63	3,01	167,91
191	3,68	64,53	0,53	0,03	0,77	0,83	52,72	35,97	49,11	3,14	0,94	16,55	17,55	3,68	94,3	4,41	0,28	NA	0	0	0	0,25	0,58	0,04	0,28	3,02	6,21	58,1	9,95	3,63	11,75	0,57	1,3	2,3	0,25	56,55	10,91	1,55	NA	0	0	0	0,01	0,02	0	2,59	3,01	3,54	22,35
192	33,95	40,39	5,93	3,87	6,39	6,39	63,64	24,2	9,65	NA	0,16	0,19	1,19	70,14	15,95	214,1	41,2	NA	NA	6,33	44,7	-12,34	-159,51	-4,34	0,03	0,29	1	127,93	30,45	83,6	82,48	0,92	11,92	12,93	11,93	92,26	-10,71	0,89	NA	25,01	8,53	132	-3,37	-89,27	-0,97	0	0,38	0,95	105,41
193	0,4	0,6	0,23	0,54	0,78	1,39	205,72	16,37	66,18	42,06	0,34	0,51	1,51	25,41	33,88	19,01	1,28	NA	0,63	14,14	77,26	0,23	0,47	0,3	0,31	0,76	1,53	463,89	76,36	155,58	130,93	0,37	0,75	2,02	16,96	50,52	7,93	1,18	NA	2,87	21,31	153,53	0,12	0,26	0,14	0,26	0,71	1,43	440,85
194	8,06	26,75	14,57	0,17	1,24	1,26	657,97	27,36	453,75	8,85	0,7	2,32	3,32	14,11	69,87	20,25	4,95	NA	0	10,94	32,25	2,84	14,93	3,35	0,11	1,45	1,48	429,32	178,9	271,87	6,75	0,81	4,26	5,26	6,85	80,98	8,2	NA	NA	0	4,72	51,17	9,7	37,06	3,45	0,3	1,2	1,36	129,76
195	9,43	31,74	0,78	0,3	1,28	1,28	27,16	20,41	20,82	0,01	0,7	2,37	3,37	15,76	70,29	18,18	2,96	16204	0	0,52	28,39	15,23	68,7	2,66	0,76	1,22	1,25	63,62	22,18	48,95	1,53	0,78	3,51	4,51	18,87	77,83	21,4	7,78	17893	0	0,64	34,75	-10,16	-492,55	-3,59	0,19	1,47	1,72	128,88
196	6,8	106,89	3,14	0,03	0,85	1,02	167,8	124,39	154,23	27,35	0,94	14,71	15,71	25,39	93,63	9,55	1,32	NA	0	8,57	61,96	9,07	58,95	3,88	0,05	0,96	1,15	155,78	116,61	129,18	25,08	0,85	5,5	6,5	26,04	84,61	13,17	5,28	NA	0	7,26	55,65	11,09	35,37	4,31	0,08	1,18	1,42	141,85
197	-2,07	13,65	-0,66	0,03	0,61	0,85	115,29	76,48	131,27	31,48	1,15	-7,59	-6,59	9,78	115,17	-0,82	-6,46	28669	0	3,75	97,6	8,52	-225,25	2,37	0,04	0,77	0,95	101,05	75,81	103,57	18,73	1,04	-27,42	-26,42	14,64	103,78	8,8	-2,31	45116,5	0	1,7	39,45	5	156,01	1,71	0	0,81	1,02	124,68
198	22,85	24,42	32,02	17,79	18,58	18,58	510,14	12,35	27,15	NA	0,06	0,07	1,07	22,85	6,44	355,83	NA	NA	0	0	0	18,13	19,34	26,33	17,24	17,7	17,7	528,65	12,62	29,53	NA	0,06	0,07	1,07	18,13	6,26	289,72	NA	NA	0	0	0	15,96	16,89	26,94	19,98	20,4	20,4	616,24
199	-19,05	-19,05	NA	NA	NA	NA	NA	NA	NA	NA	NA	NA	1	-19,05	0	NA	NA	NA	0	NA	0	0	0	NA	NA	NA	NA	NA	NA	NA	NA	NA	NA	1	0	0	NA	NA	NA	0	NA	NA	0	0	NA	NA	NA	NA	NA
200	-48,21	-419,24	-20,92	0,07	0,14	0,78	157,95	9,39	134,42	87,17	0,89	7,7	8,7	-14,94	88,5	-43,7	0,42	NA	0	14,44	1603,34	-46,82	172,32	-14,09	0,03	0,11	0,42	109,52	10,04	133,9	42,78	1,27	-4,68	-3,68	3,37	127,17	-28,23	-0,62	NA	0	15,1	240,76	-67,9	63,48	-20,57	0,06	0,14	0,29	110,57
201	-17,98	-21,96	-25,13	1,4	3,88	4,87	508,7	204,5	82,43	83,09	0,18	0,22	1,22	-11,64	18,09	57,35	4,22	NA	0	8,86	29,25	-18,45	-20,46	-9,31	2,55	4,97	6,58	183,68	40,95	16,87	27,42	0,09	0,1	1,11	2,84	9,82	-140,48	2,33	NA	0	10,75	55,76	31,13	38,87	17,24	0,29	2,92	3,38	202,1
202	-1,14	-17,16	-0,48	0,03	0,89	1,07	154,53	113,75	141,26	26,16	0,93	14,09	15,09	20,07	93,37	-0,88	6,78	NA	0	9	91,15	2,04	24,69	0,84	0,03	0,92	1,1	148,98	111,38	132,27	24,19	0,92	11,1	12,1	22,08	91,73	2,6	9,56	NA	0	8,2	90,62	-5,67	-67,23	-1,55	0,03	0,69	1	99,66
203	12,21	58,64	2,97	0,46	1,02	1,21	88,65	37,97	68,99	13,8	0,79	3,8	4,8	53,22	79,17	21,74	6,6	17505,67	0	9,99	63,19	0,7	4,7	0,1	0,34	0,84	1,16	54,13	22,74	45,19	14,7	0,85	5,75	6,75	86,53	85,18	7,04	NA	48703	0	12,76	86,94	0,97	6,84	0,17	0,14	0,86	1,16	62,35
204	15,98	34,27	3,91	0,29	1,13	1,78	89,05	39,01	46,76	30,92	0,53	1,14	2,14	37,84	53,36	59,93	10,66	19566	0	5,35	36,83	17,45	38,01	4,05	0,48	1,21	1,84	84,4	32,83	44,8	28,49	0,54	1,18	2,18	46,06	54,09	44,03	57,9	17847	0	6,64	48,81	20,34	36,77	4,57	0,51	1,49	2,17	81,93
205	-1,38	-32,51	-0,75	0,46	1,17	4,69	198,59	29,27	40,96	145,84	0,96	22,57	23,57	6,82	95,76	-0,45	38,73	NA	0	4,47	81,46	5,97	58,17	2,11	1,08	1,87	4,37	128,59	22,62	28,74	72,69	0,9	8,74	9,74	14,54	89,73	7,72	69,54	NA	0	3,03	51,43	18,29	66,36	6,08	1,49	1,98	5,06	121,39
206	-3,49	-11,51	-1,3	0,15	0,32	1,34	135,38	15,51	88,44	91,42	0,7	2,3	3,3	4,07	69,66	-3,19	3,14	NA	0	2,81	111,31	5,42	18,44	1,32	0,07	0,27	1,35	88,67	12,45	59,89	65,44	0,71	2,4	3,4	14,91	70,6	9,1	4,18	NA	0	2,31	49,58	5,6	20,23	1,43	0,23	0,61	2,01	93,32
207	0,95	4,32	0,43	0,03	0,48	1,06	164,48	53,19	96,98	70,26	0,78	3,53	4,53	52,89	77,9	3,63	1,1	NA	13,78	23,47	92,64	0,72	3,12	0,32	0,06	0,76	1,07	160,92	80,43	93,36	36,16	0,77	3,36	4,36	35,02	77,04	3,31	1,14	NA	13,84	15,17	89,46	0,83	3,11	0,31	0,04	0,85	1,02	136,28
208	2,01	2,74	0,54	0,77	2,4	3,09	98,15	33	20,21	14,13	0,27	0,36	1,36	83,91	26,65	124,44	2,4	6857	0	22,08	61,62	3,47	4,7	0,93	2,69	4,72	4,72	97,54	38,38	18,92	0	0,26	0,35	1,35	88,35	26,18	127,31	NA	7119	0	22,75	64,13	1,97	2,77	0,57	2,63	4,04	4,04	106,25
209	15,34	18,18	11,79	1,73	2,22	6,23	279,68	19,12	39,7	161,75	0,16	0,19	1,19	35,63	15,65	112,11	8,09	21291,67	0	15,59	48,37	10,66	21,25	7,38	0,23	0,37	1,88	252,27	16,11	119,41	182,82	0,5	0,99	1,99	34,9	49,86	25,98	5,08	17564,67	0	16,8	59,8	11,06	19,13	8,3	0,33	0,53	3,16	274,06
210	0,12	63,08	0,05	0,02	0,61	0,84	150,13	81,41	146,12	34,64	1	512,75	513,75	27,49	99,81	3,23	0,02	NA	0	11,29	90,46	1,58	88,55	0,61	0,02	0,58	0,85	141,57	72,18	134,28	37,59	0,98	54,93	56,1	28,11	98,22	5,39	0,13	NA	0	10,32	84,31	-4,82	210,14	-1,45	0,02	0,41	0,75	109,61
211	4,27	84,74	1,12	0,07	0,79	1,06	95,39	63,94	89,12	24,53	0,95	18,86	19,86	35,14	94,97	4,49	NA	25538,5	0	8,09	85,61	-8,56	335,36	-2,54	0,22	0,63	0,84	108,05	44,4	108,71	22,53	1,03	-40,18	-39,19	25,19	102,55	-5,1	-0,17	NA	0	10,02	115,6	22,4	104,32	10,79	0	0,89	1,17	175,88
212	-4,12	-111,26	-3,06	0,52	1,02	1,04	270,34	112,3	224,48	4,46	0,96	26,02	27,02	1,05	96,3	1,21	2,18	14296	0	3,83	69,82	31,36	813,61	4,46	0,49	1,26	1,44	51,79	26,21	33,99	5,98	0,96	24,94	25,94	38,63	96,15	52,84	18,22	NA	0	1,03	12,85	-76,68	232,58	-9,95	0,33	0,88	0,97	47,35
213	48,06	-244,95	9,66	0,06	1	1,57	73,17	38,11	40,52	23,32	1,2	-6,1	-5,1	94,54	119,62	44,73	3,83	NA	0	9,34	34,31	31,22	184,12	9,73	0,78	1,77	2,54	113,39	31,8	31,96	24,74	0,83	4,9	5,9	65,66	83,04	45,88	2,63	NA	0	10,73	52,01	-47,72	203,92	-17,81	0,03	0,73	1,31	136,21
214	1,15	92,42	0,57	0,2	0,45	0,75	180,6	44,48	175,63	53,34	0,99	79,43	80,43	15,08	98,76	2,85	0,05	NA	0	6,91	66,83	0,13	11,29	0,07	0,31	0,52	0,8	208,4	42,47	205,81	58,88	0,99	86,24	87,24	13,78	98,85	1,5	0,06	NA	0	7,81	75,01	-0,4	-301,95	-0,5	0,03	0,82	0,91	452,35
215	15,29	100,79	9,23	0,05	1,02	1,05	219,68	176,31	182,84	6,85	0,85	5,59	6,59	26,33	84,83	21,57	1,69	10925,86	0	6,66	35,98	0,71	70,5	0,43	0,42	0,87	0,89	220,04	96,11	214,92	4,86	0,99	97,91	98,91	8,61	98,99	2,46	0,09	NA	0	4,77	82,64	-2,98	-71,7	-2,78	0,2	0,74	0,77	341,14
216	38,82	62,19	19,93	0,28	1,88	2,27	186,85	111,3	69,43	27,23	0,38	0,6	1,6	38,82	37,57	122,67	4,29	NA	0	0	0	-1,14	-1,27	-0,53	4,2	6,16	9,84	170,41	29,75	15,2	56,78	0,1	0,11	1,11	22,11	9,94	95,3	8,49	NA	0	10,89	65,36	-16,17	-27,28	-9,4	0,96	1,8	2,45	212,13
217	0,71	1,76	0,16	1,78	1,78	1,78	79,93	NA	44,1	NA	0,6	1,48	2,48	0,71	59,69	1,19	NA	NA	0	0	0	3,15	4,2	0,47	5,42	5,42	5,42	54,41	NA	9,76	NA	0,25	0,33	1,33	3,15	24,97	12,62	NA	NA	0	0	0	9,24	9,68	1,28	21,65	21,65	21,65	50,64
218	4,61	8,12	1,62	0,2	0,33	0,67	128,17	4,05	40,19	13,9	0,43	0,76	1,76	40,44	43,28	20,85	0,8	13383,58	0,05	12,62	76,73	4,08	7,24	1,5	0,18	0,29	0,68	133,78	3,63	42,62	16,67	0,44	0,77	1,77	39,08	43,62	18,54	0,82	NA	0	12,86	78,17	2,4	4,35	0,93	0,17	0,29	0,64	140,73
219	-21,57	-93537,5	-18,68	0,11	1,02	1,02	315,18	101,13	83,56	NA	1	4334,75	4335,75	22,36	99,98	20,3	1,01	13913	8,68	38,04	54,76	10,56	99,69	6,52	0,08	1,39	1,39	224,6	92,99	9	NA	0,89	8,44	9,44	59,19	89,41	52,21	1,22	14434,5	27,85	30,01	40,5	9,12	69,28	12,48	0,02	1,14	1,14	499,64
220	4,06	17,5	0,73	0,26	0,63	1,23	65,28	18,04	49,06	29,65	0,76	3,28	4,31	38,31	76,79	13,87	3,4	NA	0	6,14	69,96	34,74	62,35	4,43	1,05	1,58	2,28	46,44	10,53	19,85	14,08	0,43	0,78	1,79	92,65	44,28	91,7	43,21	NA	0	7,39	53,87	2,09	12,33	0,96	0,15	0,22	0,33	167,4
221	9,34	25,07	4,05	0,06	1,41	1,7	158,02	114,71	75,38	25,3	0,62	1,66	2,69	25	62,76	23,32	6,31	45861,2	11,31	6,8	36,88	0,35	1,16	0,15	0	1	1,39	160,88	109,47	100,18	43,73	0,7	2,33	3,33	14,12	70	6,29	9,13	34931,2	6,12	6,09	40,04	10,48	26,01	5,18	0,01	1,41	1,83	180,27
222	-9,75	-14,11	-904,78	0,06	0,62	0,62	33785,81	5802,24	10294,59	NA	0,31	0,45	1,45	-8,71	30,91	-15,55	0,85	NA	0	96,31	620,34	-7,73	-10,59	-208,11	0,13	0,43	0,43	9794,06	757,52	2486,22	NA	0,27	0,36	1,37	-6,68	26,94	-7,35	0,83	NA	0	28,39	223,5	0,16	0,21	2,96	0,26	0,5	0,5	6839,98
223	23,05	35,61	4,91	0,51	1,81	2,64	77,53	34,59	26,63	22,35	0,35	0,54	1,54	60,98	35,27	74,34	9,55	NA	0	8,08	63,77	23,51	36,32	5,45	2,53	7,86	11,27	84,45	36,95	6,94	23,95	0,35	0,54	1,55	65,67	35,28	73,67	13,8	NA	0	9,78	68,84	18,72	29,1	3,97	0,48	1,62	2,64	77,42
224	-12,42	74,84	-11,57	0,03	0,04	0,21	339,08	6,78	373,55	64,51	1,17	-7,02	-6,02	7,47	116,6	-6,64	-0,16	NA	4,45	18,53	117,72	-5,67	-5,97	-6,7	0,99	2,72	9,69	430,04	20,44	11,82	83,54	0,05	0,05	1,05	8,66	5,12	96,14	1,33	14452	1,76	16,93	68,9	16,23	26,33	4,39	0,22	3,67	4,3	98,73
225	3,63	4,84	1,04	1,53	1,98	4,06	103,79	11,52	25,29	53,2	0,25	0,33	1,33	29,15	25,02	14,74	NA	NA	0	7,28	109,54	1,69	3,73	0,69	0,34	1,21	1,83	148	69,82	79,86	50,28	0,55	1,2	2,2	10,98	54,56	3,1	NA	NA	0	3,77	159,2	0,95	1,95	0,96	0,95	3,4	5,04	369,11
226	32,36	50,25	11,14	0,53	3,59	3,59	125,29	101,67	33,26	NA	0,36	0,55	1,55	190,17	35,61	90,85	NA	NA	0	54,32	77,2	41,94	60,75	15,54	0,6	3,11	3,11	134,86	103,97	41,3	NA	0,31	0,45	1,45	180,19	30,97	135,43	NA	NA	0	51,22	70,17	33,26	51,66	10,96	0,37	2,85	2,85	120,28
227	-17,73	649,86	-11,15	0,46	0,6	0,6	228,94	32,55	200,34	NA	1,03	-37,66	-36,66	0,07	102,73	7,42	-0,07	3476	14,25	11,2	134,23	-60,99	152,61	-28,36	0,39	0,53	0,54	169,24	32,93	207,61	1,48	1,4	-3,5	-2,5	-39,05	139,96	-19,68	-1,63	-11258	15,93	10,2	-67,01	12,3	-34,91	5,27	0,29	0,69	0,69	156,42
228	45,33	74,65	10,62	3,07	3,14	3,14	85,25	1,84	26,48	0	0,39	0,65	1,65	242,75	39,28	115,39	NA	10451	0	46,24	88,11	40,1	59,95	17,9	3,44	3,44	3,44	162,45	NA	46,33	NA	0,33	0,5	1,5	121,46	33,12	121,07	NA	12504	0	36,31	68,8	32,75	36,4	14,96	17,92	17,92	17,92	166,76
229	68,09	84,75	63,12	4,94	5,09	5,09	337,4	NA	65,59	0,12	0,2	0,24	1,24	68,09	19,66	346,41	NA	NA	0	0	0	77,83	82,76	60,35	15,45	16,78	16,79	282,26	2,41	16,63	0,14	0,06	0,06	1,06	77,83	5,96	1306,68	NA	NA	0	0	0	45,26	46,77	61,97	29,16	30,92	30,95	499,72
230	1,7	2,75	19,35	0,02	0,05	0,2	4132,66	47,16	578,33	229,66	0,38	0,61	1,61	2,58	38,01	12,17	0,67	NA	23,85	9,89	14,97	0,27	0,5	6,23	0,01	0,08	0,11	8276,04	262,41	2107,44	130,11	0,46	0,84	1,84	0,73	45,66	0,6	0,57	NA	19,91	10,37	20,79	1,43	2,81	29,71	0,01	0,07	0,11	7583,49
231	6,55	11,24	8,09	2,4	2,4	2,4	449,57	0	185,41	0	0,42	0,72	1,72	24,93	41,7	15,71	NA	NA	0	22,7	71,41	60,34	71,64	56,58	6,34	6,34	6,34	341,3	0	53,24	0	0,16	0,19	1,19	74,95	15,77	382,61	NA	NA	0	13,7	51,62	54,66	65,66	41,31	4,12	5,97	5,97	275,81
232	141,7	302,48	21,15	0,24	0,25	1,89	54,32	0,36	27,01	44,76	0,53	1,13	2,13	317,05	53,16	266,57	NA	13058	0	26,17	54,27	44,7	52,14	8,54	5,49	5,51	8,36	69,53	0,21	8,23	23,73	0,14	0,17	1,17	202,47	14,26	313,37	NA	NA	0	30,14	75,24	3,11	3,81	0,96	6,47	6,47	9,33	112,97
233	-12,21	-506,52	-6	0,2	0,4	0,88	178,88	34,57	171,26	82,66	0,98	40,49	41,49	9,58	97,59	-9,01	0,22	2723,5	0	10,71	81,48	0,31	0,34	0,12	3,93	7,99	13,7	133,91	35,12	8,64	49,99	0,07	0,08	1,08	32,73	7,44	56,98	8,78	NA	0	11,92	83,57	0,76	0,9	0,21	3,89	5,16	6,57	100,5
234	20,59	27,17	21,46	4,19	11,82	17,08	379,35	167,54	21,96	117,26	0,24	0,32	1,32	30,91	24,22	85,01	NA	NA	0	10,75	27,76	28,94	59,4	21,11	6,09	6,97	7,86	265,55	29,49	33,42	30,16	0,51	1,05	2,05	31,68	51,29	56,42	NA	NA	0	2	7,13	30,69	33,16	15,88	10,2	11,29	13,42	188,94
235	14,82	91,94	1,57	0,98	1,03	1,08	38,59	1,46	30,28	1,69	0,83	5,16	6,2	39,62	83,88	27,71	1,4	NA	0	2,63	47,49	17,45	91,9	1,85	0,29	0,88	0,99	38,62	17,07	27,09	3,28	0,81	4,27	5,27	43,02	81,01	35,03	0,97	NA	5,44	2,71	41,44	0	0	NA	0,15	0,61	0,97	NA
236	37,78	52,24	7,87	0,17	2,29	3,6	75,83	43,97	20,75	27,65	0,28	0,38	1,38	48,15	27,67	154,31	NA	NA	0	2,16	16,63	32,29	33,51	8,86	6,77	19,52	27,41	99,88	45,7	3,59	28,69	0,04	0,04	1,04	40,61	3,63	889,72	NA	24089,5	0	2,28	16,68	12,95	15,07	3,67	2,23	5,72	7,32	103,46
237	-7,01	-61,82	-2,27	0,92	0,96	1,14	118,01	4,61	102,44	18,42	0,89	7,82	8,82	15,66	88,66	-7,91	NA	NA	0	7,35	140,67	-5,61	-97,09	-1,72	0,87	0,91	1,07	111,43	4,14	102,73	16,59	0,94	16,3	17,3	23,11	94,22	-5,96	NA	NA	0	8,79	120,64	7,83	61,12	2,7	1	1,02	1,16	125,6
238	10,11	54,73	63,33	0,05	0,14	0,14	2281,1	148,16	1839,45	0	0,82	4,42	5,42	10,11	81,54	15,67	0,21	NA	0	0	0	7,07	29,17	47,66	0,18	0,26	0,26	2454,58	150,38	1839,45	NA	0,76	3,13	4,13	7,07	75,77	12,61	0,3	NA	0	0	0	7,53	25,49	55,92	0,24	0,42	0,42	2708,9
239	0,32	-17,61	0,21	0,03	0,04	0,24	243,97	2,62	245,62	50,27	1,02	-56,72	-55,72	14,19	101,79	0,31	-0,02	NA	0	9,3	90,91	-0,12	-10,54	-0,09	0,12	0,13	0,33	256,94	1,22	251,09	51,88	0,99	83,34	84,34	12,47	98,81	-0,13	0,02	NA	0	8,89	93,31	-0,71	-157,01	-0,6	0,12	0,12	0,33	307,41
240	54,58	70,68	35,77	0,82	3,91	4,37	110,09	166,02	53,75	25,05	0,23	0,3	1,3	54,58	22,78	239,57	NA	NA	0	0	0	45,23	74,47	15,92	1,19	2,01	2,49	128,12	38,37	47	23,04	0,39	0,65	1,65	45,23	39,26	115,2	NA	NA	0	0	0	22,87	32,89	7,74	0,31	1,53	2,72	123,48
241	-15,94	-16,44	NA	NA	NA	NA	NA	NA	NA	NA	0,03	0,03	1,03	-15,94	3,05	-522,96	NA	NA	0	NA	0	-8,69	-9,29	NA	31,1	31,1	31,1	NA	NA	NA	NA	0,06	0,07	1,07	-8,69	6,43	-135,19	NA	NA	0	NA	0	0,17	0,5	0,13	0,05	0,84	0,9	286,86
242	24,85	27,77	7,18	4,13	9,52	9,52	105,19	58,87	10,93	0	0,11	0,12	1,12	24,85	10,5	236,62	NA	NA	0	0	0	11,03	28,79	4,37	0,57	1,1	1,1	144,08	45,9	87,88	0	0,62	1,61	2,61	11,03	61,67	35,18	1,2	NA	0	0	0	32,8	62,41	15,37	1,1	1,67	1,67	171,08
243	29,14	82,74	4,73	1,36	1,54	1,54	59,15	7,13	37,9	NA	0,65	1,84	2,84	57,12	64,78	44,98	NA	21560	0	4,55	48,83	24,05	51,23	4,75	1,12	1,26	1,26	71,94	5,24	37,76	NA	0,53	1,13	2,13	39,53	53,07	52,43	1,45	24382,5	0	3,06	31,1	10,16	14,96	2,18	1,76	2,47	2,47	78,23
244	22,94	62,82	13,67	0,54	0,55	0,81	216,93	1,83	128,85	34,06	0,63	1,74	2,74	50,7	63,49	55,76	0,77	NA	0	16,54	38,44	13,69	46,45	7,94	0,13	0,16	0,74	211,12	4,06	145,17	85,38	0,71	2,39	3,39	51,39	70,53	59,86	0,62	NA	0	21,87	42,42	7,45	24,9	3,01	0,09	0,19	0,83	147,68
245	19,58	28,5	4,94	0,94	1,84	2,14	91,76	19,89	22,08	6,76	0,31	0,45	1,46	155,64	31,3	90,28	1,54	NA	0	34,3	78,71	1,94	3,12	0,38	0,39	1,22	1,48	72,23	19,94	24,26	6,59	0,38	0,61	1,61	172,81	37,78	29,41	1,28	NA	0	33,91	89,3	6,68	9,15	1,24	0,45	1,6	2,17	67,75
246	-59,37	145,83	-245,88	0,3	0,88	1,51	795,18	574,69	985,31	632,53	1,41	-3,46	-2,46	-59,37	140,71	-42,19	NA	NA	0	0	0	23,45	100,29	7,86	0,33	1,09	1,46	122,01	60,99	79,88	29,85	0,77	3,28	4,28	41,93	76,62	31,54	10,28	NA	0	6,2	38,15	3,63	13,25	1,32	0,3	1,04	1,35	132,46
247	0,16	-1,16	0,06	0,7	1,87	2,36	132,76	54,84	22,21	23,48	1,14	-8,22	-7,22	76,85	113,84	32,06	-0,05	NA	18,86	27,97	77,08	44,1	114,69	9,02	0,92	1,62	1,63	74,46	27,37	38,77	0,42	0,62	1,6	2,6	131,14	61,55	84,01	2,99	NA	0	17,8	53,92	20,71	32,53	8,85	0,96	2,07	2,08	156,07
248	-1,44	-9,54	-0,6	0,49	0,89	1,32	151,38	28,41	70,22	30,68	0,47	3,1	6,6	13,82	84,86	-3,08	NA	NA	0	6,35	57,1	0,48	2,98	0,18	0,21	0,77	1,35	134,14	33,34	59,91	35,42	0,45	2,83	6,26	8,21	84,02	1,05	NA	NA	0	2,85	48,84	0,7	2,72	0,17	0,38	0,76	1,35	87,24
249	-8,12	-51,84	NA	0,95	0,99	1,02	NA	NA	NA	NA	0,84	5,39	6,39	-8,12	84,34	-9,62	1,02	NA	0	NA	0	-18,54	200,95	-15,87	0,04	0,19	0,45	311,53	50,34	336,53	89,02	1,09	-11,84	-10,84	-18,54	109,22	-12,54	-0,18	NA	0	0	0	0,63	-7,8	0,39	0,09	0,12	0,48	225,41
250	12,57	19,16	2,88	0,48	0,51	2,95	83,47	0,84	25,76	63,63	0,31	0,48	1,52	43,81	34,41	52,86	8,33	NA	0	7,16	60,01	0,09	0,13	0,01	0,18	0,23	3,33	59,56	0,7	16,73	52,63	0,3	0,43	1,43	49,39	30,26	16,28	14,45	NA	0	8,07	88,25	13,58	19,47	2,64	0,02	0,06	3,36	70,96
251	-1,2	-26,21	-0,22	0	0,31	1,66	67,25	11,65	37,22	50,77	0,95	20,93	21,93	33,73	95,44	-1,25	0,68	NA	0	6,45	99,97	-3,85	2349,42	-0,81	0,01	0,49	1,34	76,81	24,8	52,05	45,15	1	-610,78	-609,78	29,89	100,16	-1,21	0,01	NA	0	7,12	100,86	5,25	103,34	1,06	0	0,64	1,33	73,55
252	5,88	14,84	17,11	0,04	0,32	1,42	1059,06	178,98	632,02	706,18	0,6	1,52	2,52	5,88	60,36	12,67	2,8	NA	0	0	0	2,51	6,11	7,68	0,15	0,39	1,49	1112,3	151,88	647,5	725,14	0,59	1,43	2,43	2,51	58,88	7,19	3,41	NA	0	0	0	2,15	5,07	7,92	8,4	20,18	124,54	1343,37
253	2,34	48,73	0,51	0,02	0,69	1,03	79,59	43,89	43,66	22,64	0,95	19,85	20,87	69,95	95,21	6,72	0,42	22890,27	28,24	14,78	87,81	4,26	59,78	0,96	0,01	0,67	1,09	82,21	42,64	42,08	27,43	0,93	13,02	14,02	73,61	92,87	8,85	0,71	22953,57	27,67	15,66	82,41	6,14	69,18	1,44	0,02	0,74	1,15	85,5
254	16,12	22,81	9,49	0,44	1,51	3,4	214,22	58,18	54,44	104,15	0,29	0,41	1,41	16,12	29,32	87,42	5,68	NA	0	0	0	12	16,27	5,22	1,48	2,09	3,75	158,33	24,47	40,12	67,55	0,26	0,36	1,36	12	26,25	72,52	19,27	NA	0	0	0	21,8	29,09	11,1	0,9	1,73	3,61	185,95
255	-1,06	-1,06	NA	NA	NA	NA	NA	NA	NA	NA	0	0	1	-1,06	0	NA	NA	NA	0	NA	NA	-0,7	-0,7	NA	NA	NA	NA	NA	NA	NA	NA	0	0	1	-0,7	0	NA	NA	NA	0	NA	NA	0	0	NA	NA	NA	NA	NA
256	0,05	1,69	1,14	0,13	0,13	0,13	7614,34	5,5	7286,83	0	0,97	29,89	30,89	0,05	96,76	2,88	0,04	NA	0	0	0	0,05	2,45	0,98	0,15	0,15	0,15	7430,98	NA	7204,73	NA	0,98	49,83	50,83	0,05	98,03	2,88	0,02	NA	0	0	0	0,04	2,02	1,03	0,17	0,17	0,17	9529,02
257	1,44	73,28	0,41	0	0,52	0,73	104,66	52,38	81,46	20,98	0,98	50	51	32,15	98,04	10,47	0,07	NA	18,51	8,83	66,42	6,22	75,83	1,9	0,01	0,55	0,77	111,43	54,16	75,98	23,09	0,92	11,19	12,19	37,24	91,8	9,65	0,29	NA	21,97	9,5	69,9	2,59	31,15	0,79	0	0,55	0,77	111,75
258	0,98	6,33	0,43	0,12	0,83	1,18	157,24	77,99	110	39,84	0,84	5,43	6,43	62,18	84,44	11,37	1,76	14299,25	0	26,44	82,16	26,35	78,37	12,45	0,47	1,21	1,52	172,03	79,25	107,58	33,94	0,66	1,97	2,97	59,15	66,38	45,47	9,73	28923,75	0	15,5	46,58	6,88	18,7	2,88	0,26	1,33	1,62	153,14
259	3,75	-0,56	0,57	0,05	0,11	0,13	55,45	26,34	419,25	7,52	7,67	-1,15	-0,15	73,6	766,91	0,49	NA	NA	0	10,64	283,74	75,95	-22,22	11,54	0,01	0,21	0,23	55,32	48,39	241,18	3,21	4,42	-1,29	-0,29	94,83	441,85	17,19	NA	NA	0	2,87	17,46	113,65	-180,29	17,06	0,15	0,55	0,62	54,8
260	0,81	9,38	0,27	0,01	0,46	0,91	122,23	42,49	78,74	42,96	0,89	10,27	11,56	30,41	91,35	6,88	0,58	NA	15,52	9,94	94,34	0,02	0,41	0,01	0,02	0,54	0,97	226,91	105,69	188,27	89,52	0,94	23,94	25,54	11,37	96,09	2,09	0,68	NA	6,9	7,08	80,4	-13,55	-118,88	-6,01	0,01	0,48	1	161,92
261	12,61	23,2	4,09	0,37	1,46	1,69	118,15	54,94	33,94	11,93	0,46	0,84	1,84	35,17	45,64	35,47	2,12	NA	14,26	7,32	55,77	12,31	29	3,29	0,05	0	NA	97,28	52,4	39,09	NA	0,58	1,36	2,36	40,33	57,55	25,15	1,44	NA	16,18	7,49	58,47	16,3	27,53	4,53	0,2	1,46	1,75	101,52
262	1,58	1,77	5,29	9,47	9,47	9,47	492,1	NA	127,27	NA	0,11	0,12	1,12	20,84	10,56	14,98	NA	NA	0	64,47	90,8	0	0	NA	9,47	9,47	9,47	NA	NA	NA	NA	0,11	0,12	1,12	0	10,56	0	NA	NA	0	NA	NA	0	0	NA	9,47	9,47	9,47	NA
263	-13,25	-47,32	-26,55	0,02	0,02	1,39	564,98	0	519,23	722,88	0,72	2,57	3,57	-13,25	71,99	-18,41	NA	NA	0	0	0	-7,2	-238,05	-14,89	0,05	0,05	1,03	752,74	NA	721,79	716,08	0,97	32,06	33,06	-0,2	96,97	-7,43	NA	NA	0	14,47	616,18	-20,31	114,57	-29,64	0,05	0,05	0,85	532,6
264	40,77	49,18	37,35	1,61	3,82	5,03	333,45	124,48	56,37	69,5	0,17	0,21	1,21	43,15	17,1	246,64	6	659841	0	2,18	4,37	33,21	47,04	34,23	1,01	1,81	2,43	375,24	87,19	108,94	68,17	0,29	0,42	1,42	37,18	29,4	118,35	2,48	NA	0	4,09	8,46	29,3	46,69	27,35	0,42	1,45	1,96	340,74
265	11,75	46,06	9,26	0,24	1,69	1,74	150,54	205,87	142,48	7,74	0,74	2,92	3,92	11,75	74,5	21,31	2,06	NA	0	0	0	3,75	16,71	1,64	0,52	1,5	1,52	158,99	91,95	93,97	1,72	0,78	3,46	4,46	3,75	77,56	4,84	2,47	NA	0	0	0	3,86	18,26	1,82	0,48	1,45	1,46	172,19
266	-0,05	-0,16	-0,02	1,07	1,07	1,5	107,26	0,3	70,88	30,59	0,67	2,01	3,01	90,48	66,82	-0,08	NA	NA	0	26,68	99,71	-78,89	680,62	-11,61	0,15	0,17	0,9	53,56	1,26	58,89	43,43	1,12	-9,63	-8,63	111,06	111,59	-70,7	NA	NA	0	27,95	167,71	0,52	-6,42	0,08	0,17	0,17	0,94	55,89
267	14,64	24,06	9,41	0,11	0,63	2,49	233,88	45,57	88,56	167,67	0,39	0,64	1,64	29,16	39,14	41,33	13,82	NA	0	9,33	42,29	10,84	17,41	8,6	0,13	0,32	2,62	288,64	19,33	106,1	247,85	0,38	0,61	1,61	24,17	37,7	32,57	27,16	NA	0	10,57	46,15	10,99	19,82	9,61	0,15	0,42	2,22	319,2
268	2,29	55,84	0,8	0,06	0,24	1,06	128,22	20,26	111,45	92,89	0,93	22,71	24,44	41	95,96	19,32	1,43	74160	0	13,64	61,36	-3,33	-327,67	-1,04	0,06	0,18	0,99	113,51	13,05	108,06	88,5	0,99	97,55	98,55	54,78	98,99	-0,74	0,68	NA	0	18,12	94,19	-1,08	-83175	-0,33	0,04	0,09	0,95	110,35
269	17,05	89,1	9,59	0,7	0,79	0,84	85,51	13,93	163,25	9,27	0,81	4,21	5,23	32,86	80,87	24,94	0,59	NA	0	8,89	43,42	68,27	85,25	18,69	3,7	3,92	4,03	99,64	4,19	18,74	2,2	0,2	0,25	1,25	102,62	19,92	358,83	3,44	NA	0	9,4	32,03	43,66	48,2	18,38	8,46	8,8	9,04	153,63
270	-12,75	-12,76	-51,07	1196,8	1196,8	1196,8	1458,18	NA	1,2	NA	0	0	1	-8,04	0,08	-15320	NA	NA	0	18,87	-75,27	-0,1	-1,11	-0,03	0,09	1,1	1,1	108,96	98,61	97,94	NA	0,91	9,98	10,98	-0,1	90,89	-0,11	NA	NA	0	0	0	-0,36	-8,6	-0,39	0,06	0,78	0,78	390,66
271	30,36	32,58	36,05	12,02	14,62	14,62	432,3	73,54	28,24	NA	0,07	0,07	1,07	41,18	6,83	502,6	28,26	NA	0	12,85	20,25	23,4	24,22	36,14	26,51	30,54	30,54	562,33	71,05	17,63	NA	0,03	0,04	1,04	32,3	3,39	705,14	34,58	NA	0	13,75	22,86	17,37	18,03	34,4	24,92	28,4	28,4	722,97
272	-5,9	88,11	-28,92	25,28	32,86	32,86	1784,68	406,87	53,66	NA	1,07	-15,94	-14,94	-5,89	106,69	-5,38	1215,81	NA	0	0,01	-0,1	0,25	-3,88	1,22	58,44	77,84	77,84	1753,47	31,37	22,27	0	1,07	-16,25	-15,25	0,25	106,56	0,31	NA	NA	0	0	0	-1,32	17,16	-7,61	27,39	44,86	44,86	2097,47
273	6,73	46,44	3,25	0,1	0,4	0,45	175,69	43,74	130,86	7,94	0,85	5,9	6,9	15,38	85,5	33,51	0,24	46376	10,13	4,17	20,11	6,64	40,77	4,56	0,31	0,57	0,63	249,95	44,15	155,66	10,73	0,84	5,14	6,14	12,92	83,71	26,21	0,55	60262	20,66	4,31	16,88	-5,75	-68,83	-3,66	0,02	0,92	1,24	232,36
274	1,29	1,34	0,94	1,42	1,47	24,74	265,1	0,55	10,6	250,05	0,04	0,04	1,04	5,91	4,04	31,87	NA	NA	0	3,36	60,03	1,4	1,5	1,22	0,91	1,54	15,11	317,94	13,1	20,81	286,32	0,07	0,07	1,07	6,84	6,62	21,17	NA	NA	0	4,75	70,36	3,67	3,87	3,3	1,71	3,23	20,11	328
275	32,52	95,63	8	0,33	1,55	1,98	89,53	50,87	41,81	18,39	0,66	1,94	2,94	62,14	65,99	51,08	8,5	35514,56	0	7,28	51,11	31,1	67,67	7,66	0,39	1,79	2,18	89,63	53,86	38,39	15,07	0,54	1,18	2,18	59,94	54,05	59,02	11,32	NA	0	7,1	51,6	27,14	41,51	5,94	0,67	2,21	2,83	79,84
276	-28,03	1273,71	NA	0,35	0,47	0,86	NA	NA	NA	NA	1,02	-46,44	-45,44	-28,03	102,2	-22,82	-0,19	NA	0	NA	0	-460,94	92,01	-57,31	0,09	0,09	0,09	45,26	NA	268,97	NA	6,01	-1,2	-0,2	-364,51	600,94	-48,66	-11,07	NA	0	11,99	-52,03	-40,32	5,42	NA	0,08	0,08	0,08	NA
277	-15,4	-15,4	-13,52	7,33	7,48	7,48	319,66	NA	42,25	NA	0,14	0,14	1	53,07	13,55	-113,68	NA	NA	0	60,13	123,88	-0,06	-0,07	-0,05	3,52	6,34	6,34	304,4	NA	47,49	NA	0,16	0,19	1,19	100,16	15,95	-0,37	NA	NA	0	83,81	98,67	-62,71	-270,8	-83,93	0,47	1,3	1,3	488,51
278	3,74	50,85	1,61	0,8	2,43	3,91	105,73	59,76	36,62	54,79	0,93	12,57	13,58	32,5	92,64	6,45	11,17	16730,33	0	12,36	79,14	17,21	82,38	4,89	1,3	3,24	4,8	103,52	39,21	20,23	32,09	0,79	3,79	4,79	55,19	79,11	24,49	18,14	29732,67	0	10,8	60,83	23,78	83,81	5,95	1,34	3,99	6,34	91,33
279	-246,51	69,01	-83,01	0,01	0,06	0,09	122,57	25,61	553,21	19,41	4,57	-1,28	-0,28	-225,79	457,22	-47,33	-6,18	-22163	0	6,98	-11,2	48,3	-15,12	7,66	0,02	0,07	0,16	57,76	12,87	239,02	21,39	4,19	-1,31	-0,31	109,21	419,34	17,9	-9,79	6938,8	0	9,67	40,89	303,27	-316,71	27,92	0,02	0,16	0,48	33,6
280	-1,58	-6,39	-3,09	0,04	0,91	0,91	712,49	515,28	352,44	0	0,75	3,05	4,05	-0,15	75,29	14,49	1,05	NA	33,28	2,79	-2,94	-22,83	-77,65	-10,2	0,6	1,56	1,56	162,67	75,39	63,19	NA	0,71	2,4	3,4	-14,85	70,6	5,06	2,12	NA	9,31	3,57	49,15	22,34	69,48	4,94	0,12	0,57	0,57	80,77
281	35,04	57,51	5,76	0,39	1,76	2,31	59,81	31,4	22,91	12,85	0,39	0,64	1,64	63,12	39,07	106,56	5,93	NA	0	4,61	34,61	4,62	17,94	0,85	0,27	0,39	1,24	67,31	6,12	49,16	42,42	0,74	2,88	3,88	30,05	74,23	11,35	3,15	NA	0	4,7	70,55	3,45	14,09	1,47	0,08	0,21	1,27	155,82
282	-27,33	-27,69	NA	-382,81	-382,81	-382,81	NA	NA	NA	NA	0,01	0,01	1,01	-27,33	1,29	-1325,87	9,83	NA	0	NA	0	-24,62	-25,76	NA	60,17	60,17	60,17	NA	NA	NA	NA	0,04	0,05	1,05	-24,62	4,44	-135,56	NA	NA	0	NA	0	-8,44	-8,6	NA	53,94	53,94	53,94	NA
283	8,96	60,45	4,38	0,03	0,93	1,1	178,18	132,97	148,6	24,89	0,85	5,75	6,75	24,54	85,19	11,69	2,51	NA	0	7,63	55,48	7,97	35,87	3,79	0,02	1,05	1,21	173,08	134,03	132,01	21,45	0,78	3,5	4,5	23,51	77,79	11,46	4,53	NA	0	7,39	58,98	7,75	22,34	3,29	0,01	1,18	1,41	154,91
284	1,75	3,89	0,53	0,12	0,31	0,84	109,9	7,75	46,34	25,86	0,55	1,21	2,22	43,21	54,88	14,12	0,81	11648,48	1,53	12,52	80,59	1,96	4,12	0,55	0,14	0,35	0,86	102,75	8,05	38,65	22,34	0,52	1,1	2,11	46,88	52,53	16,2	0,83	NA	4,43	12,68	79,96	4,16	9,18	1,27	0,25	0,38	0,85	111,47
285	4,39	13,24	2,23	0,14	0,71	1,07	185,14	68,86	120,35	43,4	0,67	2,01	3,01	24,06	66,81	20,56	1,17	NA	0	10,01	91,83	3,26	8,35	1,47	0,11	0,81	1,22	164,41	69,17	97,62	40,51	0,61	1,56	2,56	24,17	60,93	14,76	1,53	NA	0	9,45	62,49	3,12	7,12	1,34	0,13	1,01	1,41	156,55
286	0,93	8,47	0,29	0,17	0,75	1,06	115,33	25,13	65,86	31,07	0,89	8,13	9,13	12,65	89,04	2,33	1,66	NA	29,25	3,71	71,11	0,4	4,34	0,15	0,03	0,38	0,63	135,74	40,44	92,79	30,47	0,91	9,8	10,8	9,41	90,74	6,26	0,24	NA	20,4	3,36	52,35	0,82	7,69	0,3	0,15	0,45	0,64	134,56
287	7,49	15,96	1,96	0,04	0,1	1,8	95,09	3,29	48,16	82,71	0,53	1,13	2,13	55,19	53,04	15,55	6,7	NA	0	12,46	76,57	6,2	13,45	2,18	0,23	0,31	1,85	128,35	4,82	61,73	100,92	0,54	1,17	2,17	49,28	53,92	12,51	8,82	NA	3,83	15,19	92,35	3,53	9,08	1,39	0,01	0,1	1,58	143,62
288	0,58	8,08	0,2	0,29	0,75	0,95	124,34	50,21	96,22	21,53	0,92	12,75	13,82	0,58	92,76	11,49	0,68	NA	10,14	0	0	1,4	20,61	0,43	0,09	0,73	0,95	111,53	65,26	94,17	22,73	0,93	13,73	14,73	1,4	93,21	12,31	0,58	NA	7,58	0	0	0,9	12,96	0,21	0,34	0,99	1,01	86,07
289	-0,03	-1,09	-0,01	0,25	0,92	1,02	152,42	98,67	147,03	14,61	0,98	39,59	40,59	0,38	97,54	0,34	3,4	NA	0	0,17	-21,08	0,08	2,6	0,02	0,13	0,98	1,02	118,32	96,37	113,57	4,83	0,97	32,91	33,91	1,08	97,05	0,64	5,42	NA	0	0,32	17,84	-0,72	-16,33	-0,18	0,21	1,02	1,04	92,04
290	19,05	76,45	9,7	1,29	3,15	3,15	185,26	91,09	40,1	NA	0,75	3,01	4,01	82,24	75,08	33,14	4,6	NA	10,75	32,16	71,6	21,82	38,72	7,27	3,68	6,04	6,04	121,34	40,26	17,09	NA	0,44	0,77	1,77	134,61	43,65	68,5	6,12	NA	0	37,6	74,95	18,29	36,49	9,07	4,81	7,04	7,04	180,94
291	7,32	17,09	12,06	0,26	1,13	1,13	599,89	242,01	278,19	0	0,57	1,34	2,34	7,32	57,19	40,4	1,26	NA	10,3	0	0	-9,18	-26,32	-20,82	0,23	1,43	1,43	825,29	419	347,71	0	0,65	1,87	2,87	-9,18	65,11	11,77	1,47	NA	22,51	0	0	-16,76	-35,9	-35,87	1,16	3,84	3,84	781,27
292	-9	-25,43	-1,84	0	1,07	1,07	74,4	50,54	43,93	0,39	0,65	1,83	2,83	-2,96	64,62	7,41	1,17	27101	4,77	1,23	20,76	1,4	3,63	0,24	0,01	1,31	1,32	62,93	49,95	18,97	0,38	0,61	1,6	2,6	7,9	61,48	23,75	2,1	35563	30,93	1,12	20,32	4,48	13,02	0,93	0,02	1,39	1,41	75,45
293	4,62	20,08	3,82	0,04	0,04	1,31	300,51	0	227,67	291,64	0,77	3,34	4,34	5,43	76,96	6,01	NA	NA	0	0,67	11,22	2,7	14,94	2,34	0,1	0,1	1,23	314,96	0,11	254,04	289,05	0,82	4,53	5,53	2,7	81,91	3,3	NA	NA	0	0	0	1,32	8,72	1,19	0,14	0,14	1,18	329,49
294	-12,32	42,52	-4,55	0,36	0,9	1,41	134,35	49,48	92,78	48,51	1,29	-4,45	-3,45	18,04	128,96	-9,21	-23,92	NA	0	11,21	125,4	-4,08	12,71	-1,18	0,17	0,79	1,24	105,47	51,57	83,43	38,41	1,32	-4,11	-3,12	17,75	132,1	-2,76	-43,32	NA	0	6,33	89,25	3,51	903,2	1,1	0,39	1,01	1,4	114,85
295	24,8	66,99	12,35	1,41	1,83	3,08	181,26	18,59	43,9	55,55	0,63	1,7	2,7	46,2	62,98	87,2	1,67	25707,5	0	10,66	24,87	20,38	61,22	11,4	0,64	0,68	1,58	203,62	4,19	111,97	102,34	0,67	2	3	59,21	66,72	52	3,12	23239	0	21,73	47,28	17,67	48,72	6,8	0,49	0,54	1,55	140,52
296	39,37	48,58	17,37	3,43	5,28	5,28	160,61	55,54	30,11	0	0,19	0,23	1,23	119,49	18,95	325,74	NA	NA	0	35,35	49,81	57,27	62,25	30,54	5,65	12,5	12,5	194,11	105,25	15,36	0	0,08	0,09	1,09	117,26	8	715,83	NA	NA	0	31,99	36,97	44,86	46,94	26,4	5,42	12,1	12,1	214,81
297	-6,03	1,42	NA	0,02	0,02	0,02	NA	NA	NA	NA	5,24	-1,24	-0,24	-6,03	524,3	-1,15	-4,03	NA	0	NA	0	-2,46	1,02	-16,26	0,11	0,18	0,18	2405,46	433,9	6322,54	NA	3,42	-1,41	-0,41	-2,46	342,1	-0,72	-4,08	NA	0	0	0	23,29	83,6	102,82	0,53	2,37	2,37	1611,52
298	5,5	31,51	1,99	-0,28	0,41	0,95	131,86	70,08	101,33	55,47	0,82	4,69	5,73	14,5	82,54	6,98	3,06	NA	0	3,26	69,54	2,31	8,32	0,7	-0,45	-0,04	1,35	110,67	29,76	72,45	101,97	0,72	2,61	3,61	11,86	72,3	4,14	3,62	NA	0	2,9	126,13	1,53	9,43	0,75	-0,17	0,4	1,05	178,83
299	0,62	19,63	1,88	0,14	0,14	0,14	1105,2	2,85	1058,64	NA	0,97	30,76	31,76	0,62	96,85	9,71	0,04	NA	0	0	0	0,04	2,4	0,41	0,02	0,08	0,08	3998,23	226,71	3879	0,96	0,98	63,47	64,7	0,04	98,45	7,64	0,02	NA	0	0	0	0,34	30,1	4,39	0,02	0,04	0,06	4680,59
300	30,71	31,87	25,13	12,95	29,05	29,07	297,86	152,1	9,45	0,2	0,04	0,04	1,04	63,29	3,65	1040,55	15,36	NA	0	26,66	40,15	47,24	50,69	26,17	12,24	17,04	17,08	201,64	55,64	11,57	0,43	0,07	0,07	1,07	103,62	6,81	825,94	NA	20108,33	0	31,23	44	33,48	35,61	27,43	14,69	18,4	18,42	299,01
301	4,32	32,5	4,37	0,78	1,03	1,09	208,78	64,91	263,71	16,22	0,87	6,53	7,53	6,75	86,72	8,46	1,3	NA	0	2,47	20,47	10	41,59	3,77	0,24	0,91	1,12	137,06	66,74	100,88	22,06	0,76	3,16	4,16	29,77	75,95	21,56	1,51	NA	0	7,44	48,63	0,37	0,97	0,09	0,39	0,98	1,18	90,1
302	-0,43	-4,01	-0,25	0,6	0,7	1,22	209,13	14,74	136,22	82,04	0,89	8,27	9,27	17,74	89,21	-0,48	2,94	NA	8,84	10,44	82,97	-11,51	-253,31	-4,62	0,44	0,54	1,19	146,15	12,34	102,37	76,58	0,95	21,02	22,02	18,24	95,46	-8,15	1,96	NA	9,56	11,94	112,11	1,74	34,29	0,87	0,53	0,66	1,11	182,57
303	15,79	50,11	2,04	0,33	1,68	2,02	47,04	23,82	17,6	6,11	0,68	2,17	3,17	20,35	68,49	27,31	2,64	NA	26	0,59	15,32	11,99	29,85	1,49	0,26	1,54	1,79	45,09	25,3	19,68	4,82	0,6	1,49	2,49	15,82	59,84	29,01	2,64	NA	14,8	0,47	13,77	-3,3	-7,41	-0,32	0,16	1,49	1,7	35,71
304	0,02	0,24	0,01	0,93	1,03	1,53	118,63	11,1	118,74	60,4	0,9	8,58	9,58	7,75	89,56	2,75	1,43	NA	0	4,2	58,62	8,38	91,07	2,18	1,48	1,6	2,49	94,77	4,35	36,18	32,61	0,91	9,87	10,87	23,92	90,8	10,89	6,12	NA	0	4,05	56,05	2,45	21,45	0,62	0,84	1,29	2,29	92,49
305	-17,08	969,59	-7,3	0,05	0,33	0,85	155,67	42,46	117,54	80,09	1,02	-57,77	-56,77	45,34	101,76	-11,2	0,1	NA	22,55	26,69	142,48	-3,57	-536,91	-1,21	0,02	0,47	0,91	123,66	53,51	85,36	54,97	0,99	149,51	150,51	63,38	99,34	0,05	0,17	NA	28,98	22,74	119,46	-35,49	157,34	-12,23	0,04	0,32	0,71	125,75
306	-1,83	-4,09	-0,36	0,05	0,26	1,29	70,72	6,38	31,04	32,52	0,55	1,23	2,23	36,71	55,19	7,59	1,07	NA	0	7,49	71,81	1,25	2,57	0,24	0,28	0,35	1,33	69,96	2,09	30,68	30,49	0,51	1,05	2,05	40,64	51,2	10,25	1,2	NA	0	7,57	79,16	1,15	2,43	0,27	0,05	0,57	1,28	85,03
307	8,31	29,66	2,55	0,24	0,88	1,21	111,61	51,02	79,38	26,23	0,72	2,57	3,57	32,41	71,99	14,06	2,19	23865,17	0	7,39	64	7,55	26,54	2,21	0,33	0,92	1,24	106,81	44,29	74,82	24,64	0,72	2,52	3,52	32,95	71,57	13,07	2,43	NA	0	7,46	66,88	7,12	21,29	1,85	0,08	0,9	1,3	94,95
308	15,4	86,37	4,39	0,69	0,84	1,22	103,73	11,85	83,56	32,85	0,82	4,61	5,61	22,6	82,17	18,75	NA	24731,75	0	2,05	21,85	10,78	89,29	2,39	0,54	1,14	1,14	80,53	41,67	69,69	NA	0,88	7,28	8,28	14,9	87,92	12,27	NA	22377,5	0	0,91	25,95	0	0,29	0	0,42	0,75	1,02	58,38
309	-86,7	-342,31	-1281,3	0,06	0,11	0,11	3339,84	216,36	3972,57	NA	0,75	2,95	3,95	-86,7	74,67	-75,16	0,28	NA	0	0	0	-0,07	-0,94	-0,03	0,05	0,87	0,89	158,76	120,06	145,76	2,3	0,93	12,95	13,95	-0,07	92,83	9,34	0,41	NA	0	0	0	0,57	8,66	0,63	-0,28	1,03	1,04	402,98
310	1,92	30,64	0,39	0,56	0,87	1,03	73,47	16,88	54,89	8,87	0,94	14,99	15,99	15,96	93,75	9,06	1,1	NA	0	2,83	50,85	1,22	12,64	0,13	0,35	0,53	1,03	39,6	5,32	29,35	14,82	0,9	9,32	10,32	19,53	90,31	10,46	1,14	NA	0	1,99	55,75	0,98	11,15	0,41	0,05	0,16	0,99	154,56
311	23,03	83,5	8,27	0,56	1,11	1,38	130,7	50,88	93,62	25,97	0,72	2,63	3,63	29,73	72,42	39,39	NA	20582	0	2,41	16,45	21,91	50,89	7,55	0,75	1,44	1,76	125,41	48,69	70,63	22,48	0,57	1,32	2,32	29,45	56,95	38,47	NA	24330	0	2,6	20,43	16,19	81,39	5,94	0,57	1,02	1,25	133,92
312	14,56	51,67	15,78	0,09	0,73	1,39	394,65	180,75	280,32	186,55	0,72	2,55	3,55	16,05	71,83	20,41	149,9	NA	0	1,62	6,84	-26,47	-71,44	-10,57	0,11	0,38	1,58	145,34	24,39	90,37	110,52	0,63	1,7	2,7	-13,07	62,94	-41,69	192,94	NA	0	5,35	41,85	5,86	21,6	7,06	0,1	0,28	1,37	439,52
313	-2,99	15,55	-1,81	0,12	0,43	0,54	220,55	62,8	200,65	22,18	1,19	-6,2	-5,2	17,9	119,22	-0,69	-0,07	19683,6	13,36	12,66	95,47	-7,95	-687,81	-4,18	0,01	0,24	0,35	191,36	35,14	150,62	16,64	0,99	85,49	86,5	12,07	98,84	-5,04	0,07	NA	2,32	10,53	116,55	-15,72	108,12	-11,7	0,01	0,22	0,36	271,79
314	-2,73	41,54	-2,26	0	0,49	0,92	301,16	153,59	314,17	135,48	1,07	-16,18	-15,19	-2,73	106,58	-2,57	NA	NA	0	0	0	75,63	155,07	6,05	0,36	1,95	1,95	29,09	23,52	14,74	NA	0,51	1,05	2,05	75,63	51,22	147,65	NA	NA	0	0	0	-3	77,29	-2,99	0,12	0,11	0,89	363,84
315	0,32	2,27	0,35	0,31	0,8	1,16	403,72	171,18	343,72	124,6	0,86	6,19	7,19	0,32	86,08	0,37	NA	NA	0	0	0	-1,17	-37,51	-1,13	0,27	0,55	1,12	350,95	59,49	215,45	124,55	0,97	31,1	32,1	0,74	96,88	9,33	1,14	NA	0	1,84	17,51	-10,38	-127,51	-6,46	0,12	0,27	0,77	227,3
316	7,85	34,66	4,24	1,28	3,65	3,65	196,53	71,01	29,95	0	0,77	3,41	4,41	18,51	77,35	50,28	0,66	NA	5,63	5,76	19,36	20,16	60,78	7,85	2,43	3,32	3,32	141,72	22,98	25,99	NA	0,67	2,01	3,01	51,79	66,83	88,59	1,21	NA	3,36	12,31	31,61	-4,12	-20,95	-4,38	0,96	4,56	4,56	388,81
317	-0,01	-0,78	-0,01	0,19	0,37	1	242,31	39,77	234,47	150,51	0,98	61,49	62,49	11,89	98,4	0,7	0,94	NA	0	7,92	91,06	0,09	6,42	0,06	0,11	0,21	0,91	247,64	25,12	239,79	170,14	0,99	68,08	69,08	11,02	98,55	3,65	0,18	NA	0	7,43	71,73	0,28	15,87	0,17	0,11	0,13	0,95	229,43
318	-8,67	-8,67	NA	NA	NA	NA	NA	NA	NA	NA	NA	NA	1	-8,67	0	NA	NA	NA	0	NA	0	1,09	1,09	0,72	389,5	389,5	389,5	239,66	NA	0,61	NA	0	0	1	1,09	0,26	425	NA	NA	0	0	0	1,92	2,61	1,78	3,8	3,8	3,8	338,53
319	0,38	30,28	0,29	0,02	0,17	0,17	279,01	30,72	215,44	0	0,99	77,98	78,98	0,38	98,73	11,66	0,25	NA	0	0	0	-0,64	-97,22	-0,38	0,05	0,21	0,21	217,5	29,91	189,24	0	0,99	150,75	151,75	-0,64	99,34	13,27	0,15	NA	0	0	0	-3,53	124,74	-1,71	0,05	0,22	0,22	177,1
320	20,59	50,33	7,03	0,06	1,16	1,47	124,37	78,07	25,47	22,37	0,59	1,44	2,44	40,31	59,1	40,29	2,72	41646,5	37,13	6,74	40,41	17,12	33,63	6,82	0,04	1,63	1,87	145,12	81,68	24,59	16,46	0,49	0,96	1,96	33,91	49,1	40,42	5,08	40627,5	31	6,69	41,68	14,88	31,36	6,91	0,03	1,56	1,76	169,47
321	13,14	73,9	4,25	0,14	0,37	0,37	117,76	21,62	94,77	NA	0,82	4,62	5,62	67,18	82,22	23,93	0,28	8094,71	0	17,48	58,31	2,37	19,68	0,93	0,36	0,58	0,58	143,54	27,22	122,81	NA	0,88	7,31	8,31	54,29	87,97	17,29	0,27	NA	0	20,48	67,49	15,52	53,09	3,78	0,27	0,4	0,4	88,85
322	2,34	19,94	3,84	0,01	0,32	0,34	597,16	135,26	449,21	10,4	0,88	7,52	8,52	2,34	88,26	15,46	0,32	NA	0	0	0	1,37	12,54	1,99	0,05	0,55	0,56	528,82	205,55	410,15	5,89	0,89	8,14	9,14	2,21	89,06	13,34	0,39	NA	3,77	1,21	5,57	9,11	35,52	11,15	0,12	0,43	0,46	446,91
323	2,17	10,61	1,13	0,4	0,6	1,42	190,48	21,26	105,98	87,82	0,8	3,9	4,9	11,86	79,57	12,66	2,25	NA	23,25	5,07	59,73	-5,52	-38,26	-1,95	0,31	0,51	1,19	128,57	17,22	87,27	60,47	0,86	5,93	6,93	5,51	85,57	4,78	1,75	NA	16,82	3,9	54,52	12,72	53,82	5,09	0,8	1,05	1,91	146,06
324	-41,22	-86,08	NA	1,84	1,92	1,92	NA	NA	NA	NA	0,52	1,09	2,09	-41,22	52,11	-79,1	NA	NA	0	NA	0	22,11	63,89	11,69	0,38	0,86	0,87	192,58	60,23	124,06	0,59	0,65	1,89	2,89	35,45	65,4	55,46	0,81	NA	0	7,06	11,71	-77,04	-1185,15	-169,43	0,29	0,32	0,33	802,73
325	10,24	69,02	9,07	0,01	0,42	1,73	322,24	71,41	90,37	230,58	0,85	5,74	6,74	16,68	85,16	15,15	7,74	NA	26,05	5,69	29,18	6,46	56,8	7,19	0,04	0,49	1,69	405,24	77,35	111,79	273,86	0,89	7,79	8,79	12,97	88,62	8,78	8,41	NA	28,15	7,25	36,52	6,9	60,01	7,4	0,11	0,44	1,66	391,4
326	18,89	62,78	12,83	0,3	0,38	1,38	247,18	14,58	167,6	169,64	0,7	2,32	3,32	18,89	69,92	31,59	5,91	NA	0	0	0	15,16	58,81	13,33	0,51	0,53	1,31	320,03	3,91	232,16	183,48	0,74	2,88	3,88	15,16	74,21	21,53	6,42	NA	0	0	0	11,59	54,94	13,17	0,6	0,62	1,24	414,6
327	29,2	88,13	33,9	0,91	1,03	1,03	422,52	31,93	278,94	NA	0,67	2,02	3,02	29,2	66,86	43,67	NA	NA	0	0	0	21,77	22,01	19,84	11,86	40,91	40,91	331,67	77,6	2,67	NA	0,01	0,01	1,01	27,67	1,07	3260,75	1,5	35857	0	5,37	12,68	9,74	10,06	19,97	14,02	17,59	17,59	748,87
328	3,22	16,51	2,39	0,08	0,13	1,06	270,68	11,5	214,25	202,89	0,81	4,13	5,13	7,36	80,51	5,58	1,38	10949,33	0	3,08	31,38	1,41	6,59	1,21	0,13	0,25	1,24	314,01	27,32	162,1	221,43	0,79	3,69	4,69	5,56	78,67	6,89	2,7	10576,67	19,3	3,59	31,99	0,87	3,89	0,5	0,16	0,56	1,82	208,43
329	28,83	62,06	16,59	1,15	1,88	1,88	209,5	60,41	82,35	NA	0,54	1,15	2,15	94,52	53,55	54,81	2,42	NA	0	37,81	60	41,63	68,53	21,21	1,05	2,9	2,9	185,47	92,16	49,91	NA	0,39	0,65	1,65	111,09	39,25	123,22	3,52	NA	0	35,39	51,43	54,31	75,54	30,04	1,49	3,06	3,06	201,88
330	4,93	7,44	2,36	1,12	2,3	2,89	174,35	65,02	47,69	32,6	0,34	0,51	1,51	32,11	33,66	31,13	8,85	NA	4,32	13,02	67,07	3,76	5,89	2,29	0,54	1,82	2,67	222,32	101,26	73,8	68,64	0,36	0,57	1,57	31,87	36,25	19,76	18,03	NA	2,49	17,17	73,41	0,47	0,76	0,3	0,44	1,46	2,29	237,14
331	7,27	78,67	1,21	0,16	0,37	0,83	60,59	9,71	46,73	22,13	0,91	9,83	10,83	37,45	90,76	19,57	0,33	9071,57	0	5,02	88,11	3,59	71,32	0,7	0,3	0,43	0,89	70,65	7,1	54,02	24,92	0,95	18,89	19,89	24,65	94,97	11,78	0,48	10281,92	0	4,09	79,8	0,66	32,19	0,2	0,16	0,2	0,8	109,13
332	0	0	NA	NA	NA	NA	NA	NA	NA	NA	0	0	1	0	0	NA	NA	NA	0	NA	NA	0	0	NA	NA	NA	NA	NA	NA	NA	NA	NA	NA	1	0	0	NA	NA	NA	0	NA	NA	-33,85	-167,9	-10,66	0,2	0,73	1,53	114,97
333	1,4	2,4	0,84	0,02	0,44	1,96	219,37	34,25	54,53	125,58	0,42	0,71	1,71	15,02	41,6	23,54	2,39	11570,6	14,23	8,21	53,89	-21,99	-55,14	-10,86	0,01	0,46	1,42	179,71	42,41	79,09	91,73	0,6	1,51	2,51	-13,31	60,12	-21,46	1,9	NA	9,5	4,28	-5082,93	0,56	1,42	0,15	0,02	0,4	1,43	100,64
334	22,37	24,83	29,47	266,85	295,51	295,51	479,55	40,3	1,41	NA	0,1	0,11	1,11	22,6	9,91	288,15	7,28	2672	0	0,29	0,75	8	8,87	36,9	44,05	47,47	47,47	1679,42	119,55	34,99	0	0,1	0,11	1,11	9,39	9,86	81,12	NA	649	0	6,43	21,03	1,88	2,28	4,96	1,52	54,48	54,48	965,15
335	-7,19	-84,68	-1,92	0,06	0,41	0,96	97,13	30,05	86,5	48,55	0,92	10,77	11,77	39,5	91,51	-3,1	0,72	NA	0	12,46	100,86	-4,77	-342,98	-1,77	0,08	0,38	0,93	135,05	36,61	129,47	72,33	0,99	70,86	71,86	30,62	98,61	-2,94	0,18	NA	0	13,13	94,93	1,67	57,46	0,67	0,16	0,48	0,96	146,52
336	-10,35	-10,35	NA	NA	NA	NA	NA	NA	NA	NA	0	0	1	-10,35	0	NA	NA	NA	0	NA	0	-1,36	-1,36	NA	NA	NA	NA	NA	NA	NA	NA	0	0	1	-1,36	0	NA	NA	NA	0	NA	NA	-1,32	-1,32	NA	278,44	278,44	278,44	NA
337	-6	-6,96	-2,98	7,79	7,79	7,79	180,97	NA	22,9	NA	0,14	0,16	1,16	111,17	13,82	-43,38	NA	4340,5	0	58,25	104,01	20,02	26,56	7,06	4,96	4,96	4,96	128,43	0	25,54	0	0,25	0,33	1,33	178,69	24,62	81,34	NA	10991	0	55,98	86,59	23,71	31,92	7,18	5,02	5,02	5,02	110,49
338	-20,29	41,28	-17,56	0,1	0,15	0,17	315,08	22,8	432,2	11,56	1,49	-3,03	-2,03	4,33	149,16	1,11	-0,66	NA	10,46	21,31	80,64	-47,29	39,79	-30,72	0,08	0,08	0,1	236,47	0,02	404,92	10,28	2,19	-1,84	-0,84	-17,75	218,86	-7,01	-1,57	NA	45,73	19,19	130,69	-0,97	0,83	-0,69	0,04	0,24	0,24	259,71
339	-3,55	5,7	-8,99	0	0,04	0,04	921,42	33,71	637,38	3,99	1,62	-2,61	-1,61	1,42	162,25	4,09	0,04	56675,7	26,46	12,58	27,31	-2,47	3,57	-5,16	0	0,07	0,07	761,44	56,85	671,04	4,1	1,69	-2,45	-1,45	2,56	169,05	4,88	-0,14	55990,7	23,56	10,51	26,13	1,07	-1,78	2,4	0	0,1	0,11	819,34
340	33,52	39,44	8,45	4,17	4,41	6,18	91,78	3,2	13,48	24,23	0,15	0,18	1,18	74,72	15,01	275,44	10,31	NA	0	10,39	44,31	45,1	50,98	8,48	3,87	4,36	7,55	68,41	3,79	7,64	24,69	0,12	0,13	1,13	103,32	11,53	424,83	9,01	NA	0	10,94	47,96	27,35	31,73	7,33	3,42	4,19	6,08	97,86
341	3,24	52,55	0,65	0,21	0,89	1,08	72,57	45,34	66,22	12,64	0,94	15,21	16,22	34,56	93,83	3,45	NA	13734,57	0	6,24	85,36	2,93	54,08	0,92	0,03	0,91	1,07	114,51	93,28	105,54	16,87	0,95	17,48	18,48	33,16	94,59	3,09	NA	15280,71	0	9,51	87,21	0,45	13,5	0,17	0,22	0,91	1,05	143,03
342	6,42	6,52	1,76	62,8	66,47	66,47	99,55	5,44	1,48	0	0,02	0,02	1,02	6,42	1,5	426,7	NA	NA	0	0	0	4,13	4,31	2,08	NA	NA	NA	183,66	12,5	NA	NA	0,04	0,04	1,04	16,72	4,12	100,36	NA	NA	0	6,35	15,85	6,35	9,33	2,71	3,01	3,13	3,13	155,86
343	0	0	NA	NA	NA	NA	NA	NA	NA	NA	NA	NA	1	0	0	NA	NA	NA	0	NA	NA	0	0	NA	NA	NA	NA	NA	NA	NA	NA	NA	NA	1	0	0	NA	NA	NA	0	NA	NA	2,3	7,25	3,26	0,43	1,47	1,47	517,3
344	2,83	13,12	1,39	0,19	0,59	0,7	178,44	54,84	137,19	14,22	0,78	3,64	4,64	15	78,45	7,16	0,47	24818	0	5,97	59,91	1,13	3,94	0,61	0,09	0,44	0,57	195,25	48,35	136,33	17,48	0,71	2,47	3,47	20,27	71,21	6,62	0,48	22369,25	0	10,27	81,43	0,52	2,26	0,43	0,05	0,25	0,34	297,67
345	-3,55	89,58	-1,5	0,01	0,35	0,63	153,47	53,89	117	44,19	1,04	-26,2	-25,2	20,14	103,97	-3,42	-0,1	NA	26,45	9,99	99,27	-4,31	-37,93	-1,72	0,08	0,56	0,88	145,84	52,09	109,07	35,73	0,89	7,81	8,81	15,29	88,65	-4,86	0,74	NA	12,76	7,85	103,57	-3,54	-45,88	-1,21	0,04	0,53	0,83	124,37
346	2,28	5,45	1,63	0,89	1,18	1,72	259,97	43,94	149,13	81,12	0,58	1,39	2,39	17,42	58,24	3,91	NA	5730,67	0	10,82	77,84	31,95	36,27	10,76	4,96	6,54	7,54	122,65	22,1	14,02	14,16	0,12	0,14	1,14	55,18	11,92	302,4	7,2	NA	0	7,83	33,32	11,95	16,67	4,11	2,17	2,85	3,25	125,61
347	-6,6	74,6	-4,36	0,13	1,38	1,53	240,6	188,13	144,99	22,97	1,09	-12,31	-11,31	10,39	108,84	-5,81	12,66	NA	2,52	11,23	123,63	1,61	-22,11	1	0,02	1,07	1,21	226	189,33	171,12	24,73	1,07	-14,71	-13,71	11,61	107,3	1,76	7,42	NA	5,72	6,21	65,91	11,82	941,54	6,37	0,01	0,89	0,99	196,56
348	5,84	16,82	0,52	0,18	0,44	1,39	32,13	3,92	15,37	14,79	0,65	1,88	2,88	63,76	65,27	32,2	1,47	NA	0	5,11	61,77	-95,73	-1178,61	-2,68	-2,5	-1,43	1,22	10,19	8,83	8,24	22,18	0,92	11,31	12,31	195,73	91,88	2,77	NA	NA	0	8,16	85,9	25,96	95,1	3,23	-0,13	0,55	1,48	45,45
349	14,92	24,46	18,39	2,01	2,42	2,53	448,71	67,5	172,74	18,46	0,39	0,64	1,64	16,32	39	41,13	42,88	137604,67	0	1,73	6,74	14,42	20,33	18,25	2,91	3,28	3,43	460,53	46,52	131,97	19,58	0,29	0,41	1,41	16,05	29,05	52,39	134,11	142994,33	0	2,06	8,11	9,93	12,44	13,64	3,64	4,14	4,43	501,25
350	4,18	23,65	0,28	0,29	0,29	1,16	24,46	0	19,34	16,99	0,82	4,66	5,66	183,15	82,33	7,89	2,87	8833,83	0	12,03	95,16	5,44	22,76	0,37	0,32	0,32	1,26	24,86	0	18,52	17,58	0,76	3,18	4,18	191,68	76,1	10,33	5,28	NA	0	12,72	94,56	-15,23	-156,42	-1,06	0,34	0,34	1,08	25,42
351	5,03	16,02	1,32	0,24	0,65	1,45	95,59	26,44	64,86	52,7	0,69	2,19	3,19	19,86	68,61	7,33	NA	NA	0	3,9	64,27	7,97	18,26	2,2	0,37	0,55	1,75	100,39	10,01	55,95	68,13	0,56	1,29	2,29	25,02	56,36	24,46	82,75	NA	0	4,7	40,12	8,56	17,65	2,44	0,38	0,62	1,83	104,01
352	3,47	10,71	4,4	0,4	0,83	1,48	278,93	131,85	308,56	204,63	0,68	2,09	3,09	3,47	67,6	5,13	NA	NA	0	0	0	14,28	18,41	12,56	3,37	4,83	9,1	320,2	50,76	34,78	150,87	0,22	0,29	1,29	14,28	22,42	63,71	NA	NA	0	0	0	7,19	7,49	8,21	7,08	12,15	25,14	416,56
353	26,67	28,45	6,57	15,99	15,99	15,99	89,71	NA	5,55	NA	0,06	0,07	1,07	26,67	6,25	426,49	NA	NA	0	0	0	-5,18	-5,18	-5,62	NA	NA	NA	394,64	155,98	0	0	0	0	1	-5,18	0	NA	2,07	NA	0	0	0	8,43	8,5	10,34	52,9	74,37	74,37	447,56
354	0,37	1,19	0,13	0,52	1,2	1,44	126,61	57,12	83,55	20,36	0,69	2,21	3,21	10,21	68,86	5,2	10,82	15556,2	0	3,42	42,43	1,31	4,87	0,38	0,65	1,29	1,32	104,54	47,06	74,4	2,78	0,73	2,7	3,71	9,01	73,05	5,35	6,72	16232,75	0	2,21	48,3	2,29	8,35	0,51	0,61	1,27	1,29	80,59
355	7,6	12,2	7,63	0,12	0,79	0,79	365,54	89,18	63,53	0,85	0,38	0,61	1,61	23,12	37,7	41,48	0,88	31198,73	19,53	15,59	46,45	21,69	32,96	13,25	0,68	1,97	1,97	222,3	54,75	42,43	0,16	0,34	0,52	1,52	42,42	34,18	92,22	1,29	48035,58	12,79	12,66	35,63	12,19	18,47	8,76	0,12	1,32	1,5	262,43
356	-12,05	2,93	-4,73	0,13	0,62	0,62	143,03	29,28	59,51	0	5,11	-1,24	-0,24	80,51	510,78	-2,36	0,76	NA	0	36,37	91,3	-1,57	1,73	-1,19	0,03	0,49	0,49	274,77	232,64	515,38	0	1,91	-2,1	-1,1	20,67	190,86	4,05	-14,76	NA	0	16,79	64,75	-0,88	-31,89	-1,52	0,33	1,03	1,03	633,04
357	-402,89	58,52	-321,22	0,03	0,03	0,13	290,21	4,15	2262,4	220,06	7,89	-1,15	-0,15	-398,34	788,52	-51,1	NA	NA	0	3,63	-1,17	0	0	NA	NA	1,34	1,34	NA	NA	NA	NA	0,75	2,95	3,95	0	74,66	0	NA	NA	0	NA	NA	9,27	9,48	2,58	13,07	46,27	46,27	101,7
358	15,41	56,2	8,85	0,47	0,62	1,07	208,99	21,22	148,09	67,69	0,73	2,65	3,65	44,6	72,58	33,77	1,18	NA	0	16,76	49,46	0,62	2,3	0,32	0,3	0,52	1,08	184,97	28,48	131,02	74,2	0,73	2,7	3,7	37,3	73	15,56	1,28	19818,5	0	18,64	74,86	-25,85	-2108,16	-15,86	0,1	0,32	0,81	223,96
359	-10,42	100	NA	NA	NA	NA	NA	NA	NA	NA	1,1	-10,59	-9,59	-10,42	110,42	-9,44	3,14	NA	0	NA	0	-5,77	-7,59	-3,64	7,95	9,44	9,44	229,75	24,25	16,3	NA	0,24	0,31	1,31	-5,77	23,93	-24,12	3,28	NA	0	0	0	-17,94	-28,28	-3,41	1,69	5,04	5,04	69,37
360	10,75	58,19	1,69	0,02	0,82	1,2	57,32	35,06	34,85	17,2	0,81	4,4	5,41	69,78	81,53	17,08	3,77	NA	16,61	9,3	73,86	2,74	23,87	0,46	0,02	0,73	1,1	61,54	36,74	49,26	19,63	0,88	7,68	8,71	54,47	88,52	6,83	5,07	15475,8	4,07	8,75	83,93	2,47	17,36	0,4	0,05	0,64	1,12	58,95
361	13,9	43,74	3,77	2,68	2,81	2,9	98,65	NA	32,61	3,08	0,68	2,15	3,15	71,61	68,22	21,59	23,29	NA	34,31	15,64	75,34	0,08	0,91	0,03	0,99	1,13	1,16	129,27	NA	82,42	2,96	0,92	10,82	11,82	52,62	91,54	6,91	1,42	NA	26,15	18,66	84,14	-40,85	136,37	-10,69	0,19	0,43	0,54	95,51
362	1,89	-3,92	0,74	0,39	0,39	0,42	142,72	0	186,79	5,7	1,48	-3,08	-2,08	50,64	148,13	12,86	-1,07	3959,33	0	19,12	69,2	2,88	-4,86	0,58	0,37	0,37	0,38	73,36	0	106	0,83	1,59	-2,69	-1,69	38,29	159,43	15,13	-1,06	NA	0	7,14	56,45	4,86	-4,92	0,46	0,94	0,99	1,03	34,4
363	1,14	206,83	0,85	0,01	0,07	0,8	271,32	13,5	212,16	171,27	0,99	179,86	180,86	9,05	99,45	8,89	0,44	NA	18	5,89	35,99	-0,32	-151,25	-0,2	0,05	0,13	1,06	227,41	13,65	166,16	155,64	1	478,47	479,47	7,49	99,79	2,55	1,2	NA	25,63	4,88	44,59	0,05	19,62	0,03	0,06	0,21	1,09	247,33
364	-3,66	-215,48	-4316,52	0	0,73	0,73	429101,51	70063,63	95634,76	0	0,98	57,85	58,85	-3,66	98,3	-3,69	0,36	NA	0	0	0	6,47	79,67	31,44	0	1,66	5,09	1769,22	568,52	343,54	1197,03	0,92	11,32	12,32	6,47	91,88	7,08	2451,53	NA	0	0	0	-4,03	-73,16	-48	0	4,06	12,71	4349,21
365	-7,4	-9,38	-16,77	0,04	0,09	1,22	825,15	9,23	164,98	194,21	0,21	0,27	1,27	1,06	21,16	-28,57	1,06	3873,33	0,66	19,18	251,53	-8,68	-12,97	-19,86	0,04	0,12	0,84	832,55	22,4	270,52	196,83	0,33	0,49	1,49	-0,12	33,04	-24,54	0,93	NA	0	19,59	712,72	-3,3	-5,84	-7,64	0,04	0,09	0,63	844,66
366	-0,92	-0,93	NA	783,19	783,2	783,2	NA	NA	NA	NA	0	0	1	-0,92	0,13	-724,21	NA	NA	0	NA	0	-0,44	-0,44	NA	NA	NA	NA	NA	NA	NA	NA	0	0	1	-0,44	0,13	-347,87	NA	NA	0	NA	0	-0,16	-0,16	NA	NA	NA	NA	NA
367	57,82	128	6,03	0,09	0,09	1,87	37,98	0	20,1	36,17	0,55	1,21	2,21	110,81	54,82	105,47	NA	NA	0	5,53	43,69	29,86	53,31	4,46	0,15	0,15	2,32	54,35	0	23,22	51,03	0,44	0,79	1,79	66,14	43,98	67,89	NA	12812,5	0	5,42	48,19	23,41	31,39	3,08	0,68	0,68	4,09	48,01
368	4,6	12,55	0,29	0,25	0,47	0,83	23,17	2,85	6,12	4,61	0,63	1,73	2,73	10,58	63,35	19,5	0,83	23323,86	28,51	0,38	28,68	4,27	12,63	0,17	0,09	0,18	0,45	14,41	0,81	4,56	2,47	0,66	1,96	2,96	11,32	66,19	28,54	0,53	26633,5	30,38	0,28	26,89	2,38	8,42	0,31	0,1	0,44	0,85	46,92
369	3,76	3,97	3,58	114,18	114,18	114,18	346,46	0	3	0	0,01	0,01	1,06	3,76	5,37	429,49	NA	NA	0	0	0	1,4	1,47	0,94	320,79	320,79	320,79	242,63	0	0,75	0	0	0	1,05	1,4	4,77	450	NA	NA	0	0	0	-0,47	-0,49	-0,35	-8911	-8911	-8911	273,64
370	-21,55	-80,93	-2,33	0,03	0,38	0,54	39,28	9,95	20,09	4,8	0,73	2,76	3,76	91,22	73,38	-25,93	0,45	NA	21,41	12,17	590,41	4,11	11,22	0,48	0,07	0,21	0,48	42,49	3,59	26,4	7,26	0,63	1,73	2,73	133,86	63,34	14,44	0,53	NA	0	15,15	391,4	2,58	8,48	NA	0,08	0,18	0,53	NA
371	53,69	91,44	25,42	0,41	1,16	2,51	172,31	48,73	66,97	91,7	0,41	0,7	1,7	102,78	41,29	130,03	NA	13917,58	0	23,24	42,73	30,31	48,75	17,45	0,56	1,06	2,66	209,6	38,11	76,63	124,43	0,38	0,61	1,61	69,99	37,83	80,69	99,25	NA	0	22,85	51,19	4,5	7,53	2,88	0,09	0,57	2,51	233,83
372	9,91	21,84	12,4	0,68	0,9	0,9	455,46	54,57	243,41	NA	0,55	1,2	2,2	25,22	54,62	27,24	0,9	NA	0	19,16	25,67	41,85	48,94	18,93	1,37	3,11	3,11	164,62	38,73	22,25	NA	0,14	0,17	1,17	62,9	14,49	327	1,5	NA	0	9,52	16,61	13,16	24,47	8,39	0,62	1,13	1,13	232,62
373	0,84	4,11	0,48	0,12	0,52	0,8	208,12	63,29	156,49	45,59	0,79	3,87	4,87	38,38	79,45	7,16	0,56	NA	1,99	21,46	83,15	1,65	10,09	1,29	0,09	0,33	0,53	283,08	55,9	229,25	47,37	0,84	5,1	6,1	27,25	83,62	3,22	0,3	NA	0,72	19,91	85,93	0,57	4,06	0,43	0,13	0,31	0,38	277,32
374	-0,06	-0,16	-0,05	1,44	1,44	1,44	121,25	NA	158,71	NA	0,61	1,55	2,55	-0,06	60,72	6,38	3,33	NA	0	0	0	35,9	43,02	8,14	5,12	5,12	5,12	82,5	NA	13,51	NA	0,17	0,2	1,2	35,9	16,56	245,49	8,76	NA	0	0	0	4,02	12,44	2,09	3,86	7,16	7,16	189,74
375	19,43	-21,81	4,2	0,37	0,51	0,51	78,64	20,13	145,14	NA	1,89	-2,12	-1,12	23,4	189,06	11,06	-19,91	12145	0	0,86	14,81	29,4	599,52	8,03	1,02	1,02	1,04	99,43	0,33	93,05	1,79	0,95	19,4	20,4	33,41	95,1	31,52	4,26	NA	0	1,1	10,52	3,49	45,59	0,92	0,95	0,95	1,05	96,39
376	1,35	1,58	0,34	7,67	7,67	8,23	91,04	NA	10,94	6,2	0,15	0,17	1,17	83,58	14,81	9,11	NA	2706	0	20,57	96,82	NA	NA	1,2	NA	NA	NA	NA	NA	NA	NA	NA	NA	NA	NA	NA	NA	NA	NA	NA	22,59	92,92	4,34	5,52	1,1	1,03	5,4	5,59	92,23
377	0,16	25,91	5,19	0,01	0,03	0,03	11578,28	142,84	4555,88	0	0,99	157,81	158,81	0,16	99,37	1,24	0,01	NA	46,97	0	0	3,74	83,3	39,86	0,01	0,17	0,17	3881,8	226,26	1285,59	0	0,96	21,29	22,29	3,74	95,51	8,5	0,42	NA	37,63	0	0	-2,56	-108,37	-36,07	0	0,04	0,04	5149,9
378	18,45	46,25	2,16	0,81	0,9	0,9	42,54	2,3	24,66	0	0,6	1,51	2,51	38,57	60,12	54,97	0,94	NA	0	2,35	32,5	6,86	13,32	0,78	0,82	1,19	1,43	41,29	6,64	18,23	4,51	0,49	0,94	1,94	31,14	48,53	49,3	1,62	NA	0	2,75	41,84	4,02	6,12	0,35	1,49	2,53	2,66	31,47
379	26,09	35,06	7,52	0,12	1,82	4,69	104,9	31,13	18,34	53,35	0,26	0,34	1,34	73,72	25,58	116,8	5,14	NA	0	13,72	56,76	20,08	25,82	6,75	1	2,23	4,55	122,37	29,98	24,27	56,95	0,22	0,29	1,29	60,29	22,24	108,62	9,73	NA	0	13,52	55,96	23,29	28,29	8,18	2,82	4,05	5,91	128,11
380	4,8	52,96	6,64	0,81	0,81	1,03	188,03	NA	451,96	98,25	0,91	10,02	11,02	5,5	90,93	7,62	1,42	NA	0	0,97	7,58	35,97	100	7,46	0,06	1,13	1,4	75,5	41,41	7,36	10,72	0,64	1,78	2,78	88,7	64,03	70,82	1,84	NA	41,98	10,94	46,96	14,16	32,83	4,19	0,41	1,24	1,52	108,03
381	5,21	26,9	3,73	0,01	0,37	0,89	260,42	74,19	203,94	109,39	0,81	4,16	5,16	10,36	80,63	9,58	0,69	NA	0,84	3,69	37,44	3,81	30,68	4,55	0,01	0,22	0,47	435,04	79,66	376,44	94,03	0,88	7,06	8,06	6,1	87,59	8,39	0,21	NA	0	2,74	23,12	1,02	8,37	1,42	0,1	0,31	0,56	507,87
382	35,12	85,52	10,97	0,56	0,64	1,41	113,69	5,39	65,88	51,02	0,59	1,44	2,44	86,03	58,93	67,11	3,39	32305,33	0	15,9	48,58	0,53	2,42	0,22	0,09	0,22	0,58	152,64	14,93	116,8	43,38	0,78	3,61	4,61	48,99	78,29	17,41	0,42	15422,8	0	20,32	76,99	22,38	56,02	10,59	0,26	0,33	1,04	172,73
383	19,52	19,67	7,09	57,06	117,9	183,65	132,16	41,34	0,68	45,31	0,01	0,01	1,01	30,54	0,78	2743,93	25,86	23322	0	4	29,3	17,43	18,61	6,58	4,91	10,05	15,05	137,4	44,86	8,73	44,3	0,06	0,07	1,07	28,23	6,36	305,79	35,57	22587,67	0	4,08	31,02	13,3	14,67	3,84	1,04	5,22	10,67	105,43
384	9,93	51,34	1,69	0,08	0,44	1,14	44,48	17,28	48,7	34,62	0,81	4,17	5,17	38,28	80,65	14,59	2,12	NA	0	4,81	66,52	-29,34	151,56	-3,6	0,02	0,33	0,77	44,66	16,16	52,23	23,54	1,19	-6,17	-5,17	20,05	119,36	-23,04	-2,63	NA	0	6,06	199,2	6,52	-130,47	1,35	0,03	0,47	0,82	75,64
385	0,41	0,85	17,92	0,01	0,01	0,01	15856,62	45,72	8043,07	0	0,51	1,05	2,05	0,41	51,31	0,86	0,49	NA	0	0	0	0,17	0,35	10,7	0,01	0,02	0,02	22569,36	91,58	11439,19	0	0,51	1,05	2,05	0,17	51,27	0,39	0,49	NA	0	0	0	0,72	1,45	60,65	0	0,02	0,02	30798,21
386	-0,87	-4,73	-0,3	1,22	1,22	1,22	124,02	0	100,13	0,48	0,82	4,44	5,44	0,11	81,63	-1,07	NA	NA	0	0,33	57,34	NA	NA	-0,05	NA	NA	NA	NA	NA	NA	NA	NA	NA	NA	NA	NA	NA	NA	NA	NA	0	0	4,71	49,95	1,95	0,6	0,63	0,63	151,12
387	48,59	59,31	10,92	4,86	6,01	8,09	81,81	11,09	9,7	20,49	0,14	0,17	1,22	113,11	18,06	399,37	29,16	20873,5	0	14,5	60,94	54,3	64,67	14,35	4,12	5,14	6,78	96,23	14,21	14,02	23,35	0,16	0,19	1,19	116,44	16,04	356,89	10695,64	34011	0	16,43	46,29	-1,77	-2,75	-0,47	0,44	1,3	2,31	96,61
388	0	0	NA	NA	NA	NA	NA	NA	NA	NA	0	0	1	0	0	NA	NA	NA	0	NA	NA	0	0	NA	NA	NA	NA	NA	NA	NA	NA	NA	NA	1	0	0	NA	NA	NA	0	NA	NA	0	0	NA	NA	NA	NA	NA
389	9,36	68,04	4,41	0,3	0,66	1,1	171,66	38,25	106,62	47,13	0,86	6,27	7,27	21,54	86,25	21,28	1,2	NA	0	5,74	44,4	3,73	27,86	2,03	0,23	0,62	0,93	198,38	55,61	124,65	44,41	0,87	6,46	7,46	16,4	86,6	9,1	0,84	NA	8,97	6,9	59,82	1,35	8,5	0,63	0,23	0,6	0,96	170,34
390	0,41	0,99	0,24	0,33	1,19	1,43	214,06	89,71	105,18	26,56	0,59	1,44	2,44	14,91	59,05	4,83	1,73	18466,2	0	8,53	80,85	-1,62	-3,58	-1,02	0,31	1,16	1,5	228,05	85,66	83,04	34,7	0,55	1,21	2,21	14,35	54,69	1,61	1,65	12916	7,8	10	92,5	0,04	0,1	0,03	0,2	0,97	1,34	289,39
391	0,01	0,02	0	0,39	0,49	0,68	129,49	8,86	86,96	16,59	0,69	2,26	3,26	18,93	69,37	37,25	0,6	NA	0	6,73	37,27	-0,03	-0,1	-0,01	0,78	0,92	1,01	139,2	12,5	92,74	8,73	0,69	2,22	3,22	13,85	68,91	32,52	1,05	NA	0	5,31	32,46	1,95	6,15	0,84	0,45	0,58	0,61	155,94
392	0,52	0,75	0,62	1,69	1,86	1,86	435,86	2,79	16,02	NA	0,3	0,43	1,43	26,79	30,05	43,18	1,03	NA	0	31,45	54,56	0,33	0,48	0,56	0,5	0,52	0,52	613,72	2,84	141,96	0	0,3	0,44	1,44	16,02	30,49	88,53	0,87	NA	0	26,45	34,47	0	0	NA	2,37	2,57	2,57	483,91
393	-25,16	-45,42	-58,65	1,65	1,7	2	848,69	17,48	374,49	115,62	0,45	0,81	1,81	-25,16	44,62	-33,43	5,41	NA	0	0	0	-65,4	-235,02	-104,48	1	1,25	1,39	581,51	103,66	415,07	58,49	0,72	2,59	3,59	-65,4	72,17	-66,73	NA	NA	0	0	0	7,24	25,47	15,69	1,22	1,23	1,39	791,13
394	0,06	0,09	0,01	0,82	2,5	2,56	85,86	51,84	30,86	1,76	0,37	0,58	1,58	26,56	36,73	13,55	9,71	NA	0	6,25	76,99	-0,92	-2,15	-0,26	0,7	0,9	0,9	102,48	11,57	57,82	0	0,57	1,35	2,35	23,94	57,37	30,54	0,93	NA	0	7	57,43	-4,14	-8,53	-1,44	0,9	1,18	1,21	126,75
395	1,54	4,77	0,88	0,44	1,25	1,48	206,66	111,73	137,72	32,95	0,68	2,09	3,09	2,73	67,67	2,28	NA	NA	0	0,67	29,82	-4,69	NA	-2,33	NA	0,89	1,1	180,64	121,11	162,84	34,51	0,91	NA	NA	-4,69	91,33	-5,13	NA	NA	0	0	0	25,3	79,03	16,54	0,82	1,39	1,47	238,52
396	8,56	82,07	11,44	0,03	0,69	0,74	486,76	285,96	431,22	20,44	0,9	8,59	9,59	8,56	89,57	9,55	0,31	NA	0	0	0	6,45	47,2	4,75	0	1,16	1,16	267,78	264,17	228,63	NA	0,86	6,31	7,31	6,45	86,33	7,48	NA	NA	0	0	0	0,9	10,76	3,68	0,01	0,97	0,97	1496,07
397	2,37	12,2	0,62	0,44	0,74	1,15	95,97	17,21	58,44	24,28	0,81	4,15	5,15	22,89	80,59	8,16	1,3	NA	0	5,41	63,94	5,01	25,6	1,2	0,45	0,73	1,15	86,87	15,43	56,26	23,98	0,8	4,11	5,11	24,38	80,43	10,35	1,38	NA	0	4,62	59,01	2,59	13,18	0,54	0,36	0,73	1,17	75,46
398	35,17	47,65	18,81	0,21	0,21	3,53	194,66	NA	49,76	167,62	0,26	0,35	1,35	67,65	26,2	137,93	8,85	NA	0	17,37	40,9	7,86	15,48	7,94	0,13	0,19	1,91	368,03	5,77	97,02	169,82	0,49	0,97	1,97	34,61	49,26	15,95	1,51	NA	0	27,05	63,14	2,48	4,82	0,95	0,13	0,13	1,73	139,32
399	20,53	70,22	6,42	0,63	0,91	0,91	113,83	21,42	77,7	0	0,71	2,42	3,42	37,26	70,76	34,61	0,78	NA	0	5,23	38,25	3,05	33,54	2,13	0,02	1,04	1,04	254,61	233,62	228	0	0,91	10	11	3,59	90,91	5,6	1,6	NA	0	0,38	8,72	13,42	48,1	3,88	0,3	1,24	1,24	105,46
400	5,7	25,69	80,45	1,68	2,38	2,51	5140,29	613,59	881,19	119,25	0,61	2,76	4,51	6,52	77,82	11,1	1,17	NA	0	11,68	27,38	-10,76	-59,87	-112,15	0,91	1,79	1,97	3793,76	546,12	621,15	115,68	0,62	3,46	5,56	-9,66	82,03	-8,06	0,94	NA	0	11,47	20,86	-2,19	-12,45	-19,99	0,87	1,69	1,95	3326,01
401	5,24	8,23	5,05	0,88	2,9	2,9	351,25	241,85	119,65	NA	0,36	0,57	1,57	5,24	36,38	14,39	NA	NA	0	0	0	3,51	3,68	11,29	7,87	59,62	59,62	1170,46	1004,81	19,42	NA	0,04	0,05	1,05	3,51	4,48	78,35	NA	NA	0	0	0	1,06	1,16	4,19	1,33	12,59	12,59	1436,51
402	0,49	0,59	0,18	0,82	1,56	5,71	134,09	15,39	20,81	87,47	0,16	0,19	1,19	1,79	15,69	78,69	8,31	NA	0	0,48	9,56	-9,67	-11,69	-3,83	0,66	1,46	5,28	144,35	19,84	15,93	95,84	0,17	0,21	1,21	-9,13	17,33	4,67	10,32	NA	6,17	0,21	68,01	-1,87	-2,08	-1,15	1,19	2,76	8,92	224,93
403	-8,46	-8,46	NA	NA	NA	NA	NA	NA	NA	NA	NA	NA	1	-8,46	0	NA	NA	NA	0	NA	0	41,33	43,33	89,67	NA	NA	NA	789,73	0	0	0	0,05	0,05	1,05	41,33	4,61	896,67	NA	NA	0	0	0	12,19	12,44	58,83	NA	NA	NA	1762,04
404	19,77	36,24	10,67	0,26	0,62	1,92	196,48	31,28	86,06	113,53	0,45	0,83	1,83	36,23	45,44	62,15	3,79	NA	0	8,88	32,45	31,23	91,33	16,46	0,19	0,42	1,31	191,91	28,79	122,52	111	0,66	1,92	2,92	45,35	65,81	60,51	2,33	NA	0	7,44	23,46	25,33	92,47	16,03	0,24	0,51	1,31	230,94
405	3,81	5,78	1,65	0,79	1,9	2,96	157,24	58,44	52,31	55,8	0,34	0,51	1,51	39,26	33,98	16,05	NA	12334	0	15,31	81,86	-7,49	-11,08	-2,94	0,77	2,02	3,12	142,94	56,22	45,02	49,9	0,32	0,48	1,48	32,8	32,39	-23,14	NA	8831	0	15,82	114,23	1,28	1,76	0,63	1,65	2,38	3,7	179,77
406	-43,75	-467,01	-27460	0,03	0,26	0,28	65898	47112	204768	4234	0,91	9,67	10,67	-43,75	90,63	-21,91	0,13	NA	0	0	0	-53,53	113,22	-44,15	0,1	0,27	0,54	300,23	67,85	395,5	108,05	1,33	-2,82	-2,12	-17,23	147,28	-22,19	-1,97	NA	0	29,94	5066,34	7,15	-44,78	4,71	0,52	0,56	0,83	240,39
407	-23,89	52,63	-16,14	0,04	0,25	0,25	245,79	42,5	205,73	NA	1,45	-3,2	-2,2	-14,11	145,4	-2,67	0,2	NA	0	6,61	204,86	-8,69	51,65	-5,71	0,02	0,53	0,53	239,21	72,14	140,93	NA	1,17	-6,94	-5,94	1,7	116,83	10,58	0,6	NA	0	6,83	35,7	4,73	42,61	2,66	0,46	1,4	1,4	205,22
408	-3,54	116,3	-25,14	0,02	0,03	0,03	2581,33	17,57	2630,77	0	1,03	-33,81	-32,81	-3,54	103,05	1,8	-0,03	NA	0	0	0	-2,98	48,58	-13,01	0,02	0,05	0,05	1587,81	38,65	1666,77	0	1,06	-17,29	-16,29	-2,98	106,14	2,46	-0,06	NA	0	0	0	-9,11	61,45	-172,91	0,01	0,05	0,05	6926,45
409	0,32	17,42	0,28	0,6	0,85	1	319,72	45,91	150,76	28,01	0,98	53,57	54,57	11,05	98,17	4,41	1,01	NA	49,87	9,43	54,34	1,73	50,6	1,42	0,64	0,87	1	299,08	43,62	164,46	25,16	0,97	28,31	29,31	9,95	96,59	5,42	0,92	NA	37,67	6,76	45,02	2,71	69,54	1,75	0,13	0,57	0,73	235,49
410	0	0	0	0,01	0,11	0,99	234,16	9,01	67,45	86,99	0,68	2,1	3,11	30,99	67,84	9,87	0,99	NA	12,86	19,94	77,58	0	0	NA	0,04	0,19	1,06	335,97	29,22	92,67	167,6	0,73	2,67	3,67	24,63	72,73	6,88	1,07	NA	29,11	22,74	113,39	0	0	NA	0,1	0,5	0,96	403,96
411	15,75	54,24	94,23	1,3	1,34	1,43	2178,17	54,89	1505,73	136,55	0,71	2,44	3,44	15,75	70,97	22,19	NA	NA	0	0	0	26,47	56,17	39,28	1,36	1,91	1,91	540,05	154,79	279,1	0	0,53	1,12	2,12	26,47	52,86	50,08	NA	NA	0	0	0	18,54	36,83	26,42	1,26	2,03	2,03	520,03
412	2,13	-84,48	2,26	0,27	1,21	1,4	386,11	75	79,74	15,58	1,03	-40,59	-39,59	10,12	102,53	5,67	-0,04	NA	0	8,47	53,9	9,11	137,25	8,02	0,47	1,35	1,56	320,3	59,56	68,03	14,94	0,93	14,06	15,06	17,19	93,36	13,75	0,1	NA	0	7,11	34,26	8,66	95,2	7,3	0,45	1,51	1,71	307,53
413	-117,56	63,84	-42,84	0	0,08	0,23	132,66	27,54	368,44	56,69	2,84	-1,54	-0,54	-14,26	284,16	-18,59	-5,48	NA	0	37,65	125,63	-17,69	8,07	-7,23	0,02	0,2	0,25	148,72	82,32	461,42	21,01	3,19	-1,46	-0,46	58,11	319,3	-1,78	-9,93	NA	0	30,97	168,63	-15,14	5,11	-10,93	0,12	0,18	0,21	263,5
414	-104,74	160,89	-109,04	0,11	0,12	0,61	378,93	6,19	618,73	304,66	1,65	-2,54	-1,54	-61,12	165,1	-63,44	NA	NA	0	45,41	-77,16	-25,77	54,85	-40,52	0,05	0,14	0,68	572,39	73,18	832,02	457,01	1,47	-3,13	-2,13	-25,77	146,97	-17,53	NA	NA	0	0	0	35,58	877,92	44,93	0,47	0,64	1,05	460,9
415	4,46	11,08	1,51	0,12	1,4	1,77	123,59	76,63	59,76	22,26	0,6	1,49	2,49	4,59	59,78	15,03	3,77	NA	0	0,05	1	0,6	1,16	0,53	0,38	2,31	3,33	323,55	104,07	54,01	56,05	0,48	0,94	1,95	2,36	48,78	23,32	1,89	NA	0	1,57	9,51	1,19	2,25	0,72	0,64	2,29	2,68	220,12
416	-19,75	-137,85	-8,68	0,25	0,73	3,46	159,91	18,98	39,22	108,34	0,86	5,98	6,98	4,3	85,67	-20,37	7,79	NA	0	10,56	287,32	-2,87	-32,63	-1,88	0,23	0,71	1,93	238,34	46,49	97,81	121,07	0,91	10,36	11,36	16,75	91,19	-3,15	3,9	NA	0	12,85	105,95	2,54	21,07	1,46	0,07	0,72	1,66	209,37
417	1,51	5,89	0,39	-0,11	0,35	1	94,54	30,17	66,49	44,15	0,74	2,91	3,91	41,02	74,45	7,66	1,04	12752,71	0	10,26	68,89	-8,79	-137,43	-3,62	0,04	0,63	0,9	149,82	81,1	116,87	38,62	0,94	14,64	15,64	24,61	93,61	-8,06	0,43	15025,1	14,43	13,74	116,44	0,09	1,87	0,02	0,03	0,33	0,78	86,42
418	0,03	0,05	0,02	-1,32	0,01	7,38	285,98	42,73	32,17	240,53	0,31	0,44	1,44	22,34	30,51	10,27	6,37	NA	0	17,53	78,94	6,73	9,75	4,81	-0,48	0,74	6,27	259,81	41,53	33,85	189,63	0,31	0,45	1,45	25,34	30,95	26,4	6,09	NA	0	13,28	62,88	5,67	7,64	3,86	0,72	2,1	16,14	248,66
419	12,15	39,73	8,04	0,04	1,3	1,43	240,68	1,78	153,92	20,14	0,69	2,27	3,27	14,94	69,41	25,41	5,09	NA	0	1,84	11,44	10,21	27,45	4,61	-0,23	1,49	1,53	164,26	2,02	96,88	3,29	0,63	1,69	2,69	12,15	62,81	20,55	6,99	NA	0	0,88	8,52	16,83	66,88	5,04	-0,05	1,32	1,32	109,36
420	7,1	55,87	2,08	0,24	1,01	2,61	55,02	70,69	91,94	148,58	0,87	6,87	7,87	16,34	87,29	-15,71	-0,1	NA	0	2,7	22,53	9,74	58,64	3,03	0,04	0,62	1,85	113,19	54,61	93,31	115,95	0,83	5,02	6,02	20,02	83,39	-0,43	-0,31	NA	0	3,2	59,6	2,87	17,91	1,3	0,04	0,34	1,62	164,65
421	-1,17	-4,23	-10,5	0,07	0,17	0,24	3278,22	222,11	2347,22	165,68	0,72	2,63	3,63	0,03	72,43	-1,61	0,33	NA	0	10,8	-584,79	-9,37	-35,16	-60,35	0	0,05	0,09	2344,57	86,14	1700,09	71,53	0,73	2,75	3,75	-8,44	73,35	-2,69	0,29	NA	0	6,02	-51,44	2,95	43,66	79,97	0,02	0,03	0,17	9900,32
422	0	0	NA	NA	NA	NA	NA	NA	NA	NA	NA	NA	1	0	0	NA	NA	NA	0	NA	NA	0,25	0,26	0,21	74,96	74,96	74,96	303,83	NA	4,01	NA	0,01	0,01	1,01	0,25	1,33	18,89	NA	NA	0	0	0	-6,86	-6,99	-42,61	52,16	51,17	51,17	2268,29
423	0,18	11,78	0,28	0,08	1	1,02	564,74	509,55	549,99	7,25	0,98	64,43	65,43	0,57	98,47	0,18	NA	NA	0	0,6	81,54	2,1	7,21	0,06	0,76	1,33	1,41	9,68	3,89	6,79	0,53	0,71	2,44	3,44	7,37	70,91	2,96	NA	NA	0	0,14	66,77	2,97	5,91	0,33	1,49	1,97	2,01	41
424	0	0	NA	NA	NA	NA	NA	NA	NA	NA	0	0	1	0	0	NA	NA	NA	0	NA	NA	0,88	16,46	1,04	0,3	0,39	1,06	429,9	38,84	402,41	271,29	0,95	17,67	18,67	0,88	94,64	0,93	NA	NA	0	0	0	-0,13	-2,33	-0,09	0,54	0,56	1,06	255,99
425	0,09	0,13	0,31	0,97	1,04	1,04	1213,89	16,11	225,32	0	0,26	0,35	1,35	7,17	25,79	20,3	1,01	12893	0	23,62	45,61	-19,85	-37,02	-26,08	0,54	0,59	0,59	478,32	8,91	184,33	NA	0,46	0,86	1,87	-2,22	46,39	-20,99	0,79	4558,38	0	23,16	141,56	16,11	22,34	21,03	1,07	1,18	1,18	476,52
426	5,18	8,02	6,55	0,42	0,7	0,71	460,16	43,9	158,1	1,69	0,35	0,55	1,55	22,67	35,39	24,26	0,86	NA	0	22,1	62	1,95	2,62	4,99	0,01	0,64	0,65	934,1	135,05	213,89	2,61	0,26	0,35	1,35	16,33	25,82	19,03	0,9	NA	0	36,92	68,24	-15,59	-22,37	-88,49	0,11	0,48	0,48	2072,25
427	-3,14	21,72	-2,61	0,04	0,08	0,75	303,15	7,58	320,59	219,57	1,08	-7,48	-6,93	9,44	114,44	-1,34	-0,89	NA	0	10,47	118,85	-2,78	26,9	-2,75	0,05	0,06	0,81	359,81	6,28	376,31	285,36	1,07	-10,37	-9,67	7,85	110,34	-1,14	-1,22	NA	0	10,51	116,47	1,16	-16,83	0,86	0,06	0,08	0,9	268,74
428	0,41	2,34	0,12	0,3	1,21	1,21	83,42	78,91	86,52	0	0,83	4,78	5,78	0,41	82,69	0,49	NA	NA	0	0	0	1,34	7,79	0,34	0,4	0,76	0,76	92,81	27,46	76,02	0	0,83	4,83	5,83	6,05	82,85	16,28	0,47	NA	0	1,2	22,42	10,92	36,91	2,78	0,57	0,75	0,75	93,03
429	1,23	15,45	0,52	0,22	0,83	1,05	153,88	85,19	139,27	31,59	0,92	11,52	12,52	7	92,01	1,34	NA	NA	0	2,44	78,46	3,64	37,94	1,88	0,03	0,58	1,08	188,46	93,32	168,47	84,63	0,9	9,42	10,42	11,13	90,41	4,03	NA	NA	0	3,88	60,11	-20,37	129,99	-9,2	0,09	0,43	0,74	164,94
430	-28,68	52,75	-23,23	0,03	0,03	0,44	294,79	1,61	450,09	184,53	1,54	-2,84	-1,84	-28,31	154,38	-13,5	-1,69	NA	0	0,3	-2,07	-15,8	-267,44	-12,5	0,04	0,04	0,68	287,95	0	267,91	174,59	0,94	15,93	16,93	-15,8	94,09	-7,19	0,17	NA	0	0	0	-10,41	-676,02	-13,61	0,04	0,07	0,58	477,11
431	17,18	18,62	16,46	3,86	10,35	13,18	348,72	166,29	25,61	73,43	0,08	0,08	1,08	26,98	7,72	244,34	54,94	NA	0	9,38	28,9	13,16	13,79	14,07	9,94	17,48	22,11	389,16	130,58	17,33	81,44	0,05	0,05	1,05	22,08	4,55	322,41	NA	NA	0	9,54	32,99	10,41	10,89	15,95	4,69	12,8	17,24	559,01
432	3,99	15,7	0,53	0,71	1,02	1,32	47,92	10,26	18,26	9,9	0,7	2,76	3,93	33,35	74,59	9,58	6,47	NA	31	3,87	73,18	0,57	2,68	0,09	0,66	0,85	1,24	54,71	7,74	21,62	15,9	0,76	3,57	4,7	30,68	78,73	2,68	4,65	NA	34,16	4,53	73,73	4,15	16,99	0,64	0,61	0,83	1,26	55,95
433	15,39	37,39	6,05	0,6	0,84	1,25	142,99	19,97	47,68	34,42	0,59	1,43	2,43	18,81	58,84	41,14	1,56	NA	25,12	1,34	12,49	2,16	9,43	1,91	1,05	1,3	1,48	321,69	28,35	16,03	22,14	0,77	3,36	4,36	4,21	77,05	14,74	0,51	NA	31,88	1,81	13,68	2,53	9,81	2,89	1,14	1,31	1,9	415,83
434	1,57	5,33	0,77	0,37	0,75	1,01	177,61	18,96	25,35	13,73	0,71	2,39	3,39	15,28	70,52	15,04	1,01	21656,13	54,98	6,69	50,49	1,61	5,31	0,79	0,35	0,72	1,06	178,53	24,1	36,54	22,62	0,7	2,29	3,29	15,97	69,65	14,02	1,04	NA	48,58	7,04	52,37	1,55	4,29	0,83	0,1	0,27	0,62	196,69
435	2,03	10,34	0,89	0,23	1,09	1,25	159,52	107,28	125,22	21,51	0,8	4,1	5,1	34,1	80,41	2,68	NA	14932	0	14,06	90,29	0,72	3,91	0,39	0,27	1,02	1,24	194,93	117,55	155,25	33,57	0,82	4,41	5,41	29,8	81,53	0,89	NA	NA	0	15,57	93,98	0,14	0,66	0,08	0,53	1,1	1,3	217,08
436	4,39	4,85	0,9	20,79	29,16	36,34	51,63	0	2,03	14,79	0,1	0,11	1,11	4,39	9,63	45,54	NA	NA	0	0	0	31,71	40,15	7,05	2,54	4,99	6,12	80,9	32,01	13,08	14,92	0,21	0,27	1,27	39,42	21,02	150,83	NA	NA	0	1,71	16,27	0,24	0,8	0,16	1,46	3,06	3,29	238,33
437	1,19	12,49	7,28	0,04	0,04	0,04	2233,3	NA	553,76	NA	0,9	9,52	10,52	1,19	90,49	7,75	0,76	NA	0	0	0	0,85	7,8	7,73	0,04	0,04	0,04	3297,33	NA	871,15	NA	0,89	8,14	9,14	0,85	89,06	7,9	0,74	NA	0	0	0	0,95	7,59	8,36	0,1	0,1	0,1	3217,28
438	45,49	45,94	25,33	98,62	98,62	101,68	202,67	NA	1,97	6,11	0,01	0,01	1,01	52,72	0,98	4625	NA	NA	0	4,02	11,4	37,58	39,8	57,25	1988,92	1988,92	2036,72	554,49	NA	0,27	13,05	0,06	0,06	1,06	39,06	5,56	675,91	NA	NA	0	2,25	3,09	2,17	2,17	3,45	954,95	954,95	954,95	580,61
439	-4,12	-157,76	-1,3	0,14	0,65	0,81	114,88	56,38	94,37	18,05	0,97	37,27	38,27	9,81	97,39	0,26	0,13	NA	14,21	4,4	94,54	5,01	65,95	1,52	0,06	0,54	0,84	110,49	48,41	87,74	31,12	0,92	12,15	13,15	19,97	92,4	11,03	0,35	NA	11,93	4,54	66,29	0,05	0,49	0,01	0,08	0,65	0,85	77,52
440	0,98	10,4	0,43	0,23	0,32	1,02	159,18	10,61	122,89	87,82	0,91	9,56	10,56	21,24	90,53	9,58	1,16	17941,67	0	8,86	67,04	4,02	9,31	1,61	0,22	0,48	1,78	145,47	16,25	60,94	79,95	0,57	1,31	2,31	25,3	56,78	19,8	2,49	NA	0	8,5	66,3	2,9	5,05	1,71	0,01	0,41	2,37	215,58
441	-8,95	-9	NA	NA	NA	NA	NA	NA	NA	NA	0,01	0,01	1,01	-8,95	0,65	-1376,67	NA	NA	0	NA	0	-0,79	-0,79	NA	NA	NA	NA	NA	NA	NA	NA	0	0	1	-0,79	0	NA	NA	NA	0	NA	0	3,43	25,27	0,52	0,24	0,8	0,8	55,27
442	-0,7	-1,59	-266,06	0	0,04	0,04	138701,32	956,3	48724,08	0	0,56	1,28	2,28	-0,53	56,17	-1,04	0,55	NA	0	65,17	-39,43	0,02	0,04	5,64	0,01	0,07	0,07	118368,44	1103,55	29454,05	NA	0,56	1,28	2,28	0,2	56,08	0,23	0,66	NA	0	57,79	132,87	0,99	2,32	234,1	0,01	0,03	0,03	86352,33
443	15,4	57,57	2,21	0,29	0,61	1,2	52,18	10,66	33,75	20,35	0,73	2,74	3,74	25,83	73,25	31,52	1,26	NA	0	1,5	27,31	4,97	26,15	1,21	0,12	0,72	1,51	88,92	18,77	31,19	25,22	0,81	4,26	5,26	14	81	22,44	1,2	NA	22,72	2,21	26,86	1,36	7,43	0,32	0,07	0,42	1,21	87,05
444	-10,47	283,47	-5,64	0,07	0,64	0,89	196,23	98,09	186,39	48,09	1,04	-28,05	-27,07	14,67	103,69	-8,4	0,17	NA	0	13,55	151,06	1,2	103,36	0,34	0,02	0,66	0,88	104,49	51,62	80,18	18,1	0,99	85	86,05	31,35	98,84	6,94	0,67	NA	0	8,65	77,44	0,5	35,47	0,33	0,01	0,81	0,94	238,19
445	0,22	15,48	0,28	0,09	0,82	0,93	468,52	312,83	432,84	52,31	0,99	70,61	71,61	7,05	98,6	2,22	0,51	3777,67	0	8,8	82,19	0,4	22,36	0,42	0,04	0,77	0,93	380,45	253,17	350,14	58,69	0,98	54,39	55,39	5,6	98,19	2,43	0,51	NA	0	5,43	59,51	-1,25	-4,54	-4,62	0,01	0,29	0,52	1350,79
446	0,23	0,27	0,05	0,58	5,38	6,37	74,97	44,87	9,34	9,36	0,13	0,15	1,15	45,5	12,7	50,31	4,43	NA	0	9,32	80,92	-1,64	-2,1	-0,27	0,05	3,87	3,87	60,8	49,82	9,38	NA	0,22	0,28	1,28	57,28	21,81	26,58	4,84	NA	6,1	9,84	80,68	1	3,78	0,19	0	1,27	1,27	68,84
447	14,21	45,83	3,78	0,28	0,95	1,45	96,83	42,39	63,36	31,65	0,69	2,22	3,22	41,29	68,99	26,27	8,65	18596,75	0	7,2	53,04	18,47	48,64	4,58	0,21	0,92	1,47	90,29	38,69	55,06	30,82	0,62	1,63	2,63	46,14	62,03	42,02	4,16	NA	0	6,86	47,54	12,58	24,33	3,45	0,17	1	1,73	100
448	1,08	32,33	0,81	0,01	0,28	0,59	271,99	65,92	142,78	76,22	0,92	27,66	29,92	12,05	96,66	6,44	0,08	NA	38,38	8,2	59,62	0,62	16,17	0,46	0,01	0,25	0,56	267,37	62,3	137,78	77,33	0,96	24,84	25,9	12,19	96,14	6,62	0,09	NA	42,74	8,49	53,36	0,01	0,39	0,01	0,22	0,57	0,86	198,89
449	36,35	42,58	13,95	6,84	6,84	6,84	139,65	0	20,2	0	0,15	0,17	1,17	117,54	14,62	248,55	NA	NA	0	31,15	64,4	50,31	60,82	29,75	4,58	4,58	5,79	215,27	0	36,8	45,02	0,17	0,21	1,21	78,23	17,28	291,09	NA	NA	0	16,51	31,01	35,35	43,24	12,08	4,95	4,95	5,48	124,76
450	-33,49	-33,9	-11,17	82,28	82,28	82,28	121,39	0	1,46	0	0,01	0,01	1,01	-33,49	1,22	-2755,74	NA	NA	0	0	0	-76,92	130,26	-1450,92	0,12	0,17	0,63	6865,77	572,92	10789,48	5031,34	1,59	-2,69	-1,69	-55,34	159,05	-48,36	NA	NA	0	407	-45,01	-18,56	45,27	-13,76	0,01	0,34	0,71	270,71
451	-17,62	26,24	-5,92	0	0,31	0,38	122,29	62,33	193,9	14,32	1,67	-2,49	-1,49	-10,39	167,17	6,2	-1,86	16036,67	6,81	2,43	30,27	12,76	-23,63	3,62	0,11	0,32	0,37	103,17	30,19	143,77	7,27	1,54	-2,85	-1,85	23,13	154,01	30,13	-0,87	30806,25	0	2,94	17,04	7,31	224,88	2,01	0,02	0,33	0,46	100,5
452	35,65	38,91	42,76	4,89	11,96	11,96	436,53	255,08	36,1	NA	0,08	0,09	1,09	35,65	8,36	426,41	NA	NA	0	0	0	8,55	8,67	52,04	43,59	69,91	69,91	2216,49	825,29	31,35	NA	0,01	0,01	1,01	8,55	1,43	597,53	NA	NA	0	0	0	-94,28	171,76	-884,25	0,04	0,07	0,07	3423,17
453	4,24	44,39	6,57	0,53	0,56	0,8	563,77	18,51	504,31	122,65	0,9	9,47	10,47	17,85	90,45	8,46	0,35	NA	0	21,08	58,23	1,13	13,4	2,84	0,4	0,47	0,78	911,53	62,68	825,34	254,54	0,92	10,83	11,83	12,44	91,55	1,24	0,29	NA	0	28,32	32,44	1,29	1,29	3,88	NA	NA	NA	1093,7
454	0,4	0,97	0,79	0,02	0,91	0,97	712,42	113,24	126,98	7,08	0,58	1,41	2,41	7,97	58,44	9,06	0,99	NA	28,79	14,8	54,97	2,42	5,01	4,16	0,03	1,12	1,13	625,75	101,64	93,73	1,44	0,52	1,07	2,07	13,53	51,72	14,24	1,02	NA	25,44	19,11	54,71	0,08	0,16	0,11	0,01	0,51	0,52	531,54
455	8,44	37,5	5,03	0,29	1,47	1,5	217,18	110,22	95,77	3,13	0,77	3,44	4,45	30,17	77,5	29,31	1,08	NA	0,05	12,97	44	5,32	26,3	3,61	0,05	1,18	1,24	246,7	90,11	79,17	4,51	0,8	3,94	4,94	21,2	79,76	23,09	0,94	NA	0,06	10,76	42,23	0,43	2,47	0,4	0,06	1,03	1,16	338,07
456	32,28	34,34	25,84	53,91	68,18	68,18	291,4	48,12	3,37	0	0,06	0,06	1,06	88,85	6,01	639,78	5,14	13912	0	45,29	56,74	13,29	15,53	9,63	4,88	9,95	9,97	263,62	111,56	22,01	0,57	0,14	0,17	1,17	89,28	14,43	140,47	6,21	12838,33	0	55,03	72,78	-29,86	-38,02	NA	4,1	6,33	6,33	NA
457	0	NA	NA	0,06	0,54	0,73	125,84	57,1	122,1	22,53	1	NA	NA	29,61	100	4,17	0	19561,14	0	10,24	85,6	0,99	NA	0,32	0,02	0,54	0,75	118,29	57,59	115,74	24,69	1	NA	NA	32,51	100	5,38	0	NA	0	10,24	87,65	4,29	75,38	2,18	0,03	0,65	0,86	185,35
458	-1,18	-1,18	NA	NA	NA	NA	NA	NA	NA	NA	0,01	0,01	1,01	-1,18	0,53	-220	NA	NA	0	NA	0	-1,19	-1,2	NA	NA	NA	NA	NA	NA	NA	NA	0,01	0,01	1,01	-1,19	0,54	-220	NA	NA	0	NA	0	16,6	17,21	77,76	32,83	32,83	32,83	1709,86
459	-4,86	19,61	-1,43	0,1	0,46	0,73	107,02	46,65	130,88	36,23	1,25	-5,03	-4,03	46,44	124,8	-2,24	-2,58	NA	0	15,08	103,86	19,46	645,63	6,41	0,25	0,65	0,99	119,86	44,75	113,51	39,48	0,97	32,17	33,17	43,23	96,99	21,48	0,6	NA	0	7,83	52,38	11,02	80,18	3,85	0,25	0,76	1,13	127,71
460	16,44	19,76	19,4	1,16	3,42	5,6	429,75	160,93	71,29	157,64	0,17	0,2	1,2	18,37	16,81	114,38	14,94	NA	0	2,29	7,96	10,5	11,88	12,03	2,39	5,08	8,33	417,17	127,94	47,51	156,74	0,12	0,13	1,13	12,36	11,6	115,17	24,66	NA	0	2,13	10,08	7,69	9,25	11,08	1,27	2,89	4,47	525,73
461	-31,8	-36,91	-9,73	5,67	5,67	5,67	111,41	0	15,26	0	0,14	0,16	1,16	-31,8	13,85	-74,53	4,01	NA	0	0	0	-9,58	-11,33	-5,82	6,49	6,49	6,49	221,04	NA	33,7	NA	0,15	0,18	1,18	-9,58	15,42	-62,16	NA	NA	0	0	0	7,61	7,61	2,58	NA	NA	NA	123,56
462	7,7	13,32	8,28	0,45	2,25	2,25	391,41	292,53	163,2	NA	0,42	0,73	1,73	7,7	42,22	36,56	11,93	NA	0	0	0	9,73	27,64	4,77	0,05	0,89	0,89	178,45	96,5	114,15	NA	0,65	1,84	2,84	9,73	64,81	38,21	0,84	NA	0	0	0	-3,44	-17,09	-3,51	0,01	1,08	1,08	373,02
463	-2,58	-2,67	NA	28,77	28,77	28,77	NA	NA	NA	NA	0,03	0,04	1,04	-2,58	3,48	-74,09	NA	NA	0	NA	0	-0,45	-0,47	NA	30,94	30,94	30,94	NA	NA	NA	NA	0,03	0,03	1,03	-0,45	3,23	-14,04	NA	NA	0	NA	NA	8,95	9,36	53,49	22,96	22,96	22,96	2180,86
464	15,78	-34,44	5,76	0	0,39	0,62	132,87	74,47	191,44	44,65	1,46	-3,18	-2,18	34,98	145,83	12,91	-5	NA	0	7,01	50,3	31,85	-158,16	8,12	0,01	0,47	0,78	92,74	50,9	110,12	34,46	1,2	-5,97	-4,97	53,81	120,14	29,24	-3,06	NA	0	5,59	35,77	28,29	325,51	4,27	0,02	0,75	1,07	55,14
465	10,93	14,93	10,43	0,06	0,66	2,34	347,47	50,24	84,28	143,6	0,27	0,37	1,37	27,64	26,81	45,66	1,76	NA	0	15,95	52	2,1	3,33	2,35	0,17	1,1	4,19	408,15	41,87	30,04	152,06	0,37	0,59	1,59	19,75	37,06	14,94	1,76	NA	23,92	19,79	66,88	-1,71	-2,67	-2	0,38	0,6	3,09	425,78
466	0,35	8,11	0,14	0,08	0,79	1	149,33	100,48	141,18	28,7	0,96	22,4	23,4	14,15	95,73	0,98	0,91	9142	0	5,66	93,61	24	89,85	7,76	0,32	0,96	1,16	117,77	54,46	85,25	17,13	0,73	2,74	3,74	37,27	73,29	33,33	1,74	NA	0	4,3	31,02	8,03	18,25	3,22	0,21	0,72	1,05	146,57
467	3,57	54,05	1,29	0,06	0,62	1,26	130,88	33,76	45,11	39,37	0,93	14,12	15,12	22,87	93,39	6,91	1,3	NA	20,29	6,94	62,34	1,36	32,33	0,47	0,25	0,75	1,21	124,88	34,59	64,15	32,9	0,96	22,79	23,79	19,64	95,8	9,09	1,39	NA	7,99	6,27	58,75	1,45	33,15	0,5	0,08	0,73	1,19	126,67
468	18,1	34,62	9,22	0,16	0,85	1,09	185,4	58,59	46,27	19,85	0,48	0,91	1,91	26,25	47,73	36,61	1,07	NA	20,98	4,15	25,95	14,43	22,26	6,66	0,74	2,4	3,25	168,06	39,19	12,96	20,23	0,35	0,54	1,54	26,41	35,15	50,25	1,58	NA	25,69	5,53	35,4	5,48	8,26	3,61	1,24	2,61	3,21	240,26
469	3,11	3,94	13,78	3,22	3,44	3,45	1614,34	73,32	338,35	4,34	0,21	0,27	1,27	7,28	21,21	90,24	2,93	NA	0	18,49	-42,51	7,48	10,34	31,26	2,73	2,94	2,95	1522,34	88,08	417,2	4,89	0,28	0,38	1,38	15,79	27,74	86,55	3,99	NA	0	34,77	-16,33	1,49	2,28	7,22	3,25	3,47	3,48	1767,23
470	-1,25	93,03	-1,28	0,1	0,95	1	372,81	311,23	368,71	19,57	1,01	-75,42	-74,72	39,52	101,34	-1,23	NA	4446,33	0	41,75	111,43	30,76	119,57	7,52	0,94	1,03	1,39	89,03	5,83	63,1	23,01	0,72	2,81	3,89	171,96	74,28	42,58	NA	5618	0	34,54	81,23	60,69	81,22	22,29	2,71	3,53	4,47	134,06
471	3,11	15,36	2,46	0,73	1,39	1,39	288,26	62,52	94,62	NA	0,78	3,86	4,94	19,94	79,77	43,39	1,27	NA	0	13,33	28,24	-1,49	-6,04	-0,65	0,54	1,58	1,6	157,45	49,1	47,42	1,39	0,74	2,99	4,05	27,34	75,28	29,73	1,41	NA	0	12,47	36,81	-4,34	-19,34	-1,64	0,55	1,39	1,4	137,88
472	5,77	10,54	1,69	0,12	0,51	1,13	106,91	12,82	31,85	20,13	0,45	0,83	1,83	45,95	45,24	24,2	0,99	NA	3,43	11,8	77,62	4,17	7,66	1,24	0,33	0,68	1,27	108,45	12,05	33,88	20,43	0,45	0,83	1,83	44,67	45,5	20,02	1,07	NA	2,7	12,07	80,44	5,12	9,42	1,66	0,25	0,71	1,21	118,52
473	2,07	3,4	1,72	1,34	1,37	3,46	290,74	2,04	85,71	182,3	0,39	0,65	1,65	2,07	39,23	5,27	NA	NA	0	0	0	9,26	14,47	5,21	0,23	0,29	2,76	204,85	3,77	72,95	183,04	0,36	0,56	1,56	9,26	36,01	25,73	NA	NA	0	0	0	16,93	31,14	6,13	0,04	0,08	2,18	132,22
474	-0,49	-0,52	-9,07	NA	NA	NA	6740,67	505,12	NA	NA	0,05	0,05	1,05	-0,49	5,01	97,92	1,08	NA	0	0	0	0	-0,01	-0,09	NA	NA	NA	6740,55	864,84	0	0	0,05	0,05	1,05	0	5,02	107,52	1,15	NA	0	0	0	-2,22	-2,4	-41,15	NA	NA	NA	6758,9
475	21,78	142,12	9,58	0,43	1,5	1,53	160,08	92,22	86,54	3,11	0,85	5,53	6,53	21,78	84,68	40,97	2,89	NA	0	0	0	0,85	-111,45	0,31	0,22	0,84	1,3	130,33	58,88	95,1	43,74	1,01	-131,72	-130,72	0,85	100,76	2,92	2,69	NA	0	0	0	0,42	-65,43	0,11	0,24	1,21	1,41	96,59
476	12,13	35,93	6,55	0,29	0,71	1,67	196,62	29,08	57,62	67,53	0,66	1,96	2,96	32,92	66,24	23,22	1,57	NA	34,94	11,23	52,16	8,5	21,43	5	0,14	0,48	1,1	214,2	40,39	60,33	76,13	0,6	1,52	2,52	29,46	60,34	20,84	1,07	NA	28,45	12,33	57,82	6,15	13,07	3,51	0,07	0,36	1,21	208,15
477	29,49	91	21,32	0,18	0,52	1,44	263,09	59,32	172,04	160,01	0,68	2,09	3,09	38,64	67,59	44,66	40,05	NA	0,02	6,61	19,28	3,57	10,24	3,84	0,13	0,42	1,45	391,66	72,17	247,65	259,38	0,65	1,87	2,87	13,08	65,12	6,61	10,98	NA	0,02	10,23	60,25	-21,84	156,62	-22,84	0,05	0,17	0,77	381,75
478	21,82	92,4	33,83	0,03	0,94	1,31	564,4	358,19	394,65	146,42	0,76	3,24	4,24	30,44	76,39	41,38	4,05	NA	0	13,37	-75,26	-13,79	478,97	-12	0,26	0,53	0,95	316,85	83,83	321,31	137,35	1,03	-35,73	-34,73	-10,02	102,88	-10,06	-1,04	NA	0	3,28	-34,63	8,66	121,03	4,94	0,08	0,25	0,51	208,24
479	11,5	-116,65	4	0,18	0,7	0,91	126,78	71,26	136,05	28,1	1,1	-11,15	-10,15	45,46	109,86	10,89	-5,7	NA	0	11,83	75,97	6,81	-87,39	1,88	0,16	0,56	0,92	100,57	42,27	105,64	38,64	1,08	-13,83	-12,83	45,19	107,79	6,96	-4,01	NA	0	10,6	86,01	5,02	-122,29	1,45	0,26	0,6	0,96	105,63
480	3,35	8,57	1,73	0,17	0,46	1,6	187,4	32,67	112,71	130,31	0,61	1,55	2,55	30,35	60,86	10,1	18,07	NA	0	13,9	85,59	1,38	3,46	0,69	0,2	0,42	1,65	181,57	24,55	108,06	134	0,6	1,51	2,51	21,86	60,18	4,67	57,02	NA	0	10,22	79,79	0,29	0,64	0,19	0,19	0,61	1,76	238,12
481	-0,09	-0,33	-0,08	0,07	0,29	1,25	307,97	47,52	213,18	206,56	0,72	2,63	3,65	12,04	72,63	6,93	2,63	10746,24	0	10,26	68,03	0,11	0,43	0,09	0,06	0,33	1,22	305,88	59,97	219,03	195,76	0,75	2,99	3,99	12,44	74,94	5,18	2,49	13203,72	0	10,36	61,71	-1,59	-6,43	-1,17	0,14	0,37	1,16	268,65
482	13,7	24,01	8,83	0,04	0,58	0,98	234,66	52,23	20,36	39,66	0,43	0,75	1,75	37,73	42,96	49,15	1,01	NA	33,01	15,5	47,89	-0,53	-0,88	-0,47	0,02	0,69	1,18	324,38	82,46	19,29	59,99	0,4	0,66	1,66	27,11	39,71	17,2	1,14	NA	32,01	24,63	73,63	-11,71	-20,55	-13,41	0,02	0,86	1,33	417,93
483	1,53	41,31	0,52	0,15	0,35	0,45	122,41	23,61	115,78	11,8	0,96	25,94	26,94	19,4	96,29	18,73	0,07	NA	0	6,01	48,08	3,84	52,04	1,26	0,02	0,53	0,65	119,41	55,37	86,47	13,13	0,93	12,56	13,56	23,54	92,62	18,51	0,19	NA	18,19	6,46	50,12	0,69	8,04	0,25	0,07	0,62	0,77	131,94
484	-18,04	-340,72	-1,65	0,1	0,58	0,93	33,24	13,61	18,79	10,5	0,94	17,7	18,88	254,68	94,7	-9,69	0,4	NA	30,5	24,9	101,28	4,92	61,84	0,61	0,41	0,86	1,04	45,37	9,97	14,5	4,08	0,92	11,56	12,56	191,61	92,04	27,43	0,98	NA	23,9	23,27	87,31	3,07	68,68	0,54	0,45	0,68	0,96	64,7
485	10,19	38,45	7,96	0,18	1,15	1,15	284,37	198,78	175,8	NA	0,73	2,76	3,77	10,24	73,5	18,61	1,9	NA	10,57	0,04	0,29	10,89	39,7	9,18	0,1	1,22	1,22	306,87	245,46	195,86	0,2	0,73	2,65	3,65	16,04	72,57	19,79	2,58	NA	7,79	4,35	20,91	26,65	55,66	15,63	0,25	1,81	1,82	214,11
486	12,4	76,08	4,04	0,49	0,85	1,19	118,52	35,06	96,93	33,74	0,84	5,13	6,13	42,89	83,7	19,01	156,71	NA	0	9,93	59,4	13,37	76,11	4,11	0,48	0,81	1,22	111,77	30,05	90,04	37,29	0,82	4,69	5,69	48,29	82,43	16,37	NA	NA	0	10,72	63,59	10,53	70,89	3,25	0,42	0,81	1,19	112,52
487	-0,59	-3,82	-2,13	0,01	0,1	0,23	1314,68	79,24	890,29	117,78	0,85	5,49	6,49	5,38	84,59	-0,7	0,18	NA	0	21,57	81,78	-9,45	-143,3	-31,05	0,03	0,18	0,39	1195,72	79,87	518,65	111,74	0,93	14,16	15,16	-2,89	93,4	-10,12	0,49	NA	0	21,54	-1479,68	0,29	1,95	1,11	0,08	0,38	0,65	1416,71
488	-0,06	-0,18	-0,76	1,92	2,26	2,26	4341,64	78,94	217,52	NA	0,66	1,9	2,9	-0,06	65,56	6,75	1,06	NA	58,88	0	0	4,59	11,64	274,64	1,45	1,66	1,66	21797,56	429,05	1028,98	0	0,61	1,54	2,54	4,59	60,62	14,99	1,07	NA	55,15	0	0	5,1	11,12	259,66	1,79	2,44	2,44	18572,15
489	5,37	9,93	2,85	0,04	0,18	1,14	193,13	11,33	48,51	78,47	0,46	0,85	1,85	20,45	45,92	14,69	1,12	NA	19,35	8	58,58	4,58	7,7	2,61	0,08	0,25	1,22	207,14	13,25	48,5	81,4	0,41	0,68	1,68	18,1	40,51	14,62	1,18	NA	16,61	7,69	58,5	0,45	0,74	0,27	0,06	0,21	1,23	222,17
490	25,28	84,31	7,1	0,03	0,89	1,3	102,26	1,07	70	29,74	0,7	2,33	3,34	45,07	70,02	41,2	3,13	NA	0	5,56	39,72	27,75	86,34	7,43	0,13	0,96	1,41	97,5	0,83	64,23	28,89	0,68	2,11	3,11	47,69	67,86	45,04	5,27	NA	0	5,34	39,13	27,75	120,61	7,43	0,18	0,78	1,17	97,77
491	1,7	7,27	5,55	1,26	1,26	1,31	1186,34	0	895,99	42	0,77	3,27	4,27	18,31	76,57	2,23	NA	NA	0	54,13	87,86	5,79	7,97	3,7	1,91	3,5	3,8	232,91	96,26	60,69	18,27	0,27	0,38	1,38	65,12	27,35	21,16	NA	NA	0	37,96	88,66	45,7	54,45	50,88	0,1	5,2	6,48	406,32
492	19,76	93,2	3,64	0,21	0,82	1,15	67,07	31,67	51,79	17,32	0,79	3,71	4,72	39,45	78,8	32,71	2,32	35845,86	0	3,63	39,73	13,96	93,55	4,16	0,31	0,89	1,07	108,6	52,71	90,63	16,64	0,85	5,7	6,7	30,34	85,08	20,11	1,65	32812,5	0	4,89	47,39	10,14	42,83	3,31	0,49	1,1	1,25	119,12
493	57,35	76,23	22,51	2,97	4,36	4,36	142,87	39,84	28,72	0	0,25	0,33	1,33	101,39	24,76	244,05	7,06	NA	4,09	17,28	30,14	20,67	63,2	19,98	0,25	1,31	1,32	351,78	203,42	190,51	0,05	0,67	2,05	3,06	49,41	67,29	39,1	1,63	NA	12,23	27,77	47,41	31,76	80,65	23,94	1,07	1,51	1,51	275,05
494	0,8	20,43	0,18	0,08	0,7	1,06	80,88	47,34	75,49	27,03	0,96	24,39	25,4	37,04	96,06	0,84	NA	16226,17	0	8,05	82,81	7	77,79	2,24	0,07	0,84	1,11	116,44	80,13	103,42	27,93	0,91	10,1	11,11	30,13	91	7,85	24,75	15138,67	0	7,4	88,77	0,09	4,48	0,03	0,04	0,72	1,03	125,81
495	0,33	1,65	0,24	0,02	0,03	1,24	262,28	2,08	177,83	247,82	0,8	4,02	5,02	17,95	80,08	1,9	6,19	NA	9,27	12,7	79,92	0,23	1,27	0,18	0,02	0,03	1,22	277,31	1,68	189,25	265,84	0,82	4,54	5,54	17,82	81,94	2,35	12,36	NA	11,55	13,4	77,27	0,31	1,82	0,25	0,01	0,02	1,21	291,44
496	51,7	76,84	51,91	1,39	1,74	3,05	365,46	42,23	118,24	156,95	0,33	0,49	1,49	58,06	32,71	165,91	NA	NA	0	6,39	9,67	25,13	65,82	33,05	0,33	0,54	1,63	478,77	58,7	290,31	321,15	0,61	1,61	2,62	33,72	61,82	40,99	NA	NA	0	11,3	21,57	-5,06	-32,09	-5,94	0,36	0,67	1,19	428,27
497	-27,91	39,47	-13,76	0,12	0,15	0,3	179,44	8,7	290,95	46,65	1,66	-2,35	-1,41	11,59	170,72	-6,24	-1,42	NA	0	19,47	100,03	1,73	-2,95	0,84	0,23	0,24	0,44	177,41	2,78	268,9	53,37	1,55	-2,65	-1,71	40,36	158,61	9,09	-1,91	NA	0	18,83	68,54	8,29	-18,71	4,02	0,24	0,33	0,49	177,1
498	31,07	36,24	10,83	1,54	1,76	7,11	126,9	3,9	17,54	95,05	0,14	0,17	1,17	59,52	14,25	218,02	NA	50806,33	0	9,92	41,42	16,62	19,87	7,28	1,08	1,46	9,11	159,42	5,72	14,96	116,03	0,16	0,2	1,2	32,14	16,36	106,24	6,94	18390,4	0	6,8	45,42	10,16	11,94	5,17	2,22	2,36	8,87	185,79
499	17,36	19,02	22,15	3,46	4,33	4,33	464,55	33,47	38,45	0,04	0,09	0,1	1,1	51,79	8,74	206,45	1,43	45001	0	43,95	60,08	-1,97	-2,5	-3,58	0,72	1,58	1,58	662,51	118,86	137,48	0,08	0,21	0,27	1,27	20,85	21,38	-9,21	1,18	NA	0	41,53	97,31	4	5,1	8,41	0,87	1,72	1,72	766,66
500	0	0	NA	0,29	0,29	0,29	NA	NA	NA	NA	0,83	5	6	0	83,33	0	0,22	NA	0	NA	NA	-122,22	-122,22	-13,75	NA	NA	NA	40,95	NA	NA	NA	NA	NA	1	-122,22	0	NA	NA	NA	0	0	0	-0,04	-0,04	-0,03	NA	NA	NA	205,22
501	10,07	22,07	18,11	0,12	0,21	0,33	654,7	29,12	317,59	36,34	0,54	1,19	2,19	29,35	54,37	27,87	0,59	NA	0,6	34,67	81,45	13,24	23,77	26,49	0,15	0,27	0,38	728,11	33,47	286,31	33,34	0,44	0,79	1,79	26,52	44,29	40,42	0,71	NA	0	26,55	62,01	6,79	10,59	13,56	0,25	0,43	0,54	728,82
502	43,27	-185,03	13,43	0,24	0,48	0,71	112,95	30,44	124,63	29,37	1,23	-5,28	-4,28	59,08	123,39	42,41	-0,6	NA	0	4,91	18	14,18	-128,76	4,82	0,07	0,36	0,59	123,84	31,13	106,04	24,68	1,11	-10,08	-9,08	32,35	111,01	24,28	0,26	18275	0	6,18	25,01	29,23	131,07	13,16	0,25	0,74	1,14	164,35
503	6,15	27,37	2,27	0,26	0,6	1,32	134,17	34,62	100,83	72,65	0,78	3,45	4,45	25,14	77,51	8,32	NA	NA	0	7	68	8,19	28,31	2,76	0,14	0,54	1,26	122,58	33,56	84,45	61,82	0,71	2,46	3,46	25,57	71,06	17,13	2,43	NA	0	5,85	53,44	0,05	0,12	0,02	0,09	0,52	1,48	119,88
504	21,38	42,52	14,31	3,14	3,68	3,8	243,52	33,15	61,47	7,71	0,5	0,99	1,99	33,36	49,71	45,81	24,16	NA	16,95	8,01	29,39	-23,69	-181,29	-19,89	1,23	1,37	1,68	305,69	24,43	171,45	53,94	0,87	6,65	7,65	-8,28	86,94	-27,24	6,59	NA	17,88	12,93	-268,34	-75,03	-106,96	-70,09	2,87	3,38	4,64	340,99
505	-10,66	-61,49	-1,35	0,08	0,08	1,1	46,24	0	37,37	38,35	0,83	4,77	5,77	56,26	82,67	-7,77	1,84	3562,67	0	8,5	107,78	-19,52	-2094,12	-2,18	0,01	0,01	0,93	40,69	0	39,29	36,71	0,99	106,26	107,26	60,13	99,07	-15,91	0,3	3155,67	0	8,9	122,74	-4,06	131,92	-0,33	0,17	0,17	0,97	30,05
506	0,62	0,79	0,22	0,78	2,1	2,3	130,84	10,85	25,84	5,25	0,22	0,29	1,29	21,35	22,2	2,78	1,44	7936,75	0	7,45	90,35	-26,58	-33,8	-9,59	0,34	1,57	2,02	131,41	10,29	29,73	13,81	0,21	0,27	1,27	-5,62	21,36	-124,42	1,4	-1763	0	7,56	-430,99	-36,06	-44,47	-12,86	0,07	1,56	2,83	130,17
507	12,05	12,4	50,9	33,7	35,31	35,31	418,06	69,36	42,96	0	0,03	0,03	1,03	12,05	2,83	426,51	NA	NA	0	0	0	37,74	41,9	41,81	9,56	10,12	10,12	403,22	21,9	39,33	NA	0,1	0,11	1,11	37,74	9,94	382,62	NA	NA	0	0	0	15,03	16,09	23,27	13,56	15,18	15,18	564,94
508	4,59	12,91	4,77	0,34	1,56	1,56	205,72	291,47	240,53	0	0,64	1,81	2,81	54,85	64,44	7,12	NA	NA	0	52,22	88,6	0,9	12,27	0,47	0,27	0,7	1,12	189,26	58,54	136,91	57,64	0,93	12,69	13,69	98,67	92,69	0,97	1,48	NA	19,29	50,84	99,46	1,85	19,88	1,02	0,22	0,41	0,9	200,96
509	14,6	57,47	4,35	0,48	0,5	1,06	108,45	1,65	79,59	44,95	0,75	2,94	3,94	26,44	74,59	28,99	1,21	NA	0	3,53	31,14	2,04	11,67	0,66	0,44	0,48	0,99	116,85	4,29	95,27	49,38	0,83	4,71	5,71	18,61	82,5	13,2	0,99	NA	0	5,32	54,54	2,76	4,18	1,24	0,17	0,19	2,97	164,28
510	0,05	13,13	0,23	NA	NA	NA	1590,41	33,43	0	0	1	253,13	254,39	0,05	99,5	6,12	0	NA	0	0	0	-0,01	-3,17	-0,05	0,07	0,12	0,12	1473,16	76,41	1440,59	NA	1	270,42	271,42	-0,01	99,63	5,85	0	NA	0	0	0	0,25	52,44	1,85	0	0,02	0,02	2644,45
511	31,97	37,96	21,97	3,34	5,48	5,48	250,1	83,78	39,03	NA	0,16	0,19	1,19	112,71	15,78	202,64	NA	3078,2	0	55,47	66,66	-31,82	-73,03	-15,94	0,7	1,25	1,25	182,37	56,18	101,78	NA	0,56	1,3	2,3	146,57	56,43	-56,39	NA	2631,8	0	89,38	119,38	32,02	43,47	7,44	0,99	2,17	2,17	84,84
512	-158,52	-552,74	-56,66	0,58	1,39	1,39	100,09	73,91	91,78	NA	0,71	2,49	3,49	-158,52	71,32	-222,26	NA	NA	0	0	0	48,36	67,96	3,88	3,06	4,01	4,11	29,23	6,56	6,91	0,67	0,29	0,41	1,41	48,36	28,84	167,7	NA	NA	0	0	0	33,66	41,45	3,88	5,04	6,49	6,49	42,1
513	-0,43	-0,97	-0,13	0,39	0,99	1,43	110,57	35,02	58,79	26,07	0,55	1,25	2,27	40,01	55,87	4,57	3,44	NA	0	12,28	126,67	16,24	30,55	5,12	0,1	1,66	2,06	114,7	78,2	50,28	20,4	0,46	0,86	1,88	52,6	46,84	40,66	6,39	10034,71	0	11,46	118,25	6,82	10,74	2,05	0,39	1,11	1,62	109,41
514	16,18	88,58	3,11	0,05	0,97	1,18	69,98	51,19	55,47	12,03	0,82	4,47	5,47	48,92	81,73	19,8	3,57	NA	0	6,29	60,82	16,59	43,24	2,89	0,16	1,27	1,61	63,35	36,02	32,54	11,22	0,62	1,61	2,61	56,25	61,64	32,49	2,82	NA	7,75	6,9	61,99	-32,86	172,03	-4,15	0,17	0,54	0,77	46,09
515	0,62	1,06	0,77	0,24	0,64	0,75	454,78	39,18	97,86	11,31	0,42	0,72	1,72	6,31	41,88	10,57	0,86	NA	13,47	7,11	42,71	2,58	4,27	3,17	0,15	0,4	0,48	447,18	33,63	135,2	11,58	0,4	0,65	1,65	8,67	39,55	18,06	0,81	NA	8,74	7,47	40,85	4,37	10,89	6,69	0,13	0,38	0,45	558,6
516	-4,47	-100,1	NA	0,49	0,57	0,57	NA	NA	NA	NA	0,96	21,38	22,38	-4,47	95,53	-3,72	0,1	NA	0	NA	0	-0,17	-15,04	-0,08	0,24	0,27	0,41	172,84	5,01	169,01	22,65	0,99	87,7	88,7	1,64	98,87	5,76	0,02	6558,33	0	0,86	22,21	2,77	77,43	0,57	0,41	0,55	0,62	74,83
517	-3,99	19,72	-1,34	0,22	0,48	0,87	122,05	29,59	114,81	45,98	1,2	-5,94	-4,94	11,92	120,24	0,71	-0,92	NA	0	5,33	78,43	1,43	-8,95	0,43	0,08	0,52	0,88	109,17	46,41	106,16	38,49	1,16	-7,24	-6,24	17,31	116,02	2,97	-1,26	NA	0	4,76	76,45	1,95	-10,45	0,54	0,03	0,43	0,72	100,12
518	5,85	77,07	1,55	0,34	0,88	1,1	96,58	42,52	79,37	18,41	0,92	12,17	13,17	27	92,4	7,58	0,95	17742,14	0	5,61	71,42	3,86	67,47	1,13	0,32	0,92	1,11	106,34	52,65	87,47	16,79	0,94	16,48	17,48	30,37	94,28	5,39	2,13	26317,4	0	7,74	79,05	7,34	74,94	1,65	0,08	0,89	1,14	82,1
519	2,56	11,52	4,1	0,18	0,21	0,65	581,8	15,49	446,1	198,85	0,78	3,49	4,49	6,92	77,75	9,61	0,45	NA	0	6,96	32,78	-0,91	-4,34	-1,6	0,15	0,22	0,57	640,86	35,43	499,67	175,11	0,79	3,79	4,79	3,5	79,13	5,22	0,38	NA	0	7,76	46,22	1,27	7,61	2,42	0,01	0,06	0,25	696,23
520	0,95	4,42	0,59	0,13	0,85	1,23	182,07	82,8	116,35	45,68	0,78	3,64	4,64	22,69	78,43	16,05	1,36	NA	0	13,37	56,51	7,58	30,28	3,08	0,21	1,12	1,29	148,01	84,06	91,91	15,42	0,75	3	4	44,44	74,98	22,66	1,98	NA	0	14,99	61,69	6,69	21,59	2,63	0,52	1,31	1,41	143,48
521	11,61	62,72	2,77	0,12	0,72	1,05	86,72	40,7	66,79	22,66	0,81	4,39	5,4	54,04	81,49	23,34	1,16	NA	0	10,11	63	8,12	51,06	1,8	0,12	0,7	1,04	80,82	39,01	64,28	21,93	0,84	5,29	6,29	63,07	84,1	14,16	1,09	NA	0	12,2	77,28	4,82	35,43	1,09	0,18	0,62	1,04	82,31
522	-60,55	273,18	-14,99	0,34	0,82	0,82	90,1	52,33	108,86	0	1,22	-5,51	-4,51	3,96	122,17	-49,57	NA	NA	0	15,97	1402,34	-39,98	58,41	-15,01	0,2	0,59	0,59	136,63	89,43	227,63	NA	1,68	-2,46	-1,46	23,9	168,45	-23,74	NA	NA	0	23,98	228,67	18,33	-4404,55	9,89	0,55	1	1	196,86
523	24,76	75,05	10,61	0,17	0,28	1,32	156,05	11,28	103,09	108,01	0,67	2,03	3,03	38,51	67,01	45,51	3,36	48226,5	0	5,9	26,26	22,85	74,7	10,15	0,11	0,21	1,31	161,58	10,93	110,46	123,52	0,69	2,27	3,27	37,05	69,4	35,7	4,19	NA	0	6,3	29,88	9,21	60,1	5,4	0,09	0,19	1,02	214,15
524	11,58	35,86	4,7	0,17	-0,27	-0,21	147,76	-44,16	17,68	5,95	0,68	2,09	3,1	95,69	67,7	79,69	0,29	21629,33	55,55	34,14	52,57	25,78	68,04	14,45	0,24	0,43	0,47	204,07	23,64	21,31	5,31	0,62	1,64	2,64	77,72	62,11	102,22	0,54	24669,33	51,52	29,12	42,32	27,8	62,4	10,56	0,1	0,63	0,69	138,64
525	2,47	13,35	1,24	0,09	0,36	0,36	182,29	34,65	125,68	NA	0,81	4,4	5,4	27,45	81,48	19,55	0,41	NA	0	12,51	51,48	5,25	24,18	3,08	0,25	0,67	0,67	213,42	60,24	142,96	NA	0,78	3,61	4,61	32,32	78,3	21,97	0,59	NA	0	15,87	55,72	4,27	16,75	3,16	0,59	0,91	0,91	270,55
526	9,92	16,56	1,28	1,77	1,79	2,59	47,07	0,28	17,61	14,26	0,4	0,67	1,67	88,13	40,07	24,77	NA	7210,5	0	10,11	83,55	0,64	1,54	0,13	0,18	0,18	1,76	75,91	0,01	41,93	67,15	0,59	1,42	2,42	52,05	58,6	1,08	NA	6151	0	10,72	94,67	0,67	NA	0,18	NA	NA	NA	98,89
527	1,87	64,93	14,29	0,44	0,49	0,49	2781,39	35,45	642,09	0,02	0,97	33,73	34,73	3,13	97,12	5,28	0,86	NA	0	9,61	-21,66	-1,62	-135,22	-35,02	0,02	0,08	0,08	7871,39	135,68	2076,2	2,28	0,99	82,51	83,51	-0,45	98,8	-1,21	0,75	NA	0	25,27	3342,74	-0,21	-23,29	-17,17	0,09	0,23	0,37	29478,05
528	-50,98	36	-6,1	0,39	0,42	0,42	43,58	2,6	101,66	0	2,42	-1,71	-0,71	84,03	241,63	-21,1	NA	NA	0	16,16	189,62	-66,75	38,85	-14,57	0,35	0,36	0,36	79,44	3,05	211,54	0	2,72	-1,58	-0,58	34,24	271,81	-24,56	NA	NA	0	22,04	244,67	-27	8,92	NA	0,25	0,25	0,25	NA
529	61,44	95,78	27,58	1,75	2,33	2,64	163,41	33,71	57,95	18,09	0,36	0,56	1,56	67,41	35,85	176,36	11,9	NA	0	2,68	8,35	-41,21	-81,93	-52,89	0,2	0,78	0,85	467,24	134,26	51,44	14,75	0,5	0,99	1,99	-35,54	49,7	-69,54	0,87	-28061	38,45	7,27	-29,59	-14,38	-67,06	-13,18	0,07	0,42	0,47	334,47
530	1,61	1,71	0,63	15,55	18,74	18,74	143,63	24,23	7,58	NA	0,05	0,06	1,06	1,61	6,09	30,1	NA	NA	0	0	0	0,12	0,24	0,04	0,65	2,13	2,13	130,94	90,06	60,92	NA	0,47	0,89	1,89	0,12	47,04	0,26	NA	NA	0	0	0	1,49	1,54	1,14	0,01	28,4	28,4	279,07
531	17,59	21,77	10,84	4,65	7,46	7,46	224,32	83,14	29,64	NA	0,19	0,24	1,24	37,77	19,18	91,72	NA	1843,5	0	12,44	62,03	27,6	41,92	17,98	1,72	2,32	2,32	237,06	43,74	73,11	NA	0,31	0,47	1,52	53,04	34,15	117,64	2,4	5700	0	16,57	35,63	2,78	3,84	1,52	2,11	3,14	3,14	199,58
532	13,75	98,55	6,25	0,17	0,18	0,37	165,35	1,53	36,84	22,16	0,86	6,17	7,17	37,01	86,05	44,85	0,39	12424,5	48,87	10,56	35,91	-11,22	-266,7	-4,61	0,03	0,05	0,17	149,59	2,01	42,23	16,83	0,96	22,78	23,78	18,4	95,79	25,66	0,14	10683,25	58,93	12,17	48,1	-3,05	-12,42	-0,83	0,18	0,24	0,3	98,97
533	1,01	85,15	0,42	0,14	0,54	0,93	152	57,76	145,02	57,18	0,99	83,48	84,58	29,65	98,82	4,01	0,14	NA	0	11,96	89,45	0,18	13,04	0,06	0,16	0,49	0,94	122,41	38,93	117,23	53,92	0,99	72,74	73,81	38	98,65	3,23	0,19	NA	0	12,72	91,68	1,25	51,81	0,44	0,17	0,6	0,99	129,54
534	24,01	48,07	3,75	0,68	1,13	1,97	56,81	12,75	28,13	23,88	0,5	1	2	112,8	50,06	62,08	NA	NA	0	13,86	70,36	-3,41	-7,42	-0,68	0,82	0,91	1,95	72,28	3,23	36,32	38,39	0,54	1,18	2,18	90,95	54,14	-6,29	NA	NA	0	18,74	97,77	-2,47	-12,2	-1,08	0,28	0,29	0,75	159,44
535	31,14	56,74	17,14	1,35	2,24	2,24	200,29	78,29	88,44	0	0,45	0,82	1,82	113,39	45,12	69,03	NA	NA	0	45,25	66,97	20,57	32,73	12,91	2,04	2,83	2,83	228,53	63,12	79,73	NA	0,37	0,59	1,59	94,99	37,16	55,35	NA	NA	0	46,73	73,38	7,48	12,73	5,97	1,17	1,64	1,64	291,37
536	0,02	0,02	0,11	NA	NA	NA	1877,99	0	0	0	0	0	1	0,02	0	NA	1,03	NA	0	0	0	4,17	84,04	1,97	0,05	0,92	1,02	171,82	138,94	82,84	16,52	0,95	19,15	20,15	15,23	95,04	5,15	1,36	NA	45,78	5,22	55,53	3,84	50,52	2,01	0,08	0,65	0,92	191,53
537	15,79	26,51	6,21	0,53	3,78	4,82	143,05	52,76	10,25	17,08	0,4	0,68	1,68	34,05	40,42	52,04	2,01	26779,39	32,74	7,18	50,6	20,15	30,92	6,97	0,54	3,6	4,52	125,85	43,61	6,77	13,24	0,35	0,53	1,53	36,25	34,82	72,57	1,87	25592,05	28,91	5,56	42,99	15,27	27,51	5,81	0,41	1,65	2,1	138,92
538	1,71	3,4	1,36	0	1,16	2,04	288,99	152,65	135,66	120,87	0,5	0,99	1,99	1,71	49,7	6,52	16,45	NA	0	0	0	2,37	3,35	1,86	0,56	1,44	3,24	285,42	66,46	82,02	150,07	0,29	0,41	1,41	2,37	29,06	19,41	12,6	NA	0	0	0	0,43	0,5	0,33	1,36	2,69	6,81	283,04
539	-11,15	316,3	-10,88	0,26	0,45	0,96	355,13	70,01	363,22	187,37	1,04	-29,36	-28,36	-7,22	103,53	-10,77	NA	NA	0	3,84	-62,67	3,21	126,86	2,81	0,13	0,35	0,93	318,9	65,15	307,18	181,77	0,97	38,51	39,51	9,52	97,47	3,86	0,32	NA	0	5,53	54,84	-4,91	175,79	-4,56	0,19	0,26	0,91	338,75
540	1,95	2,46	1,27	3,28	3,46	4,15	236,51	8,65	48,65	34,22	0,21	0,26	1,26	35,47	20,8	21,24	5,82	NA	0	21,78	83,97	1,97	2,51	1,46	3,77	3,8	4,09	270,22	2,07	56,86	16,48	0,21	0,27	1,27	37,51	21,27	10,68	6,04	NA	0	26,38	90,59	1,61	1,76	1,32	7,42	7,55	9,25	299,22
541	-1,88	-1,89	NA	184,55	184,97	184,97	NA	NA	NA	NA	0,01	0,01	1,01	-1,88	0,54	-348,48	NA	NA	0	NA	0	-0,51	-0,51	NA	NA	NA	NA	NA	NA	NA	NA	NA	NA	1	-0,51	0	NA	NA	NA	0	NA	NA	-3,8	-3,8	NA	NA	NA	NA	NA
542	-5,36	-5,73	-4,06	110	110	110	144,79	0	2,48	0	0,01	0,01	1,07	-5,36	6,54	-589,13	NA	NA	0	0	0	-0,57	-0,62	-0,21	282,89	282,89	282,89	134,73	NA	0,47	NA	0	0	1,08	-0,57	7,7	-161,11	NA	NA	0	0	0	25,71	42,57	9,68	2,47	2,5	2,51	137,49
543	23,93	82,26	9,71	0,1	0,78	1,41	147,64	70,18	103,5	66,61	0,71	2,44	3,44	33,34	70,91	33,75	NA	NA	0	3,82	23,73	16,89	35,24	4,19	0,05	1,08	1,92	90,23	47,89	46,38	39,59	0,52	1,09	2,09	31,01	52,05	32,46	NA	NA	0	3,5	39,47	34,97	56,11	10,55	0,26	1,12	1,91	110,1
544	4,78	16,19	2,05	0,19	1,28	1,4	156,16	114,33	104,91	13,21	0,7	2,38	3,38	28,91	70,46	14,14	6,63	NA	0	10,35	62,78	15,59	33,29	5,9	0,42	1,57	1,87	137,72	82,67	71,59	21,39	0,53	1,13	2,13	47,13	53,16	36,74	33,12	NA	0	11,93	54,51	10,64	16,22	4,49	0,48	2,51	3,01	154,06
545	1,09	2,59	0,5	0,04	1,62	1,85	167,95	129,38	57,38	19,42	0,58	1,38	2,38	17,11	58,05	3,15	6,47	NA	14,91	7,39	93,9	0,74	1,63	0,37	0,06	1,81	2,11	179,34	141	35,2	24,64	0,55	1,2	2,2	16,78	54,59	2,22	14,34	NA	25,59	7,9	90,5	0,94	2,22	0,58	0,07	1,69	1,98	226,3
546	0,54	37,42	0,45	0,03	0,3	0,46	298,44	49,9	185,08	29,71	0,99	67,69	68,69	8,25	98,54	4,68	0,51	28587	0	6,31	51,92	3,19	79,56	2,44	0,02	0,21	0,3	278,32	47,34	252,58	22,9	0,96	23,9	24,91	10,05	95,99	7,85	0,06	29346,8	0	5,24	41,59	1,11	21,11	0,99	0,01	0,17	0,27	323,53
547	22,66	22,66	28,95	NA	NA	NA	465,06	0	0	0	0	0	1	22,66	0	NA	NA	NA	0	0	0	-14,25	-90,11	-69,71	0,08	0,08	0,08	1780,39	NA	1482,35	NA	0,84	5,32	6,32	-14,25	84,19	19,09	0,17	NA	0	0	0	-0,61	-3,02	-1,03	0,2	0,2	0,2	615,01
548	22,65	31,33	6,11	1,11	2,61	3,69	98,15	NA	25,88	28,44	0,28	0,38	1,38	42,45	27,68	86,26	59,39	26932	0	5,34	38,84	14,76	18,77	4,5	1,76	3,54	4,87	111,11	40,13	22,52	30,34	0,21	0,27	1,27	35	21,38	74,07	NA	NA	0	6,18	48,76	8,89	11,23	3,32	2,2	3,65	4,81	136,56
549	2,25	-23,76	1,02	0,17	0,63	0,85	165,35	81,09	134,08	39,6	1,09	-11,58	-10,58	30,12	109,45	4,64	-1,24	NA	26,52	12,66	74,32	4,86	-101,1	2,48	0,18	0,62	0,91	185,33	84,55	142,33	56,04	1,05	-21,8	-20,8	34,52	104,81	7,51	-0,97	NA	26,99	15,1	66,99	7,21	-190,13	3,79	0,15	0,7	0,95	191,94
550	18,2	-39,15	11,5	2,12	2,19	5,7	229,98	3	39,68	141,15	1,46	-3,15	-2,15	18,2	146,5	19,78	NA	NA	125,29	0	0	19,73	-94,93	18,65	1,2	1,51	3,18	343,94	31,79	103,14	174,79	1,21	-5,81	-4,81	19,73	120,79	16,34	NA	NA	88,4	0	0	45,01	133,42	34,11	2,65	2,76	3,47	276,61
551	0,03	0,04	0,14	0,01	0,15	0,15	1800,32	74,96	532,28	NA	0,3	0,43	1,43	0,03	29,91	39,45	0,8	NA	0	0	0	0	0	NA	0,12	0,12	0,12	1834,59	NA	184,69	NA	0,1	0,11	1,12	0	10,45	177,67	0,96	NA	0	0	0	-1,66	-1,97	-9,89	0,25	0,39	0,39	2167,4
552	78,59	91,37	38,15	7,06	7,2	7,2	176,67	3,38	24,26	0	0,14	0,16	1,16	84,86	13,98	562,06	NA	NA	0	3,04	6,5	81,71	82,47	33,84	81,75	107,55	107,55	150,74	35,76	1,39	NA	0,01	0,01	1,01	95,89	0,93	8787,47	NA	NA	0	5,87	12,79	-1,34	-2,43	-28,83	1,09	2,24	2,24	7842,63
553	50,99	66,48	14,76	2,79	3,61	3,62	105,4	14,12	17,24	0,09	0,23	0,3	1,3	86,93	23,3	338,53	2,11	NA	0	10,41	26,62	-72,56	-89,56	-18,33	2,62	4,14	4,15	91,94	24,98	16,4	0,15	0,19	0,23	1,23	-28,84	18,98	-88,08	3,52	NA	0	11,04	138,46	-14,69	-17,66	-4,83	6,36	6,4	6,42	119,94
554	-14,42	-18,34	NA	4,67	4,67	4,67	NA	NA	NA	NA	0,21	0,27	1,27	-14,42	21,4	-67,39	NA	NA	0	NA	0	-0,71	-4,66	-2,57	0,23	0,71	0,71	1318,15	535,37	1104,89	NA	0,85	5,56	6,56	-0,71	84,75	-0,84	NA	NA	0	0	0	1,01	12,06	1,61	0,1	1,06	1,06	582,33
555	-1,51	8,36	-0,87	0,01	0,27	0,83	209,5	60,1	224,75	134,67	1,18	-6,52	-5,53	19,41	118,08	2,76	-2,9	21861,4	7,13	12,04	75,15	12,8	-76,09	4,5	0,23	0,6	0,6	127,89	45,8	122,4	0,47	1,17	-6,93	-5,94	47,59	116,82	71,72	0,04	NA	16,2	12,22	28,32	2,78	-85,45	1,39	0,04	1,05	1,05	182,64
556	-6,44	-7,14	-5,48	6,09	8,53	12,6	309,77	59,19	24,22	99,95	0,1	0,11	1,11	-0,08	9,88	-65,38	NA	NA	0	5,41	352,35	-8,34	-10,23	-6,74	3,61	4,57	5,99	294,05	46,4	48,42	69,72	0,18	0,23	1,23	0,13	18,47	-45,2	NA	NA	0	6,84	157,29	0,31	0,32	0,63	184,59	185,88	226,1	738,53
557	0,32	0,32	3,81	1255	1255	1255	1422,33	NA	3,43	NA	0	0	1	0,32	0,08	400	NA	NA	0	0	0	56,51	89,63	23,82	4,96	5,72	5,87	153,45	2,83	20,18	3,21	0,37	0,59	1,59	90,13	36,95	171,85	4,14	14368	0	14,18	29,92	9,11	12,36	3,81	2,34	4,01	4,4	152,63
558	18,58	32,96	2,64	0,77	0,98	2	51,69	3,38	21,14	21,85	0,44	0,77	1,77	68,7	43,64	50,76	3,43	NA	0	7,12	64,52	12,46	24,4	1,68	0,81	1,04	1,79	49,12	4,05	22,58	17,1	0,49	0,96	1,96	65,69	48,93	34,07	3,33	NA	0	7,18	72,32	11,79	24,22	1,57	0,38	0,6	1,74	48,67
559	3,57	17,24	1,6	0,48	0,73	0,78	162,93	31,44	123,33	5,26	0,79	3,83	4,83	45,57	79,3	9,51	0,53	NA	0	18,8	75,1	2,74	11,79	1,13	0,48	0,8	0,88	149,83	34,59	107,58	8,62	0,76	3,28	4,3	52,95	76,73	8,91	0,68	NA	0	20,67	82,49	-9,06	-82,17	-4,46	0,47	0,66	0,85	179,62
560	32,42	41,12	19,82	2,85	2,98	3,09	222,56	5,13	31,19	4,4	0,21	0,26	1,27	46,24	21,15	186,68	1,88	NA	4,29	8,45	26,42	NA	24,17	8,35	3,07	3,24	3,42	NA	4,79	28,18	5,31	NA	0,29	0	NA	NA	122,83	2,04	NA	NA	18,79	83,04	17,75	26,16	10,4	0,25	1,73	1,8	213,77
561	34,46	38,64	41,78	10,29	10,29	10,29	322,52	NA	42,43	NA	0,11	0,12	1,12	36,66	10,81	318,62	NA	NA	0	2,67	4,61	3,53	4,18	1,98	11,45	13,76	13,76	204,83	34,03	14,72	NA	0,11	0,13	1,19	53,81	15,66	31,78	NA	NA	0	28,29	85,72	-0,26	-0,27	-0,69	129,3	130,23	130,23	958,5
562	9,13	10,91	25,33	1,1	3,14	3,14	1009,34	114,07	55,92	NA	0,16	0,19	1,19	10,89	16,25	103,28	1,16	83226,5	7,88	4,88	8,9	1,45	1,73	4,77	0,3	0,91	0,91	1201,26	103,19	123,44	0	0,16	0,2	1,2	3,76	16,47	58,89	1	NA	3,88	7,63	17,6	-1,28	-1,47	-4,52	0,31	1,7	1,7	1290,64
563	-11,99	-85,92	-1,52	0,19	0,8	1,17	46,11	22,82	37,77	14,23	0,86	6,16	7,16	72,38	86,04	-4,66	6,11	NA	0	10,69	119,85	1,81	10,57	0,23	0,11	0,98	1,25	45,89	30,91	35,55	10,03	0,83	4,84	5,84	67,61	82,87	3,62	11,39	NA	0	8,3	99,56	2,98	18,6	0,61	0,02	0,85	1,22	74,04
564	2,54	-62,93	0,6	0,08	0,1	0,75	85,44	1,81	81,92	53,77	1,04	-25,76	-24,76	46,42	104,04	9,95	-0,14	NA	0	10,3	86,62	-3,36	58,95	-1,29	0,17	0,2	2,06	139,2	1,79	48,15	90,88	1,06	-18,54	-17,54	24,1	105,7	6,16	-0,2	NA	0	10,5	82,24	3,06	-206,03	1,08	0,52	0,58	1,97	128,7
565	9,93	26,56	6,06	0,15	0,99	1,6	221,92	107,2	127,84	79,63	0,63	1,67	2,67	23,92	62,59	12,23	6,11	NA	2,42	8,52	110,05	1,56	3,55	0,88	-0,13	0,82	1,71	204,54	103,66	108,54	97,92	0,56	1,27	2,27	17,6	56	6,51	5,67	NA	0,08	9,01	65,03	1,01	2,08	0,65	0	0,71	1,99	235,31
566	-31,55	-83,55	-291,79	NA	0	NA	1951,48	NA	2072,31	NA	0,62	1,65	2,65	-31,55	62,24	2,85	0,38	NA	0	0	0	-20,17	-55,33	-55,11	NA	0	NA	994,59	NA	625,09	NA	0,64	1,74	2,74	-20,17	63,55	46,92	0,36	NA	0	0	0	-41,7	-133,6	-62,9	0	0	0	550,59
567	-40,54	-48,81	-3,71	0,42	2,44	6,06	33,29	10,96	5,43	19,93	0,17	0,2	1,2	100,48	16,94	-239,32	NA	NA	0	12,9	138,35	-106,65	-981,98	-8,18	0,19	0,19	1,13	27,91	NA	24,48	23,36	0,89	8,21	9,21	87,9	89,14	-119,65	NA	NA	0	14,92	216,44	8,79	50,07	0,7	0,25	0,25	1,22	28,91
568	0,79	6,35	0,52	0,07	0,44	1,12	237,4	72,77	197,93	136,75	0,87	6,98	7,98	24,36	87,48	7,92	2,73	NA	0	15,37	85,02	0,77	6,3	0,44	0,07	0,43	1,04	206,54	62,54	175,55	109,48	0,88	7,15	8,15	20,71	87,72	3,51	1,36	NA	0	11,31	83,29	1,6	12,36	1,04	0,07	0,46	1,21	237,48
569	-12,59	-12,59	NA	NA	NA	NA	NA	NA	NA	NA	0	0	1	-12,59	0	NA	NA	NA	0	NA	0	0	0	NA	NA	NA	NA	NA	NA	NA	NA	0	0	1	0	0	NA	NA	NA	0	NA	NA	0	0	NA	NA	NA	NA	NA
570	27,72	74,11	17,62	0,9	1,89	2,14	231,34	105,34	106,89	27,32	0,63	1,67	2,67	30,91	62,59	44,29	NA	NA	0	2,03	9,77	45,23	65,16	28,79	2	2,88	3,27	231,66	61,26	69,95	27,79	0,31	0,44	1,44	47,29	30,58	147,9	NA	NA	0	1,31	3,52	27,39	31,33	25,21	5,66	7,01	7,95	335,96
571	35,97	55,76	30,05	10,35	10,35	10,35	304,09	0	29,05	0	0,1	0,15	1,55	35,97	35,5	372,4	NA	NA	0	0	0	17,95	25,92	15,29	15,7	15,7	15,7	309,95	0	19,53	0	0,06	0,09	1,44	17,95	30,73	281,8	NA	NA	0	0	0	27,75	37,84	41,04	9,39	9,39	9,39	539,8
572	9,53	19,43	5,95	0,04	0,32	2,09	227,1	23,51	62,62	147,13	0,51	1,04	2,04	15,29	50,96	31,86	2,7	NA	8,61	3,59	21,73	7,92	15,02	4,91	0,02	0,27	1,81	225,82	21,14	67,85	136,86	0,47	0,9	1,9	13,3	47,27	30,4	2,09	12088	8,84	3,34	22,41	4,96	8,68	2,82	0	0,29	2,49	207,35
573	-2,89	-75,08	-2,72	0,05	0,71	1,52	341,64	84,79	127,32	104,45	0,86	22,38	25,95	5,76	96,15	13,86	1,22	13240	0	8,12	34,9	-4,92	679,81	-6,29	0,14	0,51	1,23	465,52	72,61	196,38	143,58	0,92	-127,38	-138,14	7,87	100,72	12,63	1,03	12873	0	16,36	48,74	-4,58	-485,26	-6,23	0,28	0,62	1,44	496,52
574	5,62	37,59	1,79	0,24	1,12	1,18	116,04	86,19	97,46	5,67	0,85	5,68	6,69	7,14	85,05	6,62	NA	NA	0	0,48	17,18	5,15	25,85	1,74	0,33	1,24	1,25	123,25	88,25	97,45	1,26	0,8	4,01	5,02	5,68	80,08	6,44	NA	NA	0	0,18	8,23	5,66	27,12	1,81	0,23	1,1	1,11	116,84
575	-0,66	-2,5	-0,7	0,12	0,38	0,51	384,63	41,58	160,02	21,84	0,74	2,79	3,79	5,84	73,64	6,93	0,74	NA	22,3	6,87	48,1	0,47	1,85	0,52	0,27	0,51	0,65	399,45	42,54	176,45	25,25	0,74	2,92	3,92	8,5	74,46	10,35	0,78	NA	18,71	8,81	50,44	-2,09	-8,54	-2,18	0,32	0,52	0,66	381,69
576	2,72	63,33	10,82	0,05	0,12	0,12	1446,49	53,62	765,11	0	0,96	22,25	23,25	2,72	95,7	6,55	0,5	NA	0	0	0	4,75	79,16	21,12	0,04	0,1	0,1	1619,36	75,36	1241,8	NA	0,94	15,67	16,68	4,75	94	9,1	0,24	NA	0	0	0	-1,58	-246,69	-35,63	0,01	0,06	0,06	8237,11
577	0,73	1,57	0,37	0,06	0,89	1,57	185,84	49,79	80,64	61,2	0,53	1,14	2,14	16,34	53,18	13,89	2,16	NA	8,6	7,97	71,44	0,07	0,16	0,04	0,03	0,59	1,38	193,67	27,96	74,43	69,07	0,54	1,19	2,2	19,19	54,47	12,24	1,45	NA	14,75	10,17	78,17	1,36	2,91	0,76	0,04	0,42	1,35	204,12
578	3,8	34,82	1,08	0	1,1	1,12	103,62	99,35	47,73	2,05	0,89	8,16	9,16	9,91	89,08	9,52	13,12	NA	41,88	1,74	35,49	1,62	10,25	0,35	0	1,19	1,19	77,85	76,72	30,94	0,01	0,84	5,34	6,34	11,93	84,23	3,27	NA	NA	43,3	2,21	56,66	0,43	2,81	0,1	0,07	1,09	1,09	81,27
579	18,25	22,62	11,8	3,5	5	7,06	235,37	43,63	29,09	60,6	0,19	0,24	1,24	38,92	19,32	128,7	8,06	36894,5	0	13,37	40,07	15,37	17,39	9,69	4,69	7,05	10,85	229,44	45,82	19,35	74,36	0,12	0,13	1,13	43,35	11,63	197,66	13,92	44942	0	17,64	49,2	14,11	18,48	8,97	0,45	3,62	6,05	232,06
580	6,24	-59,62	1,38	0,05	0,67	0,94	80,61	52,66	84,68	22,78	1,1	-10,53	-9,56	43,52	110,46	6,06	NA	NA	0	8,26	79,14	0,64	-6,61	0,15	0,23	0,65	0,94	85,22	37,73	89,21	26,54	1,1	-11,3	-10,32	35,21	109,69	0,6	NA	NA	0	8,09	84,61	3,97	-94,5	1,05	0,15	0,63	0,96	96,77
581	4,15	8,94	3,06	1,48	2,21	2,21	268,12	56,55	42,75	0	0,54	1,15	2,15	27,74	53,55	21,63	2,02	NA	13,18	17,37	79,97	13,35	22,99	9,56	1,39	1,68	1,81	260,63	7,51	87,3	14,5	0,42	0,72	1,72	41,87	41,94	48,87	2,5	NA	8,07	20,42	49,9	12,74	17,42	10,5	3,13	3,83	4,13	300,88
582	-16,12	-275,88	-7,29	0,02	0,4	0,83	164,58	56,2	150,96	65,4	0,94	16,11	17,11	18	94,16	-14,4	0,26	NA	0	15,43	126,38	-1,01	-19,2	-0,41	0,02	0,46	0,8	148,51	58,27	135,91	47,57	0,95	18,05	19,05	28,58	94,75	1,88	0,24	NA	0	12,07	95,71	-18,73	188,28	-5,59	0,03	0,34	0,59	108,99
583	13,32	67,85	5,31	0,03	0,39	0,57	145,15	41,19	109,73	20,87	0,8	4,09	5,09	27,16	80,36	20,28	0,37	20373,63	3,42	5,52	40,03	8,95	33,62	3,57	0,06	0,54	0,77	145,26	39,13	81,18	18,7	0,73	2,76	3,76	22,45	73,39	17,69	0,77	22515,71	16,32	5,39	44,91	11,01	47,85	3,74	0,03	0,44	0,64	124,08
584	-25,34	-27,08	-42,3	0,18	0,26	5,65	607,5	3,1	8,49	205,12	0,06	0,07	1,07	-12,94	6,4	-277,76	1,45	NA	4,84	20,7	-271,64	0,31	0,41	0,58	0,28	0,36	1,79	690,94	11,81	153,41	223,02	0,25	0,33	1,33	9,52	24,86	26,27	1,3	NA	1,93	17,49	55,71	0,32	0,52	0,61	0,16	0,31	1,14	687,89
585	7,42	14,98	1,41	0,25	0,49	0,49	69,16	8,39	34,51	NA	0,5	1,02	2,02	10,91	50,47	61,62	0,66	51669	0	0,66	8,82	45,88	75,18	17,53	0,84	1,76	1,76	139,09	49,75	53,59	NA	0,39	0,64	1,64	47,84	38,97	140,73	1,95	100480,17	0	0,75	2,77	32,03	35,49	13,77	5	7,86	7,86	156,91
586	5,14	36,93	1,2	0,17	0,76	1,12	84,73	37,97	65,28	24,16	0,86	6,19	7,19	39,12	86,09	8,36	1,12	35020	0	7,91	74,69	0,52	3,53	1,46	0,24	0,8	1,13	1019,03	434,67	774,82	261,15	0,85	5,78	6,78	2,48	85,24	0,81	1,18	NA	0	5,49	68,37	4,23	24,74	1,43	0,07	0,89	1,12	123,47
587	10,93	24,77	10,14	3,21	4,37	4,37	337,73	55,01	41,11	0	0,56	1,27	2,27	47,66	55,87	49,71	2,28	18323	1,85	34,07	48,78	11,85	22,6	11,81	2,76	3,42	3,42	363,02	56,24	53,17	0	0,48	0,91	1,91	43,87	47,58	57,46	3,94	18396	8,72	31,94	46,08	11,58	18,77	11,41	3,42	4,18	4,18	359,77
588	13,11	38,07	3,74	0,15	1,04	1,51	103,69	58,81	66,09	31,99	0,66	1,9	2,9	34,36	65,55	22,33	14,49	50717,88	0	6,05	53,2	7,42	17,74	1,96	0,14	1,2	1,75	95,88	56,88	53,4	29,61	0,58	1,39	2,39	34,53	58,16	15,5	26,72	NA	0	7,14	70,6	6,22	20,61	2,02	0,73	1,12	1,45	118,87
589	-3,77	-11,95	-2,32	0,36	0,39	1,18	223,98	4,6	132,23	105,37	0,68	2,17	3,17	29,25	68,49	-4,05	1,38	NA	0	20,31	102,24	-3,44	-11,67	-2,16	0,42	0,44	1,14	228,24	4,2	145,28	102,22	0,71	2,39	3,39	28,86	70,52	0,88	1,34	NA	0	20,25	91,46	1,03	3,42	0,64	0,39	0,43	1,16	228,04
590	10,65	11,26	2,09	18,54	18,54	18,54	71,53	NA	3,81	NA	0,05	0,06	1,06	24,02	5,39	197,53	NA	NA	0	2,63	50,4	8,13	8,49	2	23,68	23,68	23,68	89,54	NA	3,74	NA	0,04	0,04	1,04	20,56	4,22	192,44	NA	NA	0	3,06	55,34	6,79	6,97	2,84	39,19	38,58	38,58	152,62
591	14,66	25,75	5,98	0,61	1,05	1,81	148,6	28,19	63,22	48,88	0,43	0,76	1,76	19,86	43,08	34,87	2,59	NA	0	2,12	21,16	7,55	12,4	3,25	0,1	0,94	1,98	156,68	50,98	60,51	63,75	0,39	0,64	1,64	13,61	39,12	21,11	2,69	NA	0	2,61	35,17	5,66	15,47	4,52	0,03	0,38	0,72	291,37
592	3,4	10,54	1,92	0,13	0,84	1,4	205,96	96,54	124,34	75,74	0,68	2,1	3,1	31,3	67,72	14,79	4,58	17307	5,12	15,79	84,34	8,03	56,84	3,79	0,09	0,6	1,07	171,78	69,85	129,53	65,09	0,86	6,08	7,08	37,89	85,87	13,49	1,36	25215,5	3,83	14,09	73,17	3,85	24,98	1,7	0,09	0,53	1,09	160,78
593	5,07	17,13	5,95	0,07	0,62	0,62	426,97	96,38	174,39	0,21	0,7	2,37	3,37	13,08	70,37	57,39	0,8	53645	22,7	9,39	13,73	41,73	62,96	34,32	-0,33	1,29	1,35	299,39	89,7	55,48	3,2	0,34	0,51	1,51	52,27	33,72	191,15	1,1	NA	9,5	8,66	11,77	-12	-14,12	-26,14	1,94	5,85	6,18	794,89
594	11,8	14,91	15,28	1,05	1,06	4,73	471,38	0,8	97,38	362,36	0,21	0,26	1,26	11,8	20,89	56,48	NA	NA	0	0	0	0,42	0,43	0,31	10,95	11,15	40,17	266,25	1,29	6,49	191,02	0,02	0,03	1,03	0,42	2,47	17,17	NA	NA	0	0	0	-8,43	-34,18	-11,86	0,79	0,83	1,31	513,27
595	-233,54	150,22	-45633,33	-0,07	-0,07	-0,07	71125,6	NA	174648	NA	2,55	-1,64	-0,64	-166,05	255,46	-76,03	-1,32	NA	0	13186,67	-54,63	-9,66	15,42	-4,89	0,25	0,62	0,62	184,14	109,05	292,7	NA	1,63	-2,6	-1,6	5,97	162,65	18,76	NA	NA	0	7,91	361,42	41,28	285,09	37,14	0,4	0,82	1,18	328,34
596	NA	NA	NA	NA	NA	NA	NA	NA	NA	NA	NA	NA	NA	NA	NA	NA	NA	NA	NA	NA	NA	-1,09	-0,45	NA	NA	NA	NA	NA	NA	NA	NA	-1,43	-0,59	0,41	-1,09	-142,68	0,77	NA	NA	0	NA	NA	-37,97	-39,47	-45,79	1,21	15,86	26,39	440,16
597	4,75	13,74	1,49	0,49	1,29	1,32	113,84	49,27	61,06	1,93	0,65	1,89	2,89	27,79	65,44	19,53	1,63	NA	10,38	7,21	56,59	14,31	36,2	5,11	1,17	2,6	2,65	129,89	58,85	41,36	2,08	0,6	1,53	2,53	33,07	60,48	33,16	4,65	22984,8	27,69	6,7	41,09	-0,85	-2,53	-0,3	0,64	1,3	1,33	129,17
598	1,99	4,35	0,68	0,09	0,39	1,37	124,65	11,48	27,83	38,9	0,54	1,18	2,19	44,31	54,27	14,5	1,17	10921,62	10,7	14,49	80,68	0,16	0,36	0,06	0,36	0,58	1,3	136,07	10,98	37,62	37,28	0,57	1,31	2,31	39,34	56,79	9,5	1,22	10291,93	10,82	14,65	85,33	-2,09	-4,93	-0,77	0,24	0,45	1,27	134,86
599	1,12	34,96	0,47	0,15	0,15	0,64	152,29	0,58	142,81	70,96	0,97	30,11	31,09	21,12	96,78	8,61	0,12	NA	0	8,36	69,65	0,95	25,36	0,5	0,16	0,16	0,67	190,38	1,1	167,79	86,58	0,96	25,64	26,64	20,86	96,25	9,78	0,26	NA	0	10,41	68,38	1,38	25,8	0,66	0,17	0,18	0,73	174,26
600	-9,51	-36,29	-14,43	0	0,04	1,65	552,23	6,79	161,57	297,59	0,74	2,82	3,82	3,09	73,8	-8,99	1,5	NA	3,73	19,11	201,91	-0,58	-1,5	-0,97	0	0,14	1,84	611,99	24,66	150,13	307,88	0,62	1,6	2,6	7,9	61,55	3,26	1,55	7013,25	4,7	14,26	77,57	-0,5	-1,22	NA	0,01	0,13	1,58	NA
601	13,36	20,31	10,45	0,49	0,96	2,03	284,52	43,4	92,17	100,02	0,34	0,52	1,52	18,36	34,21	48,41	2,01	NA	0	3,9	19,37	21,9	29,97	15,04	0,2	0,62	2,7	249,99	27,11	63,98	134,93	0,27	0,37	1,37	29,31	26,94	75,15	2,48	NA	0	5,09	24,95	11,23	15,72	8,01	0,43	1,03	2,21	260,15
602	22,69	95,21	12,93	0,04	1,16	1,22	207,45	120,84	107,73	5,83	0,76	3,18	4,2	53,62	76,17	37,75	1,26	NA	14,91	17,62	46,69	39,6	97,27	29,42	0,02	1,51	1,6	270,44	176,15	114,45	11,25	0,59	1,45	2,46	63,53	59,29	76,82	1,92	NA	10,95	17,78	34,04	18,87	44,27	25,96	-0,07	2,05	2,1	502,2
603	8,63	18,45	4,03	0,07	0,43	0,59	170,11	32,7	89,42	14,33	0,53	1,14	2,14	18,41	53,21	20,05	0,68	NA	0	4,57	42,93	-7,93	-24,62	-87,41	0,03	0,31	0,58	4014,5	751,23	2690,53	735,45	0,68	2,11	3,11	-7,36	67,81	-5,99	0,53	NA	0	6,23	-17,75	7,01	19,09	5,17	0,29	0,5	0,75	269,34
604	-19,49	-167,13	-77,72	0,88	0,98	1,13	1451,22	37,35	1267,85	189,68	0,88	7,57	8,57	-19,49	88,34	-4,82	NA	NA	0	0	0	-4,79	-60,7	-1371,43	0,9	0,93	1,09	104225,33	2562,86	94945,71	14799,88	0,92	11,67	12,67	-4,79	92,11	-5,2	NA	NA	0	0	0	17,46	80,67	24,33	0,85	1,06	1,16	508,65
605	4,01	6,37	2,06	0,53	0,75	1,35	187,02	10,5	48,13	29,03	0,37	0,58	1,59	25,73	36,99	24,24	1,01	NA	0	11,16	66,48	3,88	6,7	2,26	0,23	0,63	0,94	212,07	27,42	72,29	23,32	0,42	0,72	1,73	21,65	42,04	18,13	0,96	NA	0	10,35	65,69	1,41	2,58	0,84	0,1	0,57	0,9	219,04
606	-220,53	6602,91	-22,83	0,37	0,37	0,97	37,68	NA	38,36	23,59	1,03	-30,94	-29,94	-58,01	103,34	-213,4	NA	NA	0	16,82	-289,38	-91,51	96,83	-8,66	0,25	0,25	0,52	34,43	NA	65,98	17,95	1,95	-2,06	-1,06	58,52	194,51	-47,05	NA	NA	0	14,19	256,38	-2,62	2,25	-0,19	0,17	0,17	0,47	26,3
607	42,18	57,06	19,51	1,87	3,26	3,26	129,95	56,99	40,95	0	0,25	0,33	1,35	42,18	26,07	197,93	3,79	NA	0	0	0	-22,04	175,17	-14,92	0,25	0,75	0,75	246,34	108,26	200,79	0,39	1,13	-8,95	-7,95	-7,13	112,99	-14,21	0,35	NA	5,96	10,09	632,16	-4,6	19,22	-3,19	0,6	0,77	0,77	253,09
608	0	0	NA	0	0	0	NA	NA	NA	NA	0,99	77,46	78,46	0	98,73	0	0,01	NA	0	NA	NA	0,38	79,34	3,2	32,08	37,41	38,59	3070,81	15,88	2,98	3,54	1	208,46	209,46	0,38	99,52	6,66	1,04	NA	79,67	0	0	3,07	85,85	17,23	1,06	1,19	1,22	2045,89
609	3,48	9	1,41	0,95	1,03	1,52	146,92	7,61	88,5	43,8	0,61	1,58	2,58	41,79	61,3	15,48	5,87	NA	0	15,46	73,78	8,72	9,69	1,85	6,24	6,24	14,87	77,35	NA	4,98	43,62	0,1	0,11	1,11	105,6	10,03	218,73	63,52	NA	0	20,59	75,78	6,75	7,95	1,71	3,16	3,2	11,66	92,68
610	1	3,63	0,24	0,52	0,57	1,08	85,79	2,63	-4,26	24,68	0,73	2,64	3,64	31,94	72,5	21,8	1,1	NA	62,03	7,29	59,64	1,34	7,31	0,33	0,34	0,41	1,05	89,42	4,57	4,78	40,16	0,82	4,46	5,46	37,02	81,69	20,66	1,09	NA	65,19	8,76	61,76	1,91	8,27	0,41	0,36	0,31	1,18	77,47
611	6,82	11,92	3,09	0,44	1,23	2,23	165,24	54,48	69,33	70,77	0,43	0,75	1,75	34,68	42,8	27,63	12,3	NA	0	12,65	63,55	7,55	14,4	3,39	0,42	1,16	2,01	163,61	56,69	76,27	65,75	0,48	0,91	1,91	36,54	47,61	20,58	11,69	NA	0	13,03	70,96	5,4	9,48	2,41	0,25	1,31	2,22	163,11
612	2,8	4,34	0,36	2,24	3,07	3,07	46,79	12,29	14,67	NA	0,35	0,55	1,55	2,8	35,37	7,93	NA	NA	0	0	0	5,19	8,01	0,67	1,75	1,96	3,01	47,21	3,09	14,77	15,74	0,35	0,54	1,54	5,19	35,14	14,79	NA	NA	0	0	0	0,7	4,05	0,29	0,34	1,1	1,21	152,09
613	-6,03	-892,99	-15,76	0,27	1,01	1,41	950,47	365,08	492,45	203,46	0,99	146,98	147,98	1,44	99,32	3,14	0,04	7135	0	19,52	44,97	0,33	40,12	0,17	0,03	0,58	0,79	190,39	97,05	177,44	37,39	0,99	120,69	121,69	26,14	99,18	7,98	0,04	6620,44	0	13,5	76,59	3,24	91,16	2,17	0,04	1,62	1,82	244,37
614	0,29	4,66	0,04	0,21	0,75	0,99	48,05	23,95	44,19	10,87	0,94	14,86	15,86	23,72	93,7	10,4	0,91	NA	0	3,09	65,98	0,07	1,42	0,01	0,19	0,63	0,95	56,76	23,1	51,73	16,73	0,95	20,73	21,73	20	95,4	6,49	0,63	NA	0	3,11	71,99	11,29	67,72	1,43	0,17	0,89	0,93	46,26
615	21,95	25,48	17,1	2,74	2,74	7,28	283,58	NA	38,5	177,51	0,14	0,16	1,16	81,11	13,87	158,18	NA	NA	0	46,1	78,35	36,71	53,63	19,75	0,79	2,17	3,21	195,84	83,71	60,31	63,49	0,32	0,46	1,46	72,84	31,55	116,34	NA	NA	0	19,44	44,06	20,34	33,08	24,71	0,41	1,41	2,16	443,53
616	-28,3	-34,19	-9,62	0,69	1,41	7,03	123,81	12,51	17,32	98,68	0,17	0,21	1,21	152,95	17,25	-132,75	NA	NA	0	61,65	138,83	31,47	67,17	9,02	0,5	0,62	1,93	104,34	6,64	53,18	70,5	0,53	1,13	2,13	113,87	53,15	59,2	NA	NA	0	23,62	70,56	-4,74	-77,82	-2,66	1,08	1,21	2,29	204,93
617	-17,67	162,41	-14,33	0,07	0,54	0,54	295,35	152,62	321,41	NA	1,11	-10,19	-9,19	-6,79	110,88	10,43	-0,28	NA	0,09	8,82	35,47	-12,08	-53,61	-11,37	0,89	1,18	1,18	342,57	75,17	260,02	NA	0,77	3,44	4,44	-2,58	77,46	19,87	2,48	NA	0	8,94	29,01	-5,42	-24,09	-3,9	1,39	1,49	1,49	262,62
618	19,07	-151,42	7,66	0,47	0,52	1,5	146,22	2,78	55,29	55,04	1,13	-8,94	-7,94	98,95	112,6	26,17	1,42	NA	0	32,08	71,93	19,84	519,88	6,2	0,72	0,74	1,74	113,79	0,7	38,3	38,77	0,96	25,13	26,2	137,99	96,18	34,48	1,56	NA	0	36,93	77,45	39,92	89,45	13,93	0,99	1	2,59	127,39
619	12,11	81,86	4,31	0,2	0,91	1,15	129,55	75,98	107,84	26,44	0,85	5,75	6,76	25,8	85,2	15,71	6,29	27443	0	4,87	45,24	16,52	91,74	5,57	0,57	1,05	1,22	122,66	46,58	98,67	17,69	0,82	4,55	5,55	24,65	81,99	20,72	32,56	64436	0	2,74	26,77	9,45	37,31	3,29	0,63	1,16	1,35	126,88
620	15,77	47,47	1,62	0,03	0,17	1,17	37,42	3,44	24,47	24,83	0,67	2,01	3,01	102,37	66,77	34,87	1,5	NA	0	8,9	72,81	3,63	57,29	2,17	0	0,24	0,71	217,1	47,64	129,44	95,5	0,94	14,76	15,76	20,65	93,66	3,88	0,19	NA	33,28	10,15	76,34	-14,22	159,58	-11,56	0	0,14	0,79	296,85
621	8,56	36,08	3,64	0,84	1,07	1,25	154,83	26,07	86,93	21,25	0,76	3,2	4,22	21,18	76,28	15,99	4,52	NA	19	5,37	41,04	2,92	12,37	1,63	0,79	1,12	1,29	202,96	49,78	97,01	27,64	0,76	3,22	4,24	13,07	76,41	7,92	16	NA	27,68	5,66	48,78	2,78	10,91	1,75	0,84	1,12	1,29	230,28
622	-47,38	33,25	-21,96	0,27	0,31	0,31	168,69	15,59	391,75	1,33	2,42	-1,7	-0,7	50,25	242,5	-13,64	-5,7	19445,33	0	45,25	142,75	-46,44	-197,06	-20,55	0,46	1,18	1,21	161,06	81	113,42	3,98	0,76	3,24	4,24	91,69	76,44	-36,15	1,79	NA	0	61,12	113,07	54,62	74,08	35,33	1,99	4,95	5,34	236,05
623	-0,31	-1,15	NA	1,37	1,37	1,37	NA	NA	NA	NA	0,73	2,7	3,7	-0,31	73,01	-0,42	NA	NA	0	NA	0	-5,85	-237,87	-108,47	0,27	0,3	0,3	6743,65	196,68	6505,38	0	0,98	39,63	40,63	-5,85	97,54	3,02	0,03	NA	0	0	0	-0,09	-0,97	-0,53	0,43	0,47	0,47	2260,26
624	-7,62	-7,77	-2,87	3,43	6,98	16,16	137,21	8,88	2,5	23,32	0,02	0,02	1,02	21,44	1,87	117,12	1,41	NA	0	10,95	120,81	-5,18	-5,87	-1,73	0,07	1,11	2,46	121,38	14,77	14,12	19,29	0,12	0,13	1,13	30,86	11,87	34,32	1,25	NA	0	12,02	103,36	2,62	3,49	1,2	0,17	0,89	1,57	167,38
625	3,64	13,21	2,79	0,18	0,34	0,43	278,9	31,58	198,92	18,15	0,72	2,63	3,63	9,97	72,46	9,22	0,41	NA	0	4,86	44,83	3,16	10,63	2,45	0,02	0,3	0,39	282,41	53,47	194,63	18,65	0,7	2,37	3,37	8,64	70,29	9,95	0,42	NA	0	4,25	39,62	1,56	5,21	1,58	0,01	0,23	0,33	368,57
626	27,16	66,46	9,75	0,43	1,21	1,44	130,63	52,04	66,24	15,16	0,58	1,41	2,45	43,61	59,13	56,58	1,88	NA	5,66	5,9	28,11	30,57	59,58	9,46	0,58	1,11	1,56	112,65	23,27	44,33	20,25	0,46	0,9	1,95	57,75	48,69	85,75	1,58	NA	5,57	8,41	35,41	19,08	27,24	5,86	1,33	1,94	2,98	112,16
627	1,02	4,76	0,33	0,51	0,94	1,25	117,34	39,08	91,18	28,82	0,79	3,67	4,67	23,47	78,57	2,6	10,5	NA	NA	7,24	84,62	-1,44	-5,92	-0,37	0,42	1,06	1,3	94,51	44,84	70,15	16,98	0,76	3,12	4,12	23,76	75,76	-0,83	14,11	NA	0	6,54	82,74	5,95	18,68	1,53	0,25	1,07	1,45	93,66
628	7,06	9,23	4,07	2,66	5,42	5,42	210,05	95,6	35,48	NA	0,24	0,31	1,31	36,2	23,56	44,79	14,76	29990,67	0	16,81	95,46	4,12	-4,64	2,17	3,17	5,56	5,56	192,12	76,8	32,91	NA	1,89	-2,13	-1,13	34,09	188,65	3,11	23,1	35194,11	0	15,82	87,48	8,82	11,52	4,33	2,97	4,73	4,73	179,19
629	4,76	19,27	1,71	0,03	0,83	1,33	130,95	76,42	78,58	48,45	0,75	3,05	4,05	31,92	75,29	7,73	14,57	24970,86	13,11	9,77	74,57	1,66	6,75	0,63	0,03	0,73	1,33	137,86	69,77	81,29	59,61	0,75	3,07	4,07	26,42	75,43	3,5	8,02	26841,57	13	9,38	68,19	3,72	14,99	1,53	0	0,74	1,34	150,03
630	0,17	0,21	0,09	5,09	5,09	5,94	191,87	0	31,93	27,51	16,82	20,23	1,2	25,39	16,82	1,03	NA	NA	0	13,29	98,59	3,85	4,48	1,24	5,94	5,94	7,1	116,88	0	16,28	19,14	14,08	16,39	1,16	38,54	14,08	27,32	NA	NA	0	11,14	87,53	6,09	8,2	1,21	1,53	1,53	3,94	72,75
631	7,76	55,39	6,19	0,03	0,04	1,38	290,32	1,65	187,22	254,71	0,86	6,13	7,13	19,68	85,98	14,17	3,94	17130,5	20,67	9,5	40,63	2,91	30,76	2,57	0,02	0,03	1,17	321,53	2,18	257,6	297,61	0,91	9,57	10,57	15,37	90,54	8,32	4,11	13739,5	9,37	11,01	50,58	2,64	29,42	2,28	0,03	0,04	1,08	314,55
632	-19,88	-31,42	-2,59	0,36	0,36	2,72	47,46	0	17,24	41,21	0,37	0,58	1,58	94,9	36,74	-54,11	NA	NA	0	14,96	175,12	-56,75	-60,83	-5,18	3,57	3,57	14,9	33,22	0	2,2	25,33	0,07	0,07	1,07	113,36	6,71	-845,45	NA	NA	0	15,52	118,89	-7,35	-18,28	-1,33	0,34	0,34	1,67	66,21
633	4,32	50,1	2,06	0	0,32	0,97	174,04	50,76	157,29	103,78	0,91	10,6	11,6	4,39	91,38	6,22	0,79	NA	0	0,04	1,15	0,21	2,51	0,06	0,09	0,19	0,97	100,04	9,11	90,65	71,51	0,92	10,96	11,96	0,21	91,64	1,83	0,74	NA	0	0	0	15,31	75,87	1,54	0	0,66	0,96	36,8
634	15,4	63,24	18,66	0,23	0,36	0,98	441,08	43,83	326,62	204,07	0,76	3,11	4,11	23,94	75,66	23,21	0,92	52724,29	0	10,35	28,7	8,71	49,28	13,93	0,09	0,22	0,93	582,31	60,61	470,62	338,09	0,82	4,66	5,66	16,66	82,33	13,86	0,74	NA	0	12,72	35,54	4,11	31,52	7,92	0,11	0,23	0,85	703,22
635	3,66	5,94	1,3	0,55	0,77	1,43	129,27	8,87	41,71	28,05	0,38	0,62	1,62	40,95	38,43	21,89	1,24	13110,5	0	13,24	76,97	2,17	3,17	0,67	0,69	1,05	1,68	112	10,23	28,4	18,12	0,31	0,46	1,46	43,39	31,51	23,16	1,27	NA	0	12,68	81	2,66	3,82	1,02	0,88	1,21	1,8	139,6
636	-123,4	-137,86	-4301,2	14,7	14,7	14,7	12687,58	0	829,44	0	0,1	0,12	1,12	-65,81	10,49	-1140,81	33,49	NA	0	2007,2	-96,98	-186,69	769,53	-131,18	0,28	0,28	0,87	255,77	0,79	289,99	173,1	1,24	-5,12	-4,12	-78,93	124,26	-146,17	NA	NA	0	75,72	-167,15	-34,89	56,24	-18,58	0,13	0,13	0,64	194,39
637	0,57	6,96	0,82	0,35	0,72	0,72	162,94	169,55	304,45	0	0,92	11,2	12,2	3,15	91,8	12,24	0,23	NA	28,65	3,69	18,15	1,25	20,19	0,79	0,06	0,92	0,92	230,13	178,55	178,8	0	0,94	15,1	16,1	11,71	93,79	11,43	0,38	NA	12,64	6,61	46,37	0,83	6,34	0,31	0,18	0,51	0,51	137,24
638	3,43	41,81	1,24	0,28	0,7	1,1	131,31	49,3	117,65	47,52	0,92	11,18	12,18	32,65	91,79	3,74	NA	NA	0	10,54	90,96	4,83	48,57	1,85	0,33	0,69	1,14	139,2	43,32	121,08	54,5	0,9	9,06	10,06	34,9	90,06	5,36	NA	NA	0	11,5	84,32	-0,31	-3,14	-0,12	0,36	0,76	1,13	148,22
639	31	46,85	19,25	2,88	2,9	2,9	226,1	1,72	73,25	0,04	0,34	0,51	1,51	140,09	33,83	123,25	18,76	NA	0	67,77	74,88	-21,47	-47,05	-20,92	0,25	1,83	1,83	354,69	300,34	190,21	0,09	0,54	1,19	2,19	88,21	54,37	-32,86	NA	NA	0	106,87	118,13	-87,16	-173,34	NA	2,14	2,15	2,15	NA
640	32,97	54,13	33,42	1,31	2,01	2,12	369,05	99,93	141,43	15,26	0,39	0,64	1,64	35,79	39,1	131,7	3,53	NA	0	2,86	4,37	72,56	91,19	43,64	1,83	2,43	2,5	218,9	25,4	42,26	3,3	0,2	0,26	1,26	77	20,42	475,56	1,58	NA	0	2,67	4,51	61,07	88,78	36,87	0,01	2,29	2,37	220,37
641	-29,02	-122,34	-7,47	0,38	1,87	2,19	93,74	97,72	46,01	21,46	0,76	3,2	4,22	150,3	76,28	-31,98	NA	6747,5	21,08	46,18	149,7	116,96	150,52	25,82	4,42	4,7	4,7	80,36	4,78	16,91	NA	0,22	0,29	1,29	230,49	22,3	524,57	NA	4770,88	0	25,06	43,76	-5,66	-5,66	NA	NA	NA	NA	NA
642	-12,26	-14,42	-19,12	1,34	1,39	6,46	567,69	4,23	84,22	432,52	0,15	0,18	1,18	-12,26	15	-81,72	29,33	NA	0	0	0	18,59	25,73	7,47	1,11	1,26	3,59	146,22	5,82	40,17	95,13	0,28	0,38	1,38	18,59	27,77	66,91	NA	NA	0	0	0	30,13	45,03	14,01	0,76	1,41	3,02	169,7
643	15,71	77,05	7,78	0,32	0,47	1,22	180,14	21,43	141,36	107,76	0,8	3,9	4,9	31,36	79,61	21,76	6,38	14735,5	0	7,74	42,01	17,25	77,26	7,85	0,41	0,52	1,27	165,71	14,11	126,92	96,71	0,78	3,48	4,48	34,83	77,68	24,45	12,92	15063	0	8	42,55	12,56	39,5	7,02	0,51	0,67	1,47	203,98
644	6,4	16,15	3,53	0,14	1,74	2	200,5	139,36	95,23	25,23	0,6	1,52	2,52	28,96	60,35	13,65	10,3	46286,16	0	12,42	55,15	1,94	3,92	0,69	0,35	2,26	2,61	130,12	79,57	46,03	16,28	0,5	1,02	2,02	39,99	50,5	8,22	7,87	NA	0	13,6	81,31	4,65	9,63	2,58	0,4	2,24	2,44	202,32
645	33,67	54,61	12,6	1,73	2,47	2,61	88,72	38,15	51,6	7,23	0,38	0,62	1,62	37,48	38,35	87,91	NA	NA	0	1,43	8,24	34,99	75,34	9,88	0,85	1,27	1,43	102,77	18,82	44,66	7,26	0,54	1,15	2,15	42,76	53,55	87,79	1,56	NA	0	2,19	12,22	5,16	9,63	1,01	0,82	1,34	1,65	71,14
646	-1,57	-1,58	NA	123,26	123,26	123,26	NA	NA	NA	NA	0,01	0,01	1,01	-1,57	0,81	-193,59	NA	NA	0	NA	0	0,9	1,66	0,84	1,65	2,01	2,17	339,03	55,71	154,2	24,99	0,46	0,85	1,85	0,9	45,99	1,95	NA	NA	0	0	0	20,7	67,1	11,29	0,6	0,87	1,2	199,12
647	0,61	1,66	0,07	1,53	1,58	1,58	44,56	1,32	27,85	0	0,63	1,72	2,72	33,87	63,2	0,97	NA	NA	0	4,07	90,72	1,17	17,88	0,84	0,63	1,06	1,06	259,84	102,19	240,1	1,4	0,93	14,22	15,22	8,12	93,43	1,26	NA	NA	0	4,96	77,86	0,74	9,32	0,7	1,01	1,09	1,09	347,42
648	49,6	70,44	14,11	0,35	8,55	8,55	73,7	98,05	11,96	0	0,3	0,42	1,42	49,6	29,58	167,66	NA	NA	0	0	0	38,14	77,04	14,19	1,82	3,02	3,63	135,38	24,46	20,39	12,82	0,5	1,02	2,02	69,9	50,49	77,42	1,89	NA	34,43	11,81	40,34	38,25	70,43	8,5	0,98	1,91	4,46	81,07
649	NA	84,64	4,58	0,38	1,07	1,4	NA	36,35	52,55	17,46	NA	2,95	0	NA	NA	29,33	NA	NA	NA	8,99	59,32	7,59	29,78	1,74	0,32	0,98	1,3	83,39	39,55	60,74	20,01	0,75	2,92	3,92	53,55	74,52	10,82	6,39	NA	0	10,53	80,74	11,66	29,37	2,37	0,26	1,08	1,63	74,06
650	0	0,01	NA	0,11	1,38	1,38	NA	NA	NA	NA	0,73	2,64	3,64	0	72,53	0	NA	NA	0	NA	NA	0,18	0,64	NA	0,11	1,38	1,38	NA	NA	NA	NA	0,72	2,63	3,63	0,18	72,42	0,24	NA	NA	0	NA	0	0,41	1,69	3,6	0,29	1,32	1,32	3198,24
651	-4,29	-6,8	-6,59	1,57	1,69	7,72	559,38	2	16,67	101,91	0,36	0,58	1,59	8,71	36,99	22,23	1,26	NA	0	19,98	57,45	-9,15	-15,71	-17,37	1,25	1,43	9,39	691,09	3,11	17,94	144,85	0,41	0,71	1,72	3,97	41,77	3,13	1,29	NA	0	24,91	82,76	-8,57	-15,9	-11,76	1,78	1,84	7,62	500,87
652	108,91	122,81	19,87	6,88	6,88	8,83	66,43	NA	7,44	14,75	0,11	0,13	1,13	108,91	11,32	962,06	NA	NA	0	0	0	-9,02	-9,42	-52,59	21,35	21,35	23,76	2121,93	NA	88,32	215,63	0,04	0,04	1,04	-9,02	4,21	-214,35	NA	NA	0	0	0	44,81	55,55	79,28	5,17	5,17	5,17	645,73
653	46,37	75,6	32,36	8,06	14,25	14,25	253,99	59,04	9,55	0	0,39	0,63	1,63	83,61	38,66	157,37	2,21	NA	0	25,98	33,39	41,88	69,36	27,6	3,28	4,97	4,97	239,89	52,39	31,07	0	0,4	0,66	1,66	86,06	39,62	146,79	2,66	NA	0	29,12	37,38	41,77	65,57	19,8	2,08	3,88	3,88	173,03
654	-43,65	115,21	-24,16	0,13	0,41	0,63	201,46	76,14	274,38	61,44	1,38	-3,64	-2,64	4,23	137,89	-28,63	-2,78	NA	0	26,5	502	-17,86	50,85	-5,29	0,05	0,54	0,7	107,7	70,8	143,64	23,44	1,35	-3,85	-2,85	12,52	135,13	-12,1	-6,98	NA	0	8,99	209,03	12,29	351,42	4,41	0,19	0,8	1,03	131,08
655	13,46	53,65	5,21	0,16	0,7	0,86	141,03	56,55	89,84	16,13	0,75	2,99	3,99	13,46	74,92	48,06	0,72	NA	10,51	0	0	-2,45	-20,53	-0,51	0	0,7	0,94	75,67	45,75	40,05	15,92	0,88	7,38	8,38	-2,45	88,07	22,74	0,73	NA	34,55	0	0	9,16	47,25	3,33	0,21	0,96	1,1	132,74
656	-19,8	-52,46	-15,64	0,22	0,23	0,46	287,47	0,31	177,02	42,87	0,62	1,65	2,65	-19,8	62,26	-9,15	0,54	NA	0	0	0	-22,26	-108,06	-9,17	0,57	0,81	1,53	149,94	10,07	41,7	30,31	0,79	3,85	4,85	-22,26	79,4	2,22	1,28	NA	0	0	0	-37,04	566,9	-10,78	0,29	0,32	1,13	106,26
657	-5,14	-5,98	-1,9	1,81	7,29	8,03	134,13	90,22	16,45	12,37	0,14	0,16	1,16	82,5	14,03	-36,68	NA	NA	0	32,29	101,95	0,88	1,01	0,71	7,74	12,42	12,42	294,1	109,18	23,33	0	0,13	0,15	1,15	53,55	13,39	6,57	NA	NA	0	42,55	92,68	-0,76	-0,85	-0,47	1,65	11,77	11,77	227,94
658	-441,7	136,66	-109,84	0,23	0,23	0,23	90,52	3,07	382,51	NA	4,32	-1,34	-0,31	-291,55	423,21	-102,17	NA	NA	0	37,34	-79,72	142,49	303,51	22,43	0,39	2,06	2,06	57,3	46,06	27,51	NA	0,53	1,13	2,13	295,81	53,05	268,58	NA	NA	0	24,14	51,66	2,52	6,77	0,41	0,19	1,45	1,45	58,75
659	-8,66	-8,61	-78,09	-145,65	-145,68	-145,68	3280,87	0,6	-22,27	0	-0,01	-0,01	0,99	-8,66	-0,69	1262,16	NA	NA	0	0	0	-3,76	-6,14	-13,02	1,11	1,63	2,58	1259,5	249,33	482,71	465,15	0,39	0,63	1,63	-3,76	38,75	-9,71	NA	NA	0	0	0	34,59	56,68	10,93	1,13	2,01	2,56	115,36
660	37,95	57,29	10,72	2,3	2,76	3	102,81	15,79	33,87	8,13	0,33	0,5	1,51	37,95	33,76	122,74	NA	NA	0	0	0	27,28	34,27	4,91	2,84	2,84	5,08	65,5	0	12,6	28,56	0,19	0,24	1,26	27,28	20,41	140,21	NA	NA	0	0	0	-0,09	-0,13	-0,03	1,39	2,33	3,46	107,64
661	0,17	1,19	0,42	0,1	0,89	0,99	894,7	522,18	658,97	66,33	0,85	5,92	6,96	7,58	85,63	16,82	1,41	NA	0	18,22	27,31	5,92	29,78	10,15	0,31	1	1	624,57	333,46	478,75	0	0,79	3,97	5,03	5,92	80,13	7,49	1,24	NA	0	0	0	-103,97	-105,23	-325,26	69,09	100,63	100,63	1141,9
662	5,81	5,89	10,5	73,78	73,78	73,78	442,81	0	8,82	0	0,01	0,01	1,01	5,81	1,36	428,77	NA	NA	0	0	0	1,8	1,83	3,96	61,13	61,13	61,13	801,09	NA	11,81	NA	0,02	0,02	1,02	1,8	1,64	110	NA	NA	0,15	0	0	46,36	52,84	41,16	7,22	8,15	8,15	324,07
663	44,48	92,6	18,06	0,01	0,98	1,61	147,83	73,88	75,98	48,32	0,52	1,08	2,08	47,13	51,97	95,91	2,98	NA	0	1,08	4,15	2,6	39,95	1,05	0,01	0,77	0,94	147,85	103,82	136,72	23,03	0,94	14,39	15,39	5,35	93,5	9,07	0,55	NA	0	1,12	20,67	10,14	72,79	4,2	0,01	0,98	1,03	151,06
664	1,07	1,2	0,57	9,26	9,35	9,35	194,86	1,85	20,62	0	0,11	0,12	1,12	1,07	10,7	10,02	NA	NA	0	0	0	-0,95	-1,13	-1,56	1,66	6,1	6,1	600,69	432,06	97,4	0	0,16	0,2	1,2	-0,95	16,4	-5,77	NA	NA	0	0	0	-10,66	-13,79	-120,94	3,26	4,41	4,41	4140,39
665	9,81	23,77	4,52	0,32	0,94	0,94	167,64	1,16	95,47	0	0,59	1,42	2,42	43,7	58,72	85,69	0,91	NA	0	15,61	39,14	1,95	5,44	0,66	0,19	1,18	1,18	123,04	0,44	75,18	0	0,64	1,8	2,8	52,35	64,23	63,67	1,35	NA	0	17,04	51,91	6,54	17,8	2,87	0,94	1,52	1,52	160,32
666	4,5	4,56	10,24	66,23	71,32	71,32	396,08	58,15	11,41	0	0,01	0,01	1,01	4,5	1,39	322,97	NA	NA	0	0	0	4	4,54	4,76	7,91	8,47	8,47	432,99	27,88	50,4	NA	0,12	0,13	1,13	4	11,77	34,02	NA	NA	0	0	0	0,84	0,87	1,23	30,5	32,23	32,23	534,13
667	-3,83	-24,33	-1,85	0,78	0,83	2,4	175,51	2,99	54,71	87	0,84	5,35	6,35	52,04	84,26	2,4	0,92	NA	0	26,94	93,61	1,29	9,5	0,72	0,25	0,28	2,01	203,62	2,69	61,87	159,39	0,86	6,37	7,37	44,69	86,43	4,5	1,54	NA	14,39	24,28	89,89	-8,26	-181,93	-4,31	0,11	0,11	1,78	190,69
668	1,68	81,72	0,82	0,15	0,54	0,82	177,14	66,15	170,5	49,18	0,98	47,54	48,54	31,51	97,94	1,85	0,12	NA	0	14,52	92,7	-0,35	-17,27	-0,29	0,11	0,51	0,72	306,62	116,35	294,9	64,52	0,98	48,58	49,58	15,64	97,98	2,26	0,09	NA	0	13,47	82,92	-0,02	-0,89	-0,01	0,11	0,41	0,73	194,39
669	94,38	129,8	18,95	0,74	2,73	2,96	73,08	0	19,1	4,51	0,27	0,38	1,38	119,31	27,29	354,05	3,34	NA	0	5,01	20,38	1,7	5,95	0,54	0,14	1,22	1,3	115,03	4,98	26,4	6,09	0,71	2,5	3,5	24,47	71,41	7,82	2,19	NA	39,53	7,19	70,96	25,5	52,29	7,37	0,37	1,77	1,93	105,48
670	1,36	9,23	0,72	0	0,23	1,4	193,99	30,64	114,3	162,67	0,85	5,81	6,81	12,63	85,32	1,73	NA	11015,8	25,51	6,01	76,25	0,47	3,93	0,27	0,01	0,28	1,41	206,69	39,61	128,24	165,61	0,88	7,39	8,4	9,41	88,09	0,53	NA	10988,8	25,16	5,08	77,86	2,54	23,49	1,75	0,04	0,48	1,2	251,86
671	1,18	2,55	0,78	0,87	1,45	1,66	240,48	72,63	30,44	27,25	0,54	1,16	2,16	36,25	53,66	14,88	4,06	NA	39,95	23,17	82,72	2,84	8,57	1,81	1	1,18	1,42	231,43	25,92	37,66	35,06	0,67	2,02	3,02	52,46	66,84	11,72	3,9	NA	47,39	31,55	72,94	-1,12	-4,35	-0,87	0,83	0,92	1,11	281,58
672	4,22	16,65	3,2	0,32	0,93	2,85	275,86	32,85	53,74	104,7	0,75	2,95	3,95	7,71	74,67	10,31	0,72	NA	0	2,65	25,69	2,45	11,44	1,24	0,1	1,09	1,67	184,53	73,02	73,55	43,43	0,79	3,68	4,68	6,91	78,61	7,75	1,86	NA	0	2,26	32,96	0,34	1,53	0,15	0,08	1,38	1,49	158,57
673	1,26	2,08	4,68	0,2	0,54	0,55	1348,75	139,51	410,28	2,86	0,39	0,65	1,65	1,26	39,3	43,26	0,84	NA	8,51	0	0	5,84	9,57	21,65	0,02	0,46	0,47	1348,48	218,22	498,77	4,27	0,39	0,64	1,64	5,84	38,95	50,48	0,76	NA	1,52	0	0	1,91	2,86	8,79	0,12	0,44	0,45	1676,63
674	3,01	8,44	1,14	-0,59	1,55	1,55	137,94	188,59	87,76	NA	0,64	1,81	2,81	99,85	64,37	4,67	NA	NA	0	36,7	94,93	-16,03	-21,57	-2,45	-1,55	3,9	3,9	55,73	76,99	14,12	NA	0,26	0,35	1,35	194,81	25,68	-62,43	NA	NA	0	32,28	104,18	-10,3	-29,84	-1,78	0,94	1,55	1,55	63,05
675	20,29	45,72	5,64	0,81	1,37	1,68	101,18	31,03	55,3	17,17	0,56	1,25	2,25	51,08	55,62	41,23	6,37	NA	0	8,56	60,52	18,68	22,69	5,98	2,64	4,5	5,15	116,59	37,45	20,09	13,19	0,18	0,21	1,21	42,42	17,67	128,97	8,36	NA	0	7,6	46,21	20,71	22,05	7,22	6,58	10,67	13,51	127,2
676	2,92	24,51	1,1	0,01	0,55	0,71	136,67	42,2	54,57	12,87	0,88	7,39	8,39	17,44	88,09	3,31	0,72	12000	17,76	5,45	63,28	1,61	3,36	1,45	0,07	1,64	2,03	327,97	216,07	137,61	55,01	0,52	1,08	2,08	7,67	51,92	15,38	4,22	21527,75	0	5,46	33,21	-0,5	-0,93	-0,55	0,08	1,74	2,2	400,17
677	17,21	63,62	5,01	0,28	0,41	1,14	105,93	9,91	49,81	55,47	0,73	2,7	3,7	61,64	72,96	22,44	2,51	NA	24,19	12,93	61,34	18,8	47,51	7,19	1,09	1,11	2,39	139,23	0,98	53,67	69,69	0,6	1,53	2,53	43,49	60,42	41,33	26,71	NA	20,23	9,44	40,12	11,97	25,72	5,67	1,41	1,44	2,51	172,88
678	20,68	25,03	5,82	5,22	5,22	6,05	102,44	0	16,59	13,97	0,17	0,21	1,21	88,81	17,35	119,21	NA	NA	0	19,17	70,92	-7,04	-8,27	-1,45	5,57	5,65	6,71	74,83	0,85	10,98	11,77	0,15	0,17	1,17	50,99	14,83	-47,49	NA	NA	0	11,93	97,93	4,39	5,01	0,81	6,81	6,81	7,99	67,29
679	6,37	34,35	4,86	0,01	1,87	2,63	277,87	187,72	47,5	77,38	0,81	4,39	5,39	13,12	81,46	9,7	8,68	NA	28,61	5,16	38,19	4,65	14,18	2,68	0	0,95	2,11	210,07	87,89	72,88	107,87	0,67	2,05	3,05	13,62	67,2	10,33	6,73	NA	14,05	5,18	45,78	2,93	14,44	3,21	0	1,45	2,13	399,91
680	26,52	100	15,34	0,19	1,72	1,73	151,58	148,88	97,31	0,79	0,73	2,77	3,77	26,52	73,48	44,13	1,49	NA	0	0	0	23,97	55,98	11,42	-0,08	1,16	1,17	173,46	122,3	98,1	0,75	0,57	1,34	2,34	23,97	57,18	60,45	1,39	NA	0	0	0	0,48	1,17	0,24	0,32	1,1	1,12	187,09
681	12,3	17,6	5,42	2,8	4,58	4,58	160,51	47,9	26,84	0,1	0,3	0,43	1,43	12,3	30,11	84,59	3,75	18455	0	0	0	9,91	17,08	6,08	1,36	2,31	2,31	223,2	84,32	88,09	0,03	0,42	0,72	1,72	10,38	41,97	41,39	8,05	21469	0	0,29	2,11	60,44	94,37	10,72	1,51	2,59	2,59	64,77
682	-44,17	-85,91	-20,45	0,01	0,63	1,9	168,54	48,66	47,36	100,55	0,49	0,95	1,95	-12,73	48,59	-90,91	NA	-4758	18,52	14,56	-550,36	-15,65	-34,04	-8,86	0,02	0,35	2,29	206,06	21,76	86,22	130,47	0,54	1,17	2,17	-3,05	56,79	-22,91	2,89	-506	0	7,13	-2497,43	-63,97	-384,15	-38,71	0,03	0,21	1,64	220,85
683	-1,32	-6,27	-0,84	0,38	0,41	1,27	231,57	5,68	140,45	156,29	0,79	3,76	4,76	13,99	78,98	1,51	NA	NA	17,42	9,74	46,94	-114,78	163,28	-35,54	0,23	0,29	0,59	112,72	10,72	166,76	57,44	1,7	-2,42	-1,42	-80,55	170,3	-66,9	NA	NA	18,34	10,6	-45,88	1,2	-1,18	1,74	0,26	0,24	0,5	532,1
684	5,7	7,59	3,89	1,9	2,51	3,42	248,17	37,04	60,6	55,98	0,25	0,33	1,33	8,84	24,87	50,94	4,88	NA	0	2,14	18,88	19,78	29,06	15,07	1,57	2,12	2,64	277,22	47,79	87,22	46,07	0,32	0,47	1,47	32,65	31,93	75,49	4,33	NA	0	9,8	31,14	6,87	13,18	4,51	0,3	1,23	1,76	239,84
685	-61,73	-3084,71	-50,19	0,17	0,25	1,02	155,29	23,58	286,84	222,71	0,98	48,97	49,97	-51,24	98	-62,99	NA	NA	0	8,53	-33,77	0,41	48,03	0,25	0,01	0,2	0,65	227,78	42	223,37	102,4	0,99	117,43	118,43	8,66	99,16	0,41	0,03	NA	0	5,17	49,31	1,65	13,33	0,84	0,23	0,31	0,93	187,23
686	-1,18	-1,2	NA	365,38	365,38	365,38	NA	NA	NA	NA	0,01	0,01	1,01	-1,18	1,42	-83,13	NA	NA	0	NA	0	2,67	17,74	2,8	0,07	0,09	1,06	382,48	7,02	317,86	312,05	0,85	5,64	6,65	18,98	84,96	4,2	1,61	NA	0	17,14	72,28	11,9	43,22	5,94	0,01	0,05	1,29	182,29
687	0,66	2,69	0,49	-0,01	0,03	1,46	272,42	0,84	180,73	262,15	0,76	3,09	4,09	18,54	75,56	5,79	17,56	NA	0	13,38	77,47	0,28	1,24	0,22	-0,01	0,03	1,31	292,03	8,94	218,03	283,16	0,77	3,43	4,43	13,62	77,41	3,03	28,27	NA	0	10,71	84,18	0,24	1,25	0,26	0,05	0,1	1,29	406,15
688	-17,6	81,46	-3,52	0,13	0,66	0,79	72,71	46,14	86,82	11,66	1,22	-5,63	-4,63	12,9	121,61	-13,33	-4,89	23062,83	0	6,09	86,19	12,57	2271,98	4,13	0	0,82	0,96	119,63	95,51	117,07	17,46	0,99	179,72	180,72	31,04	99,45	13,95	0,16	NA	0	6,07	53,4	6,07	93,4	1,96	0	0,9	1,05	118
689	3,12	20,76	0,79	0,23	0,62	1,33	92,31	25,47	64,81	46,82	0,85	5,65	6,65	14,84	84,97	7,26	5,99	13498,25	13,87	2,97	59,69	1,36	9,93	0,42	0,07	1,12	1,98	113,54	58	49,96	48,26	0,86	6,3	7,3	10,5	86,31	3,66	23,43	10272,8	41,73	2,85	59,6	1,3	8,83	0,37	0,01	1,05	1,87	104,46
690	9,81	20,73	5,51	0,85	1,38	2,46	204,45	28,8	54,79	59,83	0,53	1,11	2,11	42,55	52,67	44,32	2,35	NA	0	18,39	52,22	15,04	24,67	6,72	1,07	2,74	4,84	162,53	39,84	23,97	51,06	0,39	0,64	1,64	57,02	39,04	72,64	3,42	NA	0	18,74	52,69	11,56	22,42	5,23	0,55	1,28	2,66	165,02
691	36,47	85,3	9,08	0,31	0,67	1,76	90,61	17,88	38,1	56,54	0,57	1,34	2,34	80,76	57,24	65,85	NA	NA	14,22	11,03	46,9	-6,4	-314,06	-75,13	0,12	0,21	1,03	4269,62	358,19	4110,12	3405,43	0,98	48,03	49,03	-6,4	97,96	-6,54	NA	NA	0	0	0	-0,47	-48,86	-1,87	0,01	0,33	0,99	1463,52
692	1,86	7,82	4,61	0	0,24	0,44	902,36	152,19	560,41	136,85	0,76	3,21	4,21	7,49	76,22	14,92	0,4	61830,8	9,79	13,96	33,42	9,54	36,27	9,07	0	0,16	0,33	345,9	39,77	216,87	40,93	0,74	2,8	3,8	16,36	73,69	33,22	0,37	NA	7,93	6,48	20,12	9,29	37,28	17,08	0	0,14	0,15	670,57
693	6,73	32,06	1,49	0,52	1,2	1,27	80,29	43,04	62,73	3,94	0,79	3,76	4,76	6,73	78,99	8,53	NA	NA	0	0	0	3,53	22,6	1,12	0,3	1,04	1,18	115,52	68,61	93	12,94	0,84	5,39	6,39	3,53	84,36	5,17	4,52	NA	0	0	0	2,58	19,94	1,16	0,08	0,82	1,11	163,84
694	0	0	0	0,15	0,99	0,99	30,59	20,6	24,63	0	0,81	4,38	5,38	60,96	81,41	0	0,95	NA	0	5,12	98,44	-0,74	6,04	-0,11	-0,12	0,58	0,8	54,53	41,89	60,57	13,68	1,12	-9,12	-8,12	41,6	112,31	-0,66	-1,19	NA	0	6,34	NA	8,35	48,33	1,69	-0,01	0,6	1,12	73,75
695	-13,33	-70,06	-4,61	0,07	0,41	0,56	126,02	33	66,78	14,97	0,81	4,26	5,26	60,09	80,98	10,44	0,37	NA	23,8	25,42	84,74	-38,79	248,45	-13,43	0,04	0,2	0,35	126,02	21,02	97,84	18,85	1,12	-7,18	-6,41	60,83	115,61	-17,05	-0,22	NA	23,91	34,49	123,19	8,53	157,65	2,77	0,16	0,34	0,48	118,32
696	-4,79	-7,22	-12,08	0,56	0,68	10,32	919,1	10	83,95	820,35	0,34	0,51	1,51	3,15	33,69	-11,23	19,92	NA	0,31	20,03	164,15	-4,11	-5,51	-13,41	0,67	0,82	10,8	1188,04	14,98	105,15	1064,37	0,25	0,34	1,34	1,79	25,43	-12,07	27,7	NA	0,11	19,25	170,11	-3,33	-3,96	-11,37	1,37	1,56	13,53	1245,46
697	-7,06	80,71	-20,53	0,13	0,15	1,03	1058,56	19,43	773,94	684,48	1,09	-12,43	-11,43	-3	108,75	-6,49	-0,36	NA	0	11,81	-184,6	-26,52	76,41	-47,51	0	0,02	0,72	652,16	12,21	637,13	466,56	1,35	-3,88	-2,88	-22,94	134,7	-19,69	-1,35	NA	3,33	6,41	-16,12	-0,19	0,67	-0,26	0,03	0,05	0,68	499,12
698	2,83	5,27	1,18	0,57	2,21	2,21	152,59	110,97	67,66	NA	0,46	0,85	1,87	112,45	46,39	21,29	NA	11057,5	0	45,96	80,88	0,13	0,16	0,03	0,74	5,07	5,07	88,25	73,4	16,92	0	0,21	0,27	1,27	142,05	21,06	13,14	NA	NA	0	34,41	79,27	0,74	4,69	0,21	0,17	0,91	1,22	104,48
699	0,06	0,06	0,74	3,63	3,75	3,75	4514,04	5,91	49,94	0	0,04	0,04	1,04	0,26	4,21	1,42	1	NA	0	2,47	5,03	0,86	0,91	7,49	15,9	17,99	17,99	3161,59	22,96	10,99	NA	0,05	0,06	1,06	1,18	5,48	15,74	1,01	NA	0	2,79	6,01	2	2,18	21,14	31,6	34,05	34,05	3865,05
700	-5,7	-75,82	-2,46	0,23	0,68	0,87	157,35	63,85	140,98	25,99	0,92	12,3	13,31	13,43	92,49	4,72	0,36	NA	0	8,27	72,16	-11,21	220,95	-7,85	0,3	0,69	0,88	255,05	100,05	253,26	50,02	1,05	-20,71	-19,71	2,96	105,07	-2,85	-0,53	NA	2,86	9,93	106,67	-3,47	-51,78	-2,21	0,39	0,9	1,03	232,36
701	5,07	35,7	1,16	0,06	0,75	1,17	83,04	48,79	70,45	29,67	0,86	6,04	7,04	29,35	85,79	5,91	NA	NA	0	5,54	199,62	6,11	30,54	1,35	0,01	0,65	1,06	80,1	40,5	63,36	26,28	0,8	4	5	30,17	79,98	11,49	1,3	NA	0	5,29	108,25	1,78	7,74	0,42	0,08	0,72	1,13	85,12
702	8,19	52,65	2,68	0,48	0,79	0,95	119,19	26,26	84,66	13,95	0,84	5,43	6,43	18,41	84,45	28,91	0,88	NA	0	3,35	23,74	0,66	10,14	0,22	0,06	0,58	0,87	120,35	44,52	85,31	25,03	0,94	14,44	15,44	18,51	93,52	20,94	0,75	NA	0	5,9	38,1	1,95	24,16	0,61	0,15	0,66	0,99	113,73
703	0,13	2,3	0,05	0,46	0,84	1,08	148,99	50,96	135,7	33,39	0,94	16,5	17,5	25,3	94,29	0,27	NA	NA	0	10,3	98,67	-0,13	-2,79	-0,05	0,18	0,63	0,94	145,62	61,85	135,43	41,82	0,95	21,14	22,15	27,57	95,49	0,43	0,41	NA	0	11,08	100,46	0,49	10,49	0,18	0,28	0,66	0,96	136,68
704	-49,39	179,42	NA	0,03	0,03	0,03	NA	NA	NA	NA	1,27	-4,6	-3,63	-38,4	127,53	-14,64	-0,3	-1383	0,01	NA	-181,71	-3536,54	69,47	-30,67	0,02	0,02	0,02	3,16	0	160,62	0	51,91	-1,02	-0,02	-2684,69	5191,11	-68,13	NA	NA	0	7,39	-146	-525	0,9	NA	0	0	0	NA
705	1,87	32,35	9,48	0,59	0,65	0,67	1844,43	17,54	329,83	8,66	0,94	16,22	17,29	5,42	94,22	6,98	0,93	NA	75,7	18,01	25,81	0,21	14,09	0,91	0,03	0,1	0,1	1574,58	25,13	382,64	0,64	0,98	65,85	67,29	3,85	98,51	6,27	0,77	NA	73,22	15,73	25,33	5,66	78,97	21,4	0,07	0,13	0,13	1380,8
706	0,14	-0,73	0,35	0,08	0,3	0,33	882,58	88,68	396,08	10,02	1,2	-6,09	-5,09	8,39	119,65	7,92	0,64	NA	48,33	20	41,84	-9,71	-21,62	-28,07	1,87	4,67	5,01	1052,59	62,95	22,49	7,66	0,55	1,23	2,23	-2,9	55,09	4,82	1,1	NA	52,14	19,67	63,93	-11,61	-28,91	-32,74	0,6	1,78	2,08	1029,69
707	49,08	54,84	30,66	6,55	8,51	9,52	227,4	46,3	23,63	24,15	0,11	0,12	1,12	71,45	10,51	474,57	NA	NA	0	13,97	26,64	-39,72	-95,07	-17,74	0,6	1,23	1,7	162,56	59,14	93,59	45,23	0,58	1,39	2,39	11,54	58,22	-68,24	NA	NA	0	22,89	404,91	35,12	53,76	22,26	1,61	2,29	2,87	231,36
708	0,73	15,85	0,31	0,84	0,92	1	156,7	12,01	76,58	11,72	0,95	20,59	21,67	8	95,39	2,68	0,93	4344,13	45,34	3,13	54,09	-21,42	115,8	-14,61	0,3	0,67	0,83	248,26	107,73	227,87	47,14	1,18	-6,4	-5,41	-13,2	118,49	-17,11	-9,17	-5808,71	25,44	5,61	-82,58	0,43	-1,32	0,22	0,01	0,64	1,05	190,26
709	1,67	-61,04	0,68	0,01	0,24	0,98	149,01	34,14	150,11	113,19	1,03	-37,49	-36,49	50,73	102,74	1,63	NA	7243	0	20,08	92,19	1,63	15,96	0,98	0,04	0,37	1,09	217,77	63,5	191,88	138,67	0,9	8,79	9,79	40,15	89,78	2,98	3,47	11214	0	23,04	89,43	0	0	NA	0,11	0,44	1,1	NA
710	24,51	37,84	5,89	1,07	1,95	2,51	87,52	25,76	29,54	16,82	0,35	0,54	1,54	43,32	35,22	79	4,83	30101,25	0	4,52	35,29	18,9	24,88	4,48	1,38	4,41	5,53	86,31	42,71	14,07	15,94	0,24	0,32	1,32	42,34	24,02	95,59	10,37	22285,83	0	5,56	44,31	15,65	22,92	4,86	0,96	2,27	3,2	113,28
711	54,07	57,91	63,35	3,77	15,08	15,08	426,53	316,5	27,97	0	0,07	0,07	1,07	54,07	6,63	815,42	NA	NA	0	0	0	48,19	48,49	49,29	11,82	162,11	162,11	372,27	341,34	2,27	NA	0,01	0,01	1,01	48,19	0,62	7812,5	NA	NA	0	0	0	31,27	31,5	39,3	17,86	138,99	138,99	458,65
712	4,23	7,42	2,69	0,42	1,43	2,03	231,75	98,78	61,27	59,92	0,43	0,75	1,75	15,69	42,98	19,14	4,76	NA	16,25	7,29	200,49	17,95	20,29	5,94	2,81	4,55	7,69	120,41	23,86	8,59	43,67	0,12	0,13	1,13	18,6	11,51	198,94	8,95	NA	4,3	0,21	1,86	2,33	3,58	2,15	0,91	1,69	2,75	336,36
713	53,5	63,18	6,83	6,49	6,49	6,55	24,51	0	7,01	0,44	0,15	0,18	1,18	69,92	15,32	349,17	NA	NA	0	2,1	19,91	29,99	33,03	6,8	10,99	10,99	11,06	82,5	NA	7,38	0,48	0,09	0,1	1,1	55,05	9,18	326,63	NA	NA	0	5,68	40,36	20,72	23,8	5,06	7,78	7,78	7,82	89,16
714	15,41	53,45	7,79	0,01	1,27	1,36	183,87	161,43	128,4	12,18	0,71	2,47	3,47	28	71,17	22,73	7,16	56370,25	0	6,36	35,6	14,51	47,69	6,82	0,01	0	0	171,09	148,13	116,42	0	0,7	2,29	3,29	29,18	69,59	21,58	NA	48432	0	6,9	40,73	11,06	28,63	5,76	0,01	1,5	1,58	190,14
715	18,09	89,76	5,14	0,28	1,14	1,73	103,45	49,48	57,36	34,27	0,79	3,93	4,96	40,11	79,84	23,74	12,69	19870	0	6,26	58,7	10,18	86,3	2,82	0,44	1,27	1,83	100,84	44,26	53,21	30,17	0,88	7,44	8,48	33,02	88,2	12,46	11,82	16002,11	0	6,33	71,65	18,91	91,63	5,15	0,22	1,13	1,82	99,44
716	16,84	35,16	1,59	0,41	1,44	1,44	34,31	18,12	17,68	NA	0,52	1,09	2,09	18,32	52,1	33,33	1,93	28178	0	0,14	4,36	-33,35	-86,51	-10,26	0,25	0,62	1,13	111,94	25,07	49,68	35,43	0,61	1,59	2,59	-31,29	61,45	-50,32	1,29	39982	16,49	0,63	13,59	6,77	11,13	1,34	0,11	0,65	2,48	72,02
717	6,51	10,23	2,02	0,56	1,87	3,05	112,72	46,06	35,23	41,84	0,36	0,57	1,57	27,35	36,38	20,8	17,91	26844,13	0	6,45	70,22	7,58	9,6	2,02	1	3,35	5,75	96,9	37,48	16,02	39,02	0,21	0,27	1,27	30,64	21,1	41,33	22,31	NA	0	6,14	68,81	5,4	6,41	1,38	1,98	5,68	9,27	93,48
718	11,26	26,81	6,34	0,08	1,14	1,46	204,9	111,66	104,81	34,1	0,58	1,38	2,38	38,87	58	35,57	1,96	NA	0	15,54	54,35	20,74	49,37	8,75	0,03	1,41	1,54	153,61	108,34	78,24	9,95	0,58	1,38	2,38	40,64	57,99	43,62	2,34	NA	0,07	8,4	39,15	6,12	23,35	1,96	0,02	0,93	1,13	116,56
719	-23,05	73,38	-10,13	0,2	0,27	0,76	159,99	15,96	207,94	102,89	1,31	-4,18	-3,18	-19,64	131,42	-17,54	NA	-6646	0	1,5	-18,03	32,53	96,33	28,77	0,39	1,04	1,48	321,85	117,67	181,16	81,06	0,66	1,96	2,96	33,34	66,23	49,42	2,76	50559	0	0,71	1,94	6,02	7,9	3,81	1,57	1,57	8,08	231,29
720	9,41	36,42	2,11	0,17	0,95	1,36	81,85	45,33	57,64	23,78	0,74	2,87	3,87	47,48	74,18	15,72	10,59	18049,8	0	8,56	70,15	-1,74	-8,82	-0,35	0,26	0,95	1,26	72,26	38,29	52,1	18,09	0,8	4,06	5,06	49,41	80,23	1,5	41,93	14115,2	5,49	10,15	92	3,92	9,73	0,73	0,76	1,38	1,74	68,12
721	49,64	156	14,64	0,05	0,91	0,91	107,37	61,64	62,89	0	0,68	2,14	3,14	50,01	68,18	126,85	0,91	NA	8,95	0,11	0,36	3,03	7,78	2,37	0,13	0,44	0,44	284,66	52,99	171,99	NA	0,61	1,57	2,57	3,38	61,09	64,29	0,56	NA	0	0,28	0,74	-78,34	585,93	-76,04	0,21	0,21	0,21	354,27
722	13,14	21,29	6,42	0,56	0,7	2,55	177,94	2,75	33,72	63,02	0,38	0,62	1,62	54,43	38,29	93,52	2,6	17686	0	20,19	52,44	7,49	10,14	3,63	3,68	3,9	10,95	176,66	NA	10,04	71,77	0,26	0,35	1,35	31,86	26,17	103,11	4,55	19029	0	11,83	35,68	7,5	11,32	5,15	0,08	0,36	1,43	250,83
723	31,63	38,34	21,84	5,37	5,37	5,37	251,34	0	42,46	0	0,18	0,21	1,21	69,04	17,51	373,85	9,97	NA	0	25,83	30,04	-2,67	-2,93	-8,7	13,24	13,24	13,24	1184,11	0	88,43	0	0,09	0,09	1,09	80,22	8,65	-30,91	NA	NA	0	269,65	269,65	-28,39	-32,46	-10,21	0,46	0,46	9,58	131,3
724	1,7	23,65	1,13	0,5	4,4	4,57	168,48	124,95	32	5,45	0,93	12,88	13,88	13,5	92,8	19,62	0,87	12168,33	0	7,86	29,38	-78,43	122,47	-26,53	0,17	4,67	5,4	123,12	76,32	16,96	12,58	1,64	-2,56	-1,56	-44,24	164,04	-15,49	1,74	NA	0	11,56	1185	131,53	350,84	24,19	1,35	7,03	7,4	67,12
725	12,01	41,02	5,88	0,02	0,69	0,91	178,34	61,15	65,53	20,26	0,71	2,42	3,42	25,53	70,72	22,04	0,56	33867,86	14,23	6,63	39,64	13,22	42,16	6,16	0,03	0,69	0,95	169,77	56,1	59,64	22,08	0,69	2,19	3,19	25,37	68,65	24,72	0,61	32920,86	15	5,67	34,91	9,95	35,83	4,82	0,03	0,78	1,04	176,9
726	24,36	59,47	15,26	1,31	1,57	1,59	228	34,38	133,14	3,12	0,59	1,44	2,44	32,56	59,04	48,91	6,98	NA	0	5,14	19,64	10,81	23,4	8,47	0,73	1,56	1,67	284,95	116,59	140,71	16,45	0,54	1,16	2,16	18,94	53,79	25,62	3,04	NA	0	6,36	33,78	16,17	24,37	14,6	1,67	2,74	2,79	329,59
727	1,28	1,91	3,71	0,02	0,08	0,9	1055,14	20,28	344,93	288,15	0,33	0,49	1,49	3,3	33,05	7,74	0,95	NA	0	5,86	36,19	1,22	1,95	4,36	0,03	0,11	0,87	1299,87	39,88	481,48	370,19	0,37	0,6	1,6	2,86	37,45	10,5	0,93	NA	0	5,87	23,65	1,19	2,01	5,2	0,07	0,15	0,97	1598,89
728	-7,58	14	-3,23	0,04	0,2	0,64	155,34	2,6	188,41	83,63	1,54	-2,85	-1,85	12,05	154,14	-3,59	-1,07	NA	30,75	8,38	120,14	2,27	-4,71	0,98	0,01	0,14	0,58	156,68	NA	191,73	84,91	1,48	-3,08	-2,08	23,26	148,09	2,81	-0,84	NA	24,15	9,04	72,3	0,72	-2,22	0,37	-0,03	0,1	0,55	185,54
729	7,45	40,42	1,33	0,1	0,79	1,09	64,87	35,84	51,85	15,49	0,82	4,43	5,43	56,01	81,57	21,33	1,57	NA	0	8,65	70,82	10,44	48,96	1,9	0,1	0,74	1,08	66,42	31,34	48,43	16,46	0,79	3,69	4,69	56,63	78,69	20,36	1,28	NA	0	8,43	67,07	4,99	33,95	1,04	0,06	0,76	1,03	76,28
730	12,63	17,34	77,29	303,75	2069,86	2074,32	2227,5	1875,7	1,06	4,79	0,27	0,37	1,37	12,72	27,17	68,87	NA	NA	0	0,55	0,67	-1,05	-1,45	-5,13	197,98	200,48	200,91	1783,43	21,89	8,78	3,86	0,28	0,38	1,38	0,78	27,78	-3,77	NA	NA	0	8,94	225,98	-2,21	-3,26	-10,44	-162,06	-168,58	-168,98	1721,16
731	-21,88	-28,46	-88,32	1,7	1,82	1,82	1469,31	39,5	336,03	NA	0,23	0,3	1,3	-21,88	23,12	30,94	1,32	NA	0	0	0	20,35	30,59	37,97	2,34	2,34	2,34	679,3	NA	225,05	NA	0,33	0,5	1,5	20,35	33,5	112,77	3,82	NA	0	0	0	-1,72	-2,91	-6,11	2,35	2,35	2,35	1295,17
732	0	0	NA	NA	NA	NA	NA	NA	NA	NA	0	0	1	0	0	NA	NA	NA	0	NA	NA	-0,01	-0,01	NA	NA	NA	NA	NA	NA	NA	NA	0	0	1	-0,01	0	NA	NA	NA	0	NA	0	-0,01	-0,01	NA	NA	NA	NA	NA
733	-32,45	-185,98	NA	1,21	1,21	1,21	NA	NA	NA	NA	0,83	4,73	5,73	-32,45	82,54	-39,32	NA	NA	0	NA	0	-52,81	181,69	-2,19	0,77	0,77	0,77	15,08	NA	19,26	NA	1,29	-4,44	-3,44	21,97	129,07	-40,92	NA	NA	0	3,1	100,64	39,47	125,85	2,46	0,34	1,46	1,46	22,72
734	-0,24	-0,87	-0,09	1,27	2,35	3,12	127,59	41,64	38,49	29,92	0,72	2,56	3,56	21,35	71,93	4,04	28,81	NA	0,03	7,57	88,15	1,27	4,32	0,44	1,1	2,18	3,02	124,81	38,77	35,78	30,61	0,71	2,4	3,4	25,34	70,58	4,97	3,65	NA	0,03	8,25	84,52	-0,21	-0,9	-0,08	0,58	1,67	2,17	143,78
735	3,43	93,5	1,7	0,01	1,04	1,04	180,25	177,35	171,73	0	0,96	26,26	27,26	3,43	96,33	3,56	NA	NA	0	0	0	0,62	6,24	0,15	0,18	5,06	7,53	87,03	55,66	11,43	28,66	0,9	9,08	10,08	0,62	90,08	0,69	NA	NA	0	0	0	-6,44	205,28	-8,5	0,82	2,1	2,29	481,32
736	8,2	16,31	3,09	0,01	0,01	2,01	137,25	NA	67,5	137,14	0,5	0,99	1,99	44,83	49,72	16,49	NA	NA	0	13,81	77,99	10,29	19	5,46	0,04	0,04	2,19	193,29	0	87,45	190,37	0,46	0,85	1,85	38,74	45,86	22,43	NA	NA	0	15,11	68,78	19,99	24,33	8,22	0,19	0,23	5,65	150
737	2,07	15,78	1,85	0,03	1,15	1,15	325,82	312,2	279,79	NA	0,87	6,63	7,63	7,76	86,9	4,31	24,05	10895,5	0	5,09	56,79	9,4	16,08	1,57	1,47	2,17	2,17	60,64	12,42	17,83	0	0,42	0,71	1,71	38,33	41,58	39,99	1,67	NA	0	4,82	37,61	18,2	36,82	5,23	0,84	1,22	1,53	104,88
738	70,42	79,25	38,69	6,55	6,82	6,82	199,95	NA	22,03	0,22	0,11	0,13	1,13	90,48	11,14	722,25	3,8	47994	0	11,01	16,55	42,89	76,96	36,06	23,21	53,95	53,97	306,04	5,02	5,07	0,06	0,44	0,79	1,79	59,99	44,27	112,66	10,52	47711	42,31	14,38	20,39	36,7	78,85	36,2	0,26	13,14	13,16	360
739	1,39	1,46	12,48	2,24	4	4,07	3276,44	268,32	152,84	11,49	0,05	0,05	1,05	6,81	4,95	29,4	1,18	7364,5	0	48,86	80,11	4,26	6,8	11,99	5,59	5,93	6,74	1024,16	16,13	47,92	39,27	0,05	0,08	1,59	10,35	37,29	285,37	0,92	11361,2	0	17,13	48,33	2,58	4,77	4,43	1,73	1,96	2,32	627,04
740	-0,39	-47,02	-0,26	0,23	0,64	0,93	238,36	67,15	162,13	48,47	0,99	118,91	119,91	3,7	99,17	1,71	0,5	4441,8	0	2,68	56,99	-1,46	174,93	-1,03	0,01	0,25	0,82	255,72	52,31	194,13	122,84	1,03	-123,02	-119,86	7,34	100,83	9,35	0,55	NA	7,82	6,18	41,26	-3,05	112,6	-2,17	0,14	0,32	0,78	259,59
741	1,3	14,2	1,15	0,05	0,13	1,01	320,66	23,4	287,93	254,5	0,91	9,92	10,92	4,87	90,84	5,96	1,07	16935,33	0	3,14	36,2	0,47	5,83	0,47	0,04	0,14	1,05	357,44	30,94	324,54	299,49	0,92	11,28	12,28	3,51	91,86	4,34	2,2	17213,33	0	2,98	36,16	0,63	7,18	0,69	0,01	0,08	1,07	398,54
742	0,56	6,02	0,66	0,86	0,99	1,09	430,55	52	384,78	35,94	0,91	9,79	10,79	5,49	90,73	2,26	6,22	NA	0	5,83	55,79	3,17	25,6	2,97	0,93	1,05	1,14	340,88	34,79	294,31	28,9	0,88	7,07	8,07	8,19	87,61	5,32	NA	NA	0	4,7	42,19	2,76	29,22	6,01	0,42	0,46	1,11	793,09
743	14,97	21,59	4,56	1,27	2,35	3,09	110,9	4,23	32,76	24,73	0,31	0,44	1,44	37,77	30,64	54,61	11,7	NA	0	6,94	54,55	10,09	18,22	4,91	1,02	2,1	2,75	177,16	0,02	39,28	25,96	0,45	0,81	1,81	25,97	44,61	28,57	1,99	NA	20,93	7,73	47,49	11,85	17,89	4,82	0,76	2,64	4,08	148,64
744	47,52	70,92	27,33	0,87	1,83	1,83	209,32	65,08	67,89	NA	0,33	0,49	1,49	75,14	32,99	202,34	1,78	40814	0	15,89	25,36	32,68	71,38	26,44	1,23	1,58	1,58	294,49	55,32	157,32	NA	0,54	1,18	2,18	51,36	54,22	81,8	3,34	40680	0	15,12	25,6	41,8	44,91	30,09	10,19	14,13	14,13	262,74
745	4,98	5,42	6,35	0,12	10,08	10,45	464,18	355,67	35,7	13,28	0,08	0,09	1,09	7,95	8,05	74,78	4,93	NA	0	3,78	26,9	5,08	5,68	7,21	0,72	5,65	8,17	516,37	246,78	49,97	127,6	0,11	0,12	1,12	11	10,61	60,35	4,48	NA	0	8,4	43,17	0,04	0,04	0,05	0,33	4,6	6,59	537,76
746	32,53	87,41	9,36	0,21	1,34	1,38	104,74	72,22	64,18	2,65	0,63	1,69	2,69	105,52	62,79	63,19	2,76	20876,56	0	21	60,55	33,17	90,37	12,49	0,56	1,46	1,48	137	74,9	83,92	2,39	0,63	1,72	2,72	89,98	63,29	57,44	4,82	NA	0	21,38	56,19	19,37	32,24	5,99	0,7	2,16	2,21	112,83
747	3,68	6,84	3,83	0,59	1,61	1,98	378,95	174,57	170,88	64,34	0,46	0,86	1,86	35,95	46,28	10,64	5,75	NA	0	33,6	84,35	0,54	0,91	0,52	0,78	1,9	2,25	348,22	147,25	130,82	46,23	0,4	0,68	1,68	32,4	40,49	4,88	5,35	NA	0	30,48	91,79	0,7	1,14	0,65	0,99	1,94	2,26	336,29
748	5,75	48,44	12,9	1,23	1,23	1,23	204,17	0	365,85	0	0,45	3,82	8,42	5,75	88,13	12,69	NA	NA	0	0	0	-12,4	-64,27	-4,95	0,4	0,41	1,65	145,31	0,08	27,55	34,72	0,81	4,18	5,18	28,43	80,71	-15,37	1,18	NA	60,9	16,3	119,76	-16,61	216,39	-20,93	0,03	0,3	0,64	460,01
749	-101,39	-189,88	-31,86	0,68	0,69	1,71	114,39	0,33	41,12	42,68	0,43	0,8	1,87	-45,64	46,61	-209,29	1,52	NA	0	17,52	-210,16	-43,12	-191,07	-10,73	0,44	0,45	0,97	90,56	0,43	64,34	33,79	0,77	3,43	4,43	23,95	77,43	-36,14	0,81	NA	0	16,69	150,56	NA	NA	NA	NA	NA	NA	NA
750	2,8	5,94	1,59	0,72	1,23	1,26	206,13	54,09	107,38	3,33	0,53	1,12	2,12	13,24	52,81	19,92	1,43	NA	0	5,91	43,89	-0,08	-0,18	-0,04	0,72	1,2	1,25	197,15	52,59	108,95	4,9	0,56	1,27	2,27	13,97	56,02	10,14	1,49	12698,2	0	7,61	66,49	-3,79	-7,84	-1,23	0,47	1,01	1,1	119,01
751	8,48	24,07	5,12	0,62	0,78	0,8	219,62	22,54	140	3,16	0,65	1,83	2,84	11,57	64,77	20,45	0,74	19064	0	1,87	15,36	1,94	4,43	1,2	0,04	0,23	0,37	224,29	22,61	122,17	17,61	0,56	1,27	2,28	10,68	56,08	9,75	0,56	13937	0	5,38	49,83	-10,91	-29,51	-8,17	0,13	0,17	0,31	273,41
752	5,75	24,14	6,1	0,32	0,32	1,31	119,97	2,79	291,21	291,57	0,76	3,2	4,2	10,29	76,19	7,54	NA	NA	0	4,82	37,19	8,62	34,57	4,87	0,11	0,12	0,99	205,44	2,16	152,19	133,31	0,75	3,01	4,01	19,33	75,07	12,22	0,96	NA	0	6,05	51,4	10,26	29,03	3,88	0,2	0,21	1,26	137,96
753	-1,96	-2,15	-1,59	6,84	7,44	10,95	296,36	16,03	26,77	95,18	0,09	0,1	1,1	13,95	9,13	-13,63	NA	NA	0	12,95	94,63	-3134,18	941,44	-10,58	0,11	0,13	0,13	1,23	0,1	5,26	NA	4,33	-1,3	-0,3	2613,08	432,91	-723,98	NA	-2301	0	19,4	-591,96	-194,44	11,74	NA	0,04	0,06	0,06	NA
754	29,53	61,84	9	1,07	1,42	1,95	110,93	19,34	56,11	30,21	0,52	1,09	2,09	87,85	52,25	56,51	NA	NA	0	17,77	60,79	33,47	64,19	10,08	0,79	1,57	2,12	109,67	39,84	50,78	28,52	0,48	0,92	1,92	86,76	47,86	69,93	NA	NA	0	16,05	55,66	21,92	48,76	4,74	0,74	1,16	1,82	78,97
755	-2,77	21,15	-3,65	0,52	0,89	0,89	480,07	198,49	532,86	NA	1,13	-8,64	-7,64	16,01	113,09	-2,45	NA	NA	0	24,77	85,86	11,03	2777,26	14,85	0,42	1,01	1,01	490,16	284,15	479,11	NA	1	250,86	251,86	30,98	99,6	11,07	NA	NA	0	26,87	60,53	-3,48	111,57	-3,16	0,38	0,98	0,98	331,65
756	9,43	49,83	2,34	0,28	0,78	1,15	90,53	36,02	72,37	27,68	0,81	4,28	5,28	24,32	81,08	13,3	3,09	25180,2	0	3,7	49,94	6,31	39,64	2,24	0,11	0,81	1,13	129,2	74,81	83,37	34,45	0,84	5,29	6,29	21,5	84,09	9,01	3,32	21627,6	18,57	5,39	59,8	18,69	70,73	5,72	0,08	0,98	1,21	111,76
757	14,2	16,81	18,29	1,28	2,68	4,23	468,89	0	45,93	72,27	0,16	0,18	1,18	18,23	15,54	109,44	1,55	NA	0	5,2	16,12	9,53	10,73	12,34	3,08	7,91	16,77	471,13	2,45	12,63	113,38	0,11	0,13	1,13	12,68	11,19	140,29	1,79	NA	0	4,07	15,45	8,07	9,56	11,12	1,42	3,32	6,75	502,89
758	3,06	3,81	3,06	4,22	5,1	5,1	363,98	61,91	70,65	NA	0,2	0,24	1,24	3,06	19,63	15,58	NA	NA	0	0	0	-13,22	-13,81	-555,04	23,3	23,65	23,65	15276,87	222,09	637,12	NA	0,04	0,04	1,04	-13,22	4,22	-313,62	NA	NA	0	0	0	16,37	17,5	20,44	11,05	12,78	15,58	455,67
759	27,62	44,01	28,16	0,75	0,92	1,9	371,13	22,61	135,24	134,27	0,37	0,59	1,59	27,62	37,23	100,52	2,15	NA	0	0	0	-3,46	-5,13	-6,06	1,05	1,32	2,56	637,16	54,44	201,41	253,36	0,32	0,47	1,48	-3,46	32,49	39,08	3,94	NA	0	0	0	15,69	16,9	16,65	4,52	8,62	12,53	387,35
760	-1,58	9,12	-0,84	0,18	0,49	0,83	192,29	65,71	213,68	74,14	1,17	-6,77	-5,77	7,51	117,32	8,47	-1,89	NA	0	4,8	42,54	14,36	881,45	6,26	0,21	0,82	0,89	158,62	93	153,2	11,95	0,98	60,37	61,37	16,24	98,37	22,63	0,18	NA	0	0,82	7,65	-2,76	225,87	-2	0,12	0,56	0,86	264,28
761	-16,71	-49,08	-1,02	7,94	8,7	8,7	22,29	1,93	2,53	0	0,66	1,94	2,94	47,47	65,96	-25,33	NA	NA	0	3,93	101,77	-16,23	-69,35	NA	7,04	7,74	7,74	NA	NA	NA	NA	0,77	3,27	4,27	40,19	76,6	-21,19	NA	NA	0	NA	-200,63	-18,18	-194,64	NA	5,74	6,45	6,45	NA
762	-76,17	53,38	-67,5	0,5	2,23	2,32	322,56	235,75	136,51	12,5	2,43	-1,7	-0,7	-32,28	242,69	-31,41	NA	NA	0	38,89	-156,13	1,76	-9,66	1,95	0,15	3,77	4,06	403,01	355,75	98,08	28,17	1,18	-6,5	-5,5	11,45	118,19	1,49	NA	NA	0	10,73	66,02	-106,67	54,27	-38,01	1,5	2,75	3,05	130,06
763	0,79	1,76	0,84	0,02	0,29	1,01	384,14	33,08	108,89	88,94	0,55	1,22	2,22	10,86	54,91	4,79	0,73	NA	7,69	10,63	73,84	0,01	0,01	0,01	0	0,21	0,65	509,15	55	252,56	120,26	0,55	1,21	2,21	9,81	54,78	3,32	0,71	NA	4,18	13,72	79,6	0,11	0,25	0,1	0,1	0,44	1,12	315,53
764	-12,6	200,32	-41,85	0,02	0,23	0,78	464,97	189,02	903,22	501,13	1,06	-16,89	-15,9	-6,27	106,29	-7,54	0,61	-441,5	0	21,02	-567,95	0,62	-11,95	0,56	0,01	0,06	0,61	328,77	14,27	228,59	154,2	1,05	-20,28	-19,28	24,08	105,19	6,14	0,28	13968	15,14	21,19	72,08	-4,38	-1078,9	-3,58	0,02	0,04	0,63	298,29
765	3,1	6,21	4,87	0,02	0,1	0,11	571,05	22,39	281,89	1,64	0,5	1	2	14,28	50,03	35,02	0,53	20739,75	0	17,54	37,2	2,92	5,4	4,6	0,01	0,03	0,04	572,75	3,8	259,59	2,49	0,46	0,85	1,85	14,02	45,89	43,23	0,55	22621,89	0	17,47	40,76	5,07	8,65	8,79	0,06	0,07	0,08	633,63
766	4,82	19,65	0,9	0,11	0,17	1,32	67,62	2,92	50,48	58,72	0,75	3,08	4,08	55,29	75,48	6,38	NA	NA	0	9,38	88,21	2,39	20,48	0,84	0,13	0,36	1,12	127,13	26,03	111,06	85,11	0,88	7,57	8,57	26,09	88,33	2,71	NA	NA	0	8,28	87,62	1,69	15,54	0,2	0,8	0,81	1,12	43,43
767	9,77	10,75	10,11	7,48	8,61	11,28	376,78	34,61	31,9	86,33	0,09	0,1	1,1	13,67	9,1	120,99	26,48	NA	0	4,03	23,22	7,57	7,69	7,51	49,78	54,99	73,48	361,17	23,15	4,67	87,52	0,02	0,02	1,02	12,78	1,6	539,11	25,37	NA	0	5,17	32,87	5,91	5,98	6,21	84,46	87,93	109,92	383,59
768	1,69	1,72	5,11	61,56	61,61	88,09	1101,88	0,51	9	241,55	0,02	0,02	1,02	1,69	2,01	525,29	3,69	NA	0	0	0	-120,69	-124,61	NA	31,57	31,82	31,82	NA	NA	NA	NA	0,03	0,03	1,03	-120,69	3,14	-3840	NA	NA	0	NA	0	-10,91	-12,71	NA	6,91	7,06	7,06	NA
769	6,77	7,82	4,46	18,47	18,47	18,47	207,7	0	12,85	0	0,13	0,15	1,15	6,77	13,41	50,54	NA	NA	0	0	0	39,87	67,69	22,97	3,42	3,42	3,42	209,71	NA	34,68	NA	0,41	0,7	1,7	39,87	41,1	116,44	3,54	NA	0	0	0	37,07	68,95	19,17	2,28	2,29	2,29	188,76
770	-4,13	-7,07	-13,74	0,01	0,1	1,12	1210,93	22,22	255,13	263,93	0,42	0,71	1,71	2,61	41,62	-9,93	1,03	2654	0	22,42	182,39	4,31	6,36	12,24	0,02	0,07	1,84	1032,57	10,26	196,11	351,83	0,32	0,47	1,47	9,36	32,1	21,84	1,25	10672	0	14,33	38,47	0	0	0,01	0,01	0,06	1,26	1465,93
771	9,99	18,38	3,98	0,29	1,13	1,64	145,06	43,03	56,68	29,26	0,46	0,84	1,84	24,01	45,64	35,62	1,74	22923,21	3,2	5,59	41,53	9,71	16,88	3,87	0,49	1	1,72	145,14	27,4	54,99	40,65	0,43	0,74	1,74	28,9	42,5	41,27	1,84	22969,13	1,18	7,65	45,83	8,61	12,59	3,18	0,46	1,28	2,53	134,79
772	10,49	31,8	3,69	0,47	1,16	1,49	128,08	51,85	57,28	25,22	0,67	2,03	3,03	34,22	67,02	27,48	3,11	30889,63	14,25	8,35	50,66	10,6	24,76	3,76	0,3	1,07	1,65	129,01	53,25	56,22	40,79	0,57	1,34	2,34	34,74	57,18	22,04	4,27	30629,86	10,53	8,55	58,34	4,41	9,24	1,53	0,03	1,15	1,81	126,97
773	-0,77	-0,77	NA	NA	NA	NA	NA	NA	NA	NA	NA	NA	1	-0,77	0	NA	NA	NA	0	NA	NA	-0,83	-0,83	NA	NA	NA	NA	NA	NA	NA	NA	NA	NA	1	-0,83	0	NA	NA	NA	0	NA	NA	-0,82	-0,82	NA	NA	NA	NA	NA
774	-35,4	114,42	-21,87	0,07	0,09	0,6	224,88	5,87	291,21	150,75	1,31	-4,23	-3,23	-22,53	130,94	-19,88	-1,54	4545	0	7,95	47,61	-25,49	-26,61	-16,16	2,41	2,41	21,32	230,81	0	9,23	176,92	0,04	0,04	1,04	-6,75	4,18	-461,94	7,4	5769	0	11,89	79,01	-10,71	24,65	-15,49	0,1	0,28	0,66	528
775	-209,6	-238,49	-531,47	5	8,26	8,26	641,5	360,39	110,56	0	0,12	0,14	1,14	-181,51	12,11	-1730,53	NA	NA	0	71,23	-16,26	53,78	56,66	36,34	14,29	19,64	19,64	245,96	66,23	12,39	0	0,05	0,05	1,05	84,01	5,09	1056,25	NA	NA	0	20,43	34,91	-12,85	-202,41	-45,56	0,04	0,09	0,09	1294,19
776	37,72	45,41	20,34	0,04	0,04	6,05	196,25	NA	32,08	195,61	0,17	0,2	1,2	91,48	16,93	222,8	NA	7075,33	0	28,98	52,96	5,2	5,79	3,36	0,22	1	10,57	235,24	17,13	22,02	213,62	0,1	0,11	1,11	78,8	10,2	50,93	NA	-982,5	0	47,57	-384,5	9,34	10,32	3,24	10,65	10,68	11,49	126,78
777	25,51	30,69	7,34	0,03	0,12	6,09	104,78	1,44	17,03	103,07	0,17	0,2	1,2	56,5	16,9	150,98	NA	15755,5	0	8,92	57,21	15,43	21,49	6,17	0,03	0,17	3,57	145,49	5,58	40,25	138,56	0,28	0,39	1,39	36,92	28,22	54,66	NA	NA	0	8,59	55,79	10,92	34,64	4,88	0,08	0,18	1,46	163,13
778	-7,13	-7,13	NA	NA	NA	NA	NA	NA	NA	NA	NA	NA	1	-7,13	0	NA	NA	NA	0	NA	NA	-7,76	-7,76	NA	-3775	-3775	-3775	NA	NA	NA	NA	0	0	1	-7,76	-0,03	29300	NA	NA	0	NA	0	-0,07	-8,95	NA	NA	NA	NA	NA
779	8,25	18,35	3,01	0,14	0,34	0,87	132,73	9,41	49,84	27,89	0,54	1,21	2,22	48,4	55,05	22,84	0,86	11272,73	4,75	14,64	83,58	5,1	10,36	1,8	0,15	0,35	0,89	128,17	8,63	45,64	26,29	0,5	1,02	2,03	46,15	50,75	18,63	0,89	12003,86	3,17	14,45	81,44	2,77	5,53	0,97	0,23	0,43	0,9	127,21
780	2,88	5,29	0,82	0,26	0,52	1,38	104,16	9,87	33,61	33,05	0,44	0,81	1,84	45,7	45,56	21,94	1,23	10893,16	6,66	12,25	91,37	5,12	9,82	1,45	0,3	0,58	1,26	102,87	11,09	36,73	28,16	0,46	0,89	1,92	48,81	47,91	24,17	1,15	NA	5,38	12,35	87,9	5	9,25	1,44	0,42	0,75	1,37	105,43
781	0	NA	0	0,02	0,44	0,62	138,27	53,9	135,55	25,16	1	NA	NA	37,86	100	5,13	0	13520	0	14,38	121,02	0	NA	NA	0,02	0,41	0,63	118,43	42,38	116,2	26,51	1	NA	NA	37,7	100	5,83	0	NA	0	12,26	101,19	4,38	68,88	1,96	0,01	0,52	0,73	163,46
782	1,43	2,26	1,19	1,12	1,8	2,63	304,75	64,6	22,39	80,78	0,37	0,59	1,59	5,03	36,99	32,85	4,18	30970,5	24,19	3,02	25,85	5,4	8,78	4,35	1,03	2,29	2,38	293,08	139,49	51,69	10,82	0,39	0,63	1,63	8,28	38,52	36,09	7,69	NA	20,55	2,32	12,4	4,12	5,92	3,11	1,73	3,12	3,17	275,46
783	33,19	67,53	6,76	0,64	0,77	1,95	74,08	4,71	36,15	43,31	0,51	1,03	2,03	117,05	50,85	67,45	14,96	12638,2	0	17,07	60,32	15,89	32,96	5,05	0,09	0,5	1,39	115,65	23,39	41,79	51,65	0,52	1,07	2,07	62,25	51,79	39	1,79	NA	13,79	14,73	59,31	-13,68	-39,45	-5,93	0,14	0,4	1,1	158,28
784	16,42	86,96	3,08	0,03	0,96	1,21	68,26	51	36,18	13,61	0,81	4,3	5,3	42,28	81,12	22,65	8,93	29421,4	27,12	4,85	52,12	7,76	78,29	1,76	0,02	0,9	1,11	82,52	64,26	50,27	15,68	0,9	9,09	10,09	30,18	90,09	10,5	67,83	23842	28,35	5,08	63,85	11,05	79,21	2,34	0,03	0,83	1,16	77,34
785	-34,85	-37,2	-39,01	6,12	12,01	12,01	407,47	149,84	25,46	NA	0,06	0,07	1,07	-34,85	6,32	-381,56	4,36	NA	0	0	0	20,91	23,38	27,06	5,87	8,73	8,73	471,06	140,74	49,24	NA	0,11	0,12	1,12	20,91	10,57	273,12	11,52	NA	0	0	0	39,74	44,67	42,45	7,65	8,97	8,97	389,88
786	-0,94	-10,11	-0,49	0,04	0,06	0,51	188,62	3,81	168,49	75,57	0,91	9,76	10,76	20,76	90,71	4,38	0,17	5487,25	0	11,25	77,42	2,26	19,99	1,12	0,01	0,06	0,6	180,19	7,82	157,47	86,77	0,89	7,84	8,84	24,41	88,69	9,03	0,24	NA	0	10,96	76,21	0,93	9	0,41	0,03	0,07	0,62	162,48
787	23,9	28,22	13	0,76	6,18	6,73	197,91	157,53	29,06	16,29	0,15	0,18	1,18	53,3	15,31	156,14	NA	NA	0	15,98	48,92	10,68	12,05	11,82	9,95	9,95	10,19	402,85	0,08	39,11	9,46	0,11	0,13	1,13	38,31	11,42	94,39	NA	1290	0	30,59	303,68	0,23	0,57	0,09	0,6	1,72	1,95	140,3
788	71,76	79,54	23,96	5,11	9,06	10,39	86,46	45,69	11,56	15,61	0,1	0,11	1,11	117,19	9,78	733,38	NA	NA	0	15,17	38,96	13,09	20,43	4,19	0,09	1,62	2,79	116,61	63,33	41,27	49,15	0,36	0,56	1,56	137,33	35,93	36,43	NA	NA	0	39,8	90,23	5,64	8,86	1,5	0	2,12	2,81	97,32
789	2,53	36,69	16,91	0,9	1,44	1,44	2431,64	97,6	180,12	0,04	0,92	13,39	14,49	3,22	93,1	9,5	1,04	NA	0	4,59	6,6	-3,1	-78,4	-17,16	1,7	1,94	1,95	2012,84	30,49	122,76	0,12	0,96	24,14	25,27	-1,47	96,04	3,79	1,06	NA	0	9,02	25,6	-2,45	-138,8	-14,7	0,79	1,02	1,02	2190,56
790	16,96	69,33	6,83	0,19	1,14	1,28	146,62	77,77	81,86	11,13	0,76	3,09	4,09	17,64	75,55	34,14	1,64	NA	19,09	0,28	2,2	19,89	64,2	6,31	0,23	1,26	1,45	115,49	58,71	57,35	11,26	0,69	2,23	3,23	19,89	69,03	47,73	1,91	NA	18,81	0	0	12,61	26,21	4,03	0,75	1,8	2,05	116,59
791	7,84	16,69	6,68	1,17	1,24	1,55	310,27	9,94	139,11	42,73	0,53	1,12	2,13	24,31	53,06	25,69	2,06	28926	0	14,05	30,92	31,55	67,57	24,04	0,94	0,96	1,41	277,29	2,13	128,64	58,87	0,53	1,14	2,14	48,73	53,3	71,53	1,78	24335	0	13,09	28,3	22,86	47,85	20,72	1,02	1,06	1,49	330,87
792	19	46,17	7,91	0,61	1,43	1,73	151,57	58,23	66,52	21,31	0,59	1,42	2,43	27,27	58,61	38,62	2,6	55482	13,46	3,44	22,39	15,65	33,71	8,48	0,98	1,58	1,89	197,11	52,63	85,1	26,44	0,54	1,15	2,15	22,11	53,57	31,9	3,43	56720	7,97	3,5	23,01	17,28	40,32	7,43	0,54	1,45	2,17	156,96
793	1,14	3,24	0,32	0,81	1,32	1,49	102,3	31,99	62,67	10,93	0,65	1,84	2,84	107,16	64,82	5,65	4,65	14063	0	29,8	92,34	-40,4	253,6	-12,69	0,27	0,71	0,83	114,3	57,08	112,52	15,48	1,16	-7,28	-6,28	72,27	115,93	-34,85	-2,79	5620,3	15,14	35,38	141,2	-3,72	24,55	-1,13	0,3	0,56	0,84	111,13
794	5,4	9,96	3,92	0,01	0,32	0,47	263,94	27,91	71,97	14,02	0,46	0,85	1,85	16,61	45,81	31,22	0,78	37364	17,78	8,13	42,21	3,76	6,57	2,72	0,01	0,52	0,67	263,03	47,56	60,21	15,07	0,43	0,74	1,75	15,51	42,76	32,08	0,84	NA	19,08	8,49	44,3	3,62	7,55	2,7	0,01	0,34	0,48	272,21
795	76,13	129,43	45,91	0,48	2,47	2,47	219,51	70,47	25,22	0	0,41	0,7	1,7	99,49	41,18	195,59	1,56	NA	7,83	14,09	19,02	29,55	82,13	20,62	0,07	1,24	1,24	253,97	120,12	39,96	NA	0,64	1,78	2,78	89,76	64,01	71,07	1,22	NA	28,88	42,01	50,08	41,39	88,04	22,07	0,09	1,64	1,64	194,62
796	0,2	0,21	0,13	13,77	13,8	16,44	245,79	0,44	14,46	38,67	0,06	0,07	1,07	71,24	6,4	3,08	NA	5114	0	47,97	98,81	0,56	0,6	0,77	12,88	15,21	16,15	503,04	70,32	30,2	28,65	0,07	0,07	1,07	60,26	6,73	8,3	NA	NA	0	82,51	122,29	0,47	0,52	0,51	16,07	16,09	16,46	396,13
797	-6,72	-6,72	NA	NA	NA	NA	NA	NA	NA	NA	0	0	1	-6,72	0	NA	NA	NA	0	NA	0	7,34	11,64	1,93	0,5	0,5	2,25	95,65	NA	34,81	61,49	0,37	0,59	1,59	43,41	36,94	19,86	NA	108	0	9,48	2808,33	36,37	45,44	10,52	2,13	2,13	5,02	105,61
798	19,7	86,08	15,14	0,17	0,91	0,92	279,76	68,09	60,77	1,23	0,77	3,37	4,37	26,33	77,11	54,25	0,98	10580,8	11,43	5,09	10,81	16,85	39,13	6,56	0,14	1,29	1,3	141,76	45,3	17,29	0,57	0,57	1,32	2,32	27,26	56,93	93,45	1,15	NA	15,79	4,05	10,51	16,44	23,92	12,19	0,72	1,55	1,56	270,71
799	0,29	22,9	0,14	0,03	0,23	0,83	176,52	34,1	151,05	102,97	0,99	77,98	78,98	33,67	98,73	4,71	0,08	NA	11,23	16,19	80,33	1,35	2,82	0,74	0,06	0,27	1,71	200,04	19,28	63,34	133,09	0,52	1,09	2,09	34,52	52,1	12,73	2,48	NA	13,96	18,23	72,16	0,1	0,2	0,06	0,04	0,34	1,81	204,07
800	-0,97	-0,97	NA	NA	NA	NA	NA	NA	NA	NA	NA	NA	1	-0,97	0	NA	NA	NA	0	NA	NA	-1,23	-1,23	NA	NA	NA	NA	NA	NA	NA	NA	NA	NA	1	-1,23	0	NA	NA	NA	0	NA	NA	-47,6	-96,94	-92,82	1,99	2,18	2,18	711,83
801	-1,64	-6,48	-0,28	0,31	0,95	1,21	61,7	28,16	38,74	11,42	0,75	2,96	3,96	61,77	74,76	11,08	2,18	NA	8,14	10,75	80,52	8,91	68,6	1,52	-0,17	0,81	1,07	62,13	50,66	50,03	13,37	0,87	6,7	7,7	81,04	87,02	14,2	1,55	NA	2,4	12,31	91,79	1,22	12,75	0,32	0,18	0,74	0,89	97,33
802	5,35	27,23	1,59	0,48	0,63	1,16	108,06	12,9	54,31	46,06	0,8	4,09	5,09	31,54	80,37	6,65	NA	NA	29,44	7,77	-152,66	4,54	20,18	1,44	0,41	0,74	1,28	115,04	28,96	68,08	48,02	0,77	3,44	4,44	26,84	77,48	5,86	NA	NA	17,46	7,05	1277,06	3,74	12,93	0,91	0,12	0,86	1,4	89,01
803	1,22	-8,02	0,51	0,3	0,55	0,63	151,88	25,7	161,48	13,91	1,15	-7,57	-6,57	16,94	115,23	1,06	-0,32	NA	0	6,56	41,25	-12,08	38,94	-4,93	0,14	0,46	0,51	148,4	45,34	191,83	9,62	1,31	-4,22	-3,22	8,89	131,03	1,08	-1,25	NA	0	8,55	67,48	5,58	-14,93	1,74	0,15	0,42	0,52	113,94
804	3,85	30,43	2,47	0,28	0,74	0,87	234,12	76,39	165,22	22,03	0,87	6,91	7,91	13,76	87,36	9,2	0,7	NA	13,26	6,38	55,37	6,71	35,38	3,74	0,22	0,86	1,1	202,86	76,85	120,08	29,88	0,72	3,8	5,27	17,54	81,03	13,81	0,9	NA	10,95	6,04	46,03	4,31	19,56	2,48	0,25	0,75	0,99	209,87
805	19,91	21,77	24,95	5,06	12,7	12,71	456,1	261,79	34,27	0,36	0,09	0,09	1,09	47,39	8,55	239,04	34,44	NA	0	34,44	51,2	25,68	28,62	28,81	4,3	11,06	11,06	408,5	240,1	35,53	0	0,1	0,11	1,11	63,36	10,3	253,93	47,25	NA	0	42,29	52,78	45,26	55,97	33,97	3,47	5,2	5,2	273,91
806	0	NA	0	0,01	0,4	0,58	132,86	48,61	130,74	24,09	1	NA	NA	31,5	100	6,37	0	14719,4	0	11,5	113,02	0	NA	0	0,01	0,49	0,65	166,29	75,8	163,81	25,86	1	NA	NA	26,42	100	6,22	0	NA	0	12,07	170,27	-4,78	101,26	-3,07	0	0,56	0,68	234,73
807	28,16	42,35	10,8	1,43	2,3	2,7	139,55	40,19	46,2	18,73	0,33	0,5	1,5	46,77	33,5	114,15	7,2	NA	0	7,13	28,04	25,12	34,23	6,59	1,85	2,95	3,69	95,52	27,74	25,1	18,8	0,27	0,36	1,36	51,63	26,61	144,33	NA	NA	0	6,96	35,95	15,42	40,21	7,24	1,7	4,25	4,71	171,32
808	0,76	NA	6,3	0,05	0,28	0,28	3032,67	28,18	123,97	NA	0,34	NA	NA	1,41	34,68	14,83	0,3	230443	12,02	5,48	8,24	-0,43	NA	-3,58	0,05	0,39	0,39	3061,22	45,33	134,23	NA	0,35	NA	NA	0,49	35,99	11,34	0,32	144024,67	8,99	7,67	11,84	-14,7	-20,24	-119,07	0,2	0,51	0,51	2956,8
809	5,19	104,68	3,31	0,02	0,02	0,96	231,78	0,21	188,79	180,4	0,95	19,16	20,16	13,03	95,04	12,98	0,89	NA	0	4,99	39,02	1,98	33,25	1,46	0,05	0,07	0,87	268,17	6,55	249,22	201,37	0,94	15,76	16,76	8,11	94,03	2,11	0,33	NA	0	4,51	51,51	0,72	10,69	0,44	0,21	0,24	0,93	223,21
810	-0,85	-2,16	-1,58	10,24	17,8	19,17	675,16	106,16	14,05	19,48	0,61	1,54	2,54	-0,85	60,56	31,45	1,64	NA	0	0	0	-21,79	-47,51	-25,85	0,51	0,59	0,59	431,95	17,73	231,31	0	0,54	1,18	2,18	-21,79	54,15	22,77	0,67	NA	0	0	0	-73,76	-763,73	-61,25	0,28	0,35	0,35	303,06
811	-56,68	36,19	-89,64	0	0,09	0,37	575,73	133,86	1456,73	413,96	2,57	-1,64	-0,64	-48,19	256,59	-22,09	NA	NA	0	13,41	-25,9	14,96	-11,61	16,44	0,26	0,42	0,42	400,09	146,44	905,49	NA	2,29	-1,78	-0,78	14,96	228,84	6,54	NA	NA	0	0	0	72,65	194,3	91,96	0,79	1,58	1,58	462
812	5,93	6,12	11,65	32,56	32,56	32,56	715,47	0	21,73	0	0,03	0,03	1,03	5,93	3,07	193	NA	NA	0	0	0	-3,34	-3,53	-138,71	69,99	69,99	69,99	15121,26	0	213,68	0	0,05	0,06	1,06	-3,34	5,31	-62,87	NA	NA	0	0	0	NA	NA	NA	NA	NA	NA	NA
813	-2,33	-3,5	-5,09	0,48	1,93	1,93	793,45	379,01	261,74	1,08	0,33	0,5	1,5	8,3	33,35	23,78	1,88	NA	0	23,17	50,22	7,01	11,16	12,29	1,06	1,92	1,93	638,29	202,48	235,05	0,97	0,37	0,59	1,59	18,2	37,23	49,48	2,24	NA	0	19,63	35,26	-21,53	-40,25	-54,71	0,87	1,66	1,66	927,4
814	-5,02	7,68	-33,73	0,19	0,2	0,62	2446,52	37,57	3188,17	1673,41	1,65	-2,53	-1,53	-5,02	165,35	3,72	NA	NA	30,56	0	0	0,31	-0,56	1,51	0,31	0,31	0,79	1765,89	NA	2105,46	1067,94	1,55	-2,81	-1,81	0,31	155,18	0,2	-30,7	NA	3,29	0	0	-6,67	6,91	-3059,55	0,08	0,08	0,74	167539,1
815	-8,83	-23,97	-8,43	0,64	0,78	1,51	347,72	27,92	198,42	146,19	0,63	1,72	2,72	-8,78	63,17	18,39	3,26	NA	0	0,05	0,3	17,99	37,27	10,45	1,08	1,24	2,13	211,51	15,6	96,81	87,17	0,52	1,07	2,07	17,99	51,72	55,44	88,4	NA	0	0	0	13,49	27,44	17,14	1,07	1,4	2,02	463,81
816	31,42	59,08	26,68	1,13	1,39	1,39	309,14	34,68	134,96	0,06	0,47	0,88	1,88	52,72	46,82	106,08	1,41	27697	0	18,09	25,81	42,19	63,11	21,17	2,26	2,58	2,58	182,67	18,16	55,83	0,08	0,33	0,5	1,5	68,07	33,15	198,5	3,38	32529	0	12,99	23,55	48,92	61,8	26,12	4,39	4,96	5,01	194,84
817	0	NA	NA	0,43	0,43	0,79	NA	NA	NA	NA	1,26	NA	NA	0	126,46	0	NA	NA	0	NA	NA	3,22	-12,75	1,01	0,06	0,08	0,79	113,84	3,13	140,8	101,25	1,25	-4,96	-3,96	3,22	125,26	2,57	NA	NA	0	0	0	23,33	419,06	4,65	0,24	0,33	1,05	72,81
818	20,55	92,93	6,74	0,64	1,03	1,28	119,42	36,34	80,35	22,45	0,78	3,52	4,52	40,02	78,13	28,28	26,57	61285,71	NA	6,39	37,76	13,74	37,45	5,27	0,91	1,36	1,45	139,65	39,48	52,47	7,52	0,63	1,72	2,73	34,93	63,31	24,07	10,91	48531,29	24,97	8,13	49,85	16,86	75,09	7,76	0,58	0,88	1,26	167,97
819	52,42	72,96	289,75	1,94	1,94	1,94	2012,01	NA	560,17	NA	0,28	0,39	1,39	53,76	28,15	263,44	1,65	NA	0	7,43	14,61	-30,59	-36,75	-120,97	2,66	3,84	3,85	1439,44	283,38	238,8	0,73	0,17	0,2	1,2	-28,46	16,77	22,96	2,42	NA	0	8,42	20,2	-43,44	-44,07	-100,67	69,01	69,01	69,05	845,83
820	1,29	17,31	0,74	0,2	0,21	0,71	209,51	1,99	190,96	95,59	0,93	12,43	13,43	17,16	92,55	10,63	0,23	NA	0	9,13	54,71	1,03	12,3	0,49	0,16	0,19	0,74	172,41	4,2	155,44	87,62	0,92	10,98	11,98	21,33	91,65	11,28	0,3	NA	0	9,62	56,75	27,55	79,51	13,73	0,43	0,48	1,19	181,94
821	19,15	20,07	2938,03	3,15	6,09	6,44	55846,98	7185,82	2440,36	848,9	0,05	0,05	1,05	26,12	4,57	746,79	1,34	NA	0	1069,7	-1,57	6,15	6,6	513,31	1,83	3,8	7,12	30391,26	3758,35	1907,46	6424,27	0,07	0,07	1,07	17,99	6,83	291,76	1,71	NA	0	989,1	-2,47	3,03	4,73	0,78	1,42	1,94	2,04	94,43
822	2,88	4,44	3,93	3,32	3,32	3,32	497,21	NA	148,12	NA	0,3	0,46	1,54	2,88	35,17	9,55	NA	NA	0	0	0	4,51	6,8	7,89	3,46	3,46	3,46	637,77	NA	182,44	NA	0,29	0,44	1,51	4,51	33,77	15,58	NA	NA	0	0	0	7,48	8,13	NA	55,76	55,76	55,76	NA
823	-0,46	-0,89	-0,1	0,06	0,94	1,8	75,94	31,89	15,97	31,76	0,48	0,93	1,93	11,77	48,28	17,05	3,96	NA	27,03	2,55	48,34	NA	NA	-0,08	NA	NA	NA	NA	NA	NA	NA	NA	NA	NA	NA	NA	NA	NA	NA	NA	2,71	28,9	10,96	18,21	2,37	0,01	2,21	2,56	79,01
824	13,23	19,04	9,97	0,6	1,86	2,58	274,27	103,25	81,43	58,95	0,31	0,44	1,44	18,21	30,54	51,87	3,11	NA	0	3,76	17,37	14,21	21,07	10,95	0,13	1,37	2,46	280,37	110,62	88,94	98,2	0,33	0,48	1,48	18,26	32,55	51,41	3,23	NA	0	3,12	17,76	11,46	15,95	9,15	0,12	1,45	2,85	291,43
825	-6,39	-20,26	-4,81	0,53	0,78	1,53	273,9	45,37	176,96	133,94	0,68	2,17	3,17	-6,39	68,45	-9,34	NA	NA	0	0	0	2	6,81	1,66	0,49	0,78	1,45	302,88	58,98	206,84	140,69	0,71	2,41	3,41	2	70,64	2,83	NA	NA	0	0	0	0,86	4,85	0,89	0,34	0,78	1,23	377,83
826	5,11	21,75	4,25	0,16	1,22	1,27	302,79	239,27	227	10,95	0,77	3,26	4,26	15,85	76,53	8,72	6,04	17464,67	0	8,93	53,87	-14,12	-35,6	-9,97	0,8	1,48	1,57	256,89	100,9	149,18	14,84	0,6	1,52	2,52	17,24	60,33	-15,78	5,85	8362,17	0	22,13	112,19	-9,27	-21,45	-5,26	1,04	1,55	1,75	207,13
827	-6,95	36,9	-2,44	0,03	0,35	0,87	127,48	45,56	145,01	76,82	1,19	-6,31	-5,31	72,03	118,85	-5,85	NA	NA	0	27,66	104,8	10,24	13,92	4,96	0,31	1,72	4,25	176,34	57,14	40,73	104,56	0,26	0,36	1,36	53,83	26,45	38,7	NA	NA	0	21,12	78,41	19,87	28,64	10,62	0,19	1,78	3,51	195,05
828	3,46	3,6	18,32	NA	NA	NA	1926,7	NA	NA	NA	NA	NA	1,04	3,46	0	NA	NA	NA	0	0	0	23,07	23,07	25,82	1343,67	1571,33	1571,33	407,38	58,38	0,26	NA	0	0	1	23,07	0,06	36250	NA	NA	0	0	0	35,87	35,97	39,54	323,69	350,16	350,16	402,36
829	-22,61	-26,84	-519,16	5,02	5,02	5,86	8358,39	0	1302,06	1101,82	0,16	0,19	1,19	-21,47	15,77	-143,35	NA	NA	0	26,17	-8,59	-32,5	-87,42	-4,41	1,22	1,35	1,49	49,36	4,08	30,49	4,35	0,63	1,69	2,69	89,31	62,82	-51,74	NA	NA	0	16,52	104,45	6,74	24,25	1,62	1,23	1,3	1,38	87,61
830	-3,62	120,52	-16,9	0,04	0,04	0,04	1696,87	6,44	1726,24	3,03	1,03	-34,24	-33,25	-3,11	103,01	-2,67	-0,03	NA	0	2,41	-36,69	-7,4	68,85	-74,56	0,04	0,04	0,04	3665,83	1,51	2863,77	1,98	0,79	-7,36	-9,3	-7,19	110,75	-2,52	-0,11	NA	0	2,1	46,74	14,72	418,03	451,47	0,02	0,03	0,03	11195,47
831	6,67	13,93	3,24	0,07	0,56	1,44	176,77	24,89	34,43	44,21	0,52	1,09	2,09	27,41	52,1	19,31	1,17	NA	29,5	10,07	57,43	7,26	13,81	3,73	0,18	0,38	1,04	187,09	16,06	35,29	53,86	0,47	0,9	1,9	29,44	47,46	21,14	0,99	NA	24,38	11,4	56,86	9,84	18	4,92	0,01	0,22	1,01	182,42
832	3,51	57,3	0,73	0,03	0,78	1,07	75,61	51,88	58,25	20,42	0,94	15,3	16,31	34,67	93,87	3,96	18,28	NA	15,33	6,47	81,99	5,51	68,46	1,17	0,02	0,76	1,1	77,01	51,06	59,83	24,12	0,92	11,42	12,42	37,05	91,95	6,21	56,36	NA	12,06	6,67	76,42	3,61	53,75	0,67	0,02	0,7	1,09	67,72
833	9,25	47,37	1,98	0,19	0,66	0,69	63,27	29,3	62,1	1,71	0,8	4,12	5,12	32,64	80,48	15,27	0,45	9655,5	0	5,02	58,93	8,75	30,38	1,54	0,37	0,62	0,63	63,89	11,27	44,73	0,1	0,71	2,47	3,47	52,63	71,2	34,39	0,54	11822	0	7,7	58,61	12,88	34,21	2,19	0,83	1,11	1,11	61,93
834	-4,04	-16,2	-49,79	0	0	0	3193,1	0	3331,8	0	0,75	3,01	4,01	-4,04	75,07	-5,38	0,25	NA	0	0	0	2,04	6,59	12,45	0,01	0,01	0,01	2222,76	0	1518,83	0	0,69	2,24	3,24	2,04	69,09	2,95	0,31	NA	0	0	0	3,23	3,23	6,25	NA	NA	NA	705,29
835	15,37	18,83	3,5	0,61	0,79	5,26	82,98	2,66	14,98	67,88	0,18	0,23	1,23	113,69	18,4	97,84	20,67	NA	0	22,42	78,28	6,07	7,94	1,38	0,73	1,04	4,42	82,58	5,82	18,48	63,28	0,23	0,3	1,31	107,94	23,5	45,22	NA	NA	0	23,11	86,41	12,94	15,43	2,77	0,88	0,86	6,32	78,04
836	2,51	25,23	0,81	0,09	0,33	1,06	118,07	24,33	103,11	76,4	0,9	9,05	10,05	14,3	90,05	4,31	1,84	17592,5	0	3,82	63,27	2,81	23,64	0,81	0,03	0,22	0,92	105,46	17,22	90,95	64,56	0,88	7,42	8,42	13,5	88,12	5,58	0,63	NA	0	3,1	59,11	3,6	29,24	1,37	0,06	0,19	0,95	138,84
837	-3,5	1740,64	-10,4	0,07	0,39	0,39	1082,06	270,66	866,24	NA	1	-498,32	-497,67	-3,5	100,2	6,69	0	NA	0	0	0	0,64	138,09	4,82	0,37	0,56	0,56	2745,84	443,58	2241,72	0	0,99	214,84	216,2	0,64	99,54	10,11	0,01	NA	0	0	0	-1,3	-1593,79	-10,24	5,11	5,84	5,84	2883,34
838	0	0	NA	NA	NA	NA	NA	NA	NA	NA	NA	NA	1	0	0	NA	NA	NA	0	NA	NA	0	0	NA	NA	NA	NA	NA	NA	NA	NA	NA	NA	1	0	0	NA	NA	NA	0	NA	NA	0	0	NA	NA	NA	NA	NA
839	0,43	1,71	2,16	0,44	0,99	1,34	1805,47	721,94	1330,49	479,97	0,75	2,92	3,92	0,43	74,51	0,58	NA	NA	0	0	0	-1,35	-5,49	-21,18	0,43	0,97	1,32	5729,21	2323,75	4277,5	1544,91	0,75	3,08	4,08	-1,35	75,49	-1,78	NA	NA	0	0	0	-75,71	233,21	-4228,26	0,4	0,4	0,75	20384,46
840	1,98	3,84	2,33	0,16	0,3	3,42	426,93	15,17	115,64	365,15	0,48	0,94	1,94	18,66	48,38	6,12	11,84	NA	0	19,56	74,29	2,7	5,18	2,97	0,22	0,29	3,95	400,82	5,76	94,26	349,71	0,48	0,92	1,92	18,5	47,83	8,12	13,46	NA	0	17,4	68,23	-2,3	-3,22	-3,98	0,31	0,71	8,88	632,61
841	4,09	9,27	3,38	0,02	0,94	1,43	301,34	153,6	131,8	82,09	0,56	1,27	2,27	4,25	55,93	10,37	2,19	NA	11,71	0,14	2,18	4,15	8,54	3,29	0	0,86	1,44	288,05	123,97	112,09	85,69	0,51	1,06	2,06	4,34	51,38	12,02	1,85	NA	11,65	0,15	2,61	2,48	5,19	1,81	0,05	0,92	1,46	267,48
842	60,61	93,78	20,62	1,57	2,23	2,35	123,85	24,24	42,6	5,43	0,35	0,55	1,55	88,24	35,37	183,57	3,69	37848,25	0	9,4	25,65	38,83	47,23	12,75	1,12	3,76	4,27	119,51	49,4	20,3	10,59	0,18	0,22	1,22	74,02	17,79	258,07	3,15	NA	0	11,55	39,27	31,73	46,17	9,69	0,97	2,45	2,72	111,47
843	-1,04	-1,83	-6,12	-0,39	-0,34	0,83	2139,09	30,92	596,68	708,66	0,43	0,76	1,76	0,99	43,13	-2,11	0,94	11192,6	14,41	11,94	49,94	-9,58	-13,78	-59,07	-0,24	-0,14	2,71	2243,66	28,53	281,72	814,62	0,3	0,44	1,44	-8,75	30,43	-17,16	1,33	NA	17,39	5,12	-37,91	-14,92	-18,91	-105,38	-0,61	-0,58	6,61	2577,69
844	1,99	24,25	0,49	0,24	0,72	1,12	89,32	37,62	78,73	31,71	0,92	11,18	12,18	51,32	91,79	2,17	NA	NA	0	12,1	93,69	0,14	2,09	0,04	0,13	0,73	1,09	94,72	51,28	85,97	30,96	0,93	14,25	15,25	50,72	93,44	0,15	NA	NA	0	13,16	98,47	-2,14	-39,18	-0,5	0,12	0,64	1,06	84,79
845	2,03	26,27	2,2	0,01	0,01	0,75	393,57	0,86	303,84	267,59	0,92	11,94	12,94	5,81	92,27	4,63	0,25	NA	14,21	4,09	41,57	1,73	19,76	1,53	0	0,01	0,75	322,02	1,1	250,86	219,33	0,91	10,45	11,45	6,28	91,27	5,25	0,28	NA	12,5	4,03	43,01	1,21	12,01	0,92	0,02	0,02	0,8	276,44
846	2,23	66,22	1,63	0,06	0,23	1,11	185,77	41,72	237,01	210,68	0,97	28,64	29,64	2,41	96,63	2,31	NA	18096	0	0,13	6,07	3,72	46,61	0,64	0,04	0,36	1,89	62,67	10,42	32,79	50,96	0,92	11,54	12,54	9,63	92,03	4,04	NA	2150,67	0	1,02	165,33	0	0,1	0	0,22	0,39	1,36	214,53
847	-37,21	-165,92	-9,8	0,03	0,04	0,84	95,82	1,01	73,4	59,28	0,78	3,46	4,46	44,37	77,57	-33,74	0,68	6015,4	0	21,47	140,46	-24,49	-1179,07	-5,69	0,11	0,15	0,79	84,57	3,06	76,99	50,5	0,92	44,35	48,14	58,43	97,92	-12,39	0,08	17052	0	19,27	106,28	-47,77	105,64	-12,07	0,06	0,07	0,63	92,23
848	9,94	15,26	7,6	1,25	1,53	1,63	278,17	26,43	87,78	9,19	0,35	0,54	1,54	18,6	34,86	43,18	1,47	NA	2,05	6,61	31,33	-4,32	-6,99	-13,95	2,66	5,01	5,38	1174,83	114,17	41,32	18,66	0,38	0,62	1,62	1,14	38,21	-6,36	0,99	NA	15,4	17,62	143,2	-6,82	-13,52	-20,36	2,3	3,14	3,74	1089,04
849	0,23	3,05	0,43	0,3	0,4	0,86	693,57	66,56	580,93	292,75	0,92	12,43	13,44	0,23	92,56	7,59	0,37	NA	7,78	0	0	0,19	3,67	0,44	0,04	0,47	0,96	838,47	332,6	743,72	390,34	0,95	18,36	19,38	2,17	94,84	4,98	0,57	NA	5,09	4,57	24,51	0,46	10,81	0,9	0,1	0,37	0,91	707,25
850	63,33	75,66	58,71	6,38	6,46	6,46	337,45	4,02	51,62	0	0,16	0,19	1,19	69,95	16,29	388,67	NA	NA	0	6,13	7,91	519,96	71,33	43,01	-0,16	-0,16	-0,16	30,11	0	-187,28	0	-6,29	-0,86	0,14	814,16	-628,93	-82,67	NA	NA	0	24,34	42,15	-1,18	-1,03	NA	-7,38	-7,38	-7,38	NA
851	-10,33	512,19	-7,86	-0,01	0	1,04	276,95	2,77	247,79	261,76	1,02	-50,57	-49,57	-10,33	102,02	-10,13	1,58	NA	11,47	0	0	5,01	119,75	4,48	0,01	0,03	1,04	325,45	5,57	281,61	298,72	0,96	22,92	23,92	5,01	95,82	5,23	1,6	NA	8,25	0	0	1,43	34,69	1,64	0	0,01	1,02	419,14
852	2,73	4,96	3,97	0,62	1,53	2,22	528,62	213,1	233,91	163,01	0,45	0,81	1,81	6,5	44,87	8,5	69,12	17032,5	0	5,47	40,82	6,17	11,2	6,66	0,73	1,55	2,23	392,88	139,12	169,78	116,82	0,45	0,82	1,82	11,35	44,91	15,86	21,46	18186,25	0	5,59	29,65	4,77	11,58	5,11	0,39	1,14	1,63	390,87
853	3,7	12,47	1,16	0,14	0,79	0,79	114,31	36,21	43,64	0	0,7	2,37	3,37	26,58	70,29	30,22	0,82	NA	10,12	7,18	42,37	2,8	8,99	0,7	-0,1	0,81	0,81	91,58	47,8	48,12	0	0,69	2,21	3,21	33,88	68,86	29,83	0,8	NA	4,51	7,82	44,57	2,56	9,31	0,7	0,05	0,83	0,83	100,43
854	-43,28	99,24	-25,63	0,34	0,46	0,7	215,51	10,75	305,84	73,09	1,44	-3,29	-2,29	16,72	143,61	-30,14	NA	NA	0	35,53	723,82	-1,13	3,33	-0,59	0,04	0,2	0,66	190,27	5,65	251,99	115,95	1,34	-3,93	-2,93	49,54	134,09	-0,85	-3,34	NA	0	26,49	140,13	21,98	415,24	14,74	0,04	0,35	0,75	244,68
855	0,29	1,02	0,37	0,02	0,08	2,26	472,58	10,68	128,01	400,8	0,72	2,57	3,57	3,09	71,96	1,47	5,71	NA	35,97	3,64	-285,81	1,21	4,23	1,32	0,02	0,04	2,01	395,6	3,94	107,75	343,21	0,71	2,48	3,48	13,44	71,28	1,7	5,32	NA	38,17	13,29	62,62	0,59	2,09	0,53	0,04	0,07	1,9	326,31
856	1,11	1,13	28,35	0,11	2,36	2,36	9333,13	297,5	132,34	0,01	0,02	0,02	1,02	2,9	1,87	103,54	1,02	NA	0	46,05	75,58	-1,06	-1,09	-22,74	0,01	1,42	1,42	7820,11	221,14	156,37	0,08	0,03	0,03	1,03	0,87	2,72	-14,79	1	NA	0	41,49	107,57	-5,53	-5,78	-158,74	-0,35	0,9	0,9	10486,5
857	-13,65	154,23	-4,41	0,06	0,32	0,54	117,47	28,88	114,65	26,32	1,09	-12,3	-11,3	17,38	108,85	16,1	0,01	NA	8,89	10,02	65,92	-2,23	22,39	-0,84	0,05	0,27	0,45	136,54	31,51	144,13	25,74	1,1	-11,03	-10,03	24,58	109,97	26,83	-0,14	NA	3,07	10,06	75,59	NA	NA	NA	NA	NA	NA	NA
858	11,49	66,7	5,94	0,17	0,47	1,22	160,33	46,3	152,87	115,51	0,83	4,8	5,8	21,67	82,77	13,88	NA	NA	0	5,27	40,19	-1,81	-98,16	-0,97	0,2	0,89	0,98	194,5	131,32	190,26	17,21	0,98	53,17	54,17	2,78	98,15	-1,85	0,53	NA	0	2,45	146,87	7,22	156,91	4,1	0,19	0,8	0,9	207,34
859	5,47	8,21	3,52	1,43	11,47	47,81	234,17	48,63	4,84	178,5	0,33	0,5	1,5	38,1	33,34	16,42	NA	NA	0	20,99	98,76	5,51	7,43	2,98	0,92	8,48	67,53	196,82	21,8	2,88	172,56	0,26	0,35	1,35	34,48	25,81	21,36	NA	NA	0	15,66	363,21	2,39	4,99	1,04	0,32	0,64	2,1	158,58
860	-4,5	-8,2	-4,56	0,07	0,11	1,94	368,63	6,98	159,53	302,39	0,45	0,82	1,82	7,25	45,1	4,41	5,03	NA	1,06	11,91	74,47	0,29	0,66	0,35	0	0,02	1,47	438,47	3,19	220,03	356,29	0,56	1,28	2,28	10,8	56,21	12,34	2,89	NA	5,05	12,66	79,94	0,26	0,69	0,26	0,02	0,03	1,43	358,6
861	-42,08	-41,96	-43,28	-304,7	-319,7	-351,2	115,18	15,81	-1,05	33,67	0	0	1	-42,08	-0,28	14780	NA	NA	0	0	0	-2,36	-16,89	-1,49	3,24	3,42	3,42	229,25	5,5	29,87	NA	0,86	6,16	7,16	-2,36	86,04	18,53	1,58	NA	0	0	0	-3,23	-25,36	-1,4	11,17	13,42	13,42	158,3
862	-62,27	-62,27	NA	NA	NA	NA	NA	NA	NA	NA	NA	NA	1	-62,27	0	NA	NA	NA	0	NA	NA	20,93	28,16	8,83	3,9	3,9	3,9	153,64	NA	39,01	NA	0,26	0,35	1,35	72,6	25,67	81,53	NA	NA	0	21,81	70,66	-100,6	173,33	-34,22	0,52	0,54	0,54	124,18
863	41,2	84,22	5,48	0,89	1,76	2,14	48,38	19,34	22,28	8,61	0,51	1,04	2,04	98,54	51,08	84,9	NA	NA	0	7,62	51,43	19,38	69,18	3,58	0,26	1,17	1,44	67,23	41,78	45,95	12,72	0,72	2,57	3,57	74,32	71,99	26,91	NA	29952,38	0	10,15	68,86	20,02	68,93	4,14	0,46	1,17	1,45	75,5
864	-2,6	-20,36	-0,8	0,05	0,34	1,06	111,95	27,73	94,78	69,07	0,87	6,82	7,82	40,21	87,21	0,01	1,51	NA	0	13,17	95,65	0,02	0,16	0,01	0,01	0,38	1,04	110,93	34,93	95,01	63,98	0,88	7,34	8,34	43,14	88,01	3,61	1,33	NA	0	13,14	89,46	-12,59	-2369,72	-4,07	0,01	0,29	0,9	118,03
865	0,37	0,43	0,52	0,17	0,62	6,28	506,58	0	56,63	325,25	0,12	0,14	1,14	10,27	12,25	3,05	3,06	NA	0	13,77	81,07	0,75	0,83	0,92	0,08	6,23	20,51	442,81	0	13,51	195,63	0,09	0,1	1,1	10,31	9,47	7,97	2,64	NA	0	11,62	91,03	11,47	13,09	7,89	0,67	5,29	10,44	250,89
866	0,14	0,44	7,71	0,46	1,45	1,5	20176,34	7685,91	7732,76	389,97	0,68	2,14	3,14	0,14	68,18	2,36	0,76	NA	0	0	0	3,12	8,48	234,06	0,66	1,41	1,45	27264,34	8317,3	11161,33	444,87	0,63	1,71	2,71	3,12	63,14	7,41	0,92	NA	0	0	0	0,6	1,56	30,24	0,18	1,48	1,53	18487,47
867	8,3	11,64	5,76	1,28	1,69	3,42	252,58	29,24	71,66	125,88	0,29	0,4	1,4	30,39	28,69	72,38	68,5	NA	0	15,32	45,73	2,76	8,3	4,54	0,81	1,03	1,71	598,57	40,57	130,62	121,85	0,67	2	3	12,38	66,72	16,25	1,38	NA	8,1	15,82	42,11	2,03	7,6	2,45	0,56	0,85	1,76	440,72
868	-7,97	-138,12	-9,61	0,19	1,02	1,02	439,08	337,1	408,93	0	0,94	16,34	17,34	-3,22	94,23	-8,45	1,38	-3820	0	5,73	-154,61	0,37	5,47	0,31	0,24	1	1	304,04	213,72	279,98	NA	0,93	13,71	14,71	6,49	93,2	0,4	1,03	5382	0	5,11	84,58	7,64	75,24	3,64	0,42	0,95	0,95	173,73
869	-73,96	-7538,75	-7,45	0,25	0,71	0,8	36,66	13,6	31,41	2,97	0,98	100,19	101,93	90,76	99,02	-63,24	0,07	5434,46	0	16,59	140,48	-90,21	101,71	-8,67	0,14	0,3	0,33	34,98	9,57	62,32	2,14	1,88	-2,13	-1,13	95,41	188,7	-41	-2,23	NA	0	17,84	162,86	-41,57	43,6	-6,97	0,11	0,22	0,25	61,22
870	-3,61	31,66	-5,72	0,25	0,25	0,43	577,7	3,42	636,43	111,34	1,11	-9,78	-8,78	2,46	111,39	-3,24	-0,22	NA	0	9,63	92,27	29,92	130,1	17,55	0,58	0,94	1,02	213,59	58,13	162,67	13,46	0,77	3,35	4,35	33,71	77,01	52,58	1,09	NA	0	2,22	6,09	40,02	49,86	17,74	1,87	4,05	4,11	161,8
871	-5,61	-5,94	-5,08	13,8	17,82	17,82	183,96	73,68	18,3	0	0,06	0,06	1,06	-5,61	5,61	-100	NA	NA	0	0	0	6,06	7,12	2,72	3,15	6,73	6,73	163,41	86,08	24	0	0,15	0,17	1,17	6,06	14,85	40,81	NA	NA	0	0	0	2,64	3,45	0,91	2,8	4,26	4,26	125,92
872	19,47	90,76	7,5	0,15	0,49	0,73	140,19	35,82	107	25,86	0,79	3,66	4,66	41,15	78,54	30,61	0,51	NA	0	8,35	42,15	12,65	88,09	5,58	0,13	0,41	0,53	160,49	38,12	133,6	16,19	0,86	5,97	6,97	31,15	85,64	17,45	0,27	NA	0	8,16	49,68	5,48	39,06	3,82	0	0,16	0,34	254,66
873	1,4	2,69	0,6	0,69	1,42	2,05	156,77	52,85	72	45,68	0,48	0,92	1,92	30,18	47,82	3,55	14,06	21265,57	0	12,39	88,84	-1,82	-3,51	-0,81	0,79	1,48	2,03	160,98	51,66	74,1	41,03	0,48	0,92	1,92	28,12	48,01	-3,17	14,75	18065,86	0	13,24	105,52	-6,61	-14,83	-3,09	0,62	1,29	1,78	170,37
874	-1,72	-1,77	-1,07	32,9	32,9	32,9	145,52	NA	6,83	NA	0,03	0,03	1,03	3,51	3,04	-56,49	NA	343,5	0	3,27	38,57	-0,29	-0,29	NA	NA	NA	NA	NA	NA	NA	NA	NA	NA	1	-0,29	0	NA	NA	NA	0	NA	NA	0	0	NA	NA	NA	NA	NA
875	9,23	-5,86	0,35	0,28	0,31	0,31	13,62	0,83	27,67	0,11	2,57	-1,63	-0,63	70,99	257,44	10,27	-4,58	NA	0	2,31	66,2	26,33	-5421,03	3,24	0,19	1,25	1,25	44,86	36,45	34,42	0,01	1	-206,9	-205,9	36,87	100,49	29,12	-0,16	NA	0	1,3	26,59	3,21	130,15	0,21	0,26	1	1	24,28
876	18,23	84,77	7,47	0,35	1,19	1,56	149,2	80,03	94,61	34,88	0,78	3,65	4,65	30,73	78,49	23,23	NA	38796,33	0	5,12	35,91	14,47	75,75	4,94	0,61	1,26	1,64	124,37	48,74	74,98	28,57	0,81	4,23	5,23	32,34	80,89	17,92	NA	28571	0	6,11	49,3	11,38	34,09	3,28	0,39	1,14	1,56	105,16
877	-2,92	-2,92	-5,26	NA	NA	NA	289,47	0	0	0	0	0	1	-2,92	0	NA	NA	NA	0	0	0	12,14	26,08	16,34	33,62	40,81	40,81	490,09	0	11,88	0	0,53	1,15	2,15	12,14	53,46	22,7	NA	NA	0	0	0	14,17	15,58	9,13	9	13,59	13,59	235,1
878	38,88	48,16	21,31	4,45	4,65	6,65	199,51	6,06	29,62	59,92	0,19	0,24	1,24	38,88	19,28	201,6	NA	NA	0	0	0	7,5	8,45	3,45	4,67	5,41	8,9	167,38	13,8	18,56	65,62	0,11	0,13	1,13	7,5	11,21	66,89	NA	NA	0	0	0	8,81	9,56	2,33	9,32	10,25	12,74	96,35
879	-17,13	84,28	-4,04	0,19	0,56	0,87	85,92	36,26	97,23	31,05	1,2	-5,92	-4,92	46,25	120,33	-14,24	NA	NA	0	14,96	121,78	8,95	-186,85	2,75	0,2	0,6	0,97	111,73	44,81	114,23	43,09	1,05	-21,87	-20,87	29,13	104,79	8,54	NA	NA	0	6,19	60,94	8,16	-163,15	2,25	0,28	0,6	0,96	100,73
880	14,06	17,77	4,93	0,52	4,79	4,79	127,73	112,64	26,38	NA	0,21	0,26	1,26	109,03	20,88	67,32	NA	NA	0	33,33	84,55	13,46	14,34	2,32	1,95	16,35	16,35	62,82	54,73	3,8	NA	0,06	0,07	1,07	112,54	6,12	220,08	NA	NA	0	17,1	85,63	6,95	18,64	3,35	0,1	1,44	1,44	175,77
881	5,99	40,87	4,61	0,34	0,58	1,01	280,18	32,9	136,28	59,02	0,85	5,83	6,83	35,06	85,35	24,71	1	NA	17,58	22,38	53,65	4,24	13,56	3,88	0,34	0,68	1,97	333,48	28,27	84,42	110,31	0,69	2,2	3,2	32,41	68,74	24,3	1,49	NA	29,66	25,81	55,24	1,13	3,44	1,08	0,64	1,27	2,9	346,94
882	14,82	17,38	6,09	5,56	6,03	25,59	149,64	2,43	5,22	103,6	0,15	0,17	1,17	52,03	14,73	122,92	9,93	14576,29	0	15,3	62,14	6,15	7,23	2,6	4,86	5,34	15,07	154	4,56	9,5	93,7	0,15	0,17	1,17	41,02	14,87	61,85	15,78	NA	0	14,75	74,37	0,24	0,29	0,07	0,58	0,9	10,96	106,93
883	17,99	21,85	24,51	0,14	0,61	1,58	495,87	32,35	69,57	68,53	0,18	0,21	1,21	17,99	17,67	110,81	1,11	NA	0	0	0	9,65	10,64	18,42	0,32	1,18	3,1	694,63	47,63	55,49	108,19	0,09	0,1	1,1	9,65	9,27	137,8	1,23	NA	0	0	0	2,67	4,9	9,45	0,25	0,53	0,89	1290,77
884	43,41	66,25	39,15	3,96	3,96	3,96	328,28	0,15	81,91	NA	0,25	0,39	1,53	45,1	34,47	172,08	NA	NA	0	1,52	3	33,92	49,82	17,88	4,32	5,4	5,4	191,85	37,95	35,12	NA	0,2	0,3	1,47	37,9	31,91	168,19	NA	NA	0	2,1	8,49	24,2	39,82	13,09	3,75	4,29	4,29	197,41
885	7,67	-69,54	3,89	0,02	0,33	0,36	184,6	61,6	201,35	6,71	1,11	-10,07	-9,07	27,07	111,03	39,62	-0,19	56849	0	9,84	24,79	27,89	860,97	4,94	0,34	0,43	0,45	64,52	5,88	61,2	1,19	0,97	29,87	30,87	93,26	96,76	94,21	0,06	63327	0	11,59	33,55	15,14	115,12	6,62	0,49	0,64	0,65	159,56
886	1,26	7,67	0,48	0,72	1,65	3,2	139,09	37,1	39,9	62,71	0,84	5,1	6,1	22,18	83,6	9,63	10,39	NA	0	8	67,9	1,29	6,76	0,44	0,64	2,28	4,65	123,43	42,81	26,18	63,02	0,81	4,22	5,22	25,39	80,85	10,74	NA	NA	0	8,17	72,13	-1,46	-7,83	-0,39	2,15	2,86	3,42	96,74
887	6,44	72,54	6,03	0,08	0,55	1,23	231,39	127,9	271,53	185,31	0,91	10,26	11,26	11,18	91,12	9,59	6,96	NA	0	4,44	35,4	12,58	53,42	7,86	0,08	0,56	1,31	227,39	80,75	122,9	128,37	0,76	3,25	4,25	16,43	76,46	18,54	19,92	NA	20,78	2,41	19,63	13,52	34,29	10,27	0,01	0,49	1,64	277,28
888	1,04	3,29	1,29	0,07	0,43	1,85	450,78	12,51	34,18	49,26	0,68	2,16	3,16	9,43	68,33	9,97	0,76	NA	32,9	10,38	49,27	-1,88	-5,95	-2,26	0,06	0,43	1,81	437,96	12,83	35,08	49,06	0,68	2,17	3,17	8,05	68,41	5,09	0,74	NA	30,9	11,94	66,55	0,06	0,17	0,07	0,13	0,29	1,57	422,75
889	4,25	4,4	5,02	4,74	5,38	12,77	197,19	8,92	14,04	105,29	0,03	0,03	1,03	6,99	3,3	462,04	1,7	7528	0	3,23	12,98	2,04	2,46	1,39	1,91	7,98	12,82	247,5	59,32	9,78	47,98	0,17	0,21	1,21	8,04	17,05	78	2	8566,25	13,06	4,08	25,14	-3,76	-6,32	-1,58	5,41	6,04	10,79	153,6
890	1,45	51,86	0,5	0,27	0,83	1	125,18	65,57	117,06	20,44	0,97	34,79	35,79	15,48	97,21	3,39	0,94	36060	0	4,82	70,55	-1,67	584,64	-0,55	0,32	0,87	0,98	118,57	63,64	114,72	12,72	1	-349,75	-349,04	20,7	100,29	0,3	0,44	NA	0	7,29	89,25	-0,03	11,24	-0,01	0,27	0,8	0,99	105,08
891	6,15	6,32	16,03	66,88	69,2	69,2	948,43	31,48	13,56	0	0,01	0,01	1,03	21,22	2,73	425,62	NA	NA	0	39,26	63,23	4,25	4,33	14,4	93,17	100,09	100,09	1232,82	84,2	12,17	NA	0,01	0,01	1,02	18,8	1,78	426,01	NA	NA	0	49,28	64,17	8,2	8,42	28,01	48,89	52,03	52,03	1246,75
892	-3,19	290,49	-0,79	0,01	0,1	0,96	90,45	7,76	87,67	79,46	1,01	-92,13	-91,13	25,69	101,1	-3,15	NA	3002,88	2,73	7,18	104,09	0,49	-81,82	0,12	0,03	0,24	0,99	92,14	18,55	90,88	69,08	1,01	-167,13	-166,13	22,21	100,6	0,49	NA	2724,88	0	5,5	86,55	0,62	19,93	0,18	0,06	0,48	1,03	102,99
893	0	NA	0	0,01	0,3	0,41	214,54	62,44	209,46	22,7	1	NA	NA	17,67	100	2,84	0,11	13277,71	0	10,42	90,06	0	NA	NA	0	0,33	0,47	186,16	59,83	183,5	26,47	1	NA	NA	18,02	100	3,1	0,01	NA	0	9,21	88,01	-2,68	456,44	-1,64	0,01	0,42	0,58	223,92
894	0	0	NA	NA	NA	NA	NA	NA	NA	NA	NA	NA	1	0	0	NA	NA	NA	0	NA	NA	226,1	226,1	21,39	NA	NA	NA	34,44	4,04	NA	NA	NA	NA	1	226,1	0	NA	NA	NA	0	0	0	NA	NA	NA	NA	NA	NA	NA
895	30,64	32,07	6,81	7,13	7,13	22,41	80,92	NA	3,57	55,33	0,04	0,05	1,05	30,64	4,46	686,49	NA	NA	0	0	0	21,39	21,59	10,09	97,38	104,11	108,19	171,68	10,57	1,57	6,49	0,01	0,01	1,01	21,39	0,92	2313,88	NA	NA	0	0	0	0,64	0,64	19,37	106,24	115,81	152,04	11098,92
896	3,07	3,98	0,42	1,07	1,85	1,85	50,29	8,01	10,24	NA	0,21	0,27	1,3	97,11	22,86	152,29	1,35	NA	0	12,99	75,84	-20,84	-81,09	-8,02	1,19	1,63	5,4	140,01	9,19	20,9	79,96	0,73	2,84	3,89	37,89	74,3	-4,81	1,51	NA	0	22,59	94,68	-354,75	-2582,69	-79,12	0,06	0,9	1,24	81,4
897	26,1	35,62	5,34	0,41	5	5	74,48	66,42	14,47	NA	0,27	0,36	1,36	169,81	26,72	97,66	NA	12530,5	0	29,41	80,7	23,71	36,56	5,84	0,54	4,16	4,16	89,62	77	21,28	NA	0,35	0,54	1,54	153,13	35,14	67,48	NA	NA	0	31,86	79,03	22,05	31,98	7,34	1,79	4,52	4,52	121,59
898	2,21	2,21	59,32	NA	NA	NA	9778,64	NA	NA	NA	NA	NA	1	2,21	0	NA	NA	NA	0	0	0	-0,25	-0,25	NA	NA	NA	NA	NA	NA	NA	NA	0	0	1	-0,25	0	NA	NA	NA	0	NA	NA	0	0	NA	NA	NA	NA	NA
899	0,91	1,76	0,32	0,41	1,28	1,67	125,71	39,95	46,13	18,53	0,48	0,93	1,93	13,23	48,23	11,91	1,68	NA	10,98	4,25	63,05	0,6	1,19	0,24	0,21	0,87	1,19	144,81	46,7	60,48	22,58	0,5	0,98	1,98	12,93	49,6	7,33	1,23	NA	7,22	4,9	74,27	0,62	1,29	0,24	0,27	0,86	1,15	141,55
900	11,01	3940,39	4,98	0	0,46	1,72	164,82	39,29	81,13	107,72	1	356,99	357,99	21,72	99,72	14,26	0,03	NA	2,18	4,85	40,05	-0,66	-222,88	-0,31	NA	0,55	2,06	171,42	42,4	70,22	117,11	1	336,58	337,58	8,3	99,7	1,01	0,04	NA	3,74	4,22	68,99	0,72	12,38	0,31	NA	0,39	2,31	160,51
901	29,18	34,66	15,17	2,08	5,79	6,56	189,23	99,99	27,23	21,38	0,16	0,19	1,19	51,86	15,81	194,3	28,22	NA	0	11,79	36,99	21,58	25,48	10,19	2,57	5,63	6,72	172,39	71,6	23,61	26,15	0,15	0,18	1,18	51,46	15,31	151,98	15,98	NA	0	14,12	50,13	20,49	24,34	9,3	2,18	5,37	6,51	165,24
902	-17,75	87,73	-10,73	0,33	0,83	0,84	219,97	124,63	174,06	0,34	1,2	-5,94	-4,94	29,94	120,23	-5,45	-4,67	4802,92	34,49	28,82	82,3	-0,14	-0,38	-0,05	0,1	1,99	2	128,43	90,4	27,68	0,3	0,62	1,66	2,66	45,95	62,38	16,4	2,5	4942,27	15,96	16,26	67,08	-15,18	-60,05	-8,38	0,34	1,57	1,57	201,55
903	-35,28	236,8	-83,28	0,08	0,23	0,87	481,55	152,44	976,4	629,7	1,15	-7,71	-6,71	-35,28	114,9	-30,7	NA	NA	0	0	0	-35,95	78,13	-33,28	0,02	0,17	0,51	337,01	68,25	486,68	169,83	1,46	-3,17	-2,17	-35,64	146,02	-18,92	-1,84	NA	0	0,29	-1,24	-21,99	38,65	-13,69	0,02	0,23	0,56	227,15
904	19,6	38,48	6,17	NA	NA	NA	114,58	83,97	NA	NA	0,49	0,96	1,96	187,96	49,06	48,76	9,04	21304,29	0	53	87,84	22,83	32,51	5,46	1,94	4,18	4,18	86,96	44,25	19,8	0	0,3	0,42	1,42	208,55	29,76	83,9	20,53	NA	0	44,37	85,96	15,59	20,3	4	2,16	5,01	5,01	93,53
905	0,49	2,83	0,13	0,65	1,22	1,22	97,11	44,73	78,36	0	0,83	4,79	5,79	106,84	82,72	0,59	NA	NA	0	28,37	94,09	0	0	NA	0,18	1,11	1,11	NA	NA	NA	NA	0,89	6,64	7,43	0	89,38	0	NA	NA	0	NA	NA	-5,17	-95,58	-1,42	0,3	1,05	1,05	100,35
906	8,95	63,66	2,33	0,34	1,07	1,42	94,69	48,5	65,87	23,22	0,86	6,11	7,11	43,11	85,94	10,5	NA	NA	0	8,89	75,87	7,22	34,42	1,93	0,2	1,16	1,57	97,3	58,84	61,22	25,72	0,79	3,77	4,77	41,96	79,04	10,74	NA	NA	0	9,29	77,02	8,34	26,22	1,99	0,27	1,55	2,37	86,98
907	6,57	11,05	1,9	0,75	1,98	1,98	104,97	51,4	41,87	0,08	0,41	0,68	1,68	187,58	40,5	19,46	3,21	32251,43	0	52,2	94,38	27,41	44,13	7,12	1,53	2,37	2,37	94,56	29,4	34,93	0,05	0,38	0,61	1,61	209,76	37,88	82,29	6,05	41626,13	0	47,37	82,52	33,61	54,81	10,2	1,32	2,43	2,43	110,75
908	19,52	66,95	14,53	0,36	2,21	2,21	270,94	150,62	97,57	NA	0,37	1,27	3,43	55,01	70,84	64,4	1,54	2127,33	0	26,42	202,02	23,89	67,74	10,54	0,55	3,3	3,3	160,65	83,1	41,77	0,03	0,29	0,83	2,84	77,11	64,74	96,06	3,41	2313,6	0	23,49	216,6	6,92	37,98	6,09	1	1,18	1,18	320,92
909	12,03	14,11	5,04	0,16	3,21	6,08	152,61	65,1	21,34	62,11	0,15	0,17	1,17	29	14,74	99,28	6,1	NA	0	7,12	46,51	0,11	0,14	0,05	0,25	2,36	4,75	168,62	62,62	29,63	71,79	0,19	0,23	1,23	21,47	18,98	21,71	5,27	NA	0	9,89	75,63	0	0	0	0,9	2,19	4,53	131,85
910	20,75	63,36	5,41	0,61	1,27	1,73	95,01	19,75	29,99	13,94	0,67	2,05	3,05	82,7	67,26	60,07	2,25	NA	0	16,17	53,65	14,49	50,52	3,76	0,54	1	1,34	94,51	17,85	39,02	13,59	0,71	2,49	3,49	88,81	71,31	53,48	1,51	NA	0	19,3	58,38	6,78	17,03	1,17	1,4	1,69	2,07	63,04
911	6,76	13,78	2,98	1,63	1,69	2	160,12	4,03	79,31	25,03	50,22	102,32	2,04	28,76	50,91	13,47	NA	NA	0	9,68	69,59	8,98	14,57	4,02	2,26	2,37	2,62	162,9	6,98	61,52	15,37	38,38	62,28	1,62	20,82	38,38	23,4	NA	NA	0	5,3	48,79	25,3	27,04	9,24	11,25	12,56	16	133,28
912	-0,98	-8,44	NA	0,13	0,13	1,13	NA	NA	NA	NA	0,88	7,59	8,59	-0,98	88,36	-1,11	NA	NA	0	NA	0	0,45	21,35	0,16	0,15	0,39	1,02	127,13	29,06	119,35	78,92	0,98	46,6	47,6	0,45	97,9	0,46	NA	NA	2,98	0	0	-2,5	515,23	-4,8	0,33	0,4	1	702,71
913	-9,1	-17,69	-37,41	0,8	2,47	2,47	1496,02	997,97	599,46	0	0,49	0,94	1,94	-9,1	48,55	-18,75	NA	NA	0	0	0	0,67	0,86	0,66	5,13	11,87	11,87	359,59	201,97	29,96	NA	0,23	0,29	1,29	0,67	22,66	2,95	NA	NA	0	0	0	5,45	6,27	5,61	88,2	210,52	210,52	375,63
914	27,1	32,41	9,41	1,77	4,09	5,47	126,39	42,6	18,37	25,74	0,16	0,19	1,2	44,72	16,39	174,3	4,5	NA	0	6,12	33,31	20,27	23,06	6,79	1,57	5,67	7,23	121,99	53,1	12,97	20,55	0,12	0,14	1,14	35,45	12,09	197,01	4,17	NA	0	5,09	34,7	13,51	15,44	5,35	3,82	5,66	7,07	144,43
915	-24,09	24,76	-11,56	0,02	0,31	0,49	174,7	96,16	338,25	62,98	1,97	-2,03	-1,03	-1	197,3	-11,29	-26,13	NA	0	11,08	162,64	-16,23	14,76	-8,44	0,02	0,32	0,46	189,31	115,52	390,69	56,55	2,1	-1,91	-0,91	6,44	209,96	-7,23	-30,96	1579,8	0	11,79	774,72	-13,68	-575,27	-7,41	0,04	0,73	1,01	197,59
916	1,32	97,41	1,37	-0,63	-1,19	-1,24	375,81	99,84	-180,94	9,44	-0,35	-25,91	73,6	4,91	98,64	-21,41	0,29	23874,83	8,65	3,7	35,52	3,26	82,62	5,47	0,39	0,63	0,73	611,26	52,77	217,77	21,97	0,4	10,18	25,35	5,13	96,06	27,84	0,1	9319,56	3,64	3,15	62,89	4,82	193,97	5,98	0	0,28	0,39	452,82
917	2,78	11,38	2,23	0,09	0,26	0,26	272,12	35,73	218,39	NA	0,76	3,09	4,09	2,78	75,57	3,68	0,3	NA	0	0	0	0,36	3,32	0,81	0,05	0,13	0,13	821,76	59,52	724,75	NA	0,89	8,24	9,24	0,36	89,18	2,14	0,12	NA	0	0	0	3,35	41,28	5,88	0,17	0,24	0,27	640,63
918	37,94	64,85	13,37	1,21	1,56	2,53	128,25	17,07	49,55	49,04	0,41	0,71	1,71	53,13	41,49	91,44	NA	22894	0	5,35	23,67	8,73	27,55	3,87	0,28	0,48	1,08	161,25	21,02	106,84	65,48	0,68	2,16	3,16	39,48	68,32	128828,34	1,2	NA	0	13,62	71,94	6,5	14,32	2,63	0,35	0,47	1,45	147,4
919	0,19	6,31	0,1	0,02	0,59	0,97	190,17	105,44	178,19	69,45	0,97	31,89	32,91	3,72	96,96	1,03	0,53	NA	2,1	1,84	65,75	0,66	93,97	0,65	0,08	0,68	0,96	355,32	205,56	333,96	98,28	0,99	141,02	142,05	2,66	99,3	1,09	0,08	NA	2,91	1,96	63,85	0,09	12,03	0,09	0,06	0,55	0,91	373,86
920	0,17	6,65	0,04	0,24	0,64	0,81	95,47	36,97	92,04	15,51	0,97	38,65	39,65	8,12	97,48	0,17	0,12	NA	0	2,09	72,65	2,63	53,32	0,39	0,25	0,8	0,88	53,49	27,63	50,3	4,01	0,95	19,31	20,31	11,42	95,08	5,53	0,31	NA	0	1,29	50,06	-0,08	-5,48	-0,02	0,08	0,76	0,84	71,19
921	8,57	25,13	5,88	1,04	1,44	1,52	249,68	63,92	161,9	14,08	0,66	1,93	2,93	12,75	65,89	13,03	NA	NA	0	2,87	27,78	0,86	18,74	0,26	2,71	24,78	39,13	110,61	59,41	2,69	39,17	0,95	20,74	21,74	7,71	95,4	2,26	29,13	NA	0	2,08	95,95	0,14	3,5	0,04	0,06	0,87	1,01	105,34
922	2,17	3,6	1,6	0,06	0,54	1	267,64	38,87	69,98	38,61	0,4	0,66	1,66	11,35	39,58	23,63	0,99	NA	10,99	6,74	46	2,81	4,58	2,09	0,06	0,53	0,95	270,82	41,82	74,07	37,49	0,39	0,63	1,63	12,7	38,66	20,74	0,96	NA	8,76	7,36	52,06	3,56	5,77	2,72	0,12	0,55	0,99	278,74
923	-17,01	19,29	-147,24	0,04	0,22	0,29	3151,64	422,76	5464,32	434	1,88	-2,13	-1,13	-16,63	188,15	-4,02	-1,57	NA	12,01	3,25	-6,19	3,38	-4,92	1,26	0,01	0,31	0,44	135,85	4,64	197,45	25,19	1,66	-2,42	-1,46	14,71	168,62	7,41	-1,4	NA	16,95	4,23	43,19	-60,58	50,48	-27,27	0,03	0,24	0,33	164,34
924	-3,64	-34,51	-1,43	0,1	0,17	0,97	143,13	8,97	118,4	101,11	0,89	8,49	9,49	11,62	89,46	2,51	0,8	8528	5,41	6	70,26	-20,93	197,79	-6,63	0,08	0,15	0,77	115,28	9,19	117,25	79,44	1,11	-10,45	-9,45	-5,62	110,58	-11,55	-0,72	NA	7,64	4,85	294,75	-1,17	-5,65	-0,29	0,17	0,45	1,18	91,43
925	23,89	30,97	6,11	2,15	2,71	4,22	93,12	11,61	20,86	31,99	0,23	0,3	1,3	48,55	22,86	104,51	19,68	24295,5	0	6,31	42,87	10,43	15,83	3,22	1,4	1,68	2,95	112,3	10,71	37,55	48,05	0,34	0,52	1,52	36,93	34,1	30,59	NA	NA	0	8,18	63,74	12,66	14,45	3,11	3,74	4,4	8,14	89,61
926	44,03	-129,19	13,08	0,12	0,45	0,75	108,14	45,85	141,15	43,12	1,34	-3,93	-2,93	100,95	134,09	35,57	NA	NA	0	16,91	52,93	5,74	-11,23	1,61	0,06	0,43	0,68	102,32	54,68	149,03	38,02	1,51	-2,96	-1,96	100,69	151,11	3,8	NA	NA	0	26,69	117,92	28,59	1194,44	10,33	0,28	0,89	1,05	131,86
927	0,72	31,92	49,75	-0,03	1,59	1,59	25102,17	21215,22	13045,6	0	0,98	43,25	44,25	2,42	97,74	2,25	0,14	NA	0	116,96	-24,85	-2,6	435,62	-151,56	0,04	1,41	1,41	21194,05	16989,84	12349,55	0	1,01	-168,35	-167,35	-1,18	100,6	-1,97	-0,03	NA	0	83,08	-11,53	-0,41	43,51	-28,11	0,02	1,28	1,28	24989,33
928	3,05	10,48	1,52	0,02	0,09	0,9	181,46	7,52	107,1	88,6	0,71	2,44	3,44	10,74	70,89	21,55	0,64	NA	0	3,83	26,84	2,85	9,22	1,38	0,04	0,17	1,01	176,02	13,81	102,21	86,54	0,69	2,23	3,23	10,3	69,07	25,64	0,77	NA	0	3,6	26,71	2,98	7,22	1,82	0,01	0,15	1,22	222,01
929	-21,03	-21,03	NA	NA	NA	NA	NA	NA	NA	NA	0	0	1	-21,03	0	NA	NA	NA	0	NA	NA	-0,07	-0,07	NA	1377,33	1377,33	1377,33	NA	NA	NA	NA	0	0	1	-0,07	0,07	-100	NA	NA	0,07	NA	NA	-12,96	-14,76	NA	8,2	8,2	8,2	NA
930	-33,49	-136,11	-51,87	0,05	0,05	1,23	227,71	NA	411,94	490,83	0,74	3	4,06	-33,49	75,4	-43,37	5,66	NA	0	0	0	17,74	55,51	4,79	0,08	0,08	1,45	98,18	NA	65,72	91,4	0,68	2,12	3,13	37,01	68,04	27,42	19,14	6028,33	0	5,2	47,6	0,73	3,71	0,19	0,16	0,2	1,24	92,81
931	2,48	9,5	1,25	0,09	1,12	1,12	183,64	128,74	124,77	NA	0,74	2,83	3,83	54,98	73,89	31,53	1,22	NA	0	26,49	61,8	11,58	44,84	9,03	0,15	1,32	1,32	283,93	235,42	201,17	NA	0,74	2,87	3,87	37,98	74,18	25,06	5,32	23268,33	0	20,59	52,23	14,51	38,89	8,6	1,19	1,68	1,68	216,24
932	1,33	3,34	1,02	11	11	14,12	280,11	0	19,63	61,95	0,6	1,52	2,52	32,54	60,31	2,2	NA	NA	0	24,02	92,38	1,25	2,99	0,71	18,25	18,25	22,47	207,17	NA	9,12	39	0,58	1,4	2,4	33,76	58,37	2,14	NA	NA	0	18,51	93,89	0,91	2,15	0,47	23,34	23,34	28,37	189,19
933	12,19	69,79	2,62	0,35	0,83	1,19	78,17	30,31	62,95	23,16	0,83	4,73	5,73	45,05	82,54	17,48	6,79	NA	0	7,06	92,21	6,6	50,58	1,93	0,35	0,81	1,17	106,35	42,03	89,82	32,46	0,87	6,67	7,67	28,85	86,96	7,58	NA	NA	0	6,5	71,9	3,29	28,88	0,82	0,12	0,74	1,14	90,37
934	-22,02	25,77	-35,77	0,07	0,07	0,34	591,08	0	903,41	252,7	1,85	-2,17	-1,17	-9,44	185,46	-11,12	-1,16	NA	0	20,43	-163	-1,39	1,66	-1,76	0,06	0,09	0,34	459,31	22,3	736,03	183,5	1,84	-2,19	-1,19	13,64	183,85	-0,76	-1,36	NA	0	18,97	95,63	0,06	0,09	0,1	0,13	0,15	1,59	642,05
935	15,89	25,71	4,06	1,45	2,62	2,62	93,03	40,69	34,8	NA	0,38	0,62	1,62	26,35	38,2	55,69	NA	19916	0	2,67	27,29	2,64	4,02	0,51	1,59	2,15	2,58	70,92	13,1	23,66	10,49	0,34	0,52	1,52	16,91	34,26	16,52	7,32	8241	0	2,78	65,45	6,06	11,42	1,41	0,94	1,14	1,39	84,62
936	8,2	11,09	6,95	2,29	3,84	3,84	308,7	122,77	79,57	NA	0,26	0,35	1,35	11,31	26,06	31,46	NA	NA	0	2,64	23	4,46	5,12	3,69	5,53	7,77	7,77	301,33	86,1	38,35	NA	0,13	0,15	1,15	7,97	12,87	34,65	NA	NA	0	2,91	40,82	7,72	8,58	6,35	4,14	10,04	10,04	299,97
937	6,61	64,93	2,91	0	0,66	0,88	160,11	92,08	134,59	31,68	0,9	8,83	9,83	17,83	89,82	10,14	0,48	NA	3,93	4,94	46,42	1,93	24,47	0,88	0,01	0,45	0,86	165,31	65,54	139,49	61,76	0,92	11,69	12,69	14,16	92,12	4,55	0,38	NA	5,74	5,55	66,29	0,93	11,32	0,41	0	0,57	0,87	162,5
938	-5,72	-5,82	-5	55,74	55,94	55,94	145,95	1,11	5,62	NA	0,02	0,02	1,02	-5,72	1,79	-319,77	NA	NA	0	0	0	8,75	12,66	2,02	1,19	1,96	3,24	84,17	19,9	25,73	33,24	0,31	0,45	1,45	8,75	30,91	28,31	NA	NA	0	0	0	1,97	3,77	2,34	1,75	1,8	2,1	434,7
939	11,69	119,64	3,31	0,11	0,58	1,1	103,18	42,3	73,21	48,25	0,9	9,23	10,23	36,95	90,23	13,37	5,28	22879,5	17,45	7,16	59,3	3,98	161,54	1,22	0,11	0,5	1,02	111,48	42,11	73,46	56,01	0,98	39,61	40,61	34,28	97,54	4,43	1,93	16773	29,76	9,28	70,78	2,61	50,15	0,73	0,11	0,46	1,06	102,34
940	12,54	44,35	4,29	0,15	1,39	1,39	124,43	109,87	88,27	NA	0,72	2,54	3,54	12,54	71,72	17,49	NA	NA	0	0	0	-0,38	-0,68	NA	0,01	2,25	2,25	NA	NA	NA	NA	0,45	0,8	1,8	-0,38	44,52	-0,85	NA	NA	0	NA	NA	-1,02	-3,16	-1,86	0,09	1,48	1,48	665,54
941	0,33	6,89	0,06	0,2	0,82	1,06	66,08	37,66	59,9	14,53	0,95	19,76	20,76	59,62	95,18	0,66	3,71	NA	0	10,76	91,3	0,1	2,04	0,02	0,16	0,92	1,07	69,09	47,28	62,73	9,54	0,95	19,45	20,45	54,51	95,11	0,41	4,63	NA	0	10,33	92,11	0,09	1,55	0,02	0,18	0,94	1,06	70,93
942	5,12	5,18	27,3	67,77	83,39	83,39	501,68	360	23,04	0	0,01	0,01	1,01	5,12	1,2	426,56	NA	NA	0	0	0	-1,58	-1,58	NA	NA	NA	NA	NA	NA	NA	NA	NA	NA	1	-1,58	0	NA	NA	NA	0	NA	0	-1,29	-1,29	NA	NA	NA	NA	NA
943	0,48	10,05	6,05	0,16	0,16	0,16	4592,61	0	4320,07	0	0,95	19,96	20,96	0,48	95,23	4,46	0,06	NA	0	0	0	0,21	3,9	3,95	0,14	0,14	0,14	7013,33	0,11	6562,97	0	0,95	17,98	18,98	0,21	94,73	4,44	0,06	NA	0	0	0	7,04	61,14	16,13	0,21	0,25	0,34	836,49
944	-0,08	-0,08	-0,91	NA	NA	NA	4391,16	0	0	0	0	0	1	-0,08	0	NA	NA	NA	0	0	0	-10,69	-10,69	NA	NA	NA	NA	NA	NA	NA	NA	0	0	1	-6,17	0	NA	NA	NA	0	NA	-87,42	-2,87	-2,87	NA	5828	5828	5828	NA
945	14,5	24,74	10,81	0,33	0,36	1,74	271,39	4,06	111,14	155,72	0,41	0,71	1,71	50,67	41,41	35,01	NA	NA	0	26,97	66,9	17,01	26,7	10,46	0,01	0,04	1,6	223,92	2,67	79,94	125,79	0,36	0,57	1,57	61,87	36,29	46,87	1,51	NA	0	27,6	68,05	15,79	19,01	4,22	3,88	3,88	3,97	97,57
946	66,94	110,82	27,78	1,56	1,61	2,46	151,06	2,85	55,22	47,5	0,4	0,66	1,66	88,5	39,59	183,9	7,32	120061	0	8,95	19,29	46,64	124,88	13,02	0,79	0,86	1,7	101,6	3,56	51,71	43,87	0,63	1,68	2,68	77,45	62,65	78,77	3,81	NA	0	8,6	27,09	46,34	123,64	23,55	0,39	0,54	1,45	185,49
947	7,32	36,58	1,06	0,54	0,76	1,08	52,59	8,93	41,61	13,64	0,8	4	5	17,73	80	25,55	1,52	NA	0	1,51	37,89	6,06	29,4	0,9	0,21	0,59	0,98	54,02	15,91	42,41	16,78	0,79	3,85	4,85	17,33	79,39	23,33	0,96	NA	0	1,67	36,35	8,11	26,44	1,16	0,49	0,77	1,29	52,26
948	12,92	19,46	8,88	0,18	0,29	2	250,27	9,49	70,75	142,31	0,34	0,51	1,51	49,66	33,6	55,32	2,01	29107,25	4,6	25,26	59,58	3,07	4,34	2,07	0,09	0,23	2,21	245,49	9,77	69,78	139,67	0,29	0,42	1,42	44,52	29,35	10,45	1,95	NA	0	27,96	85,37	0,49	0,76	0,38	0,11	0,42	2,07	279,43
949	3,26	3,84	1,8	0,71	1,08	5,77	200,85	10,65	28,84	137,18	0,15	0,18	1,18	17,84	15,18	61,06	5,36	16072,43	0	8,05	53,91	1,44	1,61	0,75	0,51	1,06	9,6	189,85	9,62	17,5	151,53	0,1	0,12	1,12	23,47	10,42	75,14	8,91	14512,89	0	11,49	67,48	0,05	0,05	0,03	1,08	1,4	9,92	223,62
950	1,05	1,07	11,19	3,37	4,82	4,82	3889,14	105,96	73,01	NA	0,02	0,02	1,02	3,95	2,42	144,33	1,09	NA	0	31,05	-343,76	0,79	0,8	6,47	5,79	8,23	8,23	2986,7	80,91	33,18	NA	0,02	0,02	1,02	4,3	1,94	171	1,09	NA	0	28,8	556,79	-0,1	-0,1	-0,91	5,11	7,79	7,79	3333,58
951	-741,85	-795,32	-1554,23	14,4	14,88	14,88	762,61	24,08	50,7	0	0,07	0,07	1,07	-741,85	6,72	-11035	NA	NA	0	0	0	-0,6	-165,55	-3,4	0,12	0,35	0,35	2059,14	332,98	1442,94	0	0,99	273,49	275,54	1,51	99,64	8,11	0,38	NA	0	11,92	15,82	-24,81	101,87	-66,68	0,08	0,3	0,3	981
952	0,27	11,43	0,1	0	0,86	0,99	141,43	116,14	134,86	16,67	0,98	41,78	42,78	23,14	97,66	0,81	0,56	26389,4	0	8,89	63,93	-4,26	270,09	-1,51	0,01	0,78	0,93	129,3	98,98	128,75	19,18	1,02	-64,36	-63,36	23,05	101,58	-3,58	-0,21	NA	0	9,7	75,21	2,84	262,18	1,01	0	0,82	0,96	129,22
953	-4,62	-4,62	NA	NA	NA	NA	NA	NA	NA	NA	NA	NA	1	-4,62	0	NA	NA	NA	0	NA	0	-5,54	-5,54	NA	NA	NA	NA	NA	NA	NA	NA	0	0	1	-5,54	0	NA	53,11	NA	0	NA	0	-10,29	187,21	-18,77	0,11	0,38	0,74	665,78
954	3,16	3,18	2,44	144,9	144,9	168,27	83,32	NA	1,65	39,1	0,01	0,01	1,01	4,62	0,59	531,71	NA	NA	0	1,13	24,05	7,42	7,55	0,98	34,06	34,06	60,85	48,03	NA	0,78	21,2	0,02	0,02	1,02	15,72	1,64	451,67	NA	NA	0	1,1	46,12	1,1	1,19	0,4	11,41	11,77	12,71	133,48
955	3,8	32,46	3,81	0,01	0,3	0,35	364,95	83,5	290,11	14,71	0,88	7,54	8,54	8,49	88,3	8,96	0,27	NA	0	4,7	33,98	3,89	26,51	3,77	0,02	0,33	0,38	353,45	86,54	272,85	12,25	0,85	5,82	6,82	10,92	85,34	9,48	0,31	NA	0	6,83	43,6	7,27	36,47	7,19	0	0,47	0,54	360,98
956	0,09	0,31	0,02	0,04	0,76	1,15	102,44	43,45	33,71	24,26	0,72	2,6	3,6	47,22	72,21	7,24	1,3	NA	26,77	13,27	99,81	0,61	2,47	0,17	0,02	0,86	1,14	101,3	53,83	40,88	18,78	0,75	3,08	4,08	51,05	75,48	1,05	1,33	NA	23,49	14,04	92,3	3,57	9,33	0,68	0,26	1,25	1,46	69,71
957	1,39	4,57	4,38	0,01	0,08	0,51	1149,03	51,31	727,09	350,2	0,7	2,29	3,29	7,48	69,6	5,09	0,48	NA	5,62	19,24	-79,28	-4,41	-19,44	-12,45	0,01	0,04	0,34	1027,55	20,37	725,75	241,21	0,77	3,41	4,41	0,37	77,31	0,78	0,31	NA	5,89	13,48	63,27	-1,31	-5,73	-3,47	0	0,04	0,34	966,84
958	1,2	1,45	0,43	1,53	2,23	4,6	130,44	NA	22,22	53,59	0,17	0,21	1,21	1,2	17,23	141,53	4,28	NA	0	0	0	-39,5	-59,81	-13	1,03	1,33	2,91	119,75	0,04	40,21	64,6	0,34	0,51	1,51	-39,5	33,95	-65,67	NA	NA	0	0	0	-17,96	-31,97	-4,86	0	0,87	2,25	98,74
959	9,71	56,14	2,83	0,32	0,87	1,02	92,16	47,44	86,77	12,64	0,83	4,78	5,78	26,31	82,7	17,18	1,08	NA	0	4,84	46,68	1,18	15,39	0,32	0,29	1,04	1,09	98,67	64,6	82,09	3,63	0,92	12,07	13,07	13,1	92,35	3,1	1,78	NA	3,98	3,23	72,57	-0,21	-2,85	-0,05	0,3	1,09	1,17	86,52
960	26,09	127,43	34,88	0,96	0,96	3,74	486,67	0	109,12	307,38	0,8	3,88	4,88	29,2	79,53	35,29	5,1	NA	0	4,16	93,74	-12,45	-3383,02	-29,39	0,08	0,1	5,16	858,93	1,24	60,05	307,91	1	270,66	271,66	-3,74	99,63	7,05	1,46	NA	0	20,56	394,2	-7,74	105,75	-16,16	0,03	0,03	2,46	762,26
961	-33,63	-153,43	-28,74	0,2	0,34	0,34	311,03	32,78	240,07	NA	0,78	3,56	4,56	-33,63	78,08	-24,17	0,3	NA	0	0	0	-50,73	277,82	-51,31	0,05	0,24	0,24	368,1	47,68	256,68	0,1	1,18	-6,48	-5,48	-50,73	118,26	-20,7	0,36	NA	0	0	0	-43,74	-125,28	-48,4	0,56	1	1	403,88
962	21,81	51,78	6,15	0,44	1,16	1,65	102,72	36,19	50,29	25,23	0,58	1,37	2,37	54,87	57,88	50,99	2,86	NA	0,02	9,33	61,35	16,67	38,62	3,64	0,37	1,38	1,78	79,56	38,04	37,63	15,41	0,57	1,32	2,32	54,97	56,83	42,54	3,73	NA	0,01	8,37	60,14	18,55	30,13	4,66	0,43	1,74	2,37	91,73
963	61,32	71,82	33,9	7,51	11,93	11,94	201,22	73,18	16,56	0,24	0,14	0,16	1,17	89,58	14,63	571,27	139,52	NA	0	15,62	21,92	38,68	61,57	25,89	3,43	9,34	9,36	243,61	72,93	12,33	0,26	0,37	0,58	1,59	66,8	37,17	151,11	1,92	NA	0	18,82	29,17	40,99	62,29	21,32	4,67	11,63	11,64	189,89
964	15,65	19,98	11,08	0,61	1,3	2,58	257,64	37,7	7,43	71,24	0,22	0,28	1,28	34,93	21,67	90,62	1,77	30894,85	18,55	13,65	42,92	14,62	17,69	10,61	1,08	1,72	3,38	264,18	28,5	10,11	75,2	0,17	0,21	1,21	36,62	17,34	107,16	1,98	NA	13,24	15,97	48,47	13,17	16,14	11,88	1,42	2,11	3,66	329,27
965	22,66	-1971,5	13,28	0,42	0,52	0,58	213,28	20,94	211,12	13,23	1,01	-88	-87	37,62	101,15	35,49	-0,01	NA	0	8,76	28,06	6,8	120,72	4,44	0,31	0,46	0,53	237,85	33,34	218,99	15,79	0,94	16,75	17,76	21,35	94,37	14,82	0,13	NA	0	9,51	43,93	-4,1	-632,56	-5,02	0,4	0,53	0,57	447,48
966	-0,01	-0,06	0	0,38	0,45	1,11	109,85	6,54	97,57	65,49	0,91	9,54	10,54	40,87	90,51	-0,01	NA	14260	0	12,34	97,58	-1,58	-8,74	-0,67	0,29	0,89	1,22	154,14	74,72	65,52	41,49	0,82	4,54	5,54	27,27	81,94	-1,93	NA	5123	38,96	12,22	95,55	-75,73	147,79	-22,57	0,02	0,64	1,01	108,8
967	8,37	16,72	2,78	0,06	0,2	1,99	120,93	8,78	59,73	107,85	0,5	1	2	14,64	49,94	16,76	NA	NA	0	2,08	32,68	5,77	12,84	2,3	0,08	0,3	1,81	144,93	17,97	78,9	120,68	0,55	1,22	2,22	11,14	55,04	10,49	NA	NA	0	2,14	37,32	0,57	1,24	0,3	0,16	1,43	4,89	195,03
968	0,88	14,48	0,42	0,33	1,02	1,03	175,23	109,09	159,27	1,84	0,94	15,51	16,51	0,88	93,94	2,96	1,54	NA	0	0	0	2,16	30,61	1,71	0,58	1,05	1,06	287,97	122,95	261,68	1,44	0,93	13,17	14,17	2,16	92,94	3,98	2,99	NA	0	0	0	3,98	52,93	1,82	0,35	1,07	1,08	166,68
969	27,08	42,2	17,84	2,42	2,42	2,79	239,8	0,21	84,95	31,89	0,36	0,56	1,56	27,08	35,82	75,61	NA	NA	0	0	0	56,53	58,2	25,59	15,44	17,74	34,83	164,78	10,74	4,68	81,07	0,03	0,03	1,03	56,53	2,87	1969,2	NA	NA	0	0	0	22,49	47,76	22,61	1,25	1,35	1,89	367,01
970	39,62	88,52	6,4	1,34	1,82	1,82	58,8	15,33	31,97	0,06	0,55	1,23	2,23	44,54	55,25	71,91	NA	NA	0	0,8	9,08	34,52	62,21	7,71	1,78	2,03	2,06	81,33	8,98	35,53	1,22	0,45	0,8	1,8	41,09	44,51	83,1	6,32	NA	0	1,47	12,9	62,28	94,97	9,67	1,67	2,56	2,7	56,69
971	1,45	8,45	0,6	0,07	0,08	0,66	151,54	1,81	121,57	71,75	0,83	4,82	5,82	29,78	84,99	11,4	0,41	13076,92	NA	11,79	68,82	3,74	26,64	1,92	0,28	0,36	0,88	186,6	11,33	146,49	77,46	0,86	6,12	7,12	23,77	85,95	11,31	0,72	13806,88	0	10,27	58,92	0,07	4,93	0,03	0	0,49	0,78	167,92
972	1,36	7,53	0,89	0,02	0,52	0,84	236,91	95,47	158,22	61,08	0,82	4,53	5,53	11,56	81,9	6,5	0,59	NA	14,21	6,64	64,59	2,47	15,8	1,24	0,01	0,46	0,63	183,28	60,55	118,71	22,64	0,84	5,39	6,39	14,45	84,35	12,87	0,48	NA	8,82	6,03	47,47	2,98	13,59	0,99	0,14	0,62	0,63	121,38
973	24,06	53,91	67,62	2,53	2,59	2,59	1022,97	24,42	370,05	0	0,55	1,24	2,24	24,97	55,37	44,18	8,54	NA	0	2,57	3,17	-7,93	-12,91	-283,22	2,94	3,28	3,28	13002,7	1252,48	3611,89	0	0,39	0,63	1,63	-7,56	38,58	-18,93	8,18	NA	0	13,27	-1,39	-6,4	-10,7	-21,89	1,17	1,31	1,31	1247,58
974	-19,55	1781,66	-9,45	0,11	0,11	0,67	175,93	0	175,9	100,09	1,01	-92,14	-91,14	-12,54	101,1	-19,34	-0,03	NA	0	3,39	-80,98	-1,42	-28,35	-0,69	0,22	0,29	0,74	175,6	10,77	164,93	75,25	0,95	18,91	19,91	4,3	94,98	0,06	0,17	NA	0	2,76	64,18	-17,99	125,3	-19,04	0,09	0,12	0,2	386,21
975	3,1	-1532,6	1,1	0,61	0,64	0,68	129,86	3,35	103,69	3,95	1	-496,11	-495,11	6,27	100,2	9,06	0,43	NA	7,33	1,13	18,76	-1,21	80,01	-0,87	0,07	0,37	0,4	263,35	71,61	240,58	7,04	1,02	-67,23	-66,23	3,61	101,51	2,94	0,12	NA	0	3,49	89,2	-7,27	75,23	-2,02	0,02	0,53	0,53	101,44
976	-24,79	69,48	-69,18	0,25	0,43	0,65	1015,62	248,18	1362,89	302,27	1,36	-3,8	-2,8	-24,79	135,68	-13,41	-3,12	NA	0	0	0	13,7	-222,25	8,7	0,17	0,68	0,87	231,18	124,51	242,67	44,75	1,06	-17,23	-16,23	20,82	106,16	15,78	-0,77	13738,33	0	4,52	31,49	0,46	-8,96	0,66	0,07	0,23	0,89	524,53
977	-166,58	117,32	NA	0,13	0,28	0,28	NA	NA	NA	NA	2,42	-1,7	-0,7	-166,58	241,99	-68,84	-4,43	NA	0	NA	0	33,04	-206,92	9,47	0,04	0,5	0,79	104,29	48,87	118,6	35,2	1,16	-7,26	-6,26	44,39	115,97	30,48	-2,06	NA	0	3,25	26,76	27,82	205,06	7,48	0,14	0,63	1,11	98,1
978	37,2	-76,33	14,36	0,48	0,56	0,68	140,54	16,26	170,09	24,01	1,48	-3,04	-2,05	73,51	148,73	25,08	NA	10741	25,61	14,02	46,59	3,81	5,49	1,11	1,97	2,57	3,33	105,86	18,96	23,57	24,1	0,31	0,44	1,44	56,33	30,71	12,4	NA	NA	7,51	15,27	90,82	2,28	4,96	0,99	1,34	1,77	1,9	157,75
979	1,03	2,62	0,58	0,28	0,57	1,04	203,35	32,09	110,37	52,56	0,55	1,41	2,55	18,56	60,71	26,13	0,93	23164,77	0	9,79	63,5	0,27	0,71	0,24	0,17	0,57	1,09	329,27	63,62	159,2	83,21	0,49	1,31	2,66	16,1	62,44	31,67	0,81	NA	0	14,32	72,43	-1,41	-3,56	-1,13	0,4	0,64	1,31	291,85
980	-13,78	284,61	-2,76	0,02	0,45	0,88	72,84	32,3	71,11	33,06	1,05	-21,65	-20,65	18,2	104,84	-9,3	-0,57	NA	5,08	6,4	117,06	-10,44	69,65	-2,12	0,03	0,47	0,83	73,86	37,06	76,52	29,99	1,15	-7,67	-6,67	19,98	114,99	-7,44	-2,59	NA	9,11	6,17	109,08	20,29	390,2	3,39	0,08	0,5	0,97	60,89
981	-1,47	-1,48	-2,11	-424,65	-745,5	-750,63	522,49	159,55	-0,5	2,58	0	0	1,01	10,75	0,51	-5977,5	3,6	NA	0	17,54	55,83	2,58	2,76	4,6	6,7	10,63	11,08	648,71	165,99	42,32	19,66	0,07	0,07	1,07	13,15	6,6	204,93	3,53	NA	0	18,84	40,15	14,64	16,02	23,72	4,85	7,81	8,11	591,33
982	3,38	5,36	4,76	2,14	2,71	2,71	180,16	106,11	186,72	0	0,37	0,58	1,58	3,38	36,85	9,18	NA	NA	0	0	0	0,16	0,25	0,26	3,23	3,58	3,58	564	53,97	153,3	0	0,33	0,49	1,49	0,16	32,93	0,5	NA	NA	0	0	0	1,96	2,45	9,15	8,22	9,27	9,27	1702,41
983	-3,25	-6,29	-1,58	1,01	1,9	1,9	176,5	75,62	73,25	0	0,48	0,94	1,94	107,67	48,39	25,3	7,8	NA	6,42	53,78	89,43	1,45	7,45	0,3	1,05	1,24	1,24	74,62	11,39	51,89	NA	0,81	4,15	5,15	45,25	80,57	4,67	NA	NA	10,26	8,98	86,62	0,52	0,99	0,01	1,41	2,08	2,08	10,07
984	-23,21	-23,21	NA	NA	NA	NA	NA	NA	NA	NA	0	0	1	-23,21	0	NA	NA	NA	0	NA	0	62,27	75,59	25,22	4,79	5,05	5,56	147,44	6,58	25,71	13,38	0,18	0,21	1,21	62,27	17,63	353,17	NA	NA	0	0	0	23,09	45,98	8,93	1,38	1,74	1,93	141,22
985	0,48	0,55	0,13	5,84	6,38	10,84	98,79	4,85	8,99	40,68	0,12	0,13	1,13	0,48	11,56	893,56	NA	NA	0	0	0	0,3	0,34	0,13	10,98	11,19	11,19	156,73	2,9	13,69	0	0,11	0,12	1,12	0,3	10,83	2,76	NA	NA	0	0	0	1,05	1,34	0,48	3,51	4,04	4,94	167,37
986	-6,18	-26,74	-11,32	0,99	1,08	1,1	666,68	46,85	506,93	12,88	0,77	3,33	4,33	-6,18	76,88	10,4	1,63	NA	0	0	0	-6,7	-75,51	-15,23	0,58	0,74	0,76	827,35	118,71	745,63	21,55	0,91	10,27	11,27	-6,7	91,12	3,8	0,31	NA	0	0	0	-4,16	-69,14	-17,29	0,45	0,52	0,54	1517,58
987	3,74	-35,05	0,93	0,11	0,67	0,91	90,39	55,08	97,51	23,06	1,11	-10,37	-9,37	29,71	110,67	3,7	-11,8	27951,67	0	6,45	79,66	10	-225,18	2,64	0,15	0,71	0,97	96,22	54,12	96,79	25,31	1,04	-23,52	-22,52	39,99	104,44	10,24	-2,56	28143,33	0	7,93	67,55	8,97	114,01	3,35	0,01	0,78	1,09	136,38
988	-80,88	-468,18	-100,24	0,01	1,21	1,21	356,95	441,02	369,11	0	0,83	4,79	5,79	-80,88	82,72	-97,77	NA	NA	0	0	0	0	0	NA	0,01	1,21	1,21	NA	NA	NA	NA	0,83	4,79	5,79	0	82,72	0	NA	NA	0	NA	NA	45,89	72,59	39,19	0,03	2,72	2,72	311,72
989	-18,65	-18,65	NA	NA	NA	NA	NA	NA	NA	NA	NA	NA	1	-18,65	0	NA	NA	NA	0	NA	0	3,35	3,39	10,96	84,43	86,53	86,53	1189,88	28,53	13,6	NA	0,01	0,01	1,01	27,85	1,16	290,2	NA	NA	0	80,07	83,22	2,13	5,38	2	1,61	1,65	1,65	342,61
990	2,16	31,38	1,45	0,21	1,32	1,8	244,53	147,07	133,06	64,74	0,93	13,5	14,5	17,37	93,1	3	7,42	NA	0	10,22	83,45	5,77	57,3	3,14	0,51	2,22	3,15	198	105,83	61,84	58,33	0,9	8,93	9,93	18,6	89,93	6,72	19	NA	0	6,98	52,23	9,12	47,69	4,74	0,52	2,77	3,9	189,47
991	2,2	3	11,77	0,1	0,17	0,17	1950,88	21,34	339,91	0	0,27	0,36	1,37	2,7	26,83	38,38	0,85	33842	8,89	2,69	4,05	1,63	2,01	8,9	0,06	0,14	0,14	1985,44	27,86	324,82	0	0,18	0,23	1,23	2,18	18,73	51,69	0,85	29038	1,93	2,98	4,71	0,03	0,03	0,2	0,23	0,33	0,33	2791,01
992	8,07	10,5	5,17	4,98	13,81	15,95	233,14	42,57	4,82	10,48	0,23	0,3	1,3	19,58	23,2	62,33	1,18	16704,6	0	7,38	41,22	0,15	0,2	0,12	3,56	7,9	9,09	285,81	35,2	8,1	9,71	0,24	0,32	1,32	13,98	24,4	41,98	1,04	NA	0	10,86	55,25	-10,12	-12,4	-6,41	14,18	26,27	37,69	231,22
993	-2,97	-2,97	-33,33	NA	NA	NA	1270,2	0	0	0	0	0	1	-2,97	0	NA	NA	NA	0	0	0	4,14	4,3	2,41	26,4	26,4	26,4	212,07	NA	7,88	NA	0,04	0,04	1,04	11,17	3,76	110,1	NA	NA	0	4,1	53	-0,32	-0,34	-0,11	18,1	18,1	18,1	126,48
994	34,96	89,92	9,29	0,36	1,1	1,62	96,71	42,88	58,45	30,68	0,61	1,57	2,57	53,58	61,11	57,45	31,13	57966,5	0	4,95	29,91	35,08	87,62	7,06	0,08	1,08	1,64	73,3	43,65	43,46	24,89	0,6	1,5	2,5	58,57	59,96	58,81	28,76	NA	0	4,73	34,92	34,07	87,02	7,39	0,25	1,42	2,24	79,16
995	-2,29	-4,91	-636	0	0	2,17	100878,96	0	43437,6	95389,1	0,53	1,14	2,14	-2,29	53,28	-4,31	8,28	NA	0	0	0	0	0	NA	0	0	2,17	NA	NA	NA	NA	0,53	1,14	2,14	0	53,28	0	8,28	NA	0	NA	NA	0	0	NA	NA	0	2,17	NA
996	23,16	53,11	7,4	1,18	1,3	1,59	116,29	7,5	64,85	19,5	0,56	1,29	2,29	23,16	56,39	47,07	4,3	NA	0	0	0	6,35	15,2	2,89	0,21	0,66	1,64	165,59	39,74	65,11	89,89	0,58	1,39	2,39	6,35	58,2	18	4,58	NA	15,2	0	0	10,65	33,18	3,93	0,1	0,7	1,28	134,81
997	0,05	1,01	0,11	0,19	0,21	0,3	814,04	11,92	608,92	56,19	0,84	16,78	19,87	11,19	94,97	5,42	0,18	NA	8,85	24,91	105,99	0,04	0,62	0,06	0,11	0,21	0,31	639,68	52,91	487,7	47,9	0,85	14,87	17,59	13,37	94,31	12,38	0,18	NA	7,46	23,44	76,28	0,15	2,74	0,21	0,08	0,12	0,37	517,37
998	19,07	52,87	3,47	0,5	0,8	1,33	66,27	12,18	41,62	22,66	0,64	1,77	2,77	49,59	63,94	33,58	2,82	25405,33	0	5,56	54,52	32,81	54,72	5,45	0,04	0,92	2,21	60,5	20,51	22,55	30,91	0,4	0,67	1,67	62,57	40,04	89,15	5,03	137877	1,61	4,95	39,03	14,79	26,69	2,97	0,35	0,93	2,13	73,21
999	-1,7	-1,9	-1,97	2,58	2,71	35,3	176,72	1,52	11,73	387,47	0,1	0,11	1,11	-1,7	10,14	-16,79	NA	NA	0	0	0	7,91	9,06	2,98	3,16	2,96	21,18	137,43	0	6,35	117,35	0,13	0,15	1,15	7,91	12,76	61,98	NA	NA	0	0	0	11,8	13,54	5,67	7,64	7,7	22,28	175,4
1000	15,72	50,05	7,13	0,31	1,05	1,36	165,13	76	103,36	32,96	0,67	2,14	3,18	49,18	68,59	37,95	3,81	19851,75	0	15,18	57,05	18,52	39,11	8,88	0,17	1,48	1,84	174,52	113,61	87,09	32,39	0,53	1,11	2,11	49,45	52,64	44,93	NA	20672,33	0	14,83	51,97	1,44	2,45	0,59	0,24	1,72	2,27	149,63
1001	11,6	21,01	8,36	0,64	1,69	2,06	262,25	119,28	113,5	43,28	0,45	0,81	1,81	70,15	44,77	36,32	7,1	40013,43	0,1	42,18	74,29	6,73	9,24	4,16	1,64	3,15	3,83	224,77	78,31	51,66	35,98	0,27	0,37	1,37	80,93	27,22	50,05	8,51	38558,5	0,07	45,82	81,68	8,16	12,56	3,86	1,07	2,44	2,9	172,52
1002	12,97	38,81	6,35	0,01	1,25	1,46	178,29	144,64	116,32	24,26	0,67	1,99	2,99	31,06	66,58	20,59	9,01	NA	0	8,86	80,24	13,62	32,27	7,35	0,01	1,43	1,69	196,32	157,34	110,52	28,82	0,58	1,37	2,37	29,3	57,79	24,4	13,42	22118,86	0	8,46	74,46	11,72	23,56	6,25	0	1,65	1,94	194,74
1003	-2,08	-76,74	-1,84	0,16	0,42	0,47	322,38	82,15	62,98	13,3	0,97	35,96	36,96	5,37	97,29	0,83	0,05	NA	77,35	6,59	55,77	7,39	74,89	5	0,03	0,49	0,58	246,2	101,44	55,85	20,78	0,9	9,13	10,13	30,67	90,13	11,13	0,21	NA	67,02	15,75	60,97	-4,4	-74,76	-3,17	0,06	0,29	0,46	262,69
1004	43,31	68,97	12,15	2,71	3,73	3,73	102,08	21,08	20,62	0	0,3	0,48	1,59	49,41	37,2	164,13	3,11	NA	0	1,71	8,59	6,73	58,03	5,22	0,36	1,05	1,05	282,05	145,1	73,77	0	0,88	7,62	8,62	14,78	88,4	18,73	1,12	NA	48,79	6,24	26,75	17,48	67,91	16,58	0,19	1,24	1,24	346,38
1005	0,84	0,87	0,37	1,09	2,43	7,38	159,81	7,02	5,24	26,35	0,03	0,03	1,03	7,09	3,37	170,21	1,29	NA	0	2,75	50,02	0,54	0,6	0,35	0,52	0,81	3,35	236,17	6,85	23,7	61,11	0,1	0,11	1,11	7,18	10,22	42	1,37	NA	0	4,31	71,45	0,13	0,18	0,06	0,12	0,21	1,27	183,8
1006	-43,18	-280,64	-52,47	0,62	1,2	1,24	442,31	205,16	352,96	12,62	0,84	5,46	6,5	25,23	84,61	-51,37	NA	1879,29	0	83,13	263,15	7,67	24,84	3,34	0,58	0,62	1,15	158,32	2,17	48,36	26,22	0,68	2,21	3,24	55,25	69,12	17,87	0,52	5020,57	0	20,69	73,2	12,27	63,76	6,83	1,03	1,08	1,17	202,99
1007	1,25	18,45	0,43	0,18	0,69	1,05	124,47	58,5	113,95	41,62	0,93	13,71	14,71	16,81	93,2	1,82	3,15	NA	0	5,32	92,43	-0,03	-0,36	-0,01	0,38	0,76	1,07	133,34	45,89	121,4	37,47	0,93	12,81	13,81	15,37	92,76	0,73	4,27	NA	0	5,64	99,6	-0,22	-2,63	-0,08	0,08	0,87	1,09	136,45
1008	0,65	4,07	2,05	0,75	0,95	1,08	1154,04	86,25	324,28	52,56	0,84	5,29	6,29	2,97	84,11	0,77	1,05	NA	9,04	7,36	40,85	0,43	2,71	0,68	0,04	0,44	0,78	577,06	124,03	275,49	105,56	0,84	5,31	6,31	9,62	84,16	0,51	0,8	NA	5,66	14,57	68,45	-15,51	-409,21	-26,22	0,02	0,23	0,36	616,95
1009	9,77	55,48	5,13	0,16	0,89	1,28	191,32	108,91	147,86	57,73	0,78	4,44	5,68	20,12	82,4	12,5	NA	NA	0	5,44	50,44	4,66	21,74	0,87	0,03	0,94	1,32	68,36	47,03	51,37	19,52	0,76	3,55	4,67	54,53	78,57	6,12	NA	NA	0	9,37	88,85	0,09	0,5	0,02	0,23	0,93	1,24	80,27
1010	4,45	6,6	58,87	10,86	14,7	24,88	4809,66	233,63	60,88	628,48	0,07	0,1	1,48	18,07	32,54	167,99	1,07	-3368,5	0	179,89	-184,21	1,83	2,62	21,53	1,26	2,55	7,2	4278,74	184,11	141,64	666,62	0,07	0,1	1,43	15,27	30,09	161,51	0,97	-4758,44	0	157,92	-170,02	8,39	11,32	56,53	2,76	3,8	7,48	2458,2
1011	-2,49	-21,89	-1,27	0,22	0,47	1,13	185,96	39,98	162,89	108,73	0,89	7,8	8,8	8,08	88,63	-2,81	NA	NA	0	5,4	-3167,39	-8,12	-2292,37	-6,37	0,11	0,82	1	285,78	198,8	281,51	52,55	1	281,46	282,46	-8,12	99,65	-8,14	NA	NA	0	0	0	11,71	98,78	25,84	0,39	0,6	0,6	805,23
1012	2,33	4,24	2,04	0,79	1	1,22	317,8	25,46	43,65	27,46	0,45	0,82	1,82	17,74	44,94	16,86	1,16	NA	24,36	13,45	57,43	0,12	0,22	0,11	0,68	0,94	1,18	332,13	32,95	36,56	30,87	0,44	0,8	1,8	16,04	44,39	11,48	1,13	NA	27,42	14,53	68	2,36	4,15	2,42	0,7	0,93	1,2	373,49
1013	6,88	88,84	4,69	0	0,85	0,95	247,83	55,12	148,01	18,57	0,92	11,9	12,9	13,17	92,25	8,6	0,89	29269,6	31,74	4,28	36,26	3,12	78,21	2,12	0,02	0,77	0,88	247,29	66,02	164,9	22,1	0,96	24,1	25,1	11,72	96,02	4,35	0,68	25400,6	28,44	5,84	56,96	4,77	82,56	2,87	0,02	0,74	0,83	219,64
1014	-16,1	-29,48	-1137,78	2,87	2,97	2,97	25722,67	789,33	7544	NA	0,45	0,83	1,83	-7,39	45,38	-35,48	NA	-404	0	615,56	-205,69	2,53	29,58	0,8	0,18	0,71	1,09	115,31	55,23	104,22	40,55	0,91	10,67	11,67	12	91,43	2,77	NA	12279	0	3	66,59	1,03	12,95	0,29	0,29	0,74	1,09	103,48
1015	0,22	2,2	0,14	0,25	1,05	1,05	232,1	165,7	207,01	0	0,9	9,19	10,19	7,48	90,18	3	1,93	NA	0	4,63	-149,78	1,84	11,08	2,07	0,14	1,43	1,56	408,73	216,81	167,95	22,17	0,66	3,95	6,01	5,85	83,36	11,12	1,18	30013	9,61	4,5	28,77	3,7	16,87	4,56	0,2	1,33	1,45	449,42
1016	3,29	57,17	2,53	0	0,85	0,91	279,64	212,15	216,72	14,91	0,94	16,38	17,38	16,28	94,25	3,94	0,64	19137,1	12,29	9,98	71,01	3,95	46,58	3,99	0	0,96	1,01	367,4	296,9	252,15	15,77	0,92	10,8	11,8	12,77	91,52	4,66	1,48	22619,78	19,38	8,9	57,55	2,18	24,47	2,98	0	0,89	0,93	499,24
1017	21,56	86,18	6,15	0,75	0,94	1,29	103,91	14,37	75,55	26,97	0,75	3	4	59	74,99	34,33	6,13	NA	0	10,69	53,86	23,68	88,63	7,94	0,72	0,81	1,38	122,09	7,27	86,88	50,16	0,73	2,74	3,74	52,15	73,28	37,34	NA	NA	0	9,55	45,1	21,56	88,91	8	0,7	0,76	1,31	135,4
1018	16,73	35,28	1,8	0,3	0,95	1,8	33,31	12,68	19,51	16,65	0,53	1,11	2,11	40,87	52,56	37,78	5,08	NA	0	2,6	50,59	29,18	48,62	3,76	0,74	2,87	3,08	46,87	30,68	14,41	3,04	0,37	0,62	1,67	70,81	39,97	84,35	14,85	NA	0	5,36	58,43	15,96	33,03	3,34	0,34	1,92	1,92	76,36
1019	16,13	80,15	7,06	0,04	0,1	0,63	159,34	3,01	55,96	30,24	0,8	3,97	4,97	38,22	79,87	30,37	0,83	NA	43,68	9,67	45,34	13,01	75,21	5,64	0,09	0,12	0,51	157,75	2,37	81,99	32,03	0,83	4,78	5,78	36,43	82,7	25,42	0,64	NA	29,25	10,15	52,02	12,87	33,89	3,92	0,93	0,98	1,72	111,22
1020	4,73	9,71	1,28	0,29	1,18	1,56	98,05	42,38	47,4	17,96	0,51	1,05	2,05	48,61	51,23	24,54	2,11	NA	0	11,82	66,1	-5,46	-10,47	-1,78	0,64	1,62	1,81	118,77	52,14	53,6	10,13	0,48	0,92	1,92	32,82	47,89	-0,41	3,44	NA	0	12,49	82,11	25,57	39,04	7,47	1,56	2,33	2,53	106,66
1021	40,66	44,4	41	7,71	12,27	12,27	366,96	134,58	29,51	0	0,08	0,09	1,09	40,66	8,41	483,54	NA	NA	0	0	0	63,07	84,71	53,55	2,88	3,92	3,92	309,06	81,07	77,91	NA	0,26	0,34	1,34	63,07	25,55	246,83	NA	NA	0	0	0	40,78	41,95	76,49	29,83	36,62	36,62	684,56
1022	-6,76	-12,02	-9,48	0,78	1,22	3,87	510,92	39,04	78,94	236,3	0,44	0,78	1,78	7,08	43,79	-4,52	1,8	14005,59	1,78	19,42	80,46	-5,6	-9,99	-8,36	0,91	1,3	4,2	543,62	33,95	71,52	259,35	0,44	0,78	1,78	7,99	43,94	-2,15	1,83	13870,8	3,1	20,29	82,41	15,61	21,13	18,88	0,25	1,08	3,36	441,46
1023	-221,92	291,21	-67,86	0,32	0,57	0,57	111,3	47,46	193,96	0	1,76	-2,31	-1,31	-221,92	176,21	-125,94	NA	NA	0	0	0	5,03	-29,16	2,91	0,32	0,85	0,85	211,04	130,3	244,7	NA	1,17	-6,8	-5,8	5,03	117,24	4,29	NA	NA	0	0	0	45,99	-17,76	2,62	0,28	0,28	0,28	20,78
1024	1,53	1,91	1,4	0,78	2,59	3,24	332,57	111,14	52,9	40,5	0,2	0,25	1,25	19,52	20,12	93,81	2,07	23465	2,59	16,43	46,68	4,73	5,25	3,46	2,91	5,64	7,85	265,92	62,13	22,75	50,94	0,1	0,11	1,11	24,84	9,77	235,79	2,85	24723,38	0	14,69	46,27	-9,89	-11,42	-8,28	2,44	4,54	6,77	305,33
1025	5,62	10,46	1,25	0,16	2,05	2,35	81	63,2	33,42	10,32	0,46	0,86	1,86	96,4	46,26	22,55	NA	13041,75	0	20,2	84,37	6,62	16,9	1,94	0,17	1,38	1,63	106,37	74,38	61,37	15,37	0,61	1,55	2,55	73,94	60,81	12,65	12,43	NA	0	19,67	87,95	0,01	0,06	0	0,02	0,69	0,71	118,56
1026	14,15	80,85	3	0,02	1,07	1,19	77,12	65,95	53,76	7,53	0,82	4,71	5,71	19,71	82,49	17,68	10,97	NA	11,27	1,18	22,22	6,5	74,73	0,92	0,01	0,81	1,09	51,36	36,02	45,67	12,88	0,91	10,5	11,5	10,09	91,3	7,27	9,22	NA	1,18	0,51	25,1	13,25	87,61	2,14	0,05	0,63	1,11	58,94
1027	-3,36	51,09	NA	0,06	0,07	0,07	NA	NA	NA	NA	1,07	-16,22	-15,22	-3,36	106,57	0,98	-0,07	NA	0	NA	0	-3,1	-3,6	-20,99	0,88	0,98	0,98	2461,99	35,18	331,22	0	0,14	0,16	1,16	-3,1	13,7	9,07	1	NA	0	0	0	0,36	0,4	2,57	1,49	1,62	1,62	2634,69
1028	-46,21	186,32	-22,34	0,25	0,41	0,41	176,02	34,85	216,53	NA	1,25	-5,03	-4,03	27,16	124,8	-34,89	-0,5	NA	0	35,48	233,64	-20,98	47,85	-7,01	0,38	0,69	0,69	121,69	28,46	92,36	0	1,44	-3,28	-2,28	38,4	143,84	-16,29	-0,92	NA	0	19,85	-148,24	-144,74	46,06	-26,47	0,01	0,01	0,01	66,74
1029	9,28	44,38	2,12	0,06	0,65	1,07	83,27	38,18	65,05	27,76	0,79	3,78	4,78	43,79	79,08	21,14	1,41	16399	0	7,89	61,53	1,84	10,77	0,57	0,07	0,56	0,83	112,98	44,67	92,63	25,96	0,83	4,87	5,87	26,93	82,95	18,67	0,57	17263,5	0	7,79	58,43	-12,26	-359,38	-2,75	0,01	0,39	0,77	81,81
1030	8,26	8,54	194	31,13	31,15	31,15	8551,45	2,52	151,56	NA	0,02	0,02	1,03	35,15	3,3	657,01	2,19	NA	0	631,83	-37,39	13,34	15,86	145,94	7,65	7,66	7,66	3980,95	0,65	512,84	0	0,13	0,15	1,19	58,87	15,88	102,45	NA	NA	0	497,91	-47,06	0,42	0,72	6,48	2,49	2,49	2,49	5604,19
1031	0,3	0,6	0,34	0,37	0,67	1,07	404,04	17,19	34,47	23,72	0,5	0,98	1,98	10,57	49,61	10,13	1,01	NA	26,95	11,39	54,59	0,85	1,68	0,86	0,49	0,78	1,15	367,8	16,89	46,56	21,53	0,5	0,98	1,98	9,53	49,52	12,93	1,03	NA	15,97	8,77	49,86	0,24	0,64	0,29	0,02	0,76	1,03	438,38
1032	9,59	89,82	4,41	0,01	0,86	1,01	167,49	124,87	146,33	22,18	0,89	8,37	9,37	28,1	89,33	11,58	1,01	NA	0	8,52	56,52	10,45	51,91	4,95	0,03	0,95	1,14	172,29	124,23	134,48	25,99	0,8	3,97	4,97	27,6	79,87	13,97	2,19	NA	0	8,11	55,23	4,59	13,61	1,25	0,02	0,98	1,27	99,26
1033	1,24	4,49	1	1,13	1,38	1,38	145,99	NA	210,26	NA	0,72	2,62	3,62	2,14	72,41	1,71	NA	NA	0	0,73	30,61	6,08	64,28	10,68	0,05	0,15	0,15	639,44	56,6	572,54	0	0,91	9,57	10,57	9,41	90,54	14,12	0,11	NA	0	5,85	17,6	1,59	38,6	2,37	0,06	0,39	0,39	542,49
1034	0,76	10,23	1,66	0,21	0,21	0,21	795,23	3,82	728,07	NA	0,93	12,46	13,46	0,76	92,57	13,15	0,09	NA	0	0	0	-5,03	-132,53	-14,64	0	0,04	0,04	1060,1	41,2	1008,68	NA	0,96	25,36	26,36	-5,03	96,21	6,23	0,04	NA	0	0	0	-2,76	-208,84	-9,66	0,12	0,14	0,14	1279,49
1035	4,22	-191,82	0,7	0,02	0,16	0,26	60,6	7,99	26,56	5,67	1,02	-46,42	-45,42	14,56	102,2	18,01	0,03	NA	53,46	1,72	27,2	-16,71	77,75	-2,24	0,05	0,12	0,21	48,74	4,06	39,87	5,36	1,21	-5,65	-4,65	-3,71	121,49	-2,54	-0,27	NA	36,99	1,74	62,27	-44,89	-709,43	-5,55	0	0,07	0,39	45,11
1036	10,12	26,12	2,95	0,25	1,24	1,24	106,2	53,71	54,54	0	0,61	1,58	2,58	228,7	61,26	22,86	1,17	20210,67	0	63,77	91,98	18,36	37,51	5,01	0,67	2,6	2,6	99,24	55	28,49	NA	0,51	1,04	2,04	257,29	51,06	62,17	2,85	22486,67	0	65,14	84,58	17,82	39,68	4,29	0,68	2,24	2,24	87,82
1037	-31,81	220,46	-14,62	0,28	0,51	0,76	167,3	38,29	131,25	41,49	1,14	-7,92	-6,93	-3,42	114,43	-24,67	NA	NA	34,9	13,05	434,39	-54,58	163,3	-20,13	0,03	0,42	0,74	134,27	69,29	153,07	58,7	1,33	-3,99	-2,99	-20,26	133,42	-40,94	NA	NA	18	12,66	-227,94	1,12	7,53	0,61	0,2	0,51	1,03	198,02
1038	0,74	0,82	98,04	10,14	10,14	10,14	48040,86	0	4687,06	0	9,86	10,94	1,11	0,74	9,86	7,53	NA	NA	0	0	0	0	0	NA	10,14	10,14	10,14	NA	NA	NA	NA	9,86	10,94	1,11	0	9,86	0	NA	NA	0	NA	NA	8,55	8,55	70,88	NA	NA	NA	3026,76
1039	15	16,23	12,57	12,74	12,78	13,16	213,66	0,93	22,93	8,85	0,08	0,08	1,08	15	7,6	197,35	NA	NA	0	0	0	5,35	5,69	2,3	10,54	16,89	16,89	156,25	58,12	9,14	NA	0,06	0,06	1,06	5,35	5,92	90,45	NA	NA	0	0	0	0,08	0,21	0,2	0,54	1,67	1,67	864,28
1040	0,03	0,84	0,02	0,11	0,99	1,04	178,56	149,96	169,46	8,67	0,96	23,74	24,74	58,87	95,96	0,04	NA	NA	0	28,86	97,14	-0,95	-41,95	-0,45	0,26	0,97	1,02	173,44	118,79	167,48	9,14	0,98	43,07	44,07	70,16	97,73	-0,38	NA	NA	0	33,88	96,6	0,07	2,57	0,03	0,33	0,96	1,01	173,91
1041	26,66	29,84	33,3	7,53	9,4	9,4	454,6	89,49	47,84	NA	0,11	0,12	1,12	26,66	10,64	250,59	NA	NA	0	0	0	28	29,99	37,4	9,18	15,03	15,03	486,2	187,23	31,99	NA	0,07	0,07	1,07	28	6,65	420,83	NA	NA	0	0	0	9,24	9,52	10,07	13,79	34,7	34,7	397,71
1042	43,59	64,79	16,29	0,85	2,53	2,53	136,03	71,53	42,56	NA	0,33	0,49	1,49	102,78	32,72	183,41	3,46	NA	0	22,12	43,74	37,99	42,54	18,74	5,59	9,69	9,69	179,53	69,31	16,92	0	0,11	0,12	1,12	88,74	10,68	523,5	13,19	NA	0	25,03	43,18	33,52	37,72	20,14	6,19	9,34	9,34	219,35
1043	2,52	7,98	9,07	1,38	1,46	1,46	1312,18	74,28	888,5	0	0,68	2,17	3,17	2,52	68,46	3,67	NA	NA	0	0	0	6,11	17,88	12,65	1,45	1,52	1,52	754,02	33,87	491	0	0,66	1,93	2,93	6,11	65,84	9,28	NA	NA	0	0	0	5,53	14,8	12,41	1,51	1,56	1,6	818,91
1044	-0,7	127,91	-1031,09	0	0,16	0,16	363311,77	75041,93	114128,82	0	1,01	-184,21	-183,21	-0,7	100,55	-0,22	-0,01	NA	67,71	0	0	1,06	21,76	6,95	0,29	0,33	0,33	2397,59	23,86	477,44	NA	0,95	19,55	20,61	1,06	95,15	7,64	0,81	NA	74,43	0	0	2,11	-122,88	12,9	0,89	2,12	2,12	2227,64
1045	5,29	6,15	4,03	0,83	0,96	4,99	277,38	4,92	38,48	157,5	0,14	0,16	1,16	5,29	14,03	95,19	2,87	NA	0	0	0	6,79	7,54	6,08	2,16	2,47	8,92	325,9	5,73	18,36	120,07	0,09	0,1	1,11	6,79	9,83	150,33	1,9	NA	0	0	0	0,84	0,89	0,8	1,46	1,94	10,19	346,65
1046	8,16	8,88	5,28	5,5	9,43	9,43	235,59	83,68	21,32	0	0,08	0,09	1,09	52,96	8,04	166,73	7,19	18615	0	28,99	75,71	10,17	10,66	6,32	9,55	14,78	14,78	226,17	68,8	13,16	NA	0,05	0,05	1,05	64,51	4,66	270,77	7,91	21449,83	0	33,77	80,03	16,01	17,48	10,97	7,88	12,46	12,46	250,06
1047	3,02	NA	1,03	0,17	0,17	1,48	124,51	NA	73,9	98,31	NA	NA	NA	9,14	0	NA	0	9839	0	2,09	50,78	-21,4	NA	-125,43	0,1	0,39	1,17	2133,89	178,71	623,16	494,47	NA	NA	NA	-18,5	0,18	NA	0	-7353	0	16,99	-84,41	-13,43	-63,95	-13,03	0,31	0,97	1,84	354,33
1048	-5,13	-78,28	-2,43	0,02	0,05	0,89	172,28	4,31	156,67	135,59	0,93	14,25	15,26	9,75	93,45	8,56	0,43	NA	1,43	7,04	51,74	12,43	85,26	7,18	0,36	0,42	1,09	210,28	5,54	76,97	66,46	0,85	5,86	6,86	22,69	85,42	20,11	1,12	39589	9,96	5,93	32,69	5,48	25,52	3,1	0,06	0,13	1,07	206,32
1049	11,44	16,69	9,3	0,35	3,73	4,5	295,8	176,34	61,15	48,06	0,31	0,46	1,46	29,44	31,44	43,62	15,21	NA	0	14,62	41,98	12,75	19,65	9,57	0,1	2,43	2,93	273,07	164,54	88,62	44,86	0,35	0,54	1,54	32,39	35,12	44,27	19,4	NA	0	14,73	47,83	2,36	4,08	1,85	0,27	1,94	2,29	286,17
1050	25,66	88,34	8,82	0,26	1,2	1,41	125,13	74,91	79,52	16,87	0,71	2,44	3,44	36,59	70,96	41,71	3,82	32255	0	3,76	22,16	18,91	39,91	6,7	0,38	1,73	1,98	128,92	81,91	60,83	15,65	0,53	1,11	2,11	27,9	52,62	43,27	9,85	30158,33	0	3,19	19,88	10,14	18,96	3,98	0,7	1,96	2,25	143,43
1051	9,75	23607,45	4,12	0,4	0,78	0,99	153,79	56,85	150,75	31,71	1	2420,94	2421,94	26,31	99,96	10,66	0,12	NA	0	7	60,52	21,66	NA	4	0,26	0,95	1,24	67,17	36,59	52,71	15,07	0,8	NA	NA	50,34	80,04	27,32	0,16	NA	0	5,29	51,43	1,5	7,17	0,37	0,17	0,77	1,27	89,35
1052	10,47	17,51	1,77	0,06	1,35	2,11	61,67	27,89	21,55	16,65	0,4	0,67	1,67	69,39	40,21	43,73	2,43	20452	0	9,98	73,92	-4,36	-10,65	-1,01	0,43	1,07	1,47	84,32	31,38	49,23	19,73	0,59	1,44	2,44	45,39	59,03	1,75	3,09	NA	0	11,53	93,69	-2,47	-43,7	-0,39	0,15	0,86	1,03	57,59
1053	-10,05	-10,16	NA	NA	NA	NA	NA	NA	NA	NA	0,01	0,01	1,01	-10,05	1,09	-922	NA	NA	0	NA	0	-3,74	-12,35	-1,76	0,61	0,69	1,37	171,03	0	111,5	77,08	0,7	2,3	3,3	20,22	69,72	-5,37	NA	NA	0	11,26	113,17	-62,64	346,43	-13,27	0,32	0,33	0,82	77,3
1054	2,46	20,59	1,4	0,1	0,93	1,05	207,34	147,97	144,63	22,1	0,88	7,38	8,38	32,78	88,06	3,75	1,48	NA	16,03	17,27	97,84	1,63	9,97	0,79	0,06	0,92	1,09	176,46	123,11	142,06	24,76	0,84	5,12	6,12	40,32	83,67	3,18	1,82	NA	0	18,76	98,18	0	0,03	0	0,23	0,94	1,14	203,46
1055	7,77	26,42	7,02	0,61	0,87	1,41	240,19	58,76	229,43	125,73	0,71	2,4	3,4	7,77	70,58	11,01	NA	NA	0	0	0	12,02	51,13	6,11	0,56	1,02	1,3	184,96	65,47	139,91	39,68	0,76	3,25	4,25	12,02	76,49	15,72	NA	NA	0	0	0	9,99	35,89	5,34	0,45	0,93	1,28	195,28
1056	8,04	13,69	2,78	0,01	0,19	2,11	125,71	8,26	42,04	90,59	0,41	0,7	1,7	18,17	41,31	39,31	3,03	23632,91	6,7	3,5	35,73	16,79	24,46	5,18	0,03	0,16	2,85	112,34	4,09	22,96	87	0,31	0,46	1,46	28,88	31,35	81,34	4	NA	9,26	3,73	28,36	15,88	21,03	5,21	0,03	0,15	3,03	119,72
1057	0,21	18,05	1,84	0,02	0,02	1	3145,11	5,56	3029,75	3005,2	0,99	83,57	84,57	2,52	98,82	1,45	0,86	NA	0	19,9	38,12	0,12	10,31	1,25	0,01	0,02	1,01	3877,88	2,82	3744,55	3757,56	0,99	86,97	87,97	2,24	98,86	0,87	1,28	NA	0	22,66	60,48	0,16	11,69	1,49	0,01	0,02	1	3429,09
1058	2,71	8,69	0,58	0,07	0,87	1,51	78,09	40,53	50,84	33,12	0,69	2,21	3,21	52,49	68,84	4,31	49,68	NA	0	10,68	106,72	1,26	3,63	0,29	0,12	0,9	1,64	83,86	38,99	50,31	38	0,65	1,89	2,89	52,23	65,34	2,18	105,63	NA	0	11,74	99,21	-0,47	-1,24	-0,1	0,14	0,85	1,66	80,17
1059	29,42	50,58	20,89	0,48	1,2	1,2	258,48	75,82	105,54	NA	0,42	0,72	1,72	85,02	41,84	111,66	1,17	NA	0	39,48	50,44	22,93	26,21	14,98	3,13	5,17	5,17	237,82	58,83	28,9	NA	0,13	0,14	1,14	90,44	12,51	336,97	2,4	NA	0	44,11	57,47	19,2	24,48	13,69	1,72	3,06	3,06	260,21
1060	0	0	NA	NA	NA	NA	NA	NA	NA	NA	NA	NA	1	0	0	NA	NA	NA	0	NA	NA	8,73	16,92	5,21	1,53	2,19	2,19	217,24	64,93	97,98	0	0,46	0,88	1,94	8,73	48,41	19,14	NA	NA	0	0	0	6,56	13,33	3,65	0,54	1,53	1,53	203,16
1061	0	0	NA	NA	NA	NA	NA	NA	NA	NA	0	0	1	0	0	NA	NA	NA	0	NA	NA	0	0	NA	NA	NA	NA	NA	NA	NA	NA	0	0	1	0	0	NA	NA	NA	0	NA	NA	0	0	NA	NA	NA	NA	NA
1062	12,78	17,87	9,48	0,53	1,55	2,32	270,05	73,15	29,1	55,45	0,28	0,4	1,4	47,76	28,48	65,54	1,94	NA	15,77	25,95	67,84	13,05	18,11	10,87	0,91	2,41	4,23	303,2	69,75	46,34	85,37	0,28	0,39	1,39	44,15	27,92	66,79	2,44	NA	8,18	25,91	64,15	11,63	14,01	9,83	1,07	3,79	7,22	308,5
1063	-8,62	-12,96	-23,07	0,08	0,34	0,34	973,93	83,35	316,22	0,13	0,33	0,5	1,5	-8,62	33,47	19,65	0,76	NA	0	0	0	-0,91	-1,2	-2,22	0,2	0,5	0,5	893,41	64,58	213,78	0,15	0,24	0,32	1,33	-0,91	24,77	64,45	0,86	NA	0	0	0	4,93	5,25	8,32	1,92	2,6	2,61	615,43
1064	2,98	28,04	12,34	NA	NA	NA	1505,91	256,02	0	1059,97	0,89	8,4	9,4	3,54	89,36	9,76	1,92	NA	0	2,31	-9,12	-7,51	-307,23	-17,04	0,05	0,32	1,08	825,92	199,87	730,05	565,66	0,98	39,91	40,91	-7,51	97,56	-4,47	3,37	NA	0	0	0	NA	NA	5,99	NA	NA	NA	NA
1065	-2,39	-3,73	-0,91	0,56	1,8	2,44	138,19	60,59	48,98	31,96	0,36	0,56	1,56	7,8	35,85	23,83	5,41	29007	0	3,87	47,29	-3,99	-4,91	-1,16	0,82	3,84	5,12	106,03	59,19	19,58	25,33	0,19	0,23	1,23	9,57	18,67	43,32	22,07	25909	0	3,95	52,97	-8,15	-14,86	-2,28	0,13	1,35	2,25	102,04
1066	4,11	28,16	2,9	0,51	0,57	0,88	257,14	12,01	216,77	69,53	0,85	5,86	6,86	11,09	85,42	14,15	0,65	15849,67	0	4,93	29,86	6,71	26,32	4,67	0,31	0,37	0,93	253,49	10,58	185,38	106,19	0,74	2,92	3,92	10,35	74,52	22,43	0,89	10624,67	0	2,54	18,05	10,34	24,06	5,19	0,55	0,67	1,19	183,14
1067	-2,85	-2,86	-5,91	228,42	256,84	256,84	230,21	82,62	2,91	NA	0	0	1	-2,85	0,39	-731,58	NA	NA	0	0	0	49,38	57,27	23,25	6,85	7,26	7,26	171,4	9,69	23,34	NA	0,14	0,16	1,16	49,38	13,77	358,7	NA	NA	0	0	0	26,87	37,15	NA	2,53	2,55	2,55	NA
1068	-546,98	111,61	-38,15	0	0,01	0,01	25,39	0,65	148,17	0	5,9	-1,2	-0,2	-447,64	590,1	-86,33	-6,53	NA	0	6,93	-25,82	-134,67	132,77	-31,39	0	0,03	0,44	84,84	4,86	166,22	68,93	2,01	-1,99	-0,99	-100,48	201,43	-60,63	-8,1	NA	0	7,97	52,71	3,78	-4,46	0,74	0,07	0,14	0,54	71,84
1069	14,97	20,09	13,59	3,58	4,47	4,47	330,48	65,09	73,06	NA	0,25	0,34	1,34	85,17	25,48	58,77	NA	10999	0	63,74	78,27	32,2	38,45	27,68	5,98	6,61	6,61	312,89	29,49	46,81	NA	0,16	0,19	1,19	83,12	16,24	198,26	NA	13115	0	43,77	55	35,82	42,03	29,58	6,55	7,49	7,49	301,34
1070	-7,66	-7,74	NA	9,84	89,91	93,14	NA	NA	NA	NA	0,01	0,01	1,01	-6,26	1,04	-604,42	36,82	NA	0	NA	-31,02	-19,42	-19,48	NA	59,56	292,01	301,34	NA	NA	NA	NA	0	0	1	-18,33	0,31	-6463,05	6,4	NA	0	NA	-6,79	-15,89	-16,7	NA	0,2	10,22	10,61	NA
1071	5,03	5,52	9,89	10,43	10,43	11,22	716,17	NA	63,15	50,55	0,09	0,1	1,1	5,03	8,92	56,37	NA	NA	0	0	0	1,02	1,49	1,68	2,19	2,19	3,14	601,53	0	189,4	181,77	0,32	0,47	1,47	1,02	31,84	3,19	NA	NA	0	0	0	0,86	1,49	1,1	1,47	1,47	2,36	468,27
1072	24,77	27,58	17,93	10,17	10,17	10,17	263,58	0	25,63	0	0,1	0,11	1,11	73,06	10,21	242,66	NA	NA	0	34,97	58,52	25,08	26,69	22,37	16,67	18,13	18,13	324,64	25,79	17,71	0	0,06	0,06	1,06	58,74	6,05	433,51	NA	NA	0	30,02	50,18	8	11,96	11,45	1,77	1,95	1,95	522,07
1073	8,6	38,34	2,66	0,27	1,06	1,31	112,56	67	84,56	21,65	0,78	3,46	4,46	45,2	77,57	11,09	NA	21696,25	0	11,32	75,92	9,54	27,25	2,77	0,02	1,21	1,58	105,67	78,54	65,87	24,81	0,65	1,86	2,86	49,02	64,98	14,69	NA	14206,5	0	11,46	73,42	3,03	7,37	0,97	0,07	1,34	1,76	117,16
1074	13,75	66,75	2,67	0,22	1	1,18	70,64	41,91	53,52	9,75	0,79	3,85	4,85	77,4	79,4	33,89	2,67	14878	0	12,35	65,16	1,42	44,85	1,12	0,12	0,79	0,98	287,12	44,27	65,87	12,82	0,97	30,59	31,59	18,71	96,83	6,35	0,99	20794,6	0	13,64	69,56	3,49	50,1	2,83	0,12	0,85	1,12	296,46
1075	0,84	32,79	1,77	0,08	0,19	0,19	764,19	82,82	735,69	NA	0,97	37,87	38,87	2,84	97,43	10,8	0,03	NA	0	4,2	14,85	-14,74	124,24	-30,76	0,06	0,1	0,1	759,71	35,19	839,77	NA	1,12	-9,43	-8,43	-11,67	111,86	0,68	-0,13	NA	0	6,4	135,5	-9,66	40,05	-28,79	0,01	0,06	0,06	1087,24
1076	5,55	9,43	1,7	1,56	2,12	2,89	111,16	20,88	17,35	29,57	0,41	0,7	1,7	21,78	41,12	33,78	NA	NA	18,62	4,95	47,59	2,55	6,13	1,25	1,56	1,61	2,34	178,89	2,17	30,76	37,13	0,58	1,41	2,41	7,87	58,42	20,27	2,58	NA	10,82	2,61	25,02	2,4	4,77	1,01	1,13	1,49	2,7	153,45
1077	-89,93	-157,2	-80,32	0,08	0,08	2,06	325,09	NA	136,03	272,18	0,43	0,75	1,75	-53,27	42,79	-210,16	NA	NA	0	32,75	-96,09	1,43	3,15	1,16	0,2	0,21	1,72	294,52	1,48	157,1	241,9	0,54	1,2	2,2	34,41	54,46	2,63	NA	NA	0	26,69	95,25	-24,34	-53,8	-9,43	0,06	0,12	1,71	141,38
1078	0,63	11,34	0,69	2,66	4,3	4,46	395,41	79,5	49,15	7,92	0,94	16,96	17,96	1,88	94,43	8,26	2	49509	0	1,35	11,62	10,06	63,56	10,91	5,79	7,7	7,81	395	57,4	30,61	3,66	0,84	5,32	6,32	10,4	84,18	19,99	2,38	89747	0	0,37	1,71	22,15	58,02	22,05	4,98	6,65	6,76	363,48
1079	-6,74	0,14	NA	NA	NA	NA	NA	NA	NA	NA	49,73	-1,02	-0,02	-6,74	4973,03	-0,14	NA	NA	0	NA	NA	0	0	NA	NA	NA	NA	NA	NA	NA	NA	49,73	-1,02	-0,02	0	4973,03	0	NA	NA	0	NA	NA	0	0	NA	NA	NA	NA	NA
1080	-0,31	-0,31	NA	NA	NA	NA	NA	NA	NA	NA	NA	NA	1	-0,31	0	NA	NA	NA	0	NA	NA	-3,16	-383,27	-1,94	0,21	0,39	1,01	223,78	39,61	219,49	137,43	0,99	120,27	121,27	-2,28	99,18	-3,19	NA	NA	0	0,54	-42,92	-7,94	103,56	-6,12	0,24	0,42	0,88	281,3
1081	10,66	58,58	2,84	0,02	0,89	1,16	96,86	67,28	52,62	21,83	0,82	4,5	5,5	21,45	81,81	13,68	3,72	35214,17	26,59	2,87	45,21	10,96	37,63	2,88	0,01	1,07	1,35	95,79	70,76	36,27	19,48	0,71	2,43	3,43	20,68	70,88	16,23	6,5	42592,4	32,28	2,56	39,31	10,6	33,67	2,86	0,03	1,14	1,43	98,4
1082	-8,6	-130,23	-91,89	17,23	23,65	23,65	3889,07	512,35	79,78	0	0,93	14,14	15,14	2,46	93,4	-7,87	0,92	2534	0	118,21	174,94	20,84	83,53	28,77	0,65	1	1	502,49	42,63	65,37	NA	0,75	2,99	4,01	42,03	75,05	43,16	1,01	38506	45,6	29,25	35,44	13,34	47,95	12,02	0,56	1,03	1,03	328,86
1083	-11,78	-8,69	-3,3	-0,87	-2,81	-2,81	101,94	69,6	-35,86	0	-0,36	-0,26	0,74	-11,78	-35,57	33,13	NA	NA	0	0	0	15,32	76,4	10,38	0,15	0,21	0,21	246,81	3,82	63	NA	0,8	3,99	4,99	15,32	79,95	43,96	0,9	NA	0	0	0	0,75	2,7	0,4	1,14	1,21	1,21	192,89
1084	1,3	51,39	0,35	0,25	0,47	1,04	99,44	19,97	89,43	53,16	0,97	38,56	39,56	40,79	97,47	8,52	1,62	NA	2,81	10,79	79	3,06	50,25	0,68	0,06	0,49	1,06	81,18	30,97	72,36	42,46	0,94	15,41	16,41	45,39	93,91	6,5	2,73	NA	0	9,44	80,15	5,15	45,43	1,07	0,06	0,4	1,16	75,99
1085	25,98	31,49	17,45	5,12	6,69	6,69	244,45	56,57	36,03	NA	0,18	0,21	1,21	100,79	17,5	148,47	NA	NA	0	50,24	68,43	14,15	21,46	16,43	10,04	11,73	11,73	422,64	57,53	33,96	0	0,34	0,52	1,52	59,56	34,07	44,15	14,79	NA	0	52,73	69,66	12,61	14,09	12,49	4,33	6,27	6,27	361,71
1086	-5	-25,27	-1,39	0,01	0,73	1,02	101,12	70,92	98,07	28,73	0,8	4,05	5,05	25,41	80,21	-3,74	204,04	NA	0	8,45	101,36	10,53	49,79	2,73	0,01	0,46	0,67	94,48	63,26	138,51	29,51	0,79	3,73	4,73	42,39	78,85	13,79	336,41	NA	0	8,27	67,66	10,42	39,72	2,38	0	0,27	0,4	83,37
1087	8,32	16,75	3,55	0,58	1,1	1,14	155,27	39,1	75,07	3,3	0,5	1,01	2,01	21,28	50,35	29,28	1,16	24405,6	0	5,53	50,23	5,97	12,43	2,98	0,41	0,97	1,01	181,49	49,86	89,9	3,8	0,52	1,08	2,08	19,85	51,95	22,55	1	23643,4	0	6,92	54,44	5,95	14,15	2,69	0,13	0,96	1,02	164,99
1088	6,96	12,14	1,63	-1,79	0	1,27	85,07	51,97	29,1	37,45	0,43	0,74	1,74	50,57	42,67	35,9	1,17	NA	0	10,19	65	7,83	16,49	2,15	-0,97	0,61	2,03	100,02	43,06	27,14	39,06	0,53	1,11	2,11	70,54	52,54	20,53	1,65	NA	21,66	17,23	81,08	3,3	6,24	1,04	-0,55	0,8	2,2	114,41
1089	21,47	53,2	5,51	0,13	0,8	1,24	93,44	36,72	54,62	24,52	0,6	1,48	2,48	46,47	59,65	40	1,55	NA	0	6,42	45,03	26,09	64,41	8,77	0,03	1,1	1,39	122,3	76,05	71,41	21,03	0,6	1,47	2,47	44,74	59,5	45,73	2,28	NA	0	6,27	35,35	21,44	57,08	6,26	0,02	1,06	1,34	106,54
1090	0,04	0,04	0,05	12,73	12,73	12,73	428,95	0	33,34	0	0,08	0,09	1,09	63,66	7,86	0,49	NA	NA	0	74,97	95,46	3,25	3,52	3,66	11,78	-11,78	0	410,09	0	34,43	411,22	0,08	0,09	1,08	66,08	8,49	38,27	NA	5710	0	70,78	90,07	2,51	2,73	2,98	6,73	12,51	12,51	433,4
1091	56,02	75,8	18,2	1,49	1,88	2,62	118,29	11,93	30,43	22,66	0,26	0,35	1,35	76,71	26,09	281,46	2,49	NA	0	6,72	19,12	47,96	67,37	11,35	1,77	1,97	2,84	86,17	5,02	24,46	21,39	0,29	0,4	1,4	72,65	28,81	244,99	4,48	NA	0	5,85	22,89	12,48	15,79	3,61	1,19	1,73	2,79	105,52
1092	40,99	96,07	26,2	1,35	1,45	1,45	232,68	6,56	71,72	NA	0,57	1,33	2,34	68,74	57,33	111,28	0,81	NA	0	17,73	33,21	48,57	96,22	30,91	1,1	1,16	1,16	231,68	6,58	105,92	0	0,47	0,94	1,98	74,37	49,52	158,02	1,14	NA	0	16,42	26,07	42,22	94,82	28,01	1,07	1,2	1,2	242,15
1093	-1,94	-1,94	NA	NA	NA	NA	NA	NA	NA	NA	0	0	1	-1,94	0	NA	NA	NA	0	NA	0	0	0	NA	NA	NA	NA	NA	NA	NA	NA	0	0	1	0	0	NA	NA	NA	0	NA	NA	-2,2	-2,2	NA	NA	NA	NA	NA
1094	0,07	1,79	0,04	0,01	0,46	0,96	211,23	88,74	165,82	100,58	0,96	23,04	24,04	15,06	95,84	2,67	0,49	7735	15,97	8,69	69,25	0,07	1,78	0,05	0,02	0,07	0,98	276,17	13	257,16	240,39	0,96	26,26	27,26	14,03	96,33	2,53	0,6	7920,4	1,52	10,59	71,45	0,25	7,34	0,24	0,02	0,06	0,92	354,54
1095	-9,62	-9,94	NA	18,54	31,12	31,12	NA	NA	NA	NA	0,03	0,03	1,03	-9,62	3,21	-299,34	NA	NA	0	NA	NA	-108,31	662,87	-35,69	0,03	0,75	0,75	119,93	0	137,99	0	1,16	-7,12	-6,12	172,05	116,34	-90,47	-1,31	NA	0	92,37	158,28	-49,88	81,37	-17,03	0,11	0,5	0,5	124,63
1096	-6,96	-23,92	-3,05	0,8	0,82	1,4	159,68	1,41	111,98	66,28	0,71	2,44	3,44	-6,96	70,91	-9,81	NA	NA	0	0	0	-12,61	-88,76	-6,02	0,32	0,35	0,82	173,81	4,78	147,48	70,14	0,86	6,04	7,04	-12,61	85,79	-5,82	0,49	NA	0	0	0	5,06	31,86	1,96	0,49	0,55	0,99	141,55
1097	29,73	63,8	4,72	0,13	0,31	2,08	57,81	3,75	21,29	38,34	0,53	1,15	2,15	112,35	53,4	58,18	2,83	NA	0	13,12	68,93	10,59	24,72	2,83	0,9	1,03	1,87	97,37	5,58	45,39	38,94	0,57	1,34	2,34	68,31	57,18	25,02	4,55	NA	0	15,44	74,65	16,91	22,76	3,17	0,22	0,35	5,37	68,37
1098	12,86	72,31	11,18	0,13	1,24	1,24	316,26	279,41	252,83	0	0,82	4,62	5,62	36,23	82,21	28,4	NA	NA	0	20,3	50,41	3,19	8,74	1,92	0,48	1,63	1,63	219,64	152,41	133,67	0	0,64	1,74	2,74	39,27	63,53	5,01	NA	NA	0	21,77	86,75	1,1	2,15	0,22	0,47	2,17	2,17	73,14
1099	-4,08	18,93	-2,34	0,33	0,46	0,46	208,48	NA	249,54	0,01	1,22	-5,64	-4,64	-4,08	121,54	5,83	-0,48	NA	0	0	0	0,05	-0,17	0,02	0,01	0,34	0,34	172,14	NA	215,57	NA	1,27	-4,65	-3,65	0,05	127,38	0,04	-0,48	NA	0,11	0	0	-40,8	49,31	-20,95	0,07	0,07	0,07	187,39
1100	1,66	31,3	0,31	0,04	0,3	1	67,59	16,11	63,27	45,21	0,95	17,82	18,82	7,37	94,69	3,84	1,16	NA	0	1,06	51,76	-4,1	-524,49	-0,82	0,04	0,1	0,97	73,23	4,66	71,82	63,06	0,99	126,93	127,94	4,18	99,22	-1,59	0,25	NA	0	1,67	102,77	2,77	77,5	0,73	0,17	0,34	1,07	96,88
1101	-4,85	-5,55	-1,35	4,71	10,69	11,39	101,41	48,53	8,12	5,71	0,13	0,15	1,15	35,98	12,74	-14,21	11,13	NA	0	11,37	87,29	2,76	3,47	0,7	2,5	5,45	5,66	92,39	45,5	15,43	3,24	0,21	0,26	1,26	41,45	20,64	26,36	18,86	NA	0	9,82	86,08	4,19	4,91	0,85	4,82	8,9	9,32	74,08
1102	10,77	56,24	6,35	0,23	0,29	0,79	214,66	7,86	141,95	72,1	0,77	4,04	5,22	38,87	80,85	17,06	0,41	NA	0	16,57	58,27	5,29	36,8	4,06	0,13	0,18	0,53	279,08	11,15	227,28	79,52	0,83	5,76	6,95	27,89	85,62	9,47	0,26	NA	0	17,33	64,27	1,59	14,84	1,28	0,16	0,23	0,47	293,36
1103	NA	NA	NA	NA	NA	NA	NA	NA	NA	NA	NA	NA	NA	NA	NA	NA	NA	NA	NA	NA	NA	NA	NA	NA	NA	NA	NA	NA	NA	NA	NA	NA	NA	NA	NA	NA	NA	NA	NA	NA	NA	NA	NA	NA	NA	NA	NA	NA	NA
1104	6,85	10,03	6,27	1,35	2,21	2,21	333,04	88,05	96,9	0	0,32	0,46	1,46	23,51	31,64	64,39	2,86	16488,5	1,85	15,24	42,85	-33,17	-49,53	-28,36	1,24	2,21	2,21	311,21	95,49	99,21	NA	0,33	0,49	1,49	-6,63	33,03	-39,68	3,55	NA	0	22,69	162,01	11,82	22,77	6,95	1,17	1,98	1,99	214,59
1105	21,15	75,98	533,75	0,06	0,11	0,11	9186,76	326,94	6556,65	0	0,72	2,59	3,59	21,15	72,17	31,81	0,3	NA	0	0	0	-0,37	-1,33	-20,59	0,09	0,12	0,12	20443,15	431,99	14660,5	NA	0,73	2,64	3,64	-0,37	72,51	1,99	0,3	NA	0	0	0	6,9	24,65	550,82	0,01	0,05	0,05	29146,61
1106	-1,98	13,92	-1,62	0,02	1	1,27	297,68	185,9	191,49	52,98	1,12	-7,84	-7,02	19,01	114,25	6,25	0,16	NA	7,63	17,16	61,79	-0,23	-58,19	-0,2	0,21	1,05	1,37	319,24	166,82	201,76	65,3	0,99	246,66	250,29	18,4	99,6	7,82	1,8	NA	4,34	16,34	59,43	0,63	57,89	0,48	0,33	1,29	1,58	277,63
1107	28,96	133,35	14,48	0,33	0,34	0,91	182	2,2	140,91	81,37	0,78	3,6	4,6	28,96	78,28	44,16	0,76	NA	0	0	0	-4,03	-47,34	-1,93	0,04	0,25	0,72	174,59	33,91	157,77	75,18	0,91	10,76	11,76	-1,92	91,5	8,06	0,25	NA	0	1,01	21,13	25,17	83,49	13,18	0,14	0,63	1,24	191,21
1108	0,37	7,7	0,3	0,01	0,54	1,12	296,38	124,89	221,38	135,77	0,95	19,63	20,66	10,25	95,16	3,15	0,67	NA	3,63	8,05	-221,94	1,19	6,75	0,64	0,26	0,44	1,25	195,63	20,83	93,94	97,37	0,82	4,64	5,66	12,27	82,32	1,45	1,64	NA	12,53	5,96	-51,13	0,09	0,58	0,06	0,16	0,5	1,17	223,55
1109	-4,12	119,18	-23,75	0,22	0,33	0,33	2100,66	145,4	1248,11	NA	1,03	-29,96	-28,96	-2,81	103,45	0,12	-0,04	NA	0	7,54	27,12	-5,52	62,21	-17,51	0,06	0,12	0,24	1155,57	54,58	910,86	110,86	1,09	-12,27	-11,28	-3,99	108,87	-0,63	-0,11	NA	0	4,85	46,27	-6,96	41,59	-9,87	0,04	0,07	0,17	517,22
1110	22,61	68,12	16,52	0,31	1,21	1,6	81,12	148,77	164,31	65,1	0,67	2,01	3,01	37,3	66,81	33,84	NA	NA	0	10,73	38,81	-35,72	-331,49	-5,64	0,48	0,72	1,17	57,43	11,91	48,27	21,89	0,89	8,23	9,28	45,12	89,23	-40,28	NA	NA	0	12,75	137,03	-74,79	123,68	-11,34	0,25	0,39	0,66	55,35
1111	-11,24	-61,25	-39,73	0,81	0,85	0,85	1286,3	41,9	1038,66	NA	0,82	4,45	5,45	-11,24	81,65	-3,03	0,6	NA	0	0	0	-60,79	-385,89	-285,57	0,17	0,18	0,18	1709,91	9,58	1424,71	NA	0,84	5,35	6,35	-60,79	84,25	-21	0,18	NA	0	0	0	0	0	NA	NA	NA	NA	371,3
1112	28,49	73,61	8,78	0,34	1,28	1,63	112,22	63,65	67,76	23,99	0,61	1,58	2,58	36,08	61,29	46,49	NA	NA	0	2,34	17,83	9,92	42,1	6,95	0,33	0,57	0,73	254,82	46,25	191,78	31,29	0,76	3,24	4,24	13,84	76,43	12,99	0,54	NA	0	2,74	19,36	3,99	14,41	4,71	0,32	0,57	0,7	430,89
1113	1,07	95,17	0,47	0,06	0,84	1,02	161,82	122,99	116,4	28,16	0,99	88,26	89,26	11,51	98,88	1,28	6,27	NA	25,38	4,64	86,38	0,04	2,04	0,02	0,05	0,68	1	210,85	126,75	201,18	65,49	0,98	47,92	48,92	16,16	97,96	0,66	0,67	NA	0	9,33	87,78	-0,02	-1,07	-0,02	0,05	0,74	0,99	286,2
1114	-74,46	48,56	-26,39	0,02	0,07	0,37	128,99	14,14	313,46	95,14	2,53	-1,65	-0,65	-73,74	253,33	-28,37	-15,89	NA	0	0,26	-1,05	-136,56	28,29	-44,58	0,02	0,14	0,14	118,83	78,83	684,81	6,09	5,83	-1,21	-0,21	-136,56	582,7	-22,44	-30,26	NA	0	0	0	-11,5	6,91	NA	0,1	0,1	0,31	NA
1115	0	0	NA	NA	NA	NA	NA	NA	NA	NA	0	0	1	0	0	NA	NA	NA	0	NA	NA	-1,6	-1,6	-4,9	NA	NA	NA	1113,25	130,47	0	0	0	0	1	-1,6	0	NA	NA	NA	0	0	0	NA	NA	NA	NA	NA	NA	NA
1116	0	0,02	0	0,02	0,72	1,2	292	61,06	71,89	42,96	0,85	8,08	9,55	4,77	89,53	3,34	0,81	NA	20,6	3,83	37,77	-0,42	-0,68	-0,47	0,02	1,43	1,6	405,67	124,63	88,57	15,11	0,38	0,61	1,62	3,1	38,27	6,62	1,22	NA	9,88	3,92	36,72	0,01	0,01	0,01	0,02	1,02	1,3	519,23
1117	10,07	14,68	2,06	2,74	3,18	3,18	74,5	10,18	23,14	0	0,31	0,46	1,46	13	31,41	32,07	NA	NA	0	0,6	16,43	4,5	6,99	1,09	2,24	2,78	2,78	88,54	17,01	31,27	0	0,36	0,56	1,56	7,63	35,71	12,59	NA	NA	0	0,76	17,38	10,58	13,53	2,66	4,24	4,54	4,54	91,96
1118	38,34	578,43	14,73	0,36	1,19	1,19	139,85	96,02	116	0	0,93	14,09	15,09	92,14	93,37	41,06	NA	NA	0	20,67	101,38	0,59	13,52	0,23	0,44	1,17	1,17	139,17	54,6	74,59	0	0,96	21,74	22,74	30,02	95,6	0,62	0,12	NA	0	11,25	96,22	-29,28	118,27	-12,32	0,3	1	1	153,51
1119	0,55	30,89	0,13	0,09	0,81	1,02	85,16	58,54	81,18	17,09	0,98	55,35	56,36	36,25	98,23	0,86	1,26	22978,8	0	8,35	90,47	-7,18	150,33	-1,23	0,04	0,69	0,94	62,48	40,48	62,47	15,79	1,05	-21,95	-20,95	40,22	104,77	-6,47	-0,94	NA	0	8,13	108,34	-7,2	74,65	-1,76	0,06	0,62	0,9	89,35
1120	1,62	21,53	0,47	0,09	1,09	1,09	65,73	85,79	85,85	0	0,92	12,29	13,3	8,25	92,48	4,87	1,71	NA	0	1,94	49,49	2,61	34,4	0,43	0,36	1,01	1,01	59,48	33,8	52,1	NA	0,92	12,2	13,2	21,2	92,42	9,51	1,19	NA	0	3,04	60,58	-12,88	438,24	-18,98	0	0,83	0,91	537,75
1121	40,62	46,69	22,73	6,76	8,35	8,35	203,66	38,2	23,98	0	0,13	0,15	1,15	68,88	13	312,39	NA	NA	0	15,81	35,66	31,38	36,85	9,3	5,46	7,8	7,8	107,9	31,8	13,58	0	0,15	0,17	1,17	81,76	14,84	211,42	NA	NA	0	14,93	55,35	19,19	26,98	6,43	2,48	3,71	3,71	122,32
1122	5,28	37,68	1,7	0,54	1,23	1,34	117,46	54,19	78,16	8,16	0,84	6	7,14	6,96	86	7,37	3,06	22334	0	0,54	18,21	6,29	66,04	1,98	0,37	1,02	1,09	114,31	65,22	100,3	7,11	0,9	9,46	10,5	10,17	90,47	9,27	2,95	33642,5	0	1,22	24,55	2,25	63,2	1,03	0,06	1,17	1,21	167,54
1123	-27,97	52,02	-3,02	0,07	0,11	0,87	39,36	1,42	38,75	29,84	1,54	-2,86	-1,86	51,55	153,77	-14,1	-4,06	4010	0	8,6	129,76	3,77	-13,05	0,72	0,03	0,05	1	69,79	1,33	66,05	63,65	1,29	-4,46	-3,46	51,11	128,86	5,88	-6,91	6150	0	9,08	83,02	-19,18	-151,41	-3,06	0,05	0,12	1,97	58,17
1124	1,14	7,46	0,37	0,75	0,75	1,29	118,04	0,08	85,88	46,88	0,85	5,56	6,56	61,83	84,76	12,09	5,3	NA	0	19,68	83,39	1,42	8,72	0,43	0,7	0,7	1,22	108,95	0,02	87,53	46,06	0,84	5,14	6,14	62,95	83,72	7	NA	NA	0	18,42	87,22	2,36	14,3	0,66	0,6	0,6	0,83	102,75
1125	16,42	78,7	3,5	0	0,91	1,24	77,65	53,05	55,54	19,14	0,79	3,79	4,79	29,92	79,14	23,22	3,98	NA	3,74	2,88	37,84	3,93	17,28	1,17	0,01	0,89	1,09	108,09	70,97	80,38	16,72	0,77	3,4	4,4	19,74	77,26	8,3	1,37	NA	0,09	4,7	73,4	-0,02	-0,08	-0,01	0	0,76	1,13	109,07
1126	-22,03	-170,64	-27,53	0,07	0,11	0,38	455,03	15,26	389,74	105,49	0,87	6,75	7,75	-5,53	87,09	-20,29	0,22	NA	0	20,62	190,33	7,22	23,27	7,81	0,2	0,3	0,6	393,36	26,67	264,08	78,86	0,69	2,22	3,22	17,58	68,96	18,46	0,6	NA	0	11,19	44,54	13,33	27,66	9,21	0,33	0,45	0,75	252,24
1127	0,8	7,03	0,75	0,46	0,68	1,06	337,9	60,56	273,46	105,1	0,89	7,73	8,73	0,8	88,55	8,38	1,37	NA	0	0	0	0,33	2,52	0,38	0,36	0,57	0,98	411,57	67,64	324,58	134,17	0,87	6,57	7,57	0,33	86,79	8,37	0,92	NA	0	0	0	0,38	2,15	0,34	0,14	0,4	0,97	324,72
1128	-15,49	-43,09	-1,43	1,56	1,56	1,56	33,65	0	21,32	0	0,64	1,78	2,78	43,54	64,05	-24,18	NA	NA	0	5,46	275,28	40	64,97	5,58	2,6	2,6	2,6	50,77	0	19,3	0	0,38	0,62	1,62	89,18	38,43	104,08	NA	NA	0	6,86	-162,49	-360,07	468,75	-89,8	0,57	0,57	0,57	91,03
1129	-2,12	-6,78	-2,79	0,21	1,14	1,18	480,71	299,2	324,18	13,05	0,69	2,2	3,2	-2,12	68,78	30,57	1,58	NA	0	0	0	-25,15	-208,06	-34,44	0,04	1,12	1,13	498,47	463,99	429,91	5,83	0,88	7,27	8,27	-25,15	87,91	-3,12	10,26	NA	0	0	0	-5,21	-66,14	-9,55	0,03	1,07	1,08	669,1
1130	-33,03	156,75	-28,54	0,07	0,08	0,71	314,54	5,54	375,8	239,72	1,21	-5,75	-4,75	-24,05	121,07	-16,6	-1,61	5203,67	0	7,76	32,16	-22,3	44,06	-11,71	0,22	0,23	0,67	191,12	4,53	283,7	124,56	1,51	-2,97	-1,98	-1,43	150,61	-3,26	NA	6040,67	0	10,95	47,9	6,46	-5,35	1,09	0,31	0,34	0,46	61,6
1131	2,89	40,41	5,77	0,26	0,44	0,59	713,84	114,95	667,35	107,23	0,93	12,99	13,99	6,02	92,85	4,9	0,19	NA	0	6,27	38,17	-5,6	-199	-2,49	0,1	0,18	0,57	161,48	12,06	153,09	60,25	0,97	34,51	35,51	20,87	97,18	2,31	0,08	NA	0	11,74	90,54	-0,47	-18,05	-0,2	0,29	0,38	0,61	151,89
1132	5,01	9,57	0,94	1,24	1,26	2,08	68,52	0,57	32,3	26,74	0,48	0,91	1,91	7,06	47,67	67,9	NA	NA	0	0,39	8,24	3,16	5,87	0,88	1,25	1,27	2,16	101,77	0,81	46,39	41,86	0,46	0,85	1,85	12,61	46,08	6,86	NA	NA	0	2,64	47,36	1,14	1,53	0,41	0,01	0,03	3,92	131,31
1133	36,97	58,56	11,17	0,99	2,28	2,56	109,92	51,69	39,97	11,4	0,37	0,58	1,58	45,59	36,86	105,08	12,84	49420	0	2,6	17,92	44,58	65,31	11,77	0,46	2,37	3	96,13	57,72	30,14	18,99	0,32	0,47	1,47	52,62	31,74	147,16	17,61	46797,75	0	2,12	14,45	32,79	45,85	9,9	0,87	2,56	3,44	110,23
1134	7,17	57,4	3,09	0,87	1,12	1,12	157,09	33,31	134,7	0,89	0,88	7	8	21,25	87,51	8,76	5,05	NA	0	6,08	59,49	-9,7	-79,58	-5,42	0,91	1,1	1,11	203,2	33,16	175,03	1,6	0,88	7,2	8,2	9,3	87,81	-9,56	4,03	NA	0	10,61	162,85	-8,02	-210,58	-4,83	0,83	1,02	1,02	219,84
1135	1,85	17,34	0,57	-0,01	0,61	0,6	112	45,07	82,31	-0,59	0,8	7,46	9,37	84,9	89,32	6,82	1,04	NA	0	25,55	96,26	17,33	60,16	4,78	0,1	1,62	1,62	100,31	69,78	40,99	NA	0,62	2,14	3,47	114,9	71,19	40,14	3,58	28376,09	14,53	26,89	76,53	7,03	27,36	3,19	0,15	1,15	1,37	165,77
1136	22,25	38,68	9,13	1,45	2,29	2,29	149,33	45,27	47,05	0	0,42	0,74	1,74	136,03	42,47	112,69	3,15	20148	4,93	46,68	61,77	13,75	29,45	9,4	0,78	1,32	1,32	248,81	67,96	96,03	0	0,53	1,14	2,14	82,92	53,32	48,55	1,45	14414	12,1	47,28	61,14	16,49	26,74	NA	1,57	2,42	2,42	NA
1137	-0,07	-0,14	-0,02	0,32	1,39	1,79	109,81	58,89	54,85	22,43	0,51	1,02	2,02	-0,07	50,51	-0,13	5,26	NA	0	0	0	-11,61	-78,81	-12,22	0,05	0,7	0,88	383,01	152,48	235,46	44,55	0,85	5,79	6,79	-11,61	85,27	2,08	0,84	NA	0	0	0	-23,23	684,63	-22,52	0,08	0,37	0,57	353,98
1138	10	18,45	4,47	0,6	1,03	1,45	162,78	26,65	61,48	26,37	0,46	0,84	1,84	26,47	45,79	34,25	1,39	36907	7,39	7,36	45,04	0,38	0,73	0,18	0,44	1,06	1,37	173,63	44,14	70,02	21,82	0,48	0,92	1,92	23,44	47,84	15,88	1,35	23235,33	3,97	11	69,94	-9,5	-17,63	-4,17	0,51	1,01	1,28	160,18
1139	-24,58	-113,97	-8,64	0,23	0,27	1,21	127,97	3,77	97,5	92,73	0,78	3,64	4,64	0,28	78,43	-23,33	3,48	NA	0	8,74	172,83	-19,7	-199,03	-5,45	0,16	0,21	1,1	100,75	3,87	88,45	80,68	0,9	9,1	10,1	10,63	90,1	-12,73	12,5	NA	0	8,39	115,91	6,01	28,8	1,24	0,11	0,16	1,27	75,61
1140	26,67	33,21	7,73	1,46	2,69	4,44	105,48	21,5	17,52	31,04	0,19	0,23	1,25	45,48	19,68	157,49	3,2	104970,8	0	5,45	34,24	33,4	41,22	10,14	1	2,24	4,64	110,55	22,7	18,25	44,41	0,19	0,23	1,23	50,94	18,97	190,25	3,66	NA	0	5,33	29,09	41,03	45,78	11,38	3,67	6,76	10,29	101,28
1141	0,22	3,21	0,06	0,23	0,44	0,76	91,63	17,36	81,65	25,97	0,9	13,22	14,63	38,8	93,16	0,24	0,22	7191,67	0	9,71	93,59	0,4	6,83	0,11	0,33	0,55	0,8	97,2	18,91	89,73	23,3	0,94	16,2	17,28	24,97	94,21	0,42	0,24	NA	0	6,56	90,37	1,17	15,1	0,25	0,22	0,68	0,9	79,27
1142	-3,83	5,6	-1,81	0,09	0,59	0,6	172,01	140,05	280,81	4,03	1,68	-2,46	-1,46	38,57	168,37	-2,1	-227,07	18828,33	0	20,03	107,29	-2,27	1,61	-0,39	0,1	0,41	0,43	62,78	44,89	143,93	3,01	2,4	-1,71	-0,71	106,61	240,66	-0,69	NA	15314,6	0	18,78	100,41	6,41	-9,79	2,04	0,07	0,53	0,55	116
1143	10,12	81,09	4,38	0,07	0,18	0,43	157,4	13,6	101,28	34,53	0,86	6,91	8,01	29,85	87,52	16,13	0,21	NA	20,11	8,53	48,3	0,01	0,23	0	0,03	0,1	0,36	162,81	11,16	149,8	38,69	0,97	37,96	39,11	23,84	97,44	1,18	0,04	NA	0	10,66	81,63	0,25	8,37	0,11	0,04	0,15	0,28	160,97
1144	5,69	20,89	2,47	0,16	2,3	2,83	158,23	82,76	38,67	20,66	0,73	2,67	3,67	34,5	72,75	14,11	1,97	NA	0	12,52	62,86	2,35	12,24	1,76	-0,37	1	1,34	272,36	87,47	64,06	22,08	0,81	4,2	5,2	20,7	80,78	7,18	1,12	NA	5,09	13,73	68,12	0,59	4,14	0,48	-0,02	0,81	1,04	296,15
1145	52,58	92,7	59,94	1,19	1,48	1,49	414,93	51,73	177,6	0,13	0,43	0,76	1,76	52,58	43,28	131,08	1,62	NA	0	0	0	2,58	39,53	6,37	0,66	0,82	0,82	899,57	126,04	811,96	0,37	0,91	14,01	15,34	3,56	93,48	12,32	0,26	NA	0	2,43	9,77	26,68	74,75	29,71	0,28	0,76	0,76	406,44
1146	-53,79	-1597,06	-27,46	0,01	0,76	0,76	185,81	125,03	164,01	1,2	0,97	28,69	29,69	5,86	96,63	10,18	0,32	14842,5	1,8	30,45	83,1	13,01	63,19	4,43	0,35	1,03	1,04	124	53,05	77,81	0,48	0,79	3,86	4,86	42,87	79,41	38,84	1,15	NA	0	10,17	50,2	15,65	41,93	3,62	0,11	0,93	1,1	84,52
1147	-16,96	-2240	-7,04	0,12	0,85	0,92	151	91,01	72,96	8,81	0,99	131,05	132,05	47,74	99,24	-3,25	0,72	5478,5	49,91	26,84	102,67	5,66	90,53	1,69	0	0,94	0,98	108,6	79,03	53,98	3,15	0,94	15	16	53,38	93,75	16,36	0,9	7457,33	34,41	14,24	70,99	1,5	23,73	0,58	0	0,99	1	141,37
1148	-0,86	-44,64	-1,68	0,01	0,5	0,87	712,97	338,75	686,14	256,43	0,98	51	52	2,57	98,08	-0,88	0,13	NA	0	6,71	128,44	17,92	93,75	4,19	0,06	0,83	1,07	85,22	51,74	67,65	16,98	0,81	4,23	5,23	37,3	80,89	24,69	1,46	NA	0	4,54	43,39	12,11	40,92	3,97	0,08	0,74	1,24	119,56
1149	3,07	5,71	1,99	0,19	0,84	1,89	235,71	67,93	103,99	111,06	0,46	0,86	1,86	8,93	46,25	11,76	3,56	NA	0	3,8	49,48	0,2	0,42	0,12	0,28	1,02	1,71	225,75	83,75	113,26	78,72	0,52	1,08	2,08	5,32	51,92	4,54	3,68	NA	0	3,18	58,98	-0,15	-0,32	-0,1	0,22	0,96	1,66	257,26
1150	6,05	98,43	0,99	0,18	0,81	1,03	59,57	33,76	53,91	12,12	0,94	15,28	16,28	44,6	93,86	13,34	1,45	NA	0	6,31	70,79	-22,46	149,81	-3,55	0,07	0,6	0,84	57,58	33,5	63,41	15,2	1,15	-7,67	-6,67	28,25	114,99	-18,57	-2,52	NA	0	8,02	152,92	-5,96	32,51	-1,15	0,12	0,5	0,62	70,24
1151	0,59	-163,57	0,16	0,23	1,27	1,6	99,1	57,25	55,46	18,61	1	-279,16	-278,16	0,75	100,36	4,8	2,87	NA	0	0,04	2,3	5,56	131,05	0,95	0,07	1,2	2,18	62,34	28,9	25,39	25,18	0,96	22,58	23,58	5,82	95,76	10,72	4,88	NA	0	0,04	1,74	2,09	42,54	0,58	0,23	1,42	2,12	100,43
1152	2,03	2,4	2,88	6,53	6,53	6,53	515,74	0	78,15	0	0,15	0,18	1,18	2,03	15,32	13,27	NA	NA	0	0	0	3,62	3,67	0,77	115,57	115,57	115,57	77,75	NA	0,66	NA	0,01	0,01	1,01	3,62	1,28	282,61	NA	NA	0	0	0	25,73	29,23	23,21	15,14	16,15	16,15	329,29
1153	-0,78	-68,91	-0,5	0,19	0,41	0,54	230,63	48,03	222,59	30,59	0,99	87,09	88,09	15,53	98,86	8,19	0,03	NA	0	10,33	80,59	-3,01	176,57	-1,78	0,22	0,39	0,54	215,06	35,93	213,75	33,84	1,02	-59,66	-58,66	15,26	101,7	7,11	-0,03	NA	0	10,8	88,44	-7,43	124,32	-4,39	0,27	0,41	0,57	215,75
1154	-5,64	32,89	-2,78	0,04	0,53	0,54	179,14	100,33	177,05	1,98	1,17	-6,83	-5,83	3,26	117,16	-4,29	-0,47	NA	17,06	4,38	13,91	52,07	87,41	66,17	0,07	1,3	1,31	462,61	191,01	184,75	1,3	0,4	0,68	1,68	53,67	40,44	131,34	1,27	NA	0	2,04	2,93	21,96	28,38	43,72	0,03	2,47	2,48	726,64
1155	15,24	19,4	12,35	1,03	2,66	4,67	294,93	97,93	60,21	122,81	0,21	0,27	1,27	38,24	21,44	87,95	25,27	NA	0	18,63	52,63	5,17	5,87	5,11	1,44	4,24	8,75	359,93	112,73	40,22	184,13	0,12	0,14	1,14	29,72	11,95	61,62	80,48	NA	0	24,28	71,28	4,06	4,86	3,87	0,96	2,73	6,53	348,01
1156	-2,34	-2,34	NA	NA	NA	NA	NA	NA	NA	NA	0	0	1	-2,34	0	NA	NA	NA	0	NA	NA	58,42	91,17	39,94	1,71	2,17	2,17	248,87	40,84	88,43	NA	0,36	0,56	1,56	58,42	35,93	182,44	3	NA	0	0	0	-12,4	-12,71	-87,46	24,07	31,23	31,23	2573,51
1157	4,26	26,94	7,04	0,01	0,17	0,27	601,12	79,94	469,38	49,46	0,84	5,32	6,32	7,22	84,18	5,06	0,21	NA	5,08	4,89	40,48	2,77	15,35	4,96	0	0,2	0,28	651,53	102,31	499,74	44,86	0,82	4,53	5,53	5,66	81,93	6,95	0,24	NA	4,22	5,16	30,75	-3,12	-23,73	-5,73	0,02	0,12	0,22	670,89
1158	-12,19	-12,19	-67,52	NA	NA	NA	2015,32	NA	NA	NA	NA	NA	1	7,86	0	NA	3,44	NA	0	111,05	113,27	0,36	37,37	25,84	0,65	0,68	0,68	26052,7	69,76	305,38	0	0,99	102,54	103,54	0,36	99,03	5,36	0,97	NA	72,81	0	0	5,94	90,41	232,19	1,5	1,61	1,61	14268,16
1159	-0,35	-0,48	-0,85	2,36	3,64	3,64	271,95	308,56	240,03	0	0,27	0,38	1,38	0,26	27,46	-1,28	NA	NA	0	1,49	233,33	-3,84	-54,26	-1,56	0,79	1,08	1,08	148,36	38,53	136,35	0	0,93	13,14	14,14	-2,41	92,93	-4,13	NA	NA	0	0,58	-62,02	0,44	1,08	0,29	0,98	1,7	1,7	240,19
1160	-8,82	185,54	-246,37	0	0,02	0,95	8269,71	210,01	10534,78	9962,54	1,05	-22,04	-21,04	-6,68	104,75	-8,42	NA	NA	0	59,81	-32,54	-0,01	0,15	-1,58	0,02	0,02	0,95	79146,29	150,21	81979,23	77371	1,05	-22,1	-21,1	-0,01	104,74	-0,01	NA	NA	0	0	0	-1,08	83,87	NA	0,85	0,99	0,99	NA
1161	2,39	29,56	4,52	0,2	1,3	3,51	462,91	211,65	193,94	434,82	0,92	11,36	12,36	2,39	91,91	2,6	NA	NA	0	0	0	2,02	57,06	1,54	0,09	1,03	1,18	276,63	217,98	231,3	35,95	0,96	27,23	28,23	2,02	96,46	2,1	NA	NA	0	0	0	0,24	9,88	0,26	0,02	0,92	1,03	399,37
1162	56,37	84,68	6,07	1,28	1,67	2,88	39,18	4,67	12,27	15,1	0,32	0,49	1,5	107,38	33,44	196,69	9,26	NA	0	5,49	40,08	18,12	32,55	3,46	0,34	0,56	1,67	69,55	6,54	29,77	33,48	0,44	0,79	1,8	54,93	44,32	71,1	2,09	NA	0	7,03	46,99	-14,05	-22,52	-2,56	0,23	0,66	2,01	66,5
1163	-61,72	800,36	-28,64	0,41	0,59	0,92	168,94	32,34	179,97	61,47	1,08	-13,97	-12,97	-56,97	107,71	-49,58	NA	68971	0	2,2	9,07	23,04	137,65	14,39	0,36	0,45	0,83	227,31	17,4	187,15	72,59	0,83	4,98	5,98	27,35	83,26	34,94	0,55	62792	0	2,69	11,08	16,28	40,94	8,66	0,08	0,56	1,18	194,07
1164	0,45	1,38	0,24	0,03	0,72	1,46	193,23	85,35	78,69	92,79	0,67	2,03	3,03	13,31	67,05	8,05	7,05	NA	23,97	6,82	72,79	0,94	2,85	0,51	0,02	0,92	1,5	197,93	114,32	82,78	75,55	0,67	2,03	3,03	11,56	66,98	5,18	18,12	NA	23,15	5,77	55,07	0,27	0,93	0,17	0,01	0,88	1,41	235,08
1165	-30,89	-1093,7	-1,15	0,19	0,19	0,9	13,6	0	12,89	9,36	0,97	34,41	35,41	263,92	97,18	5,28	0,92	7267,33	0	11,02	93,13	21,5	92,74	1,34	0,42	0,42	1,24	22,69	0	12,48	10,35	0,77	3,31	4,31	190,45	76,82	31,65	1,7	8558,73	0	10,53	82,96	-5,97	-28,94	-0,32	0,5	0,51	1,15	19,32
1166	0,35	2,13	0,14	0,23	0,72	1,21	147,73	34,49	70,12	34,62	0,84	5,16	6,16	24,95	83,78	4,92	1,25	5741	0	9,99	104,22	1,53	16,03	0,96	0,72	1,45	1,82	227,87	47,12	64,33	24,03	0,9	9,45	10,45	10,32	90,43	14,42	1,07	12555	0	5,5	34,35	-3,95	-90,01	-1,56	0,31	0,76	1,46	144,47
1167	6,94	42,67	3,02	0,4	0,85	0,97	158,32	58,27	120,43	15,73	0,84	5,15	6,15	23,57	83,73	9,04	0,85	NA	6,29	7,23	63,06	0,58	5,08	0,29	0,43	0,81	0,92	183,19	54,23	130,56	16,73	0,89	7,83	8,83	15,61	88,68	2,25	0,75	NA	7,33	7,57	80,71	-0,1	-0,76	-0,04	0,16	0,59	0,73	145,93
1168	9,96	25,79	13,71	0,55	0,55	0,55	500,77	-2	303,92	NA	0,61	1,59	2,59	11,49	61,36	27,81	0,58	NA	0	2,09	6,35	0,75	2,07	1,24	0,57	0,66	0,66	600,14	35	377,71	NA	0,64	1,75	2,75	0,75	63,64	12,69	0,64	NA	0	0	0	4,92	11,17	7,39	0,7	0,71	0,71	548,58
1169	-12,48	-23,44	-3,48	0,2	0,46	0,9	101,53	9,38	36,04	16,04	0,47	0,88	1,88	24,36	46,76	-18,46	0,92	NA	0	10,28	76,23	3,15	6,12	0,92	0,21	0,5	0,94	106,01	12,52	41,97	18,37	0,49	0,94	1,94	40,49	48,52	13,68	0,93	NA	0	10,87	83,31	6,19	11,81	1,94	0,25	0,55	0,94	114,52
1170	-27,69	-1772,6	-12,44	0,02	0,47	0,76	163,49	59,01	121,04	37,1	0,98	63,02	64,02	-16,21	98,44	-19,52	0,49	NA	5,11	5,16	48,22	0,09	5,48	0,03	0,06	0,53	0,74	136,2	44,77	94,88	20,52	0,98	59,56	60,56	14,1	98,35	26,88	0,61	NA	0	5,24	21,16	-0,08	-0,72	-0,04	0,02	0,55	0,81	194,93
1171	51,8	61,73	30,32	2,27	3,81	3,81	213,04	49,12	31,82	NA	0,16	0,19	1,19	51,8	16,09	431,01	2,03	NA	0	0	0	36,99	37,84	26,43	15,74	42,19	42,19	260,09	131,32	4,97	NA	0,02	0,02	1,02	36,99	2,25	2207,64	5,67	NA	0	0	0	25,26	26,42	38,66	8,86	22,66	22,66	558,58
1172	24,31	55,57	4,35	0,92	1,59	1,77	65,22	24,22	36,29	6,63	0,56	1,29	2,29	24,31	56,26	43,2	NA	NA	0	0	0	13,93	42,45	2,25	0,79	1,34	1,49	58,71	21,34	38,74	6,07	0,67	2,05	3,05	13,93	67,19	20,72	NA	NA	0	0	0	13,8	61,69	3,47	0,38	1,22	1,29	91,78
1173	7,64	10,79	4,56	0,42	3,83	8,71	217,44	61,65	18,12	89,77	0,29	0,41	1,41	21,29	29,19	42,47	3,44	NA	0	8,16	56,34	-1,63	-2,36	-0,95	0,65	3,32	7,93	212,91	52,55	19,7	92,01	0,31	0,45	1,45	14,84	30,89	10,69	3,47	NA	0	9,63	64,73	2,44	3,43	1,4	0,42	3,88	8,65	209,52
1174	4,97	33,21	3,23	0,49	0,89	1,15	236,98	39,39	98,18	25,3	0,85	5,68	6,68	12,63	85,04	14,5	1,12	NA	0	4,99	35,5	5,13	21,85	2,84	0,6	1,29	1,88	201,5	32,52	47	28,13	0,77	3,26	4,26	14,66	76,52	17,4	1,38	NA	0	5,27	37,7	8,43	23,83	4,37	0,32	0,78	1,31	188,93
1175	1,42	1,47	3,41	3,03	3,8	20,77	874,28	23,31	30,02	516,41	0,04	0,04	1,04	3,1	3,55	77,39	3,46	NA	0	4,03	28,06	0,27	0,3	0,74	3,74	4,79	26,19	976,05	29,23	27,7	600,98	0,1	0,11	1,11	2,13	9,62	15,73	3,91	NA	6,67	4,97	35,96	0,05	0,07	0,09	0,46	0,96	3,15	703,72
1176	-0,05	-1,21	NA	0,03	1,05	1,05	NA	NA	NA	NA	0,95	21,15	22,15	-0,05	95,49	-0,06	NA	NA	0	NA	0	-0,53	-13,09	-445	0,9	1,04	1,04	308235,2	42000	292614	NA	0,96	23,92	24,92	-0,53	95,99	-0,55	NA	NA	0	0	0	-0,7	-20,9	-352,5	0,89	1,03	1,03	185000,25
1177	-0,3	-0,36	-0,15	2,14	2,86	6,04	182,01	20,94	29,26	94,44	0,17	0,2	1,2	52,34	16,75	1,62	48,36	NA	0	26,32	95,58	-20,82	-78,96	-16,08	0,23	0,39	0,7	281,04	31,9	200,65	63,9	0,74	2,79	3,79	29,5	73,63	-23,97	0,54	NA	0	38,85	101,01	-23,87	-1178,49	-16,08	0,45	0,46	0,82	245,76
1178	58,07	81,58	18,76	2,7	3,4	3,5	117,59	23,2	33,17	3,28	0,29	0,4	1,4	58,62	28,81	201,55	NA	NA	0	0,18	0,75	33,36	36,92	6,24	0,56	3,53	5,12	68,11	18,1	6,08	9,79	0,1	0,11	1,11	39,39	9,65	522,51	1,76	NA	0	1,13	8,52	47,08	51,77	18,77	7,09	7,5	8,88	145,49
1179	-15,71	222,73	-48,75	0,01	0,26	0,74	459,32	297,14	1195,96	591,35	1,07	-15,18	-14,18	-13,5	107,05	-8,33	-0,35	NA	0	6,86	-51,31	24,08	113,85	12,95	0,13	0,27	1,09	195,72	21,17	151,55	125,36	0,79	3,73	4,73	32,05	78,85	37,92	1,45	NA	0	4,29	17,51	36,54	66,06	14,59	0,01	0,28	2,16	145,72
1180	12,6	28,23	7,16	1,28	1,28	1,78	64,21	NA	113,25	57,62	0,55	1,24	2,24	15,99	55,38	22,75	NA	750	0	1,93	17,67	17,33	45,58	2,19	0,49	1,08	1,48	45,92	16,67	12,17	11,45	0,62	1,63	2,63	51,65	61,98	32,03	5,04	4033,2	35,06	4,33	57,3	-0,31	-1,35	-0,07	0,17	0,61	1,34	86,7
1181	45,53	51,56	44,36	8,55	8,55	8,55	321,5	NA	41,04	NA	0,12	0,13	1,13	45,53	11,7	389,11	NA	NA	0	0	0	47,21	59,78	78,26	7,42	7,42	7,42	603,4	NA	80,46	NA	0,21	0,27	1,27	47,21	21,02	224,56	NA	NA	0	0	0	-2,55	-2,76	-3,16	7,23	13	13	452,04
1182	-14,52	71,81	-4,34	0,42	0,69	0,93	108,7	30,3	114,84	28,94	1,2	-5,95	-4,95	14,7	120,22	-12,08	NA	NA	0	8,73	102,19	-9,27	47,92	-5,4	0,28	0,71	0,93	211,94	47,84	112,48	25,01	1,19	-6,17	-5,17	6,78	119,34	-7,23	0,92	NA	39,11	9,35	114	-6,05	19,9	-3,47	0,06	0,47	0,77	209,45
1183	5,6	33,54	2,18	0,41	0,41	1,09	141,65	0,16	109,01	74,49	0,83	4,98	5,98	32,68	83,29	22,32	3,43	9643,6	0	10,54	51,58	1,85	17,55	0,73	0,22	0,38	1,09	143,97	19,97	126,59	90,5	0,89	8,48	9,48	29,96	89,45	7,58	NA	7145,33	0	11,12	78,87	5,09	35,45	1,64	0,27	0,5	1,07	117,92
1184	6,51	16,77	4,21	0,43	1,16	1,88	235,4	49,7	68,27	50,27	0,61	1,58	2,58	16,65	61,18	22,44	1,58	NA	31,18	6,56	33,25	1,39	4,27	0,91	0,19	1,05	1,6	237,98	71,53	83,52	46,83	0,67	2,07	3,07	12,5	67,45	10,91	1,51	NA	31,47	7,26	44,91	3,56	9,08	2,31	0,21	1,23	1,91	236,93
1185	0,86	6,21	0,61	0,19	0,49	0,76	256,14	57,94	141,04	52,89	0,86	6,21	7,21	15,28	86,13	3,58	0,55	NA	29,36	10,15	79,18	1,36	9,36	0,9	0,16	0,4	0,72	240,46	44,22	183,12	59,92	0,85	5,87	6,87	15,8	85,45	4,74	0,5	NA	7,43	9,54	74,32	1,01	5,84	0,63	0,02	0,39	0,7	225,55
1186	0	0	NA	NA	0,12	0,12	NA	NA	NA	NA	8,06	-1,14	-0,14	0	806,06	0	NA	NA	0	NA	NA	0	0	NA	NA	0,12	0,12	NA	NA	NA	NA	8,06	-1,14	-0,14	0	806,06	0	NA	NA	0	NA	NA	0	0	NA	NA	0,16	0,16	NA
1187	0,52	3,68	0,16	0,32	0,86	0,93	101,34	52,55	97,24	6,18	0,86	6,06	7,06	0,52	85,83	0,61	0,74	NA	0	0	0	6,48	34,52	1,8	0,18	0,77	1,06	101,22	47,9	53,36	23,47	0,81	4,33	5,33	6,48	81,24	13,24	1,46	NA	27,93	0	0	7,04	38,96	1,7	0,41	1	1,12	88,31
1188	2,62	19,61	1,17	0,28	0,71	0,96	163,12	59,16	118,63	35,92	0,87	6,48	7,48	25,49	86,63	8,03	0,82	NA	12,86	10,25	72,62	0,15	0,93	0,05	0,23	0,66	0,95	130,41	46,17	86,23	32,25	0,84	5,3	6,3	29,71	84,13	0,17	0,81	NA	17,43	10,59	92,8	0,15	1,11	0,08	0,33	0,55	0,8	188,95
1189	-9,31	-25,24	-1,79	0,72	2,71	2,71	69,82	50,64	25,4	NA	0,58	1,57	2,71	4,49	63,11	-16,09	NA	NA	0	2,65	43,69	34,22	52,26	10,74	1,32	2,95	2,95	114,23	62,06	37,98	0	0,34	0,53	1,53	34,22	34,51	99,49	NA	NA	0	0	0	17,63	35,45	8,38	0,28	2	2	173,53
1190	37,17	39,4	44,13	16,43	18,41	18,6	432,19	0	22,93	4,51	0,06	0,06	1,06	40,32	5,68	692,09	NA	NA	0	3,75	6,12	25,6	28,1	45,21	25,18	27,28	27,16	642,87	1,76	21,62	-2,61	0,09	0,1	1,1	27,75	8,91	298,06	14,31	NA	0	3,81	5,98	-182,75	-223,06	-128,93	6,06	11,38	10,17	257,52
1191	50,69	59,14	19,26	4,63	7	7	138,29	46,27	19,55	0	0,14	0,17	1,17	50,69	14,29	354,59	NA	NA	0	0	0	16,51	17,45	2,76	13,16	18,46	18,46	60,97	17,3	3,27	0	0,05	0,06	1,06	16,51	5,42	304,61	NA	NA	0	0	0	12,61	25,17	6,08	0,61	2	2	176,13
1192	-1,05	-1,05	NA	NA	NA	NA	NA	NA	NA	NA	0	0	1	-1,05	0	NA	8,34	NA	0	NA	0	0,05	3,45	0,99	0,33	0,35	0,35	7027,75	10,89	491,78	NA	0,99	66,03	67,03	0,05	98,51	4,8	0,95	NA	0	0	0	0,17	9,65	1,83	0,71	1,12	1,12	3955,92
1193	60,09	98	21,05	1,33	2,38	2,45	127,49	50,41	42,02	3,16	0,39	0,63	1,63	66,55	38,68	165,98	8,89	NA	4,64	2,26	9,56	14,22	26,69	4,83	1,29	2,33	2,35	123,74	48,83	46,79	0,62	0,47	0,87	1,88	33,76	46,74	45,03	6,18	NA	6,61	6,64	27,66	-34,49	-200,07	-13,99	0,66	1,13	1,16	148
1194	-19,41	29,43	-23,98	0,01	0,04	0,65	449,62	16,32	681,1	426,5	1,66	-2,52	-1,52	3,31	165,95	-11,7	NA	NA	12,79	28,07	251,9	-29,42	31,94	-36,38	0,02	0,1	0,54	450,14	64,04	826,52	369	1,92	-2,09	-1,09	-26,77	192,12	-15,31	NA	NA	6,47	3,28	-11,84	16,4	26,46	13,96	0,06	0,37	2,68	310,7
1195	-0,58	-153,68	NA	0,02	0,02	0,02	NA	NA	NA	NA	1	263,08	264,08	-0,58	99,62	-0,58	0	NA	0	NA	0	-0,37	116,07	-500,39	0,07	0,14	0,14	495691,75	32714,07	491648,27	0	1	-316,88	-315,88	-0,37	100,32	-0,19	0	NA	0	0	0	0,47	252,74	6,96	1,43	4,03	4,03	5410,78
1196	13,79	29,14	8,58	0,41	1,04	1,23	226,52	72,65	88,79	21,85	0,53	1,11	2,11	18,9	52,68	28,27	1,31	10935,13	12,13	3,18	70,43	13,98	22,36	6,97	0,33	0,75	1,36	181,55	27,62	49,45	40,71	0,38	0,6	1,6	22,69	37,5	44,98	1,25	44362,75	8,81	4,35	28,87	10,94	17,05	7,93	0,72	1,28	1,68	264,62
1197	6,34	12,87	4,52	0,78	1,8	1,96	259,62	129,28	127,25	21,02	0,51	1,03	2,03	17,46	50,71	14,09	28,04	NA	0	7,93	56,71	5,69	10,79	3,38	0,83	2,17	2,35	216,11	118,32	88,75	16,83	0,47	0,9	1,9	20,73	47,29	13,62	52,29	NA	5,01	8,93	66,97	3,86	6,57	2,58	0,69	2,37	2,56	244,14
1198	2,36	28,33	1,04	0,11	0,53	0,69	159,59	60,12	143,78	22,28	0,92	10,99	11,99	8,96	91,66	4,73	0,22	NA	0	2,89	56,66	7,39	49,05	2,01	0	0,52	0,6	99,27	42,9	83,36	7,25	0,85	5,64	6,64	8,61	84,94	16,54	0,31	13531	0	0,33	6,09	5,75	12,68	1,46	0,09	0,91	1,11	93
1199	3,5	81,22	0,72	0,04	0,89	1,04	74,41	59,33	69,89	10,66	0,96	22,16	23,19	17,59	95,69	3,78	3,36	20471,5	0	2,88	74,04	1,71	79,42	0,72	0,1	0,95	1,02	154,63	127,96	149,17	10,57	0,98	45,58	46,58	9,55	97,85	1,81	12,4	33887,5	0	3,33	45,68	0,25	31,2	0,09	0,04	0,89	1,01	125,31
1200	-9,26	16,55	-68,69	0,01	0,22	1,48	2698,87	380,07	1790,98	2289,6	1,56	-2,79	-1,79	0,93	155,99	-5,66	-546,48	NA	0	75,58	-400,45	-17,98	21,4	-186,33	0,02	0,05	1,26	3772,56	91,69	2951,95	3633,18	1,84	-2,19	-1,19	-16,57	184,02	-9,77	-695,78	NA	0	14,59	-55,22	-4,47	-6,66	-33,31	0,02	0,02	3,06	2720,26
1201	34,42	72,44	20,79	1,65	1,86	1,91	115,38	23,87	114,14	5,77	0,52	1,1	2,1	34,42	52,48	65,59	NA	NA	0	0	0	-2,17	-3,05	-2,96	2,33	2,97	3,48	495,91	89,78	141,12	73	0,29	0,4	1,4	-2,17	28,77	-7,55	NA	NA	0	0	0	1,22	1,76	1,57	1,19	2,79	3,25	471,56
1202	3,52	17,89	18,12	0,05	0,06	0,06	1876,11	15,53	1219,12	0	0,8	4,09	5,09	3,9	80,35	10,69	0,21	NA	8,44	2	3,65	1,25	5,35	4,06	0,05	0,07	0,07	1185,71	18,26	717,16	NA	0,77	3,29	4,29	2,97	76,67	13,57	0,25	NA	8,47	5,6	12,95	-2,2	-10,72	-12,34	0,1	0,15	0,15	2049
1203	49,78	179,72	18,38	0,64	0,64	0,82	134,43	0,14	95,88	16,58	0,72	2,61	3,61	104,94	72,3	75,13	0,69	NA	0	20,37	50,86	22,28	-30653,13	9,05	0,31	0,31	0,42	147,93	0,04	146,02	16,97	1	-1376,81	-1375,81	73,17	100,07	33,56	0	NA	0	20,68	54,34	8,51	100,96	3,71	0,36	0,4	0,52	159,12
1204	13,18	30,51	1,15	0,39	1,34	1,55	31,81	16,85	17,58	3,62	0,57	1,31	2,31	68,87	56,79	54,84	3,47	NA	0	4,87	59,39	7,6	18,89	0,91	0,18	1,43	1,68	43,44	31,33	25,16	6,5	0,6	1,49	2,49	55,28	59,77	27,12	45,91	NA	0	5,69	66,9	7,94	18,24	1,15	0,85	1,58	1,77	52,95
1205	0,09	0,12	0,11	14,47	21,81	21,81	463,03	154,16	21	0	0,05	0,06	1,35	0,09	25,96	1,94	NA	NA	0	0	0	-73,03	-728,81	-48,96	2,4	4,56	4,56	244,04	112,91	52,17	0	0,22	2,16	9,98	-73,03	89,98	-337,84	NA	NA	0	0	0	-21,84	237,59	-7,54	0,14	2,37	2,37	125,95
1206	9	89,14	3,53	0,61	2,41	4,01	142,78	31,32	17,32	27,96	0,9	8,88	9,9	38,01	89,9	12,72	1,73	25796,82	0	11,38	68,09	-2,11	-30,96	-0,92	0,22	1,12	1,7	158,48	38,7	42,89	25,2	0,93	13,63	14,64	27,34	93,17	0,02	1,33	20323,91	0	12,82	99,1	-3,77	-98,9	-1,65	0,07	0,79	1,51	159,98
1207	3,36	3,64	2,91	13,91	14,13	14,13	315,7	4,59	21,38	0	0,08	0,08	1,08	69,63	7,69	43,63	NA	5811	0	57,48	93,12	4,98	5,31	6,72	17,77	17,77	17,77	491,6	NA	26,5	NA	0,06	0,07	1,07	32,96	6,31	78,92	NA	2964	0	37,79	80,2	2,37	2,68	2,45	9,07	9,18	9,18	376,8
1208	4,52	67,7	1,62	0,16	0,7	0,98	130,41	50,37	55,1	26,81	0,93	13,98	14,98	17,41	93,32	17,2	0,98	NA	41,39	4,62	34,94	1,84	37,13	0,5	0,01	0,53	0,89	97,93	42,12	43,91	29,33	0,95	19,15	20,15	26,98	95,04	18,35	0,65	NA	43,82	6,76	53,09	1,98	26,66	0,54	0,04	0,49	0,78	100,32
1209	-0,05	-38,07	-0,04	0,09	0,52	0,86	312,32	122,64	286,53	98,79	0,93	759,01	815,99	9,9	99,88	7,76	0,01	NA	0	8,54	65,94	0,07	44,23	0,12	0,02	0,69	0,84	679,58	408,07	614,41	93,41	0,92	617,92	674,71	16,81	99,85	8,62	0,01	NA	0	31,25	77,52	0	0	NA	0,38	0,97	1,31	153,02
1210	-16,34	143,6	-16,34	0,2	0,36	0,79	363,99	4	394,08	168,84	1,11	-9,79	-8,79	-16,05	111,38	-6,61	-0,72	-2359	0	0,29	-8,25	12,86	385,19	9,44	0,33	0,48	0,99	267,41	0	255,54	131,88	0,97	28,96	29,96	16,07	96,66	20,52	0,83	18915,67	0	2,36	13,6	3,4	55,95	1,83	0,17	0,33	0,83	196,77
1211	0,07	-0,13	0,19	0	0,02	0,66	1005,37	30,89	1488,03	971,17	1,53	-2,9	-1,9	8,11	152,62	1,33	-376,1	NA	2,72	22,22	68,68	0,28	-0,51	0,67	0,03	0,11	0,65	885,19	117,25	1347,71	731,25	1,54	-2,84	-1,84	4,8	154,22	0,25	-1280,03	NA	0	11,01	132,05	-0,57	1,03	-2,27	0	0,09	0,64	1466,8
1212	-3,83	-4	-15,41	0,41	1,4	8,25	1465,59	28,57	28,83	200,21	0,04	0,04	1,04	2,98	4,24	-51,43	1,16	8463,25	0	27,42	109,27	-3,31	-3,47	-14,29	0,07	0,75	7,63	1573	21,44	31,53	219,85	0,05	0,05	1,05	3,96	4,6	-37,13	1,15	10778,57	0	31,38	101,45	-6,49	-6,85	-33,65	-0,49	-0,16	4,87	1892,98
1213	-55,76	-140,86	NA	1,52	1,66	1,66	NA	NA	NA	NA	0,6	1,53	2,53	-55,76	60,41	-92,29	NA	NA	0	NA	0	4,88	66,02	1,13	0,08	0,68	1,13	83,9	43,32	70,08	33,31	0,93	12,52	13,52	44,39	92,6	5,27	NA	NA	5,76	9,11	84,05	1,43	3,15	0,42	0,52	1,1	1,89	106,42
1214	0,03	0,47	0,04	0,2	0,28	0,94	614,63	21,95	270,36	181,79	0,94	16,86	17,86	9,38	94,4	0,03	0,83	NA	0	15,8	93,21	-3,17	-118,71	-6,93	0,13	0,21	0,82	794,82	27,52	377,56	236,44	0,97	36,42	37,42	6,04	97,33	-3,26	0,78	NA	0	20,12	139,68	0,37	11,76	0,58	0,06	0,14	0,71	561,01
1215	10,09	12,44	11,94	4,12	4,32	5,19	431,08	15,51	78,55	69,41	0,19	0,23	1,23	15,45	18,91	58,38	21,97	NA	0	6,35	26,72	5,36	5,67	6,24	14,13	15,07	18,57	424	20,15	21,76	77,18	0,06	0,06	1,06	11,17	5,61	120,63	35,7	NA	0	6,77	31,43	11,73	12,41	16,5	15,03	15,63	19,16	513,36
1216	1,13	4,16	0,42	0,18	0,23	1,37	134,84	4,56	96,83	112,45	0,73	2,68	3,68	23,51	72,86	9,82	NA	7039,67	0	8,29	74,55	1,53	2,43	0,63	0,53	0,73	2,75	150,43	10,89	53,84	110,07	0,37	0,59	1,59	35,97	36,92	4,14	NA	6149,33	0	14,23	115,32	1,73	3,84	0,85	0,69	0,75	1,85	178,82
1217	16,2	43,65	17,15	1,59	1,59	1,59	385,25	0	239,57	0	0,63	1,69	2,69	31,38	62,88	25,77	NA	NA	0	16,06	42,72	-20,66	-20,88	NA	NA	NA	NA	NA	NA	NA	NA	0,01	0,01	1,01	-20,66	1,03	-2015	NA	NA	0	NA	0	-1,66	-1,68	NA	NA	NA	NA	NA
1218	22,01	23,71	17,23	12,74	13,87	13,87	284,82	22,72	20,09	0	0,07	0,08	1,08	22,01	7,13	308,63	NA	NA	0	0	0	7,2	7,34	6,69	29,13	51,78	51,78	338,21	144,85	6,39	0	0,02	0,02	1,02	7,2	1,91	376,63	NA	NA	0	0	0	-22,45	-23,19	-24,79	18,27	31,26	31,26	403,04
1219	51,6	237,47	18,19	0,91	2,02	2,3	128,33	37,97	43,66	12,18	0,78	3,6	4,6	107,21	78,27	71,9	1,5	NA	0	19,61	45,79	10,38	51,64	4,31	0,22	1,14	1,3	151,17	72,73	87,53	14,26	0,8	3,97	4,98	66,22	79,91	22,54	1,57	NA	0	23,19	50,85	43,15	85,87	11,65	0,44	2,38	2,65	98,53
1220	10,3	73,27	2,46	0,79	0,79	1,1	86,86	0	73,83	22,89	0,86	6,11	7,11	50,3	85,94	11,99	NA	NA	0	9,55	105,4	4,54	32,15	1,64	0,98	0,98	1,17	131,95	NA	111,11	22,04	0,86	6,09	7,09	33,56	85,89	5,28	NA	NA	0	10,52	105,4	3,93	20,8	NA	1,07	1,07	1,25	NA
1221	2,09	2,37	0,89	14,23	14,23	14,23	153,96	NA	10,7	NA	0,1	0,11	1,13	2,09	11,68	21,99	NA	NA	0	0	0	1,41	1,41	NA	293,78	293,78	293,78	NA	NA	NA	NA	0	0	1	1,41	0,34	413,04	NA	NA	0	NA	0	3,1	3,14	1,28	96,25	96,25	96,25	150,68
1222	28,71	88,86	8,98	0,05	0,72	1,18	113,78	0,29	74,61	34,4	0,68	2,09	3,09	46,86	67,69	45,6	1,5	NA	0	5,67	35,85	19,58	86,83	5,87	0,11	0,67	1,04	109,16	1,18	82,46	31,44	0,77	3,43	4,43	39,6	77,45	29,09	1,13	NA	0	6	45,06	23,48	88,26	5,53	0,03	0,7	1,13	86,01
1223	-0,78	-0,78	NA	NA	NA	NA	NA	NA	NA	NA	NA	NA	1	-0,78	0	NA	NA	NA	0	NA	0	-0,77	-0,77	NA	NA	NA	NA	NA	NA	NA	NA	NA	NA	1	-0,77	0	NA	NA	NA	0	NA	0	31,1	33,46	50,13	14,14	14,15	14,15	588,44
1224	-232,81	272,96	-3,8	0,21	0,21	0,21	5,94	NA	10,88	NA	1,85	-2,17	-1,17	-232,81	185,29	-120,04	-1,42	NA	0	0	0	9,67	-14,08	0,14	0,36	0,36	0,36	5,28	NA	8,81	NA	1,69	-2,46	-1,46	9,67	168,67	15,43	-1,76	NA	0	0	0	26,78	155,64	1,17	0,37	0,76	0,76	15,96
1225	34,85	83,19	5,81	0,28	1,25	1,71	60,64	33,6	34,43	15,81	0,58	1,39	2,39	61,31	58,11	62,16	26,98	40042,5	0	4,41	35,09	20,09	77,29	3,96	0,35	1,06	1,35	71,84	36,82	52,36	15,49	0,74	2,85	3,85	47,76	74,01	28,57	109,24	42931	0	5,46	40,91	19,37	40,79	3,96	0,55	1,52	1,91	74,56
1226	17,9	44,67	5,67	0,58	0,83	1,43	115,34	16,87	66,56	40,44	0,6	1,49	2,49	43,61	59,91	32,77	2,45	21528	0	8,15	55,99	12,01	50,43	3,68	0,24	0,68	1,16	111,64	35,36	80,88	39,44	0,76	3,2	4,2	47,45	76,18	17,33	1,58	15220,67	0	10,87	73,24	5,77	18,25	1,83	0,38	0,88	1,31	115,6
1227	-590,88	183,64	-83,71	0,05	0,05	0,06	51,57	0	208,69	2,93	4,22	-1,31	-0,31	-139,16	421,77	-121,6	-4,1	NA	0	64	-122,65	-39,52	79,03	-65,82	0,07	0,23	0,24	606,2	136,7	895,32	12	1,5	-3	-2	-33,88	150,01	-19,83	-0,95	NA	0	9,39	-25,33	1,92	19,63	1,21	0,15	0,28	0,44	230,17
1228	5,18	33,76	1,66	0,09	0,7	0,89	116,68	57,39	69,09	18,05	0,84	5,49	6,51	24,51	84,65	8,79	6,92	18138	22,17	6,2	62,35	6,88	36,19	1,71	0,02	0,84	1,04	90,36	49,88	35,1	12,3	0,81	4,24	5,26	30,48	80,99	12,28	15,1	19285,18	29,27	5,86	60,04	7,28	34,17	1,72	0,04	0,71	0,92	86,09
1229	0	0	NA	16,22	24,4	24,4	NA	NA	NA	NA	0,04	0,04	1,04	0	4,1	0	NA	NA	0	NA	NA	15,79	16,58	7,58	19	21,07	21,07	174,73	NA	8,2	NA	0,05	0,05	1,05	15,79	4,75	332,78	NA	NA	0	0	0	1,35	2,69	0,52	1,8	2,01	2,01	141,3
1230	42,73	66,69	37,12	2,88	3,21	3,21	316,21	29,56	90,51	NA	0,29	0,46	1,56	77,63	35,93	168,3	9,73	NA	0	30,32	39,6	51,34	59,32	29,01	8,3	12,42	12,42	205,67	63,79	15,47	NA	0,09	0,1	1,16	105,84	13,46	662	17,59	NA	0	30,79	44,07	40,42	49,84	19,81	4,07	6,46	6,46	178,93
1231	1,96	17,88	47,11	0,35	0,45	0,56	8766,99	737,17	7720,89	917,44	0,89	8,14	9,14	3,04	89,06	14,67	0,32	-74304	0	26,07	-3,15	-44,44	177,86	-170,97	0,03	0,03	0,19	1400,36	5,06	1730,46	282,83	1,25	-5	-4	-41	124,99	-20,76	-0,57	-73059	0	13,22	-5,48	11,78	180,27	144,66	0,01	0,95	1	4483,85
1232	21,45	115,17	6,5	0,36	0,74	1,22	110,35	29,12	76,1	36,72	0,81	4,36	5,37	79,93	81,37	33,03	2,03	NA	0	17,73	69,08	4,41	135,03	1,4	0,21	0,6	1	115,31	37,06	101,35	41,33	0,97	29,62	30,63	65,86	96,73	8,87	0,96	33123,3	0	19,47	88,34	10,95	102,18	3,8	0,25	0,67	1,08	126,53
1233	3,17	12,3	1,34	0,29	0,82	1,26	154	59,99	110,95	49,23	0,74	2,88	3,88	16,47	74,2	12,2	3,55	NA	0,34	5,63	51,88	-10,37	-50,64	-3,83	0,03	0,75	1,23	134,4	75,53	104,11	50,49	0,8	3,88	4,88	5,91	79,52	-5,26	6,61	NA	0	6,01	144,99	9,14	36,73	3,27	0,19	0,94	1,35	130,81
1234	11,9	-646,71	4,03	0,28	0,68	0,92	123,33	49,12	124,22	31,05	1,02	-55,35	-54,35	34,52	101,84	15,64	-0,31	NA	0	7,66	53,05	9,08	133,53	4,35	0,34	0,81	1,03	174,32	74,68	160,01	36,99	0,93	13,66	14,71	16,33	93,2	13,67	1,89	NA	0	3,48	36,59	8,08	59,28	5,07	0,48	0,77	0,93	228,97
1235	-1,47	-1,47	NA	NA	NA	NA	NA	NA	NA	NA	0	0	1	-1,47	0	NA	NA	NA	0	NA	0	-0,07	-0,07	NA	NA	NA	NA	NA	NA	NA	NA	NA	NA	1	-0,07	0	NA	NA	NA	0	NA	NA	0	0	NA	NA	NA	NA	NA
1236	-3,29	-86,09	-2,42	0,06	0,22	1,47	268,25	19,33	122,78	155,58	0,96	25,16	26,16	10,18	96,18	1,38	1,68	7278,89	1,05	9,93	69,87	-3,22	-11,96	-2,27	0,02	0,13	1,38	255,71	13,31	126,56	160,02	0,73	2,71	3,71	11,96	73,05	2,77	1,62	7249,38	0	10,67	81,73	-0,94	-3,2	-1,06	0,2	0,35	1,35	412,03
1237	6,69	18,06	3,3	0,97	1,9	2,11	179,42	50,39	54,08	10,99	0,34	0,91	2,7	23,63	62,97	38,58	0,9	NA	0	8,35	52,01	-1,71	-4,9	-0,91	0,65	1,67	1,87	193,18	64,22	63,41	13,1	0,37	1,06	2,87	16,02	65,1	13,85	0,87	NA	0	9,41	75,93	1,6	4,48	0,82	0,9	1,72	1,89	186,04
1238	-2,82	-12,34	-1,11	0,36	0,67	0,7	142,64	34,07	108	2,52	0,77	3,37	4,37	21,48	77,12	18,67	0,5	NA	0	9,52	56,82	-3,1	-14,41	-0,69	0,43	0,86	0,87	80,63	25,53	61,38	1,01	0,78	3,65	4,65	18,8	78,5	18,19	0,68	NA	0	4,85	61,97	7,63	47,92	2,64	0,29	0,76	1,1	126,09
1239	15,36	27,54	5,94	1,11	1,92	2,26	140,75	2,7	61,56	21,08	0,44	0,79	1,79	27,43	44,22	35,3	223,65	NA	0	4,67	37,13	11,48	18,55	5,52	1,01	2,42	2,82	175,04	1,99	57,03	23,34	0,38	0,62	1,62	20,32	38,12	36,1	10,94	NA	0,35	4,25	34,52	5,59	9,01	3,18	1,15	2,41	2,72	207,85
1240	-23,56	114,53	-37,21	0,03	0,57	0,76	574,89	372,92	685,16	129,37	1,21	-5,86	-4,86	-15,23	120,57	-15,68	-2,49	-8072,67	0	13,15	-79,4	6,58	59,81	2,41	0,16	0,83	0,83	133,2	74,58	111,24	0	0,89	8,09	9,09	19,39	89	18,48	0,52	17079,33	4,45	4,69	39,01	6,25	51,91	5,26	0,2	0,67	0,87	307,02
1241	4,09	11,39	1,42	0,3	0,39	0,6	126,38	0,4	72,83	15,48	0,61	1,68	2,78	40,28	64,06	40,31	0,59	NA	0	12,57	53,88	-8,63	-33,71	-3,1	0,35	0,67	0,92	130,79	11,71	75,43	19,61	0,71	2,79	3,91	25,8	74,39	28,73	0,6	NA	0	12,37	59,47	7,7	21,66	2,31	0,2	0,46	0,83	109,18
1242	-0,76	-6,33	-1,61	0,42	1,03	1,09	775,81	405,99	675,4	43	0,88	7,37	8,37	10,54	88,06	-0,86	2,63	NA	-1,16	24,07	170,37	46,81	100	6,34	-2,27	1,2	1,94	49,34	86,91	17,15	18,65	0,53	1,14	2,14	103,95	53,19	88,01	NA	NA	16,08	7,74	62,09	-0,15	-0,96	-0,19	0,3	1,17	1,17	441,02
1243	14,62	326,94	6,5	0,11	0,65	0,93	161,77	54,84	101,6	28,99	0,96	21,36	22,36	41,02	95,53	15,31	0,91	-1576,6	0	11,73	-145,93	3,8	39,62	1,46	0,15	0,89	1,06	139,91	61,51	83,18	15,04	0,9	9,41	10,41	25,8	90,4	23,28	1,12	3963,33	0	8,45	62,2	28,43	78,45	12,59	0,28	1,01	1,7	161,6
1244	7,5	12,15	3,19	0,94	0,95	2,6	154,96	0,36	56,63	94,78	0,38	0,62	1,62	39,53	38,32	45,34	16,44	NA	0	13,64	64,65	8,37	10	3,11	0,76	0,82	5,68	135,37	1,21	20,27	99,93	0,16	0,19	1,19	48,63	16,26	111,5	6,32	NA	0	14,97	69,41	10,15	29,43	3,73	0,11	0,13	1,36	133,95
1245	0,03	0,03	NA	9,46	10,71	25,72	NA	NA	NA	NA	0,04	0,04	1,04	0,03	3,89	0,78	NA	NA	0	NA	NA	1,58	7,13	0,88	0,09	0,73	1,27	203,98	100,92	157,19	86,81	0,78	3,53	4,53	1,58	77,92	2,02	NA	NA	0	0	0	1,87	14,94	1,24	0,33	0,92	1,14	241,51
1246	5,26	9,92	2,35	0,59	0,7	2,07	162,91	8,14	74,12	103,23	0,47	0,89	1,89	23,49	46,99	15,86	11,64	NA	0	8,16	66,52	0,12	0,22	0,06	0,74	0,9	2,16	201,08	14,23	88,6	113,49	0,46	0,86	1,86	16,42	46,34	2,13	15,24	NA	0	9,01	85,62	0,69	1,41	0,33	0,41	0,61	1,92	174,89
1247	8,76	10,52	22,99	0,07	1,37	1,37	955,37	191,47	146,9	0	0,17	0,2	1,2	9,07	16,72	125,59	1,08	397150	0	0,81	1,22	-7,79	-9,5	-27,6	0,02	0,98	0,98	1289,59	212,21	221,65	0	0,18	0,22	1,22	-7,47	18	10,62	1	54797	0	1,12	8,41	-14,71	-16,2	-69,87	0,03	0,92	0,92	1733,62
1248	-170,74	160,92	-75,9	0,01	0,26	0,26	161,81	82,23	328,66	0	2,06	-1,94	-0,94	8,22	206,1	-78,16	-2,31	1906,67	0	79,55	825,68	-151,52	312,63	-54,68	0,02	0,43	0,43	131,36	78,75	190,64	NA	1,48	-3,06	-2,06	86,81	148,47	-93,31	-1,3	6413,5	0	86,01	228,62	77,98	692,17	10,49	0,06	0,79	0,79	49,12
1249	29,34	31,93	32,82	11,35	12,21	12,21	407,18	27,93	32,65	0,17	0,08	0,09	1,09	54,79	8,11	507,38	NA	NA	0	28,47	33,82	1,44	1,73	1,71	4,15	5,91	5,92	431,95	125,06	71,35	0,76	0,17	0,2	1,2	37,86	16,7	8,64	NA	NA	0	43,22	89,93	26,76	29,94	31,07	8,59	9,36	9,38	423,75
1250	-0,84	-2,34	-0,54	0,19	0,38	0,57	233,44	29,19	126,07	27,01	0,64	1,77	2,77	13,86	63,93	6,3	0,57	21736,83	8,95	9,43	74,12	-3,1	-9,38	-1,88	0,02	0,36	0,52	220,64	49,18	111,61	24,66	0,67	2,02	3,02	13,04	66,9	3,4	0,51	19623,5	15,31	9,79	81,63	-3,86	-10,88	-2,37	0,11	0,45	0,6	224,17
1251	2,29	2,37	2,36	12,24	12,45	12,45	374,58	2,49	12,11	NA	0,03	0,03	1,03	2,29	3,27	1671,68	1,85	NA	0	0	0	1,57	1,62	1,65	29,17	30,67	30,67	381,16	17,64	11,74	NA	0,03	0,03	1,03	1,57	3,11	1705,96	NA	NA	0	0	0	2,3	2,52	3,94	10,95	11,46	11,46	623,44
1252	3,34	11,61	0,83	0,26	0,54	0,79	90,72	15,95	56,05	13,93	0,71	2,47	3,47	10,82	71,2	12,35	0,57	NA	0	1,86	38,32	6,81	22,77	0,99	0,38	0,72	0,87	53,19	12,1	35,03	5,12	0,7	2,34	3,34	14,18	70,1	17,19	0,71	NA	0	1,08	32,32	5,89	20,15	0,78	0,13	0,66	0,79	48,3
1253	27,52	97,32	12,8	0,09	0,09	1,26	169,36	0,03	117,16	138,17	0,72	2,54	3,54	30,73	71,72	44,41	2,51	61834,2	0	1,5	7,53	31,6	96,95	13,13	0,08	0,15	1,37	151,28	6,77	100,86	124,81	0,67	2,07	3,07	33,6	67,41	52,59	4,33	NA	0	0,83	4,23	23,27	96,56	15,66	0,19	0,34	1,25	245,68
1254	4,58	32,71	1,53	-0,07	0,98	1,17	121,7	108,31	91,8	19,48	0,86	6,14	7,14	17,4	85,99	5,69	NA	10212,33	9,19	4,29	60,69	0,61	3,68	0,18	0,03	1,05	1,35	105,42	69,02	64,57	20,66	0,83	5,02	6,03	15,19	83,42	5,39	2,97	7348,67	20,44	4,22	84,14	2,54	20,89	0,48	0,03	0,64	1	69,51
1255	-1,24	-3,17	-0,19	0,56	0,87	1,49	54,54	10,29	32,88	20,72	0,61	1,56	2,56	-1,24	60,96	5,53	4,24	NA	0	0	0	1,4	4,35	0,28	0,53	0,79	0,98	73,56	12,97	49,39	9,69	0,68	2,11	3,11	1,4	67,89	2,06	4,43	NA	0	0	0	0,95	3,79	0,28	0,1	0,52	1,28	107,82
1256	1,04	2,2	0,5	0,11	0,27	1,9	174,67	14,22	90,8	149,65	0,53	1,12	2,12	13,98	52,88	1,97	NA	NA	0	6,21	84,72	1,71	3,39	0,69	0,18	0,27	2,18	146,43	5,05	58,01	112,5	0,5	0,99	1,99	14,4	49,71	11,46	4,97	NA	0	5,11	63,53	9,04	66,64	3,51	0,16	0,16	1,17	141,96
1257	6,78	56,02	1,82	0,02	0,09	0,53	97,62	1,73	84,43	37,74	0,88	7,26	8,26	26,32	87,89	17,27	0,23	NA	0	5,24	55,76	25,63	74,24	8,61	0,4	0,47	1,07	122,21	5,53	78,63	47,43	0,65	1,9	2,9	40,18	65,48	52,57	1,14	NA	0	4,88	31,77	17,79	33,82	5,8	0,15	0,33	1,28	118,95
1258	7,54	31,22	1,61	1,14	1,19	1,27	77,91	2,5	58,29	5,18	0,76	3,13	4,14	63,44	75,84	13,14	20,17	NA	0	11,96	79,43	6,19	30,21	1,19	1,07	1,17	1,24	69,88	5,56	54,9	4,26	0,8	3,88	4,88	81,49	79,51	9,94	NA	NA	0	14,46	84,92	-8,95	-89,18	-2,02	0,93	1,05	1,09	82,61
1259	1,5	7,58	0,56	0,01	0,55	1,2	136,1	49,68	101,99	67,02	0,8	4,05	5,05	11,72	80,21	3,73	2,29	20505,88	0	3,82	60,96	1,42	8,19	0,52	0,02	0,53	1,15	132,78	47,5	102,93	64,78	0,83	4,78	5,78	16,04	82,69	3,98	2,01	22346,37	0	5,33	69,61	1,42	8,74	0,56	0,01	0,42	1,13	143,35
1260	0,71	2,03	0,39	0,02	0,48	1,23	202,43	43,43	73,51	71,55	0,65	1,86	2,86	14,81	65,08	8,04	1,26	NA	27,79	7,84	61,02	1,95	5,25	1,08	0,03	0,63	1,22	201,53	59,99	85,22	59,45	0,63	1,69	2,69	17,12	62,83	9,75	1,28	NA	18,97	8,4	62,67	1,69	4,1	0,94	0,04	0,69	1,23	202,81
1261	-194,59	86,44	-76,06	0,07	0,08	0,31	142,28	5,01	457,51	104,55	3,25	-1,44	-0,44	-159,02	325,13	-53,56	NA	-1405	0	13,9	-40,33	-101,66	31,97	-32,23	0,24	0,25	0,25	115,38	1,59	459,98	0	4,03	-1,27	-0,31	-56,04	418,01	-25,22	NA	NA	0	14,46	-78,97	1,43	1,8	2,18	2,03	2,65	4,53	555,33
1262	14,74	16,31	2,22	9,09	9,19	10,79	54,87	0,5	4,98	8,09	0,09	0,1	1,11	77,07	9,6	160,6	NA	NA	0	9,4	72,13	-61,49	-68,51	-11,47	7,72	7,92	12,29	67,89	1,03	5,38	23,86	0,08	0,09	1,11	59,55	10,26	-767,05	NA	NA	0	22,57	174,15	11,92	14,24	2,27	7,83	7,83	14	69,5
1263	2,27	12,58	0,66	0,14	0,78	1,09	106,09	43,45	82,58	25,73	0,82	4,53	5,53	46,25	81,93	6,25	1,47	NA	0	12,82	84,34	-1,05	-6,64	-0,34	0,1	0,61	0,99	118,74	43,56	95,42	36,65	0,84	5,31	6,31	40,23	84,15	0,99	0,88	NA	0	13,47	94,74	-2	-11,11	-0,58	0,07	0,57	0,99	104,84
1264	7,11	9,66	1,68	2,56	4,05	4,05	86,01	31,16	20,97	NA	0,26	0,36	1,36	60,01	26,47	64,33	NA	12045	0	12,5	66,89	-4,01	-13,41	-0,98	0,37	1,09	1,46	88,93	43,8	60,08	22,03	0,7	2,35	3,35	56,62	70,13	-5,71	NA	NA	0	14,81	97,73	5,04	12,99	1,02	0,41	0,93	1,7	74,12
1265	25,53	28,5	31,23	0,72	3,93	8,77	445,33	109,61	35,62	212,71	0,1	0,12	1,12	31,99	10,41	277,65	6,58	16351,83	1,75	7,9	34,02	10,4	11,4	12,73	1,4	5,22	10,94	445,32	94,95	35,78	207,25	0,09	0,1	1,1	16,32	8,71	153,37	8,27	17251,5	0	7,23	32,72	7,05	7,54	9,5	2,13	8,95	15,62	491,65
1266	-5,71	-5,92	NA	NA	NA	NA	NA	NA	NA	NA	0,04	0,04	1,04	-5,71	3,58	-159,5	NA	NA	0	NA	0	-297,01	-346,17	NA	NA	NA	NA	NA	NA	NA	NA	0,14	0,17	1,17	-297,01	14,2	-2091,32	NA	NA	0	NA	0	31,49	71,84	17,02	0,71	1,6	1,6	197,24
1267	3,3	8,53	9,32	5,36	5,36	5,36	1026,63	NA	189,58	NA	0,19	0,48	2,58	12,26	61,24	17,68	NA	NA	0	25,26	42,04	56,23	68,57	12,93	5,58	5,58	5,58	83,71	NA	14,83	NA	0,18	0,22	1,22	96,69	18	312,42	NA	NA	0	9,3	36,35	46,32	58,4	16,56	2,61	4,84	4,84	130,51
1268	18	87,26	6,28	0,38	0,72	1,11	127,04	30,93	91,73	35,93	0,79	3,85	4,85	28,92	79,37	25	1,98	NA	0	3,81	31,13	5,45	18,29	1,65	0,31	0,77	1,26	110,52	33,59	72,28	36,02	0,7	2,36	3,36	22,14	70,21	17,68	2,56	NA	0	5,07	50,54	-4,32	-19,21	-1,44	0,37	0,94	1,2	121,94
1269	3,25	3,35	0,91	5,72	12,79	12,79	101,69	0	2,82	0	0,03	0,03	1,03	3,25	2,8	116,23	1,54	NA	0	0	0	2,58	2,64	1,09	NA	NA	NA	153,55	0	0	0	0,02	0,02	1,02	2,58	2,26	1022,89	2,43	NA	0	0	0	-8,11	-8,26	-5,75	38,75	43,23	43,23	258,82
1270	-3,07	-3,56	-1,57	0,54	0,54	3,75	186,71	NA	25,64	83,43	0,14	0,16	1,16	38,5	13,95	18,09	1,8	2740	0	21,32	86,57	-49	-66,64	-19,78	0,41	0,41	1,51	146,98	0	38,35	42,61	0,26	0,36	1,36	3,79	26,48	-154,97	1,22	NA	0	21,32	309,81	7,68	7,98	2,71	9,42	9,42	9,42	128,72
1271	19,69	83,74	9,42	1,48	1,72	3,85	174,06	10,56	44,67	96,64	0,76	3,25	4,25	24,22	76,49	25,74	NA	26613	0	2,17	15,44	21,25	81,11	7,83	0,17	0,36	2,2	134,19	8,87	47,16	88,13	0,74	2,82	3,82	27,6	73,81	38,29	3,06	34652	0	2,34	15,28	11,51	34,13	5,01	0,47	0,65	1,76	158,68
1272	5,79	27,36	0,86	0,05	1,27	1,28	53,99	51,08	41,78	0,22	0,78	3,7	4,73	5,79	78,84	7,4	NA	NA	0	0	0	34,38	98,65	8,28	0,71	1,17	1,42	87,63	25,76	56,35	14,41	0,65	1,87	2,87	34,38	65,15	56,49	4,95	NA	0	0	0	37,48	44,31	7,07	3,52	6,04	6,04	68,87
1273	-0,73	-935,34	-55288,89	0,63	5,31	5,31	27642443,11	12721080	2717400	0	1	1283,71	1284,71	-0,73	99,92	-0,73	1,91	NA	73,16	0	0	0,6	88,49	1,29	0,1	0,54	0,71	784,96	108,83	250,15	44,25	0,99	147,28	148,31	3,99	99,33	2,85	0,88	NA	63,59	7,32	37,25	1,11	60,06	0,77	0,05	0,42	0,6	254,45
1274	-18,35	-23,48	NA	8,01	8,03	8,03	NA	NA	NA	NA	0,22	0,28	1,28	-18,35	21,82	-84,09	NA	NA	0	NA	0	7,12	8,19	NA	7,64	7,64	7,64	NA	NA	NA	NA	0,13	0,15	1,15	7,12	13,08	54,41	NA	NA	0	NA	0	-3,14	-3,14	NA	NA	NA	NA	NA
1275	8,7	34,56	3,89	0,04	0,15	0,15	162,73	12,17	34,67	NA	0,75	2,97	3,97	67,32	74,81	32,93	0,29	NA	51	26,21	82,03	0,92	6,14	0,36	0,29	0,41	0,41	143,17	9,61	52,17	0	0,85	5,68	6,68	58,43	85,02	20,96	0,56	NA	16,95	22,62	67,86	2,39	10,97	1,03	0,34	0,4	0,4	156,83
1276	2,67	120,78	4,8	0,06	0,09	1,02	653,94	15,76	632,39	601,42	0,98	44,19	45,19	4,33	97,79	2,73	NA	155514	0	2,98	15,91	-3,23	225,35	-7,25	0,12	0,14	0,99	815,92	21,7	818,46	699,44	1,01	-70,67	-69,67	-2,2	101,44	-3,19	NA	144474	0	2,33	13,19	5,01	166,18	9,73	0,2	0,25	1,03	709,14
1277	0,49	1,07	0,19	0,03	0,14	1,38	141,01	7,97	65,8	96,38	0,55	1,21	2,21	50,76	54,71	45,53	1,85	NA	7,53	19,47	65,54	-0,04	-0,12	-0,02	-0,4	-0,18	1,43	176,14	10,46	46,74	76,3	0,63	1,71	2,71	20,7	63,16	22,34	1,19	NA	0	10,04	55,88	-17,3	-66,56	-8,52	-0,19	-0,01	0,96	179,79
1278	-137,12	-156,42	NA	11,26	12,26	12,26	NA	NA	NA	NA	0,12	0,14	1,14	-137,12	12,34	-927,71	NA	NA	0	NA	0	-204,45	-442,69	-256,26	1,52	1,64	1,64	456,24	30,09	242,84	0	0,54	1,17	2,17	-204,45	53,82	-379,89	NA	NA	0	0	0	-8,08	-11,21	-1,52	2,03	3,17	3,17	68,79
1279	0,39	9,12	0,16	0,02	0,84	2,09	144,62	53,08	64,48	81,26	0,96	22,22	23,22	24,15	95,69	4,47	10,21	16932,5	0	9,44	81,84	5,13	54,78	2,17	0,12	1,12	3,07	153,88	47,41	47,42	93,71	0,91	9,67	10,67	29,93	90,63	7,41	18,55	21120,25	0	10,48	69,6	-7,23	-129,43	-2,44	0,18	2,65	7,78	123,16
1280	-2,07	-2,69	NA	NA	NA	NA	NA	NA	NA	NA	0,23	0,3	1,3	-2,07	22,92	-9,04	NA	NA	0	NA	NA	-0,59	-0,77	NA	NA	NA	NA	NA	NA	NA	NA	0,23	0,3	1,3	-0,59	23,05	-2,57	NA	NA	0	NA	NA	-51,66	-104,08	-50,15	4,99	4,99	4,99	354,29
1281	22,5	60,22	6,54	0,16	0,58	1,61	105,76	27,5	65,13	67,77	0,63	1,68	2,68	49,93	62,64	35,92	NA	13028	0	7,97	44,95	0,34	1,36	0,11	0,69	0,98	1,34	116,08	25,15	85,81	31,18	0,75	3	4	24,88	74,99	0,45	NA	NA	0	7,82	77,88	-3,8	771,28	-2,64	0,24	0,77	0,98	254
1282	-1,53	-4,45	-7,65	0,16	0,38	0,38	1822,1	64,13	291,94	0	0,66	1,91	2,91	-0,56	65,66	23,38	0,9	NA	0	4,83	5,28	2,32	5,95	9,34	0,9	1,45	1,45	1467,65	65,64	118,88	NA	0,61	1,57	2,57	2,8	61,06	33,64	1,04	NA	0	1,96	2,09	2,07	6,24	10,41	6,31	7,2	7,2	1839,59
1283	-7,32	13,01	-10,42	0,01	0,01	0,59	518,17	2,2	784,71	463,18	1,56	-2,78	-1,78	11,89	156,3	-1,84	-6,3	7960,83	0	27,34	114,27	-15,61	18,88	-23,05	0	0,01	0,58	537,52	7,13	863,02	501,09	1,83	-2,21	-1,21	4,34	182,68	-5,81	-12,15	4162	0	29,47	190,6	0,31	-0,39	0,55	0	0,01	0,54	652,01
1284	11,1	63,28	3,28	0,09	1,07	1,07	107,44	85,71	87,63	0	0,82	4,7	5,7	11,26	82,46	14,2	1,51	NA	0	0,05	1,19	10,42	47,36	7,3	0,4	1,19	1,19	255,01	154,68	196,73	0	0,78	3,55	4,55	10,53	78	13,87	3,03	NA	0	0,08	0,81	11,27	40,74	5,66	0,34	1,31	1,31	183,38
1285	11,55	18,12	5,11	0,95	2,45	3,19	161,02	58,33	40,56	30,33	0,36	0,56	1,57	22,28	36,22	58,43	4,12	NA	0	4,75	28,44	4,12	6,33	2,16	0,56	2,46	3,12	190,97	97,77	54,78	36,71	0,34	0,53	1,54	17,39	34,92	40	7,96	NA	0	6,96	43,48	-81,79	-87,11	-31,12	3,26	5,64	18,92	138,89
1286	4,97	5,24	19,15	19,47	19,47	19,47	1402,85	NA	71,26	NA	0,05	0,05	1,05	20,5	5,14	96,72	NA	NA	0	59,87	68,33	-1,68	-1,68	-4,15	332,13	416,5	416,5	899,41	180,2	2,14	NA	0	0	1	-1,68	0,24	-700	NA	NA	0	0	0	6,54	6,64	54	30,21	64,58	64,58	3013,75
1287	-185,22	88,83	-61,42	0,02	0,06	0,15	120,71	15,57	368,29	33,14	3,08	-1,48	-0,48	-185,22	308,5	-52	-4,56	NA	0	0	0	18,14	-26,69	6,36	0,05	0,45	0,54	127,54	83,2	211,15	18,9	1,68	-2,47	-1,47	18,14	167,98	16,9	-7,85	NA	0	0	0	46,52	-94,92	11,37	1,62	3,68	3,68	89,22
1288	13,82	81,51	13,86	1,42	2	2	365,12	71,35	122,47	NA	0,48	2,81	5,9	13,82	83,05	42,03	0,57	NA	0	0	0	13,42	85,97	11,74	1,4	1,88	1,88	318,23	57,76	119,67	NA	0,51	3,28	6,4	13,42	84,39	36,91	0,61	NA	0	0	0	23,31	88,25	12,47	2,41	3,57	3,57	195,23
1289	8,05	9,69	4,64	2,25	6,43	6,43	209,9	134,98	32,27	0	0,17	0,2	1,2	65,9	16,93	47,55	NA	NA	0	33,36	83,73	11,81	15,44	9,92	0,91	4,26	4,26	305,59	237,06	70,78	0	0,23	0,31	1,31	64,49	23,49	50,29	NA	NA	0	44,22	75,6	8,88	12,84	14,1	1,1	3,25	3,25	579,47
1290	0,76	4,14	0,34	0,03	0,12	0,66	164,93	11,68	122,67	66,61	0,81	4,43	5,44	6,16	81,62	16,32	0,49	23278	0	2,45	25,47	0,38	2,05	0,19	0,02	0,14	0,63	182,82	-0,17	145,37	73,18	0,81	4,34	5,36	6,62	81,35	17,16	0,39	NA	0	3,13	28,08	0,44	2,27	0,25	0,01	0,1	0,66	203,31
1291	-1,13	-2,62	-0,39	0,08	0,26	1,74	124,11	7,98	17,48	64,19	0,57	1,31	2,31	31,13	56,7	5,85	1,13	NA	20,73	11	81,51	0,14	0,35	0,04	0,08	0,33	1,34	108,2	13,16	28,26	53,02	0,6	1,48	2,48	34,37	59,67	5,57	1,17	NA	22,18	10,18	80,52	8,05	16,1	2,91	0,04	0,32	1,51	131,7
1292	4,74	58,44	6,24	0,07	0,11	0,42	479,39	16,75	345,11	107	0,92	11,33	12,33	6,59	91,89	7,49	0,39	NA	19,04	2,44	18,65	1,62	15,65	1,37	0,51	0,82	2,87	308,17	7,44	23,97	49,92	0,9	8,64	9,64	4,42	89,63	7,8	1,2	NA	18,41	2,37	24,63	4,71	32,15	3,26	0,29	0,6	3,81	252,55
1293	-35,02	536,66	-23,89	0,06	0,97	0,97	248,25	209,28	229,36	NA	1,06	-16,3	-15,32	15,98	106,53	-30,09	-0,7	4094	0	34,78	211,16	-20	66,43	-8,41	0,06	0,97	0,97	152,94	121,11	133,18	NA	1,3	-4,32	-3,32	55,72	130,11	-2,8	0,23	6133,17	0	31,82	135,08	-32,75	63,8	-12,14	0,12	0,87	0,87	135,36
1294	4,88	9,21	3,44	1,54	1,6	2,76	256,22	4,39	69,94	82,29	0,47	0,89	1,89	35,96	47,01	21,53	3,79	NA	0	21,88	106,79	2,7	4,86	2,11	1,64	1,72	2,94	285,28	6,19	78,68	97,29	0,44	0,8	1,8	34,62	44,5	14,98	4,5	NA	0	25,02	123,45	7,69	16,76	7,42	1,4	1,47	2,93	352,16
1295	-23,76	34,24	-12,99	0,22	0,25	0,25	198,97	7,07	244,3	NA	1,69	-2,44	-1,44	-4,08	169,39	6,39	-0,35	12559	0	10,75	56	-4	4,95	-1,46	0,39	0,41	0,41	132,39	4,26	196,2	0	1,81	-2,24	-1,24	16,82	180,86	18,97	-1,3	19335	0	7,57	34,76	8,44	-14,09	3,33	0,63	0,65	0,65	143,86
1296	13,66	45,3	6,39	0,08	1,24	1,43	170,21	136,61	117,56	22,03	0,7	2,31	3,31	38,12	69,83	19,57	NA	NA	0	11,44	54,84	10,59	28,67	3,95	0,62	1,26	1,58	135,84	42,83	84,72	27,45	0,63	1,71	2,71	29,32	63,06	16,8	NA	NA	0	6,99	48,52	-5,94	-22,49	-1,84	0,6	1,05	1,34	112,76
1297	0	0	NA	NA	NA	NA	NA	NA	NA	NA	NA	NA	1	0	0	NA	NA	NA	0	NA	NA	0	0	NA	NA	NA	NA	NA	NA	NA	NA	NA	NA	1	0	0	NA	NA	NA	0	NA	NA	0	0	NA	NA	NA	NA	NA
1298	0,13	0,13	0,57	6,45	6,45	6,45	1568,83	NA	17,3	NA	0,01	0,01	1,01	4,23	1,14	590,82	1,07	NA	0	17,64	33,9	0,53	0,53	2,28	41,74	43,64	43,64	1576,5	9,62	5,06	0	0	0	1	2,94	0,36	2375	1,16	NA	0	10,44	18,8	0,25	0,25	1,77	54,7	57,1	57,1	2548,59
1299	1,98	5,4	1,05	0,34	0,99	1,84	193,43	30,95	102,64	88,8	0,54	1,48	2,73	26,48	63,35	4,24	38,69	NA	0	13,02	86,94	-1,16	-3,61	-0,72	0,25	0,94	1,84	225,58	32,8	113,69	103,39	0,57	1,76	3,1	21,28	67,75	1,3	6,99	NA	0	13,91	94,03	-2,47	-7,69	-1,53	0,35	0,94	1,62	226,87
1300	40,03	88	13,33	0,06	0,09	1,46	121,22	1,84	65,35	91,16	0,55	1,2	2,2	40,97	54,51	85,76	2,26	NA	0	0,31	1,59	12,8	33,35	8,26	0,04	0,06	1,46	234,83	3,25	142,98	202,92	0,62	1,6	2,6	25,24	61,61	28,26	3,83	NA	0	8,02	37,41	2,08	5,84	1,59	0,03	0,1	1,27	278,53
1301	7,73	28,95	7,2	0,31	0,47	1,02	339,11	17,19	61,36	61,71	0,73	2,74	3,74	17,26	73,29	16,85	1,02	NA	53,66	8,87	37,31	3,31	13,42	3,5	0,02	0,22	1,43	384,84	25,24	94,69	158,61	0,75	3,05	4,05	14,46	75,32	9,91	1,28	NA	48,57	11,78	50,92	2,99	10,31	3,02	0,08	0,3	1,6	368,42
1302	2,12	38,58	2,75	0,1	0,76	0,81	471,2	244,41	368,23	16,81	0,94	17,17	18,17	19,01	94,5	8,43	0,57	NA	0	21,86	70,87	-0,38	-11,26	-0,54	0,04	0,67	0,75	508,53	247,54	392,25	34,43	0,97	28,41	29,41	18,04	96,6	6,95	0,52	NA	0	25,73	65,9	0,07	2,29	0,08	0,12	0,79	0,79	412,44
1303	19,35	54,22	11,21	0,4	0,83	0,89	210,81	57,22	132,58	7,26	0,64	1,8	2,8	52,13	64,31	57,1	0,88	NA	0	18,98	95,73	46,43	55,95	25,58	1,88	3,42	4,19	200,56	50,25	32,64	25,43	0,17	0,21	1,21	81,03	17,02	344,07	2,83	NA	0	19,06	89,35	-4,78	-6,49	-2,22	0,3	1,67	3,34	169,52
1304	0	0	NA	NA	NA	NA	NA	NA	NA	NA	NA	NA	1	0	0	NA	NA	NA	0	NA	NA	-5,46	-9,21	-6,24	0,66	0,67	1,96	416,08	0,61	167,43	219,78	0,41	0,69	1,69	-5,46	40,69	2,56	3,04	NA	0	0	0	-671,48	377,45	NA	0,37	0,37	0,37	NA
1305	-3,12	-4,07	-5,2	0,07	0,58	2,24	606,55	25,49	37,98	85,84	0,23	0,3	1,3	4,29	23,31	8,28	1,13	NA	2,15	12,35	67,11	-1,79	-2,37	-2,71	0,05	0,6	3,23	550,65	21,12	28,1	102,49	0,24	0,32	1,32	5,73	24,32	15,63	1,2	NA	4,92	11,38	56,55	-0,49	-0,66	-0,75	0,06	0,47	2,11	555,92
1306	16,02	53,84	11,98	0,56	0,86	1,25	272,31	56,3	189,05	74,81	0,7	2,36	3,36	19,27	70,25	27,19	2,42	NA	0	2,44	12,32	-0,99	-2,32	-0,93	0,57	0,7	1,49	342,23	26,56	190,17	151,77	0,57	1,33	2,33	5,31	57,15	7,26	2,85	NA	0	5,93	55,09	13,35	26,08	17,56	0,57	0,95	1,74	480,16
1307	0,36	1,2	0,75	0,16	0,83	3,36	768,03	72,39	108,73	279,34	0,54	1,81	3,36	8,5	70,22	17,36	1,34	10878,62	4,47	17,17	49,57	0,48	2,07	1,31	0,13	2,51	6,11	1006,98	231,34	97,5	356,16	0,52	2,26	4,36	6,54	77,07	16	1,62	8945,79	2,89	16,78	55,32	0,3	1,38	0,67	0,64	4,35	9,08	801,75
1308	13,31	21,88	20,51	0,75	0,94	0,95	560,99	26,05	152,43	1,99	0,39	0,64	1,64	18,72	39,17	53,42	0,98	NA	11,35	8,33	81,16	-19,73	-33,23	-38,68	0,12	0,33	0,39	713,66	39,72	222,69	13,27	0,4	0,67	1,68	-12,52	40,64	-23,47	0,78	NA	8,2	14,14	-407,11	7,24	10,32	9,01	0,21	0,42	0,45	453,96
1309	28,63	33,33	20,48	6,59	7,14	7,14	260,35	20,11	35,93	0	0,14	0,16	1,16	31,88	14,09	203,18	NA	NA	0	2,32	8,31	16,47	19,89	15,11	5,15	5,79	5,79	333,9	35,91	56,46	0	0,17	0,21	1,21	19,03	17,23	95,59	NA	NA	0	2,35	11,07	14,75	15,86	14,36	14,21	14,53	14,53	355,38
1310	17,33	30,04	4,08	0,84	2,13	2,2	85,64	42,84	34,37	2,34	0,42	0,73	1,73	40,18	42,32	56,53	5,57	9716,25	0	5,38	40,95	5,42	7,57	1,18	0,88	3,38	3,62	79,51	47	20,01	4,8	0,28	0,4	1,4	35,06	28,43	35,73	9,61	NA	0	6,48	60,54	2,26	4,99	0,66	0,44	1,62	1,68	106,81
1311	-167,54	39,75	-29,64	0,08	0,09	0,14	64,41	1,7	332,18	18,17	5,21	-1,24	-0,24	138,39	521,48	-32,13	-15,36	NA	0	54,13	242,78	17,73	-112,12	2,58	0,22	0,22	0,64	53,02	0,06	60,73	25,43	1,16	-7,32	-6,32	275,42	115,82	15,31	-0,6	NA	0	37,54	139,58	48,05	122,23	8,85	1,36	1,4	1,58	67,25
1312	-0,37	-12,34	-0,61	0,81	1,81	2,18	434,65	274,25	275,26	102,12	0,97	32,72	33,72	9,11	97,03	-0,38	NA	5959,67	0	15,9	85,91	-14,4	119,26	-7,84	0,89	1,48	2,07	198,21	54,9	92,95	56,2	1,12	-9,28	-8,28	9,89	112,07	-12,86	-11,85	7280,25	0	13,22	172,39	-9,61	55,6	-6,09	0,35	0,74	0,99	231,22
1313	-3004,83	113,87	-200,76	0,03	0,04	0,04	24,32	1,86	658,71	NA	27,39	-1,04	-0,04	-2675,04	2738,74	-109,72	NA	NA	0	22,03	-12,57	-272,31	23,83	-59,89	0,08	0,08	0,08	80,06	NA	983,79	NA	12,42	-1,09	-0,09	-174,99	1242,47	-21,92	NA	NA	0	21,4	-61,56	-52,25	105,77	-12,47	0,23	0,28	0,66	87,08
1314	-14,78	1348,05	-42,5	0,19	0,22	0,22	1046,92	1,99	700,4	NA	0,95	-86,48	-91,23	-13,19	101,1	17,67	0,21	NA	0	4,56	5,32	-29,79	96,74	-32,88	0,05	0,21	0,22	401,66	0,7	484,18	2,86	1,25	-4,06	-3,25	32,32	130,8	-10,9	-0,43	NA	0	68,54	98,75	-11,08	22,88	-13,82	0,02	0,11	0,11	455,16
1315	0	NA	NA	0,07	0,48	0,67	134,78	54,78	132,74	25,59	1	NA	NA	20,39	100	4,84	0	22145	0	7,55	61,09	0	NA	0	0,01	0,47	0,67	129,01	58,13	126,41	25,19	1	NA	NA	23,21	100	5,67	0	NA	0	8,23	85,25	-0,2	-16,09	-0,09	0,03	0,58	0,72	174,19
1316	53,53	56,77	15,98	17,51	17,51	17,51	108,65	0	6,14	0	0,06	0,06	1,06	53,53	5,71	937,42	NA	NA	0	0	0	32,18	45,47	12,4	3,42	3,42	3,42	140,27	0,22	40,55	NA	0,29	0,41	1,41	32,18	29,23	110,07	NA	NA	0	0	0	38,71	41,07	20,88	12,59	17,38	17,38	196,86
1317	10,84	21,33	13,65	1,77	1,77	1,77	458,29	0	222,82	0	0,49	0,97	1,97	10,84	49,16	48,03	3,98	NA	0	0	0	0,37	0,71	0,43	1,11	1,09	1,09	427,3	-2,66	205,59	NA	0,49	0,95	1,95	0,37	48,65	46,54	1,13	NA	0	0	0	6,02	11,11	7,26	1,55	1,6	1,6	439,7
1318	0	0	NA	NA	NA	NA	NA	NA	NA	NA	0	0	1	0	0	NA	NA	NA	0	NA	NA	0	0	NA	NA	NA	NA	NA	NA	NA	NA	NA	NA	1	0	0	NA	NA	NA	0	NA	NA	0	0	NA	NA	NA	NA	NA
1319	0,77	1,52	0,71	0,53	0,95	0,99	336,99	49,64	117,49	4,28	0,49	0,98	1,98	38,68	49,41	12,32	0,95	NA	0	35,1	83,03	-18,05	-34,83	-28,04	0,01	0,04	0,07	565,41	6,93	265,42	7,96	0,48	0,93	1,93	-3,95	48,17	-22,22	0,54	NA	0	21,91	452,3	-10,13	-24,17	-49,66	0,05	0,11	0,18	1789,5
1320	39,89	48,2	7,15	1,81	5,8	5,8	53,08	44,38	11,13	0	0,17	0,21	1,21	39,89	17,24	231,44	NA	NA	0	0	0	28,48	34,1	12,53	5,01	6,07	6,07	160,17	27,72	26,1	NA	0,16	0,2	1,2	28,48	16,47	172,9	NA	NA	0	0	0	3,44	3,71	1,73	7,55	10,27	10,27	183,43
1321	7,34	22,52	5,71	0,12	1,47	1,48	111,23	254,54	188,58	2,44	0,67	2,07	3,07	15,48	67,38	10,9	NA	NA	0	6,33	100,5	5,21	10,15	1,75	0,3	1,79	1,83	122,64	88,12	58,93	2,41	0,49	0,95	1,95	25,41	48,7	16,87	4,96	NA	0	6,81	60,32	-5,34	-6,09	-3,65	1,65	4,42	4,81	249,89
1322	0,48	0,56	9,23	6,72	6,84	7,13	7063,06	120,29	977,21	290,71	0,14	0,17	1,17	0,48	14,34	3,32	NA	NA	0	0	0	0,73	0,82	56,25	9,16	9,31	9,65	28109,9	432	2874,6	986,41	0,11	0,12	1,12	0,73	10,7	6,81	NA	NA	0	0	0	1,02	1,06	64,21	25,52	25,59	26	23048,05
1323	9,62	13,96	4,31	1,6	3,41	3,41	163,12	89,89	49,6	0	0,31	0,45	1,45	39,72	31,08	47,92	-13,13	5477	0	13,49	61,27	38,58	52,06	12,51	3,06	3,98	3,98	118,01	27,7	29,98	NA	0,26	0,35	1,35	56,89	25,9	148,92	-27,34	NA	0	5,94	25,75	18,97	52,59	14,79	0,16	0,73	0,76	284,52
1324	2,01	12,16	0,77	0,02	0,72	1,1	138,8	39,19	60,17	24,36	0,78	4,75	6,06	60,45	83,5	12,05	0,77	NA	2,21	22,29	81,57	8,54	59,74	2,77	0,19	0,85	0,97	118,03	41,12	65,48	7,86	0,8	5,57	7	95,51	85,71	22,74	0,73	NA	0	28,2	73,53	1,06	6,74	0,42	0,01	0,85	1,01	145,4
1325	-2,75	-43,54	-4,92	0,02	0,03	0,14	651,93	6	550,73	60,47	0,85	13,53	15,84	1,33	93,69	-0,43	0,07	6035,33	0	7,3	90,42	-4,14	38037,31	-11,15	0,02	0,02	0,08	981,36	0,12	887,66	57,13	0,91	-8411,25	-9196,93	-1,1	100,01	0,98	0	1591,67	0	8,17	391,18	-0,13	-9,81	-0,41	0,01	0,02	0,13	1119,94
1326	6,09	24,13	4,73	0,29	0,53	0,86	282,68	43,99	210,12	70,02	0,75	2,96	3,96	7,14	74,76	8,21	0,73	NA	0	0,82	12,04	4,93	18,12	4,27	0,16	0,59	0,96	315,1	76,57	196,02	74,07	0,73	2,67	3,67	9,41	72,78	6,81	0,7	NA	0	3,88	42,18	2,64	8,59	2,37	0,3	0,57	0,86	327,72
1327	12,97	29,15	3,54	0,06	1,14	1,51	99,31	58,51	52,28	20,7	0,56	1,25	2,25	25,08	55,5	30,57	2,78	14267,41	2,23	3,3	36,77	15,27	23,74	4,4	0,1	1,4	2,27	104,85	48,35	34,4	32,66	0,36	0,56	1,56	28,83	35,69	57,66	3,45	13092,42	2,49	3,91	36,42	14,94	25,38	6,79	0,09	1,66	1,93	165,95
1328	1,45	3,18	1,51	0,25	0,44	1,85	379,65	37,05	92,56	273,48	0,54	1,2	2,2	11,22	54,56	6,39	9,39	NA	26,62	10,2	59,13	-1,13	-3,34	-1,51	0,27	0,52	1,69	487,1	68,69	166,42	315,47	0,66	1,95	2,95	7,04	66,13	0,65	6,26	NA	23,51	10,94	72,96	1,74	5,28	1,87	0,2	0,37	1,67	392,19
1329	5,9	-161,68	10,83	0,01	0,04	0,95	667,65	16,29	684,11	630,97	1,04	-28,38	-27,39	13,75	103,65	5,98	-2,52	8239,92	0	14,39	47,79	-6,74	62,1	-12,04	0,01	0,03	0,89	650,49	14,05	679,41	621,34	1,11	-10,22	-9,22	1,27	110,85	-5,79	-8,33	NA	5,18	14,31	199,85	4,51	-75,14	6,76	0	0,02	0,93	547,15
1330	3,49	-37,42	1,03	0,25	0,68	0,89	107,55	47,04	107,61	22,56	1,09	-11,72	-10,72	29,07	109,33	5,28	-0,98	NA	0	7,56	81,4	6,99	-164,59	1,44	0,11	0,62	0,88	75,07	39,06	76,61	19,65	1,04	-24,53	-23,53	39,62	104,25	8,6	-0,47	NA	0	6,73	82,37	5,49	343,99	1,4	0,08	0,71	0,94	92,92
1331	18,42	124,06	8,47	0,99	1,08	1,08	167,35	11,57	139,3	0	0,85	5,74	6,74	54,84	85,16	25,82	1,58	NA	0	16,75	54,85	-8,83	-208,79	-3,46	0,74	0,92	0,92	142,67	24,58	133,45	0	0,96	22,66	23,66	49,01	95,77	-8,22	0,34	NA	0	22,67	116,3	4,35	49,64	1,61	0,85	0,99	0,99	134,68
1332	75,46	90,08	25,67	2,84	8,57	11,11	123,82	56,11	9,79	25,21	0,16	0,19	1,19	100,46	16,23	488,01	7,5	108031	0	8,5	20,33	24,72	25,08	13,28	27,14	79,04	86,83	195,57	115,61	2,23	17,6	0,01	0,01	1,01	37,16	1,44	1967,07	NA	46741	0	6,69	26,54	49,14	45,14	23,13	7,56	11,73	12,11	171,79
1333	-8,82	-19,82	-15,17	0,13	0,49	0,49	235,72	124,12	343,75	1,34	0,55	1,25	2,25	-8,82	55,5	10,28	0,61	NA	0	0	0	-49,05	-344,99	-33,14	0,14	0,14	0,2	245,93	0	208,65	13,38	0,86	6,03	7,03	-49,05	85,78	-33,12	0,17	NA	0	0	0	-6265,71	174,74	-45,23	-0,03	0,03	0,03	2,63
1334	-11,43	-53,12	-1,69	0,6	1,27	1,27	53,87	28,08	41,81	NA	0,78	3,65	4,65	-11,43	78,48	-14,57	NA	NA	0	0	0	2,86	11,56	1,08	0,66	1,33	1,33	137,01	67,9	101,95	NA	0,75	3,04	4,04	2,86	75,24	3,81	NA	NA	0	0	0	7,61	45,22	2,07	0,92	1	1,2	99,34
1335	3,12	4,55	14,85	1,92	4,49	4,49	1732,54	233,14	90,84	NA	0,31	0,46	1,46	5,05	31,4	34,75	1,24	NA	0	9,17	12,18	0,04	0,05	0,08	113,05	159,72	159,72	758,54	83,23	1,78	0	0,23	0,29	1,29	0,04	22,56	32,11	1,61	NA	0	0	0	1,07	3,19	11,52	0,17	0,2	0,2	3913,36
1336	15,77	20,04	7,18	1,7	3,07	3,07	165,7	47,77	34,92	0	0,21	0,27	1,27	15,77	21,31	128	2,28	NA	0	0	0	12,5	14,67	14,95	3,93	5,33	5,33	435,19	89,15	63,5	0	0,15	0,17	1,17	12,5	14,75	156,84	4,01	NA	0	0	0	7,7	12,08	14,87	0,3	0,77	0,77	705,05
1337	9,28	96,92	2,76	0,2	0,21	0,98	108,27	0,47	94,92	74,16	0,9	9,44	10,44	46,2	90,42	12,21	0,77	NA	0	10,98	67,91	3,01	36,56	1,29	0,17	0,19	0,96	156,08	3,09	139,38	108,42	0,92	11,15	12,15	29,84	91,77	4,73	0,63	22924,9	0	11,5	78,1	20,28	63,51	5,5	0,23	0,3	1,3	98,97
1338	11,68	82,28	4,91	0,08	0,54	0,57	153,17	57,38	124,73	4,47	0,86	6,04	7,04	48,97	85,81	14,61	0,27	NA	0	15,69	73,01	2,2	NA	1,16	0,08	0,28	0,73	192,11	30,97	158,8	73,53	0,87	NA	NA	23,76	86,79	4,93	0	NA	0	11,38	78,79	3,89	39,63	1,95	0,12	0,58	0,84	182,84
1339	21,35	28,75	7,74	0,76	0	0	131,89	58,61	29,78	0	0,26	0,35	1,35	80,73	25,72	128,58	5,42	NA	0	21,51	61,67	14,28	17,95	5,54	1,23	4,28	5,34	141,09	70,77	23,24	24,95	0,2	0,26	1,26	75,98	20,42	104,66	8,27	NA	0	23,92	70,17	7,44	9,09	2,81	1,39	5,29	7,09	137,99
1340	25,81	68,71	3,89	0,01	1,11	1,54	54,83	37,2	14,94	14,48	0,62	1,66	2,66	33,39	62,43	41,84	14,5	NA	34,5	1,14	18,62	15,45	65,13	4,62	0,01	1,11	1,26	108,75	80,68	48,83	12,61	0,76	3,21	4,21	20,81	76,27	20,42	13,94	NA	30,6	1,6	21,52	14,02	67,5	4,56	0	1,1	1,24	118,85
1341	16,47	29,37	6,87	0,66	1,15	1,56	151,87	32,01	65,42	26,97	0,44	0,78	1,78	26,54	43,92	46,83	1,76	NA	0	4,2	28,33	16,85	19,92	5,63	1,24	2,16	4,42	121,51	16,54	17,94	41,06	0,15	0,18	1,18	31,32	15,4	140,46	2,5	NA	0	4,83	35,29	14,29	17,31	6,05	0,81	2,22	4,42	154,55
1342	4,51	6,67	2,14	1,68	2	2,91	172,62	12,39	39,31	36,19	0,32	0,48	1,48	32,47	32,44	24,23	2,29	NA	0	13,26	102,31	2,65	3,93	1,29	1,4	1,73	2,56	177,25	14,89	44,71	37,75	0,33	0,48	1,48	31,54	32,63	18,66	2,12	NA	0	14,07	111,46	5,23	8,1	2,54	1,43	1,75	2,55	177,64
1343	8,46	15,85	5,37	0,83	1,12	2,14	230,82	31,28	106,4	110,31	0,47	0,87	1,87	40,6	46,61	19,22	NA	NA	0	20,38	72,72	20,44	29,4	11,21	1,03	1,55	3,3	199,63	30,91	59,72	105,8	0,3	0,44	1,44	45,32	30,46	67,1	NA	NA	0	13,64	47,27	16,28	43,05	11,9	0,31	0,75	1,69	266,87
1344	42,14	54,56	49,17	2,75	4,05	4,05	424,7	124,3	95,62	NA	0,23	0,29	1,29	42,14	22,77	232,13	10,16	NA	0	0	0	36,07	41,76	53,59	6,33	7,3	7,3	540,85	70,71	72,91	NA	0,14	0,16	1,16	36,07	13,63	298,1	221,78	NA	0	0	0	12,31	19,23	5,3	0,06	2,76	2,76	157,2
1345	52,52	250,84	35,19	0,04	0,36	0,36	243,89	60,73	187,43	NA	0,79	3,78	4,78	54	79,06	95,37	0,31	NA	0	0,99	1,86	23,91	73,84	32,56	0,06	0,46	0,46	495,74	129,27	328,84	0,46	0,68	2,09	3,09	23,91	67,62	52,27	0,48	NA	0	0	0	9,94	25,89	13,53	0,34	0,61	0,62	496,49
1346	18,26	39,41	27,79	0,01	0,09	0,11	553,99	20,78	248,77	7,92	0,54	1,16	2,16	23,49	53,67	48,5	0,5	NA	7,9	7,97	12,23	14,94	30,24	29,4	0,37	0,52	0,54	716,29	52,38	271,51	7,62	0,51	1,02	2,02	19,8	50,59	41,93	0,69	39224	11,94	9,56	14,35	19,03	31,42	37,92	0,04	0,46	0,49	727,4
1347	-0,2	-3,63	-0,42	0,23	0,68	0,75	531,58	268,7	602,56	46,62	0,95	17,23	18,23	-0,2	94,51	10,24	0,53	NA	0	0	0	-2	-71,89	-2,43	0,11	0,61	0,87	443,9	195,58	390,93	103,15	0,97	35,02	36,02	-1,3	97,22	11,3	0,51	NA	0	0,85	4,99	-10,77	164,86	-12,64	0,1	0,53	0,84	428,44
1348	3,31	32,45	1,37	0,36	0,55	0,84	150,54	22,41	117,68	35	0,9	8,8	9,8	20,87	89,8	8,12	0,32	NA	0	7,26	64,67	-0,06	-0,62	-0,03	1,98	3,61	6,27	193,99	34,3	21,03	56,63	0,9	8,63	9,63	20,65	89,62	4,2	0,34	NA	0	11,04	75,57	0,16	1,43	0,09	1,35	2,4	4,14	196,32
1349	12,92	79,6	19,82	0,68	1,18	1,18	558,16	230,58	461,77	NA	0,84	5,16	6,16	14,57	83,77	17,19	13,24	NA	0	2,53	9,62	30,08	69,71	16,35	0,35	1,74	1,74	197,9	153,73	110,17	NA	0,57	1,32	2,32	36,59	56,85	58,26	24,03	NA	0	3,54	12,26	19,53	36,2	23,61	1,4	2,2	2,2	441,17
1350	97,46	85,57	64,87	-5,01	-6,94	-6,95	242,27	64,47	-33,28	0,22	-0,14	-0,12	0,88	118,06	-13,89	-757,76	175,77	NA	0	13,71	16,21	98,67	83,15	61,91	-3,73	-5,19	-5,2	228,39	61,89	-42,15	0,14	-0,19	-0,16	0,84	123,42	-18,66	-532,66	NA	NA	0	15,53	19,28	NA	NA	52,31	NA	0	NA	NA
1351	4,97	5,09	236,75	0,67	35,36	35,36	17337,25	5672,78	379,85	0	0,02	0,02	1,02	4,97	2,42	260,24	4,5	NA	0	0	0	-0,47	-0,48	-29,99	0,9	38,51	38,51	23248,66	8708,76	350,22	0	0,02	0,02	1,02	-0,47	1,73	44,44	2,38	NA	0	0	0	-0,97	-0,99	-43,68	0,78	35,05	35,05	16498,48
1352	3,01	5,84	2,19	0,72	2,48	2,48	265,31	149,88	85,24	NA	0,49	0,94	1,94	6,48	48,55	46,8	2,66	NA	0	2,53	11,18	-667,7	354,92	-11,73	0,25	0,25	0,25	6,4	NA	6,05	NA	2,88	-1,53	-0,53	-667,7	288,13	-189,98	-3,12	NA	0	0	0	-125,11	25,05	-19,08	0,26	0,35	0,35	55,66
1353	35,16	56,38	25,65	0,06	0,15	0,15	265,47	9,12	98,79	NA	0,38	0,6	1,6	35,16	37,63	176,92	0,66	NA	0	0	0	67,82	74,5	29,46	1,07	1,07	1,07	158,12	NA	14,01	NA	0,09	0,1	1,1	67,82	8,96	1751,25	1,02	NA	0	0	0	35,13	34,65	20,48	-59,04	-56,43	-56,43	212,75
1354	22,46	65,13	7,14	0,43	0,72	1,32	115,77	21,58	74,75	45	0,65	1,9	2,9	50,36	65,51	41,64	2,47	NA	0	8,87	45,17	26,24	55,7	9,48	0,61	0,96	1,8	131,48	23,98	68,43	58,07	0,53	1,12	2,12	51,72	52,89	55,33	8,61	NA	0	9,2	41,1	29,13	35,21	9,68	1,76	3,03	5,61	121,28
1355	0,22	0,28	127,69	-1,54	-2,56	-3,1	209720,46	428,43	-420,89	228,65	0	0	1,28	0,75	21,76	-508,4	0,79	11042,67	0	302,98	33,2	0,78	1,17	45,48	-0,07	-0,07	-3,92	21130,08	0,97	-180,17	703,09	0,16	0,23	1,49	1,14	32,77	17,86	0,87	87907	0	20,98	11,11	0,01	0,01	0,19	3,7	112,91	120,83	7424,24
1356	25,95	119,23	10,84	0,7	1,39	1,39	152,05	75,17	107,8	0,13	0,78	3,59	4,59	69,92	78,23	33,17	NA	NA	0	18,37	55,06	15,05	40,29	3,26	0,67	1,88	1,88	78,75	50,03	41,42	0,05	0,63	1,68	2,68	73,6	62,65	24,02	NA	NA	0	12,67	74,15	29,35	60,43	11,86	0,26	2,09	2,09	147,51
1357	38,53	70,58	7,45	0,8	1,49	2,19	70,4	21,88	31,62	22,31	0,45	0,83	1,83	38,53	45,41	84,85	NA	NA	0	0	0	23,69	40,88	5,86	0,25	1,14	2,07	90,02	33,13	25,7	35,58	0,42	0,73	1,73	26,34	42,05	65,84	4,84	NA	13,18	0,65	6,93	18,79	29,69	6,18	0,92	1,55	2,28	119,94
1358	22,77	119,86	5,54	0,45	0,8	0,94	88,58	22,38	63,13	8,67	0,81	4,26	5,27	55,57	81,01	47,96	0,73	NA	0	7,98	41,69	5,48	32,4	1,65	0,06	0,95	1,02	109,82	75,82	78,82	6,72	0,82	4,86	5,92	26,46	83,1	6,66	1,03	16231,25	6,14	6,33	62,49	12,31	41,5	2,5	0,59	1,08	1,27	74,15
1359	-40,57	-3146,75	-6,22	0,33	0,6	1,11	55,78	11,04	41,08	21,38	0,74	57,75	77,57	-40,57	98,71	-54,49	NA	NA	0	0	0	-58,45	101,68	-9,28	0,03	0,37	0,65	57,79	26,23	78,54	22,93	1,37	-2,39	-1,74	-58,45	157,48	-42,53	NA	NA	0	0	0	7,69	-67,07	3,58	0,08	0,29	0,66	169,69
1360	63,74	76,85	54,74	0,12	5,78	5,86	312,61	298,48	52,77	4,21	0,17	0,21	1,21	63,74	17,07	373,44	NA	NA	0	0	0	30,09	76,9	54,82	0,32	1,62	1,64	663,25	520,2	399,3	7,76	0,61	1,56	2,56	30,09	60,87	49,43	NA	NA	0	0	0	21,24	41,23	44,93	0,85	2,04	2,06	771,99
1361	0,14	4,92	0,12	0	0,11	0,18	317,77	31,82	266,99	20,3	0,93	34	36,37	4,81	97,25	9,34	0,03	NA	8,47	4,09	30,82	-0,13	-5,37	-0,15	0	0,39	0,5	423,49	127,51	294,75	33,62	0,77	32,3	41,73	4,85	97,6	14,17	0,04	NA	6,95	5,8	58	-10,44	152,41	-10,45	0,01	0,21	0,4	365,31
1362	45,93	84,14	3,97	0,78	0,78	2,01	31,47	NA	13,32	16,66	0,45	0,83	1,83	111,42	45,41	111,96	4,25	NA	0	5,66	50,59	-0,69	45,05	-0,45	0,01	0,16	0,91	235,38	35,61	235,68	181,13	1,02	-66,24	-65,24	8,87	101,53	0,2	-0,21	NA	0	6,18	91,65	16,5	106,64	1,72	0,67	0,69	1,17	37,99
1363	-10,32	-149,8	-3,7	0,05	0,45	1,05	130,5	48,58	119,94	72,76	0,93	13,51	14,51	16,54	93,11	-9	2,94	NA	0	9,63	189,69	1,93	16	0,51	0,03	0,52	1,13	96,93	41,13	83,97	52,22	0,88	7,28	8,28	27,18	87,92	2,97	18,27	NA	0	6,72	91,82	6,09	31,36	1,78	0,05	0,49	1,26	106,58
1364	6,67	50,19	2,74	0,02	0,91	1,16	149,51	107,65	87,05	31,65	0,87	6,53	7,53	15,95	86,71	15,69	3,96	NA	23,25	3,81	34,16	0,28	1,48	0,13	0	0,84	1,14	167,55	78,54	102,26	38,08	0,81	4,2	5,2	3,14	80,77	6,72	1,72	NA	12,76	1,31	26,14	0,3	1,21	0,19	0,01	0,68	1,17	231,92
1365	1,79	53,35	0,55	0,08	0,82	1,04	111,55	78,37	105,63	23,78	0,97	28,86	29,86	17,14	96,65	1,85	NA	16663,4	0	4,71	82,26	4,26	72,45	0,88	0,01	0,82	1,08	75,02	55,71	68,93	17,99	0,94	16,02	17,02	23,01	94,12	4,52	NA	21635,2	0	3,87	74,67	0,59	21,16	0,14	0,05	0,71	1,05	87,99
1366	2,54	5,01	2,13	0,02	0,33	1,66	304,67	41,05	92,1	185,35	0,49	0,97	1,97	13,24	49,29	14,85	2,25	NA	15,17	8,96	50,6	1,3	3,29	0,89	0,01	0,13	1,22	248,74	14,76	112,13	158,39	0,61	1,54	2,54	12,66	60,65	7,92	1,77	NA	12,4	7,76	55,5	2,29	6,86	1,85	0	0,1	1,21	295,46
1367	-13,92	28,17	-16,99	0,02	0,17	0,26	444,43	69,7	454,02	40,59	1,49	-3,02	-2,02	37,42	149,41	-0,22	-0,08	NA	0	62,68	89,93	-4	9,1	-3,53	0,05	0,11	0,18	321,44	23,64	396,72	28,14	1,44	-3,28	-2,28	54,91	143,9	5,25	-0,36	NA	0	52,02	80,57	-5,72	12,04	-4,33	0,02	0,09	0,16	276,02
1368	4,61	66,51	2,83	0,02	0,5	0,7	223,77	83,13	162,38	36,98	0,93	13,44	14,44	18,31	93,08	7,4	0,46	NA	19,45	8,43	60,39	6,35	47,8	4,22	0,14	0,52	0,7	241,67	73,67	176,2	34,73	0,87	6,53	7,53	22,76	86,71	10,19	0,44	NA	12,38	10,89	57,25	3,32	19,38	2,69	0,27	0,5	0,67	295,79
1369	6,43	7,14	5,71	11,57	12,27	13,49	323,54	16,56	23,61	29,32	0,1	0,11	1,11	6,43	9,91	64,88	NA	NA	0	0	0	5,24	7,94	2,72	1,23	2,78	3,09	189,43	93,98	60,64	19,13	0,34	0,52	1,52	5,24	34,07	15,37	NA	NA	0	0	0	2,86	5,68	1,19	1,64	1,81	2,06	152,01
1370	0,51	7,75	0,35	0,67	1	1	252,88	27,18	75,37	0	0,37	5,64	15,3	11,68	93,46	1,37	NA	7799,5	6,71	7,77	79,95	2,05	12,09	0,46	0,77	0,91	0,91	81,84	6,56	43,65	0	0,83	4,88	5,88	19,11	83,01	13,8	1,61	16042	6,03	3,84	53,8	6,97	30,5	1,55	0,6	1,08	1,08	81,24
1371	-199,35	106,65	NA	2,21	2,25	2,25	NA	NA	NA	NA	2,87	-1,53	-0,53	-199,35	286,93	-69,48	NA	NA	0	NA	0	21,97	-62,49	NA	9,87	9,88	9,88	NA	NA	NA	NA	1,35	-3,84	-2,84	21,97	135,16	16,32	-17,46	NA	0	NA	0	0,42	-2,4	NA	9,83	14,17	14,17	NA
1372	12,31	45,47	3,22	0,01	0,29	1,15	95,36	0	64,95	56,11	0,69	2,55	3,69	33,63	72,93	24,7	1,34	NA	0	5,58	43,88	48,97	81,79	8,09	0,06	0,48	2,2	60,13	0	22,03	38,3	0,37	0,62	1,67	70,69	40,12	141,03	3,59	NA	0	3,59	23,44	9,7	26,12	6,01	0,02	0,08	0,79	226,13
1373	-13,18	143,1	-12,08	-0,04	0,05	0,31	333,65	30,4	340,9	88,52	1,09	-11,86	-10,86	12,02	109,21	-12,07	-0,05	NA	5,23	23,1	170,93	-15,85	63,31	-57,33	-0,01	0,06	0,26	1316,16	119,63	1618,86	319,52	1,25	-4,99	-3,99	-1,65	125,04	-12,68	-0,36	NA	0	51,37	-5710,18	-4,62	17	-22,07	0	0,13	0,31	1742,96
1374	63,83	70,02	36,56	11,66	12,29	12,29	208,5	10,57	16,78	NA	0,09	0,1	1,1	97,35	8,84	722,18	NA	30778	0	19,2	29,11	46,88	60,27	28,93	6,24	7,78	7,78	224,61	43,88	28,54	NA	0,22	0,29	1,29	88,5	22,22	211,01	NA	23844	0	25,69	41,26	53,27	57,36	21,58	13,81	14,44	14,44	147,86
1375	-9,85	-9,89	NA	228,5	228,5	228,5	NA	NA	NA	NA	0	0	1	-9,85	0,44	-2250	NA	NA	0	NA	0	-123,21	-130,96	-255,45	16,89	16,89	16,89	754,67	NA	44,2	NA	0,06	0,06	1,06	-123,21	5,92	-2080,65	NA	NA	0	0	0	52,47	55,06	20,38	21,2	21,2	21,2	141,8
1376	0,17	0,18	0,08	8,07	9,3	12,05	170,22	17,19	13,98	38,85	0,08	0,09	1,09	0,17	8,3	1,99	NA	NA	0	0	0	0,69	0,85	0,3	2,46	3,45	5,23	158,2	29,61	29,93	53,82	0,19	0,24	1,24	0,69	19,13	3,61	NA	NA	0	0	0	-13,5	-16,03	-5,69	4,85	5,34	8,97	153,79
1377	0,55	1,01	0,32	0,06	0,89	0,99	212,47	80,58	59,08	9,28	0,46	0,85	1,85	0,63	45,95	11,26	1	NA	17,7	0,05	1,2	3,74	10,2	3,23	0,03	0,55	0,76	313,72	47,23	40,88	18,78	0,29	0,8	2,72	3,84	63,3	32,75	0,47	27115,5	15,86	0,08	1,04	2,47	8,96	2,74	0,11	0,72	0,87	404,41
1378	-1,88	-1,9	NA	NA	NA	NA	NA	NA	NA	NA	0,01	0,01	1,01	-1,88	1,13	-166	NA	NA	0	NA	0	-9,01	-9,16	NA	NA	NA	NA	NA	NA	NA	NA	0,02	0,02	1,02	-9,01	1,62	-555,3	NA	NA	0	NA	0	5,85	9,08	2,94	2,44	2,48	2,99	183,14
1379	-5,19	13,03	-1,65	0,07	0,25	0,31	115,73	0,96	152,83	9,26	1,4	-3,51	-2,51	8,5	139,83	16,85	-0,59	NA	0	4,35	27,41	8,96	-235,16	4,94	0,02	0,83	0,86	200,95	1,59	197,83	5,52	1,04	-27,25	-26,25	19,67	103,81	15,9	-0,34	NA	4,09	5,92	36,39	-10,15	47,47	-4,64	0,15	0,76	0,83	166,94
1380	6,86	13,15	2,49	0,33	1,15	2,22	131,98	37,28	45,71	49,63	0,46	0,88	1,92	34,83	47,81	28,23	2,84	18354,08	0	10,14	61,62	7,97	15,65	2,28	0,19	1,1	1,96	104,06	37,04	41,09	35,96	0,48	0,93	1,96	38,32	49,06	30,24	2,74	20329,23	0	8,68	61,44	10,61	27,34	3,86	-0,07	0,71	1,58	132,67
1381	13,38	23,22	1,24	1,18	1,9	1,9	33,74	10,22	14,14	NA	0,42	0,74	1,74	370,31	42,39	46,78	2,98	NA	0	33,08	98,44	-0,32	-1,33	-0,05	0,91	1,08	1,12	52,2	4,22	26,19	1,21	0,76	3,15	4,15	213,19	75,88	6,67	1,14	NA	0	30,62	94,69	-23,48	-72,62	-7,98	-0,09	0,44	1,86	124,09
1382	-7,51	-8,13	NA	13,17	13,17	13,17	NA	NA	NA	NA	0,08	0,08	1,08	-7,51	7,59	-98,95	NA	NA	0	NA	0	0,84	0,96	0,3	7,63	7,75	7,75	128,37	1,99	16,31	NA	0,13	0,15	1,15	0,84	12,84	6,54	NA	NA	0	0	0	19,23	22,06	2,99	7,63	7,75	7,75	56,71
1383	2,87	5,92	23,57	0,08	0,08	1,91	2993,8	7,81	1528,84	2830,85	0,52	1,07	2,07	4,55	51,63	8,5	31,79	NA	0	13,88	-32,95	3,27	5,92	28,56	0,05	0,05	2,22	3181,4	0,37	1410,7	3099,43	0,45	0,81	1,81	6,02	44,83	9,72	101,4	NA	0	24,09	-53,2	0,58	1	5,87	0,13	0,15	2,37	3695,57
1384	2,03	21,01	0,34	0,29	0,66	0,98	61,64	18,41	50,68	16,67	0,9	9,36	10,36	23,99	90,35	11,47	0,93	NA	0	3,72	62,57	3,35	25,25	0,73	0,17	0,72	1,07	79,32	33,7	61,01	21,52	0,81	6,08	7,54	22,48	86,74	9,01	0,99	NA	0	4,17	66,22	0,01	0,09	0	0,24	0,66	0,96	86,81
1385	43,95	49,52	54,71	1,85	11,18	11,18	453,1	374,11	40,07	NA	0,09	0,1	1,13	43,95	11,23	492,08	NA	NA	0	0	0	79,7	87,17	58,63	8,92	11,66	11,66	267,77	62,19	22,7	NA	0,09	0,09	1,09	79,7	8,57	929,8	NA	NA	0	0	0	24,93	26,57	44,12	13,34	16,15	16,15	646,08
1386	-16,92	591,44	-16,24	0,02	0,08	0,38	349,37	21,61	271,91	96,5	1,03	-35,96	-34,96	-6,16	102,86	-16,45	0,09	80,67	24,04	10,33	8511,16	-11,93	-274,07	-11,58	0,04	0,08	0,28	353,35	12,91	251,47	63,25	0,96	21,97	22,97	-0,35	95,65	-12,47	0,15	-6020,83	23,52	11,24	-104,6	-9,66	-546,1	-9,74	0,02	0,09	0,3	367,95
1387	20,13	93,45	12	0,12	1,15	1,16	200,24	172,31	166,95	1,66	0,78	3,64	4,64	32,49	78,46	26,71	2,29	NA	0	7,37	32,24	10,37	91,59	5,33	0,05	0,94	0,94	187,13	145,15	163,06	NA	0,89	7,83	8,83	29,36	88,68	13,69	0,66	NA	0	9,76	56,4	13,08	89,53	5,8	0,21	0,89	0,9	161,8
1388	-29,08	-33,28	-36,14	8,85	8,85	8,85	452,39	NA	39,87	NA	0,1	0,11	1,14	-26,01	12,62	-189,72	4,51	-1400	0	3,82	-32,64	6,1	7,83	8,23	5	5	5	491,08	NA	83,87	NA	0,18	0,24	1,28	6,1	22,15	113,72	6,29	NA	0	0	0	132,81	-354,93	22,92	0,34	0,92	0,92	63
1389	39,77	-51,16	8,18	0	0,32	0,49	74,91	39,19	122,45	20,46	1,74	-2,24	-1,29	359,44	177,74	25,58	-3,81	6704	0	65,79	150,23	26,15	-80,05	6,94	0,53	0,53	0,69	96,6	0	124,33	19,96	1,33	-4,06	-3,06	233	132,66	19,71	12,03	6930,33	158,29	54,89	124,3	27,85	-313,79	6,99	0,31	0,57	0,57	91,58
1390	-2,54	-2,9	-1,66	2,29	3,96	8,06	238,76	0,11	29,01	120,55	0,13	0,14	1,14	21,14	12,53	27,92	340,14	7905,57	0	15,53	79,28	-7,8	-9,12	-5,28	1,21	3,16	7,17	246,56	0,12	33,11	134,65	0,14	0,17	1,17	22,88	14,45	-51,62	48,37	6055,29	0	20,78	124,23	-17,39	-19,56	-11,35	0,98	3,45	9,78	238,28
1391	16,99	256,5	14,38	0,78	0,83	1,06	308,16	13,61	283,8	67,25	0,93	14,1	15,1	42,82	93,38	18,19	5,6	NA	0	21,86	60,14	2,44	36,63	1,83	0,56	0,6	0,87	273,04	9,51	249,82	68,42	0,93	14,01	15,01	41,61	93,34	8,15	0,37	NA	0	29,38	83,68	7,17	54,8	3,73	0,72	0,73	1,01	190,07
1392	2,36	22,3	0,54	0,18	0,95	1,11	83,18	55,79	72,24	11,94	0,89	8,46	9,46	29,42	89,43	4,73	6,18	NA	0	6,19	63,92	10,48	49,16	2,51	0,02	1,07	1,22	87,27	70,74	67,1	10,32	0,79	3,69	4,69	35,3	78,69	17,4	4,9	NA	0	5,95	56,28	12,91	33,93	2,48	0,17	1,32	1,61	70,11
1393	42,02	64,35	10,56	1,38	2,54	2,89	91,52	36,12	31,3	11,2	0,35	0,53	1,53	42,43	34,71	121,5	NA	99412	0	0,1	0,78	52,84	56,58	10,15	6,79	13,79	14,44	69,94	31,74	4,53	2,98	0,07	0,07	1,07	54,36	6,62	833,07	17,31	NA	0	0,29	2,18	31,52	39,7	6,28	0,33	4,56	4,96	72,7
1394	64,58	79,48	44,84	3,73	5,25	5,25	252,73	0	46,8	0	0,19	0,23	1,23	95,4	18,75	344,49	NA	29128	0	21,4	27,75	72,3	78,17	40,15	9,21	12,25	12,25	202,12	NA	14,88	NA	0,08	0,08	1,08	115,97	7,52	961,83	NA	33068	0	24,25	31,94	71,31	78,82	33,82	7,15	9,73	9,74	173,12
1395	-2,97	-13,82	-2,34	0,75	0,83	1,5	286,66	15,03	188,63	128,5	0,78	3,65	4,65	-2,97	78,5	-3,79	NA	NA	0	0	0	-0,56	-2,96	-0,51	0,1	0,16	1,05	335,02	15,2	269,23	243,68	0,81	4,33	5,33	-0,56	81,25	-0,68	1,29	NA	0	0	0	1,08	6,02	0,93	0,35	0,36	1,09	313,54
1396	1,62	33,98	12,3	0,07	0,1	0,1	2757,26	28,1	1077,22	NA	0,95	19,92	20,92	1,69	95,22	6,77	0,63	NA	0	0,52	1,62	5,81	88,73	21,55	0,05	0,07	0,46	1350,69	7,48	594,77	234,85	0,93	14,28	15,28	5,81	93,46	11,62	0,7	NA	0	0	0	-0,68	-8214,58	-4,23	0,07	0,17	0,35	2257,48
1397	24,34	115,38	67,07	0,38	0,72	0,93	677,84	103,54	304,84	65,01	0,79	3,74	4,74	27,7	78,9	32,44	0,3	NA	0	9,26	11,43	23,79	60,35	29,3	0,65	1,88	2,25	448,28	135,31	109,66	41,38	0,61	1,54	2,54	29,68	60,57	45,59	0,89	NA	0	7,25	14,94	-0,1	-16,25	-0,55	0,42	0,67	0,83	2013,36
1398	29,95	30,79	14,21	26,21	36,41	38,91	172,73	44,68	4,38	11,13	0,03	0,03	1,03	40,67	2,74	1091,77	NA	24596	0	5,09	20,85	45,62	46,91	9,63	34,43	38,78	45,35	76,84	7,26	1,67	11,1	0,03	0,03	1,03	72,39	2,75	1661,6	NA	NA	0	5,65	31,37	12,99	24,14	4,29	1,55	1,79	2,18	120,4
1399	1,04	7,15	0,41	0,11	0,62	1,07	142,83	57,91	119,13	54,13	0,85	5,86	6,86	22,08	85,42	5,91	1,63	17984,39	0	8,26	81,72	1,09	6,91	0,38	0,06	0,58	1,1	126,44	51,32	102,62	53,36	0,83	5,3	6,36	26,03	84,27	5,3	1,73	20068,31	0	8,66	81,52	-4,38	-44,27	-1,72	0,36	0,59	1,04	143,45
1400	-1,71	-37,18	-28,93	0,15	0,57	0,57	6144,45	282,98	682,84	NA	0,95	20,69	21,69	-0,78	95,39	1,96	0,07	NA	0	15,74	117,73	-5,05	651,27	-62,19	0,35	0,72	0,72	4486,27	188,71	510,15	0	1,01	-130,01	-129,06	-4,15	100,77	1,29	0	NA	0	11,06	75,34	13,6	105,16	68,47	0,12	1,61	1,61	1837,11
1401	0,51	3,42	0,25	0,18	0,6	0,96	178,45	62,97	130,8	54,58	0,85	5,74	6,74	9,06	85,15	7,53	0,82	NA	10,86	4,19	47,06	1,96	16,12	1,2	0,01	0,82	1,26	222,89	120,11	131,3	66,1	0,88	7,21	8,21	10,46	87,82	3,34	2,11	NA	22,23	5,2	47,8	-1,46	-15,72	-0,8	0	0,81	1,19	199,09
1402	5,95	38,32	1,46	0,65	1,18	1,18	54,8	39,63	74,37	0	0,84	5,44	6,44	5,95	84,48	7,04	NA	NA	0	0	0	34,24	73,5	9,09	1,24	1,49	1,49	96,65	12,71	51,05	NA	0,53	1,15	2,15	34,24	53,41	64,92	2,3	NA	0	0	0	15,92	37,54	4,93	0,95	1,57	1,57	113,04
1403	28,08	-40,39	13,18	0,77	0,84	0,93	170,82	13,81	178,17	15,58	1,7	-2,44	-1,44	28,08	169,52	16,56	NA	NA	0	0	0	69,48	367,12	42,69	0,83	1	1,02	223,63	31,46	179,31	2,25	0,81	4,28	5,28	69,48	81,07	85,7	NA	NA	0	0	0	25,36	54,21	8,45	0,88	1,36	1,51	121,64
1404	-54,81	-91,35	-12,04	0,76	0,76	2,51	54,49	0	31,46	55,98	0,4	0,67	1,67	-4,68	40	-137,03	NA	NA	0	11,01	98,64	4,7	14,47	1,79	0,59	0,59	1	138,58	NA	92,14	37,86	0,67	2,08	3,08	41,3	67,49	22,74	1,03	NA	0	13,93	63,14	-45,38	404,49	-17,1	0,37	0,37	0,69	137,53
1405	4,51	26,17	3,13	0,13	0,81	1,51	252,62	64,32	95,27	68,08	0,83	4,8	5,8	39,89	82,76	20,75	1,49	NA	29,68	24,55	66,71	0,3	2,66	0,45	0,03	0,51	1,6	553,22	117,09	245,76	271,84	0,89	7,94	8,94	12,32	88,81	7,76	2	NA	33,85	18,27	51,24	-112,08	130,45	-161,48	0	0,43	0,48	525,89
1406	0,36	-1,38	0,32	0,19	0,36	0,79	327,55	67,16	403,38	177,16	1,26	-4,84	-3,84	9,98	126,04	0,73	NA	16984	0	8,66	31,74	1,43	-4,72	2,39	0,3	0,33	0,78	608,75	23,12	767,1	349,15	1,3	-4,31	-3,31	14,35	130,23	1,1	NA	7608	0	21,6	78,26	0,46	-1,59	0,42	0,32	0,34	0,78	332,89
1407	5,11	46,83	1,87	0,4	0,82	1,04	133,6	49,3	117,28	26,36	0,89	8,17	9,17	30,88	89,1	6,64	1,7	NA	0	9,46	72,23	8,64	45,4	3,36	0,04	0,4	0,62	141,41	40,84	112,76	24,8	0,81	4,25	5,25	30,55	80,96	17,61	0,4	NA	0	8,51	54,27	7,51	32,31	2,97	0,13	0,49	0,69	144,33
1408	19,84	43,32	10,79	0,69	1,84	1,84	197,92	122,43	106,09	0	0,54	1,18	2,18	19,84	54,2	36,6	NA	NA	0	0	0	42,44	86,6	13,61	1,16	1,96	1,96	116,73	47,37	58,86	NA	0,51	1,04	2,04	42,44	50,99	83,24	NA	NA	0	0	0	30,25	47,73	10,79	0,97	4,13	4,13	130,19
1409	0,26	1,19	0,23	0,09	0,67	1,42	322,66	40,89	56,73	53,81	0,78	3,64	4,64	49,33	78,47	7,34	1,11	16896	57,77	43,5	79,97	0	0	NA	0,58	0,88	1,69	237,14	15,09	49,35	40,52	0,78	3,51	4,51	47,87	77,81	7,23	1,17	NA	51,81	31,18	71,56	0,5	2,13	0,41	0,15	0,48	1,3	303,86
1410	-0,32	-0,35	NA	4,69	25,89	25,89	NA	NA	NA	NA	0,07	0,08	1,08	-0,32	7,43	-4,34	3,36	NA	0	NA	NA	-1,21	-5,27	NA	0,16	0,37	0,37	NA	NA	NA	NA	0,77	3,37	4,37	-1,21	77,09	-1,57	0,33	NA	0	NA	0	4,31	1105,28	67,75	0,07	0,1	0,1	5735,31
1411	-177,12	135,63	-90,57	0,18	0,23	0,41	176,92	22,47	424,42	74,92	2,31	-1,77	-0,77	-147,34	230,59	-76,81	NA	NA	0	15,23	-20,77	-11,39	7,12	-5,35	0,06	0,21	0,38	171,18	66,1	439,46	78,35	2,6	-1,63	-0,63	48,6	259,89	-4,38	NA	NA	0	28,21	-630,59	-70,25	184,61	-296,09	0,09	1,09	1,53	1538,33
1412	-30,92	51,2	-7,82	0,15	0,16	0,62	92,07	0,72	142,44	67,06	1,6	-2,64	-1,66	52,63	160,39	2,43	NA	NA	0	21,13	83,05	12,84	-32,06	3,45	0,26	0,26	0,71	97,79	NA	131,99	60,82	1,4	-3,49	-2,5	91,38	140,03	9,19	NA	NA	0	21,1	80,13	2,72	-8,97	1,18	0,42	0,42	0,78	158,65
1413	0,46	6,85	0,3	0,06	0,56	0,85	239,92	94,65	189,02	56,02	0,93	13,97	14,97	52,03	93,32	0,49	0,23	NA	0	33,99	98,49	0,14	5,06	0,15	0,02	0,45	0,66	370,66	129,94	304,12	64,96	0,97	34,44	35,44	14,35	97,18	1,98	0,23	NA	0	14,46	76,35	-7,94	170,06	-8,18	0,05	0,41	0,64	375,69
1414	2,29	15,25	0,66	0,12	1,18	1,18	104,66	93,25	87,99	NA	0,85	5,67	6,67	2,29	85,01	2,69	NA	NA	0	0	0	1,34	19,96	0,8	0,09	1,07	1,07	216,16	194,84	199,4	NA	0,93	13,87	14,87	1,34	93,27	1,44	NA	NA	0	0	0	2,69	18,11	1,43	0,04	1,17	1,17	194,32
1415	5,48	37,99	10,16	0,11	0,5	0,64	675,06	121,12	280,43	43,59	0,85	5,92	6,93	10,01	85,58	8,84	0,75	NA	41,76	8,4	28,45	3,04	20,35	5,4	0,06	0,1	0,28	646,96	12,13	322,92	62,59	0,85	5,69	6,7	8,93	85,08	6,12	0,53	NA	32,15	10,48	43,29	7,03	17,39	3,5	0,17	0,75	1,44	181,52
1416	-203,42	-241,71	-272	5,72	6,02	6,02	486,72	22,45	43,31	0	0,16	0,19	1,19	-174,38	15,84	-1173,03	12,97	NA	6,44	38,83	499,37	-59,4	-62,55	-826,31	22,77	23,14	23,14	5063,7	80,33	212,63	0	0,05	0,05	1,05	-44,26	5,04	-941,09	NA	NA	0	210,63	-19,17	4,55	4,82	5	21,89	22,05	22,05	400,64
1417	-3,51	-26,3	-2,44	0,24	0,62	0,82	253,61	80,36	207,63	41,45	0,87	6,5	7,5	16,45	86,66	17,92	0,54	7306	0	13,91	92,38	-0,22	-1,43	-0,07	0,06	0,22	0,85	116,95	15,97	95,26	60,77	0,85	5,45	6,45	26,59	84,51	8,99	0,58	7677,67	0	8,61	66,83	0,16	1,28	0,12	0,09	0,1	0,9	260,6
1418	16,37	36,36	8,29	1,02	1,63	1,63	184,36	50,74	83,38	NA	0,55	1,22	2,22	87,27	54,99	127,49	1,85	NA	0	35,91	46,51	23,43	31,91	10,56	2,3	4,01	4,01	164,04	68,83	40,11	0	0,27	0,36	1,36	102,12	26,56	199,88	NA	NA	0	35,46	54,19	36,85	44,81	21,06	3,12	4,99	4,99	208,6
1419	34,02	93,38	12,75	0,61	0,72	1,43	136,42	8,38	82,34	59,59	0,64	1,75	2,75	89,23	63,57	61,72	3,1	24498,46	0	20,69	52,53	61,64	94,82	17,04	0,69	0,7	2,65	100,64	0,28	31,01	61,13	0,35	0,53	1,54	132,68	34,99	191,95	5,7	28390,5	0	19,64	45,24	38,98	93,74	14,67	0,41	0,47	1,42	137,39
1420	-8,14	-66,71	-4,93	0,13	0,17	1,14	220,64	7,57	190,25	188,69	0,88	7,2	8,2	2,12	87,8	-9,27	NA	NA	0	6,22	376,92	-5,44	-71,73	-4,53	0,1	0,13	1,09	303,15	7,29	274,97	267,12	0,92	12,19	13,19	6,08	92,42	-5,89	NA	NA	0	9,6	157,3	-16,04	-779,98	-13,06	0,08	0,08	1,02	297,03
1421	0,51	4,43	0,65	0	1,34	1,83	459,2	317,33	234,77	117,12	0,88	7,61	8,61	2,17	88,38	0,78	14,74	NA	0,36	2,09	37,77	-0,08	-0,57	-0,08	0	1,26	2,38	347,21	169,17	132,77	153,57	0,85	5,71	6,71	2,26	85,1	0,17	12,97	NA	0,66	2,24	52,26	1,49	3,69	1,31	0,01	0,87	2,16	320,22
1422	-2,27	2149,18	-2,76	0,07	0,62	0,96	248,72	237,4	436,06	149,23	1	-946,31	-945,31	4,82	100,11	-1,11	-0,02	NA	0	8,6	111,45	15,23	100,69	3,36	0,14	0,71	1,08	80,32	38,11	66,99	24,98	0,85	5,61	6,61	51,08	84,88	21,33	1,82	NA	0	7,91	60,25	12,2	44,49	2,68	0,07	0,66	1,2	80,29
1423	-12,51	-12,51	NA	NA	NA	NA	NA	NA	NA	NA	0	0	1	-12,51	0	NA	NA	NA	0	NA	0	-3,31	313,14	-1,06	0,02	0,03	0,91	116,18	1,82	116,02	103,86	1,01	-95,4	-94,49	-3,31	101,06	-0,26	-0,14	NA	0	0	0	-1,23	152,85	-1,2	0	0,75	0,98	356,17
1424	-26,31	-30,78	-25,63	3,02	6,9	6,9	232,78	197,34	50,84	NA	0,14	0,17	1,17	25,28	14,5	-181,49	NA	NA	0	50,25	161,34	4,64	15,96	2,08	0,77	1,32	1,32	163,33	62,53	114,56	NA	0,71	2,44	3,44	66,73	70,92	8,12	5,2	NA	0	27,86	89,36	2,5	9,05	0,85	0,56	1,33	1,33	123,52
1425	30,22	54,96	5,17	1,39	1,75	2,23	62,32	9,99	27,33	13,26	0,45	0,82	1,82	30,22	45,01	67,15	NA	NA	0	0	0	0,3	1,62	0,17	0,11	0,78	1,22	210,82	113,79	170,33	75,85	0,82	4,46	5,46	4,75	81,69	0,36	NA	NA	0	2,58	280	-6,88	-88,74	-7,35	0,31	0,58	1,11	389,59
1426	9,69	-76,78	4,54	0,05	0,27	0,5	170,48	16,54	188,78	44,24	1,13	-8,93	-7,93	39,26	112,61	11,42	-0,28	NA	0	13,85	65,93	-52,96	77,6	-22,33	0,02	0,19	0,46	153,45	41,55	238,75	66,14	1,68	-2,47	-1,47	-17,01	168,25	-29,2	-2,14	5155,06	0	15,16	142,55	-12,76	14,77	-6,36	0,06	0,22	0,42	182,05
1427	2,43	14,24	1,14	0,09	0,95	1,09	170,22	111,76	95,84	18,02	0,83	4,86	5,86	25,92	82,93	6,75	4,97	25210	20,47	10,98	73,49	8,14	35,92	4,65	0,15	1,07	1,16	207,91	143,19	108,12	14,54	0,77	3,41	4,41	20,76	77,35	13,95	27,58	NA	23,36	7,21	45,92	4,56	19,89	2,79	0	1,09	1,18	223,68
1428	0,59	0,89	0,19	0,16	0,39	1,22	116,11	7,31	31,43	26,66	0,34	0,52	1,52	40,35	34,21	19,28	1,05	NA	1,25	12,68	82,74	0,3	0,46	0,09	0,23	0,52	1,18	112,17	9,05	29,66	21,56	0,35	0,53	1,53	41,64	34,74	18,7	1,06	NA	2,52	12,74	86,8	2,51	3,71	0,79	0,29	0,69	1,42	115,13
1429	8,34	39,94	4,5	-0,27	0,97	1,25	196,32	102,5	82,52	23,76	0,79	3,79	4,79	20,87	79,12	17,07	1,23	NA	34,62	6,76	40,17	4,42	17,86	2,39	-0,36	1,02	1,36	196,56	116,07	84,2	28,9	0,75	3,04	4,04	17,24	75,23	14,84	1,38	NA	31,6	6,92	43,38	2,53	9,79	1,55	-0,27	1,15	1,48	223,21
1430	7,88	40,27	3,53	0,12	0,14	0,78	163,3	3,36	127,77	82,78	0,8	4,11	5,11	40,22	80,44	31,72	0,52	14368,89	0	14,51	52,95	0,99	4,75	0,45	0,1	0,12	0,79	164,79	2,06	105,31	71,57	0,79	3,8	4,8	32,79	79,17	26,02	0,7	13010,67	0	14,4	56,67	-20	-1000,81	-10,51	0,08	0,09	0,52	191,74
1431	53,06	72,59	25,26	1,8	4,09	4,09	173,28	83,68	36,52	NA	0,27	0,37	1,37	163,75	26,91	197,17	NA	NA	0	52,69	61,45	52,59	71,57	23,8	2,46	3,64	3,64	164,75	43,86	37,27	NA	0,27	0,36	1,36	150	26,52	198,33	NA	NA	0	44,09	57,04	58,25	70,83	24,52	2,64	7,05	7,05	153,64
1432	7,3	18,73	1,01	0,05	1,51	1,51	50,54	0	30,38	0,09	0,61	1,56	2,56	48,64	61	18,67	4,8	NA	0	5,74	74,06	19,07	37,06	4,03	0,33	1,09	1,09	76,95	27,91	7,68	NA	0,49	0,94	1,94	51,22	48,56	75,46	1,1	23657	38,09	6,8	38,61	19,3	37,54	2,76	0,62	1,3	1,32	52,15
1433	-4,43	-7,65	-2,67	0,04	2,26	2,26	219,31	173,66	78,17	0,02	0,42	0,73	1,73	-0,28	42,17	23,01	3,62	20540	0	2,5	27,44	-192,25	1301,88	-7,43	0,04	0,82	0,82	14,06	11,61	14,86	0	1,15	-7,77	-6,77	-180,06	114,77	-129,73	-0,63	NA	0	0,47	-4,99	14,82	-43,53	0,59	0,05	0,73	0,73	14,59
1434	1,55	2,08	1,38	0,08	0,94	1,58	322,6	59,03	68,12	44,06	0,26	0,34	1,34	11,02	25,51	17,97	1,19	NA	3,95	8,39	64,74	1,02	1,35	0,98	0,09	0,89	1,49	350,66	67,96	85,48	52,11	0,25	0,33	1,33	10,2	24,81	16,25	1,2	NA	0	8,85	69,5	-5,04	-16,03	-9,62	0,06	0,38	0,65	696,4
1435	0,15	0,32	0,08	0,52	1,38	1,87	200,96	90,76	59,52	51,56	0,53	1,13	2,13	0,15	53,02	0,4	51,04	NA	23,08	0	0	-19,94	-68,02	-10,37	0,02	0,87	1,39	189,26	112,43	79,44	69,42	0,71	2,41	3,41	-19,94	70,69	-27,91	17,68	NA	28,25	0	0	-66,66	603,58	-35,44	-0,28	0,51	0,88	194,08
1436	-104,62	223	-12,29	0,24	0,27	0,69	42,76	1,94	61,21	25,86	1,47	-3,13	-2,13	376,55	146,92	-71,21	NA	3336,5	0	56,52	141,45	-84,27	-195,16	-21,32	0,06	0,32	0,99	92,08	12,93	50,38	33,98	0,57	1,32	2,32	97,05	56,82	-148,3	0,98	NA	0	45,87	197,95	-47,78	-68,07	-17,78	0,01	1,15	2,36	135,86
1437	-3,53	-27,89	-4,35	0,01	1,04	1,04	447,95	362,06	350,13	0,04	0,87	6,9	7,9	10,25	87,34	9,56	1,2	NA	0	16,96	54,58	-9,98	-320,97	-11,2	0	1,05	1,05	408,42	402,97	386,26	NA	0,97	31,16	32,16	-1,12	96,89	5	NA	NA	0	9,94	53,58	25,79	63,94	30,41	0,35	1,69	1,88	430,3
1438	-18,19	-29,63	-12,55	1,63	1,63	1,63	83,47	0	95,89	0	0,39	0,63	1,63	-18,19	38,61	-34,5	1,66	NA	0	0	0	-179,08	445,61	-28,72	0,61	0,64	0,64	58,37	2,2	80,93	NA	1,4	-3,49	-2,49	-40,04	140,19	-67,99	NA	2201	0	22,29	175,42	76,61	123,34	23,97	2,56	2,6	2,6	114,19
1439	9,76	13,33	15,69	0,01	0,37	2,29	585,3	54,67	112,81	299,82	0,27	0,37	1,37	14,61	26,8	50,56	1,88	NA	7,17	7,8	26,28	1,22	4	5,66	0,51	2,5	5,44	1692,4	229,55	115,56	344,08	0,35	1,16	3,29	2,73	69,56	13,45	0,94	NA	0	7,02	28,27	0,77	2,44	3,23	0,03	2,13	4,39	1524,67
1440	-1,64	-3,79	-0,13	1,47	1,49	1,84	28,94	0,34	15,49	5,59	0,57	1,31	2,31	269,37	56,64	-2,9	NA	3689,63	0	21,54	134,11	0,08	0,27	0,01	1,28	1,28	1,49	57,82	0,06	36,37	7,74	0,67	2,3	3,44	108,78	70,97	0,12	NA	6114	0	17,27	97,22	6,31	35,53	0,95	0,14	0,53	0,9	54,78
1441	-152,81	17,75	-9,01	0,03	0,1	0,1	21,46	14,6	202,36	0	9,61	-1,12	-0,12	0,28	960,7	-15,91	NA	3674	0	9,03	253,51	-3,26	NA	NA	NA	NA	NA	NA	NA	NA	NA	NA	NA	NA	36,54	0	NA	NA	10181	0	NA	92,46	-133,3	30,13	-25,86	0,05	0,16	0,19	70,81
1442	4,92	67,24	1,67	0,15	0,55	0,87	123,49	44,75	111,31	36,13	0,93	12,68	13,68	35,68	92,69	10,75	0,39	NA	0	10,44	73,44	14,16	61,78	2,51	0,07	0,68	1,1	64,45	28,77	47,78	20,57	0,77	3,36	4,36	70,87	77,09	26,88	1,37	NA	0	10,04	70,51	11,56	40,33	2,01	0,18	0,81	1,29	63,48
1443	15,13	20,72	12,09	1,46	2,12	3,55	290,84	50,64	76,3	110,02	0,27	0,37	1,37	42,53	26,99	79,34	15,73	16635,67	0	21,89	50,86	-1,91	-7,95	-1,05	0,25	0,85	1,32	199,36	88	146,19	69,74	0,75	3,11	4,15	13,48	75,93	-0,4	18,53	10373	0	8,43	101,47	5,55	18,09	1,48	0,07	0,77	1,34	97,11
1444	21,26	53,43	6,31	0,48	1,56	1,69	107,98	17,08	62,89	7,86	0,6	1,5	2,51	33,59	60,22	37,1	98,76	NA	0	3,66	33,57	7,49	42,52	4,35	0,65	1,31	1,36	211,44	101,14	153,15	7,94	0,82	4,68	5,68	17,2	82,39	9,27	407,23	NA	8,78	5,64	51,74	-2,99	-28,89	-1,36	0,91	1,19	1,25	165,88
1445	1	4,71	0,39	0,27	0,77	1,25	143,17	53,14	106,09	51,61	0,79	3,7	4,7	64,08	78,73	7,09	4,73	NA	0	24,81	97,71	-0,28	-1,32	-0,11	0,22	0,78	1,27	146,11	61,45	109,37	54,3	0,78	3,63	4,64	66,71	78,43	3,79	12,07	NA	0	26,89	111,14	-5,58	-27,68	-1,98	0,1	0,77	1,25	129,7
1446	-47,02	92,07	-56,65	0,07	0,07	0,07	438,55	0,99	314,8	0	1,51	-2,96	-1,96	-47,02	151,07	-31,12	0,29	NA	0	0	0	-71,92	59,42	-79,58	0,05	0,05	0,05	402,73	0	671,2	0	2,21	-1,83	-0,83	-53,63	221,04	-32,54	-0,75	NA	0	20,25	-42,55	107,62	-148,83	31,88	0,04	0,04	0,04	108,13
1447	8,1	35,76	7,98	0,47	0,67	0,67	358,61	55,02	273,16	0	0,77	3,42	4,42	55,06	77,36	32,84	0,49	NA	0	46,27	60,23	5,3	19,59	5,5	0,67	0,85	0,85	378,14	46,32	271,58	0	0,73	2,7	3,7	54,82	72,95	25,8	0,72	NA	0	51,45	68,39	-8,18	-40,01	-7,9	0,64	0,91	0,91	352,69
1448	3,9	87,16	1,57	0,18	0,26	0,64	146,84	11,39	137,73	52,92	0,96	21,35	22,35	34,35	95,53	9,84	0,13	NA	0	12,28	67,39	26,36	97,13	5,54	0,16	0,35	0,86	76,47	10,12	54,78	28,23	0,73	2,69	3,68	71,36	72,86	44,67	0,79	NA	0	9,45	49,99	53,94	98,01	8,97	0,03	0,73	1,45	60,69
1449	1,93	32,1	0,38	0,02	0,55	0,8	71,73	32,69	62,27	16,32	0,94	15,65	16,65	23,04	94	13,54	0,41	9234,2	0	4,16	60,52	1,25	45,41	0,44	0,53	0,76	0,97	127,8	26,51	65,83	25,46	0,97	35,35	36,35	20,27	97,25	8,71	0,81	6653,4	39,42	6,68	63,5	-3,91	281,09	-1,85	0,41	0,7	0,96	172,51
1450	11,71	82,08	7,62	0,65	1,1	1,1	106,79	90,14	199,79	NA	0,86	6,01	7,01	11,71	85,74	16,01	2,35	NA	0	0	0	4,21	17,61	0,45	0,27	1,11	1,25	38,56	24,39	28,89	3,82	0,76	3,18	4,18	4,21	76,1	9,19	4,28	NA	0	0	0	8,17	39,9	1,5	0,4	1,19	1,25	66,89
1451	16,25	17,42	16,87	183,83	270,23	272,27	377,78	82,82	0,96	1,98	0,07	0,07	1,07	62,21	6,71	305,83	3,24	NA	0	47,69	63,88	28,94	35,75	16,46	0,22	3,33	3,36	206,96	97,04	31,24	0,95	0,19	0,24	1,24	121,03	19,03	189,38	1,74	NA	0	52,35	66,78	49	57,32	26,49	1,37	4,9	4,9	197,31
1452	6,88	14,62	6,72	0,45	0,98	1,57	355,2	97,72	185,33	111,53	0,53	1,12	2,12	21,31	52,94	18,24	2,85	22785,43	0	14,08	53,17	5,77	12,87	5,96	0,36	0,9	1,58	376,15	111,01	204,86	139,54	0,55	1,23	2,23	18,22	55,19	12,68	3,5	NA	0	12,87	57,62	1,07	2,56	1,29	0,26	0,87	1,49	440,21
1453	14,63	56,72	1,18	0,55	1,14	1,22	29,37	9,43	13,4	1,37	0,74	2,88	3,88	14,63	74,21	33,64	1,44	NA	28,05	0	0	13,02	50,11	0,49	0,46	0,97	1,18	13,58	4,39	7,15	1,79	0,74	2,85	3,85	13,02	74,01	32,89	1,59	NA	20,76	0	0	12,48	45,14	0,34	0,66	1,1	1,16	9,85
1454	5,15	11,44	1,19	0,17	1,04	1,7	84,13	39,36	45,17	29,88	0,55	1,22	2,22	33,95	54,98	14,17	6,07	15578,55	0	6,66	70,83	12,02	21,69	3,34	0,01	0,79	2,2	101,06	33,51	40,03	60,96	0,45	0,8	1,8	40,29	44,56	32,4	10,32	19319,42	2,8	7,85	59,31	2,5	5,09	0,7	0,02	0,65	1,89	102,87
1455	-3,56	-198,03	-3,36	0,01	0,34	0,93	344,02	27,03	119,33	71,38	0,98	54,69	55,69	4,51	98,2	-2,94	0,96	NA	60,97	7,62	77,84	-6,08	-292,75	-6,86	0	0,33	0,96	410,84	26,66	124,56	83,42	0,98	47,15	48,15	2,59	97,92	-5,61	1	NA	63,8	9,78	91,8	-2,53	-108,29	-2,9	0,01	0,35	0,97	418,1
1456	-46,11	-63,05	-12,71	1,99	2,21	3,52	100,38	5,45	24,4	32,25	0,27	0,37	1,37	-46,11	26,87	-110,59	5,39	NA	0	0	0	45,16	58,15	8,3	1,33	1,66	4,04	66,87	4,83	14,77	35,61	0,22	0,29	1,29	45,16	22,34	230,23	13,28	NA	0	0	0	50,31	69,06	12,43	2,42	2,52	3,5	90,18
1457	31,44	41,6	11,53	2,78	8,07	9,19	133,44	55,11	10,45	11,88	0,24	0,31	1,32	44,8	24,42	138,63	2,8	NA	0	4,9	24,62	21,03	53,63	8,1	0,31	1,5	1,84	140,19	53,61	45,04	15,26	0,6	1,54	2,55	38,86	60,79	37,96	0,98	NA	0	6,87	38,21	12,16	23,79	6,17	0,98	2,38	2,86	185,19
1458	0,3	3,45	4,04	0,06	0,06	0,06	4920,82	-0,13	4108,22	0	0,91	10,52	11,54	0,46	91,34	4,55	0,09	NA	0	2,19	3,44	-2,73	-55,86	-13,88	0,06	0,07	0,07	1853,66	0,18	1634,87	9,09	0,95	19,41	20,49	0,61	95,12	3,16	0,05	8788,67	0	16,99	50,29	3,68	42,37	11,45	0,04	0,1	0,1	1136,4
1459	-0,55	-1,27	-0,46	0,15	0,59	0,59	301,61	37,52	85,97	NA	0,57	1,3	2,3	6,17	56,52	31,2	0,53	27283	0	5,57	24,49	2,46	3,42	2,47	0,56	0,95	0,95	365,81	39,68	101,74	0	0,28	0,39	1,39	11,8	28,3	65,02	0,98	NA	0	9,39	28,85	24,28	31,73	19,81	1,17	1,81	1,81	297,73
1460	0,09	-0,65	0,14	0,02	0,89	0,89	585,42	566,84	653,28	NA	1,13	-8,59	-7,59	51,34	113,18	0,08	NA	NA	0	82,44	97,64	-3,46	34,88	-4,36	0,07	0,59	0,59	459,42	256,23	499,33	NA	1,1	-11,09	-10,09	28,94	109,91	0,45	-0,29	NA	0	40,89	94,31	9,71	530,71	10,12	0,3	0,82	0,82	380,46
1461	-4,94	-4,94	-4,98	NA	NA	NA	367,17	358,46	0	0	0	0	1	-4,94	0	NA	NA	NA	0	0	0	1,05	1,05	1,26	NA	NA	NA	436,14	421,27	0	0	0	0	1	1,05	0	NA	NA	NA	0	0	0	0,62	0,63	0,64	20,27	654,73	654,73	376,72
1462	10,5	62,33	5,68	0,05	0,4	0,5	196,87	56,6	64,13	17,38	83,16	493,86	5,94	18,46	83,16	18,89	0,29	NA	50,24	4,31	27,12	20,97	53,88	11,43	0,13	0,6	0,71	198,4	56,31	36,55	14,08	61,09	156,98	2,57	25,51	61,09	43,41	0,69	NA	42,47	2,48	13,93	2,57	5,88	1,57	0,04	0,48	0,77	223,1
1463	0,41	0,74	0,18	1,06	1,06	2,3	157,26	NA	67,64	84,74	0,44	0,78	1,78	102,96	43,75	0,95	NA	6505,5	0	44,3	98,8	0,89	1,58	0,44	1,63	1,63	2,36	179,38	NA	75,29	55,13	0,43	0,77	1,77	84,16	43,46	2,05	NA	5397,5	0	41,04	97,75	1,4	1,62	0,49	2,35	3,26	7,69	127,5
1464	2,9	35,64	1,56	0,01	0,21	1,01	196,37	35,22	119,32	141,3	0,92	11,29	12,29	33,3	91,86	9,23	0,96	NA	28,49	16,4	70,92	3,09	31,1	1,12	0,03	0,12	1,07	132,11	10,27	85,87	110,62	0,9	9,07	10,07	40,68	90,07	10,57	1,91	NA	22,56	13,64	72,17	5,94	48,81	2,15	0	0,27	1,11	132
1465	-0,25	-1,42	-0,21	0,13	0,18	14,05	303,53	1,19	20,93	294,21	0,82	4,71	5,72	-0,25	82,51	0,32	45,09	NA	0	0	0	0,72	5,32	0,65	1,51	1,54	16,7	324,68	0,53	17,11	262,97	0,86	6,34	7,35	2,29	86,39	1,28	8,63	NA	0	1,39	42,17	-1,74	-19,61	-2,28	0,6	2,09	19,43	478,24
1466	-26,89	91,37	-11,9	0,01	0,02	0,59	161,03	2,82	205,98	118,8	1,29	-4,4	-3,4	-2,95	129,43	-14,64	-1,23	NA	0	10,59	428,1	-2,14	-2,23	-1,49	0,43	14,2	25,69	252,8	1,4	9,73	113,38	0,04	0,04	1,04	7,45	3,93	-54,35	NA	4020,67	0	6,66	104,92	4,3	6,73	4,07	0,02	2,03	2,77	345,14
1467	5,4	5,55	8,1	6,21	6,21	13,33	545,9	0	14,23	102,7	0,03	0,03	1,03	17,68	2,64	204,86	1,5	NA	0	18,42	69,7	-2,57	-3,87	-4,42	0,13	1,12	1,58	625,49	203,39	24,94	96,78	0,33	0,5	1,5	5,66	33,49	11,49	1,41	NA	29,42	14,16	62,16	2,46	3,58	4,37	0,1	0,92	1,35	648,71
1468	8,06	11,11	4,54	0,45	1,98	2,64	205,09	69,72	45,42	30,41	0,27	0,38	1,38	42,65	27,48	40,87	1,88	NA	0	19,49	71,8	-5,87	-8,06	-3,14	0,63	1,69	2,43	194,41	50,15	47,32	35,41	0,27	0,37	1,37	39,06	27,11	-6,06	1,85	NA	0	24	91,73	3,98	7,11	2,99	0,74	1,37	2,11	274,45
1469	-10,8	-12,26	NA	10,83	10,83	10,83	NA	NA	NA	NA	0,12	0,13	1,13	-10,8	11,87	-91	NA	NA	0	NA	0	26,83	91,86	6,59	0,97	1,68	2,04	89,47	42,96	60,36	22,36	0,71	2,42	3,42	71,26	70,79	28,15	-0,75	NA	0	10,92	61,69	7,8	64,35	1,42	0,53	1,3	1,73	66,37
1470	2,24	81,22	0,86	0,01	0,87	1,02	140,79	110,4	128,3	19,05	0,97	35,33	36,33	13,88	97,25	3,07	0,49	NA	0	4,5	64,36	2,57	82,42	1,18	0,01	0,91	0,99	166,37	142,98	158,18	12,4	0,97	31,02	32,02	13,39	96,88	3,37	0,7	NA	0	4,95	71,14	0	0	NA	0,01	0,83	0,9	158,6
1471	-45,38	99,4	-17,73	0,3	0,44	0,46	142,25	29,5	204,6	3,27	1,46	-3,19	-2,19	-3,22	145,65	-25,43	-1,36	NA	0	16,48	915,46	1,4	8,7	0,28	0,09	0,6	0,6	72,34	28,82	57,47	0,37	0,83	5,16	6,24	135,34	83,96	22,08	0,37	11633	0	26,62	87,02	-0,32	0,84	-0,11	0,04	0,35	0,35	130,48
1472	0,89	2,64	0,24	-0,4	-1,08	-1,08	97,83	40,92	-60,02	NA	0,56	1,66	2,96	122,14	66,18	51,6	2,71	NA	0	32,59	128,34	1,33	2,88	NA	-0,3	-0,81	-0,81	NA	NA	NA	NA	0,4	0,87	2,17	200,8	53,86	98,37	17,13	NA	0	NA	74,95	5,17	9,64	0,84	-0,73	-1,97	-1,97	59,27
1473	22,89	49,89	14,78	1,08	1,8	1,8	235,04	90,74	125,62	NA	0,54	1,18	2,18	43,22	54,11	42,31	NA	NA	0	13,13	28,1	33,8	49,12	15,25	2,41	3,17	3,17	164,2	38,63	50,41	NA	0,31	0,45	1,45	58,65	31,19	108,36	NA	NA	0	11,21	37,3	22,33	30,34	12,6	0,62	3,24	3,24	205,92
1474	16,56	65,76	7,81	0,12	0,55	0,96	171,57	55,17	126,95	53,08	0,75	2,97	3,97	17,12	74,81	24,21	0,9	NA	0	0,26	2,4	12,88	37,72	6,94	0,11	0,6	1,18	196,04	62,39	127,61	74,52	0,66	1,93	2,93	15,98	65,84	21,56	1,54	NA	0	1,66	14,86	17,67	43,59	9,72	0,05	0,63	1,3	200,79
1475	2,96	13,57	1,4	0,5	1,12	1,12	171,69	60,21	37,31	NA	0,78	3,58	4,58	2,96	78,16	9,48	1,19	NA	53,49	0	0	1,95	6,67	0,53	0,33	1,11	1,11	98,72	31,09	8,52	NA	0,71	2,41	3,41	1,95	70,71	11,16	1,11	NA	61,98	0	0	1,18	5,98	0,36	0,33	1	1,06	110,26
1476	26,94	61,98	7,59	0,83	1,34	1,73	102,62	27,97	55,11	21,88	0,57	1,3	2,3	45,69	56,54	55,92	7,78	NA	0	5,29	37,62	17,66	52,93	4,65	0,54	1,26	1,71	95,8	36,24	50,65	23,34	0,67	2	3	43,36	66,63	33,25	5,23	NA	0	6,76	64,85	13,85	46,76	3,31	0,4	1,11	1,56	87,27
1477	2,92	3,06	0,95	19,38	22,51	22,51	118,71	16,3	5,22	NA	0,05	0,05	1,05	66,95	4,8	60,69	NA	NA	0	20,88	87,32	0,87	0,95	0,38	12,72	12,72	12,72	156,47	0	12,1	0	0,08	0,09	1,09	23,39	8,26	10,59	NA	NA	0	9,68	52,39	2,41	6,89	0,72	6,94	20,43	20,43	108,46
1478	1,88	21,27	2,12	0,85	0,97	0,97	410,89	43,22	366,72	0	0,91	10,32	11,32	10,57	91,17	9,37	0,73	NA	0	9,81	48,84	-0,71	-13,79	-0,94	0,92	1,01	1,01	484,62	42,91	454,72	0	0,95	18,51	19,51	4,13	94,87	3,9	1,16	NA	0	6,43	45,44	2,34	9,59	1,04	0,96	1,1	1,1	162,99
1479	10,93	19,94	4,35	1,63	1,63	2,03	144,8	NA	58,01	23,72	0,45	0,82	1,82	97,66	45,18	31,48	3,89	NA	0	34,5	76,6	0	0	NA	2,32	2,47	3,26	NA	NA	NA	NA	0,32	0,46	1,46	0	31,62	0	5,07	NA	0	NA	NA	1,33	3,02	0,71	1,45	1,97	3,09	196,15
1480	23,94	88,84	7,91	0,5	1,02	1,32	102,11	44,88	86,89	26,26	0,73	2,71	3,71	26,98	73,05	33,8	7,79	NA	0	1	8,28	1,65	6,82	0,51	0,31	0,67	1,25	111,34	30,03	83,33	48,83	0,76	3,12	4,12	12,93	75,73	3,52	4,77	NA	0	3,45	79,27	2,86	12,98	0,93	0,12	0,39	1,24	118,98
1481	19,55	53,65	7,64	0,51	1,51	1,57	142,32	89,76	89,46	5,54	0,64	1,74	2,74	19,55	63,56	30,76	NA	NA	0	0	0	13,29	30,6	6,14	0,11	1,5	1,77	168,2	130,59	94,13	25,8	0,57	1,3	2,3	13,29	56,58	23,48	NA	NA	0	0	0	1,62	5,2	0,88	0,12	1,24	1,45	199,2
1482	3,43	-10,46	3,92	0,04	0,05	0,4	415,89	5,95	546,34	191,64	1,33	-4,05	-3,05	3,43	132,83	18,64	-0,69	NA	0	0	0	1,41	5,06	2,62	0,32	0,43	0,95	675,43	54,94	481,76	252,12	0,72	2,59	3,59	1,41	72,12	1,96	0,88	NA	0	0	0	-1,8	-2,25	-7,04	1,96	2,3	4,13	1428,67
1483	-124,12	38533,33	-7,2	0,97	0,97	0,97	21,12	NA	18,68	NA	1	-311,44	-310,44	-124,12	100,32	-67,64	1,15	NA	0	0	0	28,33	101,19	1,83	1,28	1,28	1,28	23,46	NA	16,71	NA	0,72	2,57	3,57	28,33	72	52,57	NA	NA	0	0	0	-12,23	345,13	-2,38	0,09	0,09	0,09	71,05
1484	19,73	76,86	4,75	0,21	0,67	1,28	87,58	28,24	61,12	37,65	0,74	2,9	3,9	47,31	74,33	33,65	2,71	16047,5	0	6,64	52,84	15,8	74,57	4,54	0,11	0,7	1,25	104,54	45,41	77,64	43,59	0,79	3,72	4,72	44,7	78,81	23,55	3,64	11813,4	0	8,3	66,33	10,74	64,89	2,82	0,04	0,66	1,18	95,87
1485	53,54	56,18	16,68	12,78	14,37	14,37	113,4	7,55	4,75	NA	0,05	0,05	1,05	53,54	4,7	1410,43	2,48	NA	0	0	0	44,84	67,88	16,87	1,05	2,49	2,57	136,92	65,62	45,63	3,46	0,34	0,51	1,51	44,84	33,94	151,31	5,08	NA	0	0	0	49,23	61,62	18,97	4,25	4,54	4,54	140,65
1486	-0,12	-2,57	-0,73	0,11	0,26	0,32	2199,75	82,49	551,66	32,27	0,95	20,24	21,24	0,93	95,29	4,37	0,81	NA	69,91	6,35	14,85	-3,12	-177,47	-25,68	0,05	0,24	0,31	3000,08	172,88	877,46	57,86	0,98	55,96	56,96	-1,56	98,24	1,27	0,78	55522	68,6	12,84	32,86	1,22	41,8	5,87	0,01	0,34	0,43	1759,4
1487	53,82	93,89	14,75	-0,46	1,37	1,8	99,76	26,41	14,49	6,44	0,34	0,6	1,74	67,86	42,68	231,87	1,07	NA	0,01	3,85	15	56,73	97,62	47,79	0,69	2,19	2,21	306,62	155,36	103,51	2,24	0,39	0,67	1,72	63,73	41,89	170,55	2,63	NA	0,13	5,9	8,81	21,07	106,07	24,89	-0,34	0,01	0,03	431,05
1488	2,86	-7,19	0,51	1,33	1,59	4,35	64,4	3,09	12,1	33,92	0,41	-1,04	-2,51	50,52	139,8	34,49	-2,77	7637,44	0	8,43	74,9	-17,62	-496,98	-2,02	0,68	0,72	3,21	41,63	0,46	11,65	29,42	0,3	8,44	28,2	63,83	96,45	-13,19	0,75	NA	0	9,31	100,38	8,47	76,52	0,75	1,88	1,9	4,39	32,18
1489	21,04	58,15	8,44	0,36	0,94	0,94	145,9	51,03	87,02	NA	0,64	1,76	2,76	144,43	63,81	52,64	0,92	14034,67	0	49,46	73,19	16,65	49,09	3,96	0,17	1,06	1,06	86,53	47,66	53,9	NA	0,66	1,95	2,95	163,22	66,09	46,84	1,11	11852,33	0	34,84	90,32	1,38	3,99	0,42	0,62	0,97	0,97	112,58
1490	17,03	29,9	31,21	2,74	2,74	2,74	667,14	0	240,68	0	0,43	0,76	1,76	52,65	43,05	39,55	NA	NA	0	65,29	113,02	2,33	3,08	7,48	4,83	6,34	6,34	1167,33	275,3	182,06	0	0,24	0,32	1,32	2,33	24,24	9,63	NA	NA	0	0	0	1,92	7,26	21,38	1,28	1,41	1,41	4055,49
1491	-10,89	-11,09	NA	NA	NA	NA	NA	NA	NA	NA	0	0	1,02	-10,89	1,75	NA	NA	NA	0	NA	0	2,38	11,14	0,27	0,45	1,11	1,16	41,6	20,17	30,44	1,43	0,79	3,69	4,69	28,37	78,66	8,95	1,53	NA	0	2,97	61,6	3,89	11,76	0,49	0,96	0,98	1,39	45,58
1492	16,11	72,67	6,97	0,24	1,24	1,29	157,5	112,63	112,06	5,15	0,78	3,51	4,51	33,57	77,83	22,84	3,61	NA	0	7,55	42,85	19,46	53,73	6,42	0,28	1,51	1,55	120,14	84,83	68,78	2,47	0,64	1,76	2,76	41,4	63,78	35,12	7,09	NA	0	7,24	45,25	17,59	40,48	4,54	0,39	1,82	1,86	94,11
1493	10,18	26,9	53,36	0,07	1,61	1,61	1907,79	1799,99	1170,71	0	0,62	1,64	2,64	12,77	62,16	23,33	NA	14792,5	0	13,57	25,61	-3,14	-4,9	-18,45	0,1	2,79	2,79	2141,81	2044,88	759,23	0	0,36	0,56	1,56	1,5	36,05	-8,7	NA	-5167,5	0	27,26	-74,03	8,54	13,05	5,26	0,44	3,33	3,33	224,7
1494	1,66	-20,04	0,65	0,29	1,32	1,47	143,68	85,71	82,87	12,63	1,08	-13	-12,09	41,24	108,27	11,68	2,86	NA	0	15,63	73,88	0,68	-15,07	0,35	0,18	1,44	1,88	188,73	95,64	76,04	33,89	1,03	-22,88	-22,12	24,01	104,52	3,49	2,47	NA	0	12,1	86,55	0,68	5,05	0,28	0,37	1,45	2,06	149,45
1495	15,99	94,03	3,75	NA	NA	NA	85,44	48,77	NA	NA	0,83	4,88	5,88	35,65	82,97	19,66	31,65	35982,5	0	4,61	49,1	19,33	95,08	3,94	0,12	0,94	1,27	74,19	47,2	57,49	18,84	0,8	3,92	4,92	41,97	79,67	24,68	33,35	NA	0	4,61	47,38	11,4	90,05	2,24	0,02	0,79	1,16	71,6
1496	13,41	32,47	4,08	0,9	2,07	2,41	110,73	48,78	41,82	14,5	0,59	1,42	2,42	47,01	58,7	31,55	7,38	21800,57	0	10,22	59,98	12,09	22,58	3,42	0,91	2,1	2,53	102,88	44,97	37,91	16,72	0,46	0,87	1,87	47,49	46,46	38,99	10,61	NA	0	10,01	60,15	17,44	42,7	4,29	0,47	1,45	1,8	89,7
1497	-28,8	130,37	-75,44	0,02	0,02	0,02	953,63	0	1145,1	0	1,22	-5,51	-4,53	-28,8	122,09	-23,66	-0,24	NA	0	0	0	-1,62	12,95	-3,31	0,01	0,11	0,42	742,05	85,84	823,4	255,04	1,12	-8,97	-7,98	-1,38	112,53	7,98	-0,25	NA	0	0,49	-1,32	6,84	20,18	17	0,08	0,09	0,69	907,06
1498	32,24	69,11	15,41	1,08	1,09	1,82	173,93	1,08	91,72	68,4	0,53	1,14	2,14	53,19	53,35	61,51	28,8	NA	0	10,01	36,76	68,39	71,75	21,61	4,6	4,67	31,31	115,04	0,24	3,51	94,85	0,05	0,05	1,05	109,53	4,69	1482,35	48,9	NA	0	13	61,9	1,43	2,36	0,8	0,01	0,93	2,57	205,54
1499	14,1	33,82	4,41	0,86	1,14	2,01	113,86	7,04	50,19	44,1	0,58	1,4	2,4	45,74	58,31	35,21	5,6	NA	0	9,9	55,39	4,39	26,38	1,53	0,5	1	1,92	127,5	16,69	59	55,08	0,83	5	6	34,91	83,35	9,58	5,33	NA	0	10,66	69,69	-7,33	-169,96	-2,52	0,09	0,59	1,58	124,93
1500	9,01	34,14	4,04	0,89	1,07	1,36	163,25	20,69	117,34	34,26	0,74	2,79	3,79	27,44	73,6	12,25	33,85	NA	0	8,26	61,18	11,42	47,76	9,67	1,01	1,06	1,29	308,27	12,1	229,53	53,44	0,76	3,18	4,18	24,7	76,09	15,64	8,92	NA	0	11,25	47,32	14,14	48,12	11,59	0,1	0,52	0,96	299,2
1501	6,4	2025,22	2,14	0,09	0,69	0,95	121,48	59,16	97,48	25,78	1	315,44	316,44	31,15	99,68	9,61	0,76	NA	0	8,26	68,48	8,61	96,54	2,4	0,1	0,7	1,04	101,61	46,57	77,48	27,09	0,91	10,21	11,21	33,95	91,08	12,23	1,1	NA	0	7,07	64,65	4,13	40	1,1	0,02	0,54	0,96	97,01
1502	-41,05	-1492,36	-312,4	0,15	0,3	0,3	2511,08	415,92	2640	NA	0,97	35,35	36,35	-41,05	97,25	-29,03	0,04	NA	0	0	0	11,84	97,7	5,07	0,41	0,98	1,05	155,88	76,41	135,02	10,83	0,88	7,25	8,25	27,6	87,88	15,95	1,59	NA	0	6,75	47,93	9,35	60,89	6,27	0,43	0,67	0,71	244,47
1503	1,39	6,15	0,66	-0,2	0,01	0,35	173,9	27,48	120,41	45,45	0,77	3,42	4,42	19,8	77,37	6,38	0,32	NA	6,61	8,8	76,01	0,5	3,16	0,34	0,04	0,29	0,54	249,12	52,69	205,8	51,13	0,84	5,3	6,3	14,33	84,14	3,82	0,29	NA	0	9,46	87,78	0,44	3,22	0,39	0,03	0,21	0,42	325,11
1504	0,37	0,44	0,31	0,34	0,65	1,01	303,34	14,7	47,5	17,31	0,16	0,19	1,19	5,95	15,83	2,34	1	NA	0	4,65	88,78	0,3	0,36	0,24	0,24	2,99	3,15	283,83	123,78	45,09	7,27	0,16	0,19	1,19	1,71	16,09	37,13	1,7	NA	0	1,1	18,68	1,29	2,18	1,29	0,29	0,79	2,02	365,2
1505	9,03	19,89	2,06	0,15	1,52	2,04	83,19	49,82	36,32	19,14	0,55	1,2	2,2	23,78	54,61	24,26	4,61	NA	0	3,37	38,42	3,19	8,79	1,06	0,17	0,99	1,5	120,48	61,71	46,62	39,17	0,64	1,76	2,76	10,92	63,71	9,35	7,78	NA	24,58	2,56	34,64	5,96	15,53	2,07	0,21	1,44	2,36	126,58
1506	28,03	30,03	14,2	12,24	15,03	15,03	184,45	33,89	12,14	0	0,07	0,07	1,07	28,03	6,65	421,31	NA	NA	0	0	0	0	0	NA	7,36	11,18	11,18	NA	NA	NA	NA	0,09	0,1	1,1	0	8,94	0	NA	NA	0	NA	NA	5,12	5,8	3,98	4,74	8,5	8,5	284,06
1507	0	0	NA	3,51	3,63	3,63	472,18	6,48	53,85	NA	0,31	0,45	1,46	17,94	31,36	0	1,51	NA	19,31	23,27	29,09	-4,3	-5,55	-2,65	2,53	3,36	3,36	224,06	10,11	12,28	0	0,21	0,28	1,29	24,14	22,44	170,54	1,15	NA	15,8	17,5	36,56	-13,28	-17,23	-6,88	0,51	2,52	2,52	189,06
1508	5,3	6,26	5,86	3,65	6,83	6,83	402,17	185,13	58,22	NA	0,15	0,18	1,18	60,52	15,4	42,61	NA	NA	0	61,01	86,56	4,71	6,54	5,17	2,59	3,63	3,63	398,77	113,02	108,52	NA	0,28	0,39	1,39	50,7	27,87	16,92	NA	NA	0	50,38	87,99	0,46	0,62	0,89	2,26	3,88	3,88	704,22
1509	12,98	19,13	5,13	2,48	2,49	2,82	143,86	0,67	45,74	15,19	0,32	0,47	1,47	12,98	32,14	55,06	7,2	NA	0	0	0	22,99	28,43	11,46	2,49	2,79	2,79	181,41	10,19	34,3	0	0,19	0,24	1,24	22,99	19,12	218,48	1,74	NA	0	0	0	-64,04	-75,58	-36,21	2,78	3,22	3,22	206,41
1510	-1,85	-1,87	-0,47	108,07	108,07	108,07	93,34	NA	0,85	NA	0,01	0,01	1,01	9,26	0,93	-200	NA	NA	0	2,85	7,58	13,13	13,71	4,2	18,38	18,38	23,46	116,45	NA	4,91	25,3	0,04	0,04	1,04	17	4,26	308,06	NA	NA	0	1,24	3,05	20,06	25,49	11,8	3,7	3,7	4,7	214,73
1511	-3,19	-50,31	-8,18	0,33	0,33	2,3	932,42	0,36	32,39	113,29	0,23	3,65	15,75	3,91	93,65	22,53	0,27	NA	19,47	18,2	53,85	-1,35	-25,08	-3,11	0,75	0,76	4,24	836,57	0,6	33,48	117,91	0,22	4,11	18,52	6	94,6	32,03	0,28	NA	17,9	16,89	47,2	-1,87	-46,04	-3,84	0,54	0,57	3,33	749,72
1512	4,94	6,36	3,98	0,44	4,2	4,49	293,48	239,45	63,78	19,02	0,22	0,29	1,29	13,42	22,32	23,64	76,46	20790,17	0	6,84	34,75	-3,15	-4,09	-1,83	0,77	4,03	4,35	210,92	152,96	46,98	15,39	0,23	0,3	1,3	7,51	22,91	-11,21	44,22	NA	0	6,18	75,42	0,1	0,16	0,08	0,25	2,29	2,68	304,63
1513	18,02	69,97	15,37	0,59	1,28	1,34	149,23	157,18	227,92	13,71	0,74	2,88	3,88	18,02	74,24	24,28	44,29	NA	0	0	0	2,14	2,17	0,92	57,7	57,7	81,31	155,57	0	1,89	45,3	0,01	0,01	1,01	2,14	1,23	174,29	NA	NA	0	0	0	4,51	4,65	2,3	25,16	25,54	32,63	186,55
1514	47,17	47,55	100	22,41	22,41	22,41	771,76	NA	6,21	NA	0,01	0,01	1,01	47,17	0,81	5794,52	1,21	NA	0	0	0	8,98	9,04	11,79	31,55	134,97	134,97	478,2	362,4	3,5	NA	0,01	0,01	1,01	8,98	0,74	5776,71	NA	NA	0	0	0	0,4	0,4	15,19	32,09	135,51	135,51	13887,55
1515	-2,62	-6,08	-25	1,57	1,76	1,76	3474,93	360	1955,58	0	0,57	1,32	2,32	-2,62	56,9	-4,6	NA	NA	0	0	0	68,38	72,23	74,52	18,74	18,74	18,74	396,71	NA	20,94	NA	0,05	0,06	1,06	68,38	5,34	1281,44	NA	NA	0	0	0	5,97	6,03	5,11	63,52	78,47	78,47	312,14
1516	-84,8	257,76	-27,63	0,03	0,03	0,66	118,61	0,22	152,94	97,51	1,33	-4,04	-3,04	13,07	132,9	-61,07	-2,24	NA	0	31,89	473,08	-90,45	87,88	-41,96	0,01	0,19	0,32	168,88	52,43	291,05	38,98	2,03	-1,97	-0,97	-56,56	202,93	-39,91	-1,74	NA	0	15,72	-80,85	-12,58	-320,41	-3,06	0,05	0,5	1,01	88,65
1517	8,53	33,19	2,06	0,14	0,89	1,16	87,9	46,93	62,25	16,78	0,74	2,89	3,89	34,94	74,3	16,69	1,71	NA	0	6,38	61,7	11,08	31,05	2,5	0,15	1,06	1,36	82,22	45,99	50,8	15,73	0,64	1,8	2,8	43,1	64,32	19,78	2,53	NA	0	7,23	71,67	5,66	22,88	1,92	0,15	0,59	0,83	123,48
1518	19,05	69,85	6,08	0,09	0,29	1,36	116,1	14,05	72,23	78,21	0,73	2,66	3,67	67,01	72,72	28,77	2,57	NA	0	15,29	65,97	-7,97	-84,94	-3,73	0,05	0,25	0,91	170,27	20,52	98,45	65,25	0,91	9,66	10,66	33,33	90,62	-6,72	0,86	NA	28,61	19,32	112,58	-11,23	-16775,28	-5,12	0,09	0,21	0,73	166,45
1519	0,7	4,36	0,34	0,01	0,9	1,19	175,48	128,77	145,41	43,56	0,84	5,21	6,21	32,82	83,89	0,84	NA	NA	0	15,49	95,28	0,97	6,8	0,57	-0,15	0,7	1,23	214,04	106,16	125,5	67,48	0,86	5,99	6,99	27,42	85,7	1,13	1,51	NA	26,27	15,55	86,73	0,89	5,62	0,6	-0,14	0,63	1,1	247,88
1520	13,23	13,85	15,84	14,28	15,96	22,26	343,47	32,33	19,29	123,3	0,04	0,05	1,05	13,23	4,48	295,59	NA	NA	0	0	0	15,49	23,9	7,14	1,82	1,93	2,34	167,88	6,42	58,44	24,51	0,35	0,54	1,54	15,49	35,2	60,61	3,7	NA	0	0	0	-31,98	-33,71	-47,41	9,41	9,79	14,45	541,11
1521	21,56	54,47	18,63	0,16	0,3	1,84	314,63	20	135,3	210,09	0,6	1,53	2,53	41,15	60,43	38,69	2,78	NA	0	16,94	39,67	4,82	10,4	5,34	0,05	0,17	2,14	403,43	18,56	155,25	309,93	0,54	1,16	2,16	28,74	53,68	17,51	3,65	NA	0	26,51	64,3	4,28	10,56	5,26	0,07	0,13	1,4	448,62
1522	-1,79	213,58	-3,15	0,3	0,79	0,83	639,81	316,36	637,86	26,53	1,01	-120,3	-119,3	0,3	100,84	0,87	-0,05	NA	0	3,67	77,05	1,36	186,22	2,2	0,37	0,92	0,93	590,8	316,44	579,86	7,38	0,99	136,38	137,38	2,96	99,27	2,7	0,1	NA	0	2,61	36,49	6,21	88,44	8,35	0,21	0,98	1	490,42
1523	-2,76	-1224,32	NA	0,2	0,48	0,87	NA	NA	NA	NA	1	442,99	443,99	-2,76	99,77	-2,16	0,85	NA	0	NA	0	3,62	95,54	1	0,19	0,54	0,82	100,22	27,89	79,2	22,28	0,96	25,4	26,4	48,81	96,21	10,21	0,56	NA	0	12,44	77,73	-0,62	-22,9	-0,13	0,12	0,41	0,68	73,76
1524	33,69	84,63	13,27	0,46	1,39	1,62	143,36	78,73	85,18	20,15	0,6	1,51	2,51	39,91	60,19	56,23	14,75	NA	0	2,45	12,61	29,22	50,51	11,65	1,25	2,44	2,72	145,04	0	51,78	14,79	0,42	0,73	1,73	33,84	42,15	69,6	31,54	NA	0	1,84	11,12	24,06	89,49	6,46	0,13	1,28	1,55	97,96
1525	5,66	25,61	1,8	0,09	0,43	1,14	115,56	28,44	84,43	60,12	0,78	3,52	4,53	34,57	78,23	13,16	1,46	21539	NA	9,18	67,99	3,38	15,17	1,1	0,29	0,54	1,15	118,17	21,45	87,27	53,27	0,78	3,48	4,49	30,92	77,72	9,97	1,65	20719,56	0	8,94	69,92	2,71	19,22	0,99	0,09	0,33	1,05	133,12
1526	-2,49	125,68	-591,77	0,01	0,07	0,07	68915,2	5148,13	87244,91	NA	1,02	-51,47	-50,47	-2,21	101,98	-1,27	-0,02	-2208	0	67,54	-172,01	2,43	1097,93	10,85	0,08	0,09	0,09	1623,95	20,8	1602,55	NA	1	450,44	451,44	2,67	99,78	17,48	0	249036	0	1,04	1,12	2,86	91,89	11,24	0,12	0,13	0,13	1435,32
1527	2,57	6,11	0,51	-0,92	-0,42	1,52	72,78	20,29	41,01	80,79	0,58	1,37	2,37	22,71	57,89	20,56	3,23	NA	0	4,03	50,88	5,75	16,63	0,8	-0,58	-0,13	1,47	50,79	13,46	30,12	48,81	0,65	1,89	2,89	19,67	65,44	12,68	3,39	NA	0	1,94	66,02	0,5	3,21	0,15	-0,07	0,58	1,15	110
1528	61,22	94,11	24,15	2,4	2,6	2,84	143,61	9,34	46,33	10,96	0,35	0,54	1,54	85,22	34,95	181,59	9,74	48100,5	0	9,47	24,85	24,14	86,99	15,08	0,65	1,09	1,27	227,42	70,41	157,55	28,2	0,72	2,6	3,6	44,98	72,25	40,97	2,77	27151,25	0	13,02	40,6	31,96	80,89	12,32	1,07	1,23	1,57	140,66
1529	24,05	27,47	9,4	4,8	7,25	7,95	142,24	41,89	17,1	12,13	0,12	0,14	1,14	47,86	12,45	212,69	43,29	NA	0	9,3	41,38	20,7	54,26	9,65	0,45	0,66	0,98	169,62	22,1	103,36	33,55	0,62	1,62	2,62	39,77	61,85	50,68	0,98	NA	0	8,89	41,74	21,73	35,68	9,18	1,1	1,52	1,76	154,24
1530	4,18	6,21	2,06	0,08	0,19	1,3	179,45	5,22	47,93	54,03	0,33	0,48	1,49	22,34	32,72	52,25	1,14	13815,29	0	8,95	47,55	20	25,09	7,86	0,17	0,42	2,71	143,15	5,5	21,74	50,41	0,2	0,25	1,25	39,93	20,31	160,59	1,51	NA	0	7,84	36,93	5,55	7,79	2,61	0,13	0,37	2,21	171,42
1531	-3,1	-3,35	-3,81	1,79	9,75	9,78	447,81	268,39	33,72	1,24	0,08	0,08	1,08	-3,1	7,61	-40,66	3,62	NA	0	0	0	-115,32	-142,58	-91,01	1,62	2,32	2,4	287,26	38,08	54,31	3,98	0,19	0,24	1,24	-115,32	19,12	-603,31	1,49	NA	0	0	0	-8,88	-13,38	-5,78	1,25	1,51	1,51	237,77
1532	25,01	70,85	7,88	0,71	0,72	1,54	69	1,02	73,17	60,98	0,65	1,83	2,83	26,19	64,7	38,65	NA	NA	0	0,37	3,77	7,42	44,51	1,99	0,15	0,33	1,18	97,35	14,43	79,83	68,7	0,83	5	6	13,17	83,32	8,91	NA	NA	0	1,54	33,15	0,23	2,34	0,06	0,22	0,27	1,11	93,05
1533	13,65	21,66	13,95	1,61	3,21	6	372,04	63,85	37,85	112,28	0,37	0,58	1,59	24,97	36,97	40,44	2,55	NA	26,31	11,56	35,2	12,27	19,62	13,74	0,36	1,17	3,35	407,75	39,36	48,07	106,03	0,37	0,6	1,6	23,74	37,48	35,21	1,47	NA	25,28	12,85	38,31	7,06	13,33	10,38	0,09	0,91	3,03	536,75
1534	5,11	50,81	2,74	0,36	0,61	1,05	139,82	43,07	173,08	78,52	0,9	8,95	9,95	12,15	89,95	7,67	1,87	16004	0	3,77	44,53	10,05	54,72	2,71	0,63	0,83	1,2	98,12	15,38	78,77	29,35	0,82	4,44	5,44	25,43	81,63	14,13	6,22	12884,33	0	4,14	48,6	0,71	5,1	0,22	0,39	0,6	1,16	112,09
1535	-0,52	-2,07	-0,66	0,13	0,67	0,67	465,42	184,06	228,47	NA	0,75	2,98	3,98	-0,52	74,89	21,09	0,51	NA	25,25	0	0	-3,88	-16,61	-5,2	0,1	0,46	0,75	487,84	39,85	269,13	108,87	0,77	3,28	4,28	-3,88	76,66	17,43	0,56	NA	20,88	0	0	-6,1	-24,68	-34,74	0,41	0,58	1,1	2077,83
[truncated: 2,204 more rows]
[truncated: 14 more columns]
