# Supplementary material for: Bankruptcy prediction using ensemble of autoencoders optimized by genetic algorithm
Source: PeerJ Comput Sci. 2023 Jun 8;9:e1257. doi: 10.7717/peerj-cs.1257 (PMC10280414; doi:10.7717/peerj-cs.1257)
Supplement: Supplemental Information 1 [file peerj-cs-09-1257-s001.zip › nonbankrupt_retail_14_year_11_12_13.csv]

	V1	V2	V3	V4	V5	V6	V7	V8	V9	V10	V11	V12	V13	V14	V15	V16	V17	V18	V19	V20	V21	V22	V23	V24	V25	V26	V27	V28	V29	V30	V31	V32	V33	V34	V35	V36	V37	V38	V39	V40	V41	V42	V43	V44	V45	V46	V47	V48	V49
1	13,13	60,56	2,35	0,04	0,74	11,2	65,1	4,05	5,75	60,96	0,78	3,61	4,61	13,13	78,32	16,76	NA	NA	0	0	0	12,9	40,74	2,4	0,14	0,86	8,35	67,98	5,74	8,03	60,99	0,68	2,16	3,16	12,9	68,33	18,88	NA	NA	0	0	0	7,88	17,48	1,21	0,24	0,85	5,85	55,7
2	-17,81	-17,81	-72,93	NA	NA	NA	1490,2	NA	NA	NA	NA	NA	1	-16,17	0	NA	NA	NA	0	6,71	-9,71	0	0	NA	NA	NA	NA	NA	NA	NA	NA	0	0	1	0	0	NA	NA	NA	0	NA	NA	0	0	NA	NA	NA	NA	NA
3	0	NA	0	0,18	0,38	0,99	129,8	25,38	128,35	79,72	1	NA	NA	17,7	100	3,09	0,07	29387,14	0	6,31	39,42	0	NA	0	0,23	0,4	0,99	134,28	22,43	132,44	80,47	1	NA	NA	21,29	100	0	0	27799,86	0	7,83	48,21	0	NA	0	0,16	0,33	1	116,81
4	60,93	73,29	38,16	3,23	6,07	6,07	227,98	105,5	37,08	NA	0,17	0,2	1,2	99,75	16,87	361,18	NA	NA	0	24,31	33,93	22,53	25,74	23,4	1,44	8,02	8,02	379,01	306,23	46,55	0	0,12	0,14	1,14	46,54	12,45	180,95	NA	NA	0	24,92	46,28	-5,75	-6,6	NA	0,15	7,83	7,83	NA
5	0,01	0,35	0	0,29	0,76	1,08	114,62	49,44	105,34	33,67	0,96	24,5	25,5	39,61	96,08	0,69	NA	NA	0	12,47	100,4	0,01	0,33	0	0,26	0,66	1,05	139,38	52,5	131,31	51,82	0,96	25,75	26,75	32,27	96,26	0,01	NA	11673,5	0	12,32	101,53	0,12	5,24	0,05	0,18	0,79	1,03	152,55
6	29,68	37,75	13,75	3,8	4,21	4,66	115,8	14,38	35,62	16,3	0,21	0,27	1,27	29,68	21,36	138,96	NA	NA	0	0	0	23,37	40,34	13,49	1,63	2,34	2,38	210,73	61,73	87,44	3,63	0,42	0,73	1,73	23,37	42,07	55,55	NA	NA	0	0	0	18,76	29,98	11	1,71	2,61	2,67	213,43
7	33,93	94,48	9,25	0,19	0,96	1,56	99,26	44,01	57,71	35,2	0,64	1,78	2,78	83,26	64,09	64,57	5,43	NA	0	13,45	48,35	30,18	94,33	5,89	0,14	0,99	1,45	71,28	38,68	45,72	21,48	0,68	2,12	3,13	81,17	68,01	48,42	7,51	31406,67	0	9,96	54,5	14,2	90,71	5,79	0	0,46	0,91	148,36
8	5,26	26,76	1,85	0,26	0,47	1,37	128,26	14,64	71,12	65,37	0,8	4,09	5,09	39,34	80,36	17,15	1,81	NA	20,64	12,01	63,24	8,21	26,21	1,8	0,28	0,55	1,77	80,06	9,95	23,8	45	0,69	2,19	3,19	67,92	68,66	24,26	2,81	45350	34,62	13,1	70,42	11,42	28,13	2,47	0,5	0,82	2,08	78,66
9	0	0	NA	NA	NA	NA	NA	NA	NA	NA	NA	NA	1	0	0	NA	NA	NA	0	NA	NA	-20,92	-20,92	NA	NA	NA	NA	NA	NA	NA	NA	0	0	1	0	0	NA	NA	NA	0	NA	NA	0	0	NA	NA	NA	NA	NA
10	46,33	90,05	12,67	1,28	2,21	2,21	99,52	28,91	31,16	NA	0,49	0,94	1,94	88,51	48,56	112,87	2,26	NA	0	11,53	37,98	58,15	79,51	25,7	2,45	3,8	3,8	161,35	51,92	38,45	0	0,27	0,37	1,37	81,99	26,87	232,49	9,24	NA	0	10,54	23,32	7,24	9,13	NA	0,22	4,97	4,97	358,89
11	2,39	53,9	0,64	0,17	0,52	1,01	98,06	22,51	75,53	37,76	0,96	21,56	22,56	30,79	95,57	5,13	1,03	NA	16,38	7,65	80,41	3,05	64,33	0,76	0,27	0,59	0,99	90,97	21,88	75,95	30,97	0,95	20,07	21,08	30,39	95,26	5,39	0,93	25176,33	8,78	6,81	78,09	16,55	89,96	3,19	0,15	0,51	1,06	70,19
12	29,41	-33,9	7,43	0,21	0,73	0,73	91,91	55,97	108,78	NA	1,87	-2,15	-1,15	59,64	186,77	17,59	-6,51	NA	0	7,63	50,76	40,94	41,18	8,15	NA	NA	NA	72,66	58,18	0	0	0,01	0,01	1,01	68,75	0,6	7520,19	9,55	14708,4	0	5,54	33,35	50,03	-73,29	7,13	0,27	0,48	0,48	51,91
13	16,02	16,88	7,55	16,93	19,57	19,57	171,43	22,68	8,59	NA	0,05	0,05	1,05	16,02	5,06	316,41	NA	NA	0	0	0	8,1	8,64	3,79	13,3	15,91	15,91	170,98	27,59	10,54	NA	0,06	0,07	1,07	8,1	6,25	129,56	NA	NA	0	0	0	25,46	30,1	24,62	6,01	6,46	6,46	351,98
14	-8,75	64,43	-85,69	0,03	0,08	0,11	3565,09	63,29	1534,89	56,06	1,14	-8,36	-7,36	-4,04	113,58	-7,7	0,59	NA	0	46,14	-23,01	-3	18,18	-28,9	0,05	0,07	0,12	3517,44	30,36	1505,42	78,8	1,16	-7,06	-6,06	0,38	116,5	-2,57	0,6	1247,5	0	32,53	445,89	-3,73	18,02	-30,23	0,05	0,07	0,08	2946,79
15	30,69	37,37	8,13	0,64	3,63	4,7	96,45	58,38	19,52	21,08	0,18	0,22	1,22	46,76	17,88	176,33	26,37	41942	0	4,26	28,63	15,6	22,17	4,87	0,55	2,71	3,54	113,94	66,76	30,91	25,75	0,3	0,42	1,42	31,58	29,63	55,3	25,66	26886,33	0	4,99	43,17	16,21	22,14	5,42	0,63	3,11	3,95	121,78
16	2,74	28,71	2,15	0,58	0,75	1,11	150,31	44,92	254,92	91,59	0,9	9,47	10,47	2,74	90,45	3,03	NA	NA	0	0	0	0,68	16,71	0,86	0,48	0,95	1,05	460,65	191,65	412,26	40,51	0,96	23,45	24,45	0,68	95,91	2,12	1,81	NA	0	0	0	0,06	1,49	0,09	0,78	0,91	1,02	531
17	77,5	77,5	96,13	NA	NA	NA	230,73	165,92	0	0	0	0	1	77,5	0	NA	NA	NA	0	0	0	67,05	80,92	41,18	5,2	5,85	5,85	224,18	24,56	37,81	NA	0,17	0,21	1,21	75,93	17,14	391,26	NA	16546	0	5,45	9,66	28,11	43,39	33,22	0,13	2,14	2,14	430,23
18	-4,84	67,01	-1,76	0,33	0,73	1,05	132,25	43,68	109,37	36,38	1,07	-14,84	-13,84	17,23	107,23	-4,15	1,39	NA	22,74	8,02	98,91	0	-0,01	0	0,22	0,85	1,31	113,05	46,45	73,64	34,7	1,08	-14,12	-13,12	24,5	107,62	0,04	2,79	12292,67	24,28	7,59	92,92	1,55	132,08	0,58	0,13	0,4	0,77	135,54
19	53,78	82,97	16,29	1,3	2,35	3,4	110,26	NA	26,79	28,34	0,35	0,54	1,54	108,94	35,19	154,81	4,66	NA	8,35	16,71	45,02	57,96	90,12	16,61	0,64	1,66	3,08	104,62	NA	29,91	42,81	0,36	0,55	1,55	109,08	35,69	170,74	7,96	60224,2	4,2	14,65	40,58	7,19	45,02	2,64	0,34	0,71	1,12	133,47
20	1,47	34,16	0,78	0,01	0,65	0,85	191,37	115,25	179,58	36,07	0,96	22,16	23,17	28,65	95,68	2,05	0,26	NA	0	14,29	94,17	-0,65	-49,69	-0,72	0,1	0,48	0,62	401,94	86,31	214,08	31,8	0,99	74,88	75,88	10,54	98,68	2,43	0,67	23250,5	44,19	12,33	73,42	0,31	17,85	0,27	0,05	0,4	0,54	317,11
21	-0,75	-1,94	-0,25	0,13	0,46	0,97	120,89	4,35	42	26,7	0,61	1,58	2,59	38,23	61,43	3,07	0,95	NA	13,22	12,95	94,68	0,21	0,51	0,07	0,12	0,41	0,92	116,35	4,28	39,22	26,32	0,6	1,47	2,47	39,4	59,52	5,08	0,92	9932,31	12,85	12,49	88,03	1,32	3,08	0,4	0,12	0,36	0,91	110,08
22	-8,33	729,31	-9,77	0,02	0,08	0,81	427,13	26,32	405,89	301,06	1,01	-88,55	-87,55	5,05	101,14	-8,24	0,18	4884,67	0	15,7	102,56	-7,22	64,42	-7,46	0,02	0,11	0,72	377,24	39,09	412,26	254,8	1,11	-9,92	-8,93	18,08	111,2	-6,5	-0,55	10106,33	0	26,15	103,27	3,73	42,2	4,72	0,01	0,13	0,93	459,64
23	4,13	37,92	1,55	0,03	0,77	1,01	137,03	83,73	119,85	29,33	0,89	8,18	9,18	23,94	89,11	6,74	1,14	NA	0	7,46	73,94	-19,42	-5364,33	-5,19	0,04	0,55	0,8	97,55	48,19	94,68	23,86	1	275,29	276,29	17,6	99,64	-15,68	0,03	12480,5	0	9,89	126,72	-19,11	102,13	-4,83	0,03	0,49	0,68	91,93
24	-10,25	-11,63	-13,57	0,59	1,72	2,51	141,67	64,25	56,46	44,9	0,12	0,13	1,13	-10,25	11,84	-86,56	1,25	NA	0	0	0	-8,81	-19,77	-4,61	0,04	0,32	0,59	191,19	29,2	104,59	28,49	0,55	1,25	2,25	-8,81	55,47	25,06	0,66	4091	0	0	0	0,79	2,76	0,91	0,14	0,63	1,11	417,96
25	-2,12	10,89	-1,02	0,24	0,5	2,8	175,93	14,66	43,71	127,33	1,19	-6,14	-5,14	17,93	119,45	-0,53	5,63	7305,88	6,35	9,69	93,97	5,46	3792,31	3,04	0,42	1,79	4,5	203,62	55,49	31,19	111,86	1	693,84	694,84	20,77	99,86	6,77	8,23	19243,25	4,7	8,54	64,7	-5,98	-1575,04	-5,29	0,08	0,68	1,83	321,65
26	0,59	5,81	0,69	0,02	0,17	0,21	431,05	55,41	362,89	14,19	0,9	8,93	9,93	7,04	89,93	6,49	0,18	NA	0	7,65	48,77	0,64	34,06	0,81	0,02	0,12	0,14	462,39	44,25	431,96	9,19	0,98	52,36	53,36	8,65	98,13	7,47	0,06	NA	0	10,15	51,04	5,73	75,6	6,36	0,06	0,19	0,22	404,06
27	-1,5	-1,5	NA	NA	NA	NA	NA	NA	NA	NA	NA	NA	1	-1,5	0	NA	NA	NA	0	NA	0	-17,59	-17,59	NA	NA	NA	NA	NA	NA	NA	NA	NA	NA	1	-17,59	0	NA	NA	NA	0	NA	0	0,97	1,01	4	22,64	22,64	22,64	1508,05
28	4,89	51,39	3,27	0,18	0,29	0,96	243,16	21,5	188,48	127,39	0,9	9,5	10,5	4,89	90,48	18,91	0,87	NA	0	0	0	2	31,53	4,97	0,13	0,18	0,74	909,05	42,69	839,8	479,32	0,94	14,79	15,79	2	93,67	9,99	0,21	NA	0	0	0	0,74	11,22	2,7	0,14	0,18	0,5	1333,61
29	2,02	2,14	2,23	8,59	8,81	11,11	401,28	4,7	21,65	50,63	0,06	0,06	1,06	30,08	5,81	34,72	2,41	NA	0	30,94	87,45	3,7	4,31	2,08	4,17	4,25	5,44	205,34	2,09	27,47	33,16	0,14	0,16	1,16	53,95	14,06	87,21	3,37	7897	0	28,27	75,05	0,56	0,65	0,37	2,28	2,32	3,39	240,35
30	33,88	37,68	7,26	5,17	7,42	9,18	78,05	16,76	7,45	13,29	0,1	0,11	1,11	36,64	10,09	383,42	8,56	NA	0	0,59	5,68	25,51	27,27	6,86	7,08	10,97	15,4	98,16	22,68	5,83	26,16	0,06	0,07	1,07	27,64	6,44	433,46	14,04	92410	0	0,57	5,76	22,31	23	4,71	15,5	21,27	39,02	76,9
31	27,69	-13,19	17,42	0,11	0,31	0,31	228,98	0	693,6	0	3,1	-1,48	-0,48	27,69	309,87	14,65	-46,72	NA	0	0	0	50,09	-148,29	29,23	0,02	0,69	0,69	213,01	NA	207,56	NA	1,34	-3,96	-2,96	50,09	133,78	40,9	0,04	NA	0	0	0	49,06	252,57	19,31	0,44	1,28	1,3	143,25
32	3,55	4,34	68,33	5,51	5,51	5,51	7005,79	NA	1257,6	NA	0,18	0,22	1,22	3,55	18,15	19,56	NA	NA	0	0	0	3,42	4,16	68,33	5,39	5,62	5,62	7298,78	288	1281,6	NA	0,18	0,22	1,22	3,42	17,8	19,19	NA	NA	0	0	0	9,33	11,6	64,7	4,85	5,12	5,12	2523,25
33	15,07	27,85	19,51	0,01	3,5	3,51	471,28	457,36	131,06	0,44	0,46	0,85	1,85	16,31	45,89	32,84	51,91	165819	0	1,6	6,75	4,36	7,44	17,01	0,1	4,19	4,19	1423	1349,27	330,63	0,05	0,41	0,71	1,71	5,6	41,38	10,54	55,06	62544,33	0	4,84	17,88	0,02	0,04	0,26	0,24	3,09	3,09	4242,52
34	-14,54	-33,54	NA	0,6	0,61	1,77	NA	NA	NA	NA	0,57	1,31	2,31	-14,54	56,64	-25,67	NA	NA	0	NA	0	-8,91	272,61	-385,01	0,03	0,19	0,19	15777,08	2497,87	16069,39	NA	1,03	-31,61	-30,61	-8,91	103,27	-8,63	-0,04	NA	0	0	0	-5,86	94,4	-24,23	0	0,27	0,27	1506,14
35	-6	-6,27	NA	22,29	23,56	23,56	NA	NA	NA	NA	0,04	0,04	1,04	-6	4,25	-141,41	NA	NA	0	NA	0	-0,21	-0,22	NA	23,27	23,27	23,27	NA	NA	NA	NA	0,04	0,04	1,04	-0,21	4,3	-5	NA	NA	0	NA	0	-9,4	-9,87	NA	21,27	21,27	21,27	NA
36	18,47	66,06	28,14	1,3	1,41	1,41	554,6	41,22	96,27	NA	0,69	2,46	3,58	21,93	72,04	28,2	9,71	31822	51,33	5,27	11,11	5,29	17	6,84	1,29	1,48	1,48	471,86	57,59	106,22	0,31	0,66	2,13	3,21	10,21	68,88	9,32	17,55	6433,5	43,47	6,36	31,74	5,92	15,51	7,64	1,47	1,63	1,63	469,8
37	-152,48	85,51	-21,66	0,27	0,39	0,39	51,71	15,29	132,22	NA	2,78	-1,56	-0,56	-6,12	278,32	-49,69	NA	1736	0	20,79	724,19	76,07	156,51	32,01	0,67	2,14	2,14	153,6	103,57	70,65	0,25	0,51	1,06	2,06	101,29	51,39	148,02	NA	57101	0	10,61	24,63	36	46,06	12,23	3,64	4,82	4,82	123,69
38	41,75	53,67	11,58	-0,27	0,17	2,25	100,98	8,63	19,61	41,23	0,2	0,26	1,29	67,58	22,22	215,32	1,48	NA	0	7,17	31,79	30,84	36,42	12,37	2,47	2,94	4,97	146,41	8,55	18,04	37,2	0,13	0,16	1,18	48,86	15,31	246,12	2,3	41663,26	0	7,23	30,82	25,68	27,71	14,52	1,85	6,62	9,74	205,85
39	7,97	9,63	8,95	2,67	4,84	5,21	408,94	144,73	66,61	24,71	0,17	0,21	1,21	20,18	17,23	55,2	6,24	NA	0	13,72	52,73	11,24	16,71	8,27	2,03	2,47	2,61	268,37	37,19	85,84	12,83	0,33	0,49	1,49	26,13	32,73	34,4	4,7	32460	0	10,95	51,77	14,89	19,18	10,02	2,78	4,26	4,51	245,08
40	0	0	NA	NA	NA	NA	NA	NA	NA	NA	0	0	1	0	0	NA	NA	NA	0	NA	NA	0	0	NA	NA	NA	NA	NA	NA	NA	NA	NA	NA	1	0	0	NA	NA	NA	0	NA	NA	2,83	2,86	31,61	117,98	117,98	117,98	4063,49
41	0,27	1,23	0,22	0,15	0,43	0,74	298,86	62,76	222,79	68,83	0,77	3,48	4,52	29,97	77,87	7,36	0,52	NA	0	24,38	79,83	8,93	23,11	4,32	0,15	0,52	0,8	176,34	35,61	96,53	27,79	0,6	1,56	2,59	34,11	61,37	28,92	0,78	NA	0	12,2	54,19	20,36	42,03	14,48	0,43	1,13	1,35	258,97
42	7,27	-114,67	6,87	0,09	0,27	0,84	344,05	65,32	360,77	211,32	1,06	-16,77	-15,77	25,33	106,34	12,28	-0,59	NA	0	17,07	54,94	-0,78	-1,1	-1,01	0,27	0,68	2,79	470,59	53,7	130,65	279,74	0,29	0,4	1,4	12,51	28,66	16,37	3,38	NA	0	17,14	66,42	4,11	7,86	3,81	0,56	1	1,7	337,13
43	-475,72	61,76	-20,51	0,04	0,04	0,07	15,69	NA	134,29	3,5	8,68	-1,13	-0,13	-397,74	870,27	13,95	NA	4250	0	3,36	17,84	429,85	-271,43	17,47	0,02	0,03	0,26	14,83	0,06	37,52	8,74	2,58	-1,63	-0,63	499,84	258,37	166,37	NA	5967	0	2,84	14,93	34,29	143,06	17,52	1,28	1,29	1,33	185,93
44	-13,76	-15,87	-8,79	1,56	1,61	2,79	232,66	1,15	23,73	28,37	0,13	0,15	1,15	6,34	13,34	-40,44	1,27	3094,8	0	12,84	129,53	-22,89	-26,17	-32,55	1,52	1,62	1,62	519,05	5,95	61,03	NA	0,13	0,14	1,14	-9,22	12,51	-102,57	1,09	444,67	0	19,45	802,77	-12,44	-14,65	-104,63	1,42	1,44	1,44	3062,22
45	6,06	27,25	3,28	4,2	5,49	7	197,14	31,93	24,77	37,89	0,78	3,49	4,49	12,06	77,75	14,51	8,22	17916,5	0	3,25	32,84	8,59	24,48	3,13	8,31	10,48	13,62	133,06	18,83	8,67	27,58	0,65	1,85	2,85	16,09	64,91	18,38	10,03	18537,5	0	2,73	33,31	16,98	40,83	7,24	2,1	4,47	5,35	155,29
46	2,21	3,38	0,56	0,78	0,8	2,75	91,8	0,56	30,27	59,79	0,35	0,53	1,53	47,32	34,63	20,3	8,63	NA	0	11,38	78,1	4,09	5,85	1,02	1,07	1,08	3,27	91,29	0,25	26	57,49	0,3	0,43	1,43	53,58	30,1	22,18	13,88	16056,07	0	12,38	79,54	6,75	8,79	1,74	1,22	1,46	4,14	93,89
47	2,93	3,21	1,61	10,18	11,5	11,5	199,42	22,64	17,15	NA	0,09	0,1	1,1	2,93	8,7	33,72	NA	NA	0	0	0	6,36	8,28	4,97	2,64	4,31	4,31	285,02	109,09	65,21	NA	0,23	0,3	1,3	6,36	23,2	27,43	NA	NA	0	0	0	24,31	32,21	12,89	2,1	4,08	4,08	193,07
48	8,3	29,15	2,44	0,19	1	1,34	107,09	56,94	69,66	24,89	0,71	2,5	3,51	37,87	71,51	17,02	6,1	48585,14	3,61	8,7	62,01	-2,75	-9,13	-0,77	0,22	0,79	1,34	102,84	35,44	66,23	37,33	0,7	2,31	3,32	36,78	69,92	0,49	7,55	NA	1,55	11,14	85,88	8,58	26,39	2,89	0,22	0,93	1,47	122,72
49	4,98	29,67	9,87	0,02	0,18	0,26	721,57	97,84	390,31	45	0,83	4,96	5,96	15,6	83,23	12,78	0,22	27471,5	28,26	21,06	44,52	6,94	34,18	12,2	0,01	0,16	0,23	641,14	76,03	364,64	36,56	0,79	3,91	4,92	19,11	79,68	19,2	0,25	31871	21,26	21,37	40,81	14,31	97,5	20,73	0,07	0,2	0,27	527,38
50	-11,48	-38,98	-5,78	0	0,81	1,54	183,29	80,6	87,24	74,66	0,7	2,39	3,39	13,8	70,54	4,93	3,15	NA	7,25	12,73	74,67	-3,99	30,81	-1,79	0,01	0,43	0,8	163,8	72,08	162,8	65,34	1,13	-8,72	-7,72	24,16	112,96	3	-0,7	NA	6,34	12,63	67,41	8,16	-219,75	3,92	0,03	0,57	0,9	175,15
51	2,19	19,69	3,43	0,31	0,74	0,74	528,44	174,57	369,5	0	0,89	7,97	8,97	11,29	88,86	12,83	0,59	NA	23,01	14,21	39,29	-4,1	-213,23	-5,13	0,23	0,6	0,6	456,3	85	206,52	NA	0,98	51	52	12,15	98,08	3,14	0,23	56394	9,6	20,32	59,58	3,69	11,66	2,72	0,29	1,26	1,26	268,2
52	20,48	94,23	4,16	0,03	0,78	1,31	73,93	41,84	55,57	29,62	0,78	3,6	4,6	68,68	78,27	27,42	51,22	24969,63	0	9,79	59,72	18,92	45,13	3,97	0,04	0,86	1,78	76,6	34,81	42,01	38,87	0,58	1,39	2,39	76,36	58,08	33,01	165,88	21399,25	0	12,06	69,71	9,96	19,9	2,13	0,03	1,18	2,11	77,99
53	-94,95	-121,61	-14,23	4,14	4,14	5	54,57	0,1	10,79	9,38	0,22	0,28	1,28	-17,26	21,92	-433,21	NA	NA	0	11,65	-538,81	-1,27	-1,91	-0,14	2,97	2,97	3,25	40,65	NA	12,4	3,6	0,33	0,5	1,5	71,68	33,38	-3,81	NA	NA	0	8,12	98,35	-0,44	-0,56	-0,06	4,97	5,04	5,6	51,15
54	22,28	29,53	3,02	4,72	5,92	5,92	49,31	6,62	5,5	0	0,19	0,25	1,33	152,31	24,54	136,42	2,39	NA	0	17,61	76,85	17,1	23,88	7,8	3,17	3,32	3,32	166,36	6,12	40,8	NA	0,28	0,4	1,4	45,57	28,38	65,24	4,26	NA	0	12,97	38,04	21,8	34,37	15,72	0,61	1,46	1,46	262,55
55	41,44	99,65	58,69	1,38	2,04	2,29	515,56	73,38	214,47	54,05	0,58	1,4	2,4	41,78	58,41	72	13,38	NA	0	0,48	0,69	17,75	98,95	63,84	0,43	1,11	1,29	1312,55	456,34	958,99	177,63	0,82	4,57	5,57	18	82,06	22,72	4,36	460163,5	0	0,88	1,14	8,16	96,85	26,26	0,3	0,86	1,14	1170,96
56	-11,22	199,55	-5,72	0,02	0,17	0,22	185,68	27,45	152,07	9,57	1,06	-18,78	-17,78	31,23	105,62	-5,35	-0,09	NA	22,19	21,66	102,73	31,28	129,97	14,7	0,24	0,76	0,8	171,57	65,64	91,99	4,93	0,76	3,15	4,15	61,15	75,93	54,21	0,68	10824,69	20,35	14,04	39,14	7,56	22,08	3,46	0,31	0,97	1	166,6
57	9,25	20,84	5,72	0,5	0,81	1,26	225,16	36,51	120,19	54,79	0,56	1,25	2,25	22,59	55,64	19,94	1,43	15108,56	0	8,25	49,1	7,42	15,48	5,7	0,56	0,84	1,42	280,24	39,73	141,74	82,63	0,52	1,09	2,09	20,45	52,05	17,47	1,78	13662,1	0	10	52,71	5,3	9,95	3,95	0,55	0,84	1,5	271,43
58	8,91	13,72	10,37	0,38	1,03	1,03	423,54	96,41	146,81	NA	0,35	0,54	1,54	10,18	35,05	87,57	1,02	NA	0	1,47	3,56	0	0	NA	2,07	4,29	4,29	150,22	35,55	16,07	NA	0,11	0,12	1,12	0	10,85	246,71	1,74	NA	0	0	0	0	0	NA	4,6	5,33	5,33	201,47
59	3,29	19,57	0,81	0,09	0,44	1,08	89,61	25,12	59,84	47,23	0,83	4,94	5,94	43,28	83,18	10,85	1,59	NA	14,22	9,84	76,52	-4,71	-39,41	-1,22	0,1	0,52	1,11	94,68	33,4	79,16	47,07	0,88	7,37	8,37	34,88	88,05	1,09	2,69	NA	1,65	10,27	90,63	4,33	30,57	1,38	0,15	0,45	1,25	116,37
60	16,41	25,89	12,86	0,32	0,95	2,64	285,24	64,91	102,92	176,74	0,37	0,58	1,58	21,65	36,63	48,15	18,43	NA	0	4,11	19,4	14,3	20,05	11,7	0,87	1,44	3,25	298,52	48,07	83,92	153,41	0,29	0,4	1,4	19,55	28,67	55,97	9,74	40525,4	0	4,29	20,46	4,47	6,5	3,3	0,47	0,9	3,04	268,2
61	-5,59	-20,24	-1,36	0,02	0,06	1,1	88,42	2,64	50,09	67,11	0,72	2,62	3,62	4,64	72,36	5,17	1,96	NA	15,05	2,49	27,11	2	7,45	0,63	0,02	0,12	1,05	115,23	8,27	50,77	73,54	0,73	2,73	3,73	13,9	73,19	16,58	1,18	21493	24,51	3,76	37,2	3,91	13,59	1,25	0,11	0,15	1,2	116,71
62	0,08	0,23	0,47	0,14	0,42	1,8	1742,18	311,49	1151,56	1611,56	0,65	1,86	2,86	0,19	65,07	0,12	NA	626	0	0,65	78,43	10,62	19,8	5,89	0,82	10,29	10,7	202,23	170,37	17,99	7,42	0,46	0,86	1,86	11,61	46,34	23,1	15,43	49306	0	0,55	7,11	0,27	3,21	6,71	0,13	2,51	2,51	8980,99
63	1,8	133,52	20,02	3,26	29,49	29,49	4052,42	370,32	14,11	NA	0,99	73,26	74,26	1,83	98,65	3,24	1,04	NA	68,77	0,39	0,47	3,7	81,4	22,36	1,86	1,92	1,92	2208,29	6,54	0,93	NA	0,95	21,03	22,03	3,7	95,46	11,88	1,06	NA	70,22	0	0	1,83	65,13	11,07	1,62	1,75	1,75	2207,2
64	17,21	19,46	8,06	1,57	3,49	8,5	170,47	35,77	18,64	94,72	0,12	0,13	1,13	28,87	11,53	188,23	14,99	NA	0	5,46	29,56	-1,29	-1,44	-0,69	4,11	5,33	10,15	193,42	22,61	18,56	90,68	0,1	0,12	1,12	13,45	10,43	34,28	75,28	33555	0	7,81	40,82	-0,31	-0,35	-0,15	1,98	2,94	6,99	180,81
65	26,39	NA	8,65	0	0,81	0,95	119,34	94,27	117,14	16,79	1	NA	NA	49,18	100	29,86	0,01	NA	0	7,47	47,65	4,74	73,17	2,93	0	0,93	1,05	225,86	190,07	205,81	24,47	0,94	14,43	15,43	17,59	93,52	5,87	2,52	18729,5	0	7,95	70,37	5,71	87,02	2,73	0	0,95	1,05	173,7
66	5,05	30,12	2,59	0,41	0,49	1,1	186,68	11,45	153,68	95,09	0,83	4,97	5,97	25,59	83,24	12,96	1,98	NA	0	10,53	61,41	-10,75	-175,29	-3,96	0,19	0,31	0,8	134,52	15,23	103,43	62,52	0,94	15,3	16,3	29,4	93,86	-1,57	0,25	1778,92	15,91	14,8	120,71	16,27	76,88	6,07	0,14	0,25	0,74	135,74
67	26,28	231,47	5,52	0,09	0,94	1,47	76,44	41,63	48,96	26,35	0,89	7,81	8,81	62,37	88,65	31,6	4,57	32430,8	0	7,58	51,73	23,68	82,13	4,46	0,08	0,94	1,64	68,7	33,93	39,77	28,43	0,71	2,47	3,47	67,18	71,17	36,2	8,92	29785,8	0	8,19	56,47	20,32	83,97	4,03	0,06	0,86	1,38	72,2
68	0	0	NA	NA	NA	NA	NA	NA	NA	NA	NA	NA	1	0	0	NA	NA	NA	0	NA	NA	-68,77	190,24	-33,15	0,01	0,01	0,73	175,93	NA	236,25	174,48	1,36	-3,77	-2,77	-31,38	136,15	-50,51	NA	-653,57	0	18,02	-125,27	12,49	402,62	3,23	0,05	0,05	2,56	94,09
69	5,63	8,47	2,79	1,48	2,5	2,91	180,75	7,38	59,94	24,58	0,34	0,51	1,51	20,79	33,58	18,26	26,08	NA	0	7,53	66,41	3,03	4,28	1,75	1,61	2,81	3,34	210,94	9,44	60,99	32,75	0,29	0,42	1,42	20,45	29,37	12,05	34,15	19448,6	0	10,07	79,54	1,49	2,16	1	1,69	2,79	3,19	243,31
70	13,28	37,49	3,95	0,05	0,69	1,43	108,25	41,07	64,88	48,69	0,65	1,82	2,82	124,74	64,59	25,76	2,93	NA	0	33,15	80,86	4,93	65,82	1,55	0,53	0,67	1,03	114,76	13,83	102,56	38,17	0,93	12,36	13,36	88,71	92,51	8,52	1,35	10620,88	0	26,34	86,59	9,95	86,87	5,15	0,3	0,89	1,08	188,35
71	-0,32	-0,54	-0,21	1,31	1,38	2,87	234,88	5,14	54,21	111,53	0,4	0,67	1,67	14,2	40,1	11,51	8,14	12117,8	8,5	9,37	62,55	-0,14	-0,25	-0,08	1,16	1,25	2,49	214,75	7,19	61,09	100,56	0,43	0,75	1,75	13,4	42,83	5,85	11,55	12530,25	9,04	7,97	73,72	0,41	0,73	0,27	1,28	1,37	2,46	237,19
72	-7,4	391,04	-10,15	0,7	0,7	0,7	379,7	0	502,81	0	1,02	-53,81	-52,81	-7,4	101,89	1,79	-0,07	NA	0	0	0	-11,43	81	-15,64	0,02	0,64	0,64	499,68	NA	562,36	NA	1,14	-8,09	-7,09	-11,43	114,11	1,44	-0,54	NA	0	0	0	-11,06	34,51	-6,6	0,33	0,6	0,6	216,99
73	0,49	61,1	0,21	0,34	0,73	0,95	159,01	59,64	154,65	35,11	0,99	123,95	124,95	17,5	99,2	1,39	0,16	NA	0	7,43	96,49	0,5	39,33	0,19	0,32	0,74	0,96	137,92	57,27	99,75	29,72	0,99	76,94	77,94	14,84	98,72	1,39	0,28	9509,14	24,79	5,42	94,47	0,46	29,74	0,2	0,3	0,81	0,98	160,44
74	0	NA	NA	0,02	0,67	0,86	137,45	88,01	135,17	26,01	1	NA	NA	17,43	100	2,65	0,01	NA	0	6,58	52,2	1,19	553,82	0,63	0,03	0,79	0,93	191,12	139,45	182,04	25,91	1	462,94	463,94	16,62	99,78	1,92	0,04	17393	0	8,08	95,59	-2,29	109,69	-0,89	0	0,85	0,97	141,29
75	1,27	-13,94	0,41	0,01	0,68	0,86	118,87	85,14	127,57	24	1,09	-11,98	-10,98	29,08	109,11	1,76	-1,61	26501,14	0	9,08	69,1	12,2	316,98	4,14	0	0,79	1	123,97	90,83	116,12	24,71	0,96	24,99	25,99	38,9	96,15	13,52	0,88	27945,14	0	9,07	68,74	5,3	77,8	2,07	0	0,84	1,03	141,91
76	0,65	1,01	0,75	1,62	2,84	2,84	419,8	177,31	145,42	0	0,35	0,55	1,55	10,37	35,43	1,83	NA	NA	0	11,21	84,86	-2,51	-6,4	-1,81	0,78	1,65	1,66	263,19	136	155,26	0,17	0,61	1,56	2,56	9,49	60,87	-4,12	NA	20071	0	8,65	108,49	2,71	6,26	1,14	0,42	1,8	1,81	153,32
77	-0,78	-6,41	-0,79	0,07	1,25	1,25	264,68	233,22	205,39	0	0,85	6,92	8,18	0,69	87,78	9,93	1,46	NA	0	1,48	13,2	1,26	17,75	0,71	0,02	0,98	0,98	206,22	85,08	90,56	NA	0,91	12,89	14,1	9,07	92,91	28,66	0,97	34237	0	4,41	18,37	-7,86	208,86	-7,32	0,04	0,75	0,75	338,89
78	25,4	92,53	10,38	0,59	1,46	1,46	148,81	84,48	96,84	0	0,73	2,64	3,64	62,78	72,55	37,78	10,3	38296	0	15,28	49,65	30,48	94,85	13,13	0,77	1,54	1,54	157,17	73,96	96,92	NA	0,68	2,11	3,11	57,64	67,86	48,04	9,71	50967	0	11,69	39,15	25,84	94,07	9,74	0,39	1,37	1,37	137,16
79	0,27	0,84	0,14	0,08	0,25	0,46	184,36	15,76	67,03	20,63	0,67	2,06	3,06	23,03	67,31	8,62	0,62	NA	26,19	11,52	76,59	1,08	3,51	0,35	0,1	0,32	0,49	119,61	15,4	47,09	11,85	0,69	2,25	3,25	25,48	69,24	9,42	0,56	12509,83	25,91	8	79,13	0,49	1,65	0,2	0,07	0,2	0,38	150,08
80	0,33	0,94	0,07	1,21	1,49	1,55	71,49	12,32	45,52	3,14	0,64	1,81	2,81	2,94	64,38	0,52	NA	NA	0	0,51	27,34	0	0	NA	3,85	3,88	4,35	NA	NA	NA	NA	0,23	0,3	1,3	0	22,96	0	NA	NA	0	NA	NA	36,05	38,91	53,47	9,77	12,12	13,56	539,88
81	-13,23	-1047,09	-8,39	0,36	1,78	2,58	230,98	122,99	86,78	70,85	0,99	78,15	79,15	30,55	98,74	-13,4	NA	NA	59,45	27,78	130,03	34,4	97,15	8,22	1,32	2,03	3,66	87,18	16,53	22,94	38,18	0,65	1,82	2,82	65,75	64,6	53,25	NA	19913	35,82	7,49	39,98	16,89	36,92	4,05	3,1	4,1	7,45	87,35
82	3,65	8,03	1,03	0,46	0,55	1,21	102,62	4,36	49,32	33,22	0,55	1,2	2,2	45,8	54,51	11,19	1,18	NA	0	11,88	88,44	3,67	7,74	1,03	0,45	0,54	1,11	102,73	4,06	48,69	28,26	0,53	1,11	2,11	48,33	52,61	11,09	1,07	10514,39	0	12,57	90,25	5,48	11,44	1,64	0,41	0,5	1,09	109,05
83	10,66	46,24	7,84	0,14	0,8	1,2	267,47	107,81	161,79	65,07	0,77	3,34	4,34	15,58	76,94	18,95	1,5	NA	0	3,62	20,87	9,2	31,31	5,89	0,21	0,93	1,24	233,62	100,72	138,96	43,18	0,71	2,4	3,4	14,27	70,62	19,2	1,51	46419,5	0	3,25	22,49	8,94	23,28	14,36	0,11	0,98	1,3	584,42
84	20,51	26,15	8,37	0,45	2,67	4,75	148,54	65,29	29,33	61,83	0,22	0,27	1,27	46,14	21,56	103,3	17,5	NA	0	10,46	47,83	17,75	21,13	7	0,82	3,91	7,03	143,88	57,3	18,55	58,68	0,16	0,19	1,19	44,09	15,97	123,64	12,66	65071	0	10,38	51,09	7,84	9,53	4,05	1,49	3,68	6,05	188,11
85	5,71	37,01	1,55	0,05	0,69	1,16	98,84	47,32	73,42	35,34	0,85	5,48	6,48	21,22	84,58	15,51	2,11	NA	0	4,21	41,77	5,16	23,88	1,48	0,05	0,46	1,26	104,62	30,41	66,9	61,63	0,78	3,63	4,63	19,23	78,39	14,73	4,48	21646,57	8,23	4,03	36,28	0,34	1,45	0,1	0,1	0,43	1,3	106,77
86	-29,77	-66,36	-2,86	0,01	0,37	0,5	34,96	24,38	67,76	8,54	1,12	2,5	2,23	14,64	55,14	-22,41	86,12	NA	9,12	4,26	144,99	14,68	37	2,71	-0,07	0,98	1,17	67,36	40,67	38,67	7,25	0,59	1,48	2,52	39,36	60,34	33,72	1,36	13374,33	0	4,55	58,92	13,34	26,44	2,72	0,03	1,99	2,13	74,14
87	2,72	-2,26	2,94	0,87	1,87	1,87	393,6	128,55	128,16	0	2,2	-1,83	-0,83	13,68	220,39	4,74	1,73	783,13	0	11,86	97,21	-1,95	1,29	-2,62	3,13	4,05	4,05	490,3	58,18	62,84	NA	2,51	-1,66	-0,66	12,72	251,21	4,74	1,87	2195,27	0	19,71	54,44	-23,47	840,31	-28,96	7,85	9,93	9,93	449,11
88	-7,16	-7,16	NA	NA	NA	NA	NA	NA	NA	NA	0	0	1	-7,16	0	NA	NA	NA	0	NA	0	-0,44	-0,45	NA	0,17	39,71	39,71	NA	NA	NA	NA	0,03	0,03	1,03	-0,44	2,52	-17,5	NA	NA	0	NA	0	-0,39	-65,77	-1,1	0,36	0,63	0,76	1037,37
89	31,33	68,69	23,84	0,81	1,57	1,57	277,02	113,73	149,03	NA	0,54	1,19	2,19	31,33	54,39	70,73	3,19	NA	0	0	0	1,84	5,64	0,97	0,32	1,4	1,4	193,38	138,37	128,58	0	0,67	2,07	3,07	13,02	67,41	10,71	6,05	4282	0	5,92	56,38	1,49	5,29	1,49	0,72	1,14	1,14	362,64
90	0,07	0,07	0,43	1,19	18,94	18,94	2202,82	729,07	41,08	NA	0,02	0,02	1,02	6,11	2,35	144,85	1,52	17312	0	36,53	60,64	0,13	0,14	0,74	0,19	4,43	4,43	2163,12	706,04	166,52	NA	0,08	0,09	1,09	5,86	8,24	41,08	1,41	18035	0	33,97	58,91	-1,65	-1,8	-9,91	0,2	5,07	5,07	2182,94
91	-0,02	-0,02	NA	NA	NA	NA	NA	NA	NA	NA	0	0	1	-0,02	0	NA	NA	NA	0	NA	0	-1,07	-271,45	NA	0,03	0,03	0,03	NA	NA	NA	NA	1	253,29	254,29	-0,64	99,61	-1,07	0	NA	0	NA	-127,88	3,73	93,18	493,82	0,09	0,09	0,09	48199,89
92	19,85	55,94	3,86	0,44	0,87	1,35	70,76	19,29	44,85	21,82	0,64	1,81	2,82	56,12	64,52	40,26	2,97	NA	0	7,05	50,14	10,06	38,15	2,22	0,46	0,64	1,27	80,64	10,66	57,82	37,06	0,73	2,76	3,79	68,13	73,64	22,37	4,25	NA	0	12,83	66,13	15,84	46,42	5,93	0,83	1,04	1,52	136,2
93	29,01	79,72	13,71	0,46	0,61	0,61	172	16,13	108,09	NA	0,64	1,75	2,75	34,3	63,61	45,61	0,6	36527	0	2,5	12,67	4,75	12,07	4,63	0,24	0,43	0,43	356,05	39,12	211,73	NA	0,61	1,54	2,54	9,21	60,67	7,82	0,53	NA	0	4,35	40,14	7,27	14,35	8,45	0,06	0,34	0,34	423,14
94	-8,83	-733,28	-1,03	0,08	0,68	1	42,63	24,12	39,98	12,99	0,99	82,04	83,05	39,12	98,8	-8,47	0,29	NA	0	5,62	116,13	-0,22	-61,93	-0,04	0,05	0,65	1	74,25	43,01	71,95	25,34	1	280,33	281,33	24,93	99,64	0,3	0,27	21742	0	5,12	96,27	7,58	93,31	0,88	0,23	0,67	1,09	42,02
95	47,89	77,46	31,58	0,11	3	3	240	82,85	28,68	NA	0,38	0,62	1,62	50,3	38,18	152,19	1,38	NA	0	1,59	3,29	4,44	11,76	3,51	0,39	1,28	1,28	288,98	131,43	52,98	NA	0,62	1,65	2,65	10,16	62,29	22,11	1,44	22156	33,36	4,53	21,34	4,5	19,57	3,94	0,08	0,48	0,48	318,6
96	-11,76	-117,74	-6,24	4,18	5,2	8,14	193,2	18,03	20,7	61,67	0,9	9,01	10,01	12,26	90,01	-6,5	7,55	NA	0	12,75	104,67	-5,36	-111,47	-3,74	4,19	4,35	6,48	254,51	6,03	36,39	78,57	0,95	19,79	20,79	18,8	95,19	0,69	14,22	NA	0	16,85	88,25	17,35	81,13	13,24	2,98	6,78	9,19	277,8
97	14,02	17,23	37,18	0,52	0,91	0,91	965,29	62,79	163,86	NA	0,17	0,21	1,23	15,75	18,62	105,51	1,03	NA	0	4,59	13,36	6,22	7,32	17,11	0,21	1,68	1,68	1004,34	206,42	140,24	NA	0,14	0,17	1,18	8,22	15	71,54	1,17	45449,5	0	5,5	12,56	4,4	5,28	14,4	0,54	2,1	2,1	1191,44
98	-2,46	-7,12	-3,24	0,01	0,38	0,77	479,07	114,24	309,17	120,96	0,65	1,89	2,89	3,1	65,4	2,17	0,71	NA	0	7,32	91,41	-11,4	-52,07	-19,31	0,07	0,21	0,72	618,12	66,39	475,3	245,41	0,78	3,57	4,57	-6,22	78,1	-11,49	0,51	-1482	0	8,78	-896,82	-6,39	-62,5	-5,45	0,07	0,5	0,83	310,17
99	38,33	48,05	15,01	2,81	2,92	2,92	123,7	3,21	28,5	0	0,2	0,25	1,25	59,27	20,22	255,49	1,99	NA	0	8,2	23,86	-12,27	-15,85	-4,98	2,32	2,42	3,02	148,02	3,29	32,97	19,9	0,23	0,29	1,29	44,3	22,58	12,05	2,58	7030	0	22,94	86,37	11,9	14,26	5,67	3,48	3,57	4,33	173,5
100	-4,47	7,49	-1,34	0,25	0,7	0,73	109,44	39,7	87,77	2,65	1,6	-2,68	-1,68	77,64	159,69	6,96	0,4	NA	0	24,69	83,71	84,86	310,91	19,32	0,22	1,04	1,1	83,12	39,18	47,58	2,91	0,73	2,66	3,66	189,14	72,71	137,82	1,09	12001,2	0	23,75	50,38	4,27	28,85	2,5	0,31	0,62	0,64	212,71
101	40,36	78,44	8,26	0,02	1,4	2,07	74,53	49,22	35,54	24,12	0,49	0,94	1,94	57,28	48,54	83,14	NA	22063,5	0	3,46	25,23	35,18	77,48	8,18	0,18	1,22	1,85	84,87	46,92	45,21	28,95	0,55	1,2	2,2	51	54,59	64,44	NA	21268	0	3,68	26,57	34,94	77,57	7,75	0,21	1,15	1,83	80,71
102	0,67	4,81	0,21	0,05	0,23	1,11	114,2	16,65	45,9	84,8	0,86	6,15	7,15	45,08	86,02	7,45	2,82	NA	44,96	13,93	79,21	-1,59	-12,45	-0,52	0,21	0,56	1,11	118,72	36,15	45,85	56,39	0,87	6,84	7,84	28,88	87,24	1,63	6,48	7871,78	47,77	9,91	76,38	1,12	7,68	0,33	0,2	0,67	1,15	106,22
103	0,02	0,32	0,01	0,5	0,86	1,08	141,41	46,24	90,39	29,36	0,92	12,31	13,31	5,14	92,49	0,03	NA	6773	27,85	1,99	80,7	0,19	2,04	0,06	0,43	0,81	1,1	120,18	41,45	68,11	31,33	0,91	9,93	10,93	10,08	90,85	0,21	NA	10221	33,37	3,26	86,7	0,01	0,06	0	0,6	0,8	1,09	129,73
104	-15,57	-17,03	-3,56	3,11	3,11	11,84	83,27	0	6,96	61,58	0,09	0,09	1,09	1,35	8,58	-181,56	NA	NA	0	3,87	352,01	-50,96	-54,57	-8,38	1,16	1,16	15,39	60,02	NA	3,81	55,02	0,07	0,07	1,07	-27,32	6,62	-769,17	NA	NA	0	3,89	-100,95	25,86	27,78	7,2	10,12	10,12	14,7	101,37
105	5,44	6,65	13,42	0,1	2,84	2,84	897,53	441,15	160,87	0,57	0,18	0,22	1,22	5,44	18,12	75,06	1,72	NA	0	0	0	-2,37	-2,47	-4,01	10,94	11,02	11,04	618,02	1,94	24,12	0,49	0,04	0,04	1,04	-2,37	3,96	208,36	1,75	NA	0	0	0	7,84	56,17	11,02	0,56	0,57	0,57	511,73
106	8,66	42,15	1,34	0,32	1,32	1,32	56,38	42,19	42,27	0,02	0,79	3,86	4,87	8,66	79,45	10,92	NA	NA	0	0	0	10,36	81,67	2,12	0,18	1,17	1,17	74,72	62,36	62,97	0,01	0,87	6,88	7,88	10,36	87,32	11,86	NA	NA	0	0	0	4,32	40,89	1	0,32	1,09	1,09	84,49
107	-4,58	-17,37	-3,59	0,01	0,08	0,56	285,42	0,18	105,32	64,62	0,74	2,79	3,79	16,81	73,61	4,13	0,71	NA	25,97	16,78	84,82	-16,19	-124,51	-12,14	0,01	0,05	0,43	273,8	0,09	140,82	65,43	0,87	6,69	7,69	6,49	87	-5,88	0,51	4730,67	23,37	17,02	111,32	-12,62	-718,1	-8,96	0,01	0,05	0,39	258,4
108	9,72	21,72	9,34	0,36	1,44	1,94	349,49	192,52	177,89	89,72	0,55	1,23	2,23	13,24	55,22	23,32	NA	NA	0	3,38	18,62	25,21	44,51	29,83	0,47	1,84	2,45	431,85	237,11	173,49	107,89	0,43	0,77	1,77	25,21	43,37	58,13	NA	NA	0	0	0	30,4	37,32	28,38	1,52	5,25	6,18	339,82
109	5,38	11,85	1,38	0,17	1,83	1,83	93,01	83,47	50,22	NA	0,55	1,2	2,2	5,38	54,59	9,86	NA	NA	0	0	0	-10,78	-14,56	-8,09	2,65	3,86	3,86	273,95	84,52	70,09	NA	0,26	0,35	1,35	-10,78	25,94	-41,58	NA	NA	0	0	0	-55,13	310,61	-745,9	0	0,54	0,54	4925,12
110	-4,67	-80,73	-15,69	0,05	0,1	0,11	1223,82	64,67	1138,56	8,31	0,94	16,29	17,29	6,69	94,22	-4,96	0,07	NA	0	38,2	144,82	-12,76	-12,91	-44,59	3,26	7,55	7,76	1275,31	52,04	12,15	2,58	0,01	0,01	1,01	2,68	1,12	-804,71	1,08	5181	0	53,95	191,26	6,47	6,76	15,61	1,15	7,53	7,57	878,75
111	2,06	19,03	0,87	0,04	0,05	0,1	153,8	0,63	134,98	7,09	0,89	8,23	9,25	11,89	89,19	4,83	0,12	NA	0	4,16	64,77	0,4	4,12	0,19	0,01	0,02	0,09	172,4	0,75	152,96	11,97	0,9	9,32	10,34	7,89	90,33	2,57	0,11	7033,6	0	3,54	72,63	6,28	41,05	2,85	0,09	0,09	0,12	164,94
112	25,27	26,54	10,75	10,03	16,42	17,69	154,85	46,89	7,33	9,41	0,05	0,05	1,05	25,27	4,79	567,68	6,28	NA	0	0	0	11,47	18,63	7,8	1,44	1,57	1,66	248,21	12,37	94,07	8,36	0,38	0,62	1,62	11,47	38,43	46,87	1,72	NA	0	0	0	-3,27	-5,6	-2,42	1,34	1,73	1,78	269,97
113	-24,01	-98,07	-8,76	0,3	0,53	0,83	132,87	22,52	95,92	29,04	0,74	3,01	4,08	40,65	75,52	-29,39	0,64	NA	0	23,6	129,92	3,9	24,03	4,68	0,19	0,51	0,98	438,4	116,95	356,25	167,79	0,83	5,11	6,16	20,19	83,78	6,12	0,89	7854	0	19,56	70,47	0,15	0,93	0,11	0,15	0,48	1	266,26
114	-4,6	-29,74	-1,45	0,52	1,12	1,44	114,94	42,58	70,66	23,14	0,85	5,46	6,46	21,78	84,53	4,12	4,31	NA	14,5	8,33	79,89	-6,66	-58,73	-2,02	0,58	1,05	1,33	110,49	38,05	80,45	22,64	0,89	7,81	8,81	23,74	88,65	2,19	16,96	13467,33	12,38	9,2	83,58	-0,74	-6,33	-0,22	0,59	1,01	1,27	109,48
115	-54,8	129,23	-42,61	0,18	0,34	0,69	144,65	63,58	397,42	141,39	1,42	-3,36	-2,36	-30,81	142,4	-38,48	NA	NA	0	18,65	-85,41	-12,36	41,98	-2,57	0,32	0,56	0,79	76,04	22,53	94,67	21,88	1,29	-4,4	-3,4	24,19	129,44	-9,55	NA	13088	0	7,61	139,83	53,4	245,58	8,65	0,63	0,86	1,38	58,96
116	1,77	38,92	1,2	0,16	1	1,05	247,37	195,37	233,51	11,85	0,95	20,95	21,95	1,77	95,44	1,86	NA	NA	0	0	0	4,96	84,65	1,83	0,3	0,98	1,06	134,47	1,35	124,85	10,65	0,94	16,06	17,06	4,96	94,14	5,27	NA	NA	0	0	0	0,54	16,76	0,44	0,16	0,75	1	297,87
117	-7,16	-7,16	NA	NA	NA	NA	NA	NA	NA	NA	0	0	1	-7,16	0	NA	NA	NA	0	NA	0	-0,44	-0,45	NA	0,17	39,71	39,71	NA	NA	NA	NA	0,03	0,03	1,03	-0,44	2,52	-17,5	NA	NA	0	NA	0	-45,49	102,5	-26,6	0	0,43	0,56	212,83
118	8,98	40,33	2,54	1,49	2,18	2,35	103,09	23,17	28,39	5,84	0,78	3,49	4,49	31,38	77,74	30,24	1,03	NA	5,39	6,35	43,59	7,03	25,9	2,8	0,16	0,81	0,86	145,54	67,1	53,61	6,21	0,73	2,69	3,69	25,96	72,87	16,3	0,74	NA	35,14	7,55	64,21	0,24	0,76	0,07	0,76	1,15	1,15	104,22
119	-0,4	-0,6	-0,32	1,29	2,63	2,95	101,5	129,86	97,41	31,97	0,34	0,51	1,51	13,26	33,91	-1,18	NA	565	0	10,92	90,88	-19,98	-199,22	-3,37	0,68	0,78	0,83	61,67	5,06	53,86	3,02	0,9	8,97	9,97	43,07	89,97	-19,5	0,67	2665,33	0	10,65	130,6	-71,62	125,65	-10,4	0,02	0,34	0,56	52,84
120	0,82	25,99	0,34	0,02	0,65	0,78	149,98	89,53	140,63	18	0,97	30,7	31,71	9,06	96,85	3,33	0,13	NA	0	3,39	67,55	2,99	49,53	0,78	0,03	0,62	0,75	95,77	51,53	86,97	11,36	0,94	15,56	16,57	10,91	93,96	4,52	0,2	NA	0	2,08	61,17	-14,45	117,17	NA	0,09	0,56	0,56	457,72
121	1,21	7,67	0,31	0,4	0,73	1,17	93,41	25,6	77,82	34,55	0,84	5,36	6,36	24,5	84,27	2,85	26,37	10665	0	5,98	81,1	0,37	2,7	0,12	0,46	0,91	1,15	120,3	45,61	102,13	25,25	0,86	6,24	7,24	20,42	86,19	1,03	NA	10182	0	6,61	85,63	0,03	0,25	0,01	0,49	0,84	1,05	146,91
122	3,94	54,61	0,48	0,11	0,15	1,01	43,96	1,76	37,64	32,55	0,93	12,85	13,85	95,33	92,78	9,79	1,12	NA	0	11,04	86,1	13,9	81,07	1,73	0,04	0,06	1,17	45,47	0,87	35,15	39,55	0,83	4,83	5,83	77,49	82,86	22,36	3	24969,88	0	7,92	71,68	10,28	78,15	1,41	0,05	0,08	1,12	50,11
123	-9,32	-40,05	-3,35	0,17	0,46	1,79	130,97	17,85	60,96	82,03	0,77	3,3	4,3	9,72	76,74	-8,4	3,36	NA	0	6,85	149,09	6,19	19,75	2,29	0,2	0,36	1,69	135,1	10,92	69,76	94,18	0,68	2,18	3,19	26,3	68,66	13,47	4,07	3776,9	0	7,44	172,71	-4,4	-14,52	-1,88	0,25	0,35	1,67	155,82
124	-17,24	-29,88	-5,53	0,87	2	2,44	116,77	52,55	46,19	20,63	0,42	0,73	1,73	35,33	42,31	-24,1	NA	NA	0	16,86	137	-7,65	-34,33	-5,86	0,32	0,6	0,77	279,6	58,14	210,81	36,76	0,78	3,49	4,49	19,69	77,73	-0,88	0,58	9461	0	20,94	118,79	-42,82	876,59	-61,26	0,26	0,37	0,47	520,73
125	2,39	9,41	0,93	0,07	0,48	1,19	141,29	29,31	35,19	51,94	0,74	2,93	3,93	12,69	74,58	6,89	1,26	40073,33	49,15	4	46,79	10,03	30,45	4,5	0,02	0,36	1,19	163,81	28,13	41,99	70,97	0,67	2,04	3,04	19,57	67,08	17,87	1,25	54451,67	40,81	4,28	35,41	6,42	16,91	2,83	0,16	0,41	1,18	160,38
126	-44,51	-44,51	-0,26	NA	NA	NA	2,12	0	0	0	0	0	1	-44,51	0	NA	NA	NA	0	0	0	30,8	30,8	88,05	NA	NA	NA	1043,45	360	NA	NA	NA	NA	1	30,8	0	NA	NA	NA	0	0	0	0	0	NA	NA	NA	NA	NA
127	12,76	33,62	5,55	0,37	1,36	1,43	158,38	94,9	95,89	6,54	0,62	1,63	2,63	56,18	62,05	26,01	3,76	1171	0	18,89	548,16	14,47	49,74	9,82	0,08	0,98	0,99	247,6	152,79	171,15	2,19	0,71	2,44	3,44	33,29	70,91	26,64	0,98	7377	0	12,76	97,87	0,39	2,41	0,44	0,03	0,69	0,72	407,52
128	1,12	18,79	1,27	0,04	0,3	0,56	412,39	70,72	272,4	70,87	0,94	15,74	16,74	9,72	94,03	2,48	0,59	NA	0	9,74	86,17	-0,05	-0,98	-0,06	0,04	0,31	0,49	385,85	65,87	252,8	47,15	0,95	17,83	18,83	8,92	94,69	0,4	0,54	16172	0	9,51	109,36	0,43	7,3	0,47	0,04	0,32	0,46	395,82
129	1,39	34,61	0,13	0,45	0,58	1,11	34,53	3,69	27,28	15,71	0,96	23,87	24,87	12,95	95,98	3,21	3,14	18044,5	9,55	1,1	61,48	0,79	29,8	0,15	0,17	0,57	0,94	67,72	24,54	45,43	22,83	0,97	36,91	37,91	7,13	97,36	2,43	0,38	17624,67	22,97	1,18	49,98	-1,68	-185,73	-0,34	0,06	0,56	1,1	73,18
130	-4,72	-5,06	-297	30,81	30,81	30,81	22881,04	NA	734,4	NA	0,06	0,06	1,07	-4,66	6,62	-80,27	NA	NA	0	4	-1,37	-12,45	-452,21	-3,2	0,42	1,14	1,14	93,81	58,6	81,36	NA	0,97	35,12	36,31	55,74	97,25	-12,87	NA	3630,67	0	17,53	120,82	0,09	8,35	0,03	0,09	0,95	0,95	132,49
131	22,48	37,11	7,2	0,33	1,38	1,41	116,51	47,42	45,42	1,71	0,39	0,65	1,65	40,19	39,41	125,81	1,39	41103	0	5,67	15,78	25,85	42,79	15,79	2,23	2,76	2,81	222,88	25,35	37,94	2,42	0,4	0,66	1,66	35,36	39,58	105,19	2,06	NA	13,89	5,8	14,34	16,89	27,85	14,62	1,97	2,28	2,3	315,16
132	3,06	59,34	2,71	0,03	0,03	0,92	322,36	0,29	300,48	270,27	0,95	18,37	19,37	17,63	94,84	8,75	0,39	11090,33	0	12,9	57,28	8,37	61,14	6,65	0,09	0,09	1,01	290,03	0,54	245,74	227,78	0,86	6,31	7,31	23,5	86,31	9,96	1,02	11210,33	0	12,02	57,16	5,09	28,19	4,58	0,14	0,14	1,07	327,01
133	3,24	21,08	0,55	0,02	0,13	0,36	61,73	5,57	16,04	12,12	0,85	5,51	6,51	14,81	84,63	16,46	0,23	NA	58,17	1,96	36,51	-0,77	-5,27	-0,16	0,02	0,19	0,39	76,81	11,15	24,72	13,1	0,85	5,88	6,88	9,27	85,47	6,58	0,22	NA	52,6	2,11	58,07	0,45	2,96	0,2	0,02	0,09	0,75	160,62
134	42,03	61,37	3,85	1,43	1,43	3,15	33,37	0	10,4	18,09	0,32	0,46	1,46	46,4	31,51	133,38	NA	NA	0	0,4	7,43	-13,38	-20,42	-0,55	0,47	0,47	2,86	14,98	0	5,09	12,35	0,34	0,53	1,53	16,34	34,45	-38,85	NA	-566	0	1,22	-513,25	-68,63	-171,33	-2,26	0,22	0,22	1,62	12,01
135	41,12	66,33	5,2	1,81	1,86	2,2	46,05	0,83	15,77	5,4	0,38	0,61	1,61	165,93	38	123,8	96,51	NA	0	15,79	59,03	33,87	42,63	6,91	4,61	4,69	4,92	74,42	1,14	13,11	2,95	0,21	0,26	1,26	87,95	20,54	167,37	NA	11801,67	0	11,03	45,7	6,13	7,22	1,43	5,59	6,4	8,35	84,95
136	2,18	26,18	1,92	0,17	0,37	0,37	320,61	58,36	290,99	NA	0,92	11	12	11,47	91,66	8,69	0,13	NA	0	8,18	50,74	-10,54	604,63	-19,44	0,09	0,28	0,3	673,13	125,13	675,49	17,43	1,02	-58,36	-57,36	-4,49	101,74	-10,36	-0,03	-4851	0	11,17	-309,03	-2,76	64,47	-5,82	0,17	0,37	0,38	767,26
137	-6,56	-6,56	NA	NA	NA	NA	NA	NA	NA	NA	0	0	1	-6,56	0	NA	NA	NA	0	NA	0	-0,76	675	-29,53	0,44	0,44	0,44	14120,44	39,65	9300,49	NA	1	-885,16	-884,16	-0,76	100,11	0,82	0,43	NA	33,33	0	0	-0,08	42,21	-2,49	0,42	0,42	0,42	10744,73
138	42,34	97,38	3,72	0,02	1,63	1,67	27,36	28,37	17,68	0,87	0,57	1,3	2,3	52,65	56,52	75,52	6,71	NA	0	0,91	16,12	31,98	65,2	4,77	0,32	1,62	1,94	54,38	35,31	20,55	8,93	0,51	1,04	2,04	46,87	50,94	63,78	31,3	189327,67	12,23	2,22	29,34	33,39	97,24	3,84	0,24	1,48	1,5	41,88
139	5,55	56,34	0,7	0,24	1,09	1,11	45,9	34,66	40,92	0,77	0,9	9,15	10,15	10,66	90,15	6,16	NA	NA	0	0,64	41,39	6,86	64,93	0,95	0,14	1,12	1,12	50,61	43,66	44,65	NA	0,89	8,47	9,47	12,39	89,44	7,66	NA	NA	0	0,77	38,84	2,34	26,05	0,23	0,07	1,1	1,1	36,05
140	-60,25	268,97	-1475,98	0,01	0,11	0,11	7251,59	1059,89	10794,97	NA	1,22	-5,46	-4,46	-60,25	122,4	-25,85	-0,26	NA	0	0	0	-247,73	62,13	-231,62	0,2	0,2	0,2	341,26	NA	1678,66	NA	4,99	-1,25	-0,25	-247,73	498,73	-17,44	NA	NA	0	0	0	273,43	-176,12	88,45	0,39	0,39	0,39	117,75
141	33,52	41,67	13,99	4,23	4,86	7,63	151,93	2,57	13,9	39,07	0,2	0,24	1,24	51,47	19,57	214,52	2,88	NA	0	7,49	25,94	34,35	42,99	16,95	5,46	6,09	7,69	180,15	3,24	18,2	29,46	0,2	0,25	1,25	50,07	20,11	203,33	3,99	62961,8	0	7,76	24,27	29,54	36,96	14,45	5,5	6,39	9,01	178,02
142	-0,76	26,37	-0,37	0,02	0,48	0,92	179,99	82,86	181,65	80,5	1,03	-35,88	-34,88	0,97	102,87	-0,73	-0,43	NA	0	0,86	82,59	0,25	-9,87	0,1	0,03	0,51	0,92	137,4	65,15	137,88	57,69	1,03	-40	-39	3,24	102,56	0,25	-0,37	NA	0	1,12	70,19	NA	NA	NA	NA	NA	NA	NA
143	-1,54	-15,83	-0,38	0,16	0,91	0,92	89,22	55,74	74,75	0,5	0,9	9,3	10,3	14,02	90,29	13,51	0,71	NA	0	3,81	49	0,2	5,15	0,13	0,23	2,09	2,09	250,84	210,9	113,63	0,81	0,96	25,2	26,2	3,34	96,18	4,74	14,85	28567	0	2,16	31,74	2,44	26,17	0,85	0,26	1,83	1,84	127,46
144	-124,59	-320,16	-150,41	0,55	0,63	0,7	439,43	21,88	265,48	18,32	0,61	1,57	2,57	-84,94	61,09	-203,96	0,69	NA	0	47,86	-47,46	7,43	20,05	2,67	0,28	0,71	1,06	131,33	35,32	81,55	29,01	0,63	1,7	2,7	12,91	62,95	11,8	1,12	NA	0	1,97	31,41	23,57	56,35	21,8	0,17	1,41	1,44	336,69
145	2,99	21,15	0,82	0,19	0,27	0,88	100,03	7,18	66,28	50,84	0,86	6,07	7,07	44,84	85,86	15,83	0,57	NA	17,2	11,5	73,78	11,98	44,89	2,86	0,24	0,3	1,18	87,09	4,03	53,53	54,17	0,73	2,75	3,75	50,7	73,3	31,4	1,75	18633,33	8,56	9,24	55,62	0,76	2,36	0,17	0,25	0,4	1,46	81,66
146	7,33	29,96	7,43	0,24	0,33	0,41	368,99	13,27	112,76	12,79	0,76	3,09	4,09	25,16	75,53	18,94	0,69	19918,83	43,55	18,07	45,75	13,69	42,13	12,7	0,24	0,38	0,58	338,47	18,22	101,07	23,94	0,68	2,08	3,08	34,39	67,5	30,89	0,78	18157,5	35	19,2	44,55	11,46	42,84	12,31	0,62	0,66	0,75	390,96
147	9,66	64,04	3,11	0,19	0,98	1,14	117,21	77,47	98,04	16,28	0,85	5,63	6,63	11,94	84,92	11,46	4,35	NA	0	0,74	15,88	8,62	56,1	3,48	0,47	1,05	1,05	147,39	71,38	122,78	0,32	0,85	5,51	6,51	11,77	84,63	11,4	1,44	NA	0	1,27	19,73	1,87	14	1,07	0,17	1,13	1,13	208,21
148	-5,14	-456,74	-0,97	0,1	0,12	0,5	68,78	1,41	65,12	25	0,99	87,83	88,83	26,49	98,87	10,94	0,08	NA	0	5,98	82,7	-13,46	110,33	-2,13	0,09	0,12	0,45	57,82	1,95	63,31	20,72	1,12	-9,19	-8,19	22,98	112,2	-5,37	-0,22	NA	0	5,77	134,16	-4,91	-2587,85	-0,77	0,1	0,14	0,5	56,97
149	6,7	36,79	10,07	0,81	1,07	1,07	546,57	111,64	440,49	2,2	0,82	4,49	5,49	26,65	81,78	14,2	1,46	NA	0	29,95	62,93	0,65	3,42	0,9	0,39	0,66	0,66	507,69	108,04	403,6	0,74	0,81	4,29	5,29	28,97	81,1	9,42	0,42	17900,67	0	39,4	69,54	2	11,83	3,38	0,29	0,5	0,5	613,95
150	-8,15	157,06	-15,64	0,23	0,45	0,68	518,02	161,01	726,5	166,87	1,05	-20,26	-19,26	-6,09	105,19	-7,75	-0,18	NA	0	3,95	-38,01	13,63	154,26	4,54	0,17	0,46	0,81	121,62	31,81	109,07	38,38	0,91	10,31	11,31	24,39	91,16	16,77	0,34	26399,5	0	3,58	37,22	6,91	77,78	2,49	0,41	0,68	0,9	131,35
151	9,76	19,55	6,41	0,29	0,62	0,89	239,65	21	77,21	21,07	50,08	100,31	2	14,17	NA	NA	NA	NA	NA	NA	NA	15,49	29,67	9,55	0,23	0,78	1,09	224,31	34,66	65,74	20,97	47,79	91,54	1,92	19,4	NA	NA	NA	NA	NA	NA	NA	15,73	30,7	8,37	0,31	0,59	0,94	193,71
152	7,1	40,8	4,25	0,17	0,64	0,81	218,06	71,24	148,67	25,36	0,83	4,75	5,75	14,26	82,6	9,72	0,41	30459,25	0	4,29	44,24	4,27	80,56	2,56	0,15	0,49	0,62	218,85	59,22	175,73	23,07	0,95	17,87	18,88	11,47	94,7	7,47	0,11	28112,75	0	4,32	49,59	6,54	58,24	3,81	0,2	0,57	0,73	211,97
153	-5,99	-73,8	-2,67	0,07	0,34	1,09	162,39	34,39	137,52	104,31	0,92	11,33	12,33	6,84	91,89	-3,85	2,29	14446	0	5,72	73,9	2,29	22,18	1,08	0,06	0,39	1,12	172,84	44,61	146,26	108,35	0,9	8,69	9,69	15,7	89,68	5,25	3,85	11962,13	0	6,35	58,92	1,66	13,89	0,86	-0,04	0,33	1,14	187,97
154	14,73	41,11	4,43	0,17	1,2	1,55	109,57	71,47	69,39	24,92	0,64	1,79	2,79	21,16	64,18	26,55	NA	NA	0	1,94	28,96	14,47	32,71	4,55	0,4	1,27	1,64	114,86	54,75	63,03	23,41	0,56	1,26	2,26	19,6	55,77	26,94	5,33	24473	0	1,61	28,72	3,85	8,03	1,5	0,71	1,43	1,8	141,68
155	4,4	32,26	1,07	-0,18	0,18	0,48	88,46	19,61	53,12	16,15	0,82	6	7,33	61,37	86,36	32,1	0,2	10136,75	0	13,84	62,88	8,43	30,91	1,6	-0,61	-0,24	-0,01	69,06	17,6	46,76	10,83	0,71	2,62	3,66	106,71	72,71	38,85	0,3	9031,6	0	18,59	70,45	-1,86	-14,37	-0,72	0,06	0,2	0,37	141,27
156	-48,93	-51,48	-16,69	4,05	9,72	10,25	124,18	15,62	4,36	2,34	0,05	0,05	1,05	-26,75	4,96	-317,53	1,52	NA	0	7,57	312,68	-98,49	-142,15	-113,9	0,29	1,55	1,71	422,13	142,56	112,61	18,38	0,31	0,44	1,44	-67,85	30,72	-129,95	1,34	-1559,5	0	35,43	-365,47	-44,14	-70,05	-9,5	0,9	3,1	3,25	78,37
157	1,46	3,94	0,25	0,8	0,8	1,61	56,86	NA	37,67	30,97	0,63	1,69	2,69	34,69	62,86	2,33	NA	NA	0	5,61	94,73	10,05	23,5	1,71	1,19	1,2	1,77	61,92	0,46	34,46	19,95	0,57	1,34	2,34	48,5	57,22	17,57	NA	8516	0	6,52	71,81	0,16	0,6	0,05	1,34	1,37	1,37	106,22
158	0,37	0,96	0,11	0,06	0,34	0,88	112,04	14,74	43,17	28,01	0,61	1,58	2,58	44,1	61,23	10,4	0,75	10470,63	11,94	13,46	82,69	0,23	0,58	0,07	0,06	0,27	0,76	108,09	10,69	44,52	25,36	0,6	1,53	2,53	46,02	60,44	10,61	0,7	10437,65	9,38	13,56	81,59	0,2	0,52	0,06	0,05	0,29	0,81	109,21
159	0	0	NA	NA	NA	NA	NA	NA	NA	NA	0	0	1	0	0	NA	NA	NA	0	NA	NA	0	0	NA	NA	NA	NA	NA	NA	NA	NA	NA	NA	1	0	0	NA	NA	NA	0	NA	NA	-0,41	-2,72	-0,13	0,03	1,16	1,3	117,46
160	-1,99	-54,8	-0,95	0,55	0,77	0,77	75,01	34,11	135,97	NA	0,96	26,49	27,49	-1,99	96,36	4,55	0,14	NA	16,81	0	0	16,87	67,35	0,99	1,33	1,33	1,33	21,38	0,09	14,23	0	0,75	2,99	3,99	16,87	74,95	35,39	NA	NA	7,48	0	0	17,62	37,33	0,84	0,71	1,89	1,89	17,28
161	0,55	5,45	0,31	0,35	0,63	1,11	202,94	45,57	178,21	86,43	0,9	8,83	9,83	31,54	89,83	0,62	NA	NA	0	17,27	102,37	-16,89	358,98	-8,76	0,28	0,48	0,95	189,27	34,17	193,08	91,56	1,05	-22,25	-21,25	23,07	104,71	-16,13	NA	NA	0	20,72	146,94	9,69	174,01	3,5	0,53	0,71	1,09	131,3
162	-0,69	-0,69	NA	NA	NA	NA	NA	NA	NA	NA	NA	NA	1	-0,69	0	NA	NA	NA	0	NA	NA	18,46	18,6	32,38	108,7	130,32	130,32	640,33	55,38	4,85	NA	0,01	0,01	1,01	18,46	0,77	2405,36	NA	NA	0	0	0	9,18	9,44	12,71	29,79	36,38	36,38	503,9
163	-0,69	-3,58	-0,88	0,06	0,63	1,89	466,79	123,66	136,22	281,92	0,81	4,21	5,21	7,27	80,8	2,86	5,77	NA	18,25	10,21	61,43	-3,01	-14,08	-4,11	0,11	0,28	1,7	498,88	42,93	131,25	349,12	0,79	3,68	4,68	6,55	78,62	-0,04	5,97	38727,95	22,63	13,06	69,07	0,26	1,17	0,41	0,07	0,23	1,77	573,17
164	63,24	86,84	55,75	2,94	3,69	3,69	209,81	64,78	86,05	0	0,27	0,37	1,37	76,79	27,17	232,78	NA	NA	0	11,95	14,72	79,23	90,74	57,26	6,72	7,95	7,95	263,76	40,22	32,68	NA	0,13	0,15	1,15	98,4	12,68	624,97	NA	39869,5	0	13,85	16,34	77,75	87,86	53,1	6,8	8,87	8,87	248,59
165	0	0	NA	NA	NA	NA	NA	NA	NA	NA	0	0	1	0	0	NA	NA	NA	0	NA	NA	-0,01	-0,01	NA	600,17	600,17	600,17	NA	NA	NA	NA	0	0	1	-0,01	0,01	-83	1,04	NA	0	NA	NA	-0,21	-0,23	-212,51	0,4	0,77	0,77	362156,8
166	-4,13	-4,9	-30,1	4,72	5,78	5,78	2649,92	432	408,6	NA	0,16	0,18	1,18	-4,13	15,59	-26,52	8,53	NA	0	0	0	-24,86	192,71	-23,67	0,21	0,27	0,46	347,52	26,29	386,9	72,84	1,13	-8,75	-7,75	-20,34	112,9	-20,56	-0,27	-9080	0	4,3	-25,57	-1,06	-21,53	-0,66	0,01	0,3	0,52	228,98
167	21,15	76,45	5,41	0,33	0,94	1,37	93,05	40,87	66,54	28,56	0,72	2,62	3,62	41,07	72,34	29,23	NA	NA	0	5,09	45,01	11,62	43,27	2,43	0,1	0,84	1,3	76,45	40,42	55,09	26,02	0,73	2,72	3,72	54,64	73,14	15,89	NA	22153	0	9,01	93,08	20,34	43,8	4,52	0,23	1,14	1,79	80,96
168	18,22	96,9	9,74	0,08	0,46	0,52	194,62	58,29	155,37	9,85	0,81	4,32	5,32	28,96	81,2	23,97	0,33	49160,71	0	5,74	39,11	1,47	85,25	1,24	0,03	0,16	0,2	308,14	38,89	297,45	12,16	0,98	56,85	57,85	6,75	98,27	2,73	0,02	41043,57	0	4,45	36,97	9,54	85,22	4,63	0,17	0,49	0,6	176,61
169	3,1	6,38	0,16	0,13	1,26	1,79	18,32	10,74	9,45	5,02	0,51	1,06	2,06	51,45	51,43	6,02	5,95	NA	0	2,47	88,47	5,18	12,09	0,17	0,21	1,18	1,75	11,86	6,47	6,69	3,89	0,57	1,33	2,33	144,97	57,16	9,06	NA	1512,8	0	4,54	93,11	-2,74	-163,88	-1,15	0,02	0,28	0,38	152,87
170	-31,3	204,21	-36,97	1,13	1,8	1,8	429,9	79,64	119,41	0	1,15	-7,52	-6,52	-31,3	115,33	-12,92	-0,31	NA	0	0	0	-96,43	76,79	-26,36	0,23	0,34	0,34	99,79	13,32	123,01	NA	2,26	-1,8	-0,8	-94,57	225,57	-30,94	-2,36	NA	0	0,51	-2,9	-11,55	-42,77	-4,37	0,64	1,17	1,17	137,9
171	16,61	23,43	9,02	0,87	1,77	3,14	197,58	50,66	55,75	77,37	0,29	0,41	1,41	26,71	29,12	69,14	6,9	NA	0	5,48	29,29	17,82	19,28	9,41	2,38	6,8	13,61	192,71	56,17	12,76	88,01	0,08	0,08	1,08	28,73	7,55	269,68	11,16	27714,5	0	5,76	30,27	14,25	14,69	8,58	12,63	23,7	43,76	219,2
172	4,46	55,17	4,27	0,25	0,55	0,55	348,85	32,01	316,13	NA	0,92	11,38	12,38	4,46	91,92	22,53	0,17	NA	0	0	0	-4,16	-37,13	-3,73	0,38	0,49	0,49	327,52	16,51	245,06	0	0,89	7,92	8,92	-2,9	88,79	44,58	0,4	NA	0	1,13	2,91	-67,18	136,23	-51,57	0,02	0,2	0,2	279,41
173	-58,83	-136,24	-19,7	0,02	0,02	0,38	121,92	NA	68,51	25,66	0,57	1,32	2,32	39,02	56,82	-37,53	0,55	NA	0	32,77	-62,74	-77,59	-178,12	-20,08	0,23	0,23	1,03	94,44	0	52,57	42,75	0,56	1,3	2,3	29,66	56,44	-68,75	1,04	-6116	0	27,75	-112,03	-0,81	-1,11	-0,28	0,44	0,44	12,22	127,23
174	3,19	70,93	1,09	0,06	0,83	1,05	124,33	89,88	116,34	25,89	0,96	21,25	22,25	16,9	95,51	3,71	9,78	19615,6	0	4,68	74,61	0,47	22,58	0,13	0,01	0,85	1,04	98,97	77,7	93,51	18,41	0,98	47,09	48,09	20,41	97,92	0,74	7,13	15307,67	0	5,41	94,05	0,83	39,3	0,31	0,13	0,86	1,03	136,01
175	100	100	4,5	NA	NA	NA	7,12	0	0	0	0	0	1	100	0	NA	NA	NA	0	0	0	16,71	91,23	9,82	0,07	0,42	0,42	214,53	60,49	171,96	NA	0,82	4,46	5,46	21,58	81,69	25,22	0,28	34481,67	0	2,86	15,09	5,93	42,87	4,18	0,01	0,51	0,51	256,34
176	23,95	27,9	4,16	5,51	14,86	14,86	63,2	37,13	3,97	NA	0,14	0,16	1,16	24,67	14,15	192,35	15,81	NA	0	0,12	1,95	30,27	60,45	8,25	0,75	1,67	1,67	99,43	44,67	48,85	NA	0,5	1	2	30,77	49,93	66,49	3,02	NA	0	0,14	1,11	14,6	23,72	3,89	1,52	2,32	2,32	97,02
177	19,62	77,13	8,09	0,62	1,03	1,03	150,02	46,4	110,62	NA	0,75	2,93	3,93	19,62	74,56	61,28	1,19	NA	0	0	0	14,29	34,53	5,12	0,93	1,48	1,48	130,8	39,57	71,45	NA	0,55	1,34	2,42	14,29	58,61	50,03	2,33	NA	0	0	0	23,16	39,74	9,06	1,03	1,78	1,78	142,29
178	35,57	37,26	17,88	0,97	22,01	22,01	183	173,02	8,22	NA	0,05	0,05	1,05	35,57	4,54	782,85	NA	NA	0	0	0	22,19	24,09	18,4	1,93	12,68	12,68	302,67	253,1	23,55	NA	0,08	0,09	1,09	22,19	7,89	281,26	NA	NA	0	0	0	13,08	13,26	15,81	14,37	73,91	73,91	440,02
179	1,86	6,62	3,1	0,2	0,26	1,38	543,31	25,43	431,59	490,1	0,72	2,56	3,56	4,3	71,95	2,58	NA	NA	0	4,06	50,09	-0,33	-1,52	-0,32	0,47	0,61	1,26	358,08	38,84	277,17	182,81	0,78	3,65	4,65	2,46	78,48	-0,42	NA	1717	0	2,73	95,46	-3,72	-34,43	-3,18	0,36	0,54	0,84	311,43
180	-162,84	262,29	-99,62	0,11	0,23	0,23	222,68	32,21	267,1	0	1,62	-2,61	-1,61	-20,09	162,08	-90,12	-0,87	NA	0	87,33	56850	7,91	-25,67	2,99	0,37	0,5	0,5	138,22	23,1	178,32	NA	1,31	-4,25	-3,25	138,12	130,8	14,03	-0,9	1933	0	49,31	86,06	1,19	-17,84	0,73	0,21	0,34	0,4	222,97
181	11,03	11,39	5,95	35,44	35,44	35,44	196,45	0	5,48	0	0,03	0,03	1,03	91,44	3,24	340,48	NA	NA	0	43,4	83,25	17,44	29,56	14,46	NA	NA	NA	302,64	7,42	NA	NA	0,41	0,69	1,69	102,66	40,99	42,54	NA	NA	40,63	70,66	81,98	9,76	10,08	10,34	38,95	39,75	39,75	385,83
182	-2,25	-2,28	-7,81	52,26	122,1	122,1	1264,86	701,75	10,05	0	0,01	0,01	1,01	17,14	1,37	-25,26	52,14	NA	0	67,38	100,44	-37,85	-38,16	NA	-1037,88	-2553,75	-2553,75	NA	NA	NA	NA	0,01	0,01	1,01	-14,73	0,81	-4205,85	NA	-2394	0	NA	-197,24	23,6	24,65	28,19	19,61	30,14	30,14	434,76
183	22,33	34,33	23,18	2,75	2,86	2,86	377,81	14,35	130,61	NA	0,35	0,54	1,54	41,55	34,95	63,89	NA	NA	0	19,95	40,81	30,84	36,84	34,75	5,9	6,09	6,09	411,23	12,66	66,57	NA	0,16	0,19	1,19	47,46	16,3	189,22	NA	10500	0	18,72	30,27	25,56	32,35	30,36	4,72	4,75	4,75	432,36
184	-1,3	-205,59	-0,24	0,37	0,47	1,04	66	5,69	62,31	36,24	0,99	157,3	158,3	84,56	99,37	-1,31	NA	NA	0	15,57	105,28	-42,79	102,23	-8,07	0,11	0,15	0,73	68,87	3,4	91,94	54,53	1,42	-3,39	-2,39	47,1	141,86	-30,17	NA	2778	0	16,96	187,4	-0,93	2,72	-0,23	0,22	0,25	0,75	91,05
185	7,51	8,9	2,45	1,26	18,42	28,89	118,86	62,17	3,62	38,47	0,16	0,19	1,19	34,98	15,68	79,16	9,3	29400,17	0	8,97	63,74	11,36	12,76	4,13	3,48	6,51	9,65	132,68	38,83	12,8	40,74	0,11	0,12	1,12	37,2	10,9	146,31	17,67	33580,33	0	9,39	56,16	14,09	15,03	5,46	7,46	13,34	19,24	141,14
186	-0,36	2,47	-0,23	0,01	0,04	0,87	236,96	6,3	258,59	225,96	1,15	-7,86	-6,86	11,72	114,57	-0,31	NA	NA	4,23	7,87	66,13	5,74	-171,25	4,84	0,07	0,1	0,8	307,62	11,89	313,58	219,51	1,03	-30,82	-29,82	13,49	103,35	8,42	-0,19	7605	0	6,53	45,96	0,23	-7,8	0,21	0,13	0,14	0,85	327,99
187	28,97	95,4	45,85	0,04	0,96	1,43	576,12	363,68	396,61	189,89	0,7	2,29	3,29	35,71	69,63	41,61	NA	NA	0	10,67	145,25	15,02	17	10,26	1,44	2,83	8,87	249,28	38,18	27,41	167,86	0,12	0,13	1,13	26,94	11,65	128,86	NA	-98989	0	8,15	-23,72	5,47	5,91	4,2	4,71	6,31	13,69	279,49
188	-8,65	-9,7	NA	9,29	9,29	9,29	NA	NA	NA	NA	0,11	0,12	1,12	-8,65	10,77	-80,36	NA	NA	0	NA	0	-19,85	-76,39	-23,26	1,15	1,35	1,35	427,66	NA	312,2	NA	0,74	2,85	3,85	-19,85	74,01	-26,82	NA	NA	0	0	0	15,69	63,68	9,92	0,63	1,13	1,33	230,14
189	2,57	102,35	1,91	1,01	1,15	5,41	270,68	5,98	40,03	187,29	0,97	38,77	39,77	4,1	97,49	10,37	7,41	13492	15,38	1,13	8,97	16,32	86,11	10,29	0,12	0,87	3,83	230,13	35,13	32,45	141,8	0,81	4,28	5,28	24,78	81,05	31,35	3,96	25541	24,14	5,33	25,14	1,91	9,57	2,21	0,11	0,33	3,34	420,89
190	-26,75	-43,89	-5,46	0,97	1,99	1,99	74,24	29,15	28,65	NA	0,39	0,64	1,64	-16,86	39,05	-68,51	2,79	NA	0	2,02	-63,71	26,57	76,51	4,74	0,31	1,06	1,06	65,16	31,19	41,93	NA	0,65	1,88	2,88	34,86	65,27	45,55	1,12	29935	0	1,48	20,86	5,43	15,02	1,06	0,38	1	1	71,42
191	3,92	18,23	1,04	0,06	0,9	1,13	97,13	59,57	71,64	16,92	0,78	3,63	4,65	49,67	78,52	12,03	1,44	NA	0	12,21	72,36	-11,93	-99,77	-3,6	0,08	0,87	1,13	110,3	65,91	82,69	21,16	0,88	7,36	8,36	37,57	88,04	-7,97	1,54	42387,5	0	14,96	115,6	-14,58	1818,92	-3,86	0,01	0,8	0,98	96,37
192	-166,99	-297,88	-121,6	0,17	0,58	2,74	166,03	38,98	95,7	209,77	0,44	0,78	1,78	-150,97	43,94	-380,03	NA	NA	0	11,67	-10,99	-493,79	125,96	-153,57	0,02	0,02	0,2	113,52	NA	550,89	100,03	4,92	-1,26	-0,26	-480,15	492,03	-100,36	NA	NA	0	4,24	-2,91	194,49	-136,5	40,21	0,23	0,23	0,41	75,25
193	-38,63	206,47	-41,16	0,29	0,29	0,89	307,88	0	429,91	261,25	1,19	-6,34	-5,34	-38,63	118,71	-32,54	NA	NA	0	0	0	-9,05	-2504,17	-2,56	0,13	0,33	0,98	103,27	19,73	101,07	66,82	1	275,81	276,81	11,09	99,64	-9,08	0,13	1973,5	0	5,7	135,55	-24,27	193,01	-5,82	0,28	0,55	0,86	87,3
194	0,3	29,65	0,24	0,45	-0,02	-0,02	293,44	-135,61	287,19	0,03	0,99	98,8	99,8	6,18	99	6,99	0,01	NA	0	4,74	43,33	0,29	35,11	0,48	0,13	0,46	0,49	591,56	195,77	578,45	12,74	0,99	118,78	119,79	3,68	99,17	3,8	0,02	40177	0	5,48	45,95	0,56	33,18	1,3	0,15	1	1,01	852,12
195	4,77	6,91	1,45	8,53	14,71	14,71	110,64	45,95	7,44	0	0,31	0,45	1,45	63,91	31,08	15,33	NA	NA	0	17,98	88,07	2,74	5,04	1,19	3,2	19,01	20,54	158,95	120,65	7,63	11,85	0,46	0,84	1,84	44,93	45,73	5,98	NA	4165	0	18,38	89,27	0,11	0,48	0,05	0,31	1,23	1,3	179,45
196	0,06	0,43	0,08	0	0,62	0,98	455,7	213,69	345,97	128,36	0,85	5,79	6,79	7,21	85,28	14,36	0,61	NA	0,1	8,94	33,74	5,23	25,17	6,47	0,03	0,71	1,12	451,65	214,1	314,01	129,29	0,79	3,81	4,81	12,36	79,21	11,97	1	15446,2	0	8,81	42,13	1,35	6,05	1,89	0,06	0,68	1,08	509,98
197	4,05	6,28	2,1	1,7	2,91	5,51	188,32	24,27	20,18	53,22	0,35	0,55	1,55	4,05	35,5	51,51	2,21	NA	0	0	0	-64,7	-127,52	-31,64	1,92	2,27	1,99	178,52	16,4	46,15	-13,33	0,49	0,97	1,97	-27,71	49,26	-79,64	1,58	553	0	18,09	467,45	-39,55	-69,02	-16,04	0,77	1,58	2,38	147,61
198	12,26	-312,82	4,57	0,49	0,57	0,76	135,61	10,92	133,03	25,75	1,02	-25,94	-25,52	83,88	103,92	15,18	-0,15	20402,15	0	26,68	81,33	15,04	126,57	4,9	0,7	0,82	1	118,86	12,32	97,75	18,15	0,86	7,24	8,41	29,9	88,12	21,57	0,77	8001,59	0	4,84	38,32	27,96	80,66	9,64	1,17	1,2	1,37	125,57
199	12,59	16,1	7,89	2,89	4,35	6,67	228,13	17,25	19,77	46,55	0,1	0,12	1,28	23,43	21,8	253,09	1,94	NA	0	6,79	30,01	13,64	18,17	7,37	2,71	3,59	5,84	197,09	6,16	20,7	47,28	0,13	0,17	1,33	26,64	24,95	199,93	2,07	58180,69	0	7,02	30,23	14,4	21,23	6,49	1,42	2,04	3,67	163,9
200	5,81	23,57	3,54	0,28	0,82	1,12	221,59	45,51	84,78	26,07	0,75	3,06	4,06	12,63	75,35	15,78	1,08	NA	29,93	4,16	29,68	4,1	19,07	2,09	0,07	0,59	0,89	185,84	39,67	76,57	23,54	0,78	3,65	4,65	14,75	78,5	14,12	0,92	22928	26,75	5,42	42,97	4,77	17,51	2,14	0,08	0,62	1	163,23
201	14,72	49,58	4,71	0,45	0,61	1,04	116,57	12,98	80,08	34,8	0,7	2,37	3,37	27,83	70,31	27,71	1,11	47217	0	4,2	37,14	3,63	13,43	1,97	0,85	1,18	1,37	198,38	36,53	111,06	20,78	0,73	2,7	3,7	14,98	72,99	11,23	2,14	12683,67	0	6,17	101,37	2,91	7,5	0,85	0,31	1,07	1,2	106,29
202	5,82	18,17	1,48	0,11	1,38	1,49	92,8	78,41	61,68	6,48	0,68	2,12	3,12	51,64	67,95	12,36	NA	NA	0	11,68	77,62	1,71	6,87	0,65	0,1	0,91	1,04	139,16	82,67	102,12	13,65	0,75	3,01	4,01	33,16	75,08	10,15	1,14	7449,33	0	11,99	74,49	0,3	1,21	0,13	0,02	0,81	1,14	155,5
203	19,96	19,62	1,99	-57,27	-57,7	-57,7	36,31	0,27	-0,62	NA	-0,02	-0,02	0,98	19,96	-1,73	-1151,79	NA	NA	0	0	0	18,07	62,61	23,05	0,25	0,36	1,41	465,68	36,66	326,77	344,91	0,71	2,47	3,47	18,07	71,14	25,39	NA	NA	0	0	0	3,24	8,67	2,14	0,32	0,82	1,67	240,63
204	35,46	60,32	24,26	1,48	1,82	2,41	249,05	34,3	101,21	60,17	0,41	0,7	1,7	37,06	41,2	92,43	161,75	NA	0	1,09	3,22	4,93	7,22	3,78	1,64	2,29	3,14	279,91	56,7	87,09	75,12	0,32	0,46	1,46	9,82	31,68	15,75	204,15	20241	0	3,75	40,57	14,89	16,4	13,47	6,14	7,7	10,98	329,22
205	-3,01	-3,07	-3,32	6,37	63,74	63,74	402,05	331,22	5,77	NA	0,02	0,02	1,02	-3,01	1,93	3548,76	14,11	NA	0	0	0	-0,78	-0,8	-2,61	6,08	44,09	44,09	1226,09	1037,42	27,29	NA	0,02	0,02	1,02	-0,78	2,42	256,29	NA	NA	0	0	0	1,24	1,29	3,31	16,58	26,64	26,64	975,98
206	35,75	52,91	41,31	2,79	2,79	3,08	187,17	NA	134,86	40,91	0,32	0,48	1,48	35,75	32,42	110,27	NA	NA	0	0	0	12,47	17,58	32,09	1,68	2,22	2,62	939,53	145,63	269,37	109,42	0,29	0,41	1,41	12,47	29,07	46,37	3,04	NA	0	0	0	16,2	23,55	30,15	1,66	2,64	2,78	677,46
207	18,13	41,77	7,3	0,49	1,01	1,01	130,87	42,58	81,88	0,22	0,57	1,3	2,3	73,51	56,61	48,83	1,06	NA	0	22,3	61,94	10,14	25,72	3,66	0,5	1,33	1,34	131,62	65,21	78,43	0,18	0,61	1,54	2,54	48,1	60,57	30,88	2,06	17887	0	13,69	62,21	4,9	12,2	3,03	0,11	1,1	1,11	224,92
208	6,73	7,68	3,89	6,91	7,31	8,09	210,31	10,48	25,72	20,19	0,12	0,14	1,14	8,2	12,37	54,43	NA	NA	0	0,85	12,65	1,56	1,88	0,49	5,6	5,87	5,87	115,55	5,14	19,42	NA	0,17	0,21	1,21	51,56	17,26	9,03	NA	2610,5	0	15,83	93,39	0,55	0,66	0,21	5,54	5,58	5,61	138,52
209	-1,24	-10,16	-0,26	0,51	0,65	1,13	74,92	9,36	65,01	31,4	0,88	7,18	8,18	3,97	87,77	-1,42	21,99	NA	0	1,07	-1110,71	9,17	38,68	1,92	0,27	0,46	0,97	76,31	10,74	57,31	29,8	0,76	3,22	4,22	34,82	76,28	18,56	0,93	3459,5	0	5,36	148,81	6,85	28,4	1,24	0,53	0,64	1,14	65,67
210	-0,29	-5,93	NA	0,35	0,45	0,45	NA	NA	NA	NA	0,95	19,28	20,28	-0,29	95,07	-0,31	0,5	NA	0	NA	0	4,92	34,84	NA	1,98	2,42	2,42	NA	NA	NA	NA	0,86	6,09	7,09	4,92	85,89	5,72	2,57	NA	0	NA	0	-42,29	193,52	-1199,16	2,19	2,65	2,65	10321,24
211	-9,05	-38,22	-6,47	0,02	1,14	1,33	260,24	217,09	194,19	37,33	0,76	3,22	4,22	9,42	76,32	-11,88	NA	8642,67	0	13,21	197,26	-2,72	-7,48	-1,14	0,05	1,34	1,61	152,76	121,11	66,52	25,37	0,64	1,75	2,76	7,65	63,71	-4,27	NA	9753	18,11	4,34	130	-3,81	-11,43	-2,33	0,07	1,35	1,53	222,67
212	-0,31	-1,36	-0,12	0,38	0,89	1,12	138,33	52,8	101,03	24,73	0,78	3,44	4,44	23,8	77,5	-0,11	1,56	NA	1,81	9,16	82,85	-2,05	-14,34	-1,1	0,73	1,14	1,35	195,79	47,79	119,17	25,52	0,86	6,01	7,01	15,56	85,74	2,13	0,9	22611,5	0	9,44	84,67	3,43	20,18	1,9	0,67	0,99	1,17	201,85
213	13,29	85,44	3,54	0,04	0,63	0,82	97	47,09	80,27	15,14	0,84	5,43	6,43	31,51	84,44	24,52	0,5	NA	0	4,86	40,73	12,39	81,24	3,33	0,05	0,57	0,8	98,23	41,73	81,11	18,68	0,85	5,56	6,56	32,6	84,75	22,47	0,47	51866	0	5,44	50,33	9,89	39,86	3,35	0,36	0,74	0,98	123,29
214	5,68	56,3	1,72	0,22	0,94	1,08	110,34	68,32	94,71	14,04	0,9	8,91	9,91	17,55	89,91	8,81	1,67	29299,5	0	3,6	56,83	7,92	84,99	2,16	0,39	1,05	1,24	99,78	49,38	74,72	13,95	0,91	9,74	10,74	20,49	90,69	9,48	1,56	28394,75	0	3,44	56,26	6,42	-144,13	1,51	0,05	0,8	0,92	85,73
215	47,52	81,79	9,79	0,44	1,7	1,72	75,02	37,96	30,14	0,59	0,42	0,72	1,72	112,36	41,9	144,54	1,99	13554,5	0	13,36	46,38	28,47	86,29	7,22	0,35	0,93	0,94	92,6	35,02	60,81	0,69	0,67	2,03	3,03	85,32	67,01	59,88	0,89	11458,29	0	14,42	57,31	6,36	56,79	1,46	0,28	0,6	0,64	83,75
216	44,07	88,17	19,28	0,61	1,74	1,89	159,26	62,32	55,04	8,45	0,5	1	2	102,77	50,02	100,36	2,63	NA	0	25,68	48,29	35,49	88,28	23,04	0,76	1,66	1,69	236,98	106,12	117,79	2,84	0,6	1,49	2,49	81,53	59,79	67,53	3,35	NA	0	29,89	47,41	25,09	32,48	17,41	3,58	4,7	4,79	252,55
217	0,17	2,24	0,05	0,36	1,91	1,91	96,89	77,78	50,28	0	0,92	12,19	13,19	24,71	92,42	0,18	NA	NA	0	6,53	82,11	-6,88	-563,83	-1,52	0,52	1,78	1,78	80,73	56,58	44,65	NA	0,99	80,91	81,91	24,6	98,78	-6,97	NA	1119	0	6,96	108,31	29,58	95,62	5,37	0,81	1,54	1,54	66,09
218	4,95	-199,95	2,48	0,01	0,18	0,94	182,79	31,67	183,04	140,52	1,02	-41,43	-40,43	25,51	102,47	6,96	-0,25	18179,5	0	10,33	69,62	1,48	-183,02	0,79	0,05	0,18	0,94	194,69	23,45	192,14	148,96	1,01	-123,99	-123,26	19,89	100,81	4,09	-0,05	16032,25	0	9,82	76,13	1,9	179,19	1,18	0,02	0,15	0,98	226,3
219	1,25	10,51	2	0,19	0,29	1,13	584,32	48,64	509,25	438,1	0,88	7,42	8,42	1,25	88,12	1,42	NA	NA	0	0	0	-36,43	299,88	-50,57	0,07	0,1	0,89	506,72	13,8	560,5	452,58	1,12	-9,23	-8,23	-36,43	112,15	-32,48	NA	NA	0	0	0	11,18	-63011,11	16,02	0,16	0,24	1	521,28
220	18,35	93,84	14,09	0,05	0,58	1,13	279,59	118,77	201,05	123,23	0,8	4,11	5,11	26,5	80,45	25,28	2,31	13045	7,32	6,26	26,76	0,6	2,6	0,41	0,01	0,22	1,14	249,88	39,38	121,97	175,33	0,76	3,32	4,36	16,27	77,06	5,74	1,88	NA	26,3	10,73	75,85	0,52	2,51	0,34	0,03	0,5	1,13	237,33
221	2,21	25,54	0,93	0,05	0,22	0,92	153,19	22,73	133	93,3	0,92	10,61	11,56	26,11	91,35	20,1	0,63	NA	0	10,06	52,93	1,98	17,13	0,56	0,14	0,42	0,84	103,13	22,45	78,07	32,62	0,88	7,57	8,63	35,41	88,42	25,11	0,64	15099	0	9,44	55,52	2,75	20,05	0,92	0,45	0,67	0,9	121,5
222	6,49	-103,84	2,78	0,85	1,28	3,28	155,72	10,05	16,65	46,52	1,06	-17,01	-16,01	27,63	106,25	13,46	1,7	NA	4,15	9,04	72,7	12,03	67,39	5,14	0,48	0,86	4,39	156,02	7,8	17,57	72,53	0,82	4,6	5,6	29,43	82,15	28,12	2,11	14401,43	1,75	7,44	44,33	8,88	25,38	3,81	0,93	1,51	4,33	156,13
223	6,62	98,72	522,3	0,32	1,11	1,11	28718,23	3465,57	3192,4	NA	0,93	13,91	14,91	6,82	93,29	10,36	0,99	46410	73,2	16,05	51,53	7,04	48,87	246,79	0,57	1,93	1,94	12799,81	171,16	199,46	1,7	0,86	5,94	6,94	7,36	85,6	14,1	1,1	90986	78,41	11,34	38,03	6,76	31,79	315,82	0,65	2,79	2,8	17002,44
224	4,26	6,2	3,41	0,41	1,04	3,03	291,77	42,53	67,83	136,87	0,31	0,46	1,46	15,22	31,3	32,51	2,67	NA	0	8,79	46,47	4,29	7,08	3,6	0,55	1,33	2,41	306,02	71,25	76,03	99,33	0,39	0,65	1,65	13,73	39,45	20,94	2,56	20073,75	4,92	7,92	54,3	2,12	3,63	1,79	0,6	1,21	2,1	307,74
225	-9,43	-32,26	-2,46	1,23	1,31	1,53	75,24	4,95	61,28	13,49	0,71	2,42	3,42	37,78	70,77	-13,33	NA	NA	0	12,29	111,22	12,82	30,82	1,59	1,19	1,23	1,87	45,37	1	23,77	15,41	0,58	1,4	2,4	12,82	58,41	21,94	NA	NA	0	0	0	1,35	7,8	0,55	0,62	1,25	1,48	147,74
226	-26,33	-73,04	-5,11	0,05	0,11	1,73	70,67	2,21	39,98	65,59	0,64	1,77	2,77	120,73	63,95	-34,85	NA	NA	0	28,55	118,81	-27,85	3464,39	-6,63	0,08	0,13	0,72	86,87	4,32	86,37	51,74	1,01	-125,39	-124,39	100,57	100,8	-22,6	-0,03	5735	0	30,57	122,56	-0,14	-86,11	-0,03	0,05	0,16	0,82	82,92
227	6,28	16,2	3,52	0,89	1,62	1,62	204,07	89,77	123,44	NA	0,61	1,58	2,58	51,63	61,25	10,25	NA	NA	0	25,43	73,94	3,68	5,95	0,94	1,89	2,89	2,89	92,92	31,64	31,55	NA	0,38	0,62	1,62	149,03	38,17	9,64	NA	NA	0	37	93,24	6,83	9,2	2,43	2,71	4,49	4,49	129,66
228	66,93	210,99	15,08	0,03	1,48	1,48	82,01	79,83	37,82	0,1	0,68	2,15	3,15	73,57	68,28	108	-63,2	NA	21,34	1,5	7,19	13,39	17,81	10,7	0,87	4	4,06	291,79	218,36	67,58	4,68	0,25	0,33	1,33	17,92	24,85	62,56	69,15	36368,33	0,75	3,63	18,3	0,26	0,35	0,39	0,47	3,51	3,81	552,39
229	0,61	186,74	6,83	0,05	0,07	0,07	4055,03	61,33	1918,31	NA	1	303,43	304,43	0,61	99,67	6,2	0,03	NA	49,75	0	0	1,3	78,49	7,82	0,1	0,11	0,11	2200,55	26,01	486,72	NA	0,98	59,53	60,53	1,3	98,35	10,87	0,29	NA	50,82	0	0	0,49	21,26	2,87	0,12	0,14	0,14	2144,27
230	4,56	5,01	19,32	0,44	8,38	8,38	1542,51	462,22	58,21	0	0,09	0,1	1,1	14,67	8,94	85,86	1,42	NA	0	42,86	52,19	6,94	8,4	26,63	0,21	3,3	3,3	1400,26	431,14	163,19	NA	0,17	0,21	1,21	18,25	17,38	48,3	1,44	36846,38	0	43,38	53,33	7,37	8,48	25,43	0,39	9,7	9,7	1256,55
231	-60,34	-62,97	-60,17	2,86	24,54	24,54	362,98	317,18	14,63	NA	0,04	0,04	1,04	-24,98	4,17	-1446,22	NA	-3062	0	35,26	-131,74	-24,6	-27,57	-7,43	5,88	9,53	9,53	110,23	41,62	11,4	NA	0,11	0,12	1,12	105,75	10,79	-228,03	NA	NA	0	39,37	155,86	89,04	433,94	7,84	1,07	1,3	1,3	32,04
232	1,17	1,65	0,56	1,2	1,65	2,7	174,5	19,02	41,46	43,82	0,29	0,41	1,41	37,79	29,09	35,52	2,22	NA	3,37	17,56	72,31	2,61	3,37	1,2	1,36	1,63	3,01	167,91	9,26	34,54	48,29	0,23	0,29	1,29	44,05	22,53	42,56	2,19	NA	0,54	19,06	75,34	2,03	2,67	0,91	1,27	1,49	2,74	163,09
233	0,25	0,58	0,04	0,28	3,02	6,21	58,1	9,95	3,63	11,75	0,57	1,3	2,3	0,25	56,55	10,91	1,55	NA	0	0	0	0,01	0,02	0	2,59	3,01	3,54	22,35	2,4	5,76	3,12	0,26	0,36	1,36	2,92	26,22	15,76	10,16	NA	0	0,18	9,39	0,2	0,45	0,02	1,01	1,49	1,77	34,88
234	-12,34	-159,51	-4,34	0,03	0,29	1	127,93	30,45	83,6	82,48	0,92	11,92	12,93	11,93	92,26	-10,71	0,89	NA	25,01	8,53	132	-3,37	-89,27	-0,97	0	0,38	0,95	105,41	37,62	58,01	56,55	0,96	25,48	26,51	22,03	96,23	-1,4	0,42	17976,6	39,18	7,33	93,97	7,58	73,93	2,41	0,1	0,45	1,03	115,58
235	0,23	0,47	0,3	0,31	0,76	1,53	463,89	76,36	155,58	130,93	0,37	0,75	2,02	16,96	50,52	7,93	1,18	NA	2,87	21,31	153,53	0,12	0,26	0,14	0,26	0,71	1,43	440,85	85,11	178,89	136,32	0,44	0,95	2,18	18,41	54,07	6,01	1,27	13813,8	1,9	22,1	89,17	0,19	0,49	0,22	0,15	0,58	1,24	419,83
236	2,84	14,93	3,35	0,11	1,45	1,48	429,32	178,9	271,87	6,75	0,81	4,26	5,26	6,85	80,98	8,2	NA	NA	0	4,72	51,17	9,7	37,06	3,45	0,3	1,2	1,36	129,76	9,11	94,24	15,1	0,74	2,82	3,82	9,7	73,83	13,14	NA	NA	0	0	0	1,29	4,51	0,68	0,66	1,37	1,38	192,04
237	15,23	68,7	2,66	0,76	1,22	1,25	63,62	22,18	48,95	1,53	0,78	3,51	4,51	18,87	77,83	21,4	7,78	17893	0	0,64	34,75	-10,16	-492,55	-3,59	0,19	1,47	1,72	128,88	93,48	73,25	18,46	0,58	27,95	48,48	-7,05	97,94	-16,26	2,66	-20956	0	1,1	-46,06	18,3	82,05	3,55	0,5	1,27	1,29	70,69
238	9,07	58,95	3,88	0,05	0,96	1,15	155,78	116,61	129,18	25,08	0,85	5,5	6,5	26,04	84,61	13,17	5,28	NA	0	7,26	55,65	11,09	35,37	4,31	0,08	1,18	1,42	141,85	101,77	94,3	23,14	0,69	2,19	3,19	32,22	68,64	17,67	10,74	30013,88	0	8,21	57,18	6,68	86,24	2,86	0	0,98	1,06	155,82
239	8,52	-225,25	2,37	0,04	0,77	0,95	101,05	75,81	103,57	18,73	1,04	-27,42	-26,42	14,64	103,78	8,8	-2,31	45116,5	0	1,7	39,45	5	156,01	1,71	0	0,81	1,02	124,68	95,9	118,88	25,69	0,97	30,18	31,18	7,89	96,79	5,47	6,56	57065,5	0	0,99	31,01	8,4	93,25	1,96	0,01	0,83	1,09	84,92
240	18,13	19,34	26,33	17,24	17,7	17,7	528,65	12,62	29,53	NA	0,06	0,07	1,07	18,13	6,26	289,72	NA	NA	0	0	0	15,96	16,89	26,94	19,98	20,4	20,4	616,24	11,84	29,78	NA	0,05	0,06	1,06	15,96	5,5	290,91	NA	NA	0	0	0	12,98	13,54	26,1	27,71	27,89	27,89	731,83
241	0	0	NA	NA	NA	NA	NA	NA	NA	NA	NA	NA	1	0	0	NA	NA	NA	0	NA	NA	0	0	NA	NA	NA	NA	NA	NA	NA	NA	NA	NA	1	0	0	NA	NA	NA	0	NA	NA	-3,26	-25,82	-18,84	0,23	0,25	0,25	2104,13
242	-46,82	172,32	-14,09	0,03	0,11	0,42	109,52	10,04	133,9	42,78	1,27	-4,68	-3,68	3,37	127,17	-28,23	-0,62	NA	0	15,1	240,76	-67,9	63,48	-20,57	0,06	0,14	0,29	110,57	16,05	220,17	33,7	2,07	-1,93	-0,93	-1,38	206,98	-18,86	-2,73	496,71	0	20,15	2157,31	-1,94	-9,02	-0,62	0,15	0,38	0,75	116,28
243	-18,45	-20,46	-9,31	2,55	4,97	6,58	183,68	40,95	16,87	27,42	0,09	0,1	1,11	2,84	9,82	-140,48	2,33	NA	0	10,75	55,76	31,13	38,87	17,24	0,29	2,92	3,38	202,1	103,82	39,46	18,31	0,2	0,25	1,25	64,55	19,9	190,98	2,48	11604,25	0	18,5	41,06	2,63	3,02	1,49	1,81	5,18	5,55	206,29
244	2,04	24,69	0,84	0,03	0,92	1,1	148,98	111,38	132,27	24,19	0,92	11,1	12,1	22,08	91,73	2,6	9,56	NA	0	8,2	90,62	-5,67	-67,23	-1,55	0,03	0,69	1	99,66	51,08	88,89	27,68	0,92	10,87	11,87	28,79	91,57	-5,12	1,14	15934,14	0	9,41	112,25	-15,54	226,85	-4,5	0,03	0,67	0,88	105,44
245	32,29	67,85	45,67	0,29	1,93	1,93	298,46	431,77	263,73	NA	0,52	1,1	2,1	32,29	52,42	61,59	NA	NA	0,02	0	0	46,52	68,28	28,44	1,55	3,21	3,21	223,11	113,79	68,4	NA	0,32	0,47	1,47	51,69	31,87	145,99	NA	NA	0	3,16	8,23	36,16	38,2	68,38	16,18	21,9	21,9	688,38
246	0,7	4,7	0,1	0,34	0,84	1,16	54,13	22,74	45,19	14,7	0,85	5,75	6,75	86,53	85,18	7,04	NA	48703	0	12,76	86,94	0,97	6,84	0,17	0,14	0,86	1,16	62,35	37,46	52,21	16,31	0,86	6,06	7,06	91,89	85,83	1,13	NA	45949	0	15,53	104,52	0,02	0,16	0	0,08	0,8	1,16	61,89
247	17,45	38,01	4,05	0,48	1,21	1,84	84,4	32,83	44,8	28,49	0,54	1,18	2,18	46,06	54,09	44,03	57,9	17847	0	6,64	48,81	20,34	36,77	4,57	0,51	1,49	2,17	81,93	34,8	35,42	24,55	0,45	0,81	1,81	46,51	44,67	52,05	12,43	18531	0	5,87	46,71	12,45	22,49	2,95	0,8	1,46	2,17	86,26
248	5,97	58,17	2,11	1,08	1,87	4,37	128,59	22,62	28,74	72,69	0,9	8,74	9,74	14,54	89,73	7,72	69,54	NA	0	3,03	51,43	18,29	66,36	6,08	1,49	1,98	5,06	121,39	11,58	23,57	73,53	0,72	2,63	3,63	26,28	72,44	26,44	568,5	21902	0	2,66	24,81	3,81	13,02	1,26	0,54	0,99	3,41	120,21
249	5,42	18,44	1,32	0,07	0,27	1,35	88,67	12,45	59,89	65,44	0,71	2,4	3,4	14,91	70,6	9,1	4,18	NA	0	2,31	49,58	5,6	20,23	1,43	0,23	0,61	2,01	93,32	16,4	43,66	62,08	0,72	2,61	3,61	13,67	72,33	10,29	12,21	12519,57	23,99	2,06	40,84	2,01	8,41	0,61	0,03	0,25	1,27	109,78
250	0,72	3,12	0,32	0,06	0,76	1,07	160,92	80,43	93,36	36,16	0,77	3,36	4,36	35,02	77,04	3,31	1,14	NA	13,84	15,17	89,46	0,83	3,11	0,31	0,04	0,85	1,02	136,28	74,09	70,76	16,31	0,73	2,73	3,73	45,44	73,21	2,92	0,99	3285,31	15,63	16,66	92,53	0,69	2,65	0,31	0,05	0,93	1,07	166,79
251	3,47	4,7	0,93	2,69	4,72	4,72	97,54	38,38	18,92	0	0,26	0,35	1,35	88,35	26,18	127,31	NA	7119	0	22,75	64,13	1,97	2,77	0,57	2,63	4,04	4,04	106,25	35,3	25,05	NA	0,29	0,4	1,4	95,95	28,8	6,84	NA	7069	0	27,35	76,25	-1,97	-2,66	-0,58	2,42	4,55	4,55	107,11
252	10,66	21,25	7,38	0,23	0,37	1,88	252,27	16,11	119,41	182,82	0,5	0,99	1,99	34,9	49,86	25,98	5,08	17564,67	0	16,8	59,8	11,06	19,13	8,3	0,33	0,53	3,16	274,06	14,56	71,29	189,67	0,42	0,73	1,73	33,48	42,2	31,83	4,32	16918	13,86	16,83	61,59	3,42	6,41	3,37	0,18	0,49	3,06	359,05
253	1,58	88,55	0,61	0,02	0,58	0,85	141,57	72,18	134,28	37,59	0,98	54,93	56,1	28,11	98,22	5,39	0,13	NA	0	10,32	84,31	-4,82	210,14	-1,45	0,02	0,41	0,75	109,61	36,79	107,22	37,42	1,02	-44,61	-43,61	31,15	102,29	0,84	-0,07	16999,2	0	10,8	97,96	-21,36	89,28	-6,22	0,02	0,43	0,66	106,04
254	-0,6	-1,24	-2,87	-63,98	-101,14	-101,14	1735,82	122,65	-3,3	0	0,52	1,07	2,07	-0,6	51,69	30,01	1,24	NA	0	0	0	2,29	7,8	7,72	2,61	4,99	4,99	1229,65	94,59	39,65	NA	0,71	2,41	3,41	2,29	70,64	32,86	1,16	NA	0	0	0	0,17	0,56	0,68	NA	NA	NA	1478,93
255	-2,78	-3,22	-0,7	5,63	7,29	7,29	35,39	20,64	12,39	0	0,14	0,16	1,16	0,59	13,72	-20,26	NA	NA	0	0,85	12,07	10,57	12,78	3,51	5,08	5,85	5,85	121,27	15,79	20,44	NA	0,17	0,21	1,21	83,11	17,34	60,94	NA	5861	0	24,1	83,16	-1248,98	571,48	-75,86	0,33	0,33	0,33	22,11
256	-8,56	335,36	-2,54	0,22	0,63	0,84	108,05	44,4	108,71	22,53	1,03	-40,18	-39,19	25,19	102,55	-5,1	-0,17	NA	0	10,02	115,6	22,4	104,32	10,79	0	0,89	1,17	175,88	103,23	116,38	33,48	0,78	3,65	4,66	34,21	78,53	31,04	1,57	NA	10,99	5,69	28,71	3,9	59,58	1,1	0,15	0,76	0,95	103,15
257	31,36	813,61	4,46	0,49	1,26	1,44	51,79	26,21	33,99	5,98	0,96	24,94	25,94	38,63	96,15	52,84	18,22	NA	0	1,03	12,85	-76,68	232,58	-9,95	0,33	0,88	0,97	47,35	25,53	46,55	4,05	1,33	-4,03	-3,03	-62,43	132,97	-54,94	NA	-12557	0	1,85	-27,04	3,31	24,78	0,86	0,41	1,14	1,21	94,74
258	31,22	184,12	9,73	0,78	1,77	2,54	113,39	31,8	31,96	24,74	0,83	4,9	5,9	65,66	83,04	45,88	2,63	NA	0	10,73	52,01	-47,72	203,92	-17,81	0,03	0,73	1,31	136,21	53,44	76,23	44,38	1,23	-5,27	-4,27	12,81	123,4	-27,58	1,61	10536	0	22,59	161,69	-12,91	48,27	-6,81	0,01	0,8	0,94	192,02
259	0,13	11,29	0,07	0,31	0,52	0,8	208,4	42,47	205,81	58,88	0,99	86,24	87,24	13,78	98,85	1,5	0,06	NA	0	7,81	75,01	-0,4	-301,95	-0,5	0,03	0,82	0,91	452,35	353,38	446,75	40,69	1	752,58	753,58	5,67	99,87	-0,32	0,02	NA	0	7,52	77,53	2,12	94,89	1,75	0,07	0,86	0,94	300,77
260	0,71	70,5	0,43	0,42	0,87	0,89	220,04	96,11	214,92	4,86	0,99	97,91	98,91	8,61	98,99	2,46	0,09	NA	0	4,77	82,64	-2,98	-71,7	-2,78	0,2	0,74	0,77	341,14	176,57	322,25	8,23	0,96	23,1	24,1	5,73	95,85	4,39	0,16	9232,8	0	8,14	59,58	0,91	35,63	0,97	0,01	0,97	0,97	387,43
261	-1,14	-1,27	-0,53	4,2	6,16	9,84	170,41	29,75	15,2	56,78	0,1	0,11	1,11	22,11	9,94	95,3	8,49	NA	0	10,89	65,36	-16,17	-27,28	-9,4	0,96	1,8	2,45	212,13	71,63	85	56,13	0,41	0,69	1,69	22,11	40,73	-17,86	NA	NA	0	22,25	113,72	0,5	0,62	0,3	3,04	3,99	5,74	220,33
262	3,15	4,2	0,47	5,42	5,42	5,42	54,41	NA	9,76	NA	0,25	0,33	1,33	3,15	24,97	12,62	NA	NA	0	0	0	9,24	9,68	1,28	21,65	21,65	21,65	50,64	NA	2,26	NA	0,05	0,05	1,05	9,24	4,53	204,13	NA	NA	0	0	0	4,53	5,21	0,67	7,64	7,64	7,64	54,06
263	4,08	7,24	1,5	0,18	0,29	0,68	133,78	3,63	42,62	16,67	0,44	0,77	1,77	39,08	43,62	18,54	0,82	NA	0	12,86	78,17	2,4	4,35	0,93	0,17	0,29	0,64	140,73	4,17	42,59	15,98	0,45	0,81	1,81	35,99	44,79	13,75	0,81	14476,82	1,99	12,95	80,16	3,32	5,83	1,28	0,15	0,26	0,63	140,29
264	10,56	99,69	6,52	0,08	1,39	1,39	224,6	92,99	9	NA	0,89	8,44	9,44	59,19	89,41	52,21	1,22	14434,5	27,85	30,01	40,5	9,12	69,28	12,48	0,02	1,14	1,14	499,64	415,86	291,37	NA	0,87	6,6	7,6	34,38	86,84	19,22	1,69	15975	16,16	34,58	49,83	-1,53	-12,59	-1,94	0,02	0,25	0,27	459,84
265	34,74	62,35	4,43	1,05	1,58	2,28	46,44	10,53	19,85	14,08	0,43	0,78	1,79	92,65	44,28	91,7	43,21	NA	0	7,39	53,87	2,09	12,33	0,96	0,15	0,22	0,33	167,4	9,58	54,59	15,41	0,83	4,87	5,89	19,1	83,03	5,1	0,23	NA	49,63	7,8	72,86	0,99	5,22	0,29	0,06	0,11	0,36	107,7
266	0,35	1,16	0,15	0	1	1,39	160,88	109,47	100,18	43,73	0,7	2,33	3,33	14,12	70	6,29	9,13	34931,2	6,12	6,09	40,04	10,48	26,01	5,18	0,01	1,41	1,83	180,27	132,82	70,22	40	0,6	1,48	2,48	23,66	59,69	21,36	20,6	25879,2	19,34	6,51	45,2	9,87	23,6	4,79	0,11	1,43	1,78	176,76
267	-7,73	-10,59	-208,11	0,13	0,43	0,43	9794,06	757,52	2486,22	NA	0,27	0,36	1,37	-6,68	26,94	-7,35	0,83	NA	0	28,39	223,5	0,16	0,21	2,96	0,26	0,5	0,5	6839,98	406,52	1678,32	NA	0,26	0,35	1,35	0,16	26,16	8,8	0,86	NA	0	0	0	0,92	1,08	19,87	0,2	0,23	0,23	7892,34
268	23,51	36,32	5,45	2,53	7,86	11,27	84,45	36,95	6,94	23,95	0,35	0,54	1,55	65,67	35,28	73,67	13,8	NA	0	9,78	68,84	18,72	29,1	3,97	0,48	1,62	2,64	77,42	30,87	27,16	28,18	0,36	0,55	1,55	69,87	35,67	56,42	17,01	NA	0	10,85	79,84	21,29	31,69	4,85	1	1,81	2,98	82,92
269	-5,67	-5,97	-6,7	0,99	2,72	9,69	430,04	20,44	11,82	83,54	0,05	0,05	1,05	8,66	5,12	96,14	1,33	14452	1,76	16,93	68,9	16,23	26,33	4,39	0,22	3,67	4,3	98,73	54,65	15,85	10,18	0,38	0,62	1,62	21,92	38,35	55,55	2,8	43340	21,55	1,54	19,05	0,86	1,49	1,3	0,16	2,26	2,92	550,71
270	1,69	3,73	0,69	0,34	1,21	1,83	148	69,82	79,86	50,28	0,55	1,2	2,2	10,98	54,56	3,1	NA	NA	0	3,77	159,2	0,95	1,95	0,96	0,95	3,4	5,04	369,11	127,42	52,13	86,7	0,51	1,05	2,05	8,14	51,17	3,02	3,08	NA	36,85	7,26	76,07	0,13	0,22	0,12	0	1,07	1,93	348,13
271	41,94	60,75	15,54	0,6	3,11	3,11	134,86	103,97	41,3	NA	0,31	0,45	1,45	180,19	30,97	135,43	NA	NA	0	51,22	70,17	33,26	51,66	10,96	0,37	2,85	2,85	120,28	98,19	39,58	NA	0,36	0,55	1,55	203,78	35,62	93,37	NA	12778	0	56,19	78,29	18,49	32,4	9,86	1,29	3,61	3,61	194,14
272	-60,99	152,61	-28,36	0,39	0,53	0,54	169,24	32,93	207,61	1,48	1,4	-3,5	-2,5	-39,05	139,96	-19,68	-1,63	-11258	15,93	10,2	-67,01	12,3	-34,91	5,27	0,29	0,69	0,69	156,42	82,31	190,03	NA	1,35	-3,84	-2,84	24,42	135,23	25,19	-4,81	NA	12,06	5,19	39,69	4,11	-14,81	2,3	0,43	0,58	0,66	204,02
273	40,1	59,95	17,9	3,44	3,44	3,44	162,45	NA	46,33	NA	0,33	0,5	1,5	121,46	33,12	121,07	NA	12504	0	36,31	68,8	32,75	36,4	14,96	17,92	17,92	17,92	166,76	NA	9,12	NA	0,1	0,11	1,11	101,42	10,03	326,63	NA	12658	0	31,38	67,05	25,58	31,64	17,39	5,82	6,05	6,05	247,48
274	77,83	82,76	60,35	15,45	16,78	16,79	282,26	2,41	16,63	0,14	0,06	0,06	1,06	77,83	5,96	1306,68	NA	NA	0	0	0	45,26	46,77	61,97	29,16	30,92	30,95	499,72	NA	15,93	0,36	0,03	0,03	1,03	45,26	3,23	1400,7	NA	NA	0	0	0	25,33	28,62	51,14	8,25	8,7	8,7	734,89
275	0,16	0,38	0,13	0,34	1,76	1,76	178,2	235,96	166,51	NA	0,58	1,37	2,37	62,75	57,86	0,28	NA	NA	0	50,92	99,58	0,21	4,36	0,16	1,01	1,05	1,05	277,49	11,71	260,1	NA	0,95	20,12	21,12	19,67	95,26	0,22	NA	6542	0	14,8	98,8	-16,07	138,08	-11,37	0,59	0,88	0,88	257,65
276	0,27	0,5	6,23	0,01	0,08	0,11	8276,04	262,41	2107,44	130,11	0,46	0,84	1,84	0,73	45,66	0,6	0,57	NA	19,91	10,37	20,79	1,43	2,81	29,71	0,01	0,07	0,11	7583,49	218,16	2553,76	172,74	0,49	0,96	1,96	2,92	49,1	3,1	0,54	NA	14,95	31,03	44,25	1,13	2,39	15,62	0,04	0,09	0,13	5040,81
277	60,34	71,64	56,58	6,34	6,34	6,34	341,3	0	53,24	0	0,16	0,19	1,19	74,95	15,77	382,61	NA	NA	0	13,7	51,62	54,66	65,66	41,31	4,12	5,97	5,97	275,81	84,41	45,55	NA	0,17	0,2	1,2	63,09	16,74	326,46	NA	NA	0	6,37	10,96	40,27	40,75	41,84	85,88	85,88	85,88	378,17
278	44,7	52,14	8,54	5,49	5,51	8,36	69,53	0,21	8,23	23,73	0,14	0,17	1,17	202,47	14,26	313,37	NA	NA	0	30,14	75,24	3,11	3,81	0,96	6,47	6,47	9,33	112,97	NA	11,94	34,68	0,18	0,22	1,22	146,75	18,34	16,96	NA	8164	0	44,46	96,68	2,52	3,28	0,78	6,67	6,67	8,85	113,09
279	0,31	0,34	0,12	3,93	7,99	13,7	133,91	35,12	8,64	49,99	0,07	0,08	1,08	32,73	7,44	56,98	8,78	NA	0	11,92	83,57	0,76	0,9	0,21	3,89	5,16	6,57	100,5	17,93	14,17	20,25	0,15	0,18	1,18	30,73	15,03	28,84	14,03	NA	0	8,25	80,08	1,26	2,25	0,46	0,64	1,3	1,61	132,65
280	28,94	59,4	21,11	6,09	6,97	7,86	265,55	29,49	33,42	30,16	0,51	1,05	2,05	31,68	51,29	56,42	NA	NA	0	2	7,13	30,69	33,16	15,88	10,2	11,29	13,42	188,94	15,11	13,88	30,06	0,07	0,08	1,08	33,37	7,45	411,9	NA	7320	0	1,39	6,63	1	1,04	2,06	13,2	32,53	39,15	749,72
281	17,45	91,9	1,85	0,29	0,88	0,99	38,62	17,07	27,09	3,28	0,81	4,27	5,27	43,02	81,01	35,03	0,97	NA	5,44	2,71	41,44	0	0	NA	0,15	0,61	0,97	NA	NA	NA	NA	0,84	5,19	6,2	0	83,87	0	0,93	0	0,7	NA	NA	11,56	45,91	1,76	0,42	1,02	1,32	55,35
282	-95,33	-99,28	-36,75	16,18	24,84	24,84	91,74	0	5,52	0	0,04	0,04	1,04	-95,33	3,98	-2395,19	NA	NA	0	0	0	-236,89	-416,26	-29,5	4,83	4,83	4,83	45,46	NA	8,82	NA	0,43	0,76	1,76	-236,89	43,09	-549,73	NA	NA	0	0	0	77,66	90,2	31,54	1,48	2,39	2,39	147,84
283	32,29	33,51	8,86	6,77	19,52	27,41	99,88	45,7	3,59	28,69	0,04	0,04	1,04	40,61	3,63	889,72	NA	24089,5	0	2,28	16,68	12,95	15,07	3,67	2,23	5,72	7,32	103,46	48,58	13,91	22,47	0,14	0,16	1,16	37,89	14,08	91,94	NA	42420	0	7,07	56,77	27,67	29,67	6,55	3,65	10,81	14,8	86,18
284	-5,61	-97,09	-1,72	0,87	0,91	1,07	111,43	4,14	102,73	16,59	0,94	16,3	17,3	23,11	94,22	-5,96	NA	NA	0	8,79	120,64	7,83	61,12	2,7	1	1,02	1,16	125,6	1,39	106,82	15,56	0,87	6,8	7,8	34,53	87,19	8,98	NA	10554	0	9,19	76,31	0,02	0,25	0,01	0,88	1,81	2,02	132,54
285	-10,73	-142,93	-0,94	0,22	1,09	1,09	31,81	25	28,89	0,08	0,92	12,32	13,32	-10,18	92,49	-11,6	NA	NA	0	0,05	-4,85	-3,21	-11,04	-0,11	1,45	1,46	1,46	12,86	0,11	8,64	NA	0,71	2,44	3,44	-1	70,94	-4,52	NA	NA	0	0,08	107,38	5,38	16,1	6,61	0	1,61	1,61	447,06
286	7,07	29,17	47,66	0,18	0,26	0,26	2454,58	150,38	1839,45	NA	0,76	3,13	4,13	7,07	75,77	12,61	0,3	NA	0	0	0	7,53	25,49	55,92	0,24	0,42	0,42	2708,9	334,28	1882,12	0	0,7	2,38	3,38	7,53	70,44	13,9	0,42	NA	0	0	0	7,26	20,79	57,58	0,3	0,55	0,55	2885,55
287	-5,47	-7,41	-5,39	3,81	3,81	3,81	324,48	0	93,16	0	0,26	0,36	1,36	8,62	26,24	-20,83	NA	NA	0	13,89	-59,7	13,38	15,84	12,49	6,44	6,44	6,44	340,95	NA	52,22	NA	0,16	0,18	1,18	44,69	15,53	86,14	NA	NA	0	29,25	62,61	33,95	40,14	17,57	6,48	6,49	6,49	188,38
288	-0,12	-10,54	-0,09	0,12	0,13	0,33	256,94	1,22	251,09	51,88	0,99	83,34	84,34	12,47	98,81	-0,13	0,02	NA	0	8,89	93,31	-0,71	-157,01	-0,6	0,12	0,12	0,33	307,41	1,45	301,81	64,53	1	219,8	220,8	12,15	99,55	-0,71	0,01	NA	0	10,83	95,27	0,6	57,33	0,5	0,17	0,17	0,34	304,8
289	45,23	74,47	15,92	1,19	2,01	2,49	128,12	38,37	47	23,04	0,39	0,65	1,65	45,23	39,26	115,2	NA	NA	0	0	0	22,87	32,89	7,74	0,31	1,53	2,72	123,48	44,92	36,88	44,22	0,3	0,44	1,44	22,87	30,47	76,09	6,34	NA	0	0	0	12,06	23,11	6,15	0,43	1,07	1,5	185,61
290	-7,65	-9,73	-4,3	2,83	2,83	2,84	124,36	0	43,35	0,46	0,21	0,27	1,27	-7,65	21,4	16,65	2	NA	0	0	0	4,67	5,06	2,19	8,39	9,81	9,81	171,28	18,42	13,01	NA	0,08	0,08	1,08	4,67	7,7	310,86	3,77	NA	0	0	0	NA	NA	NA	NA	NA	NA	NA
291	-8,69	-9,29	NA	31,1	31,1	31,1	NA	NA	NA	NA	0,06	0,07	1,07	-8,69	6,43	-135,19	NA	NA	0	NA	0	0,17	0,5	0,13	0,05	0,84	0,9	286,86	3,98	268,11	14,54	0,66	1,93	2,93	20,68	65,83	0,26	0,35	NA	0	16,12	181,35	5,23	30,15	3,5	0,01	0,7	0,89	243,43
292	11,03	28,79	4,37	0,57	1,1	1,1	144,08	45,9	87,88	0	0,62	1,61	2,61	11,03	61,67	35,18	1,2	NA	0	0	0	32,8	62,41	15,37	1,1	1,67	1,67	171,08	45,35	80,07	0	0,47	0,9	1,9	32,8	47,45	90,67	2,57	NA	0	0	0	12,58	16,62	5,59	1,68	3,29	3,59	161,61
293	24,05	51,23	4,75	1,12	1,26	1,26	71,94	5,24	37,76	NA	0,53	1,13	2,13	39,53	53,07	52,43	1,45	24382,5	0	3,06	31,1	10,16	14,96	2,18	1,76	2,47	2,47	78,23	17,61	24,73	NA	0,32	0,47	1,47	42,26	32,06	55,97	3,38	7017,89	0	6,88	58,02	4,74	15,35	3,86	1,2	1,38	1,38	296,42
294	13,69	46,45	7,94	0,13	0,16	0,74	211,12	4,06	145,17	85,38	0,71	2,39	3,39	51,39	70,53	59,86	0,62	NA	0	21,87	42,42	7,45	24,9	3,01	0,09	0,19	0,83	147,68	10,03	100	65,09	0,7	2,34	3,34	58,11	70,08	49,7	0,74	29665	0	20,5	55,51	11,89	38,72	4,79	0,4	0,4	1,14	146,75
295	1,94	3,12	0,38	0,39	1,22	1,48	72,23	19,94	24,26	6,59	0,38	0,61	1,61	172,81	37,78	29,41	1,28	NA	0	33,91	89,3	6,68	9,15	1,24	0,45	1,6	2,17	67,75	16,13	14,06	8,1	0,26	0,35	1,37	197,77	26,99	40,4	1,35	11363,1	0	35,47	92,76	5,68	7,74	1,11	0,73	1,54	1,99	71,25
296	23,45	100,29	7,86	0,33	1,09	1,46	122,01	60,99	79,88	29,85	0,77	3,28	4,28	41,93	76,62	31,54	10,28	NA	0	6,2	38,15	3,63	13,25	1,32	0,3	1,04	1,35	132,46	68,17	92,47	29,41	0,73	2,65	3,65	32,51	72,58	6,01	10,57	22964,5	0	10,48	60,52	-0,66	-2,74	-0,3	0,46	0,94	1,21	168,87
297	8,9	10,65	3,44	4,02	5,89	6,07	140,93	43,02	22,96	4,11	0,16	0,2	1,2	14,21	16,47	54,01	NA	491,5	0	2,06	32,76	-8,51	-10,51	-2,16	3,79	5,21	5,21	92,73	24,74	17,41	NA	0,19	0,24	1,24	-2,72	19,04	-44,71	NA	92	0	1,47	175	-2,1	-2,62	-0,72	2,2	4,95	4,95	125,51
298	-4,1	-4,1	NA	NA	NA	NA	NA	NA	NA	NA	0	0	1	-4,1	0	NA	NA	NA	0	NA	0	-4,62	-5,51	-2560	31,71	31,88	31,88	202392,5	1080	6192	NA	0,16	0,19	1,19	-4,62	16,27	-28,38	NA	NA	0	0	0	0,02	0,02	0,14	15,19	15,19	15,19	2581,8
299	44,1	114,69	9,02	0,92	1,62	1,63	74,46	27,37	38,77	0,42	0,62	1,6	2,6	131,14	61,55	84,01	2,99	NA	0	17,8	53,92	20,71	32,53	8,85	0,96	2,07	2,08	156,07	50,06	44,8	0,37	0,36	0,57	1,57	90,87	36,35	78,83	1,69	42529,33	0	30	65,17	5,65	7,69	1,67	0,45	3,02	3,21	107,81
300	0,48	2,98	0,18	0,21	0,77	1,35	134,14	33,34	59,91	35,42	0,45	2,83	6,26	8,21	84,02	1,05	NA	NA	0	2,85	48,84	0,7	2,72	0,17	0,38	0,76	1,35	87,24	24,05	63,95	37,89	0,74	2,89	3,89	15,83	74,32	0,94	NA	1442	0	3,62	95,58	0,53	2,26	0,14	1,38	2,19	3,38	97,69
301	-18,54	200,95	-15,87	0,04	0,19	0,45	311,53	50,34	336,53	89,02	1,09	-11,84	-10,84	-18,54	109,22	-12,54	-0,18	NA	0	0	0	0,63	-7,8	0,39	0,09	0,12	0,48	225,41	7,02	240,2	89,22	1,08	-13,43	-12,43	0,63	108,04	6,44	-0,17	NA	0	0	0	4,75	-857,59	4,24	0,09	0,09	0,68	325,12
302	0,09	0,13	0,01	0,18	0,23	3,33	59,56	0,7	16,73	52,63	0,3	0,43	1,43	49,39	30,26	16,28	14,45	NA	0	8,07	88,25	13,58	19,47	2,64	0,02	0,06	3,36	70,96	0,87	20,79	69,51	0,3	0,43	1,43	59,67	30,24	58,8	NA	8022,25	0	8,96	68,48	10,31	13,46	2,27	0,04	0,19	4,27	79,96
303	-8,69	-54,42	-10,93	0,94	1,11	1,11	455,25	37,13	218,75	0	0,84	5,26	6,26	-8,69	84,02	7,53	1,15	NA	0	0	0	-89,46	140,33	-35,07	0,19	0,36	0,36	143,11	33,04	194,64	NA	1,64	-2,57	-1,57	-89,46	163,74	-39,87	-0,78	NA	0	0	0	-25,98	14,93	-6,47	0,03	0,35	0,35	90,7
304	-3,85	2349,42	-0,81	0,01	0,49	1,34	76,81	24,8	52,05	45,15	1	-610,78	-609,78	29,89	100,16	-1,21	0,01	NA	0	7,12	100,86	5,25	103,34	1,06	0	0,64	1,33	73,55	8,61	52,44	36,71	0,95	18,68	19,68	29,34	94,92	6,95	1,64	11158,05	0	4,85	75,05	4,73	48,03	0,8	0,02	0,77	1,49	61,71
305	2,51	6,11	7,68	0,15	0,39	1,49	1112,3	151,88	647,5	725,14	0,59	1,43	2,43	2,51	58,88	7,19	3,41	NA	0	0	0	2,15	5,07	7,92	8,4	20,18	124,54	1343,37	112,48	9,55	1010,33	0,58	1,35	2,35	2,15	57,53	6,67	4,19	NA	0	0	0	0,22	0,51	0,87	4,97	23,53	129,04	1448,86
306	4,26	59,78	0,96	0,01	0,67	1,09	82,21	42,64	42,08	27,43	0,93	13,02	14,02	73,61	92,87	8,85	0,71	22953,57	27,67	15,66	82,41	6,14	69,18	1,44	0,02	0,74	1,15	85,5	47,35	37,86	27,17	0,91	10,27	11,27	65,41	91,12	7,73	1,01	20409,57	32,56	13,88	83,05	3,44	51,43	0,8	0,02	0,63	1,14	84,08
307	12	16,27	5,22	1,48	2,09	3,75	158,33	24,47	40,12	67,55	0,26	0,36	1,36	12	26,25	72,52	19,27	NA	0	0	0	21,8	29,09	11,1	0,9	1,73	3,61	185,95	38,27	45,37	87,66	0,25	0,33	1,33	21,8	25,06	103,33	7,99	NA	0,32	0	0	8,49	9,92	3,67	0,34	1,89	6,24	157,24
308	-0,7	-0,7	NA	NA	NA	NA	NA	NA	NA	NA	0	0	1	-0,7	0	NA	NA	NA	0	NA	NA	0	0	NA	NA	NA	NA	NA	NA	NA	NA	NA	NA	1	0	0	NA	NA	NA	0	NA	NA	2,26	2,27	16,53	99,37	148,15	148,15	2666,99
309	0,05	2,45	0,98	0,15	0,15	0,15	7430,98	NA	7204,73	NA	0,98	49,83	50,83	0,05	98,03	2,88	0,02	NA	0	0	0	0,04	2,02	1,03	0,17	0,17	0,17	9529,02	NA	9214,12	NA	0,98	49,98	50,98	0,04	98,04	2,87	0,02	NA	0	0	0	0,04	1,79	0,92	0,2	0,2	0,2	9509,67
310	6,22	75,83	1,9	0,01	0,55	0,77	111,43	54,16	75,98	23,09	0,92	11,19	12,19	37,24	91,8	9,65	0,29	NA	21,97	9,5	69,9	2,59	31,15	0,79	0	0,55	0,77	111,75	54,56	77,94	21,46	0,92	11,01	12,01	35,86	91,68	6,21	0,27	15774,71	19,05	10,18	78,04	2,74	23,21	0,87	0	0,56	0,79	115,53
311	26,35	78,37	12,45	0,47	1,21	1,52	172,03	79,25	107,58	33,94	0,66	1,97	2,97	59,15	66,38	45,47	9,73	28923,75	0	15,5	46,58	6,88	18,7	2,88	0,26	1,33	1,62	153,14	99,35	93,01	27,65	0,63	1,72	2,72	44,25	63,22	16,01	NA	24174,8	0	15,68	56,98	19,06	35,2	10,04	0,48	2,04	2,29	191,68
312	75,95	-22,22	11,54	0,01	0,21	0,23	55,32	48,39	241,18	3,21	4,42	-1,29	-0,29	94,83	441,85	17,19	NA	NA	0	2,87	17,46	113,65	-180,29	17,06	0,15	0,55	0,62	54,8	35,86	87,82	5,45	1,63	-2,59	-1,59	124,37	163,04	69,71	NA	443783	0	1,61	8	53,1	-268,37	10,23	0,34	0,61	0,84	70,15
313	0,02	0,41	0,01	0,02	0,54	0,97	226,91	105,69	188,27	89,52	0,94	23,94	25,54	11,37	96,09	2,09	0,68	NA	6,9	7,08	80,4	-13,55	-118,88	-6,01	0,01	0,48	1	161,92	58,77	126,06	66,24	0,88	7,69	8,78	7,19	88,61	-12,54	1,09	6392,58	7,25	9,2	189,64	0,07	0,77	0,05	0,01	0,55	0,99	266,92
314	12,31	29	3,29	0,05	0	NA	97,28	52,4	39,09	NA	0,58	1,36	2,36	40,33	57,55	25,15	1,44	NA	16,18	7,49	58,47	16,3	27,53	4,53	0,2	1,46	1,75	101,52	50,72	33,77	11,69	0,41	0,69	1,69	44,93	40,78	45,5	2,04	11736,91	6,53	7,96	59,17	7,66	13,11	2,31	0,34	1,47	1,84	109,69
315	-8,65	-23,61	NA	0,71	0,72	0,72	NA	NA	NA	NA	0,63	1,73	2,73	-8,65	63,38	-13,64	0,67	NA	0	NA	0	-3,02	-3,8	NA	1,39	1,45	4,9	NA	NA	NA	NA	0,2	0,26	1,26	-3,02	20,42	-14,8	NA	NA	0	NA	0	-3,98	-5,18	-9,95	1,12	1,57	4,29	910,66
316	0	0	NA	9,47	9,47	9,47	NA	NA	NA	NA	0,11	0,12	1,12	0	10,56	0	NA	NA	0	NA	NA	0	0	NA	9,47	9,47	9,47	NA	NA	NA	NA	0,11	0,12	1,12	0	10,56	0	NA	NA	0	NA	NA	3,78	4,25	0,67	8,96	8,96	8,96	64,94
317	-7,2	-238,05	-14,89	0,05	0,05	1,03	752,74	NA	721,79	716,08	0,97	32,06	33,06	-0,2	96,97	-7,43	NA	NA	0	14,47	616,18	-20,31	114,57	-29,64	0,05	0,05	0,85	532,6	0,04	618,36	500,66	1,18	-6,64	-5,64	-18,7	117,73	-17,25	NA	NA	0	2,36	-9,04	-0,86	4,65	-0,97	0,06	0,06	0,84	413,14
318	33,21	47,04	34,23	1,01	1,81	2,43	375,24	87,19	108,94	68,17	0,29	0,42	1,42	37,18	29,4	118,35	2,48	NA	0	4,09	8,46	29,3	46,69	27,35	0,42	1,45	1,96	340,74	127,65	124,89	65,69	0,37	0,59	1,59	31,82	37,25	84,39	2,33	280272	0	2,35	6,06	22,99	34,56	24,81	0,7	1,27	2,04	392,88
319	3,75	16,71	1,64	0,52	1,5	1,52	158,99	91,95	93,97	1,72	0,78	3,46	4,46	3,75	77,56	4,84	2,47	NA	0	0	0	3,86	18,26	1,82	0,48	1,45	1,46	172,19	102,34	105,89	1,72	0,79	3,72	4,72	3,86	78,83	4,9	2,52	NA	0	0	0	3,86	18,26	1,82	0,48	1,45	1,46	171,72
320	-78,89	680,62	-11,61	0,15	0,17	0,9	53,56	1,26	58,89	43,43	1,12	-9,63	-8,63	111,06	111,59	-70,7	NA	NA	0	27,95	167,71	0,52	-6,42	0,08	0,17	0,17	0,94	55,89	NA	58,93	45,63	1,08	-13,27	-12,27	230,47	108,15	0,48	NA	4861,67	0	35,21	99,44	51,32	118,8	7,54	0,33	0,33	1,83	53,48
321	10,84	17,41	8,6	0,13	0,32	2,62	288,64	19,33	106,1	247,85	0,38	0,61	1,61	24,17	37,7	32,57	27,16	NA	0	10,57	46,15	10,99	19,82	9,61	0,15	0,42	2,22	319,2	37,49	139,98	256,01	0,45	0,8	1,8	22,96	44,57	25,71	47,51	NA	0	10,47	45,81	8,71	12,55	7,12	0,13	0,32	3,23	297,57
322	-3,33	-327,67	-1,04	0,06	0,18	0,99	113,51	13,05	108,06	88,5	0,99	97,55	98,55	54,78	98,99	-0,74	0,68	NA	0	18,12	94,19	-1,08	-83175	-0,33	0,04	0,09	0,95	110,35	5,89	105,6	92,22	1	77121	77122	78,9	100	0,2	0,15	NA	0	24,18	105,09	4,88	99,98	1,52	0,04	0,2	1,03	113,45
323	68,27	85,25	18,69	3,7	3,92	4,03	99,64	4,19	18,74	2,2	0,2	0,25	1,25	102,62	19,92	358,83	3,44	NA	0	9,4	32,03	43,66	48,2	18,38	8,46	8,8	9,04	153,63	4,36	13,05	3,19	0,09	0,1	1,1	66,98	9,42	497,95	4,14	23559,07	0	9,82	32,01	-49,12	-96,83	-14,73	0,12	0,33	0,66	109,16
324	-0,1	-1,11	-0,03	0,09	1,1	1,1	108,96	98,61	97,94	NA	0,91	9,98	10,98	-0,1	90,89	-0,11	NA	NA	0	0	0	-0,36	-8,6	-0,39	0,06	0,78	0,78	390,66	266,1	369,1	NA	0,96	22,77	23,77	-0,36	95,79	1,38	0,17	NA	0	0	0	-16,33	-22,84	-12	1,19	1,49	1,49	267,49
325	23,4	24,22	36,14	26,51	30,54	30,54	562,33	71,05	17,63	NA	0,03	0,04	1,04	32,3	3,39	705,14	34,58	NA	0	13,75	22,86	17,37	18,03	34,4	24,92	28,4	28,4	722,97	85,43	24,52	0	0,04	0,04	1,04	24,08	3,65	476	42,18	NA	0	13,3	23,2	15,37	15,65	NA	56,34	60,56	60,56	803,92
326	0,25	-3,88	1,22	58,44	77,84	77,84	1753,47	31,37	22,27	0	1,07	-16,25	-15,25	0,25	106,56	0,31	NA	NA	0	0	0	-1,32	17,16	-7,61	27,39	44,86	44,86	2097,47	36,47	44,3	0	1,08	-13,97	-12,97	-1,32	107,71	-1,23	24,99	NA	0	0	0	20,46	136,82	52,63	0,56	1,01	1,01	936,35
327	6,64	40,77	4,56	0,31	0,57	0,63	249,95	44,15	155,66	10,73	0,84	5,14	6,14	12,92	83,71	26,21	0,55	60262	20,66	4,31	16,88	-5,75	-68,83	-3,66	0,02	0,92	1,24	232,36	29,61	83,46	34,33	0,92	10,97	11,97	-0,14	91,65	15,84	1,25	48591	19,66	3,57	21,59	23,25	71,08	11,68	0,02	1,51	1,84	182,8
328	42,14	69,72	20,07	2,27	2,39	2,53	51,44	8,08	67,84	9,21	0,4	0,65	1,65	42,14	39,56	106,5	NA	NA	0	0	0	20,2	34,12	4,33	0,89	2,21	2,43	78,18	41,45	31,47	7,1	0,41	0,69	1,69	20,2	40,81	49,49	NA	NA	0	0	0	-0,08	-0,12	-0,01	0,85	2,77	3,2	58,78
329	1,4	1,5	1,22	0,91	1,54	15,11	317,94	13,1	20,81	286,32	0,07	0,07	1,07	6,84	6,62	21,17	NA	NA	0	4,75	70,36	3,67	3,87	3,3	1,71	3,23	20,11	328	24,46	16,08	275,14	0,05	0,05	1,05	13,45	4,97	73,92	NA	NA	0	8,79	63,71	-2,92	-7,35	-2,88	0,07	0,09	0,92	358,9
330	31,1	67,67	7,66	0,39	1,79	2,18	89,63	53,86	38,39	15,07	0,54	1,18	2,18	59,94	54,05	59,02	11,32	NA	0	7,1	51,6	27,14	41,51	5,94	0,67	2,21	2,83	79,84	40,68	26,41	16,6	0,35	0,53	1,53	62,02	34,62	81,1	13,42	45605,14	0	7,63	54,73	37,24	59,3	8,87	0,39	1,82	2,45	86,66
331	-460,94	92,01	-57,31	0,09	0,09	0,09	45,26	NA	268,97	NA	6,01	-1,2	-0,2	-364,51	600,94	-48,66	-11,07	NA	0	11,99	-52,03	-40,32	5,42	NA	0,08	0,08	0,08	NA	NA	NA	NA	8,43	-1,13	-0,13	-40,32	843,21	-1	-23,6	NA	0	NA	0	-86,07	5,19	NA	0,06	0,06	0,06	NA
332	-0,06	-0,07	-0,05	3,52	6,34	6,34	304,4	NA	47,49	NA	0,16	0,19	1,19	100,16	15,95	-0,37	NA	NA	0	83,81	98,67	-62,71	-270,8	-83,93	0,47	1,3	1,3	488,51	NA	369,36	NA	0,77	3,32	4,32	51,36	76,84	-81,61	NA	2615	0	152,67	215,49	52	70,95	32,73	2,02	3,77	3,77	229,12
333	-2,13	-69,38	-86,6	0,01	0,18	0,18	12536,65	2452,11	14156,45	NA	0,97	31,5	32,5	-2,13	96,92	-0,4	0,04	NA	0	0	0	0,6	17,47	0,31	0	0,25	0,25	189,24	44,77	180,23	NA	0,97	28,07	29,07	0,6	96,56	0,62	0,05	NA	0	0	0	0,2	0,16	0,18	-0,8	-2,03	-3,2	331,29
334	45,89	86,84	33,48	1,92	2,1	2,1	247,31	15,32	88,48	0	0,47	0,89	1,89	70,39	47,15	116,15	2,28	NA	0	17,87	26,13	15,67	21,2	13,34	3,32	3,93	3,93	310,69	37,34	44,92	NA	0,26	0,35	1,35	46,59	26,09	105,02	3,92	19823,5	5,55	26,32	50,89	-13,05	-4,84	-12,04	-0,32	-0,35	-0,35	335,73
335	1,01	3,15	0,1	0,02	1,25	1,25	23,35	15,75	12,87	0	0,68	2,11	3,11	6,12	67,85	11,2	1,15	NA	0	0,53	32,2	1,28	3,97	0,05	0,35	0,66	0,66	13,88	2,22	7,07	NA	0,68	2,11	3,11	11,8	67,8	24,09	0,83	20983,2	0	0,4	31,97	0,77	5,23	0,05	0,38	0,94	0,94	25,7
336	-34,97	216,36	-4,58	0,25	0,87	0,87	47,68	33,45	8,01	0	1,15	-7,11	-6,19	68,63	116,16	-30,43	NA	NA	97,52	13,57	150,84	11,8	807,31	2,37	0,37	1,03	1,03	73,16	46,21	37,04	NA	0,98	67,26	68,4	56,45	98,54	12	NA	5993,75	45,83	8,95	71,45	7,46	88,64	3,32	0,29	0,74	1,1	161,72
337	17,21	82,38	4,89	1,3	3,24	4,8	103,52	39,21	20,23	32,09	0,79	3,79	4,79	55,19	79,11	24,49	18,14	29732,67	0	10,8	60,83	23,78	83,81	5,95	1,34	3,99	6,34	91,33	36,36	13,72	32,68	0,71	2,52	3,52	68,01	71,62	36,86	32,06	31137,67	0	11,07	56,67	2,1	6,68	0,53	1,77	5,87	8,86	91,38
338	48,3	-15,12	7,66	0,02	0,07	0,16	57,76	12,87	239,02	21,39	4,19	-1,31	-0,31	109,21	419,34	17,9	-9,79	6938,8	0	9,67	40,89	303,27	-316,71	27,92	0,02	0,16	0,48	33,6	9,03	62,42	19,95	1,96	-2,04	-1,04	405,91	195,76	170,94	-10,13	11931,86	0	9,45	22,9	45,69	8518,87	10,97	0,03	0,88	0,98	87,42
339	-22,83	-77,65	-10,2	0,6	1,56	1,56	162,67	75,39	63,19	NA	0,71	2,4	3,4	-14,85	70,6	5,06	2,12	NA	9,31	3,57	49,15	22,34	69,48	4,94	0,12	0,57	0,57	80,77	24,45	22,29	NA	0,68	2,11	3,11	31,06	67,85	44,19	0,54	30819	39,02	1,93	18,12	0,01	0,31	0,01	0,09	0,94	0,98	249,17
340	4,62	17,94	0,85	0,27	0,39	1,24	67,31	6,12	49,16	42,42	0,74	2,88	3,88	30,05	74,23	11,35	3,15	NA	0	4,7	70,55	3,45	14,09	1,47	0,08	0,21	1,27	155,82	15,03	115,46	124,26	0,76	3,09	4,09	23,96	75,53	8,37	6,37	9191	0	8,76	71,18	0,49	2,05	0,23	0,16	0,29	1,29	166,41
341	-24,62	-25,76	NA	60,17	60,17	60,17	NA	NA	NA	NA	0,04	0,05	1,05	-24,62	4,44	-135,56	NA	NA	0	NA	0	-8,44	-8,6	NA	53,94	53,94	53,94	NA	NA	NA	NA	0,02	0,02	1,02	-8,44	1,85	-455,45	NA	NA	0	NA	0	-26,01	-27,16	NA	23,61	23,61	23,61	NA
342	7,97	35,87	3,79	0,02	1,05	1,21	173,08	134,03	132,01	21,45	0,78	3,5	4,5	23,51	77,79	11,46	4,53	NA	0	7,39	58,98	7,75	22,34	3,29	0,01	1,18	1,41	154,91	112,4	97,75	22,96	0,65	1,88	2,88	25,64	65,32	13,82	5,22	34870,58	0	7,59	59,72	5,49	91,93	2,65	0,01	0,87	0,99	175,48
343	1,96	4,12	0,55	0,14	0,35	0,86	102,75	8,05	38,65	22,34	0,52	1,1	2,11	46,88	52,53	16,2	0,83	NA	4,43	12,68	79,96	4,16	9,18	1,27	0,25	0,38	0,85	111,47	5,28	49,97	23,87	0,55	1,2	2,21	47,12	54,69	18,15	0,81	13759,41	0	13,12	77,44	1,6	3,31	0,46	0,18	0,32	0,78	104,31
344	3,26	8,35	1,47	0,11	0,81	1,22	164,41	69,17	97,62	40,51	0,61	1,56	2,56	24,17	60,93	14,76	1,53	NA	0	9,45	62,49	3,12	7,12	1,34	0,13	1,01	1,41	156,55	74,56	85,28	35,09	0,56	1,28	2,28	25,6	56,21	16,16	2,11	12365,29	0	9,64	65,38	0,78	1,5	0,33	0,35	1,02	1,69	155,8
345	4,13	8,6	4,86	0,15	1,41	2,35	427,81	157,02	123,7	117,38	0,52	1,08	2,08	11,07	51,96	12,55	2,27	NA	22,39	8,15	41,44	5,16	9,96	5,71	0,15	1,42	2,46	403,45	147,15	115,81	121,81	0,48	0,93	1,93	12,98	48,14	14,58	2,49	43765,75	18,73	8,64	43,9	0,72	1,18	0,75	0,2	1,96	3,3	380,04
346	0,4	4,34	0,15	0,03	0,38	0,63	135,74	40,44	92,79	30,47	0,91	9,8	10,8	9,41	90,74	6,26	0,24	NA	20,4	3,36	52,35	0,82	7,69	0,3	0,15	0,45	0,64	134,56	36,03	84,52	21,75	0,89	8,42	9,42	9,75	89,39	7,16	0,27	NA	24,92	3,29	48,4	0,14	1,51	0,07	0,12	0,58	0,73	176,09
347	6,2	13,45	2,18	0,23	0,31	1,85	128,35	4,82	61,73	100,92	0,54	1,17	2,17	49,28	53,92	12,51	8,82	NA	3,83	15,19	92,35	3,53	9,08	1,39	0,01	0,1	1,58	143,62	6,11	68,9	107,51	0,61	1,58	2,58	44,21	61,17	6,64	2,43	14235,25	1,69	16,01	88,02	4,24	9,46	1,5	0,03	0,09	1,79	128,75
348	-18,33	1159,32	-9,32	0,05	0,1	0,98	176,5	10,15	185,99	165,92	1,02	-64,25	-63,25	-15,68	101,58	-18,04	NA	NA	0	1,35	-21,14	0,09	6,07	0,04	0,05	0,2	0,92	280,14	20,16	136,03	98,15	0,98	64,23	65,23	10,29	98,47	2,69	0,17	NA	0	2,82	49,9	0,09	6,07	0,04	0,05	0,2	0,92	139,69
349	1,4	20,61	0,43	0,09	0,73	0,95	111,53	65,26	94,17	22,73	0,93	13,73	14,73	1,4	93,21	12,31	0,58	NA	7,58	0	0	0,9	12,96	0,21	0,34	0,99	1,01	86,07	51,5	63,62	1,33	0,93	13,38	14,36	0,9	93,04	5,99	1,13	NA	18,27	0	0	5,56	41,55	1,88	0,27	1,12	1,12	123,32
350	0,08	2,6	0,02	0,13	0,98	1,02	118,32	96,37	113,57	4,83	0,97	32,91	33,91	1,08	97,05	0,64	5,42	NA	0	0,32	17,84	-0,72	-16,33	-0,18	0,21	1,02	1,04	92,04	70,47	86,76	1,68	0,96	21,64	22,64	1,18	95,58	0,22	NA	335	0	0,48	305,97	-0,25	-11,39	-0,1	0,17	0,94	0,94	151,12
351	21,82	38,72	7,27	3,68	6,04	6,04	121,34	40,26	17,09	NA	0,44	0,77	1,77	134,61	43,65	68,5	6,12	NA	0	37,6	74,95	18,29	36,49	9,07	4,81	7,04	7,04	180,94	54,56	20,57	0	0,5	1	2	81	49,89	45,67	26,1	64041	2,21	31,09	71,79	17,95	27,94	8,63	2,72	4,76	4,76	175,04
352	5,68	39,31	0,94	0,21	0,21	0,45	36,66	0	50,63	12,52	0,86	5,92	6,92	52,62	85,56	19,14	0,24	NA	0	7,79	71,85	13,4	65,54	2,08	0,14	0,76	0,84	56,69	26,54	42,6	3,48	0,8	3,89	4,89	49,72	79,55	25,85	0,65	3972,33	0	5,64	56,93	-36,25	-212,19	-13,86	0,03	0,06	0,34	139,2
353	-9,18	-26,32	-20,82	0,23	1,43	1,43	825,29	419	347,71	0	0,65	1,87	2,87	-9,18	65,11	11,77	1,47	NA	22,51	0	0	-16,76	-35,9	-35,87	1,16	3,84	3,84	781,27	262,97	98,39	NA	0,53	1,13	2,14	-16,76	53,32	16,09	1,71	NA	39,76	0	0	18,41	29,22	24,28	2,32	5,78	5,78	480,25
354	1,4	3,63	0,24	0,01	1,31	1,32	62,93	49,95	18,97	0,38	0,61	1,6	2,6	7,9	61,48	23,75	2,1	35563	30,93	1,12	20,32	4,48	13,02	0,93	0,02	1,39	1,41	75,45	67	32,7	0,83	0,66	1,91	2,91	6,36	65,62	13,84	6,77	18017,5	21,91	0,39	29,93	4,09	9,07	0,77	0,41	1,68	1,77	68,79
355	-1,49	-25,12	-0,37	0,5	0,64	0,99	90,61	11,92	83,26	29,56	0,94	15,91	16,91	22,65	94,09	1,13	0,79	5502,33	0	6,01	78,85	0,89	14,04	0,21	0,56	0,64	0,95	85,22	6,21	77,85	24,79	0,94	14,7	15,7	36,48	93,63	4,41	0,58	NA	0	8,31	78,83	-34,58	141,48	-7,76	0,19	0,33	0,72	81,73
356	2,7	14,94	2,34	0,1	0,1	1,23	314,96	0,11	254,04	289,05	0,82	4,53	5,53	2,7	81,91	3,3	NA	NA	0	0	0	1,32	8,72	1,19	0,14	0,14	1,18	329,49	1,14	274,5	289,91	0,85	5,59	6,59	1,32	84,81	1,56	NA	NA	0	0	0	0,14	1,1	0,15	0,2	0,21	1,15	389,11
357	-1,46	100	-0,58	0,62	0,62	0,99	140,06	NA	144,92	53,04	1,01	-69,64	-68,64	-0,63	101,46	-1,44	NA	586	0	0,33	22,7	12,12	23,45	5,06	1,56	1,56	2,07	152,38	0	72,58	37,23	0,48	0,93	1,93	33,81	48,29	25,11	NA	NA	0	9,06	52,69	8,92	18,64	4,02	1,01	1,01	1,39	163,93
358	-4,08	12,71	-1,18	0,17	0,79	1,24	105,47	51,57	83,43	38,41	1,32	-4,11	-3,12	17,75	132,1	-2,76	-43,32	NA	0	6,33	89,25	3,51	903,2	1,1	0,39	1,01	1,4	114,85	49,29	79,48	30,82	1	256,48	257,52	20,75	99,61	3,89	0,85	23513,6	0	5,42	69,63	-0,22	-106,03	-0,05	0,29	1,01	1,42	75,72
359	20,38	61,22	11,4	0,64	0,68	1,58	203,62	4,19	111,97	102,34	0,67	2	3	59,21	66,72	52	3,12	23239	0	21,73	47,28	17,67	48,72	6,8	0,49	0,54	1,55	140,52	4,72	87,37	89,79	0,64	1,76	2,76	67,42	63,74	52,15	NA	18169,5	0	19,16	53,77	21,81	60,31	9,94	0,43	0,46	1,23	165,98
360	57,27	62,25	30,54	5,65	12,5	12,5	194,11	105,25	15,36	0	0,08	0,09	1,09	117,26	8	715,83	NA	NA	0	31,99	36,97	44,86	46,94	26,4	5,42	12,1	12,1	214,81	62,84	9,41	NA	0,04	0,05	1,05	86,36	4,44	1218,53	2,07	NA	0	24,43	30,12	23,9	25,44	19,68	10,44	12,87	12,87	299,71
361	-2,46	1,02	-16,26	0,11	0,18	0,18	2405,46	433,9	6322,54	NA	3,42	-1,41	-0,41	-2,46	342,1	-0,72	-4,08	NA	0	0	0	23,29	83,6	102,82	0,53	2,37	2,37	1611,52	519,73	283,66	NA	0,72	2,59	3,59	23,29	72,14	34,44	0,55	NA	0	0	0	2,22	7,84	17,33	0,83	1,92	1,93	2846,62
362	2,31	8,32	0,7	-0,45	-0,04	1,35	110,67	29,76	72,45	101,97	0,72	2,61	3,61	11,86	72,3	4,14	3,62	NA	0	2,9	126,13	1,53	9,43	0,75	-0,17	0,4	1,05	178,83	80,78	141,82	93,4	0,84	5,15	6,15	6,99	83,75	1,83	1,17	14733,5	0	2,67	59,2	2,51	13,93	1,1	-0,14	0,45	1,17	159,02
363	0,04	2,4	0,41	0,02	0,08	0,08	3998,23	226,71	3879	0,96	0,98	63,47	64,7	0,04	98,45	7,64	0,02	NA	0	0	0	0,34	30,1	4,39	0,02	0,04	0,06	4680,59	68,82	4557,29	90,44	0,99	86,73	87,85	0,34	98,86	5,63	0,01	NA	0	0	0	-0,07	-7,27	-1,08	0,03	0,04	0,05	5566,29
364	47,24	50,69	26,17	12,24	17,04	17,08	201,64	55,64	11,57	0,43	0,07	0,07	1,07	103,62	6,81	825,94	NA	20108,33	0	31,23	44	33,48	35,61	27,43	14,69	18,4	18,42	299,01	59,08	15,95	0,32	0,06	0,06	1,06	73,25	5,97	560,58	NA	20044	0	32,57	47,92	29,97	31,37	29,25	15,93	20,25	20,27	355,3
365	10	41,59	3,77	0,24	0,91	1,12	137,06	66,74	100,88	22,06	0,76	3,16	4,16	29,77	75,95	21,56	1,51	NA	0	7,44	48,63	0,37	0,97	0,09	0,39	0,98	1,18	90,1	31,38	53,28	11,03	0,61	1,59	2,59	24,35	61,46	6,11	1,41	14634	0	5,92	72,28	-3,22	-7,44	-3,46	0,4	1,24	1,24	391,2
366	-1,24	-1,24	NA	NA	NA	NA	NA	NA	NA	NA	NA	NA	1	-1,24	0	NA	NA	NA	0	NA	NA	34,38	37,91	7,58	5,6	5,6	5,6	80,49	0	7,39	0	0,09	0,1	1,1	36,43	9,3	539,1	1,92	9172	0	0,45	1,98	6,32	7,28	1,27	6,51	6,51	7,01	73,24
367	0,95	2,03	0,51	0,22	0,71	1,86	195,32	46,31	94,44	109,96	0,53	1,13	2,13	70,96	53,12	1,79	5,67	2963,21	0	37,57	93,88	-12,76	-21,68	-7,63	0,36	0,93	2,71	218,39	23,32	72,08	130,35	0,41	0,7	1,7	22,28	41,15	-28,48	7,43	2211,67	0	20,96	188,09	-1,21	-1,42	-1,01	2,04	4,32	15,75	302,33
368	-11,51	-253,31	-4,62	0,44	0,54	1,19	146,15	12,34	102,37	76,58	0,95	21,02	22,02	18,24	95,46	-8,15	1,96	NA	9,56	11,94	112,11	1,74	34,29	0,87	0,53	0,66	1,11	182,57	20,62	152,45	72,34	0,95	18,68	19,68	23,59	94,92	1,84	2,34	16605,4	2,63	10,93	82,75	5,97	54,41	3,31	0,37	0,84	1,21	201,79
369	11,99	29,85	1,49	0,26	1,54	1,79	45,09	25,3	19,68	4,82	0,6	1,49	2,49	15,82	59,84	29,01	2,64	NA	14,8	0,47	13,77	-3,3	-7,41	-0,32	0,16	1,49	1,7	35,71	22,51	16,81	3,57	0,55	1,25	2,25	2,83	55,49	5,94	2,81	9358,5	7,55	0,6	43,36	-17,95	-71,81	-1,62	0,07	1,11	1,18	32,91
370	8,38	91,07	2,18	1,48	1,6	2,49	94,77	4,35	36,18	32,61	0,91	9,87	10,87	23,92	90,8	10,89	6,12	NA	0	4,05	56,05	2,45	21,45	0,62	0,84	1,29	2,29	92,49	17,64	22,87	39,09	0,89	7,74	8,74	24,36	88,56	4,45	22,1	28953	17,44	5,55	70,69	3,57	27	0,69	1,05	1,44	2,2	70
371	-3,57	-536,91	-1,21	0,02	0,47	0,91	123,66	53,51	85,36	54,97	0,99	149,51	150,51	63,38	99,34	0,05	0,17	NA	28,98	22,74	119,46	-35,49	157,34	-12,23	0,04	0,32	0,71	125,75	40,6	103,75	56,35	1,21	-5,38	-4,43	34,28	122,56	-27,17	-1,05	5300,8	32,59	24,04	225,22	3,59	-17,37	1,13	0,02	0,37	0,75	115,08
372	1,25	2,57	0,24	0,28	0,35	1,33	69,96	2,09	30,68	30,49	0,51	1,05	2,05	40,64	51,2	10,25	1,2	NA	0	7,57	79,16	1,15	2,43	0,27	0,05	0,57	1,28	85,03	22,07	42,31	30,52	0,53	1,11	2,11	34,36	52,58	9,01	1,36	18706,43	0	7,74	80,23	1,34	2,13	0,17	0,45	1,04	1,64	47,05
373	-3,17	260,77	-101,77	2,98	3,86	3,86	6322,34	102,05	116,87	0	1	-82,59	-82,23	-3,17	101,22	-1,92	1,02	NA	0	0	0	1,43	614,9	11,02	3,26	3,42	3,45	2803,91	6,3	38,09	1,07	1	426,87	428,66	1,43	99,77	5,72	1,03	NA	0	0	0	-0,12	-96,74	-1,14	2,11	2,31	2,32	3362,35
374	7,55	26,54	2,21	0,33	0,92	1,24	106,81	44,29	74,82	24,64	0,72	2,52	3,52	32,95	71,57	13,07	2,43	NA	0	7,46	66,88	7,12	21,29	1,85	0,08	0,9	1,3	94,95	51,15	62,35	25,04	0,67	1,99	2,99	39,72	66,56	12,56	2,48	31858	0	8,48	72,84	0,44	1,78	0,14	0,17	0,83	1,18	113,29
375	10,78	89,29	2,39	0,54	1,14	1,14	80,53	41,67	69,69	NA	0,88	7,28	8,28	14,9	87,92	12,27	NA	22377,5	0	0,91	25,95	0	0,29	0	0,42	0,75	1,02	58,38	18,24	56,62	15,52	0,99	81,65	82,65	3,72	98,79	0	NA	10743,75	0	0,59	52,38	-0,01	-0,66	0	0,65	1,02	1,02	68,67
376	-0,07	-0,94	-0,03	0,05	0,87	0,89	158,76	120,06	145,76	2,3	0,93	12,95	13,95	-0,07	92,83	9,34	0,41	NA	0	0	0	0,57	8,66	0,63	-0,28	1,03	1,04	402,98	488,95	371,42	1,09	0,93	14,26	15,26	0,57	93,45	0,61	2	NA	0	0	0	16,43	401,44	6,25	0,05	0,95	0,95	138,46
377	1,22	12,64	0,13	0,35	0,53	1,03	39,6	5,32	29,35	14,82	0,9	9,32	10,32	19,53	90,31	10,46	1,14	NA	0	1,99	55,75	0,98	11,15	0,41	0,05	0,16	0,99	154,56	12,97	117,94	99,69	0,91	10,4	11,4	14,89	91,23	12,79	0,97	15594,33	0	5,89	43,91	0,27	2,65	0,12	0,04	0,16	1,01	168,9
378	21,91	50,89	7,55	0,75	1,44	1,76	125,41	48,69	70,63	22,48	0,57	1,32	2,32	29,45	56,95	38,47	NA	24330	0	2,6	20,43	16,19	81,39	5,94	0,57	1,02	1,25	133,92	47,84	105,81	24,52	0,8	4,03	5,03	23,8	80,11	20,21	NA	20399,5	0	2,79	25,17	8,94	34,64	3,84	0,79	1,02	1,23	156,24
379	-26,47	-71,44	-10,57	0,11	0,38	1,58	145,34	24,39	90,37	110,52	0,63	1,7	2,7	-13,07	62,94	-41,69	192,94	NA	0	5,35	41,85	5,86	21,6	7,06	0,1	0,28	1,37	439,52	57,55	315,59	348,76	0,73	2,69	3,69	13,57	72,88	8,19	NA	38279	0	9,29	40,51	-25,59	1220,3	-24,46	0,18	0,74	0,97	348
380	-7,95	-687,81	-4,18	0,01	0,24	0,35	191,36	35,14	150,62	16,64	0,99	85,49	86,5	12,07	98,84	-5,04	0,07	NA	2,32	10,53	116,55	-15,72	108,12	-11,7	0,01	0,22	0,36	271,79	47,84	224,6	31,07	1,15	-7,88	-6,88	2,49	114,54	-8,32	0	8267	14,49	13,56	171,73	-7,47	32,38	-4,66	0,02	0,19	0,35	226,85
381	75,63	155,07	6,05	0,36	1,95	1,95	29,09	23,52	14,74	NA	0,51	1,05	2,05	75,63	51,22	147,65	NA	NA	0	0	0	-3	77,29	-2,99	0,12	0,11	0,89	363,84	-0,57	372,76	294,89	1,04	-26,74	-25,74	-3	103,88	-2,35	-0,55	NA	0	0	0	2,64	240,29	3,1	0,02	0,06	0,99	426,24
382	-1,17	-37,51	-1,13	0,27	0,55	1,12	350,95	59,49	215,45	124,55	0,97	31,1	32,1	0,74	96,88	9,33	1,14	NA	0	1,84	17,51	-10,38	-127,51	-6,46	0,12	0,27	0,77	227,3	20,54	131,98	66,43	0,92	11,28	12,28	-1,94	91,86	18,31	0,75	29314	23,78	5,25	34,26	-20,51	-232,11	-9,48	0,58	0,78	1,13	168,21
383	20,16	60,78	7,85	2,43	3,32	3,32	141,72	22,98	25,99	NA	0,67	2,01	3,01	51,79	66,83	88,59	1,21	NA	3,36	12,31	31,61	-4,12	-20,95	-4,38	0,96	4,56	4,56	388,81	159,42	44,35	NA	0,8	4,09	5,09	15,89	80,36	10,19	0,95	8268,33	23,44	21,31	63,04	1,23	7,07	0,8	0,6	1,88	1,88	237,5
384	0,09	6,42	0,06	0,11	0,21	0,91	247,64	25,12	239,79	170,14	0,99	68,08	69,08	11,02	98,55	3,65	0,18	NA	0	7,43	71,73	0,28	15,87	0,17	0,11	0,13	0,95	229,43	4,98	221,22	184,38	0,98	56,53	57,53	11,88	98,26	3,88	0,32	NA	0	7,3	82,6	0,2	11,55	0,26	0,08	0,08	0,96	458,4
385	0	0	NA	NA	NA	NA	NA	NA	NA	NA	NA	NA	1	0	0	NA	NA	NA	0	NA	NA	1,28	9,06	1,14	0,24	1,01	1,01	324,28	158,41	204,34	NA	0,86	6,06	7,06	8,7	85,83	9,76	1,02	3544,5	0	6,59	40,58	6,61	30,33	NA	1,04	1,11	1,11	314,86
386	1,09	1,09	0,72	389,5	389,5	389,5	239,66	NA	0,61	NA	0	0	1	1,09	0,26	425	NA	NA	0	0	0	1,92	2,61	1,78	3,8	3,8	3,8	338,53	NA	87,84	NA	0,26	0,36	1,36	1,92	26,31	7,31	NA	NA	0	0	0	2,04	2,07	1,31	82,47	82,47	82,47	233,69
387	6,36	92,62	1,83	0,2	0,95	1,01	104,71	71,53	95,71	5,63	0,93	13,56	14,56	18,7	93,13	7,88	1,04	NA	0	3,55	95,95	0,72	52,53	0,17	0,03	0,84	0,89	84,02	64,86	80,91	3,74	0,99	72,03	73,03	17,99	98,63	2,22	0,11	49961,5	0	3,98	97,09	0,33	31,84	0,07	0,08	0,85	0,92	72,48
388	-0,64	-97,22	-0,38	0,05	0,21	0,21	217,5	29,91	189,24	0	0,99	150,75	151,75	-0,64	99,34	13,27	0,15	NA	0	0	0	-3,53	124,74	-1,71	0,05	0,22	0,22	177,1	30,32	175,15	NA	1,03	-36,36	-35,36	-3,53	102,83	12,01	0	NA	0	0	0	-4,92	64,17	-2,35	0,09	0,36	0,36	173,51
389	17,12	33,63	6,82	0,04	1,63	1,87	145,12	81,68	24,59	16,46	0,49	0,96	1,96	33,91	49,1	40,42	5,08	40627,5	31	6,69	41,68	14,88	31,36	6,91	0,03	1,56	1,76	169,47	64,72	35,52	17,48	0,53	1,11	2,11	30,19	52,56	29,67	5,36	34938,67	30,3	7,11	46,29	10,13	24,61	5,85	0,04	1,4	1,61	210,08
390	2,37	19,68	0,93	0,36	0,58	0,58	143,54	27,22	122,81	NA	0,88	7,31	8,31	54,29	87,97	17,29	0,27	NA	0	20,48	67,49	15,52	53,09	3,78	0,27	0,4	0,4	88,85	8,09	59,99	NA	0,71	2,42	3,42	103,9	70,76	42,59	0,44	NA	0	21,51	61,44	-1,56	-10,73	-1,38	0,3	0,39	0,39	321,3
391	1,37	12,54	1,99	0,05	0,55	0,56	528,82	205,55	410,15	5,89	0,89	8,14	9,14	2,21	89,06	13,34	0,39	NA	3,77	1,21	5,57	9,11	35,52	11,15	0,12	0,43	0,46	446,91	90,49	285,82	7,7	0,74	2,9	3,9	10,9	74,36	33,65	0,5	NA	4,41	2,19	5,65	9,01	23,48	11,77	0,18	0,56	0,59	475,25
392	-5,52	-38,26	-1,95	0,31	0,51	1,19	128,57	17,22	87,27	60,47	0,86	5,93	6,93	5,51	85,57	4,78	1,75	NA	16,82	3,9	54,52	12,72	53,82	5,09	0,8	1,05	1,91	146,06	17,38	72,32	63,22	0,76	3,23	4,23	24,77	76,36	24,79	11,96	15733,5	26,02	4,82	34,17	5,45	13,86	1,39	0,46	0,7	2,28	92,84
393	22,11	63,89	11,69	0,38	0,86	0,87	192,58	60,23	124,06	0,59	0,65	1,89	2,89	35,45	65,4	55,46	0,81	NA	0	7,06	11,71	-77,04	-1185,15	-169,43	0,29	0,32	0,33	802,73	20,53	735,82	5,32	0,93	14,38	15,38	-28,72	93,5	-45,82	0,1	NA	0	106,27	443,25	-160,06	109,46	NA	0,07	0,1	0,1	NA
394	6,46	56,8	7,19	0,04	0,49	1,69	405,24	77,35	111,79	273,86	0,89	7,79	8,79	12,97	88,62	8,78	8,41	NA	28,15	7,25	36,52	6,9	60,01	7,4	0,11	0,44	1,66	391,4	73,23	121,84	276,57	0,89	7,7	8,7	12,83	88,5	8,78	10,39	NA	26,34	6,36	37,38	2,13	35,62	3,13	0,19	0,49	1,48	536,13
395	15,16	58,81	13,33	0,51	0,53	1,31	320,03	3,91	232,16	183,48	0,74	2,88	3,88	15,16	74,21	21,53	6,42	NA	0	0	0	11,59	54,94	13,17	0,6	0,62	1,24	414,6	6,94	319,44	200,94	0,79	3,74	4,74	11,59	78,9	15,62	7,34	NA	0	0	0	12,28	59,91	17,49	0,71	0,71	1,25	518,47
396	21,77	22,01	19,84	11,86	40,91	40,91	331,67	77,6	2,67	NA	0,01	0,01	1,01	27,67	1,07	3260,75	1,5	35857	0	5,37	12,68	9,74	10,06	19,97	14,02	17,59	17,59	748,87	79,5	22,24	NA	0,03	0,03	1,03	17,8	3,24	659,89	2,08	28590	0	16,55	24,74	13,02	13,24	29,1	3,16	10,95	10,95	813,32
397	1,41	6,59	1,21	0,13	0,25	1,24	314,01	27,32	162,1	221,43	0,79	3,69	4,69	5,56	78,67	6,89	2,7	10576,67	19,3	3,59	31,99	0,87	3,89	0,5	0,16	0,56	1,82	208,43	41,88	103,88	132,95	0,78	3,47	4,47	6,7	77,64	5,99	4,87	18448	5,98	3,33	25,53	0,67	3,38	0,55	0,07	0,27	1,3	299,79
398	41,63	68,53	21,21	1,05	2,9	2,9	185,47	92,16	49,91	NA	0,39	0,65	1,65	111,09	39,25	123,22	3,52	NA	0	35,39	51,43	54,31	75,54	30,04	1,49	3,06	3,06	201,88	77,94	49,5	NA	0,28	0,39	1,39	120,37	28,11	215,24	6,15	30391	0	36,54	45,48	53,13	75,38	30,35	1,29	3,19	3,19	207,93
399	3,76	5,89	2,29	0,54	1,82	2,67	222,32	101,26	73,8	68,64	0,36	0,57	1,57	31,87	36,25	19,76	18,03	NA	2,49	17,17	73,41	0,47	0,76	0,3	0,44	1,46	2,29	237,14	92,91	72,08	76,38	0,39	0,64	1,64	24,91	39	7,7	5,68	41320,2	8,12	15,88	89,44	-5,92	-9,77	-4,01	0,51	1,5	2,34	246,48
400	3,59	71,32	0,7	0,3	0,43	0,89	70,65	7,1	54,02	24,92	0,95	18,89	19,89	24,65	94,97	11,78	0,48	10281,92	0	4,09	79,8	0,66	32,19	0,2	0,16	0,2	0,8	109,13	4,14	96,76	58,16	0,98	47,67	48,67	16,36	97,95	9,49	0,23	10538,33	0	4,69	65,05	0,51	24,98	0,11	0,11	0,16	0,8	79,12
401	-11,78	-11,78	-98,52	NA	NA	NA	1237,37	360	NA	NA	NA	NA	1	-11,78	0	NA	NA	NA	0	0	0	-16,9	-16,9	NA	NA	NA	NA	NA	NA	NA	NA	0	0	1	-16,9	0	NA	NA	NA	0	NA	0	4,89	10,49	NA	1,02	1,52	1,55	292,59
402	0	0	NA	NA	NA	NA	NA	NA	NA	NA	NA	NA	1	0	0	NA	NA	NA	0	NA	NA	-33,85	-167,9	-10,66	0,2	0,73	1,53	114,97	30,57	57,61	46,6	0,8	3,96	4,96	51,08	79,84	-42,39	NA	3193,5	0	26,75	158,82	5,66	21,58	1,36	0,08	0,41	1,41	87,24
403	-21,99	-55,14	-10,86	0,01	0,46	1,42	179,71	42,41	79,09	91,73	0,6	1,51	2,51	-13,31	60,12	-21,46	1,9	NA	9,5	4,28	-5082,93	0,56	1,42	0,15	0,02	0,4	1,43	100,64	17,85	32,37	49,33	0,61	1,55	2,55	8,76	60,85	22,45	1,66	15732,33	15,06	2,26	32,07	0,47	1,07	0,26	0,03	0,56	1,67	196,1
404	-4,77	-342,98	-1,77	0,08	0,38	0,93	135,05	36,61	129,47	72,33	0,99	70,86	71,86	30,62	98,61	-2,94	0,18	NA	0	13,13	94,93	1,67	57,46	0,67	0,16	0,48	0,96	146,52	41,44	139,17	67,47	0,97	33,34	34,34	30,97	97,09	1,72	0,39	17096,5	0	11,76	92,39	0,28	9,13	0,11	0,1	0,41	0,96	146,21
405	-1,36	-1,36	NA	NA	NA	NA	NA	NA	NA	NA	0	0	1	-1,36	0	NA	NA	NA	0	NA	NA	-1,32	-1,32	NA	278,44	278,44	278,44	NA	NA	NA	NA	0	0	1	-1,32	0,36	-366,67	NA	NA	0,36	NA	NA	12,52	12,55	76,36	381,73	381,73	381,73	2219,66
406	20,02	26,56	7,06	4,96	4,96	4,96	128,43	0	25,54	0	0,25	0,33	1,33	178,69	24,62	81,34	NA	10991	0	55,98	86,59	23,71	31,92	7,18	5,02	5,02	5,02	110,49	0	21,66	0	0,26	0,35	1,35	198,19	25,71	92,24	NA	13432,5	0	52,82	85,27	19,41	24,98	6,77	3,65	5,62	5,62	126,96
407	-47,29	39,79	-30,72	0,08	0,08	0,1	236,47	0,02	404,92	10,28	2,19	-1,84	-0,84	-17,75	218,86	-7,01	-1,57	NA	45,73	19,19	130,69	-0,97	0,83	-0,69	0,04	0,24	0,24	259,71	110,28	471,49	NA	2,16	-1,86	-0,86	36,41	216,46	13,37	-2,76	3550,5	32,39	26,59	126,13	9,64	678,23	8,9	0,18	0,83	1,01	336,2
408	-2,47	3,57	-5,16	0	0,07	0,07	761,44	56,85	671,04	4,1	1,69	-2,45	-1,45	2,56	169,05	4,88	-0,14	55990,7	23,56	10,51	26,13	1,07	-1,78	2,4	0	0,1	0,11	819,34	49,93	489,54	4,56	1,6	-2,67	-1,67	5,73	160	6,58	0,42	49193,25	0	10,45	25,97	2,48	-28,22	5,21	0,05	0,5	0,52	764,64
409	45,1	50,98	8,48	3,87	4,36	7,55	68,41	3,79	7,64	24,69	0,12	0,13	1,13	103,32	11,53	424,83	9,01	NA	0	10,94	47,96	27,35	31,73	7,33	3,42	4,19	6,08	97,86	10,09	13,2	25,31	0,14	0,16	1,16	67,47	13,79	221,34	5,51	24398,5	0	10,76	50,27	15,96	16,58	3,27	9,06	13,63	29,33	74,69
410	-1,34	-7,76	-2,02	0,11	0,11	2,03	395,4	0	267,86	520,31	0,83	4,8	5,8	-1,34	82,75	-1,62	NA	NA	0	0	0	-7,09	-112,75	-10,68	0,01	0,04	1,09	549,84	13,28	496,55	528,96	0,94	14,9	15,9	-6,98	93,71	-7,57	NA	-2233	0	0,17	-1,79	5,68	59,03	5,78	0,05	0,08	1,1	370,88
411	2,93	54,08	0,92	0,03	0,91	1,07	114,51	93,28	105,54	16,87	0,95	17,48	18,48	33,16	94,59	3,09	NA	15280,71	0	9,51	87,21	0,45	13,5	0,17	0,22	0,91	1,05	143,03	91,5	133,64	19,71	0,97	29,26	30,26	34,71	96,7	0,46	NA	13692,57	0	13,43	95,89	1,36	35,61	0,82	0,1	0,93	1,05	220,38
412	4,13	4,31	2,08	NA	NA	NA	183,66	12,5	NA	NA	0,04	0,04	1,04	16,72	4,12	100,36	NA	NA	0	6,35	15,85	6,35	9,33	2,71	3,01	3,13	3,13	155,86	6,12	49,06	NA	0,32	0,47	1,47	31,43	31,92	19,91	NA	NA	0	10,71	74,79	1,87	2,66	0,88	2,98	3,37	3,37	170,96
413	6,44	6,79	4,38	24,58	41,55	41,55	93,17	100	5,89	0	0,02	0,03	1,05	9,75	5,08	267,65	NA	NA	0	2,25	18	1,81	3,65	0,63	1,49	1,99	1,99	127,29	31,75	63,16	NA	0,5	1,01	2,01	7,22	50,31	3,6	NA	NA	0	1,89	62,93	1	3,69	0,74	1,39	1,76	1,76	270,27
414	0	0	NA	NA	NA	NA	NA	NA	NA	NA	NA	NA	1	0	0	NA	NA	NA	0	NA	NA	2,3	7,25	3,26	0,43	1,47	1,47	517,3	360	348,25	NA	0,68	2,15	3,15	2,3	68,26	3,37	NA	NA	0	0	0	0,79	1,5	0,14	1,36	2,13	2,13	65,25
415	1,13	3,94	0,61	0,09	0,44	0,57	195,25	48,35	136,33	17,48	0,71	2,47	3,47	20,27	71,21	6,62	0,48	22369,25	0	10,27	81,43	0,52	2,26	0,43	0,05	0,25	0,34	297,67	46,4	167,39	20,22	0,77	3,32	4,32	15,43	76,87	3,43	0,32	23230,25	19,36	12,16	77,78	0,46	1,91	0,38	0,03	0,24	0,34	293,86
416	-4,31	-37,93	-1,72	0,08	0,56	0,88	145,84	52,09	109,07	35,73	0,89	7,81	8,81	15,29	88,65	-4,86	0,74	NA	12,76	7,85	103,57	-3,54	-45,88	-1,21	0,04	0,53	0,83	124,37	51,42	104,29	31,06	0,92	11,97	12,97	15,37	92,29	0,99	0,51	14094,33	7,01	6,44	87,63	1,61	-21,55	0,49	0,15	0,57	0,74	110,71
417	-0,04	-0,68	-0,03	0,33	0,42	1,04	188,44	17,35	197,23	124,83	0,94	14,68	15,68	-0,04	93,62	3,17	2,73	NA	0	0	0	-1,13	-71,83	-0,89	0,05	0,06	1,28	287,52	2,15	221,84	274,63	0,98	62,75	63,75	-1,13	98,43	-0,14	NA	NA	0	0	0	0,52	32,7	0,53	0,01	0,04	1,18	369,28
418	31,95	36,27	10,76	4,96	6,54	7,54	122,65	22,1	14,02	14,16	0,12	0,14	1,14	55,18	11,92	302,4	7,2	NA	0	7,83	33,32	11,95	16,67	4,11	2,17	2,85	3,25	125,61	23,41	34,54	14,02	0,28	0,4	1,4	58,25	28,33	57,57	8,27	13341,33	0	15,94	67,6	13,08	15,56	5,1	3,23	5,02	6,03	141,77
419	1,61	-22,11	1	0,02	1,07	1,21	226	189,33	171,12	24,73	1,07	-14,71	-13,71	11,61	107,3	1,76	7,42	NA	5,72	6,21	65,91	11,82	941,54	6,37	0,01	0,89	0,99	196,56	164,47	142,17	20,29	0,99	78,65	79,65	14,65	98,74	12,37	0,76	34812	25,17	1,53	15,24	4,47	77,87	2,75	0,25	1,48	1,65	223,96
420	-95,73	-1178,61	-2,68	-2,5	-1,43	1,22	10,19	8,83	8,24	22,18	0,92	11,31	12,31	195,73	91,88	2,77	NA	NA	0	8,16	85,9	25,96	95,1	3,23	-0,13	0,55	1,48	45,45	20,48	30,25	28,63	0,73	2,66	3,66	102,1	72,7	35,71	NA	12097	0	9,48	64,13	3,54	16,86	0,7	0,77	1,78	2,83	72,19
421	14,42	20,33	18,25	2,91	3,28	3,43	460,53	46,52	131,97	19,58	0,29	0,41	1,41	16,05	29,05	52,39	134,11	142994,33	0	2,06	8,11	9,93	12,44	13,64	3,64	4,14	4,43	501,25	48,17	99,31	28,96	0,2	0,25	1,25	11,52	20,19	53,09	7,39	NA	0	2,18	10,88	4,75	5,63	6,13	2,87	3,76	4,26	469,78
422	-0,38	404,14	-16,59	0,01	0,3	0,37	12993,22	4614,14	15817,34	1132,64	1	-1070,1	-1069,1	-0,38	100,09	-0,38	0	NA	0	0	0	0,26	176,5	2,25	0	0,22	0,24	3173,22	691,52	3125,16	53,71	1	680,23	681,23	0,26	99,85	0,26	0	NA	0	0	0	-0,89	108,27	-121,55	0,21	0,47	0,47	49939,59
423	5,44	22,76	0,37	0,32	0,32	1,26	24,86	0	18,52	17,58	0,76	3,18	4,18	191,68	76,1	10,33	5,28	NA	0	12,72	94,56	-15,23	-156,42	-1,06	0,34	0,34	1,08	25,42	NA	22,46	16,81	0,9	9,27	10,27	185,5	90,27	-14,07	4,21	8170	0	13,98	105,79	14,5	57,84	0,94	0,43	0,46	1,34	23,67
424	7,97	18,26	2,2	0,37	0,55	1,75	100,39	10,01	55,95	68,13	0,56	1,29	2,29	25,02	56,36	24,46	82,75	NA	0	4,7	40,12	8,56	17,65	2,44	0,38	0,62	1,83	104,01	12,51	52,84	64,85	0,52	1,06	2,06	24,03	51,5	26,95	8,85	18638,33	0	4,41	47,41	13,27	18,11	3,36	0,62	1,14	3,48	92,09
425	14,28	18,41	12,56	3,37	4,83	9,1	320,2	50,76	34,78	150,87	0,22	0,29	1,29	14,28	22,42	63,71	NA	NA	0	0	0	7,19	7,49	8,21	7,08	12,15	25,14	416,56	82,85	16,34	215,2	0,04	0,04	1,04	7,19	3,98	180,9	NA	NA	0	0	0	0,92	0,94	2,58	9,09	15,51	51,26	1016,45
426	-5,18	-5,18	-5,62	NA	NA	NA	394,64	155,98	0	0	0	0	1	-5,18	0	NA	2,07	NA	0	0	0	8,43	8,5	10,34	52,9	74,37	74,37	447,56	82,8	3,86	NA	0,01	0,01	1,01	8,43	0,87	1967,84	2,83	NA	0	0	0	2,99	3,02	3,7	55,05	69,85	69,85	451,11
427	1,31	4,87	0,38	0,65	1,29	1,32	104,54	47,06	74,4	2,78	0,73	2,7	3,71	9,01	73,05	5,35	6,72	16232,75	0	2,21	48,3	2,29	8,35	0,51	0,61	1,27	1,29	80,59	37,68	57,1	1,17	0,72	2,64	3,64	10,24	72,55	6,63	4,04	13448	0	1,75	51,59	2,68	8,26	0,83	0,67	1,4	1,43	112,82
428	21,69	32,96	13,25	0,68	1,97	1,97	222,3	54,75	42,43	0,16	0,34	0,52	1,52	42,42	34,18	92,22	1,29	48035,58	12,79	12,66	35,63	12,19	18,47	8,76	0,12	1,32	1,5	262,43	79,43	53,51	12,22	0,34	0,52	1,52	30,72	34,03	59,68	1,24	41049,83	12,28	13,33	43,74	16,13	20,75	12,26	0,04	1,82	1,86	276,81
429	7,95	16,16	5,02	0,78	1,97	1,97	97,93	136,94	115,59	0	0,51	1,03	2,03	7,95	50,82	15,64	NA	NA	0	0	0	32,52	49,66	6,46	1,16	2,86	2,86	72,53	41,74	24,68	NA	0,35	0,53	1,53	32,52	34,51	94,25	NA	NA	0	0	0	0,82	0,92	0,43	10,02	10,02	10,02	188,24
430	4,81	14,49	7,88	0,56	0,96	0,96	595,75	35,27	88,31	0	0,66	2	3,01	4,81	66,78	27,74	1	NA	0	0	0	1,1	3,33	1,19	0,93	1,4	1,4	394,63	63,88	136,85	NA	0,67	2,03	3,03	1,1	66,99	48,53	1,3	NA	0	0	0	-34,62	-94,96	-23,8	1,16	1,16	1,34	250,24
431	-1,57	1,73	-1,19	0,03	0,49	0,49	274,77	232,64	515,38	0	1,91	-2,1	-1,1	20,67	190,86	4,05	-14,76	NA	0	16,79	64,75	-0,88	-31,89	-1,52	0,33	1,03	1,03	633,04	422,26	602,45	NA	0,97	35,42	36,42	10,1	97,25	2,08	NA	7677,25	0	19,04	72,11	132,81	96,75	30,11	-0,52	-0,93	-0,93	82,51
432	0	0	NA	NA	1,34	1,34	NA	NA	NA	NA	0,75	2,95	3,95	0	74,66	0	NA	NA	0	NA	NA	9,27	9,48	2,58	13,07	46,27	46,27	101,7	71,98	2,17	NA	0,02	0,02	1,02	9,27	2,16	429,01	NA	NA	0	0	0	-5,8	-10,77	-2,19	1,52	2,17	2,17	137,14
433	0,35	0,5	0,14	1,67	3,51	3,51	127,77	72,89	39,53	0	0,3	0,43	1,43	19,71	29,91	1,17	NA	NA	0	7,5	70,67	-23,51	-76,44	-9,45	0,2	1,35	1,45	146,64	114,85	99,37	10,06	0,69	2,25	3,25	37,84	69,24	-33,95	NA	3743	0	24,65	151,78	7,86	39,74	2,04	0,44	1,22	1,27	94,21
434	0,62	2,3	0,32	0,3	0,52	1,08	184,97	28,48	131,02	74,2	0,73	2,7	3,7	37,3	73	15,56	1,28	19818,5	0	18,64	74,86	-25,85	-2108,16	-15,86	0,1	0,32	0,81	223,96	47,17	214,89	105,67	0,99	80,56	81,56	6,44	98,77	-14,21	0,09	7054	0	19,81	205,82	0,97	48,48	0,46	0,21	0,4	0,93	175,15
435	-5,77	-7,59	-3,64	7,95	9,44	9,44	229,75	24,25	16,3	NA	0,24	0,31	1,31	-5,77	23,93	-24,12	3,28	NA	0	0	0	-17,94	-28,28	-3,41	1,69	5,04	5,04	69,37	428,26	12,78	NA	0,37	0,58	1,58	-17,94	36,57	-49,04	NA	NA	0	0	0	19,38	26,61	2,8	1,82	7,84	7,84	52,54
436	2,74	23,87	0,46	0,02	0,73	1,1	61,54	36,74	49,26	19,63	0,88	7,68	8,71	54,47	88,52	6,83	5,07	15475,8	4,07	8,75	83,93	2,47	17,36	0,4	0,05	0,64	1,12	58,95	28,49	40,28	23,79	0,85	5,98	7,02	64,83	85,76	3,37	5,39	12901	14,37	10,07	90,11	3,79	23,86	0,68	0,04	0,54	1,14	65,32
437	0,08	0,91	0,03	0,99	1,13	1,16	129,27	NA	82,42	2,96	0,92	10,82	11,82	52,62	91,54	6,91	1,42	NA	26,15	18,66	84,14	-40,85	136,37	-10,69	0,19	0,43	0,54	95,51	13,28	102,85	12,41	1,3	-4,34	-3,34	73,32	129,96	-24,48	-0,27	6860,56	18,45	29,88	130,13	23,17	-163,72	4,11	0,3	0,51	0,76	64,56
438	2,88	-4,86	0,58	0,37	0,37	0,38	73,36	0	106	0,83	1,59	-2,69	-1,69	38,29	159,43	15,13	-1,06	NA	0	7,14	56,45	4,86	-4,92	0,46	0,94	0,99	1,03	34,4	1,5	32,8	1,61	1,99	-2,01	-1,01	80,16	198,71	42,39	NA	18008	0	7,1	31,24	3,03	-6,71	0,43	0,98	0,99	1,31	51,51
439	-0,32	-151,25	-0,2	0,05	0,13	1,06	227,41	13,65	166,16	155,64	1	478,47	479,47	7,49	99,79	2,55	1,2	NA	25,63	4,88	44,59	0,05	19,62	0,03	0,06	0,21	1,09	247,33	29,14	183,03	163,16	1	420,14	421,14	5,8	99,76	2,15	1,39	11706,75	24,3	3,9	49,01	-0,16	-297,07	-0,12	0,07	0,22	1,05	282,23
440	6,47	79,67	31,44	0	1,66	5,09	1769,22	568,52	343,54	1197,03	0,92	11,32	12,32	6,47	91,88	7,08	2451,53	NA	0	0	0	-4,03	-73,16	-48	0	4,06	12,71	4349,21	1370,99	337,58	2958,56	0,94	17,16	18,16	-4,03	94,49	-4,24	NA	NA	0	0	0	5,99	44,37	50,27	0	10,68	31,67	3054,2
441	-8,68	-12,97	-19,86	0,04	0,12	0,84	832,55	22,4	270,52	196,83	0,33	0,49	1,49	-0,12	33,04	-24,54	0,93	NA	0	19,59	712,72	-3,3	-5,84	-7,64	0,04	0,09	0,63	844,66	17,91	342,33	198,35	0,43	0,77	1,77	5,19	43,47	-5,26	0,78	8312,29	2,24	19,64	117,57	-7,58	-15,64	-17,73	0,04	0,07	0,5	851,81
442	-0,44	-0,44	NA	NA	NA	NA	NA	NA	NA	NA	0	0	1	-0,44	0,13	-347,87	NA	NA	0	NA	0	-0,16	-0,16	NA	NA	NA	NA	NA	NA	NA	NA	NA	NA	1	-0,16	0	NA	NA	NA	0	NA	NA	-0,12	-0,12	NA	NA	NA	NA	NA
443	-44,58	-237,07	-11,84	0,15	0,15	1,33	96,64	0	71,51	85,84	0,81	4,32	5,32	-2,14	81,2	-54,9	NA	NA	0	11,27	3738,82	2,11	13,46	0,81	0,44	0,44	1,85	139,66	0,21	74,38	106,1	0,84	5,39	6,39	57,69	84,34	2,5	NA	6252	24,31	21,27	92,35	30,58	68,61	11,2	1,62	1,65	3,43	133,33
444	-4,8	-255,87	-2,38	0	0,39	0,39	151,02	0	175,48	0,78	0,98	52,33	53,33	2,07	98,12	-1,91	0,06	NA	0	3,41	94,7	-22,4	106,03	-13,03	0	0,55	0,59	212,24	NA	253,56	7,89	1,21	-5,73	-4,73	-12,12	121,13	-16,86	-1,06	-9926	0	5,98	-57,12	12,69	-7991,67	4,18	0	0,83	0,86	119,9
445	29,86	53,31	4,46	0,15	0,15	2,32	54,35	0	23,22	51,03	0,44	0,79	1,79	66,14	43,98	67,89	NA	12812,5	0	5,42	48,19	23,41	31,39	3,08	0,68	0,68	4,09	48,01	NA	11,59	40,04	0,25	0,34	1,34	61,41	25,42	92,09	NA	NA	0	5	54,43	0	0	NA	3,14	3,14	8,15	NA
446	2,19	36,59	2,07	0,06	0,8	0,94	320,9	237,79	301,12	42,83	0,94	15,67	16,67	15,12	94	3,59	0,5	NA	5,38	12,2	73,11	0,35	13,55	0,28	0,29	0,57	0,8	291,91	72,76	259,75	60,67	0,97	37,3	38,3	15,37	97,39	5,23	0,29	NA	1,55	12,01	68,44	0,64	15,98	0,34	0	0,6	0,88	192,61
447	4,27	12,63	0,17	0,09	0,18	0,45	14,41	0,81	4,56	2,47	0,66	1,96	2,96	11,32	66,19	28,54	0,53	26633,5	30,38	0,28	26,89	2,38	8,42	0,31	0,1	0,44	0,85	46,92	9,41	17,59	11,84	0,72	2,54	3,54	7,95	71,78	32,74	0,81	21379,25	30,07	0,72	34,71	1,5	7,53	0,59	0,36	0,48	0,58	143,64
448	1,4	1,47	0,94	320,79	320,79	320,79	242,63	0	0,75	0	0	0	1,05	1,4	4,77	450	NA	NA	0	0	0	-0,47	-0,49	-0,35	-8911	-8911	-8911	273,64	NA	-0,03	NA	0	0	1,05	-0,47	4,48	4200	NA	NA	0	0	0	1,18	2,89	1,96	1,73	1,75	1,75	601,35
449	4,11	11,22	0,48	0,07	0,21	0,48	42,49	3,59	26,4	7,26	0,63	1,73	2,73	133,86	63,34	14,44	0,53	NA	0	15,15	391,4	2,58	8,48	NA	0,08	0,18	0,53	NA	NA	NA	NA	0,69	2,28	3,28	112,92	69,53	15,22	0,49	NA	0,5	NA	199,58	-54,45	192,37	NA	0,2	0,27	0,39	NA
450	30,31	48,75	17,45	0,56	1,06	2,66	209,6	38,11	76,63	124,43	0,38	0,61	1,61	69,99	37,83	80,69	99,25	NA	0	22,85	51,19	4,5	7,53	2,88	0,09	0,57	2,51	233,83	43,1	90,2	177,65	0,4	0,67	1,67	47,75	40,21	11,89	46,3	8190,33	0	27,71	88,36	12,71	20,98	7,19	0,34	0,61	2,56	206,01
451	41,85	48,94	18,93	1,37	3,11	3,11	164,62	38,73	22,25	NA	0,14	0,17	1,17	62,9	14,49	327	1,5	NA	0	9,52	16,61	13,16	24,47	8,39	0,62	1,13	1,13	232,62	53,37	104,08	NA	0,46	0,86	1,86	31,91	46,2	38,36	1,12	NA	0	11,94	20,15	11,95	27,97	8,89	0,93	1,16	1,16	270,86
452	24,91	26,68	37,85	7,65	9,42	9,42	458,84	56,48	31,99	0	0	0	1,07	24,91	0,77	NA	2,08	NA	0	0	0	11,82	38,31	1,59	0,13	0,17	1,36	49,16	1,53	33,15	39,88	0,69	2,24	3,24	38,86	69,15	21,5	5,06	8515	0	3,64	56,92	18,85	43,98	2,66	0,14	0,4	1,51	51,39
453	1,65	10,09	1,29	0,09	0,33	0,53	283,08	55,9	229,25	47,37	0,84	5,1	6,1	27,25	83,62	3,22	0,3	NA	0,72	19,91	85,93	0,57	4,06	0,43	0,13	0,31	0,38	277,32	42,43	228,23	16,22	0,86	6,17	7,17	23,13	86,05	2,23	0,21	14063,44	1,67	17,14	98,87	0,38	2,52	0,36	0,03	0,19	0,26	342,23
454	3,12	3,81	0,93	137,91	137,91	137,91	100,27	0	0,77	0	0,18	0,22	1,22	3,12	18,06	17,28	NA	NA	0	0	0	1,37	5,97	1,64	0,73	0,73	0,73	436,29	NA	203,01	NA	0,77	3,35	4,35	1,37	77,03	24,25	0,72	NA	0	0	0	0,7	1,88	0,63	1,73	2,58	2,58	329,68
455	35,9	43,02	8,14	5,12	5,12	5,12	82,5	NA	13,51	NA	0,17	0,2	1,2	35,9	16,56	245,49	8,76	NA	0	0	0	4,02	12,44	2,09	3,86	7,16	7,16	189,74	43,68	13,21	NA	0,68	2,1	3,1	4,02	67,73	24,24	1,92	NA	0	0	0	6,76	19,96	1,77	2,67	4,71	4,71	95,25
456	29,4	599,52	8,03	1,02	1,02	1,04	99,43	0,33	93,05	1,79	0,95	19,4	20,4	33,41	95,1	31,52	4,26	NA	0	1,1	10,52	3,49	45,59	0,92	0,95	0,95	1,05	96,39	0,25	87,42	9,11	0,92	12,07	13,07	3,49	92,35	4,88	2,47	7767	0	0	0	31,93	77,8	9,8	0,96	1,12	1,43	111,72
457	-4,46	-10,2	-7,59	0,67	0,95	1,78	550,13	97,29	345,3	288,74	0,56	1,29	2,29	-4,46	56,32	-7,92	NA	NA	0	0	0	-44,23	1872,27	-30,48	0,15	0,39	0,98	251,54	61,45	253,96	150,41	1,02	-43,33	-42,33	-44,23	102,36	-43,21	NA	NA	0	0	0	-24,25	91,39	-23,58	0,1	0,33	0,79	353,89
458	NA	NA	1,2	NA	NA	NA	NA	NA	NA	NA	NA	NA	NA	NA	NA	NA	NA	NA	NA	22,59	92,92	4,34	5,52	1,1	1,03	5,4	5,59	92,23	66,21	15,17	2,94	0,21	0,27	1,27	87,1	21,34	20,35	NA	3451,5	0	20,91	92,74	9,49	22,22	3,85	0,27	1,79	1,79	147,64
459	3,74	83,3	39,86	0,01	0,17	0,17	3881,8	226,26	1285,59	0	0,96	21,29	22,29	3,74	95,51	8,5	0,42	NA	37,63	0	0	-2,56	-108,37	-36,07	0	0,04	0,04	5149,9	126,19	1980,69	NA	0,98	41,39	42,39	-2,56	97,64	3,08	0,02	NA	38,87	0	0	0,83	19,96	7,34	0	0,16	0,16	3207,86
460	-0,66	-0,67	NA	NA	NA	NA	NA	NA	NA	NA	0,01	0,01	1,01	-0,66	0,66	-100	3	NA	0	NA	0	0	0	NA	NA	NA	NA	NA	NA	NA	NA	NA	NA	1	0	0	NA	3	NA	0	NA	NA	7,18	7,23	54,69	NA	NA	NA	2772,09
461	6,86	13,32	0,78	0,82	1,19	1,43	41,29	6,64	18,23	4,51	0,49	0,94	1,94	31,14	48,53	49,3	1,62	NA	0	2,75	41,84	4,02	6,12	0,35	1,49	2,53	2,66	31,47	9,46	9,14	1,24	0,34	0,52	1,52	34,09	34,22	71,61	3,45	10397	0	2,59	51,32	16,08	38,97	2,78	0,37	0,68	0,81	62,99
462	20,08	25,82	6,75	1	2,23	4,55	122,37	29,98	24,27	56,95	0,22	0,29	1,29	60,29	22,24	108,62	9,73	NA	0	13,52	55,96	23,29	28,29	8,18	2,82	4,05	5,91	128,11	24,22	19,77	37,26	0,18	0,21	1,21	59,72	17,65	156,07	12,01	39087,25	0	12,79	51,7	1,06	1,71	0,4	0,68	1,52	2,59	137,42
463	35,97	100	7,46	0,06	1,13	1,4	75,5	41,41	7,36	10,72	0,64	1,78	2,78	88,7	64,03	70,82	1,84	NA	41,98	10,94	46,96	14,16	32,83	4,19	0,41	1,24	1,52	108,03	45,46	54,41	15,06	0,57	1,32	2,32	49,68	56,86	39,24	2,22	16915,86	0	10,51	53,68	16,98	37,1	8,4	1,05	1,42	1,74	180,11
464	3,81	30,68	4,55	0,01	0,22	0,47	435,04	79,66	376,44	94,03	0,88	7,06	8,06	6,1	87,59	8,39	0,21	NA	0	2,74	23,12	1,02	8,37	1,42	0,1	0,31	0,56	507,87	84,58	234,24	102,82	0,82	6,74	8,21	5,29	87,81	4,23	0,23	10775,55	35,33	5,95	42,32	2,25	15,04	2,91	0,06	0,21	0,54	469,8
465	0,53	2,42	0,22	0,09	0,22	0,58	152,64	14,93	116,8	43,38	0,78	3,61	4,61	48,99	78,29	17,41	0,42	15422,8	0	20,32	76,99	22,38	56,02	10,59	0,26	0,33	1,04	172,73	6,2	80,99	72,45	0,6	1,5	2,5	67,61	60,04	53,43	1,05	20256	11,31	21,4	60,96	10,92	23,76	6,29	0,71	0,77	1,33	209,84
466	17,43	18,61	6,58	4,91	10,05	15,05	137,4	44,86	8,73	44,3	0,06	0,07	1,07	28,23	6,36	305,79	35,57	22587,67	0	4,08	31,02	13,3	14,67	3,84	1,04	5,22	10,67	105,43	39,91	9,54	52,68	0,09	0,1	1,1	29,94	9,35	171,89	71,46	15458	0	4,81	45,46	9,89	9,99	3,02	11,61	43,12	103,06	111,28
467	-29,34	151,56	-3,6	0,02	0,33	0,77	44,66	16,16	52,23	23,54	1,19	-6,17	-5,17	20,05	119,36	-23,04	-2,63	NA	0	6,06	199,2	6,52	-130,47	1,35	0,03	0,47	0,82	75,64	30,49	69,33	24,63	1,05	-21,02	-20,02	40,54	105	11,55	0,25	8999,2	0	7,05	67,04	-6,25	-43,11	-1,65	0,08	0,48	1,02	95,99
468	0,17	0,35	10,7	0,01	0,02	0,02	22569,36	91,58	11439,19	0	0,51	1,05	2,05	0,17	51,27	0,39	0,49	NA	0	0	0	0,72	1,45	60,65	0	0,02	0,02	30798,21	225,35	15337,77	NA	0,51	1,02	2,02	0,72	50,5	1,48	0,5	NA	0	0	0	-0,54	-1,1	-494,56	0	0,01	0,01	331822
469	NA	NA	-0,05	NA	NA	NA	NA	NA	NA	NA	NA	NA	NA	NA	NA	NA	NA	NA	NA	0	0	4,71	49,95	1,95	0,6	0,63	0,63	151,12	NA	135	0,49	0,91	9,61	10,61	4,71	90,57	5,2	0,23	NA	0	0	0	5,64	40,79	1,61	0,67	1,14	1,16	104,01
470	54,3	64,67	14,35	4,12	5,14	6,78	96,23	14,21	14,02	23,35	0,16	0,19	1,19	116,44	16,04	356,89	10695,64	34011	0	16,43	46,29	-1,77	-2,75	-0,47	0,44	1,3	2,31	96,61	26,51	30,9	31,64	0,35	0,55	1,55	110,86	35,65	-0,43	2,67	17035,43	0	29,81	96,94	8,55	11,58	2,43	0,42	1,45	2,75	103,61
471	0	0	NA	NA	NA	NA	NA	NA	NA	NA	NA	NA	1	0	0	NA	NA	NA	0	NA	NA	0	0	NA	NA	NA	NA	NA	NA	NA	NA	NA	NA	1	0	0	NA	NA	NA	0	NA	NA	0,08	0,08	0,67	42,94	42,94	42,94	3107,35
472	3,73	27,86	2,03	0,23	0,62	0,93	198,38	55,61	124,65	44,41	0,87	6,46	7,46	16,4	86,6	9,1	0,84	NA	8,97	6,9	59,82	1,35	8,5	0,63	0,23	0,6	0,96	170,34	43,88	106,31	41,77	0,84	5,28	6,28	15,92	84,07	7,9	0,89	16478,57	6,12	6,8	71,13	2,42	13,53	1,16	0,21	0,69	1,03	174,84
473	-1,62	-3,58	-1,02	0,31	1,16	1,5	228,05	85,66	83,04	34,7	0,55	1,21	2,21	14,35	54,69	1,61	1,65	12916	7,8	10	92,5	0,04	0,1	0,03	0,2	0,97	1,34	289,39	115,81	132,01	55,87	0,6	1,51	2,51	15,73	60,1	6,51	1,55	14730,43	5,95	12,44	77,64	-0,37	-1,29	-0,28	0,16	1,04	1,27	278,83
474	-0,03	-0,1	-0,01	0,78	0,92	1,01	139,2	12,5	92,74	8,73	0,69	2,22	3,22	13,85	68,91	32,52	1,05	NA	0	5,31	32,46	1,95	6,15	0,84	0,45	0,58	0,61	155,94	12,45	101,65	3,6	0,68	2,15	3,15	13,04	68,21	33,56	0,57	4685,25	0	4,74	55,64	2,07	5,49	0,64	0,88	1	1,03	112,96
475	0,33	0,48	0,56	0,5	0,52	0,52	613,72	2,84	141,96	0	0,3	0,44	1,44	16,02	30,49	88,53	0,87	NA	0	26,45	34,47	0	0	NA	2,37	2,57	2,57	483,91	3,35	16,8	NA	0,2	0,25	1,25	19,29	20,19	150,57	1,07	5672,2	0	25,58	37,45	0	0	NA	0,69	0,91	2,58	460,36
476	-65,4	-235,02	-104,48	1	1,25	1,39	581,51	103,66	415,07	58,49	0,72	2,59	3,59	-65,4	72,17	-66,73	NA	NA	0	0	0	7,24	25,47	15,69	1,22	1,23	1,39	791,13	8,4	558,57	89,17	0,72	2,52	3,52	7,24	71,58	10,11	NA	NA	0	0	0	4,54	13,52	9,04	1,36	1,38	1,51	724,84
477	-0,92	-2,15	-0,26	0,7	0,9	0,9	102,48	11,57	57,82	0	0,57	1,35	2,35	23,94	57,37	30,54	0,93	NA	0	7	57,43	-4,14	-8,53	-1,44	0,9	1,18	1,21	126,75	18,33	63,66	1,78	0,51	1,06	2,06	33,44	51,47	30,8	1,32	9475,5	0	13,05	72,05	-6,56	-10,06	-2,05	0,46	2,03	2,09	113,86
478	-4,69	NA	-2,33	NA	0,89	1,1	180,64	121,11	162,84	34,51	0,91	NA	NA	-4,69	91,33	-5,13	NA	NA	0	0	0	25,3	79,03	16,54	0,82	1,39	1,47	238,52	91,75	159,6	13,11	0,68	2,12	3,12	25,3	67,98	37,22	NA	NA	0	0	0	10,7	26,06	7,43	1	1,55	1,7	252,78
479	6,45	47,2	4,75	0	1,16	1,16	267,78	264,17	228,63	NA	0,86	6,31	7,31	6,45	86,33	7,48	NA	NA	0	0	0	0,9	10,76	3,68	0,01	0,97	0,97	1496,07	1208,78	1257,2	NA	0,92	10,99	11,99	1,43	91,66	1,98	0,84	NA	0	2,2	21,11	1,84	23,11	NA	0	0,87	0,87	398,25
480	40,96	43,65	12,64	4,7	18,83	18,83	112,29	82,23	5,82	NA	0,05	0,06	1,07	215,51	5,24	781,66	NA	9774,5	0	53,85	76,16	19,68	45,79	8,52	0,95	1,81	1,81	158,12	35	40,88	NA	0,57	1,33	2,33	107,35	57,03	53,79	1,99	NA	0	37,98	66,82	28,33	43,81	9,36	2,31	4,99	4,99	120,33
481	5,01	25,6	1,2	0,45	0,73	1,15	86,87	15,43	56,26	23,98	0,8	4,11	5,11	24,38	80,43	10,35	1,38	NA	0	4,62	59,01	2,59	13,18	0,54	0,36	0,73	1,17	75,46	17,85	48,22	21,86	0,8	4,08	5,08	25,12	80,32	7,14	1,44	27897,7	0	4,66	68,08	4,5	49,7	0,92	0,43	0,76	1,03	74,29
482	7,86	15,48	7,94	0,13	0,19	1,91	368,03	5,77	97,02	169,82	0,49	0,97	1,97	34,61	49,26	15,95	1,51	NA	0	27,05	63,14	2,48	4,82	0,95	0,13	0,13	1,73	139,32	0	44,3	71,86	0,48	0,94	1,94	38,65	48,44	24,41	1,89	5599,5	0	13,8	69,95	29,72	39,65	4,35	4,13	4,6	5,17	53,24
483	3,05	33,54	2,13	0,02	1,04	1,04	254,61	233,62	228	0	0,91	10	11	3,59	90,91	5,6	1,6	NA	0	0,38	8,72	13,42	48,1	3,88	0,3	1,24	1,24	105,46	69,75	74,22	NA	0,72	2,58	3,58	13,39	72,09	18,62	2,4	NA	0	-0,01	-0,21	7,06	32,55	2,75	0,36	1,05	1,05	141,64
484	-10,76	-59,87	-112,15	0,91	1,79	1,97	3793,76	546,12	621,15	115,68	0,62	3,46	5,56	-9,66	82,03	-8,06	0,94	NA	0	11,47	20,86	-2,19	-12,45	-19,99	0,87	1,69	1,95	3326,01	443,84	538,2	140,62	0,63	3,55	5,67	-1,06	82,37	6,62	0,94	32327	0	10,34	16,29	2,41	11,35	19,91	0,71	1,73	1,96	3002,76
485	3,51	3,68	11,29	7,87	59,62	59,62	1170,46	1004,81	19,42	NA	0,04	0,05	1,05	3,51	4,48	78,35	NA	NA	0	0	0	1,06	1,16	4,19	1,33	12,59	12,59	1436,51	1267,15	112,58	NA	0,08	0,09	1,09	1,06	7,95	13,38	NA	1313,5	0	0	0	-31,9	-58,96	-399,38	0,36	2,18	2,18	4557,74
486	-9,67	-11,69	-3,83	0,66	1,46	5,28	144,35	19,84	15,93	95,84	0,17	0,21	1,21	-9,13	17,33	4,67	10,32	NA	6,17	0,21	68,01	-1,87	-2,08	-1,15	1,19	2,76	8,92	224,93	35,98	15,05	143,26	0,1	0,12	1,12	1,91	10,4	-17,95	12,24	8558	3,56	2,33	72,22	-8,67	-10,81	-5,84	1,31	1,74	4,9	245,34
487	41,33	43,33	89,67	NA	NA	NA	789,73	0	0	0	0,05	0,05	1,05	41,33	4,61	896,67	NA	NA	0	0	0	12,19	12,44	58,83	NA	NA	NA	1762,04	NA	NA	NA	0,02	0,02	1,02	18,44	2,07	588,33	NA	NA	0	30,17	33,96	14,34	14,6	88,99	NA	NA	NA	2258,47
488	31,23	91,33	16,46	0,19	0,42	1,31	191,91	28,79	122,52	111	0,66	1,92	2,92	45,35	65,81	60,51	2,33	NA	0	7,44	23,46	25,33	92,47	16,03	0,24	0,51	1,31	230,94	41,4	154,82	126,59	0,73	2,65	3,65	37,13	72,61	41,84	2,93	52735	0	7,47	26,41	20,34	91,16	13,36	0,39	0,53	1,23	239,07
489	-7,49	-11,08	-2,94	0,77	2,02	3,12	142,94	56,22	45,02	49,9	0,32	0,48	1,48	32,8	32,39	-23,14	NA	8831	0	15,82	114,23	1,28	1,76	0,63	1,65	2,38	3,7	179,77	34,98	47,66	63,59	0,28	0,38	1,38	25,94	27,53	4,64	NA	9462	0	12,15	61,97	27,79	33,5	9,5	3,3	4,45	6,02	124,47
490	-33,92	-82,79	-8,32	0,57	0,8	1,21	89,31	11,89	52,01	21,47	0,59	1,44	2,44	9,17	59,02	-41,4	1,53	NA	0	10,57	216,44	0,55	1,14	0,09	0,28	0,82	1,49	62,49	17,26	32,17	22,1	0,52	1,09	2,09	23,59	52,19	22,02	2,38	NA	0	3,94	55,1	7,45	10,97	0,99	1	1,3	2,68	48,53
491	-53,53	113,22	-44,15	0,1	0,27	0,54	300,23	67,85	395,5	108,05	1,33	-2,82	-2,12	-17,23	147,28	-22,19	-1,97	NA	0	29,94	5066,34	7,15	-44,78	4,71	0,52	0,56	0,83	240,39	10,1	271,16	73,77	1,15	-7,17	-6,26	28,74	115,97	13,06	-4,05	9577	0	14,21	64,94	3,73	-43,47	2,59	0,35	0,51	1,16	252,58
492	-8,69	51,65	-5,71	0,02	0,53	0,53	239,21	72,14	140,93	NA	1,17	-6,94	-5,94	1,7	116,83	10,58	0,6	NA	0	6,83	35,7	4,73	42,61	2,66	0,46	1,4	1,4	205,22	51,88	55	NA	0,89	8,01	9,01	16,75	88,9	34,94	1,2	NA	0	6,76	25,13	6,02	37,5	3,03	0,39	1,59	1,59	183,06
493	-2,98	48,58	-13,01	0,02	0,05	0,05	1587,81	38,65	1666,77	0	1,06	-17,29	-16,29	-2,98	106,14	2,46	-0,06	NA	0	0	0	-9,11	61,45	-172,91	0,01	0,05	0,05	6926,45	372,7	7844,46	NA	1,15	-7,74	-6,74	-9,11	114,83	-3,4	-0,16	NA	0	0	0	-6,28	30,12	-199,37	0	0,06	0,06	11562,65
494	1,73	50,6	1,42	0,64	0,87	1	299,08	43,62	164,46	25,16	0,97	28,31	29,31	9,95	96,59	5,42	0,92	NA	37,67	6,76	45,02	2,71	69,54	1,75	0,13	0,57	0,73	235,49	60,35	101,94	21,59	0,96	24,65	25,65	14,51	96,1	8,83	0,71	NA	47,87	7,61	45,86	0,1	2,38	0,06	0,09	0,6	0,84	235,68
495	0	0	NA	0,04	0,19	1,06	335,97	29,22	92,67	167,6	0,73	2,67	3,67	24,63	72,73	6,88	1,07	NA	29,11	22,74	113,39	0	0	NA	0,1	0,5	0,96	403,96	105,83	167,12	120,88	0,76	3,21	4,21	20,31	76,25	-7,5	0,91	8836,78	24,05	22,48	120,5	0	0	NA	0,04	0,6	1	384,34
496	26,47	56,17	39,28	1,36	1,91	1,91	540,05	154,79	279,1	0	0,53	1,12	2,12	26,47	52,86	50,08	NA	NA	0	0	0	18,54	36,83	26,42	1,26	2,03	2,03	520,03	194,57	234,94	NA	0,5	0,99	1,99	18,54	49,65	37,35	NA	NA	3,43	0	0	16,85	20,78	26,8	4,89	5,43	5,43	578,88
497	9,11	137,25	8,02	0,47	1,35	1,56	320,3	59,56	68,03	14,94	0,93	14,06	15,06	17,19	93,36	13,75	0,1	NA	0	7,11	34,26	8,66	95,2	7,3	0,45	1,51	1,71	307,53	72,55	68,85	14,25	0,91	9,99	10,99	17,8	90,9	13,49	0,15	40550,8	0	7,7	37,53	4,32	32,3	3,14	0,51	1,45	1,74	264,67
498	-17,69	8,07	-7,23	0,02	0,2	0,25	148,72	82,32	461,42	21,01	3,19	-1,46	-0,46	58,11	319,3	-1,78	-9,93	NA	0	30,97	168,63	-15,14	5,11	-10,93	0,12	0,18	0,21	263,5	57,36	1022,24	31,33	3,96	-1,34	-0,34	-7,86	396,05	-1,36	-16,06	361	0	5,25	296,26	92,82	-17,72	17,81	0,09	0,12	0,14	69,83
499	2,23	14,69	0,85	NA	NA	NA	104,95	14,7	0	101,18	0,85	5,58	6,58	3,05	84,8	4,74	1,27	NA	0	0,31	13,63	-17,48	516,26	-3,11	0,09	0,15	0,89	65	3,85	66,28	49,39	1,03	-30,53	-29,53	-17,48	103,39	-14,17	-0,41	NA	0	0	0	22,97	107,22	7,43	0,23	0,43	1,29	117,77
500	-25,77	54,85	-40,52	0,05	0,14	0,68	572,39	73,18	832,02	457,01	1,47	-3,13	-2,13	-25,77	146,97	-17,53	NA	NA	0	0	0	35,58	877,92	44,93	0,47	0,64	1,05	460,9	77,66	434,24	177,29	0,96	23,67	24,67	35,58	95,95	37,08	NA	NA	0	0	0	5,86	47,34	7,6	0,08	1,15	1,15	471,82
501	0,6	1,16	0,53	0,38	2,31	3,33	323,55	104,07	54,01	56,05	0,48	0,94	1,95	2,36	48,78	23,32	1,89	NA	0	1,57	9,51	1,19	2,25	0,72	0,64	2,29	2,68	220,12	94,55	57,21	22,6	0,46	0,88	1,89	3,42	47,09	35,18	2,52	-5086	0	1,35	-18,86	0,94	2,37	0,48	0,46	1,09	1,24	184,69
502	-2,87	-32,63	-1,88	0,23	0,71	1,93	238,34	46,49	97,81	121,07	0,91	10,36	11,36	16,75	91,19	-3,15	3,9	NA	0	12,85	105,95	2,54	21,07	1,46	0,07	0,72	1,66	209,37	67,76	103,9	98,12	0,87	7,24	8,31	18,68	87,96	6,96	3,83	17849	0	9,26	83,63	12,32	51,45	6,72	0,12	0,81	2,62	198,42
503	-3,87	-18,13	-1,65	2,2	2,2	2,85	155,73	NA	18,75	12,45	0,79	3,69	4,69	22,02	78,67	30,19	1,32	NA	0	11,08	49,52	-110,24	137,93	-69,32	0,18	0,25	0,35	229,54	17,4	261,12	25,78	1,8	-2,25	-1,25	-61,76	179,92	-39,45	-0,36	-289,5	0	30,48	-1552,33	157,08	993,31	52,67	1,19	1,19	1,19	122,05
504	-0,04	-0,04	-0,4	NA	NA	NA	1537,85	0	0	0	0	0	1	-0,04	0	NA	NA	NA	0	0	0	-5,98	-6	-6,08	295,31	295,69	295,69	371,2	NA	1,24	NA	0	0	1	-5,98	0,34	-1768,75	NA	NA	0	0	0	-94,47	3181,7	-183,49	0,97	0,97	0,97	707,01
505	-8,73	-10,91	NA	0,19	0,19	0,19	NA	NA	NA	NA	0,2	0,25	1,25	-8,73	20,04	-43,54	0,83	NA	0	NA	0	0,03	0,38	0,03	0,22	0,65	0,65	331,92	66,04	153,41	NA	0,47	5,08	10,8	23,89	90,74	19,89	0,13	7092	0	21,7	82,17	1,29	22,02	1,59	0,06	0,34	0,34	450,8
506	-8,79	-137,43	-3,62	0,04	0,63	0,9	149,82	81,1	116,87	38,62	0,94	14,64	15,64	24,61	93,61	-8,06	0,43	15025,1	14,43	13,74	116,44	0,09	1,87	0,02	0,03	0,33	0,78	86,42	24,29	56,06	37,1	0,95	20,32	21,32	46,84	95,31	2,63	0,2	18055,78	28,94	11,07	84,36	2,3	18,33	0,76	0,05	0,47	0,9	120,98
507	6,73	9,75	4,81	-0,48	0,74	6,27	259,81	41,53	33,85	189,63	0,31	0,45	1,45	25,34	30,95	26,4	6,09	NA	0	13,28	62,88	5,67	7,64	3,86	0,72	2,1	16,14	248,66	17,21	12,47	177,38	0,26	0,35	1,35	35,11	25,8	21,96	6,59	2799,32	0	20,06	77,99	1,05	1,98	0,97	0,35	0,96	3,08	334,01
508	10,21	27,45	4,61	-0,23	1,49	1,53	164,26	2,02	96,88	3,29	0,63	1,69	2,69	12,15	62,81	20,55	6,99	NA	0	0,88	8,52	16,83	66,88	5,04	-0,05	1,32	1,32	109,36	97,92	71,47	NA	0,75	2,97	3,97	19,87	74,84	26,67	2,91	47218	0	0,91	13,65	18,44	37,26	4,65	-0,37	2,11	2,11	91,9
509	9,74	58,64	3,03	0,04	0,62	1,85	113,19	54,61	93,31	115,95	0,83	5,02	6,02	20,02	83,39	-0,43	-0,31	NA	0	3,2	59,6	2,87	17,91	1,3	0,04	0,34	1,62	164,65	41,39	135,08	174,87	0,84	5,23	6,23	10,94	83,96	-6,12	-0,46	7739,67	0	3,64	72,31	-2,81	-4,46	-1,1	0,04	0,72	3,44	142,4
510	-9,37	-35,16	-60,35	0	0,05	0,09	2344,57	86,14	1700,09	71,53	0,73	2,75	3,75	-8,44	73,35	-2,69	0,29	NA	0	6,02	-51,44	2,95	43,66	79,97	0,02	0,03	0,17	9900,32	6,73	711,97	97,15	0,93	13,81	14,81	3,45	93,25	9,29	0,98	NA	0	13,49	201,98	-10,42	-14,61	-247,44	0,07	0,26	0,49	8640,23
511	0,25	0,26	0,21	74,96	74,96	74,96	303,83	NA	4,01	NA	0,01	0,01	1,01	0,25	1,33	18,89	NA	NA	0	0	0	-6,86	-6,99	-42,61	52,16	51,17	51,17	2268,29	14,81	19,04	NA	0,02	0,02	1,02	-6,86	1,95	-350,81	NA	NA	1,1	0	0	-14,66	-16,09	NA	11,62	11,31	11,31	NA
512	0,88	16,46	1,04	0,3	0,39	1,06	429,9	38,84	402,41	271,29	0,95	17,67	18,67	0,88	94,64	0,93	NA	NA	0	0	0	-0,13	-2,33	-0,09	0,54	0,56	1,06	255,99	5,84	238,67	120,27	0,95	17,28	18,28	-0,13	94,53	-0,13	NA	NA	0	0	0	1,23	12,3	1,81	0,97	1	1,11	536,2
513	-19,85	-37,02	-26,08	0,54	0,59	0,59	478,32	8,91	184,33	NA	0,46	0,86	1,87	-2,22	46,39	-20,99	0,79	4558,38	0	23,16	141,56	16,11	22,34	21,03	1,07	1,18	1,18	476,52	13,89	124,39	NA	0,27	0,38	1,39	35,26	27,89	102,03	1,09	17249	0	25	38,9	1,47	2,03	2,04	1,45	1,5	1,5	505,56
514	1,95	2,62	4,99	0,01	0,64	0,65	934,1	135,05	213,89	2,61	0,26	0,35	1,35	16,33	25,82	19,03	0,9	NA	0	36,92	68,24	-15,59	-22,37	-88,49	0,11	0,48	0,48	2072,25	166,99	448,58	NA	0,3	0,44	1,44	-6,02	30,31	-24,22	0,87	3650,86	6,84	54,34	262,09	0,89	1,32	4,12	0,14	0,48	0,81	1682,48
515	0,11	1,65	0,05	0,11	0,61	1,2	99,86	55,42	78,42	65,7	0,94	14,59	15,6	30,9	93,59	2,75	1,88	NA	21,05	13,14	87,5	1,07	10,31	0,39	0,08	0,53	1,21	131,07	27,56	54,66	42,67	0,9	8,6	9,6	34,95	89,58	5,34	1,22	18874,04	34,73	12,16	82,1	0,58	2,06	0,21	0,04	0,61	1,22	129,53
516	-2,78	26,9	-2,75	0,05	0,06	0,81	359,81	6,28	376,31	285,36	1,07	-10,37	-9,67	7,85	110,34	-1,14	-1,22	NA	0	10,51	116,47	1,16	-16,83	0,86	0,06	0,08	0,9	268,74	4,69	279,23	231,7	1,07	-15,42	-14,47	12,9	106,91	3,69	-1,85	NA	0	8,64	68,51	5,66	202,9	3,76	0,06	0,08	0,97	242,13
517	4,46	78,36	2,04	0,16	0,73	1,08	141,36	87,36	152,95	53,8	0,94	16,58	17,58	25,95	94,31	4,73	NA	NA	0	9,83	77,79	20,62	77,54	4,86	0,16	0,9	1,4	86,06	45,13	60,72	30,52	0,73	2,76	3,76	55,62	73,41	28,09	NA	34263,86	0	8,25	56,48	16,65	46,59	4,64	0,29	1,14	1,6	101,5
518	1,34	7,79	0,34	0,4	0,76	0,76	92,81	27,46	76,02	0	0,83	4,83	5,83	6,05	82,85	16,28	0,47	NA	0	1,2	22,42	10,92	36,91	2,78	0,57	0,75	0,75	93,03	11,18	64,65	0,2	0,71	2,38	3,38	16,61	70,4	44,01	0,63	47367	0	1,45	14,28	-16,45	-101,81	-4,48	0,48	0,69	0,69	99,14
519	11,76	23,07	6,9	0,25	0,25	3,75	166,58	NA	18,55	65,87	0,48	0,95	1,96	57,63	49,03	30,35	1,36	4166,5	0	26,91	70,2	-11,57	-24,38	-4,05	2,64	2,64	2,75	127,9	NA	19,63	2,2	0,52	1,09	2,11	16,82	52,55	16,37	1,47	2822	0	9,95	55,39	0,42	0,7	0,15	7,85	8,15	8,46	131,05
520	-169,65	-392,61	-50,52	1,56	1,56	1,78	78,02	0	60,15	13,51	0,57	1,31	2,31	-9,75	56,79	-298,73	NA	NA	0	47,62	1987,3	-263,42	128,36	-68,09	0,23	0,32	0,33	94,35	25,29	281,89	2,06	3,05	-1,49	-0,49	54,3	305,22	-86,3	NA	1044	0	82,13	530,75	14,7	-15,3	6,59	0,02	0,59	0,6	163,19
521	3,64	37,94	1,88	0,03	0,58	1,08	188,46	93,32	168,47	84,63	0,9	9,42	10,42	11,13	90,41	4,03	NA	NA	0	3,88	60,11	-20,37	129,99	-9,2	0,09	0,43	0,74	164,94	64,85	188,16	58,43	1,16	-7,38	-6,38	-20,37	115,67	-14,82	-1,08	NA	0	0	0	15,22	326,03	6,66	0,04	0,56	0,93	159,27
522	-15,8	-267,44	-12,5	0,04	0,04	0,68	287,95	0	267,91	174,59	0,94	15,93	16,93	-15,8	94,09	-7,19	0,17	NA	0	0	0	-10,41	-676,02	-13,61	0,04	0,07	0,58	477,11	10,51	393,93	207,35	0,98	63,89	64,91	-10,18	98,46	-0,68	0,32	NA	0	0,31	8,27	-26,26	-1380,41	-43,02	0,08	0,08	0,81	596,41
523	13,16	13,79	14,07	9,94	17,48	22,11	389,16	130,58	17,33	81,44	0,05	0,05	1,05	22,08	4,55	322,41	NA	NA	0	9,54	32,99	10,41	10,89	15,95	4,69	12,8	17,24	559,01	165,19	20,37	91,69	0,04	0,04	1,05	18,77	4,41	291,5	2,65	38660	0	12,8	36,76	7,35	7,46	17	15,48	34,61	42,99	841,73
524	0,57	2,68	0,09	0,66	0,85	1,24	54,71	7,74	21,62	15,9	0,76	3,57	4,7	30,68	78,73	2,68	4,65	NA	34,16	4,53	73,73	4,15	16,99	0,64	0,61	0,83	1,26	55,95	8,88	21,51	17,09	0,74	3,01	4,09	29,36	75,55	7,79	3,62	NA	33,09	3,86	67,43	1,05	4,88	0,18	0,29	0,52	0,96	62,49
525	3,92	56,27	1,63	0,06	0,28	0,62	151,36	29,33	73,61	48,4	0,93	13,35	14,35	24,71	93,03	7,54	0,17	NA	43,18	8,65	79,75	1,68	21,82	0,39	0,04	0,39	1,1	85,09	26,8	76,15	54,64	0,92	12,02	13,02	43,53	92,32	5,12	NA	NA	0	9,76	97,38	15,35	72,05	3,54	0,2	0,56	1,28	83,91
526	2,16	9,43	1,91	1,05	1,3	1,48	321,69	28,35	16,03	22,14	0,77	3,36	4,36	4,21	77,05	14,74	0,51	NA	31,88	1,81	13,68	2,53	9,81	2,89	1,14	1,31	1,9	415,83	22,88	34,74	80,22	0,74	2,87	3,87	4,75	74,16	15,41	0,68	NA	24,21	2,52	14,54	2,37	8,81	2,9	0,47	0,74	1,9	445,73
527	1,61	5,31	0,79	0,35	0,72	1,06	178,53	24,1	36,54	22,62	0,7	2,29	3,29	15,97	69,65	14,02	1,04	NA	48,58	7,04	52,37	1,55	4,29	0,83	0,1	0,27	0,62	196,69	20,37	32,69	44,63	0,64	1,78	2,78	17,72	63,99	14,89	0,6	33900,8	47,07	8,71	55,65	0,71	1,81	0,32	0,1	0,35	0,71	165,75
528	0,72	3,91	0,39	0,27	1,02	1,24	194,93	117,55	155,25	33,57	0,82	4,41	5,41	29,8	81,53	0,89	NA	NA	0	15,57	93,98	0,14	0,66	0,08	0,53	1,1	1,3	217,08	93,89	164,4	32,24	0,79	3,7	4,7	32,8	78,72	0,18	NA	NA	0	19,42	96,43	0,18	0,9	0,1	0,56	1,13	1,28	207,12
529	31,71	40,15	7,05	2,54	4,99	6,12	80,9	32,01	13,08	14,92	0,21	0,27	1,27	39,42	21,02	150,83	NA	NA	0	1,71	16,27	0,24	0,8	0,16	1,46	3,06	3,29	238,33	114,39	71,34	16,68	0,7	2,3	3,3	35,1	69,71	0,35	NA	4304,5	39,36	22,76	118,31	0,63	2,1	0,79	12,73	17,73	18,83	459,8
530	0,85	7,8	7,73	0,04	0,04	0,04	3297,33	NA	871,15	NA	0,89	8,14	9,14	0,85	89,06	7,9	0,74	NA	0	0	0	0,95	7,59	8,36	0,1	0,1	0,1	3217,28	NA	690,35	NA	0,88	7,01	8,01	0,95	87,51	8,53	0,8	NA	0	0	0	1,19	8,71	9,5	0,09	0,42	0,42	2893,93
531	37,58	39,8	57,25	1988,92	1988,92	2036,72	554,49	NA	0,27	13,05	0,06	0,06	1,06	39,06	5,56	675,91	NA	NA	0	2,25	3,09	2,17	2,17	3,45	954,95	954,95	954,95	580,61	NA	0,6	0	0	0	1	3,35	0,1	2072,97	NA	682	0	1,88	30,57	24,82	24,9	26,23	306,2	306,2	306,2	384,64
532	5,01	65,95	1,52	0,06	0,54	0,84	110,49	48,41	87,74	31,12	0,92	12,15	13,15	19,97	92,4	11,03	0,35	NA	11,93	4,54	66,29	0,05	0,49	0,01	0,08	0,65	0,85	77,52	39,08	60,84	13,53	0,9	8,91	9,91	21,26	89,91	6,56	0,44	6775,83	10,05	4,5	98,59	-11,9	-9911,02	-2,27	0,01	0,51	0,77	69,33
533	4,02	9,31	1,61	0,22	0,48	1,78	145,47	16,25	60,94	79,95	0,57	1,31	2,31	25,3	56,78	19,8	2,49	NA	0	8,5	66,3	2,9	5,05	1,71	0,01	0,41	2,37	215,58	33,31	69,78	166,17	0,43	0,74	1,74	22,37	42,58	21,7	10	8929,77	6,47	11,5	62,4	2,06	3,22	1,58	0	0,34	2,8	278,31
534	2,66	29,3	0,73	0,04	0,86	1,1	66,9	73,5	89,65	22,18	0,91	10,02	11,02	36,17	90,92	2,93	NA	NA	0	9,19	89,92	-7,86	-302,05	-1,38	0,02	0,52	0,85	64,12	30,99	57,6	20,39	0,97	37,45	38,45	64,13	97,4	-5,11	0,17	23724	5,98	12,65	102,6	-4,65	206,74	-0,89	0,06	0,61	0,89	70,09
535	-0,79	-0,79	NA	NA	NA	NA	NA	NA	NA	NA	0	0	1	-0,79	0	NA	NA	NA	0	NA	0	3,43	25,27	0,52	0,24	0,8	0,8	55,27	17,9	32,1	0,02	0,86	6,37	7,37	5,68	86,43	19,18	0,78	11626	27,39	0,34	8,69	0,54	6,88	0,15	0,19	1	1,01	102,44
536	-7,16	-7,16	NA	NA	NA	NA	NA	NA	NA	NA	NA	NA	1	-7,16	0	NA	NA	NA	0	NA	0	-0,44	-0,45	NA	0,17	39,71	39,71	NA	NA	NA	NA	0,03	0,03	1,03	-0,44	2,52	-17,5	NA	NA	0	NA	0	-7,82	-7,82	NA	NA	-4307	-4307	NA
537	17,38	19,28	4,29	3,38	10,15	10,15	78,32	59,18	8,74	0	0,1	0,11	1,11	17,38	9,83	176,89	NA	NA	0	0	0	39,51	61	16,98	2,31	3,97	3,97	156,89	53,17	31,98	NA	0,35	0,54	1,54	39,51	35,22	117,05	6,6	NA	14,15	0	0	-11,8	-55,38	-8,06	0,22	2,02	2,02	248,69
538	0,02	0,04	5,64	0,01	0,07	0,07	118368,44	1103,55	29454,05	NA	0,56	1,28	2,28	0,2	56,08	0,23	0,66	NA	0	57,79	132,87	0,99	2,32	234,1	0,01	0,03	0,03	86352,33	213,35	29278,74	NA	0,57	1,35	2,35	1,18	57,4	1,94	0,56	18152,67	0	45,98	155,6	7,65	16,36	2146,3	0,11	0,15	0,15	102145,19
539	-5,93	280,9	-48,8	0,91	3,78	3,78	2477,83	604,15	210,48	0	0,29	-13,67	-47,38	-5,89	102,11	30,18	0,27	NA	0	0,28	-0,62	21,9	-303,15	62,26	0,8	0,8	0,8	1037,6	NA	981,26	NA	1,07	-14,84	-13,84	21,9	107,22	23,4	0,17	NA	0	0	0	2,05	-11,44	2	0,31	0,36	0,36	356,11
540	4,97	26,15	1,21	0,12	0,72	1,51	88,92	18,77	31,19	25,22	0,81	4,26	5,26	14	81	22,44	1,2	NA	22,72	2,21	26,86	1,36	7,43	0,32	0,07	0,42	1,21	87,05	15,53	44,2	35,45	0,82	4,46	5,46	7,01	81,68	18,4	1,14	35107	13,9	1,35	19,52	0,04	0,17	0,01	0,09	0,63	1,26	59,66
541	1,2	103,36	0,34	0,02	0,66	0,88	104,49	51,62	80,18	18,1	0,99	85	86,05	31,35	98,84	6,94	0,67	NA	0	8,65	77,44	0,5	35,47	0,33	0,01	0,81	0,94	238,19	149,37	185,71	24,42	0,99	69,31	70,31	11,77	98,58	9,93	0,83	NA	0	7,35	47,8	1,96	48,43	0,95	0,04	0,43	0,99	175,95
542	0,4	22,36	0,42	0,04	0,77	0,93	380,45	253,17	350,14	58,69	0,98	54,39	55,39	5,6	98,19	2,43	0,51	NA	0	5,43	59,51	-1,25	-4,54	-4,62	0,01	0,29	0,52	1350,79	269,56	667,45	228,98	0,73	2,64	3,64	3,52	72,53	1,04	0,44	3666,5	22,43	17,66	142,6	2,47	4,62	3,24	0,24	0,82	1,01	478,76
543	-1,64	-2,1	-0,27	0,05	3,87	3,87	60,8	49,82	9,38	NA	0,22	0,28	1,28	57,28	21,81	26,58	4,84	NA	6,1	9,84	80,68	1	3,78	0,19	0	1,27	1,27	68,84	63,03	46,62	0	0,73	2,76	3,76	43,05	73,4	9,11	3,94	NA	4,44	7,93	75,92	-0,29	-5,1	-0,07	0,3	0,95	1,03	90,82
544	18,47	48,64	4,58	0,21	0,92	1,47	90,29	38,69	55,06	30,82	0,62	1,63	2,63	46,14	62,03	42,02	4,16	NA	0	6,86	47,54	12,58	24,33	3,45	0,17	1	1,73	100	38,44	46,44	34,44	0,48	0,93	1,93	42,95	48,28	36,02	2,9	19900,43	0	8,32	53,3	10,43	16,45	2,6	0,09	1,13	2,26	90,57
545	0,62	16,17	0,46	0,01	0,25	0,56	267,37	62,3	137,78	77,33	0,96	24,84	25,9	12,19	96,14	6,62	0,09	NA	42,74	8,49	53,36	0,01	0,39	0,01	0,22	0,57	0,86	198,89	52,3	121,12	43,39	0,78	26,27	33,55	8,58	97,02	6,63	0,13	24388,89	14,88	4,67	56,78	-0,05	-1,29	-0,02	0,01	0,31	0,64	162,13
546	-5,25	-9,79	-7,27	1,08	1,08	2,13	257,68	0	231,59	245,16	0,46	0,87	1,87	1,47	46,44	-11,3	NA	NA	0	9,3	320,79	-284,29	3095,39	-84,59	0,13	0,42	0,91	108,61	NA	116,96	58,08	1,09	-11,89	-10,89	-262,78	109,18	-260,38	NA	NA	0	6,4	-8,52	99,36	102,7	78,8	28,59	30,7	30,7	288,66
547	50,31	60,82	29,75	4,58	4,58	5,79	215,27	0	36,8	45,02	0,17	0,21	1,21	78,23	17,28	291,09	NA	NA	0	16,51	31,01	35,35	43,24	12,08	4,95	4,95	5,48	124,76	NA	22,45	12,13	0,18	0,22	1,22	60,97	18,24	193,81	NA	NA	0	8,76	36,99	18,27	28,34	3,66	1,57	1,58	2,81	72,92
548	-76,92	130,26	-1450,92	0,12	0,17	0,63	6865,77	572,92	10789,48	5031,34	1,59	-2,69	-1,69	-55,34	159,05	-48,36	NA	NA	0	407	-45,01	-18,56	45,27	-13,76	0,01	0,34	0,71	270,71	123,57	376,3	142,14	1,41	-3,44	-2,44	-14,21	140,99	-13,16	NA	NA	0	3,22	-33,42	-16,94	32,94	-70,52	0,1	0,52	0,93	1514,91
549	12,76	-23,63	3,62	0,11	0,32	0,37	103,17	30,19	143,77	7,27	1,54	-2,85	-1,85	23,13	154,01	30,13	-0,87	30806,25	0	2,94	17,04	7,31	224,88	2,01	0,02	0,33	0,46	100,5	25,55	82,12	11,41	0,97	29,77	30,77	23,67	96,75	31,11	0,28	15428,5	0	4,5	34,9	9,68	76,32	3,17	0,09	0,38	0,63	119,25
550	8,55	8,67	52,04	43,59	69,91	69,91	2216,49	825,29	31,35	NA	0,01	0,01	1,01	8,55	1,43	597,53	NA	NA	0	0	0	-94,28	171,76	-884,25	0,04	0,07	0,07	3423,17	166,54	5229,65	NA	1,55	-2,82	-1,82	-78,35	154,89	-47,79	-0,61	NA	0	149,44	-26,5	-32,21	38,97	-25,49	0,06	0,16	0,16	288,13
551	1,13	13,4	2,84	0,4	0,47	0,78	911,53	62,68	825,34	254,54	0,92	10,83	11,83	12,44	91,55	1,24	0,29	NA	0	28,32	32,44	1,29	1,29	3,88	NA	NA	NA	1093,7	37,53	NA	396,71	NA	NA	1	11,07	0	NA	4,88	NA	0	29,3	75,46	0,97	9,88	1,52	0	0,4	0,99	567,78
552	2,42	5,01	4,16	0,03	1,12	1,13	625,75	101,64	93,73	1,44	0,52	1,07	2,07	13,53	51,72	14,24	1,02	NA	25,44	19,11	54,71	0,08	0,16	0,11	0,01	0,51	0,52	531,54	49,02	98,77	1,01	0,5	1	2	15,9	50,01	2,28	0,9	15133,31	22,86	23,04	87,41	0,16	0,3	0,23	0,02	0,43	0,45	504,86
553	5,32	26,3	3,61	0,05	1,18	1,24	246,7	90,11	79,17	4,51	0,8	3,94	4,94	21,2	79,76	23,09	0,94	NA	0,06	10,76	42,23	0,43	2,47	0,4	0,06	1,03	1,16	338,07	73,34	75,47	9,96	0,48	2,76	5,72	13,69	82,53	37,17	0,52	34042,6	0,08	12,28	39,73	3,16	22,01	2,43	0,36	0,87	1,07	279,08
554	13,29	15,53	9,63	4,88	9,95	9,97	263,62	111,56	22,01	0,57	0,14	0,17	1,17	89,28	14,43	140,47	6,21	12838,33	0	55,03	72,78	-29,86	-38,02	NA	4,1	6,33	6,33	NA	NA	NA	NA	0,21	0,27	1,27	83,75	21,46	-100,87	10,15	11564	0	NA	106,62	4,25	5,31	NA	5,42	7,76	7,76	NA
555	0,99	NA	0,32	0,02	0,54	0,75	118,29	57,59	115,74	24,69	1	NA	NA	32,51	100	5,38	0	NA	0	10,24	87,65	4,29	75,38	2,18	0,03	0,65	0,86	185,35	102,61	168,47	36,08	0,94	16,58	17,58	22,07	94,31	6,31	0,31	17035,71	0	9,03	71,21	2,26	68,78	0,94	0,18	0,68	0,84	151,85
556	-1,19	-1,2	NA	NA	NA	NA	NA	NA	NA	NA	0,01	0,01	1,01	-1,19	0,54	-220	NA	NA	0	NA	0	16,6	17,21	77,76	32,83	32,83	32,83	1709,86	NA	51,37	NA	0,04	0,04	1,04	16,6	3,57	465,45	NA	NA	0	0	0	37,69	44,83	43,42	6,33	6,67	6,67	419,41
557	19,46	645,63	6,41	0,25	0,65	0,99	119,86	44,75	113,51	39,48	0,97	32,17	33,17	43,23	96,99	21,48	0,6	NA	0	7,83	52,38	11,02	80,18	3,85	0,25	0,76	1,13	127,71	54,54	107,39	39,66	0,86	6,27	7,28	31,83	86,26	14,31	3,48	23922,25	0	7,28	56,97	7,35	65,85	1,73	0,13	0,63	1,11	85,88
558	10,5	11,88	12,03	2,39	5,08	8,33	417,17	127,94	47,51	156,74	0,12	0,13	1,13	12,36	11,6	115,17	24,66	NA	0	2,13	10,08	7,69	9,25	11,08	1,27	2,89	4,47	525,73	140,58	84,9	139,59	0,17	0,2	1,2	9,4	16,82	61,25	3,39	60720	0,41	2,46	10,27	6,09	7,84	10,89	2,59	5,74	11,24	651,1
559	-9,58	-11,33	-5,82	6,49	6,49	6,49	221,04	NA	33,7	NA	0,15	0,18	1,18	-9,58	15,42	-62,16	NA	NA	0	0	0	7,61	7,61	2,58	NA	NA	NA	123,56	0	0	0	0	0	1	7,61	0	NA	NA	NA	0	0	0	25,35	25,35	12,45	NA	NA	NA	178,78
560	9,73	27,64	4,77	0,05	0,89	0,89	178,45	96,5	114,15	NA	0,65	1,84	2,84	9,73	64,81	38,21	0,84	NA	0	0	0	-3,44	-17,09	-3,51	0,01	1,08	1,08	373,02	312,59	293,88	NA	0,8	3,97	4,97	-3,44	79,88	13,43	1,46	NA	0	0	0	-2,72	-20,4	-4,01	0,33	1,11	1,11	537,14
561	-0,45	-0,47	NA	30,94	30,94	30,94	NA	NA	NA	NA	0,03	0,03	1,03	-0,45	3,23	-14,04	NA	NA	0	NA	NA	8,95	9,36	53,49	22,96	22,96	22,96	2180,86	NA	93,69	NA	0,04	0,05	1,05	8,95	4,36	205,54	NA	NA	0	0	0	14,14	14,77	54,33	23,66	23,66	23,66	1398,26
562	31,85	-158,16	8,12	0,01	0,47	0,78	92,74	50,9	110,12	34,46	1,2	-5,97	-4,97	53,81	120,14	29,24	-3,06	NA	0	5,59	35,77	28,29	325,51	4,27	0,02	0,75	1,07	55,14	33,65	49,04	15,84	0,91	10,51	11,51	48,91	91,31	34,47	2,73	NA	0	3,12	36,46	3,38	48,28	1,22	0,07	0,9	1,08	131,36
563	-0,82	-54,56	-3,66	0,03	0,14	0,14	1099,69	165,15	1576,31	0	0,98	65,34	66,44	5,48	98,49	3,3	0,02	NA	0	28,04	57,24	-0,62	-55,68	-1,64	0,03	0,11	0,11	964,27	73,15	940,14	0	0,99	88,49	89,49	6,97	98,88	10,16	0,01	NA	0	20,04	36,22	5,38	84,2	7,35	0,07	0,31	0,31	497,54
564	2,1	3,33	2,35	0,17	1,1	4,19	408,15	41,87	30,04	152,06	0,37	0,59	1,59	19,75	37,06	14,94	1,76	NA	23,92	19,79	66,88	-1,71	-2,67	-2	0,38	0,6	3,09	425,78	16,55	52,67	184,41	0,36	0,56	1,56	13,47	35,94	9,92	1,78	23102	20,48	17,71	55,2	3,1	4,17	3,24	0,81	0,85	4,31	380,44
565	24	89,85	7,76	0,32	0,96	1,16	117,77	54,46	85,25	17,13	0,73	2,74	3,74	37,27	73,29	33,33	1,74	NA	0	4,3	31,02	8,03	18,25	3,22	0,21	0,72	1,05	146,57	41,78	80,82	26,88	0,56	1,27	2,27	22,99	56,02	22,38	1,07	NA	0	6,01	55,42	5,39	12,68	2,44	0,48	0,91	1,19	164,72
566	1,36	32,33	0,47	0,25	0,75	1,21	124,88	34,59	64,15	32,9	0,96	22,79	23,79	19,64	95,8	9,09	1,39	NA	7,99	6,27	58,75	1,45	33,15	0,5	0,08	0,73	1,19	126,67	48,21	69,21	34,02	0,96	21,88	22,88	21,33	95,63	9,64	1,37	11948,4	3,52	6,9	62,37	1,29	23,33	0,56	0,17	0,8	1,19	157,02
567	14,43	22,26	6,66	0,74	2,4	3,25	168,06	39,19	12,96	20,23	0,35	0,54	1,54	26,41	35,15	50,25	1,58	NA	25,69	5,53	35,4	5,48	8,26	3,61	1,24	2,61	3,21	240,26	48,74	23,15	21,42	0,34	0,51	1,51	18,41	33,71	22,86	1,63	28851,11	22,56	8,51	54,96	3,95	6,07	2,73	1,31	2,32	2,77	251,42
568	7,48	10,34	31,26	2,73	2,94	2,95	1522,34	88,08	417,2	4,89	0,28	0,38	1,38	15,79	27,74	86,55	3,99	NA	0	34,77	-16,33	1,49	2,28	7,22	3,25	3,47	3,48	1767,23	84,05	386,29	5,02	0,35	0,53	1,53	9,18	34,5	47,11	3,42	NA	12,31	37,22	-144,47	1,85	2,66	7,17	1,73	2,55	2,57	1406,6
569	30,76	119,57	7,52	0,94	1,03	1,39	89,03	5,83	63,1	23,01	0,72	2,81	3,89	171,96	74,28	42,58	NA	5618	0	34,54	81,23	60,69	81,22	22,29	2,71	3,53	4,47	134,06	24,23	29,55	28,15	0,23	0,31	1,34	120,69	25,29	262,74	NA	NA	0	22,04	44,62	33,82	36,24	15,79	31,36	32,77	39,38	169,98
570	-1,49	-6,04	-0,65	0,54	1,58	1,6	157,45	49,1	47,42	1,39	0,74	2,99	4,05	27,34	75,28	29,73	1,41	NA	0	12,47	36,81	-4,34	-19,34	-1,64	0,55	1,39	1,4	137,88	57,68	69,95	0,65	0,74	3,29	4,46	29,79	77,57	27,79	1,73	16716,75	0	12,89	39,02	2,52	14,97	1,29	0,53	1,75	1,75	186,45
571	4,17	7,66	1,24	0,33	0,68	1,27	108,45	12,05	33,88	20,43	0,45	0,83	1,83	44,67	45,5	20,02	1,07	NA	2,7	12,07	80,44	5,12	9,42	1,66	0,25	0,71	1,21	118,52	18,72	40,59	20,44	0,46	0,84	1,84	43,73	45,68	20,87	1,05	14021,06	0	12,54	77,97	4,61	9,16	1,64	0,35	0,81	1,33	129,73
572	9,26	14,47	5,21	0,23	0,29	2,76	204,85	3,77	72,95	183,04	0,36	0,56	1,56	9,26	36,01	25,73	NA	NA	0	0	0	16,93	31,14	6,13	0,04	0,08	2,18	132,22	2,3	59,5	126,55	0,46	0,84	1,84	16,93	45,63	37,11	NA	NA	0	0	0	22,86	33,7	1,89	1,03	1,07	3,1	30,05
573	0	-0,01	-0,09	NA	NA	NA	6740,55	864,84	0	0	0,05	0,05	1,05	0	5,02	107,52	1,15	NA	0	0	0	-2,22	-2,4	-41,15	NA	NA	NA	6758,9	1224,84	0	0	0,07	0,08	1,08	-2,22	7,24	43,91	1,23	NA	0	0	0	-0,24	-0,26	-4,53	NA	NA	NA	6740,38
574	0,85	-111,45	0,31	0,22	0,84	1,3	130,33	58,88	95,1	43,74	1,01	-131,72	-130,72	0,85	100,76	2,92	2,69	NA	0	0	0	0,42	-65,43	0,11	0,24	1,21	1,41	96,59	63,23	65,32	13,62	1,01	-156,05	-155,05	0,42	100,64	3,31	5,53	NA	0	0	0	1,88	134,88	0,51	0,12	1,16	1,28	99,06
575	8,5	21,43	5	0,14	0,48	1,1	214,2	40,39	60,33	76,13	0,6	1,52	2,52	29,46	60,34	20,84	1,07	NA	28,45	12,33	57,82	6,15	13,07	3,51	0,07	0,36	1,21	208,15	30,5	57,82	90,78	0,53	1,13	2,13	30,69	52,95	19,05	1,25	16832,88	23,1	14	67,05	1,93	3,66	1,1	0,01	0,55	1,43	206,94
576	3,57	10,24	3,84	0,13	0,42	1,45	391,66	72,17	247,65	259,38	0,65	1,87	2,87	13,08	65,12	6,61	10,98	NA	0,02	10,23	60,25	-21,84	156,62	-22,84	0,05	0,17	0,77	381,75	51,69	396,24	259,24	1,14	-8,17	-7,17	-7,76	113,95	-17,86	-1,14	-4149	8,71	14,72	-237,19	4,28	188,36	5,46	0,15	0,26	0,93	464,38
577	-13,79	478,97	-12	0,26	0,53	0,95	316,85	83,83	321,31	137,35	1,03	-35,73	-34,73	-10,02	102,88	-10,06	-1,04	NA	0	3,28	-34,63	8,66	121,03	4,94	0,08	0,25	0,51	208,24	32,97	190,53	50,8	0,93	12,98	13,98	10,63	92,85	10,96	0,14	12838,4	0	1,12	14,27	3,04	37,82	3,68	0,43	0,69	1	440,48
578	6,81	-87,39	1,88	0,16	0,56	0,92	100,57	42,27	105,64	38,64	1,08	-13,83	-12,83	45,19	107,79	6,96	-4,01	NA	0	10,6	86,01	5,02	-122,29	1,45	0,26	0,6	0,96	105,63	35,36	93,33	39,25	1,04	-25,35	-24,35	46,59	104,11	5,51	-1,88	15155,8	12,8	12,03	89,36	1,01	-30,03	0,33	0,28	0,72	0,98	116,86
579	1,38	3,46	0,69	0,2	0,42	1,65	181,57	24,55	108,06	134	0,6	1,51	2,51	21,86	60,18	4,67	57,02	NA	0	10,22	79,79	0,29	0,64	0,19	0,19	0,61	1,76	238,12	53,77	128,78	151,03	0,55	1,21	2,21	19,67	54,84	1,85	14,3	5365,5	0	12,65	130,59	0,16	0,34	0,11	0,1	0,24	1,58	244,09
580	0,11	0,43	0,09	0,06	0,33	1,22	305,88	59,97	219,03	195,76	0,75	2,99	3,99	12,44	74,94	5,18	2,49	13203,72	0	10,36	61,71	-1,59	-6,43	-1,17	0,14	0,37	1,16	268,65	43,56	193,14	155,62	0,75	3,04	4,04	11,71	75,28	4,97	1,91	11220,77	0	9,79	71,74	-0,63	-2,65	-0,47	0,09	0,28	1,18	269,68
581	-0,53	-0,88	-0,47	0,02	0,69	1,18	324,38	82,46	19,29	59,99	0,4	0,66	1,66	27,11	39,71	17,2	1,14	NA	32,01	24,63	73,63	-11,71	-20,55	-13,41	0,02	0,86	1,33	417,93	116,6	30,22	67,08	0,43	0,76	1,75	12,13	43,02	-10,58	1,08	NA	26,64	27,29	103,98	-10,45	-17,08	-15,4	0,04	1,46	2,01	536,59
582	3,84	52,04	1,26	0,02	0,53	0,65	119,41	55,37	86,47	13,13	0,93	12,56	13,56	23,54	92,62	18,51	0,19	NA	18,19	6,46	50,12	0,69	8,04	0,25	0,07	0,62	0,77	131,94	64,72	91,32	17,71	0,91	10,65	11,65	18,84	91,42	16,63	0,29	15898,75	19,68	6,56	50,46	-9,52	161,25	-3,14	0,01	0,66	0,79	120,15
583	2,55	11,44	3,55	0,36	1,29	1,29	506,02	360	388,78	NA	0,78	3,48	4,48	2,55	77,68	3,29	NA	NA	0	0	0	10,88	27,38	3,26	0,64	0,8	0,8	109,27	21,76	134,08	NA	0,6	1,52	2,52	10,88	60,26	18,06	NA	NA	0	0	0	11,05	33,88	56,91	1,06	1,35	1,35	1874,55
584	4,92	61,84	0,61	0,41	0,86	1,04	45,37	9,97	14,5	4,08	0,92	11,56	12,56	191,61	92,04	27,43	0,98	NA	23,9	23,27	87,31	3,07	68,68	0,54	0,45	0,68	0,96	64,7	8,61	23,67	10,39	0,96	21,34	22,34	150,17	95,52	17,3	0,93	9030,07	27,74	26,07	91,27	4,54	51,8	0,87	0,61	0,85	1	69,46
585	10,89	39,7	9,18	0,1	1,22	1,22	306,87	245,46	195,86	0,2	0,73	2,65	3,65	16,04	72,57	19,79	2,58	NA	7,79	4,35	20,91	26,65	55,66	15,63	0,25	1,81	1,82	214,11	170,09	100,59	0,11	0,52	1,09	2,09	36,57	52,12	57,19	7,75	45587,25	3,77	5,82	20,34	3,1	5,02	2,27	1,06	2,25	2,35	266,74
586	13,37	76,11	4,11	0,48	0,81	1,22	111,77	30,05	90,04	37,29	0,82	4,69	5,69	48,29	82,43	16,37	NA	NA	0	10,72	63,59	10,53	70,89	3,25	0,42	0,81	1,19	112,52	35,8	92,93	36,08	0,85	5,71	6,73	46,88	85,14	12,41	NA	14472,5	0	11,21	70,68	9,05	67,44	2,99	0,55	0,76	1,17	120,4
587	-9,45	-143,3	-31,05	0,03	0,18	0,39	1195,72	79,87	518,65	111,74	0,93	14,16	15,16	-2,89	93,4	-10,12	0,49	NA	0	21,54	-1479,68	0,29	1,95	1,11	0,08	0,38	0,65	1416,71	106,21	361,03	101,67	0,85	5,82	6,82	6,71	85,33	0,33	0,54	NA	0	24,94	91,2	-0,62	-5,31	-2,21	0,11	0,34	0,6	1298,96
588	4,59	11,64	274,64	1,45	1,66	1,66	21797,56	429,05	1028,98	0	0,61	1,54	2,54	4,59	60,62	14,99	1,07	NA	55,15	0	0	5,1	11,12	259,66	1,79	2,44	2,44	18572,15	627,62	64,42	NA	0,54	1,18	2,18	5,1	54,1	18,55	1,08	NA	52,99	0	0	4,21	8,44	283,72	1,88	2,39	2,39	24555,14
589	4,58	7,7	2,61	0,08	0,25	1,22	207,14	13,25	48,5	81,4	0,41	0,68	1,68	18,1	40,51	14,62	1,18	NA	16,61	7,69	58,5	0,45	0,74	0,27	0,06	0,21	1,23	222,17	12,66	51,53	88,63	0,39	0,65	1,65	17,02	39,27	3,65	1,18	14658	15,28	10,09	81,87	0,63	0,91	0,38	0,02	0,17	1,39	215,88
590	27,75	86,34	7,43	0,13	0,96	1,41	97,5	0,83	64,23	28,89	0,68	2,11	3,11	47,69	67,86	45,04	5,27	NA	0	5,34	39,13	27,75	120,61	7,43	0,18	0,78	1,17	97,77	1,07	72,85	28,44	0,77	3,33	4,35	47,69	76,99	39,84	2,09	17265,14	0	5,34	39,13	22,64	88,56	6,53	0,21	0,88	1,26	105,01
591	5,79	7,97	3,7	1,91	3,5	3,8	232,91	96,26	60,69	18,27	0,27	0,38	1,38	65,12	27,35	21,16	NA	NA	0	37,96	88,66	45,7	54,45	50,88	0,1	5,2	6,48	406,32	315,63	61,82	80,12	0,16	0,19	1,19	75,49	16,07	284,46	NA	NA	0	33,16	39,37	-7,05	-6,71	-22,88	-9,78	-12,84	-16,55	1181,95
592	13,96	93,55	4,16	0,31	0,89	1,07	108,6	52,71	90,63	16,64	0,85	5,7	6,7	30,34	85,08	20,11	1,65	32812,5	0	4,89	47,39	10,14	42,83	3,31	0,49	1,1	1,25	119,12	53,34	88,51	13,96	0,76	3,22	4,23	23,41	76,33	16,95	4,35	29302	0	4,33	47,42	7,2	23,88	2,32	0,49	1,15	1,36	117,23
593	5,69	6,83	1,95	1,4	2,44	8,98	71,8	14,28	13,71	90,92	0,17	0,2	1,2	5,69	16,68	34,11	NA	NA	0	0	0	5,52	8,72	3,22	6,42	8,22	26,31	212,92	14,39	7,98	146,38	0,37	0,58	1,58	5,52	36,78	15	NA	NA	0	0	0	6,14	6,64	1,73	52,94	53,06	54,46	102,6
594	20,67	63,2	19,98	0,25	1,31	1,32	351,78	203,42	190,51	0,05	0,67	2,05	3,06	49,41	67,29	39,1	1,63	NA	12,23	27,77	47,41	31,76	80,65	23,94	1,07	1,51	1,51	275,05	68,91	157,79	NA	0,61	1,54	2,54	46,09	60,61	61,6	3,51	29348,5	2,36	10,8	23,39	48,61	92,73	37,12	0,81	2,04	2,04	277,96
595	7	77,79	2,24	0,07	0,84	1,11	116,44	80,13	103,42	27,93	0,91	10,1	11,11	30,13	91	7,85	24,75	15138,67	0	7,4	88,77	0,09	4,48	0,03	0,04	0,72	1,03	125,81	81,69	119,85	38,24	0,98	48,36	49,39	23,28	97,98	0,22	10,93	14430,83	0	7,99	96,56	1,56	45,55	0,54	0,11	0,73	1,04	125,03
596	0	0	NA	NA	NA	NA	NA	NA	NA	NA	0	0	1	0	0	NA	NA	NA	0	NA	NA	NA	NA	NA	NA	NA	NA	NA	NA	NA	NA	NA	NA	NA	NA	NA	NA	NA	NA	NA	NA	NA	-2,42	-2,42	NA	NA	NA	NA	NA
597	0,23	1,27	0,18	0,02	0,03	1,22	277,31	1,68	189,25	265,84	0,82	4,54	5,54	17,82	81,94	2,35	12,36	NA	11,55	13,4	77,27	0,31	1,82	0,25	0,01	0,02	1,21	291,44	1,37	194,9	285,07	0,83	4,89	5,89	15,57	83,02	2,01	156,07	6269,33	14,64	12,19	75,13	0,06	0,41	0,07	0,01	0,01	1,19	395,12
598	25,13	65,82	33,05	0,33	0,54	1,63	478,77	58,7	290,31	321,15	0,61	1,61	2,62	33,72	61,82	40,99	NA	NA	0	11,3	21,57	-5,06	-32,09	-5,94	0,36	0,67	1,19	428,27	108,86	355,74	186,69	0,84	5,34	6,34	-3,68	84,22	-6,01	NA	NA	0	1,63	-32,2	2,94	19,83	5,46	0,22	0,5	0,81	676,88
599	1,73	-2,95	0,84	0,23	0,24	0,44	177,41	2,78	268,9	53,37	1,55	-2,65	-1,71	40,36	158,61	9,09	-1,91	NA	0	18,83	68,54	8,29	-18,71	4,02	0,24	0,33	0,49	177,1	14,05	236,39	39,31	1,37	-3,09	-2,26	46,79	144,32	10,7	-1,42	19015,04	0	18,68	74,13	24,5	-339,07	13,3	0,22	0,49	0,71	197,59
600	16,62	19,87	7,28	1,08	1,46	9,11	159,42	5,72	14,96	116,03	0,16	0,2	1,2	32,14	16,36	106,24	6,94	18390,4	0	6,8	45,42	10,16	11,94	5,17	2,22	2,36	8,87	185,79	2,62	18,62	122,74	0,15	0,18	1,18	26,26	14,96	97,51	9,39	NA	0	8,2	45,46	9,25	10,12	3,73	1,96	2,25	17,06	146,6
601	-1,97	-2,5	-3,58	0,72	1,58	1,58	662,51	118,86	137,48	0,08	0,21	0,27	1,27	20,85	21,38	-9,21	1,18	NA	0	41,53	97,31	4	5,1	8,41	0,87	1,72	1,72	766,66	136,92	161,69	0,09	0,21	0,27	1,27	22,77	21,48	18,64	1,24	8744	0	39,41	162,98	-1,39	-1,98	-2,07	0,2	0,82	0,88	540,51
602	-122,22	-122,22	-13,75	NA	NA	NA	40,95	NA	NA	NA	NA	NA	1	-122,22	0	NA	NA	NA	0	0	0	-0,04	-0,04	-0,03	NA	NA	NA	205,22	NA	NA	NA	NA	NA	1	-0,04	0	NA	NA	NA	0	0	0	10,92	11,28	71,14	30,82	30,82	30,82	2372,34
603	13,24	23,77	26,49	0,15	0,27	0,38	728,11	33,47	286,31	33,34	0,44	0,79	1,79	26,52	44,29	40,42	0,71	NA	0	26,55	62,01	6,79	10,59	13,56	0,25	0,43	0,54	728,82	39,55	223,86	26,69	0,36	0,56	1,56	17,22	35,92	32,69	0,83	27710,33	0	20,82	46,29	3,03	4,24	6,16	0,45	0,56	0,74	741,05
604	14,18	-128,76	4,82	0,07	0,36	0,59	123,84	31,13	106,04	24,68	1,11	-10,08	-9,08	32,35	111,01	24,28	0,26	18275	0	6,18	25,01	29,23	131,07	13,16	0,25	0,74	1,14	164,35	48,99	98,94	40,11	0,78	3,48	4,48	45,74	77,7	52,06	1,28	29069,17	0	7,43	22,7	19,04	45,78	7,33	0,45	1,21	1,66	140,14
605	8,19	28,31	2,76	0,14	0,54	1,26	122,58	33,56	84,45	61,82	0,71	2,46	3,46	25,57	71,06	17,13	2,43	NA	0	5,85	53,44	0,05	0,12	0,02	0,09	0,52	1,48	119,88	30,88	71,15	68,96	0,62	1,63	2,63	22,72	62	8,62	3,59	8884,5	0	7,45	76,76	-0,09	-0,2	-0,03	0,3	0,63	1,71	112,34
606	-23,69	-181,29	-19,89	1,23	1,37	1,68	305,69	24,43	171,45	53,94	0,87	6,65	7,65	-8,28	86,94	-27,24	6,59	NA	17,88	12,93	-268,34	-75,03	-106,96	-70,09	2,87	3,38	4,64	340,99	32,85	65	83,01	0,3	0,43	1,43	-55,56	29,85	-251,3	7,81	NA	10,09	18,19	-36,64	0,91	0,98	1,31	3,12	3,99	7,74	525,27
607	-19,52	-2094,12	-2,18	0,01	0,01	0,93	40,69	0	39,29	36,71	0,99	106,26	107,26	60,13	99,07	-15,91	0,3	3155,67	0	8,9	122,74	-4,06	131,92	-0,33	0,17	0,17	0,97	30,05	0,11	30,03	24,4	1,03	-33,49	-32,49	66,78	103,08	-3,94	NA	3644,67	0	5,83	89,67	7,48	183,53	0,56	0,23	0,24	1,07	27,05
608	-26,58	-33,8	-9,59	0,34	1,57	2,02	131,41	10,29	29,73	13,81	0,21	0,27	1,27	-5,62	21,36	-124,42	1,4	-1763	0	7,56	-430,99	-36,06	-44,47	-12,86	0,07	1,56	2,83	130,17	10,03	20,63	26,6	0,19	0,23	1,23	-18,3	18,91	-190,67	1,46	-5826,67	0	6,33	-106,68	-7,57	-9,41	-2,63	0,76	2,1	2,98	126,54
609	37,74	41,9	41,81	9,56	10,12	10,12	403,22	21,9	39,33	NA	0,1	0,11	1,11	37,74	9,94	382,62	NA	NA	0	0	0	15,03	16,09	23,27	13,56	15,18	15,18	564,94	59,48	36,68	NA	0,07	0,07	1,07	23,9	6,58	228,36	NA	NA	0	13,72	31,5	-2,7	-5,48	-5,96	0,6	0,94	0,94	802,85
610	0,9	12,27	0,47	0,27	0,7	1,12	189,26	58,54	136,91	57,64	0,93	12,69	13,69	98,67	92,69	0,97	1,48	NA	19,29	50,84	99,46	1,85	19,88	1,02	0,22	0,41	0,9	200,96	33,89	148,83	88,55	0,91	9,75	10,75	62,81	90,69	2,04	0,52	NA	15,34	33,56	94,75	-64,11	-411,08	-23,1	0	0,98	0,98	131,19
611	2,04	11,67	0,66	0,44	0,48	0,99	116,85	4,29	95,27	49,38	0,83	4,71	5,71	18,61	82,5	13,2	0,99	NA	0	5,32	54,54	2,76	4,18	1,24	0,17	0,19	2,97	164,28	1,28	54,45	153,15	0,34	0,51	1,51	28,8	33,95	8,13	NA	NA	0	11,72	157,42	-2833,33	371,06	-36720	0,11	0,12	0,12	4717,44
612	-0,01	-3,17	-0,05	0,07	0,12	0,12	1473,16	76,41	1440,59	NA	1	270,42	271,42	-0,01	99,63	5,85	0	NA	0	0	0	0,25	52,44	1,85	0	0,02	0,02	2644,45	37,85	2593,33	NA	0,99	204,74	205,92	0,25	99,51	2,86	0	NA	0	0	0	0,19	34,85	0,13	0,02	0,08	0,49	237,96
613	-31,82	-73,03	-15,94	0,7	1,25	1,25	182,37	56,18	101,78	NA	0,56	1,3	2,3	146,57	56,43	-56,39	NA	2631,8	0	89,38	119,38	32,02	43,47	7,44	0,99	2,17	2,17	84,84	25,92	22,04	NA	0,26	0,36	1,36	242,16	26,34	121,55	NA	4688,8	0	48,85	82,59	22,85	27,95	6,99	1,1	3,91	3,91	111,39
614	48,36	67,96	3,88	3,06	4,01	4,11	29,23	6,56	6,91	0,67	0,29	0,41	1,41	48,36	28,84	167,7	NA	NA	0	0	0	33,66	41,45	3,88	5,04	6,49	6,49	42,1	9,27	6,37	NA	0,19	0,23	1,23	33,66	18,79	179,16	NA	NA	0	0	0	3,32	34,51	1,54	0,15	0,84	0,84	168,85
615	16,24	30,55	5,12	0,1	1,66	2,06	114,7	78,2	50,28	20,4	0,46	0,86	1,88	52,6	46,84	40,66	6,39	10034,71	0	11,46	118,25	6,82	10,74	2,05	0,39	1,11	1,62	109,41	27,15	37,64	19,33	0,36	0,57	1,57	47,96	36,48	19,17	1,48	14876,43	0	12,33	84,62	6,03	9,42	1,8	0,53	1,27	1,78	108,89
616	16,59	43,24	2,89	0,16	1,27	1,61	63,35	36,02	32,54	11,22	0,62	1,61	2,61	56,25	61,64	32,49	2,82	NA	7,75	6,9	61,99	-32,86	172,03	-4,15	0,17	0,54	0,77	46,09	19,45	53,11	12,54	1,19	-6,24	-5,24	25,57	119,1	-23,39	-1,88	7199	0	7,38	200,47	36,97	182,66	5,53	0,2	1,09	1,25	54,42
617	2,58	4,27	3,17	0,15	0,4	0,48	447,18	33,63	135,2	11,58	0,4	0,65	1,65	8,67	39,55	18,06	0,81	NA	8,74	7,47	40,85	4,37	10,89	6,69	0,13	0,38	0,45	558,6	41,41	166,4	12,2	0,6	1,49	2,49	7,56	59,82	14,99	0,81	56234,33	29,47	4,88	21,68	7,75	16,51	11,4	0,15	0,37	0,45	535,05
618	-0,17	-15,04	-0,08	0,24	0,27	0,41	172,84	5,01	169,01	22,65	0,99	87,7	88,7	1,64	98,87	5,76	0,02	6558,33	0	0,86	22,21	2,77	77,43	0,57	0,41	0,55	0,62	74,83	9,7	62,68	4,91	0,96	26,96	27,96	6,33	96,42	7,41	0,09	NA	11,45	0,73	26,1	0,35	5,55	0,05	0,03	0,31	0,4	48,74
619	1,43	-8,95	0,43	0,08	0,52	0,88	109,17	46,41	106,16	38,49	1,16	-7,24	-6,24	17,31	116,02	2,97	-1,26	NA	0	4,76	76,45	1,95	-10,45	0,54	0,03	0,43	0,72	100,12	46,25	116,34	33,94	1,19	-6,35	-5,35	21,59	118,7	3,78	-1,35	30136,5	0	5,39	78,38	6,17	-46,64	1,37	0,07	0,51	0,79	80,67
620	3,86	67,47	1,13	0,32	0,92	1,11	106,34	52,65	87,47	16,79	0,94	16,48	17,48	30,37	94,28	5,39	2,13	26317,4	0	7,74	79,05	7,34	74,94	1,65	0,08	0,89	1,14	82,1	52,12	64,21	16,57	0,9	9,21	10,21	37,28	90,21	9,38	2,05	20445,17	0	6,74	72,64	11,63	82,99	2,48	0,05	0,98	1,23	77,56
621	-0,91	-4,34	-1,6	0,15	0,22	0,57	640,86	35,43	499,67	175,11	0,79	3,79	4,79	3,5	79,13	5,22	0,38	NA	0	7,76	46,22	1,27	7,61	2,42	0,01	0,06	0,25	696,23	23,24	569,98	110,55	0,83	4,99	5,99	3,85	83,31	6,04	0,21	NA	0,11	4,93	28,93	3,86	17,76	6,98	0,02	0,06	0,26	658,42
622	7,58	30,28	3,08	0,21	1,12	1,29	148,01	84,06	91,91	15,42	0,75	3	4	44,44	74,98	22,66	1,98	NA	0	14,99	61,69	6,69	21,59	2,63	0,52	1,31	1,41	143,48	71,54	90,66	9,57	0,69	2,23	3,23	56,4	69,04	22,91	3,66	21593,5	0	19,54	71,16	7,84	14,46	2,34	1,19	2,16	2,39	108,58
623	8,12	51,06	1,8	0,12	0,7	1,04	80,82	39,01	64,28	21,93	0,84	5,29	6,29	63,07	84,1	14,16	1,09	NA	0	12,2	77,28	4,82	35,43	1,09	0,18	0,62	1,04	82,31	28,71	65,08	27,69	0,86	6,35	7,35	65,22	86,39	8,82	1,09	NA	0	13,62	83,6	1,29	20,62	0,27	0,13	0,59	0,95	77,46
624	-39,98	58,41	-15,01	0,2	0,59	0,59	136,63	89,43	227,63	NA	1,68	-2,46	-1,46	23,9	168,45	-23,74	NA	NA	0	23,98	228,67	18,33	-4404,55	9,89	0,55	1	1	196,86	87,43	194,97	NA	1	-241,25	-240,25	47,71	100,42	18,26	NA	6211,33	0	15,85	58,33	11,53	102,08	12,09	0,66	1,16	1,16	381,65
625	22,85	74,7	10,15	0,11	0,21	1,31	161,58	10,93	110,46	123,52	0,69	2,27	3,27	37,05	69,4	35,7	4,19	NA	0	6,3	29,88	9,21	60,1	5,4	0,09	0,19	1,02	214,15	15,84	162,86	137,07	0,85	5,52	6,52	20,37	84,67	15,92	1,17	14133,6	0	6,54	39,54	3,17	16,97	1,96	0,08	0,16	1,11	225,45
626	25,78	68,04	14,45	0,24	0,43	0,47	204,07	23,64	21,31	5,31	0,62	1,64	2,64	77,72	62,11	102,22	0,54	24669,33	51,52	29,12	42,32	27,8	62,4	10,56	0,1	0,63	0,69	138,64	40,2	13,39	4,89	0,55	1,24	2,24	107,46	55,45	118,6	0,76	24552,67	45,65	30,26	47,14	15,87	49,51	9,42	0,12	0,34	0,35	216,03
627	5,25	24,18	3,08	0,25	0,67	0,67	213,42	60,24	142,96	NA	0,78	3,61	4,61	32,32	78,3	21,97	0,59	NA	0	15,87	55,72	4,27	16,75	3,16	0,59	0,91	0,91	270,55	54,74	171,3	NA	0,75	2,93	3,93	31,68	74,53	21,4	0,86	9752	0	20,32	54,9	3,92	14,29	3,56	0,77	1,15	1,15	330,58
628	0,64	1,54	0,13	0,18	0,18	1,76	75,91	0,01	41,93	67,15	0,59	1,42	2,42	52,05	58,6	1,08	NA	6151	0	10,72	94,67	0,67	NA	0,18	NA	NA	NA	98,89	0,05	NA	84,94	NA	NA	NA	43,88	0	NA	NA	6844	0	11,71	94,67	1,56	NA	0,22	NA	NA	NA	51,13
629	-1,62	-135,22	-35,02	0,02	0,08	0,08	7871,39	135,68	2076,2	2,28	0,99	82,51	83,51	-0,45	98,8	-1,21	0,75	NA	0	25,27	3342,74	-0,21	-23,29	-17,17	0,09	0,23	0,37	29478,05	1110,72	7616,93	1070,83	0,99	108,52	109,52	0,58	99,09	4,2	0,82	-9574	0	64,27	-45,27	0,5	32,47	2,92	0,05	0,49	0,49	2145,36
630	-66,75	38,85	-14,57	0,35	0,36	0,36	79,44	3,05	211,54	0	2,72	-1,58	-0,58	34,24	271,81	-24,56	NA	NA	0	22,04	244,67	-27	8,92	NA	0,25	0,25	0,25	NA	NA	NA	NA	4,03	-1,33	-0,33	-27	402,63	-6,71	NA	NA	0	NA	0	127,87	-238,82	76,06	0,65	0,66	0,66	216,52
631	-41,21	-81,93	-52,89	0,2	0,78	0,85	467,24	134,26	51,44	14,75	0,5	0,99	1,99	-35,54	49,7	-69,54	0,87	-28061	38,45	7,27	-29,59	-14,38	-67,06	-13,18	0,07	0,42	0,47	334,47	90,97	113,6	14,09	0,79	3,66	4,66	-8,98	78,55	-10,11	0,34	691	44,09	4,96	955,14	18,52	-173,95	11,37	0,12	0,27	0,29	223,49
632	0,12	0,24	0,04	0,65	2,13	2,13	130,94	90,06	60,92	NA	0,47	0,89	1,89	0,12	47,04	0,26	NA	NA	0	0	0	1,49	1,54	1,14	0,01	28,4	28,4	279,07	275,14	9,69	NA	0,04	0,04	1,04	1,49	3,52	42,33	NA	NA	0	0	0	-10,15	-12,33	-1,92	0,42	5,66	5,66	68,71
633	27,6	41,92	17,98	1,72	2,32	2,32	237,06	43,74	73,11	NA	0,31	0,47	1,52	53,04	34,15	117,64	2,4	5700	0	16,57	35,63	2,78	3,84	1,52	2,11	3,14	3,14	199,58	51,92	50,16	NA	0,26	0,35	1,38	54,38	27,7	48,55	3,75	5211,67	0	28,21	74,86	1,99	2,47	0,88	4,7	6,29	6,29	160,3
634	-11,22	-266,7	-4,61	0,03	0,05	0,17	149,59	2,01	42,23	16,83	0,96	22,78	23,78	18,4	95,79	25,66	0,14	10683,25	58,93	12,17	48,1	-3,05	-12,42	-0,83	0,18	0,24	0,3	98,97	4,94	26,17	4,37	0,75	3,07	4,07	43,14	75,41	66,59	0,33	NA	48,1	12,52	42,64	-5,34	-48,02	-2,76	0,24	0,28	0,38	187,81
635	0,18	13,04	0,06	0,16	0,49	0,94	122,41	38,93	117,23	53,92	0,99	72,74	73,81	38	98,65	3,23	0,19	NA	0	12,72	91,68	1,25	51,81	0,44	0,17	0,6	0,99	129,54	53,45	113,46	47,75	0,98	40,56	41,56	26,18	97,59	3,64	0,54	19370,5	7,16	8,85	87,04	2,52	44,74	0,78	0,26	0,53	1,03	112,93
636	-3,41	-7,42	-0,68	0,82	0,91	1,95	72,28	3,23	36,32	38,39	0,54	1,18	2,18	90,95	54,14	-6,29	NA	NA	0	18,74	97,77	-2,47	-12,2	-1,08	0,28	0,29	0,75	159,44	1,76	122,17	56,6	0,8	3,94	4,94	45,84	79,77	12,33	0,49	7279	0	21,1	79,75	-3,27	-15,24	-1,17	0,03	0,06	0,7	129,95
637	20,57	32,73	12,91	2,04	2,83	2,83	228,53	63,12	79,73	NA	0,37	0,59	1,59	94,99	37,16	55,35	NA	NA	0	46,73	73,38	7,48	12,73	5,97	1,17	1,64	1,64	291,37	54,25	114,19	NA	0,41	0,7	1,7	72,07	41,22	40,13	1,71	NA	0	51,56	75,49	15,14	17,82	10,06	3,44	5,39	5,39	241,93
638	4,17	84,04	1,97	0,05	0,92	1,02	171,82	138,94	82,84	16,52	0,95	19,15	20,15	15,23	95,04	5,15	1,36	NA	45,78	5,22	55,53	3,84	50,52	2,01	0,08	0,65	0,92	191,53	82,61	82,15	39,69	0,92	12,16	13,16	17,73	92,4	8,24	0,97	29806,46	32,98	7,29	56,8	0,42	7,85	0,34	0,2	0,78	0,95	298,07
639	0	0	NA	NA	NA	NA	NA	NA	NA	NA	0	0	1	0	0	NA	NA	NA	0	NA	NA	0	0	NA	NA	NA	NA	NA	NA	NA	NA	NA	NA	1	0	0	NA	NA	NA	0	NA	NA	0	0	NA	NA	NA	NA	NA
640	20,15	30,92	6,97	0,54	3,6	4,52	125,85	43,61	6,77	13,24	0,35	0,53	1,53	36,25	34,82	72,57	1,87	25592,05	28,91	5,56	42,99	15,27	27,51	5,81	0,41	1,65	2,1	138,92	49,27	32,59	18,14	0,44	0,8	1,8	31,87	44,48	44,19	1,88	28231,31	20,48	6,32	53,4	16,64	27,85	5,69	0,26	1,36	1,89	124,57
641	2,37	3,35	1,86	0,56	1,44	3,24	285,42	66,46	82,02	150,07	0,29	0,41	1,41	2,37	29,06	19,41	12,6	NA	0	0	0	0,43	0,5	0,33	1,36	2,69	6,81	283,04	52,65	39,72	165,96	0,14	0,17	1,17	0,43	14,23	30,62	30,17	NA	0	0	0	-1,25	-1,48	-0,98	0,6	2,41	6,18	287,17
642	2,56	3,27	1,37	4,37	4,37	4,62	194,36	0	41,59	10,43	0,22	0,28	1,28	16,66	21,63	11,84	NA	NA	0	7,53	77,95	0,56	0,56	0,18	262,12	262,12	306,76	116,73	NA	0,38	16,99	0	0	1	3,43	0,33	170,59	NA	302	0	0,92	49,67	2,86	3,12	0,86	8,99	8,99	11,83	109,29
643	3,21	126,86	2,81	0,13	0,35	0,93	318,9	65,15	307,18	181,77	0,97	38,51	39,51	9,52	97,47	3,86	0,32	NA	0	5,53	54,84	-4,91	175,79	-4,56	0,19	0,26	0,91	338,75	24,96	342,55	226,73	1,03	-36,81	-35,81	4,31	102,79	-2,73	-0,48	4248,5	0	8,56	135,47	3,8	232,31	3,24	0,27	0,36	0,98	310
644	1,97	2,51	1,46	3,77	3,8	4,09	270,22	2,07	56,86	16,48	0,21	0,27	1,27	37,51	21,27	10,68	6,04	NA	0	26,38	90,59	1,61	1,76	1,32	7,42	7,55	9,25	299,22	3,55	25,65	43,99	0,09	0,1	1,1	35,55	8,69	51,61	4,65	1954,5	0	27,83	83,83	1,26	1,64	1,1	3,24	3,51	3,89	316,13
645	-0,51	-0,51	NA	NA	NA	NA	NA	NA	NA	NA	NA	NA	1	-0,51	0	NA	NA	NA	0	NA	NA	-3,8	-3,8	NA	NA	NA	NA	NA	NA	NA	NA	NA	NA	1	-3,8	0	NA	NA	NA	0	NA	0	-4,04	-4,04	NA	NA	NA	NA	NA
646	-0,57	-0,62	-0,21	282,89	282,89	282,89	134,73	NA	0,47	NA	0	0	1,08	-0,57	7,7	-161,11	NA	NA	0	0	0	25,71	42,57	9,68	2,47	2,5	2,51	137,49	1,82	53,72	0,48	0,4	0,66	1,66	25,71	39,61	64,89	NA	NA	0	0	0	15,88	23,42	3,97	0,6	0,77	0,78	90,98
647	16,89	35,24	4,19	0,05	1,08	1,92	90,23	47,89	46,38	39,59	0,52	1,09	2,09	31,01	52,05	32,46	NA	NA	0	3,5	39,47	34,97	56,11	10,55	0,26	1,12	1,91	110,1	49,06	39,41	45,38	0,38	0,6	1,6	46,08	37,68	92,81	NA	39902,5	16	3,35	20,18	26,25	34,56	8,43	0,81	1,78	2,82	116,88
648	15,59	33,29	5,9	0,42	1,57	1,87	137,72	82,67	71,59	21,39	0,53	1,13	2,13	47,13	53,16	36,74	33,12	NA	0	11,93	54,51	10,64	16,22	4,49	0,48	2,51	3,01	154,06	100,81	49,65	25,39	0,33	0,51	1,52	46,77	34,42	33,09	46,58	23859,6	0	15,25	70,63	11,86	22,18	6,33	0,32	2,04	2,29	194,2
649	0,74	1,63	0,37	0,06	1,81	2,11	179,34	141	35,2	24,64	0,55	1,2	2,2	16,78	54,59	2,22	14,34	NA	25,59	7,9	90,5	0,94	2,22	0,58	0,07	1,69	1,98	226,3	177,11	51,27	31,62	0,57	1,35	2,35	14,47	57,44	2,36	16,35	10913,78	26	8,38	118,08	0,71	1,64	0,44	0,11	1,64	2,04	224,81
650	3,19	79,56	2,44	0,02	0,21	0,3	278,32	47,34	252,58	22,9	0,96	23,9	24,91	10,05	95,99	7,85	0,06	29346,8	0	5,24	41,59	1,11	21,11	0,99	0,01	0,17	0,27	323,53	44,3	283,18	28,16	0,95	17,97	18,97	7,9	94,73	6,29	0,07	35890,33	0	6,02	50,26	0,87	13,45	0,8	0,02	0,15	0,24	331,71
651	-14,25	-90,11	-69,71	0,08	0,08	0,08	1780,39	NA	1482,35	NA	0,84	5,32	6,32	-14,25	84,19	19,09	0,17	NA	0	0	0	-0,61	-3,02	-1,03	0,2	0,2	0,2	615,01	NA	483,22	NA	0,8	3,92	4,92	-0,61	79,66	49,65	0,25	NA	0	0	0	-2,86	-8,96	-2,39	0,36	0,36	0,36	303,73
652	14,76	18,77	4,5	1,76	3,54	4,87	111,11	40,13	22,52	30,34	0,21	0,27	1,27	35	21,38	74,07	NA	NA	0	6,18	48,76	8,89	11,23	3,32	2,2	3,65	4,81	136,56	40,31	27,83	32,68	0,21	0,26	1,26	28,03	20,88	42,56	NA	16983,6	0	7,16	60,39	4,74	5,95	1,88	2,47	3,95	5,12	144,53
653	4,86	-101,1	2,48	0,18	0,62	0,91	185,33	84,55	142,33	56,04	1,05	-21,8	-20,8	34,52	104,81	7,51	-0,97	NA	26,99	15,1	66,99	7,21	-190,13	3,79	0,15	0,7	0,95	191,94	107,25	150,8	49,18	1,04	-27,36	-26,36	34,17	103,79	9,51	-2,28	61524	23,88	14,17	63,86	6,5	60,07	2,36	0,26	0,73	1,12	132,04
654	19,73	-94,93	18,65	1,2	1,51	3,18	343,94	31,79	103,14	174,79	1,21	-5,81	-4,81	19,73	120,79	16,34	NA	NA	88,4	0	0	45,01	133,42	34,11	2,65	2,76	3,47	276,61	8,39	77,9	56,59	0,66	1,96	2,96	45,01	66,26	67,93	NA	NA	36,19	0	0	18,8	40,69	12,47	2,02	2,36	2,8	241,39
655	0	0	NA	0,12	0,12	0,12	1834,59	NA	184,69	NA	0,1	0,11	1,12	0	10,45	177,67	0,96	NA	0	0	0	-1,66	-1,97	-9,89	0,25	0,39	0,39	2167,4	NA	328,22	NA	0,15	0,18	1,19	-1,66	15,61	105,18	0,95	NA	0	0	0	1,15	1,99	2,82	0,38	0,93	1	897,63
656	81,71	82,47	33,84	81,75	107,55	107,55	150,74	35,76	1,39	NA	0,01	0,01	1,01	95,89	0,93	8787,47	NA	NA	0	5,87	12,79	-1,34	-2,43	-28,83	1,09	2,24	2,24	7842,63	3956,4	3457,2	NA	0,45	0,81	1,81	2,01	44,69	-3	NA	NA	0	72	-151,05	2,54	4,79	6,02	0,41	0,97	2,13	861,56
657	-72,56	-89,56	-18,33	2,62	4,14	4,15	91,94	24,98	16,4	0,15	0,19	0,23	1,23	-28,84	18,98	-88,08	3,52	NA	0	11,04	138,46	-14,69	-17,66	-4,83	6,36	6,4	6,42	119,94	0,77	18,01	0,45	0,17	0,2	1,2	44	16,82	115,13	NA	8594	0	19,28	66,24	89,55	114,06	32,71	4,69	4,72	4,72	132,97
658	-0,71	-4,66	-2,57	0,23	0,71	0,71	1318,15	535,37	1104,89	NA	0,85	5,56	6,56	-0,71	84,75	-0,84	NA	NA	0	0	0	1,01	12,06	1,61	0,1	1,06	1,06	582,33	505,31	526,41	NA	0,92	10,98	11,98	1,01	91,65	1,1	2,93	NA	0	0	0	1,17	20,71	2,87	0,01	1	1	892,56
659	11,79	37,97	3,72	0,13	0,93	1,37	114,76	61,73	77,57	34,94	0,69	2,22	3,22	21,07	68,94	17,59	4,93	16705	0	2,92	38,02	6,57	22,12	2,25	0,06	0,72	1,12	124,67	51,67	73,48	31,83	0,7	2,36	3,36	17,85	70,27	12,78	1,28	21167	9,96	3,85	48,93	10,69	26,42	3,14	0,16	1	1,49	107,11
660	12,8	-76,09	4,5	0,23	0,6	0,6	127,89	45,8	122,4	0,47	1,17	-6,93	-5,94	47,59	116,82	71,72	0,04	NA	16,2	12,22	28,32	2,78	-85,45	1,39	0,04	1,05	1,05	182,64	170,98	170,2	0,37	0,99	-30,47	-30,69	17,38	103,26	18,65	2,62	43453,2	4,11	7,31	40,39	2,38	-30,99	0,89	0,04	0,96	0,97	135,72
661	4,38	17,18	4,49	0,8	0,81	0,81	230,41	2,65	274,57	NA	0,74	2,92	3,92	4,38	74,48	7,4	0,65	NA	0	0	0	0	0	NA	NA	NA	NA	NA	NA	NA	NA	0,52	1,08	2,08	0	52,02	0	1,92	NA	0	NA	NA	-2,41	-14,55	-0,66	0,58	0,58	1,43	99,54
662	-8,34	-10,23	-6,74	3,61	4,57	5,99	294,05	46,4	48,42	69,72	0,18	0,23	1,23	0,13	18,47	-45,2	NA	NA	0	6,84	157,29	0,31	0,32	0,63	184,59	185,88	226,1	738,53	3,58	2,77	113,15	0,03	0,03	1,03	1,63	2,58	137,38	7,2	NA	0	2,66	-61,35	-1,47	-1,75	-2,23	9,26	10,05	11,3	549,95
663	56,51	89,63	23,82	4,96	5,72	5,87	153,45	2,83	20,18	3,21	0,37	0,59	1,59	90,13	36,95	171,85	4,14	14368	0	14,18	29,92	9,11	12,36	3,81	2,34	4,01	4,4	152,63	12,92	15,2	6,06	0,26	0,36	1,36	75,75	26,26	62,01	1,63	11100,5	0	27,87	74,86	11,4	14,08	5,64	0,16	0,54	0,72	180,24
664	12,46	24,4	1,68	0,81	1,04	1,79	49,12	4,05	22,58	17,1	0,49	0,96	1,96	65,69	48,93	34,07	3,33	NA	0	7,18	72,32	11,79	24,22	1,57	0,38	0,6	1,74	48,67	3,98	23,37	27,17	0,51	1,05	2,05	64,62	51,3	31,05	3,68	12250,34	0,21	7,04	72,83	13,9	31,12	2,07	0,33	0,54	1,66	54,32
665	2,74	11,79	1,13	0,48	0,8	0,88	149,83	34,59	107,58	8,62	0,76	3,28	4,3	52,95	76,73	8,91	0,68	NA	0	20,67	82,49	-9,06	-82,17	-4,46	0,47	0,66	0,85	179,62	28,48	151,94	28,83	0,89	8,04	9,07	34,46	88,97	-6,27	0,43	10001	0	21,42	107,45	10,16	50,29	6,11	0,52	0,74	1,01	218,92
666	NA	24,17	8,35	3,07	3,24	3,42	NA	4,79	28,18	5,31	NA	0,29	0	NA	NA	122,83	2,04	NA	NA	18,79	83,04	17,75	26,16	10,4	0,25	1,73	1,8	213,77	96	31,8	4,33	0,32	0,47	1,47	52,91	32,14	55,24	1,55	2735,92	15,62	20,59	228,37	5,92	7,72	4,06	2,39	2,56	2,81	249,82
667	3,53	4,18	1,98	11,45	13,76	13,76	204,83	34,03	14,72	NA	0,11	0,13	1,19	53,81	15,66	31,78	NA	NA	0	28,29	85,72	-0,26	-0,27	-0,69	129,3	130,23	130,23	958,5	6,76	7,26	NA	0,03	0,04	1,04	7,49	3,46	-7,58	NA	NA	0	20,35	83,93	7,85	9,09	22,66	8,66	8,71	8,71	1051,57
668	1,45	1,73	4,77	0,3	0,91	0,91	1201,26	103,19	123,44	0	0,16	0,2	1,2	3,76	16,47	58,89	1	NA	3,88	7,63	17,6	-1,28	-1,47	-4,52	0,31	1,7	1,7	1290,64	159,85	114,65	0	0,13	0,15	1,15	1,56	12,81	43,56	1,08	51393	0	10,03	22,41	5,3	5,87	21,67	0,27	2,34	2,34	1487,5
669	1,81	10,57	0,23	0,11	0,98	1,25	45,89	30,91	35,55	10,03	0,83	4,84	5,84	67,61	82,87	3,62	11,39	NA	0	8,3	99,56	2,98	18,6	0,61	0,02	0,85	1,22	74,04	49,05	59,23	21,94	0,84	5,23	6,23	53,4	83,96	4,64	38,24	16379,5	0	10,23	117,09	-1,1	-7,73	-0,22	0,02	0,74	1,21	71,84
670	-3,36	58,95	-1,29	0,17	0,2	2,06	139,2	1,79	48,15	90,88	1,06	-18,54	-17,54	24,1	105,7	6,16	-0,2	NA	0	10,5	82,24	3,06	-206,03	1,08	0,52	0,58	1,97	128,7	2,74	44,2	62,39	1,01	-68,3	-67,3	31,83	101,49	10,08	0,29	16278,5	0	10,14	71	4,17	134,86	1,76	0,3	0,34	1,36	153,23
671	1,56	3,55	0,88	-0,13	0,82	1,71	204,54	103,66	108,54	97,92	0,56	1,27	2,27	17,6	56	6,51	5,67	NA	0,08	9,01	65,03	1,01	2,08	0,65	0	0,71	1,99	235,31	75,74	106,87	138,5	0,51	1,05	2,05	18,28	51,16	6,03	6,31	9390,82	2,55	11,13	79,34	-4,48	-9,71	-3,31	-0,06	0,55	1,83	269,01
672	-20,17	-55,33	-55,11	NA	0	NA	994,59	NA	625,09	NA	0,64	1,74	2,74	-20,17	63,55	46,92	0,36	NA	0	0	0	-41,7	-133,6	-62,9	0	0	0	550,59	NA	373,56	NA	0,69	2,2	3,2	-41,7	68,79	84,82	0,31	NA	0	0	0	68,03	73,5	NA	0,35	13,43	13,43	236,34
673	-106,65	-981,98	-8,18	0,19	0,19	1,13	27,91	NA	24,48	23,36	0,89	8,21	9,21	87,9	89,14	-119,65	NA	NA	0	14,92	216,44	8,79	50,07	0,7	0,25	0,25	1,22	28,91	0	23,28	22,89	0,82	4,69	5,69	160,58	82,44	10,67	NA	NA	0	12,02	93,21	7,33	74,28	3,01	0,37	0,9	1,32	149,61
674	0,77	6,3	0,44	0,07	0,43	1,04	206,54	62,54	175,55	109,48	0,88	7,15	8,15	20,71	87,72	3,51	1,36	NA	0	11,31	83,29	1,6	12,36	1,04	0,07	0,46	1,21	237,48	63,86	165,03	126,34	0,87	6,73	7,73	26,49	87,06	5,21	1,98	5495,86	13,68	16,2	146,06	0,5	3,43	0,34	0,02	0,23	1,11	248,64
675	0	0	NA	NA	NA	NA	NA	NA	NA	NA	0	0	1	0	0	NA	NA	NA	0	NA	NA	0	0	NA	NA	NA	NA	NA	NA	NA	NA	NA	NA	1	0	0	NA	NA	NA	0	NA	NA	5,55	11,79	5,79	1,01	1,89	1,89	380,17
676	45,23	65,16	28,79	2	2,88	3,27	231,66	61,26	69,95	27,79	0,31	0,44	1,44	47,29	30,58	147,9	NA	NA	0	1,31	3,52	27,39	31,33	25,21	5,66	7,01	7,95	335,96	56,26	41,65	39,54	0,13	0,14	1,14	29,17	12,57	217,91	NA	NA	0	1,64	4,93	15,33	18,98	18,01	1,43	14,94	16,76	427,65
677	17,95	25,92	15,29	15,7	15,7	15,7	309,95	0	19,53	0	0,06	0,09	1,44	17,95	30,73	281,8	NA	NA	0	0	0	27,75	37,84	41,04	9,39	9,39	9,39	539,8	NA	56,69	NA	0,11	0,15	1,36	40,73	26,67	260,63	NA	NA	0	19,2	26,61	27,48	34,23	55,95	12,19	12,19	12,19	741,24
678	-7,16	-7,16	NA	NA	NA	NA	NA	NA	NA	NA	0	0	1	-7,16	0	NA	NA	NA	0	NA	0	-0,44	-0,45	NA	0,17	39,71	39,71	NA	NA	NA	NA	0,03	0,03	1,03	-0,44	2,52	-17,5	NA	NA	0	NA	0	-63,42	102,82	-26,16	0	0,45	0,58	150,16
679	7,92	15,02	4,91	0,02	0,27	1,81	225,82	21,14	67,85	136,86	0,47	0,9	1,9	13,3	47,27	30,4	2,09	12088	8,84	3,34	22,41	4,96	8,68	2,82	0	0,29	2,49	207,35	18,76	48,9	146,77	0,43	0,75	1,75	9,25	42,86	32,06	3,4	21190,83	8,27	2,44	18,89	1,88	3,4	1,01	0	0,15	2,08	195,02
680	-11,98	-11,98	-2326,09	NA	NA	NA	26013,48	NA	NA	968,04	NA	NA	1	-11,98	0	NA	NA	NA	0	0	0	-37,19	-41,52	-9,62	42,87	50,75	50,75	94,45	13,97	1,75	NA	0,1	0,12	1,12	-37,19	10,42	-356,95	NA	NA	0,03	0	0	32,91	52,26	5,18	1,58	1,77	2,12	57,25
681	-4,92	679,81	-6,29	0,14	0,51	1,23	465,52	72,61	196,38	143,58	0,92	-127,38	-138,14	7,87	100,72	12,63	1,03	12873	0	16,36	48,74	-4,58	-485,26	-6,23	0,28	0,62	1,44	496,52	66,33	194,45	160,7	0,91	96,48	105,93	10,04	99,06	5,77	1,22	9813,67	0	19,89	65,65	0,15	14,34	0,17	0,52	1,08	1,63	411,1
682	5,15	25,85	1,74	0,33	1,24	1,25	123,25	88,25	97,45	1,26	0,8	4,01	5,02	5,68	80,08	6,44	NA	NA	0	0,18	8,23	5,66	27,12	1,81	0,23	1,1	1,11	116,84	79,27	91,17	0,94	0,79	3,79	4,79	6,11	79,11	9,77	1,72	NA	0	0,14	4,14	15,38	39,49	4,35	0,2	1,44	1,48	102,85
683	0,47	1,85	0,52	0,27	0,51	0,65	399,45	42,54	176,45	25,25	0,74	2,92	3,92	8,5	74,46	10,35	0,78	NA	18,71	8,81	50,44	-2,09	-8,54	-2,18	0,32	0,52	0,66	381,69	38,39	195,77	28,47	0,76	3,09	4,09	5,9	75,55	6,14	0,73	15273,88	16,85	8,36	55,77	-0,41	-1,86	-0,45	0,42	0,6	0,71	402,86
684	4,75	79,16	21,12	0,04	0,1	0,1	1619,36	75,36	1241,8	NA	0,94	15,67	16,68	4,75	94	9,1	0,24	NA	0	0	0	-1,58	-246,69	-35,63	0,01	0,06	0,06	8237,11	351,36	8060,67	NA	0,99	155,03	156,25	-1,58	99,36	0,5	0,01	NA	0	0	0	0,69	49,91	7,1	0,04	0,04	0,04	3760,17
685	0,07	0,16	0,04	0,03	0,59	1,38	193,67	27,96	74,43	69,07	0,54	1,19	2,2	19,19	54,47	12,24	1,45	NA	14,75	10,17	78,17	1,36	2,91	0,76	0,04	0,42	1,35	204,12	20,34	81,23	87,38	0,53	1,13	2,13	21,72	53,05	9,08	1,43	8016,41	11,86	11,38	89,29	2,57	5,3	1,43	0,1	0,52	1,39	202,54
686	-1,51	-58,73	-0,97	0,44	0,81	1,04	87,83	81,42	222,02	51,27	0,97	37,8	38,8	16,02	97,42	-1,55	NA	NA	0	11,24	98,61	5,26	80,37	2,01	0,42	0,69	1,06	139,29	31,52	115,79	43,24	0,93	14,27	15,27	37,31	93,45	6,34	1,43	NA	0	12,23	78,22	10,35	53,66	1,47	0,04	0,34	0,84	51,55
687	-7,58	-11,2	-6,1	0,16	5,4	11,39	292,82	89	16,99	103,23	0,32	0,48	1,48	-7,58	32,32	-11,49	2,85	NA	0	0	0	-0,31	-0,62	-0,25	0,23	1,46	2,24	293,71	131,67	106,47	83,54	0,5	0,99	1,99	-0,31	49,75	13,32	3,56	NA	0	0	0	-2,86	-5,62	-1,63	0,45	1,92	2,07	207,02
688	1,62	10,25	0,35	0	1,19	1,19	77,85	76,72	30,94	0,01	0,84	5,34	6,34	11,93	84,23	3,27	NA	NA	43,3	2,21	56,66	0,43	2,81	0,1	0,07	1,09	1,09	81,27	69,13	30,23	0,01	0,84	5,45	6,46	13,5	84,51	3,35	1,93	14134	46,71	2,91	63,57	-1,75	-10,81	-0,36	0,13	1,12	1,12	75,25
689	15,37	17,39	9,69	4,69	7,05	10,85	229,44	45,82	19,35	74,36	0,12	0,13	1,13	43,35	11,63	197,66	13,92	44942	0	17,64	49,2	14,11	18,48	8,97	0,45	3,62	6,05	232,06	92,76	29,3	72,34	0,24	0,31	1,31	37,55	23,63	86,24	3,95	53690	0	14,9	48,96	15,66	19,71	7,86	6,66	9,26	11,73	182,65
690	75,38	91,58	78,02	1,95	5,65	5,65	269,1	243,77	65,88	NA	0,18	0,21	1,21	75,38	17,68	426,33	NA	NA	0	0	0	20,59	21,7	44,51	1,88	20,02	20,02	788,79	704,82	38,84	NA	0,05	0,05	1,05	20,59	5,08	405,35	NA	NA	0	0	0	4,54	4,62	24,93	28,04	63,21	63,21	1997,13
691	0,64	-6,61	0,15	0,23	0,65	0,94	85,22	37,73	89,21	26,54	1,1	-11,3	-10,32	35,21	109,69	0,6	NA	NA	0	8,09	84,61	3,97	-94,5	1,05	0,15	0,63	0,96	96,77	45,4	94,3	31,92	0,99	-23,61	-23,82	30,6	104,2	4	NA	5731	0	7,06	127,42	26,84	130,25	4,59	0,1	0,46	1,28	62,3
692	-35,29	-59,64	-35,51	2,45	2,45	2,45	257,61	0	147,9	0	0,41	0,69	1,69	-35,29	40,83	-86,44	NA	NA	0	0	0	-36,12	-181,91	-9,73	0,4	1,15	1,25	98,33	58,15	77,72	7,63	0,8	4,04	5,04	-36,12	80,14	-45,07	NA	NA	0	0	0	41,1	91,61	16,37	1,06	1,41	1,48	144,95
693	13,35	22,99	9,56	1,39	1,68	1,81	260,63	7,51	87,3	14,5	0,42	0,72	1,72	41,87	41,94	48,87	2,5	NA	8,07	20,42	49,9	12,74	17,42	10,5	3,13	3,83	4,13	300,88	42,89	49,97	17,92	0,27	0,37	1,37	28,97	26,89	75,01	5,06	NA	3,59	13,38	36,77	10,25	13,09	9,87	3,6	4,23	4,52	350,3
694	-1,01	-19,2	-0,41	0,02	0,46	0,8	148,51	58,27	135,91	47,57	0,95	18,05	19,05	28,58	94,75	1,88	0,24	NA	0	12,07	95,71	-18,73	188,28	-5,59	0,03	0,34	0,59	108,99	34,95	114,9	30,08	1,1	-11,05	-10,05	28,35	109,95	-14,19	-0,28	13595,67	0	14,06	149,26	-22,52	69,18	-8,16	0,01	0,3	0,49	131,9
695	8,95	33,62	3,57	0,06	0,54	0,77	145,26	39,13	81,18	18,7	0,73	2,76	3,76	22,45	73,39	17,69	0,77	22515,71	16,32	5,39	44,91	11,01	47,85	3,74	0,03	0,44	0,64	124,08	32,37	78,66	16,07	0,77	3,35	4,35	26,46	76,99	20,89	0,61	19536,13	3,54	5,25	44,63	13,11	36,32	4,66	0,24	0,59	0,75	129,24
696	0,31	0,41	0,58	0,28	0,36	1,79	690,94	11,81	153,41	223,02	0,25	0,33	1,33	9,52	24,86	26,27	1,3	NA	1,93	17,49	55,71	0,32	0,52	0,61	0,16	0,31	1,14	687,89	36,03	252,78	215,12	0,38	0,6	1,6	8,29	37,65	13,43	1,11	20304,33	0	15,02	56,21	0,16	0,35	0,38	0,05	0,17	0,67	838,03
697	45,88	75,18	17,53	0,84	1,76	1,76	139,09	49,75	53,59	NA	0,39	0,64	1,64	47,84	38,97	140,73	1,95	100480,17	0	0,75	2,77	32,03	35,49	13,77	5	7,86	7,86	156,91	42,95	15,01	NA	0,1	0,11	1,11	40,12	9,75	403,8	3,82	NA	0	3,48	16,94	19,64	24,44	14,72	2,85	3,87	3,87	272,87
698	0,52	3,53	1,46	0,24	0,8	1,13	1019,03	434,67	774,82	261,15	0,85	5,78	6,78	2,48	85,24	0,81	1,18	NA	0	5,49	68,37	4,23	24,74	1,43	0,07	0,89	1,12	123,47	81,22	99,7	23,05	0,83	4,84	5,84	20,1	82,89	6,85	2,12	24147,25	0	5,37	71,18	1,84	65,71	0,62	0,01	0,78	0,96	123,09
699	11,85	22,6	11,81	2,76	3,42	3,42	363,02	56,24	53,17	0	0,48	0,91	1,91	43,87	47,58	57,46	3,94	18396	8,72	31,94	46,08	11,58	18,77	11,41	3,42	4,18	4,18	359,77	61,73	51,72	NA	0,38	0,62	1,62	33,85	38,32	68,84	25,63	16464	8,32	21,95	37,46	15,85	42,15	15,92	1,4	1,66	1,66	365,61
700	7,42	17,74	1,96	0,14	1,2	1,75	95,88	56,88	53,4	29,61	0,58	1,39	2,39	34,53	58,16	15,5	26,72	NA	0	7,14	70,6	6,22	20,61	2,02	0,73	1,12	1,45	118,87	30,99	79,72	27,29	0,7	2,32	3,32	32,06	69,84	9,88	29,94	32866,4	0	8,42	74,09	6,28	23,82	2,05	0,56	1	1,39	119,02
701	-3,44	-11,67	-2,16	0,42	0,44	1,14	228,24	4,2	145,28	102,22	0,71	2,39	3,39	28,86	70,52	0,88	1,34	NA	0	20,25	91,46	1,03	3,42	0,64	0,39	0,43	1,16	228,04	6,41	149,62	110,66	0,7	2,34	3,34	31,4	70,02	7,01	1,45	17431,89	0	18,98	80,61	1,98	26,84	1,14	0,21	0,27	0,87	210,49
702	27,79	50,22	11,41	1,65	1,88	1,88	149,45	14,55	64,57	NA	0,45	0,81	1,81	71,26	44,66	82,39	3,13	17659	0	17,85	47,25	1,23	3,13	0,84	1,59	1,65	1,65	247,08	8,86	55,36	NA	0,61	1,53	2,53	14,37	60,55	2,04	NA	5724	37,78	8,89	63,77	1,35	3,2	0,97	1,63	1,74	1,74	260,07
703	8,13	8,49	2	23,68	23,68	23,68	89,54	NA	3,74	NA	0,04	0,04	1,04	20,56	4,22	192,44	NA	NA	0	3,06	55,34	6,79	6,97	2,84	39,19	38,58	38,58	152,62	-2,39	3,9	NA	0,03	0,03	1,03	18,56	2,59	262,03	NA	NA	0	4,92	58,37	5,42	5,94	0,69	11,7	11,54	11,54	46,18
704	7,55	12,4	3,25	0,1	0,94	1,98	156,68	50,98	60,51	63,75	0,39	0,64	1,64	13,61	39,12	21,11	2,69	NA	0	2,61	35,17	5,66	15,47	4,52	0,03	0,38	0,72	291,37	63,75	91,97	61,06	0,63	1,73	2,73	11,19	63,4	9,5	0,67	12248,4	31,23	4,42	39,8	2,42	6,7	1,83	0,04	0,33	0,7	275,4
705	8,03	56,84	3,79	0,09	0,6	1,07	171,78	69,85	129,53	65,09	0,86	6,08	7,08	37,89	85,87	13,49	1,36	25215,5	3,83	14,09	73,17	3,85	24,98	1,7	0,09	0,53	1,09	160,78	55,71	119,15	73,28	0,85	5,49	6,49	39,89	84,59	8,55	1,56	27661,75	5,89	15,87	76,55	6,81	30,25	2,64	0,1	0,6	1,23	141,11
706	41,73	62,96	34,32	-0,33	1,29	1,35	299,39	89,7	55,48	3,2	0,34	0,51	1,51	52,27	33,72	191,15	1,1	NA	9,5	8,66	11,77	-12	-14,12	-26,14	1,94	5,85	6,18	794,89	133,45	34,12	11,42	0,15	0,18	1,18	0,45	14,98	75,68	1,32	NA	6,98	27,13	50,13	6,2	6,74	7,03	2,7	4,52	5,12	413,08
707	-9,61	-14,83	-6,55	10,15	10,15	12,29	73,6	0	19,96	43,35	0,33	0,52	1,54	-5,1	35,24	-28,79	NA	NA	0	3,07	88,34	38,74	59,82	13,37	4,7	4,84	7,01	126,01	2,38	17,64	38,8	0,34	0,53	1,54	71,95	35,23	113,89	NA	7011,5	0	11,46	39,63	31,99	46,74	11,57	4,91	6,41	9,89	131,62
708	-6,06	-6,29	-1,97	27,04	27,04	27,04	91,37	0	4,29	0	0,04	0,04	1,04	36,96	3,67	-165,36	NA	NA	0	13,99	198,96	10,71	11,18	5,93	11,18	11,18	23,73	202,19	NA	8,26	106,89	0,04	0,04	1,04	12,01	4,21	254,08	NA	NA	0,07	0,72	8,53	-128,65	-138,99	-26,86	7,88	7,88	13,45	75,99
709	0,42	0,43	0,31	10,95	11,15	40,17	266,25	1,29	6,49	191,02	0,02	0,03	1,03	0,42	2,47	17,17	NA	NA	0	0	0	-8,43	-34,18	-11,86	0,79	0,83	1,31	513,27	16,67	381,36	185,67	0,75	3,05	4,05	-8,43	75,33	-11,19	NA	NA	0	0	0	19,05	62,35	32,4	0,63	0,66	1,43	619,1
710	-9,66	15,42	-4,89	0,25	0,62	0,62	184,14	109,05	292,7	NA	1,63	-2,6	-1,6	5,97	162,65	18,76	NA	NA	0	7,91	361,42	41,28	285,09	37,14	0,4	0,82	1,18	328,34	114,58	273,52	101,62	0,86	5,91	6,91	41,28	85,52	48,27	NA	NA	0	0	0	1,61	23,55	5,44	0,31	0,51	0,73	1230,76
711	-1,09	-0,45	NA	NA	NA	NA	NA	NA	NA	NA	-1,43	-0,59	0,41	-1,09	-142,68	0,77	NA	NA	0	NA	NA	-37,97	-39,47	-45,79	1,21	15,86	26,39	440,16	240,99	16,45	175,66	0,04	0,04	1,04	-34,16	3,79	-1001,97	NA	-6473	0	4,6	-13,41	-8,93	-31,27	-6	0,22	1,02	1,76	244,51
712	14,31	36,2	5,11	1,17	2,6	2,65	129,89	58,85	41,36	2,08	0,6	1,53	2,53	33,07	60,48	33,16	4,65	22984,8	27,69	6,7	41,09	-0,85	-2,53	-0,3	0,64	1,3	1,33	129,17	55,47	59,92	1,77	0,66	1,97	2,97	16,85	66,36	7,87	2,67	18664	18,46	6,27	68,4	0,81	5,11	0,24	0,43	0,99	1,05	106,95
713	0,16	0,36	0,06	0,36	0,58	1,3	136,07	10,98	37,62	37,28	0,57	1,31	2,31	39,34	56,79	9,5	1,22	10291,93	10,82	14,65	85,33	-2,09	-4,93	-0,77	0,24	0,45	1,27	134,86	9,87	39,54	38,65	0,57	1,35	2,35	39,19	57,49	5,68	1,15	10262,62	9,04	15,25	86,71	0,08	0,19	0,03	0,16	0,37	1,25	124,58
714	-8,2	-8,2	NA	NA	NA	NA	NA	NA	NA	NA	NA	NA	1	-8,2	0	NA	NA	NA	0	NA	0	1,61	47,89	0,75	0,01	0,4	0,58	170,04	16,56	43,21	8,26	0,26	7,69	29,69	8,03	96,63	22,93	0,04	10114,67	0	2,99	60,22	-6,17	-10,91	-2,67	0	0,22	0,67	157,22
715	0,95	25,36	0,5	0,16	0,16	0,67	190,38	1,1	167,79	86,58	0,96	25,64	26,64	20,86	96,25	9,78	0,26	NA	0	10,41	68,38	1,38	25,8	0,66	0,17	0,18	0,73	174,26	2,09	154,08	86,47	0,95	17,74	18,74	26,75	94,66	12,04	0,28	NA	0	12,11	66,2	1,82	23,46	0,85	0,14	0,16	0,78	170,51
716	-0,58	-1,5	-0,97	0	0,14	1,84	611,99	24,66	150,13	307,88	0,62	1,6	2,6	7,9	61,55	3,26	1,55	7013,25	4,7	14,26	77,57	-0,5	-1,22	NA	0,01	0,13	1,58	NA	NA	NA	NA	0,59	1,45	2,45	-0,5	59,26	-0,84	1,22	0	18,87	NA	NA	-1,77	-3,91	-4,43	0,02	0,04	1,64	912,12
717	21,9	29,97	15,04	0,2	0,62	2,7	249,99	27,11	63,98	134,93	0,27	0,37	1,37	29,31	26,94	75,15	2,48	NA	0	5,09	24,95	11,23	15,72	8,01	0,43	1,03	2,21	260,15	41,05	72,32	86,26	0,29	0,4	1,4	20,38	28,53	49,49	1,91	31132,04	0	6,52	34,17	12,43	17,23	10,21	0,13	0,59	2,3	298,86
718	-0,01	-0,3	-0,06	4,79	5,22	5,22	1355,07	105,26	248,13	0	0,96	25,09	26,09	-0,01	96,17	2,49	0,77	NA	0	0	0	2,85	56,93	8,51	0,84	1,09	1,57	1089,67	137,12	554,17	272,11	0,95	18,96	19,97	2,85	94,99	7,52	0,83	NA	0	0	0	0,78	16,31	0,21	0,18	1,18	1,23	97,73
719	39,6	97,27	29,42	0,02	1,51	1,6	270,44	176,15	114,45	11,25	0,59	1,45	2,46	63,53	59,29	76,82	1,92	NA	10,95	17,78	34,04	18,87	44,27	25,96	-0,07	2,05	2,1	502,2	391,19	168,57	9,59	0,57	1,34	2,35	33,54	57,38	37,17	3,02	22772,78	21	20,19	36,18	33,36	47,37	34,97	1,19	9,01	9,6	381,59
720	-7,93	-24,62	-87,41	0,03	0,31	0,58	4014,5	751,23	2690,53	735,45	0,68	2,11	3,11	-7,36	67,81	-5,99	0,53	NA	0	6,23	-17,75	7,01	19,09	5,17	0,29	0,5	0,75	269,34	36,56	167,98	41,27	0,63	1,72	2,72	12,48	63,28	15,71	0,7	NA	0	4,04	41,26	6	13,78	5,51	0,38	0,61	0,87	334,19
721	-4,79	-60,7	-1371,43	0,9	0,93	1,09	104225,33	2562,86	94945,71	14799,88	0,92	11,67	12,67	-4,79	92,11	-5,2	NA	NA	0	0	0	17,46	80,67	24,33	0,85	1,06	1,16	508,65	NA	393,09	38,19	0,78	3,62	4,62	17,46	78,36	26,27	2,31	NA	0	0	0	-0,36	-3,96	-0,79	1,02	1,13	1,17	809
722	4,2	18,35	1,28	0,02	1,32	1,38	103,5	103,34	79,46	5,45	0,77	3,37	4,37	20,69	77,14	5,44	NA	NA	0	5,05	73,01	13,09	47,83	2,1	0,34	1,21	1,42	58,57	35,14	40,32	8,63	0,71	2,6	3,66	66,74	72,64	18,39	NA	NA	0	8,61	76,29	5,76	31,5	1,38	0,07	0,96	1,08	87,43
723	3,88	6,7	2,26	0,23	0,63	0,94	212,07	27,42	72,29	23,32	0,42	0,72	1,73	21,65	42,04	18,13	0,96	NA	0	10,35	65,69	1,41	2,58	0,84	0,1	0,57	0,9	219,04	37,91	82,85	28,08	0,45	0,83	1,84	20,12	45,51	13,75	0,94	15380,42	0	11,23	70,44	0,28	0,53	0,2	0,25	0,52	0,99	254,19
724	0	0	NA	NA	NA	NA	NA	NA	NA	NA	0	0	1	0	0	NA	NA	NA	0	NA	NA	-1,94	-17,6	-0,74	0,07	0,19	0,26	139,12	14,78	121,35	8,51	0,89	8,09	9,09	20,2	89	3,41	0,15	NA	0	8,44	41,61	-4,77	-99,2	-3,77	0	0,04	0,21	287,52
725	-91,51	96,83	-8,66	0,25	0,25	0,52	34,43	NA	65,98	17,95	1,95	-2,06	-1,06	58,52	194,51	-47,05	NA	NA	0	14,19	256,38	-2,62	2,25	-0,19	0,17	0,17	0,47	26,3	NA	55,62	16,94	2,16	-1,86	-0,86	183,57	216,05	-1,21	NA	NA	0	13,42	101,27	38,42	160,24	23,68	0,01	1,21	1,32	224,3
726	-22,04	175,17	-14,92	0,25	0,75	0,75	246,34	108,26	200,79	0,39	1,13	-8,95	-7,95	-7,13	112,99	-14,21	0,35	NA	5,96	10,09	632,16	-4,6	19,22	-3,19	0,6	0,77	0,77	253,09	45,48	245,53	0,22	1,24	-5,16	-4,18	42,94	123,92	5,22	-0,24	16324,5	5,97	32,96	80,39	21,9	321,48	20,56	0,89	1,06	1,07	341,61
727	0,38	79,34	3,2	32,08	37,41	38,59	3070,81	15,88	2,98	3,54	1	208,46	209,46	0,38	99,52	6,66	1,04	NA	79,67	0	0	3,07	85,85	17,23	1,06	1,19	1,22	2045,89	14,61	1,79	2,5	0,96	26,93	27,93	3,07	96,42	12,39	1,01	NA	76,26	0	0	2,1	35,52	11,66	1,08	1,25	1,27	2024,3
728	8,72	9,69	1,85	6,24	6,24	14,87	77,35	NA	4,98	43,62	0,1	0,11	1,11	105,6	10,03	218,73	63,52	NA	0	20,59	75,78	6,75	7,95	1,71	3,16	3,2	11,66	92,68	0,36	7,66	65,7	0,15	0,18	1,18	90,41	15,14	48,98	131,53	NA	0	21,24	83,8	6,29	7,75	1,77	0,46	0,52	5,99	102,37
729	1,34	7,31	0,33	0,34	0,41	1,05	89,42	4,57	4,78	40,16	0,82	4,46	5,46	37,02	81,69	20,66	1,09	NA	65,19	8,76	61,76	1,91	8,27	0,41	0,36	0,31	1,18	77,47	-2,78	-1,25	49,96	0,77	3,33	4,33	38,3	76,93	24,01	1,94	15575,83	75,37	7,72	61,74	0,59	3,09	0,18	0,05	0,08	1,15	110,28
730	7,55	14,4	3,39	0,42	1,16	2,01	163,61	56,69	76,27	65,75	0,48	0,91	1,91	36,54	47,61	20,58	11,69	NA	0	13,03	70,96	5,4	9,48	2,41	0,25	1,31	2,22	163,11	72,84	68,16	62,92	0,43	0,75	1,76	28,87	43,04	19,3	11,21	25929,17	0	10,49	67,1	7,64	11,83	4,03	0,73	1,71	2,83	192,16
731	5,19	8,01	0,67	1,75	1,96	3,01	47,21	3,09	14,77	15,74	0,35	0,54	1,54	5,19	35,14	14,79	NA	NA	0	0	0	0,7	4,05	0,29	0,34	1,1	1,21	152,09	93,34	122,71	12,94	0,83	4,78	5,78	0,7	82,7	0,85	NA	NA	0	0	0	1,04	3,23	0,3	0,17	1,25	1,48	105,2
732	0,33	40,12	0,17	0,03	0,58	0,79	190,39	97,05	177,44	37,39	0,99	120,69	121,69	26,14	99,18	7,98	0,04	6620,44	0	13,5	76,59	3,24	91,16	2,17	0,04	1,62	1,82	244,37	168,75	106,6	21,67	0,96	27,1	28,1	21,02	96,44	5,71	0,44	NA	0	11,9	24,24	9,4	62,86	3,93	0,21	0,83	1,04	151,99
733	0,07	1,42	0,01	0,19	0,63	0,95	56,76	23,1	51,73	16,73	0,95	20,73	21,73	20	95,4	6,49	0,63	NA	0	3,11	71,99	11,29	67,72	1,43	0,17	0,89	0,93	46,26	26,8	36,94	1,47	0,83	5	6	35,46	83,33	22,45	0,77	NA	0	3,06	52,69	5,67	37,97	1,26	0,38	0,92	1,05	80,91
734	36,71	53,63	19,75	0,79	2,17	3,21	195,84	83,71	60,31	63,49	0,32	0,46	1,46	72,84	31,55	116,34	NA	NA	0	19,44	44,06	20,34	33,08	24,71	0,41	1,41	2,16	443,53	161,04	161,39	122,22	0,39	0,63	1,63	42,94	38,52	53,92	3,03	1588,13	0	27,47	192,84	17,62	25,23	14,48	0,61	1,74	2,92	299,2
735	31,47	67,17	9,02	0,5	0,62	1,93	104,34	6,64	53,18	70,5	0,53	1,13	2,13	113,87	53,15	59,2	NA	NA	0	23,62	70,56	-4,74	-77,82	-2,66	1,08	1,21	2,29	204,93	12,14	87,92	96,36	0,94	15,41	16,41	19,24	93,9	-5,05	NA	NA	49,74	13,47	114,78	4,1	25,42	1,53	1,44	2,02	8,37	136,06
736	-12,08	-53,61	-11,37	0,89	1,18	1,18	342,57	75,17	260,02	NA	0,77	3,44	4,44	-2,58	77,46	19,87	2,48	NA	0	8,94	29,01	-5,42	-24,09	-3,9	1,39	1,49	1,49	262,62	12,61	116,32	NA	0,78	3,45	4,45	8,27	77,5	13,2	1,77	NA	0	9,85	37,41	0,35	1,88	0,36	1,2	1,23	1,23	376,1
737	19,84	519,88	6,2	0,72	0,74	1,74	113,79	0,7	38,3	38,77	0,96	25,13	26,2	137,99	96,18	34,48	1,56	NA	0	36,93	77,45	39,92	89,45	13,93	0,99	1	2,59	127,39	0,39	32	51,68	0,55	1,23	2,24	131	55,37	102,07	2,14	NA	0	31,79	58,22	29,89	50,81	11,14	1,47	1,79	2,56	135,69
738	16,52	91,74	5,57	0,57	1,05	1,22	122,66	46,58	98,67	17,69	0,82	4,55	5,55	24,65	81,99	20,72	32,56	64436	0	2,74	26,77	9,45	37,31	3,29	0,63	1,16	1,35	126,88	49,77	92,77	17	0,75	2,95	3,95	16,06	74,67	12,98	101,57	43208,67	0	2,3	36,83	4,96	14,35	1,4	0,6	1,3	1,54	102,95
739	3,63	57,29	2,17	0	0,24	0,71	217,1	47,64	129,44	95,5	0,94	14,76	15,76	20,65	93,66	3,88	0,19	NA	33,28	10,15	76,34	-14,22	159,58	-11,56	0	0,14	0,79	296,85	33,16	231,07	167,18	1,09	-12,22	-11,22	-2,43	108,91	-12,4	0,21	288	22,61	9,59	3218,01	-2,96	-18,62	-2,05	0,03	0,24	1,22	252,29
740	2,92	12,37	1,63	0,79	1,12	1,29	202,96	49,78	97,01	27,64	0,76	3,22	4,24	13,07	76,41	7,92	16	NA	27,68	5,66	48,78	2,78	10,91	1,75	0,84	1,12	1,29	230,28	48,03	93,16	29,7	0,74	2,92	3,93	11,8	74,55	5,64	6,8	12215,2	33,3	5,69	50,6	1,22	4,36	0,75	1,06	1,24	1,39	223,95
741	-46,44	-197,06	-20,55	0,46	1,18	1,21	161,06	81	113,42	3,98	0,76	3,24	4,24	91,69	76,44	-36,15	1,79	NA	0	61,12	113,07	54,62	74,08	35,33	1,99	4,95	5,34	236,05	14,79	26,85	10,78	0,19	0,26	1,36	124,18	26,26	342,76	3,02	152624	0	44,98	64,44	-1,84	-2,52	-1,22	1,8	3,75	4,53	241,04
742	-5,85	-237,87	-108,47	0,27	0,3	0,3	6743,65	196,68	6505,38	0	0,98	39,63	40,63	-5,85	97,54	3,02	0,03	NA	0	0	0	-0,09	-0,97	-0,53	0,43	0,47	0,47	2260,26	94,16	2031,22	NA	0,91	10,25	11,25	1,09	91,11	14,35	0,16	15978	0	7,3	8,22	5,73	42,13	27,73	0,41	0,71	0,71	1762,6
743	-5,18	-5,87	-1,73	0,07	1,11	2,46	121,38	14,77	14,12	19,29	0,12	0,13	1,13	30,86	11,87	34,32	1,25	NA	0	12,02	103,36	2,62	3,49	1,2	0,17	0,89	1,57	167,38	29,41	40,87	28,1	0,25	0,33	1,33	25,62	24,9	10,53	1,24	5193	0	10,55	97,51	-2,82	-7,52	-2,24	0,07	1,22	2,81	289,57
744	3,16	10,63	2,45	0,02	0,3	0,39	282,41	53,47	194,63	18,65	0,7	2,37	3,37	8,64	70,29	9,95	0,42	NA	0	4,25	39,62	1,56	5,21	1,58	0,01	0,23	0,33	368,57	55,34	250,83	25,8	0,7	2,33	3,33	7,62	69,98	6,94	0,4	34493,63	0	6,11	49,34	3,84	12,34	3,12	0,01	0,27	0,39	295,21
745	30,57	59,58	9,46	0,58	1,11	1,56	112,65	23,27	44,33	20,25	0,46	0,9	1,95	57,75	48,69	85,75	1,58	NA	5,57	8,41	35,41	19,08	27,24	5,86	1,33	1,94	2,98	112,16	16,49	27,28	28,85	0,28	0,4	1,43	47,39	29,96	102,2	2,91	NA	1,14	8,7	44,21	9,64	15,31	4,07	0,98	1,85	2,14	153,67
746	-1,44	-5,92	-0,37	0,42	1,06	1,3	94,51	44,84	70,15	16,98	0,76	3,12	4,12	23,76	75,76	-0,83	14,11	NA	0	6,54	82,74	5,95	18,68	1,53	0,25	1,07	1,45	93,66	51,04	62,61	23,95	0,68	2,14	3,14	36,96	68,17	9,41	23,12	6047	0	7,96	78,36	1,02	6,66	0,6	0,29	0,67	0,85	212,53
747	4,12	-4,64	2,17	3,17	5,56	5,56	192,12	76,8	32,91	NA	1,89	-2,13	-1,13	34,09	188,65	3,11	23,1	35194,11	0	15,82	87,48	8,82	11,52	4,33	2,97	4,73	4,73	179,19	60,81	35,57	NA	0,23	0,31	1,31	35,09	23,46	44,23	18,85	40032,44	0	12,9	76,88	-11,86	-16,09	-6,36	1,49	5,49	5,49	195,3
748	1,66	6,75	0,63	0,03	0,73	1,33	137,86	69,77	81,29	59,61	0,75	3,07	4,07	26,42	75,43	3,5	8,02	26841,57	13	9,38	68,19	3,72	14,99	1,53	0	0,74	1,34	150,03	79,99	92,11	65,35	0,75	3,03	4,03	25,11	75,16	6,19	12,48	23930	10,77	8,79	73,23	1,49	7,75	0,87	0	0,6	1,24	212,55
749	3,85	4,48	1,24	5,94	5,94	7,1	116,88	0	16,28	19,14	14,08	16,39	1,16	38,54	14,08	27,32	NA	NA	0	11,14	87,53	6,09	8,2	1,21	1,53	1,53	3,94	72,75	NA	18,2	44,5	25,72	34,62	1,35	100,06	25,72	23,69	NA	5860	0	18,73	92,22	4,05	4,86	1,99	2,87	2,87	6,12	178,73
750	2,91	30,76	2,57	0,02	0,03	1,17	321,53	2,18	257,6	297,61	0,91	9,57	10,57	15,37	90,54	8,32	4,11	13739,5	9,37	11,01	50,58	2,64	29,42	2,28	0,03	0,04	1,08	314,55	1,18	222,31	234,34	0,91	10,11	11,14	13,15	91,03	6,33	1,25	9878,67	18,91	9,06	59,09	1,75	16,37	1,49	0,4	0,42	1,59	309,74
751	-56,75	-60,83	-5,18	3,57	3,57	14,9	33,22	0	2,2	25,33	0,07	0,07	1,07	113,36	6,71	-845,45	NA	NA	0	15,52	118,89	-7,35	-18,28	-1,33	0,34	0,34	1,67	66,21	NA	39,05	52,62	0,6	1,49	2,49	26,61	59,8	-12,29	NA	NA	0	6,16	127,62	-66,7	2038,89	-7,83	0,39	0,39	0,97	42,71
752	0,21	2,51	0,06	0,09	0,19	0,97	100,04	9,11	90,65	71,51	0,92	10,96	11,96	0,21	91,64	1,83	0,74	NA	0	0	0	15,31	75,87	1,54	0	0,66	0,96	36,8	19,12	28,97	8,85	0,8	3,95	4,95	15,31	79,82	22,76	0,88	NA	0	0	0	2,56	21,63	0,99	0,01	0,52	0,98	141,3
753	34,1	95,96	10,04	0,37	1,01	1,51	107,14	43,67	68,44	34,33	0,65	1,82	2,81	45,66	64,46	53,61	20,66	69784,5	0	3,4	20,93	24,97	47,08	9,57	0,96	1,48	2,11	139,81	33,55	64,34	40,88	0,47	0,88	1,89	34,5	46,96	54,34	58,57	NA	0	3,65	22,8	22,52	32,33	7,27	1,08	2,03	3,12	117,58
754	8,71	49,28	13,93	0,09	0,22	0,93	582,31	60,61	470,62	338,09	0,82	4,66	5,66	16,66	82,33	13,86	0,74	NA	0	12,72	35,54	4,11	31,52	7,92	0,11	0,23	0,85	703,22	73,55	599,45	372,57	0,87	6,67	7,67	12,7	86,96	7,17	0,49	35100,33	0,01	16,55	50,67	-2,14	139,57	-5,72	0,07	0,19	0,74	973,27
755	2,17	3,17	0,67	0,69	1,05	1,68	112	10,23	28,4	18,12	0,31	0,46	1,46	43,39	31,51	23,16	1,27	NA	0	12,68	81	2,66	3,82	1,02	0,88	1,21	1,8	139,6	10,38	31,81	19,05	0,3	0,44	1,44	37,25	30,42	21,79	1,25	13205,99	0	13,23	83,85	2,55	3,59	0,97	0,88	1,19	1,82	138
756	-2,91	-28,01	-1,28	0,03	0,08	1	74,71	7,92	141,78	131,93	0,9	8,63	9,63	-2,91	89,61	-3,03	1	NA	0	0	0	8,71	60,36	2,23	0,38	0,41	1,12	93,43	2,39	78,23	56,46	0,86	5,93	6,93	21,8	85,57	12,05	3,52	15349	0	3,35	58,29	-16,58	2317,69	-2,96	0,11	0,21	0,96	64,88
757	-186,69	769,53	-131,18	0,28	0,28	0,87	255,77	0,79	289,99	173,1	1,24	-5,12	-4,12	-78,93	124,26	-146,17	NA	NA	0	75,72	-167,15	-34,89	56,24	-18,58	0,13	0,13	0,64	194,39	0,67	286,72	146,82	1,62	-2,61	-1,61	89,49	162,04	-21,53	NA	4202	0	66,24	127,01	48,11	296,17	28,28	1	1	1,31	213,98
758	1,25	20,19	0,79	0,06	0,92	0,92	230,13	178,55	178,8	0	0,94	15,1	16,1	11,71	93,79	11,43	0,38	NA	12,64	6,61	46,37	0,83	6,34	0,31	0,18	0,51	0,51	137,24	33,62	102,1	NA	0,87	6,62	7,62	10,14	86,88	19,87	0,4	16128	11,45	3,5	32,69	5,16	46,8	2,87	0,04	0,92	0,92	202,47
759	4,83	48,57	1,85	0,33	0,69	1,14	139,2	43,32	121,08	54,5	0,9	9,06	10,06	34,9	90,06	5,36	NA	NA	0	11,5	84,32	-0,31	-3,14	-0,12	0,36	0,76	1,13	148,22	52,02	124,55	48,24	0,9	9,21	10,21	28,35	90,2	-0,34	NA	13806,33	3,38	11,64	97,23	0,94	9,87	0,38	0,36	0,84	1,14	146,59
760	-21,47	-47,05	-20,92	0,25	1,83	1,83	354,69	300,34	190,21	0,09	0,54	1,19	2,19	88,21	54,37	-32,86	NA	NA	0	106,87	118,13	-87,16	-173,34	NA	2,14	2,15	2,15	NA	NA	NA	NA	0,48	0,95	1,99	18,6	49,72	-182,99	NA	NA	0	NA	-794,45	75,53	90,2	81,37	6,24	6,24	6,24	392,15
761	72,56	91,19	43,64	1,83	2,43	2,5	218,9	25,4	42,26	3,3	0,2	0,26	1,26	77	20,42	475,56	1,58	NA	0	2,67	4,51	61,07	88,78	36,87	0,01	2,29	2,37	220,37	147,41	64,75	5,04	0,31	0,45	1,45	63,3	31,21	277,37	2,45	248234	0	1,34	3,55	20,57	65,19	10,13	0,15	1	1,05	179,36
762	116,96	150,52	25,82	4,42	4,7	4,7	80,36	4,78	16,91	NA	0,22	0,29	1,29	230,49	22,3	524,57	NA	4770,88	0	25,06	43,76	-5,66	-5,66	NA	NA	NA	NA	NA	NA	NA	NA	NA	NA	1	-5,66	0	NA	NA	NA	0	NA	0	-11,82	-11,93	NA	113,48	113,48	113,48	NA
763	18,59	25,73	7,47	1,11	1,26	3,59	146,22	5,82	40,17	95,13	0,28	0,38	1,38	18,59	27,77	66,91	NA	NA	0	0	0	30,13	45,03	14,01	0,76	1,41	3,02	169,7	35,93	55,39	90,25	0,33	0,49	1,49	30,13	33,09	91,05	NA	NA	0	0	0	12,9	19,22	7,78	1,2	1,78	3,03	219,48
764	0	0	NA	NA	NA	NA	NA	NA	NA	NA	NA	NA	1	0	0	NA	NA	NA	0	NA	NA	0	0	NA	NA	NA	NA	NA	NA	NA	NA	NA	NA	1	0	0	NA	NA	NA	0	NA	NA	2,5	45,72	1,21	1,05	1,06	1,06	176,8
765	17,25	77,26	7,85	0,41	0,52	1,27	165,71	14,11	126,92	96,71	0,78	3,48	4,48	34,83	77,68	24,45	12,92	15063	0	8	42,55	12,56	39,5	7,02	0,51	0,67	1,47	203,98	22,19	136,67	110,83	0,68	2,14	3,14	27,27	68,2	20,63	NA	18350	0	8,22	45,22	14,24	33,41	8,51	0,21	0,39	1,27	217,5
766	1,94	3,92	0,69	0,35	2,26	2,61	130,12	79,57	46,03	16,28	0,5	1,02	2,02	39,99	50,5	8,22	7,87	NA	0	13,6	81,31	4,65	9,63	2,58	0,4	2,24	2,44	202,32	136,01	76,89	15,16	0,52	1,07	2,07	37,81	51,7	13,75	8,33	48989,6	0	18,38	73,76	4,52	10,68	2,99	0,67	1,93	2,05	240,98
767	34,99	75,34	9,88	0,85	1,27	1,43	102,77	18,82	44,66	7,26	0,54	1,15	2,15	42,76	53,55	87,79	1,56	NA	0	2,19	12,22	5,16	9,63	1,01	0,82	1,34	1,65	71,14	14,23	27,53	8,56	0,46	0,86	1,86	75,84	46,37	39,93	1,69	21162,5	0	13,77	74,07	-40,77	-69,79	-5,66	0,8	1,08	1,33	50,52
768	0,9	1,66	0,84	1,65	2,01	2,17	339,03	55,71	154,2	24,99	0,46	0,85	1,85	0,9	45,99	1,95	NA	NA	0	0	0	20,7	67,1	11,29	0,6	0,87	1,2	199,12	35,94	135,22	44,99	0,69	2,24	3,24	24,09	69,16	32,46	1,83	22092	0	1,85	10,75	0,32	1,44	0,09	0,11	0,83	1,15	100,99
769	1,17	17,88	0,84	0,63	1,06	1,06	259,84	102,19	240,1	1,4	0,93	14,22	15,22	8,12	93,43	1,26	NA	NA	0	4,96	77,86	0,74	9,32	0,7	1,01	1,09	1,09	347,42	24,95	315,31	NA	0,92	11,65	12,65	25,61	92,1	0,8	NA	2708	0	23,68	91,72	3,65	40,47	1,63	0,11	1,08	1,08	162,07
770	38,14	77,04	14,19	1,82	3,02	3,63	135,38	24,46	20,39	12,82	0,5	1,02	2,02	69,9	50,49	77,42	1,89	NA	34,43	11,81	40,34	38,25	70,43	8,5	0,98	1,91	4,46	81,07	8,92	9,65	24,95	0,46	0,84	1,84	108,49	45,69	117,79	1,91	31060	32,42	15,6	49,92	9,48	15,01	2,77	0,87	1,19	1,91	106,51
771	7,59	29,78	1,74	0,32	0,98	1,3	83,39	39,55	60,74	20,01	0,75	2,92	3,92	53,55	74,52	10,82	6,39	NA	0	10,53	80,74	11,66	29,37	2,37	0,26	1,08	1,63	74,06	34,13	42,05	23,7	0,6	1,52	2,52	64,23	60,3	20,45	7,45	12866,22	0	10,67	75,71	0,39	0,98	0,09	0,48	2,26	3,7	83,66
772	1,14	3,99	0,77	0,46	0,51	1,41	199,42	8,8	171,54	157,12	0,71	2,51	3,51	1,14	71,48	1,59	NA	NA	0	0	0	-2,05	-17,16	-1,85	0,61	0,62	1	329,74	0,21	236,9	91,29	0,88	7,36	8,36	8,16	88,04	3,89	0,98	2093,33	0	9,23	61,67	-8,89	-21	-1,58	0,04	0,04	0,37	64,9
773	0,18	0,64	NA	0,11	1,38	1,38	NA	NA	NA	NA	0,72	2,63	3,63	0,18	72,42	0,24	NA	NA	0	NA	0	0,41	1,69	3,6	0,29	1,32	1,32	3198,24	2465,53	2389,66	NA	0,76	3,12	4,12	0,41	75,76	0,54	NA	NA	0	0	0	0,09	0,33	28,47	0,14	1,39	1,39	110762,28
774	-9,15	-15,71	-17,37	1,25	1,43	9,39	691,09	3,11	17,94	144,85	0,41	0,71	1,72	3,97	41,77	3,13	1,29	NA	0	24,91	82,76	-8,57	-15,9	-11,76	1,78	1,84	7,62	500,87	1,11	18,72	109,71	0,46	0,85	1,86	6,7	46,1	2,44	1,35	7829,5	0	20,95	83,17	4,29	7,25	5,54	3,09	3,11	6,77	470,31
775	-9,02	-9,42	-52,59	21,35	21,35	23,76	2121,93	NA	88,32	215,63	0,04	0,04	1,04	-9,02	4,21	-214,35	NA	NA	0	0	0	44,81	55,55	79,28	5,17	5,17	5,17	645,73	0	123,12	0	0,19	0,24	1,24	44,81	19,33	231,8	NA	NA	0	0	0	10,62	16,19	5,17	2,86	2,91	2,91	177,17
776	41,88	69,36	27,6	3,28	4,97	4,97	239,89	52,39	31,07	0	0,4	0,66	1,66	86,06	39,62	146,79	2,66	NA	0	29,12	37,38	41,77	65,57	19,8	2,08	3,88	3,88	173,03	62,29	34,69	NA	0,36	0,57	1,57	97,6	36,3	168,21	4,05	16057	0	26,47	42,19	59,78	67,13	25,11	7,48	10,83	10,83	152,88
777	-17,86	50,85	-5,29	0,05	0,54	0,7	107,7	70,8	143,64	23,44	1,35	-3,85	-2,85	12,52	135,13	-12,1	-6,98	NA	0	8,99	209,03	12,29	351,42	4,41	0,19	0,8	1,03	131,08	76,42	124,52	28,86	0,97	27,59	28,59	19,63	96,5	13,15	4,18	48322	0	2,63	34,96	2,99	97,33	0,46	0,47	0,94	1,03	56,16
778	-2,45	-20,53	-0,51	0	0,7	0,94	75,67	45,75	40,05	15,92	0,88	7,38	8,38	-2,45	88,07	22,74	0,73	NA	34,55	0	0	9,16	47,25	3,33	0,21	0,96	1,1	132,74	79,89	67,03	14,76	0,81	4,16	5,16	9,16	80,62	16,19	1,93	NA	29,42	0	0	-10,26	2747,12	-2,16	0,22	0,61	0,89	76,49
779	-22,26	-108,06	-9,17	0,57	0,81	1,53	149,94	10,07	41,7	30,31	0,79	3,85	4,85	-22,26	79,4	2,22	1,28	NA	0	0	0	-37,04	566,9	-10,78	0,29	0,32	1,13	106,26	1,31	47,14	39,01	1,07	-16,3	-15,3	-37,04	106,53	-1,37	1,16	669,5	0	0	0	-0,3	252,63	-0,18	0,08	0,27	0,62	213,85
780	0,88	1,01	0,71	7,74	12,42	12,42	294,1	109,18	23,33	0	0,13	0,15	1,15	53,55	13,39	6,57	NA	NA	0	42,55	92,68	-0,76	-0,85	-0,47	1,65	11,77	11,77	227,94	192,66	19,03	0	0,11	0,12	1,12	42,55	10,52	-7,2	NA	NA	0	27,05	95,25	-38,91	-46,39	-117,52	0,68	19,38	19,61	1099,31
781	142,49	303,51	22,43	0,39	2,06	2,06	57,3	46,06	27,51	NA	0,53	1,13	2,13	295,81	53,05	268,58	NA	NA	0	24,14	51,66	2,52	6,77	0,41	0,19	1,45	1,45	58,75	42,72	33,92	NA	0,63	1,69	2,69	114,11	62,84	4,21	2,52	7936,33	0	17,96	95,89	6,64	81,43	13,85	0,02	0,08	0,08	758,85
782	-3,76	-6,14	-13,02	1,11	1,63	2,58	1259,5	249,33	482,71	465,15	0,39	0,63	1,63	-3,76	38,75	-9,71	NA	NA	0	0	0	34,59	56,68	10,93	1,13	2,01	2,56	115,36	38,95	44,34	24,9	0,39	0,64	1,64	34,59	38,97	88,78	NA	NA	0	0	0	37,08	49,04	9,37	3,18	3,49	4,09	91,99
783	0,65	7,11	1,88	0,5	0,81	0,82	535,1	298,89	939,7	5,98	0,91	9,89	10,89	15,8	90,81	10,11	0,36	NA	0	43,58	60,53	1,27	13,15	0,95	0,67	0,88	0,89	271,53	50,01	240,82	1,97	0,9	9,32	10,32	71,32	90,31	10,07	0,64	13371,75	0	52,11	83,75	2,69	19,9	1,57	0,79	1,02	1,03	212,48
784	27,28	34,27	4,91	2,84	2,84	5,08	65,5	0	12,6	28,56	0,19	0,24	1,26	27,28	20,41	140,21	NA	NA	0	0	0	-0,09	-0,13	-0,03	1,39	2,33	3,46	107,64	27,93	29,74	34,24	0,28	0,39	1,41	-0,09	28,87	-0,32	NA	NA	0	0	0	1,47	1,77	0,28	2,37	2,37	6,14	69,43
785	5,92	29,78	10,15	0,31	1	1	624,57	333,46	478,75	0	0,79	3,97	5,03	5,92	80,13	7,49	1,24	NA	0	0	0	-103,97	-105,23	-325,26	69,09	100,63	100,63	1141,9	321,41	10,19	NA	0,01	0,01	1,01	-103,97	1,2	-7073,79	NA	NA	0	0	0	5,59	5,64	NA	NA	NA	NA	1628,41
786	1,8	1,83	3,96	61,13	61,13	61,13	801,09	NA	11,81	NA	0,02	0,02	1,02	1,8	1,64	110	NA	NA	0,15	0	0	46,36	52,84	41,16	7,22	8,15	8,15	324,07	36,66	39,2	NA	0,12	0,14	1,14	46,36	12,26	377,99	NA	NA	0	0	0	4,45	4,68	26,06	17,62	19,99	19,99	2131,69
787	2,6	39,95	1,05	0,01	0,77	0,94	147,85	103,82	136,72	23,03	0,94	14,39	15,39	5,35	93,5	9,07	0,55	NA	0	1,12	20,67	10,14	72,79	4,2	0,01	0,98	1,03	151,06	125,04	128,23	6,68	0,86	6,18	7,18	12,91	86,07	18,43	2,44	38691	0	1,15	13,79	-1,35	-8,93	-0,55	0,15	0,94	1,18	146,98
788	-1,79	2,44	-0,47	0,03	0,27	0,51	95,96	39,62	161,72	38,18	1,73	-2,37	-1,37	40,37	173,08	1	-5,28	NA	0	11,11	96,39	0,95	-1,39	0,21	0,03	0,3	0,54	80,81	35,44	131,92	32,83	1,68	-2,46	-1,46	45,26	168,38	2,37	-6,81	26297,6	0	9,81	91,62	6,31	29,42	1,38	0,02	0,7	1,22	79,73
789	-0,95	-1,13	-1,56	1,66	6,1	6,1	600,69	432,06	97,4	0	0,16	0,2	1,2	-0,95	16,4	-5,77	NA	NA	0	0	0	-10,66	-13,79	-120,94	3,26	4,41	4,41	4140,39	1064,75	925,41	NA	0,23	0,29	1,29	-10,66	22,66	-47,05	NA	NA	0	0	0	12,81	15,45	81,78	3,74	5,86	5,86	2322,99
790	1,95	5,44	0,66	0,19	1,18	1,18	123,04	0,44	75,18	0	0,64	1,8	2,8	52,35	64,23	63,67	1,35	NA	0	17,04	51,91	6,54	17,8	2,87	0,94	1,52	1,52	160,32	NA	99,99	NA	0,63	1,72	2,72	92,67	63,24	38,45	9,38	NA	0	37,83	75,81	9,67	13,9	2,31	0,84	3,07	3,07	87,03
791	4	4,54	4,76	7,91	8,47	8,47	432,99	27,88	50,4	NA	0,12	0,13	1,13	4	11,77	34,02	NA	NA	0	0	0	0,84	0,87	1,23	30,5	32,23	32,23	534,13	28,31	16,32	NA	0,03	0,03	1,03	0,84	3,1	27,12	NA	NA	0	0	0	3,58	3,76	5,82	14,36	16,77	21,6	591,3
792	1,29	9,5	0,72	0,25	0,28	2,01	203,62	2,69	61,87	159,39	0,86	6,37	7,37	44,69	86,43	4,5	1,54	NA	14,39	24,28	89,89	-8,26	-181,93	-4,31	0,11	0,11	1,78	190,69	NA	62,26	166,67	0,95	21,03	22,03	43,84	95,46	-5,81	0,75	NA	19,24	27,22	108,93	7,96	69,86	5,58	0,13	0,14	1,76	255,41
793	-0,35	-17,27	-0,29	0,11	0,51	0,72	306,62	116,35	294,9	64,52	0,98	48,58	49,58	15,64	97,98	2,26	0,09	NA	0	13,47	82,92	-0,02	-0,89	-0,01	0,11	0,41	0,73	194,39	56,2	174,32	58,95	0,97	45,08	46,31	30,44	97,84	2,82	0,1	17983,75	5,16	16,22	85,78	-0,71	-85,38	-0,38	0,02	0,54	0,82	195,98
794	1,7	5,95	0,54	0,14	1,22	1,3	115,03	4,98	26,4	6,09	0,71	2,5	3,5	24,47	71,41	7,82	2,19	NA	39,53	7,19	70,96	25,5	52,29	7,37	0,37	1,77	1,93	105,48	0,14	7,83	7,63	0,51	1,05	2,05	51,85	51,23	56,22	5,03	18026,5	38,67	7,61	37,17	1,35	6,35	0,85	0,37	1,44	1,56	229,59
795	0,47	3,93	0,27	0,01	0,28	1,41	206,69	39,61	128,24	165,61	0,88	7,39	8,4	9,41	88,09	0,53	NA	10988,8	25,16	5,08	77,86	2,54	23,49	1,75	0,04	0,48	1,2	251,86	91,66	195,34	150,61	0,89	8,26	9,26	9,01	89,2	2,84	NA	15052,2	10,43	4,47	59,3	3,29	21,67	2,01	0,06	0,45	1,24	222,45
796	2,84	8,57	1,81	1	1,18	1,42	231,43	25,92	37,66	35,06	0,67	2,02	3,02	52,46	66,84	11,72	3,9	NA	47,39	31,55	72,94	-1,12	-4,35	-0,87	0,83	0,92	1,11	281,58	17,58	93,84	37,41	0,74	2,88	3,88	41,02	74,19	6,73	1,18	19418,83	36,54	32,51	83,59	8,02	21,83	4,92	0,99	1,08	1,34	223,18
797	9,22	10,47	5,91	9,95	9,95	9,95	226,41	0	23,21	0	0,12	0,14	1,14	71,32	11,92	77,37	NA	NA	0	39,83	83,01	9,58	11,04	6,19	1,54	9,55	9,55	235,67	195,04	24,33	NA	0,13	0,15	1,15	65,67	13,16	72,84	NA	6657	0	36,21	80,88	5,9	6,84	6	10,9	11,11	11,11	369,85
798	2,45	11,44	1,24	0,1	1,09	1,67	184,53	73,02	73,55	43,43	0,79	3,68	4,68	6,91	78,61	7,75	1,86	NA	0	2,26	32,96	0,34	1,53	0,15	0,08	1,38	1,49	158,57	93,76	72	8,08	0,77	3,44	4,44	5,99	77,48	4,37	1,72	11185,29	0	2,45	84,63	2,46	8,17	0,71	0,05	1,22	1,22	104,13
799	5,84	9,57	21,65	0,02	0,46	0,47	1348,48	218,22	498,77	4,27	0,39	0,64	1,64	5,84	38,95	50,48	0,76	NA	1,52	0	0	1,91	2,86	8,79	0,12	0,44	0,45	1676,63	176,56	547,8	1,53	0,33	0,5	1,5	1,91	33,13	47,64	0,79	NA	0	0	0	-2,79	-4,1	-14,79	0,2	0,69	0,7	1932,35
800	18,68	22,69	5,98	2,64	4,5	5,15	116,59	37,45	20,09	13,19	0,18	0,21	1,21	42,42	17,67	128,97	8,36	NA	0	7,6	46,21	20,71	22,05	7,22	6,58	10,67	13,51	127,2	30,14	7,37	21,25	0,06	0,07	1,07	41,15	6,11	384,66	4,65	40549,83	0	7,12	41,28	16,86	18,15	5,85	6,69	11,25	13,06	126,22
801	1,61	3,36	1,45	0,07	1,64	2,03	327,97	216,07	137,61	55,01	0,52	1,08	2,08	7,67	51,92	15,38	4,22	21527,75	0	5,46	33,21	-0,5	-0,93	-0,55	0,08	1,74	2,2	400,17	270,34	163,03	75,99	0,46	0,86	1,86	6,29	46,34	12,76	6,62	14594,38	0	7,44	48,73	-0,8	-1,54	-1,05	0,22	1,64	2,04	474,87
802	18,8	47,51	7,19	1,09	1,11	2,39	139,23	0,98	53,67	69,69	0,6	1,53	2,53	43,49	60,42	41,33	26,71	NA	20,23	9,44	40,12	11,97	25,72	5,67	1,41	1,44	2,51	172,88	1,67	57,65	71,54	0,53	1,15	2,15	33,54	53,47	26,06	NA	11197,25	18,75	10,22	48,8	18,65	31,13	10,12	2,14	2,15	3,21	197,47
803	-7,04	-8,27	-1,45	5,57	5,65	6,71	74,83	0,85	10,98	11,77	0,15	0,17	1,17	50,99	14,83	-47,49	NA	NA	0	11,93	97,93	4,39	5,01	0,81	6,81	6,81	7,99	67,29	NA	8,29	9,93	0,12	0,14	1,14	74,4	12,49	35,11	NA	NA	0	12,91	84,84	11,81	13,83	2,34	6,53	6,63	7,47	71,96
804	4,65	14,18	2,68	0	0,95	2,11	210,07	87,89	72,88	107,87	0,67	2,05	3,05	13,62	67,2	10,33	6,73	NA	14,05	5,18	45,78	2,93	14,44	3,21	0	1,45	2,13	399,91	261,79	119,27	125,76	0,8	3,93	4,93	7,14	79,7	5,29	11	53937,5	15,67	4,61	39,32	3,01	15,43	3,12	0	1,34	1,83	378,12
805	5	100	5,03	0,06	0,13	1,06	129,83	22,79	339,25	322,6	0,95	19,02	20,02	20,32	95	5,26	NA	NA	0	15,42	70,82	5,05	44,77	1,65	0,04	0,15	1,19	119,18	10,98	98,56	103,08	0,89	7,87	8,87	63,37	88,72	5,69	NA	18111,33	0	19,04	84,43	-1,51	-21,48	-0,56	0	0,75	0,94	135,41
806	23,97	55,98	11,42	-0,08	1,16	1,17	173,46	122,3	98,1	0,75	0,57	1,34	2,34	23,97	57,18	60,45	1,39	NA	0	0	0	0,48	1,17	0,24	0,32	1,1	1,12	187,09	61,85	79,36	2,12	0,58	1,43	2,46	0,48	59,33	18,71	1,14	NA	15,09	0	0	22,45	36,96	11,52	1,77	2,68	2,7	186,68
807	9,91	17,08	6,08	1,36	2,31	2,31	223,2	84,32	88,09	0,03	0,42	0,72	1,72	10,38	41,97	41,39	8,05	21469	0	0,29	2,11	60,44	94,37	10,72	1,51	2,59	2,59	64,77	24,8	22,96	-0,03	0,36	0,56	1,56	60,44	35,95	175,77	9,44	NA	0	0	0	14,97	37,9	2,33	0,92	1,63	1,63	56,71
808	NA	NA	-5,99	NA	NA	NA	NA	NA	NA	NA	NA	NA	NA	NA	NA	NA	NA	NA	NA	3,38	-94,93	4,71	81,38	0,93	0,3	0,43	1,14	71,74	6,89	53,54	39,15	0,94	16,26	17,26	5,46	94,21	5,94	0,49	50619	1,81	0,15	11,76	-0,98	-20,05	-0,36	0,14	0,43	0,94	132,28
809	-15,65	-34,04	-8,86	0,02	0,35	2,29	206,06	21,76	86,22	130,47	0,54	1,17	2,17	-3,05	56,79	-22,91	2,89	-506	0	7,13	-2497,43	-63,97	-384,15	-38,71	0,03	0,21	1,64	220,85	20,28	94,61	167,84	0,83	5,01	6,01	-51,25	83,35	-58,35	1,36	-21137	9,75	7,69	-34,41	-26,51	-285,88	-17,94	0,01	0,57	1,01	246,36
810	-114,78	163,28	-35,54	0,23	0,29	0,59	112,72	10,72	166,76	57,44	1,7	-2,42	-1,42	-80,55	170,3	-66,9	NA	NA	18,34	10,6	-45,88	1,2	-1,18	1,74	0,26	0,24	0,5	532,1	-22,71	1048,44	275,18	2,02	-1,98	-0,98	10,39	201,74	0,59	NA	NA	0	13,41	118,92	64,37	443,21	58,42	0,26	1,03	1,18	330,35
811	19,78	29,06	15,07	1,57	2,12	2,64	277,22	47,79	87,22	46,07	0,32	0,47	1,47	32,65	31,93	75,49	4,33	NA	0	9,8	31,14	6,87	13,18	4,51	0,3	1,23	1,76	239,84	105,33	112,73	60,23	0,48	0,91	1,92	35,5	47,9	28,66	3,34	23356,5	0	18,82	63,05	18,39	23,94	7,01	2,22	2,85	3,95	138,83
812	0,41	48,03	0,25	0,01	0,2	0,65	227,78	42	223,37	102,4	0,99	117,43	118,43	8,66	99,16	0,41	0,03	NA	0	5,17	49,31	1,65	13,33	0,84	0,23	0,31	0,93	187,23	12,19	161,84	102,05	0,88	7,1	8,1	13,69	87,65	8,18	0,75	NA	0	6,18	59,78	2,76	18,3	1,59	0,36	0,4	1,05	210,01
813	2,67	17,74	2,8	0,07	0,09	1,06	382,48	7,02	317,86	312,05	0,85	5,64	6,65	18,98	84,96	4,2	1,61	NA	0	17,14	72,28	11,9	43,22	5,94	0,01	0,05	1,29	182,29	4,15	127,57	161	0,72	2,62	3,63	48,27	72,46	18,17	3,91	NA	0,05	18,16	65,99	29,75	51,51	15,14	0,05	0,11	2,3	185,2
814	0,28	1,24	0,22	-0,01	0,03	1,31	292,03	8,94	218,03	283,16	0,77	3,43	4,43	13,62	77,41	3,03	28,27	NA	0	10,71	84,18	0,24	1,25	0,26	0,05	0,1	1,29	406,15	16,23	306,72	367,72	0,81	4,29	5,29	10,26	81,1	2,79	17,01	8460,67	3,78	11,15	76,56	-0,02	-0,12	-0,02	0,03	0,1	1,24	318,85
815	12,57	2271,98	4,13	0	0,82	0,96	119,63	95,51	117,07	17,46	0,99	179,72	180,72	31,04	99,45	13,95	0,16	NA	0	6,07	53,4	6,07	93,4	1,96	0	0,9	1,05	118	96,72	108,04	16,2	0,93	14,38	15,38	24,16	93,5	7,68	3,09	32606,57	0	5,85	71,88	4,15	83,99	1,43	0	0,91	1,04	125,52
816	1,36	9,93	0,42	0,07	1,12	1,98	113,54	58	49,96	48,26	0,86	6,3	7,3	10,5	86,31	3,66	23,43	10272,8	41,73	2,85	59,6	1,3	8,83	0,37	0,01	1,05	1,87	104,46	56,52	47,35	45,05	0,85	5,79	6,79	13,67	85,28	3,37	36,15	12674,2	39,26	3,54	66,7	1,38	10,06	0,4	0,18	0,97	1,66	105,8
817	-1,89	-2,22	-0,72	6,42	6,47	6,47	138,38	0,99	20,28	0	0,15	0,18	1,18	55,86	15,06	-12,54	NA	NA	0	21,95	97,99	-29,96	-35,48	-22,19	6,21	6,21	6,21	270,33	NA	40,6	NA	0,16	0,18	1,18	-29,96	15,55	-192,66	NA	NA	0	0	0	18,49	21,16	13,86	5,14	5,37	7,75	272,87
818	15,04	24,67	6,72	1,07	2,74	4,84	162,53	39,84	23,97	51,06	0,39	0,64	1,64	57,02	39,04	72,64	3,42	NA	0	18,74	52,69	11,56	22,42	5,23	0,55	1,28	2,66	165,02	36,14	41,54	69,46	0,48	0,94	1,94	54,96	48,43	45,74	3,8	15036,76	8,71	19,62	60,8	10,51	16,74	4,56	1	1,55	2,87	158,06
819	-6,4	-314,06	-75,13	0,12	0,21	1,03	4269,62	358,19	4110,12	3405,43	0,98	48,03	49,03	-6,4	97,96	-6,54	NA	NA	0	0	0	-0,47	-48,86	-1,87	0,01	0,33	0,99	1463,52	458,5	1420,05	952,33	0,99	103,96	104,96	4,79	99,05	-0,47	NA	1267,4	0	21,06	103,09	4,48	98,97	6,06	1,46	2,12	2,64	492,36
820	9,54	36,27	9,07	0	0,16	0,33	345,9	39,77	216,87	40,93	0,74	2,8	3,8	16,36	73,69	33,22	0,37	NA	7,93	6,48	20,12	9,29	37,28	17,08	0	0,14	0,15	670,57	62,92	381,65	2,44	0,75	3,01	4,01	14,82	75,07	41,73	0,29	NA	8,42	10,16	14,9	6,16	18,81	9,93	0	0,21	0,21	586,88
821	3,53	22,6	1,12	0,3	1,04	1,18	115,52	68,61	93	12,94	0,84	5,39	6,39	3,53	84,36	5,17	4,52	NA	0	0	0	2,58	19,94	1,16	0,08	0,82	1,11	163,84	103,18	138,63	40,99	0,87	6,72	7,72	2,58	87,05	4,22	3,13	NA	0	0	0	1,89	12,52	0,82	0,26	0,89	1,14	157
822	-0,74	6,04	-0,11	-0,12	0,58	0,8	54,53	41,89	60,57	13,68	1,12	-9,12	-8,12	41,6	112,31	-0,66	-1,19	NA	0	6,34	NA	8,35	48,33	1,69	-0,01	0,6	1,12	73,75	37,18	60,17	31,16	0,83	4,78	5,78	37,05	82,71	10,1	2,23	NA	0	5,8	68,52	-7,56	-161,58	-1,19	0,05	0,43	1,05	57,07
823	-38,79	248,45	-13,43	0,04	0,2	0,35	126,02	21,02	97,84	18,85	1,12	-7,18	-6,41	60,83	115,61	-17,05	-0,22	NA	23,91	34,49	123,19	8,53	157,65	2,77	0,16	0,34	0,48	118,32	19,19	87,82	14,45	0,94	17,37	18,47	107,34	94,59	26,08	0,14	11641,25	12,3	32,03	73,09	10,46	67,24	4,26	0,53	0,67	0,79	148,14
824	-4,11	-5,51	-13,41	0,67	0,82	10,8	1188,04	14,98	105,15	1064,37	0,25	0,34	1,34	1,79	25,43	-12,07	27,7	NA	0,11	19,25	170,11	-3,33	-3,96	-11,37	1,37	1,56	13,53	1245,46	16,97	88,92	1079,51	0,16	0,19	1,19	1,96	15,94	-15,11	46,34	3145,43	0	18,07	171,71	-4,59	-5,22	-15,76	0,95	1,16	10,71	1249,26
825	-336,24	102,72	-37,72	0,13	0,38	0,38	40,84	26,51	105,15	NA	4,27	-1,31	-0,31	-336,24	427,34	-78,68	NA	NA	0	0	0	-777,63	280,81	-236,71	0,01	0,27	0,27	111,1	105,43	407,33	NA	3,77	-1,36	-0,36	-777,63	376,92	-206,31	NA	NA	5,21	0	0	79,23	705,61	28,55	0,06	1,61	1,61	131,19
826	17,12	27,17	3,07	2,6	2,64	2,64	65,31	0,93	23,88	0	0,37	0,59	1,59	156,51	36,97	46,31	NA	NA	0	25,01	83,4	25,49	34,76	6,05	3,74	3,74	3,74	86,67	0	22,81	0	0,27	0,36	1,36	132,78	26,69	95,5	NA	NA	0	25,48	71,35	19,55	25,31	5,65	4,38	4,38	4,38	105,27
827	-26,52	76,41	-47,51	0	0,02	0,72	652,16	12,21	637,13	466,56	1,35	-3,88	-2,88	-22,94	134,7	-19,69	-1,35	NA	3,33	6,41	-16,12	-0,19	0,67	-0,26	0,03	0,05	0,68	499,12	8,71	501,69	321	1,29	-4,48	-3,48	3,86	128,73	-0,15	-0,95	8038,25	0	5,54	74,05	-29,76	60,2	-29,78	0,07	0,1	0,6	364,27
828	0,13	0,16	0,03	0,74	5,07	5,07	88,25	73,4	16,92	0	0,21	0,27	1,27	142,05	21,06	13,14	NA	NA	0	34,41	79,27	0,74	4,69	0,21	0,17	0,91	1,22	104,48	62,32	84,34	26,26	0,84	5,33	6,35	56,8	84,25	19,22	NA	14464	0	16,05	75,4	6,9	37,1	1,61	0,05	0,86	1,36	85,07
829	0,86	0,91	7,49	15,9	17,99	17,99	3161,59	22,96	10,99	NA	0,05	0,06	1,06	1,18	5,48	15,74	1,01	NA	0	2,79	6,01	2	2,18	21,14	31,6	34,05	34,05	3865,05	30,96	12,65	0	0,09	0,09	1,09	2,37	8,5	23,48	1,03	NA	0	3,93	6,88	2,17	2,34	36,23	29,95	33,89	33,89	6074,52
830	-11,21	220,95	-7,85	0,3	0,69	0,88	255,05	100,05	253,26	50,02	1,05	-20,71	-19,71	2,96	105,07	-2,85	-0,53	NA	2,86	9,93	106,67	-3,47	-51,78	-2,21	0,39	0,9	1,03	232,36	28,52	204,21	27,96	0,93	13,94	14,94	9,4	93,31	-0,54	1,21	11286	2,56	8,19	74,51	-0,97	-17,77	-0,74	0,42	0,88	1,03	276,86
831	-3,64	-16,5	-78,67	25,43	27,1	27,1	6447,4	120	72	NA	0,78	3,54	4,54	-3,64	77,96	-1,99	1,32	NA	0	0	0	11,67	38,03	54,88	10,98	10,98	10,98	1717,02	NA	49,05	NA	0,69	2,26	3,26	11,67	69,33	21,27	1,42	NA	0	0	0	7,29	35,68	64,03	2,39	30,04	30,04	3199,2
832	6,11	30,54	1,35	0,01	0,65	1,06	80,1	40,5	63,36	26,28	0,8	4	5	30,17	79,98	11,49	1,3	NA	0	5,29	108,25	1,78	7,74	0,42	0,08	0,72	1,13	85,12	41,24	64,61	26,68	0,77	3,35	4,35	26,74	76,99	6,55	1,76	13509	0	5,82	80,21	1,05	4,26	0,25	0,06	0,74	1,19	85,82
833	0,66	10,14	0,22	0,06	0,58	0,87	120,35	44,52	85,31	25,03	0,94	14,44	15,44	18,51	93,52	20,94	0,75	NA	0	5,9	38,1	1,95	24,16	0,61	0,15	0,66	0,99	113,73	45,39	89,09	29,39	0,92	11,37	12,37	17,67	91,92	21,2	0,96	17125,67	0	4,9	38,12	0,36	5,01	0,13	0,16	0,59	0,8	137,67
834	-0,13	-2,79	-0,05	0,18	0,63	0,94	145,62	61,85	135,43	41,82	0,95	21,14	22,15	27,57	95,49	0,43	0,41	NA	0	11,08	100,46	0,49	10,49	0,18	0,28	0,66	0,96	136,68	49,13	117,46	38,49	0,95	20,5	21,5	29,33	95,35	2,12	0,54	14548	6,88	10,8	94,79	0,56	11,66	0,21	0,23	0,67	0,99	135,57
835	-3536,54	69,47	-30,67	0,02	0,02	0,02	3,16	0	160,62	0	51,91	-1,02	-0,02	-2684,69	5191,11	-68,13	NA	NA	0	7,39	-146	-525	0,9	NA	0	0	0	NA	NA	NA	NA	581,78	-1	0	-525	58177,78	-0,9	NA	NA	111,11	NA	NA	68,37	-201,62	44,72	0,52	0,75	0,75	238,09
836	0,21	14,09	0,91	0,03	0,1	0,1	1574,58	25,13	382,64	0,64	0,98	65,85	67,29	3,85	98,51	6,27	0,77	NA	73,22	15,73	25,33	5,66	78,97	21,4	0,07	0,13	0,13	1380,8	23,22	431	0,58	0,92	12,83	13,96	8,23	92,84	12,44	0,71	81083	60,2	9,74	14,14	4,9	43,11	20,04	0	0,15	0,15	1488,14
837	-9,71	-21,62	-28,07	1,87	4,67	5,01	1052,59	62,95	22,49	7,66	0,55	1,23	2,23	-2,9	55,09	4,82	1,1	NA	52,14	19,67	63,93	-11,61	-28,91	-32,74	0,6	1,78	2,08	1029,69	45,36	38,46	11,69	0,6	1,49	2,49	-3,67	59,86	-1,01	1,04	NA	55,69	22,37	76,82	-7,58	-20,35	-16,51	0,04	0,1	0,13	792,17
838	-39,72	-95,07	-17,74	0,6	1,23	1,7	162,56	59,14	93,59	45,23	0,58	1,39	2,39	11,54	58,22	-68,24	NA	NA	0	22,89	404,91	35,12	53,76	22,26	1,61	2,29	2,87	231,36	54,06	79,13	46,41	0,35	0,53	1,53	69,07	34,68	101,28	NA	11649	0	21,52	47,35	22,21	28,61	17,88	2,06	3,55	4,47	293,1
839	-21,42	115,8	-14,61	0,3	0,67	0,83	248,26	107,73	227,87	47,14	1,18	-6,4	-5,41	-13,2	118,49	-17,11	-9,17	-5808,71	25,44	5,61	-82,58	0,43	-1,32	0,22	0,01	0,64	1,05	190,26	109,15	174,14	71,57	1,32	-4,08	-3,09	14	132,4	2,07	2,57	-3496,29	38,86	7,07	-127,65	-1,6	-365,49	-1,34	0,03	0,79	0,98	304,92
840	1,63	15,96	0,98	0,04	0,37	1,09	217,77	63,5	191,88	138,67	0,9	8,79	9,79	40,15	89,78	2,98	3,47	11214	0	23,04	89,43	0	0	NA	0,11	0,44	1,1	NA	NA	NA	NA	0,9	8,85	9,85	0	89,84	0	5,39	NA	6,76	NA	NA	0,08	1,5	0,21	0,16	0,42	1,88	981,45
841	18,9	24,88	4,48	1,38	4,41	5,53	86,31	42,71	14,07	15,94	0,24	0,32	1,32	42,34	24,02	95,59	10,37	22285,83	0	5,56	44,31	15,65	22,92	4,86	0,96	2,27	3,2	113,28	44,86	34,12	32,05	0,32	0,46	1,46	37,9	31,71	57,76	40,77	28394,33	0	6,9	46,49	10,65	13,88	3,79	1,43	2,8	4,35	129,46
842	48,19	48,49	49,29	11,82	162,11	162,11	372,27	341,34	2,27	NA	0,01	0,01	1,01	48,19	0,62	7812,5	NA	NA	0	0	0	31,27	31,5	39,3	17,86	138,99	138,99	458,65	394,24	3,25	NA	0,01	0,01	1,01	31,27	0,72	4346,67	NA	NA	0	0	0	NA	NA	NA	NA	NA	NA	NA
843	17,95	20,29	5,94	2,81	4,55	7,69	120,41	23,86	8,59	43,67	0,12	0,13	1,13	18,6	11,51	198,94	8,95	NA	4,3	0,21	1,86	2,33	3,58	2,15	0,91	1,69	2,75	336,36	90,58	68,13	124,52	0,35	0,53	1,53	2,33	34,8	16,8	18,59	NA	14,27	0	0	23,86	33,78	17,35	7,22	9,07	9,88	264,76
844	29,99	33,03	6,8	10,99	10,99	11,06	82,5	NA	7,38	0,48	0,09	0,1	1,1	55,05	9,18	326,63	NA	NA	0	5,68	40,36	20,72	23,8	5,06	7,78	7,78	7,82	89,16	NA	11,24	0,43	0,13	0,15	1,15	41,06	12,96	159,8	NA	14040	0	4,97	44,31	17,94	NA	NA	NA	NA	NA	NA
845	14,51	47,69	6,82	0,01	0	0	171,09	148,13	116,42	0	0,7	2,29	3,29	29,18	69,59	21,58	NA	48432	0	6,9	40,73	11,06	28,63	5,76	0,01	1,5	1,58	190,14	168,87	113,3	9,26	0,61	1,59	2,59	23,83	61,38	18,89	10,03	35363,63	0	6,65	53,6	4,04	52,97	2,44	0	1,01	1,05	219,76
846	10,18	86,3	2,82	0,44	1,27	1,83	100,84	44,26	53,21	30,17	0,88	7,44	8,48	33,02	88,2	12,46	11,82	16002,11	0	6,33	71,65	18,91	91,63	5,15	0,22	1,13	1,82	99,44	48,39	53,36	37,21	0,79	3,82	4,84	42,5	79,36	25	64,46	23407	0	6,43	47,36	17,51	90,47	4,72	0,32	0,84	1,37	98,23
847	-33,35	-86,51	-10,26	0,25	0,62	1,13	111,94	25,07	49,68	35,43	0,61	1,59	2,59	-31,29	61,45	-50,32	1,29	39982	16,49	0,63	13,59	6,77	11,13	1,34	0,11	0,65	2,48	72,02	15,07	23,64	51,46	0,39	0,64	1,64	8,39	39,2	22,02	20,33	58999	5,82	0,32	9,24	5	10,28	1,56	0,55	0,78	1,93	113,71
848	7,58	9,6	2,02	1	3,35	5,75	96,9	37,48	16,02	39,02	0,21	0,27	1,27	30,64	21,1	41,33	22,31	NA	0	6,14	68,81	5,4	6,41	1,38	1,98	5,68	9,27	93,48	35,15	9,57	34,9	0,16	0,19	1,19	30,63	15,76	38,15	25,53	24168,86	0	6,46	78,15	6,55	7,65	1,72	2,87	6,33	9,56	95,69
849	20,74	49,37	8,75	0,03	1,41	1,54	153,61	108,34	78,24	9,95	0,58	1,38	2,38	40,64	57,99	43,62	2,34	NA	0,07	8,4	39,15	6,12	23,35	1,96	0,02	0,93	1,13	116,56	72,6	76,5	16,6	0,74	2,81	3,81	27,63	73,78	15,99	1,42	27706	3,07	6,87	56,96	5,32	50,04	2,74	0,06	0,93	1,03	187,51
850	32,53	96,33	28,77	0,39	1,04	1,48	321,85	117,67	181,16	81,06	0,66	1,96	2,96	33,34	66,23	49,42	2,76	50559	0	0,71	1,94	6,02	7,9	3,81	1,57	1,57	8,08	231,29	NA	20,46	135,19	0,24	0,31	1,31	8,06	23,87	45,83	3,31	8361	0	1,29	14,27	-17,81	-69,09	-17,48	0,2	0,24	1,27	357,27
851	-5,55	-5,91	NA	16,23	16,23	16,23	NA	NA	NA	NA	0,06	0,07	1,07	-5,55	6,16	-90	NA	NA	0	NA	0	-1,22	-3,53	-1,38	0,06	0,06	1,53	413,7	NA	267,44	397,42	0,66	1,9	2,9	6,05	65,54	-1,86	NA	890	0	8,24	108,09	6,21	20,17	7,42	0,04	0,04	1,44	434,94
852	-1,74	-8,82	-0,35	0,26	0,95	1,26	72,26	38,29	52,1	18,09	0,8	4,06	5,06	49,41	80,23	1,5	41,93	14115,2	5,49	10,15	92	3,92	9,73	0,73	0,76	1,38	1,74	68,12	23,75	38,27	14,16	0,6	1,48	2,48	48,77	59,74	8,05	NA	8477,75	0	8,37	91,31	3,13	8,58	0,81	0,77	1,34	1,78	93,99
853	3,03	7,78	2,37	0,13	0,44	0,44	284,66	52,99	171,99	NA	0,61	1,57	2,57	3,38	61,09	64,29	0,56	NA	0	0,28	0,74	-78,34	585,93	-76,04	0,21	0,21	0,21	354,27	NA	395,84	NA	1,13	-8,48	-7,48	-54,51	113,37	-30,46	-0,19	NA	0	23,13	42600	-14,79	70,1	-18,93	0,06	0,12	0,12	465,71
854	7,49	10,14	3,63	3,68	3,9	10,95	176,66	NA	10,04	71,77	0,26	0,35	1,35	31,86	26,17	103,11	4,55	19029	0	11,83	35,68	7,5	11,32	5,15	0,08	0,36	1,43	250,83	19,65	71,98	78,43	0,34	0,51	1,51	26,71	33,78	74,31	1,24	20233	0	13,2	33,26	-14,89	-25,72	-10,17	0,27	0,41	1,37	248,59
855	-2,67	-2,93	-8,7	13,24	13,24	13,24	1184,11	0	88,43	0	0,09	0,09	1,09	80,22	8,65	-30,91	NA	NA	0	269,65	269,65	-28,39	-32,46	-10,21	0,46	0,46	9,58	131,3	0,02	13,51	124,94	0,13	0,14	1,14	149,46	12,55	-226,27	NA	NA	0	63,97	117,26	23,19	25,22	6,1	3,92	3,92	16,5	95,76
856	-78,43	122,47	-26,53	0,17	4,67	5,4	123,12	76,32	16,96	12,58	1,64	-2,56	-1,56	-44,24	164,04	-15,49	1,74	NA	0	11,56	1185	131,53	350,84	24,19	1,35	7,03	7,4	67,12	46,12	8,12	3,03	0,63	1,67	2,67	185,26	62,51	250,37	10,05	32299,5	0	9,88	27,15	16,44	28,97	4,12	0,33	3,41	3,73	91,23
857	13,22	42,16	6,16	0,03	0,69	0,95	169,77	56,1	59,64	22,08	0,69	2,19	3,19	25,37	68,65	24,72	0,61	32920,86	15	5,67	34,91	9,95	35,83	4,82	0,03	0,78	1,04	176,9	52,06	43,71	17,89	0,72	2,6	3,6	22,41	72,23	20,8	0,48	31324,86	14,62	6,04	38,25	8,39	30,49	3,88	0,01	0,62	0,85	168,46
858	-7,16	-7,16	NA	NA	NA	NA	NA	NA	NA	NA	NA	NA	1	-7,16	0	NA	NA	NA	0	NA	0	-0,44	-0,45	NA	0,17	39,71	39,71	NA	NA	NA	NA	0,03	0,03	1,03	-0,44	2,52	-17,5	NA	NA	0	NA	0	-3,52	110,87	-5,32	0,01	0,91	0,96	549,67
859	10,81	23,4	8,47	0,73	1,56	1,67	284,95	116,59	140,71	16,45	0,54	1,16	2,16	18,94	53,79	25,62	3,04	NA	0	6,36	33,78	16,17	24,37	14,6	1,67	2,74	2,79	329,59	108	100,41	5,29	0,34	0,51	1,51	24,46	33,66	57,74	5,04	50367,25	0	7,48	25,79	7,71	11,53	8,33	2,29	2,7	2,79	393,17
860	1,22	1,95	4,36	0,03	0,11	0,87	1299,87	39,88	481,48	370,19	0,37	0,6	1,6	2,86	37,45	10,5	0,93	NA	0	5,87	23,65	1,19	2,01	5,2	0,07	0,15	0,97	1598,89	56,08	646,59	531,87	0,41	0,69	1,69	3,1	41	7,74	0,98	19824,5	0	8,4	29,62	1,16	1,92	6,1	0,03	0,07	1,04	1918,86
861	2,27	-4,71	0,98	0,01	0,14	0,58	156,68	NA	191,73	84,91	1,48	-3,08	-2,08	23,26	148,09	2,81	-0,84	NA	24,15	9,04	72,3	0,72	-2,22	0,37	-0,03	0,1	0,55	185,54	0,19	200,03	91,82	1,32	-4,08	-3,08	25,01	132,41	1,74	-0,25	NA	22,2	12,35	83,03	1,79	566,43	1,28	0	0,38	0,79	261,13
862	1,1	74,85	1,02	0,27	1,01	1,01	284,58	247,63	330,97	0	0,99	67,25	68,25	1,1	98,53	1,11	NA	NA	0	0	0	0,31	20,47	1,58	0,03	0,84	1,02	1875,33	1473,92	1821,8	318,44	0,98	65,44	66,44	0,31	98,49	0,31	NA	NA	0	0	0	-0,86	-190,11	-2,84	0,03	0,94	1	1201,02
863	10,44	48,96	1,9	0,1	0,74	1,08	66,42	31,34	48,43	16,46	0,79	3,69	4,69	56,63	78,69	20,36	1,28	NA	0	8,43	67,07	4,99	33,95	1,04	0,06	0,76	1,03	76,28	43,55	62,32	16,57	0,85	5,8	6,8	46,7	85,29	11,24	1,14	21011,5	0	8,72	74,63	5,13	33,24	1	0,19	0,73	1,05	70,68
864	-1,05	-1,45	-5,13	197,98	200,48	200,91	1783,43	21,89	8,78	3,86	0,28	0,38	1,38	0,78	27,78	-3,77	NA	NA	0	8,94	225,98	-2,21	-3,26	-10,44	-162,06	-168,58	-168,98	1721,16	57,66	-8,85	3,61	0,32	0,47	1,47	1,75	32,07	2,09	8,26	3472,75	0	18,69	57,53	16,33	93,21	11,52	29,17	53,02	54,16	256,74
865	20,35	30,59	37,97	2,34	2,34	2,34	679,3	NA	225,05	NA	0,33	0,5	1,5	20,35	33,5	112,77	3,82	NA	0	0	0	-1,72	-2,91	-6,11	2,35	2,35	2,35	1295,17	NA	523,42	NA	0,41	0,69	1,69	-1,72	40,97	34,61	NA	NA	0	0	0	69,62	93,23	64,51	3,49	3,94	3,94	337,29
866	80,56	100	0,34	290,86	5,14	5,14	1,56	-85,51	0,3	NA	0,19	0,24	1,24	80,56	19,44	414,29	NA	NA	0	0	0	-0,93	-0,93	-0,31	NA	NA	NA	120,38	NA	NA	NA	NA	NA	1	-0,93	0	NA	NA	NA	0	0	0	1,27	1,56	0,26	4,05	5,35	5,35	74,79
867	-0,01	-0,01	NA	NA	NA	NA	NA	NA	NA	NA	0	0	1	-0,01	0	NA	NA	NA	0	NA	0	-0,01	-0,01	NA	NA	NA	NA	NA	NA	NA	NA	NA	NA	1	-0,01	0	NA	NA	NA	0	NA	NA	0,14	0,14	0,65	2142,47	2443,29	2649,84	1678,42
868	-52,81	181,69	-2,19	0,77	0,77	0,77	15,08	NA	19,26	NA	1,29	-4,44	-3,44	21,97	129,07	-40,92	NA	NA	0	3,1	100,64	39,47	125,85	2,46	0,34	1,46	1,46	22,72	17,14	15,38	NA	0,69	2,19	3,19	56,44	68,64	57,51	NA	19625	0	1,06	22,84	20	29,07	0,78	1,11	3,21	3,21	14,13
869	1,27	4,32	0,44	1,1	2,18	3,02	124,81	38,77	35,78	30,61	0,71	2,4	3,4	25,34	70,58	4,97	3,65	NA	0,03	8,25	84,52	-0,21	-0,9	-0,08	0,58	1,67	2,17	143,78	65,63	59,95	30,14	0,77	3,33	4,33	20,34	76,9	2,12	4,74	15494,67	0,03	8,1	92,25	1,71	7,33	0,7	0,52	1,69	2,11	148,19
870	0,62	6,24	0,15	0,18	5,06	7,53	87,03	55,66	11,43	28,66	0,9	9,08	10,08	0,62	90,08	0,69	NA	NA	0	0	0	-6,44	205,28	-8,5	0,82	2,1	2,29	481,32	71,24	55,71	10,74	1,03	-32,86	-31,86	-6,12	103,14	7,22	1,21	80709	0	0,42	4,54	-11,22	78,49	-13,17	0,16	1,32	1,35	427,27
871	10,29	19	5,46	0,04	0,04	2,19	193,29	0	87,45	190,37	0,46	0,85	1,85	38,74	45,86	22,43	NA	NA	0	15,11	68,78	19,99	24,33	8,22	0,19	0,23	5,65	150	1,1	26,17	143,8	0,18	0,22	1,22	44,42	17,83	112,15	NA	NA	0	10,04	49,74	18,15	23,99	4,44	2,34	2,35	4,12	88,96
872	9,4	16,08	1,57	1,47	2,17	2,17	60,64	12,42	17,83	0	0,42	0,71	1,71	38,33	41,58	39,99	1,67	NA	0	4,82	37,61	18,2	36,82	5,23	0,84	1,22	1,53	104,88	19,18	51,51	16,19	0,51	1,02	2,02	30,48	50,58	49,8	2,1	17796,67	0	3,53	28,77	5	8,77	1,55	1,13	1,58	1,88	112,55
873	42,89	76,96	36,06	23,21	53,95	53,97	306,04	5,02	5,07	0,06	0,44	0,79	1,79	59,99	44,27	112,66	10,52	47711	42,31	14,38	20,39	36,7	78,85	36,2	0,26	13,14	13,16	360	32,96	7,31	0,5	0,53	1,15	2,15	48,54	53,45	83,32	4,91	25043,5	51,4	11,67	17,53	24,4	42,01	32,28	0,83	15,2	15,21	481,62
874	4,26	6,8	11,99	5,59	5,93	6,74	1024,16	16,13	47,92	39,27	0,05	0,08	1,59	10,35	37,29	285,37	0,92	11361,2	0	17,13	48,33	2,58	4,77	4,43	1,73	1,96	2,32	627,04	18,33	80,29	29,72	0,13	0,24	1,85	9,86	46,01	144,77	0,78	12043,2	0	12,51	43,08	7,03	12,39	11,11	1,95	2,16	2,27	574,84
875	-1,46	174,93	-1,03	0,01	0,25	0,82	255,72	52,31	194,13	122,84	1,03	-123,02	-119,86	7,34	100,83	9,35	0,55	NA	7,82	6,18	41,26	-3,05	112,6	-2,17	0,14	0,32	0,78	259,59	36,33	199,01	98,34	1,03	-37,95	-36,95	4,93	102,71	1,86	0,51	NA	4,57	5,67	58,67	-39,98	506,32	-15,83	-0,04	0,26	0,42	144,17
876	0,47	5,83	0,47	0,04	0,14	1,05	357,44	30,94	324,54	299,49	0,92	11,28	12,28	3,51	91,86	4,34	2,2	17213,33	0	2,98	36,16	0,63	7,18	0,69	0,01	0,08	1,07	398,54	22,84	358,07	360,08	0,91	10,31	11,31	3,79	91,16	3,44	3,29	NA	0	3,44	45,02	0,41	4,38	0,54	0	0,05	1,09	479,64
877	3,17	25,6	2,97	0,93	1,05	1,14	340,88	34,79	294,31	28,9	0,88	7,07	8,07	8,19	87,61	5,32	NA	NA	0	4,7	42,19	2,76	29,22	6,01	0,42	0,46	1,11	793,09	30,92	706,39	460,31	0,91	9,57	10,57	5,24	90,54	3,05	NA	28672,5	0	5,39	34,19	1,66	7,94	0,92	0,54	0,67	1,27	201,87
878	10,09	18,22	4,91	1,02	2,1	2,75	177,16	0,02	39,28	25,96	0,45	0,81	1,81	25,97	44,61	28,57	1,99	NA	20,93	7,73	47,49	11,85	17,89	4,82	0,76	2,64	4,08	148,64	0,92	20,24	29,64	0,34	0,51	1,51	29,72	33,78	42,92	1,95	34146,25	18,62	7,28	49,67	6,61	9,35	3,1	1,88	3,09	4,62	170,77
879	32,68	71,38	26,44	1,23	1,58	1,58	294,49	55,32	157,32	NA	0,54	1,18	2,18	51,36	54,22	81,8	3,34	40680	0	15,12	25,6	41,8	44,91	30,09	10,19	14,13	14,13	262,74	66,64	16,89	NA	0,07	0,07	1,07	65,36	6,92	725,48	12,97	42225	0	16,96	27,4	37,89	40,12	27,35	15,55	20,22	20,22	262,77
880	5,08	5,68	7,21	0,72	5,65	8,17	516,37	246,78	49,97	127,6	0,11	0,12	1,12	11	10,61	60,35	4,48	NA	0	8,4	43,17	0,04	0,04	0,05	0,33	4,6	6,59	537,76	280,99	65,91	132,75	0,13	0,15	1,15	6,36	12,84	10,3	4,8	NA	0	9,32	81,46	3,23	4,03	3,51	0,2	3,6	4,21	396
881	33,17	90,37	12,49	0,56	1,46	1,48	137	74,9	83,92	2,39	0,63	1,72	2,72	89,98	63,29	57,44	4,82	NA	0	21,38	56,19	19,37	32,24	5,99	0,7	2,16	2,21	112,83	61,55	42,08	2,13	0,4	0,66	1,66	89,2	39,92	58,14	3,87	16615	0	21,59	70,81	22,29	38,62	12,45	0,5	1,26	1,28	203,26
882	0,54	0,91	0,52	0,78	1,9	2,25	348,22	147,25	130,82	46,23	0,4	0,68	1,68	32,4	40,49	4,88	5,35	NA	0	30,48	91,79	0,7	1,14	0,65	0,99	1,94	2,26	336,29	119,28	125,79	40,39	0,39	0,63	1,63	29,2	38,81	6,87	7,07	20487,3	0	26,26	87,34	0,16	0,27	0,17	0,96	1,94	2,28	375,03
883	-12,4	-64,27	-4,95	0,4	0,41	1,65	145,31	0,08	27,55	34,72	0,81	4,18	5,18	28,43	80,71	-15,37	1,18	NA	60,9	16,3	119,76	-16,61	216,39	-20,93	0,03	0,3	0,64	460,01	41,69	149,53	50,48	1,08	-14,03	-13,03	13,61	107,68	-5,75	0,84	8488	0,02	38,08	104,31	1,42	-19	1,65	0,1	0,11	0,43	422,12
884	-43,12	-191,07	-10,73	0,44	0,45	0,97	90,56	0,43	64,34	33,79	0,77	3,43	4,43	23,95	77,43	-36,14	0,81	NA	0	16,69	150,56	NA	NA	NA	NA	NA	NA	NA	NA	NA	NA	NA	NA	NA	NA	NA	NA	NA	NA	NA	NA	NA	-48,5	-54,58	-11	6,72	6,72	9,26	82,57
885	-0,03	-0,04	-0,05	4,31	7,78	7,78	305,32	242,1	69,84	0	0,16	0,19	1,23	11,29	18,56	-0,21	NA	NA	0	17,38	67,41	7,28	12,35	4,18	1,67	2,66	2,66	209,41	77,19	77,49	NA	0,39	0,67	1,7	28,4	41	18,5	NA	NA	0	12,12	63,82	-4,57	-118,76	-7,07	0,17	0,28	0,28	563,11
886	-0,08	-0,18	-0,04	0,72	1,2	1,25	197,15	52,59	108,95	4,9	0,56	1,27	2,27	13,97	56,02	10,14	1,49	12698,2	0	7,61	66,49	-3,79	-7,84	-1,23	0,47	1,01	1,1	119,01	32,37	60,41	5,66	0,52	1,07	2,07	15,68	51,7	4,91	1,14	15927	0	6,35	68,73	2,69	6,79	1,1	0,37	0,93	0,95	148,74
887	1,94	4,43	1,2	0,04	0,23	0,37	224,29	22,61	122,17	17,61	0,56	1,27	2,28	10,68	56,08	9,75	0,56	13937	0	5,38	49,83	-10,91	-29,51	-8,17	0,13	0,17	0,31	273,41	6,33	166,73	23,84	0,63	1,7	2,71	-1,79	63,03	-7,86	0,47	4639,5	0	6,83	143,33	11,98	25,93	7,79	0,25	0,39	0,47	236,76
888	8,62	34,57	4,87	0,11	0,12	0,99	205,44	2,16	152,19	133,31	0,75	3,01	4,01	19,33	75,07	12,22	0,96	NA	0	6,05	51,4	10,26	29,03	3,88	0,2	0,21	1,26	137,96	0,85	86,95	92,62	0,65	1,83	2,83	23,77	64,65	26,19	1,82	4518,25	0	5,11	40,65	10,23	24,74	4,08	0,54	0,6	1,52	145,28
889	-3134,18	941,44	-10,58	0,11	0,13	0,13	1,23	0,1	5,26	NA	4,33	-1,3	-0,3	2613,08	432,91	-723,98	NA	-2301	0	19,4	-591,96	-194,44	11,74	NA	0,04	0,06	0,06	NA	NA	NA	NA	17,56	-1,06	-0,06	-194,44	1755,56	-11,08	NA	NA	0	NA	NA	0	0	NA	0,04	0,06	0,06	NA
890	33,47	64,19	10,08	0,79	1,57	2,12	109,67	39,84	50,78	28,52	0,48	0,92	1,92	86,76	47,86	69,93	NA	NA	0	16,05	55,66	21,92	48,76	4,74	0,74	1,16	1,82	78,97	17,69	42,38	28,58	0,55	1,22	2,22	118,44	55,05	39,81	NA	35490	0	20,88	77,29	-14,28	-129,08	-2,86	0,25	0,5	0,98	72,94
891	5,66	5,91	1,67	17,37	17,49	17,49	107,37	0,55	4,59	NA	0,04	0,05	1,05	5,66	4,32	316,96	3,97	NA	0	0	0	-29,72	-30,55	-80,3	29,03	29,03	29,03	986,31	NA	26,47	NA	0,03	0,03	1,03	-29,72	2,72	-706,17	4,63	NA	0	0	0	4	6,05	4,34	2,75	2,75	2,75	394,93
892	11,03	2777,26	14,85	0,42	1,01	1,01	490,16	284,15	479,11	NA	1	250,86	251,86	30,98	99,6	11,07	NA	NA	0	26,87	60,53	-3,48	111,57	-3,16	0,38	0,98	0,98	331,65	200,67	331,97	NA	1,03	-33,06	-32,1	15,44	103,12	-3,37	NA	7614,5	0	17,19	118,56	2,91	435,17	4,26	0,76	1,01	1,01	533,62
893	6,31	39,64	2,24	0,11	0,81	1,13	129,2	74,81	83,37	34,45	0,84	5,29	6,29	21,5	84,09	9,01	3,32	21627,6	18,57	5,39	59,8	18,69	70,73	5,72	0,08	0,98	1,21	111,76	72,73	60,85	18,83	0,74	2,78	3,78	35,43	73,58	26,11	2,41	38467,2	18,2	5,13	37,37	0	0	NA	0,44	1,48	1,88	NA
894	9,53	10,73	12,34	3,08	7,91	16,77	471,13	2,45	12,63	113,38	0,11	0,13	1,13	12,68	11,19	140,29	1,79	NA	0	4,07	15,45	8,07	9,56	11,12	1,42	3,32	6,75	502,89	1,41	35,57	123,5	0,16	0,18	1,18	11,16	15,53	97,68	1,8	52175	0	4,26	14,73	6,22	6,97	7,43	1,87	4,74	9,55	435,01
895	-13,22	-13,81	-555,04	23,3	23,65	23,65	15276,87	222,09	637,12	NA	0,04	0,04	1,04	-13,22	4,22	-313,62	NA	NA	0	0	0	16,37	17,5	20,44	11,05	12,78	15,58	455,67	49,91	28,85	81,71	0,06	0,07	1,07	16,37	6,42	255,07	NA	NA	0	0	0	25,89	33,71	10,28	3,75	3,82	4,31	144,53
896	-3,46	-5,13	-6,06	1,05	1,32	2,56	637,16	54,44	201,41	253,36	0,32	0,47	1,48	-3,46	32,49	39,08	3,94	NA	0	0	0	15,69	16,9	16,65	4,52	8,62	12,53	387,35	112,11	27,34	108,24	0,07	0,08	1,08	15,69	7,16	388,39	12,42	NA	0	0	0	20,58	23,97	22,39	2,18	3,88	4,91	395,98
897	14,36	881,45	6,26	0,21	0,82	0,89	158,62	93	153,2	11,95	0,98	60,37	61,37	16,24	98,37	22,63	0,18	NA	0	0,82	7,65	-2,76	225,87	-2	0,12	0,56	0,86	264,28	117,74	263,62	80,21	1,01	-82,8	-81,8	-2,4	101,22	2,41	-0,09	NA	0	0,26	8,79	-0,22	-2,82	-0,18	0,08	0,61	0,99	296,79
898	-16,23	-69,35	NA	7,04	7,74	7,74	NA	NA	NA	NA	0,77	3,27	4,27	40,19	76,6	-21,19	NA	NA	0	NA	-200,63	-18,18	-194,64	NA	5,74	6,45	6,45	NA	NA	NA	NA	0,91	9,71	10,71	50,79	90,66	-20,05	NA	NA	0	NA	-211,39	-58,14	133,33	NA	3,11	3,82	3,82	NA
899	1,76	-9,66	1,95	0,15	3,77	4,06	403,01	355,75	98,08	28,17	1,18	-6,5	-5,5	11,45	118,19	1,49	NA	NA	0	10,73	66,02	-106,67	54,27	-38,01	1,5	2,75	3,05	130,06	45,58	36,41	10,84	2,97	-1,51	-0,51	-53,5	296,54	-34,42	5,53	-8134,33	0	18,95	-176,27	-204,29	37,05	-140,93	0,1	1,15	1,71	251,1
900	0,01	0,01	0,01	0	0,21	0,65	509,15	55	252,56	120,26	0,55	1,21	2,21	9,81	54,78	3,32	0,71	NA	4,18	13,72	79,6	0,11	0,25	0,1	0,1	0,44	1,12	315,53	58,78	173,16	118,55	0,56	1,29	2,29	18,34	56,25	1,01	1,16	704,44	0	15,76	1051,89	0,09	0,31	0,03	0,08	0,27	1,38	138,58
901	0,62	-11,95	0,56	0,01	0,06	0,61	328,77	14,27	228,59	154,2	1,05	-20,28	-19,28	24,08	105,19	6,14	0,28	13968	15,14	21,19	72,08	-4,38	-1078,9	-3,58	0,02	0,04	0,63	298,29	5,73	209,18	134,37	1	245,19	246,19	31,81	99,59	5,89	0,43	14190,67	9,68	29,58	76,4	-8,45	-430,86	-5,75	0,06	0,09	0,66	247,9
902	2,92	5,4	4,6	0,01	0,03	0,04	572,75	3,8	259,59	2,49	0,46	0,85	1,85	14,02	45,89	43,23	0,55	22621,89	0	17,47	40,76	5,07	8,65	8,79	0,06	0,07	0,08	633,63	3,3	258,04	3,02	0,41	0,71	1,71	16,03	41,46	53,03	0,61	25724,78	0	19,04	35,83	3,3	6,1	5,42	0,1	0,11	0,12	599,13
903	-12,8	-37,64	-23,19	3,64	4,14	4,14	329,63	70,33	141,6	0	0,22	0,64	2,94	-7,08	65,98	-58,96	NA	NA	0	10,37	32,45	25,95	54,12	9,24	1,93	2,16	2,16	129,91	13,57	59,31	NA	0,48	1,01	2,09	35,85	52,05	53,72	NA	6918	0	3,52	22,68	1,95	21,08	0,87	0,04	1,11	1,11	163,15
904	2,39	20,48	0,84	0,13	0,36	1,12	127,13	26,03	111,06	85,11	0,88	7,57	8,57	26,09	88,33	2,71	NA	NA	0	8,28	87,62	1,69	15,54	0,2	0,8	0,81	1,12	43,43	0,47	38,17	11,94	0,89	8,18	9,18	21,63	89,11	1,9	NA	6754,33	0	2,37	89,3	0,35	5,02	0,06	0,33	0,76	1,04	68,23
905	-120,69	-124,61	NA	31,57	31,82	31,82	NA	NA	NA	NA	0,03	0,03	1,03	-120,69	3,14	-3840	NA	NA	0	NA	0	-10,91	-12,71	NA	6,91	7,06	7,06	NA	NA	NA	NA	0,14	0,16	1,16	-10,91	14,16	-77,08	NA	NA	0	NA	0	16,95	79,01	38,72	0,05	0,53	0,53	831,57
906	39,87	67,69	22,97	3,42	3,42	3,42	209,71	NA	34,68	NA	0,41	0,7	1,7	39,87	41,1	116,44	3,54	NA	0	0	0	37,07	68,95	19,17	2,28	2,29	2,29	188,76	0,23	54,13	NA	0,46	0,86	1,86	37,07	46,23	95,04	5,22	NA	0	0	0	19,51	42	21,42	0,1	0,11	0,11	399,72
907	4,31	6,36	12,24	0,02	0,07	1,84	1032,57	10,26	196,11	351,83	0,32	0,47	1,47	9,36	32,1	21,84	1,25	10672	0	14,33	38,47	0	0	0,01	0,01	0,06	1,26	1465,93	22,02	416,13	508	0,44	0,78	1,78	6,53	43,93	2,61	1,12	5715,33	0	26,2	74,94	0,04	0,06	0,15	0,01	0,04	1,6	1399,59
908	9,71	16,88	3,87	0,49	1	1,72	145,14	27,4	54,99	40,65	0,43	0,74	1,74	28,9	42,5	41,27	1,84	22969,13	1,18	7,65	45,83	8,61	12,59	3,18	0,46	1,28	2,53	134,79	29,89	36,97	46,85	0,32	0,46	1,46	31,02	31,63	53,4	2,48	21397,4	0,39	8,28	51,48	6,92	9,29	2,4	0,71	1,66	3,45	126,18
909	-32,18	-34,01	NA	0,74	17,11	17,12	NA	NA	NA	NA	0,05	0,05	1,06	-16,02	5,39	-617,7	6,24	NA	0	NA	-113,78	-24,33	-24,91	-761,88	4,5	99,4	99,4	11428,49	6650,23	70,08	0,32	0,02	0,02	1,02	-7,62	2,32	-1041,56	2,56	-6310,6	0	523,32	-219,9	5,7	7,16	36,69	14,61	133,94	133,94	2341,78
910	10,6	24,76	3,76	0,3	1,07	1,65	129,01	53,25	56,22	40,79	0,57	1,34	2,34	34,74	57,18	22,04	4,27	30629,86	10,53	8,55	58,34	4,41	9,24	1,53	0,03	1,15	1,81	126,97	68,7	36,34	41,56	0,52	1,09	2,09	30,62	52,25	12,74	4,36	24759,14	20,05	9,12	71,47	3,05	6,86	1,03	0,05	1	1,58	123,26
911	-0,83	-0,83	NA	NA	NA	NA	NA	NA	NA	NA	NA	NA	1	-0,83	0	NA	NA	NA	0	NA	NA	-0,82	-0,82	NA	NA	NA	NA	NA	NA	NA	NA	NA	NA	1	-0,82	0	NA	NA	NA	0	NA	NA	-0,94	-0,94	NA	NA	NA	NA	NA
912	-25,49	-26,61	-16,16	2,41	2,41	21,32	230,81	0	9,23	176,92	0,04	0,04	1,04	-6,75	4,18	-461,94	7,4	5769	0	11,89	79,01	-10,71	24,65	-15,49	0,1	0,28	0,66	528	134,35	746,79	289,48	1,43	-3,3	-2,3	-9,29	143,45	-4,31	-9,59	2217	0	2,05	22,24	19,29	-52,77	4,97	0,04	0,25	0,72	93,81
913	53,78	56,66	36,34	14,29	19,64	19,64	245,96	66,23	12,39	0	0,05	0,05	1,05	84,01	5,09	1056,25	NA	NA	0	20,43	34,91	-12,85	-202,41	-45,56	0,04	0,09	0,09	1294,19	68,09	1195,43	NA	0,94	14,75	15,75	-6,18	93,65	-2,53	0,07	NA	0	23,63	117,77	-32,94	135,61	-79,33	0,03	0,09	0,09	876,68
914	5,2	5,79	3,36	0,22	1	10,57	235,24	17,13	22,02	213,62	0,1	0,11	1,11	78,8	10,2	50,93	NA	-982,5	0	47,57	-384,5	9,34	10,32	3,24	10,65	10,68	11,49	126,78	0,33	10,88	8,89	0,09	0,1	1,11	73,13	9,53	98,61	NA	4392	0	22,16	82,52	1,92	2,31	1,54	0,67	2,13	6,16	292,28
915	15,43	21,49	6,17	0,03	0,17	3,57	145,49	5,58	40,25	138,56	0,28	0,39	1,39	36,92	28,22	54,66	NA	NA	0	8,59	55,79	10,92	34,64	4,88	0,08	0,18	1,46	163,13	10,84	110,07	142,89	0,68	2,17	3,17	29,91	68,48	15,95	NA	15494,5	0	8,48	61,07	14,85	24,97	5,35	0,5	0,58	2,46	131,19
916	-7,76	-7,76	NA	-3775	-3775	-3775	NA	NA	NA	NA	0	0	1	-7,76	-0,03	29300	NA	NA	0	NA	0	-0,07	-8,95	NA	NA	NA	NA	NA	NA	NA	NA	0,99	129,87	130,87	-0,07	99,24	-0,07	1,01	NA	0	NA	0	-0,07	-19,2	-0,68	NA	NA	NA	3609,93
917	5,1	10,36	1,8	0,15	0,35	0,89	128,17	8,63	45,64	26,29	0,5	1,02	2,03	46,15	50,75	18,63	0,89	12003,86	3,17	14,45	81,44	2,77	5,53	0,97	0,23	0,43	0,9	127,21	8,07	45,32	22,58	0,49	0,99	1,99	44,33	49,87	14,14	0,89	12999,83	1,6	14,48	80,97	2,96	5,52	0,97	0,08	0,29	0,83	119,74
918	-39,58	4619,27	NA	-0,39	-0,39	-0,39	NA	NA	NA	NA	1,01	-117,7	-116,7	-39,58	100,86	-39,25	-0,01	NA	0	NA	0	-16,61	97,12	NA	0,01	0,07	0,07	NA	NA	NA	NA	1,17	-6,85	-5,85	-16,61	117,1	-14,18	-0,19	NA	0	NA	0	-1,09	-2,61	NA	0,45	0,53	0,53	NA
919	5,12	9,82	1,45	0,3	0,58	1,26	102,87	11,09	36,73	28,16	0,46	0,89	1,92	48,81	47,91	24,17	1,15	NA	5,38	12,35	87,9	5	9,25	1,44	0,42	0,75	1,37	105,43	13,5	37,12	25,75	0,44	0,82	1,85	49,19	45,95	24,02	1,25	11508,96	4,22	12,77	86,62	6,11	11,43	1,86	0,38	0,71	1,38	110,47
920	0	NA	NA	0,02	0,41	0,63	118,43	42,38	116,2	26,51	1	NA	NA	37,7	100	5,83	0	NA	0	12,26	101,19	4,38	68,88	1,96	0,01	0,52	0,73	163,46	72,16	148,44	31,87	0,94	14,74	15,74	28,05	93,65	7,37	0,21	16391	0	10,6	71,49	1,11	37,99	0,37	0,02	0,56	0,73	123,31
921	5,4	8,78	4,35	1,03	2,29	2,38	293,08	139,49	51,69	10,82	0,39	0,63	1,63	8,28	38,52	36,09	7,69	NA	20,55	2,32	12,4	4,12	5,92	3,11	1,73	3,12	3,17	275,46	114,86	25,65	3,72	0,31	0,44	1,44	6,53	30,51	33,93	21	42486	20,92	1,82	13,36	2,83	6,78	3,15	0,86	1,76	1,92	405,49
922	15,89	32,96	5,05	0,09	0,5	1,39	115,65	23,39	41,79	51,65	0,52	1,07	2,07	62,25	51,79	39	1,79	NA	13,79	14,73	59,31	-13,68	-39,45	-5,93	0,14	0,4	1,1	158,28	26,01	92,54	70,94	0,65	1,88	2,88	20,33	65,33	-20,94	1,29	8791,5	4,47	14,75	133,29	7,92	17,92	2,07	0,04	0,27	1,37	95,15
923	7,76	78,29	1,76	0,02	0,9	1,11	82,52	64,26	50,27	15,68	0,9	9,09	10,09	30,18	90,09	10,5	67,83	23842	28,35	5,08	63,85	11,05	79,21	2,34	0,03	0,83	1,16	77,34	51,72	38,98	22,53	0,86	6,17	7,17	39	86,05	13,08	NA	21927,8	34,66	5,92	64,18	8,23	72,07	1,47	0,06	0,8	1,13	65,03
924	20,91	23,38	27,06	5,87	8,73	8,73	471,06	140,74	49,24	NA	0,11	0,12	1,12	20,91	10,57	273,12	11,52	NA	0	0	0	39,74	44,67	42,45	7,65	8,97	8,97	389,88	55,92	42,41	0	0,11	0,12	1,12	39,74	11,03	399,05	NA	NA	0	0	0	-5,66	-5,84	-11,76	17,99	32,06	32,06	755,9
925	2,26	19,99	1,12	0,01	0,06	0,6	180,19	7,82	157,47	86,77	0,89	7,84	8,84	24,41	88,69	9,03	0,24	NA	0	10,96	76,21	0,93	9	0,41	0,03	0,07	0,62	162,48	4,62	143,16	81,01	0,9	8,7	9,7	25,36	89,69	7,98	0,23	4804,6	0	10,88	76,08	1,06	8,79	0,37	0,03	0,09	0,56	128,68
926	10,68	12,05	11,82	9,95	9,95	10,19	402,85	0,08	39,11	9,46	0,11	0,13	1,13	38,31	11,42	94,39	NA	1290	0	30,59	303,68	0,23	0,57	0,09	0,6	1,72	1,95	140,3	36,38	32,29	7,31	0,6	1,49	2,49	40,48	59,9	6,31	1,4	-5543,67	34,63	15,47	-152,46	17,1	32,13	3,56	0,71	1,24	1,42	75,88
927	13,09	20,43	4,19	0,09	1,62	2,79	116,61	63,33	41,27	49,15	0,36	0,56	1,56	137,33	35,93	36,43	NA	NA	0	39,8	90,23	5,64	8,86	1,5	0	2,12	2,81	97,32	72,44	-10,61	23,87	0,36	0,57	1,57	161,31	36,39	15,49	NA	NA	46,66	41,51	96,26	-0,54	-0,78	-0,12	-0,32	2,93	3,44	83,46
928	-7,2	-7,2	NA	NA	NA	NA	NA	NA	NA	NA	NA	NA	1	-7,2	0	NA	NA	NA	0	NA	0	-2,91	-2,91	NA	NA	NA	NA	NA	NA	NA	NA	NA	NA	1	-2,91	0	NA	NA	NA	0	NA	0	3,71	23,61	1,97	0,92	0,98	1	193,37
929	-3,1	-78,4	-17,16	1,7	1,94	1,95	2012,84	30,49	122,76	0,12	0,96	24,14	25,27	-1,47	96,04	3,79	1,06	NA	0	9,02	25,6	-2,45	-138,8	-14,7	0,79	1,02	1,02	2190,56	12,95	57,58	0,53	0,97	55,09	56,66	1,27	98,24	4,82	0,99	14853	0	22,35	47,35	1,09	35,87	5,07	1,74	1,88	1,88	1695,91
930	19,89	64,2	6,31	0,23	1,26	1,45	115,49	58,71	57,35	11,26	0,69	2,23	3,23	19,89	69,03	47,73	1,91	NA	18,81	0	0	12,61	26,21	4,03	0,75	1,8	2,05	116,59	49,21	47,29	12,37	0,52	1,08	2,08	12,61	51,9	53,12	3,94	NA	10,78	0	0	4,3	7	1,36	1,18	2,24	2,55	115,04
931	31,55	67,57	24,04	0,94	0,96	1,41	277,29	2,13	128,64	58,87	0,53	1,14	2,14	48,73	53,3	71,53	1,78	24335	0	13,09	28,3	22,86	47,85	20,72	1,02	1,06	1,49	330,87	5,16	141,85	62,24	0,52	1,09	2,09	38,6	52,24	54,29	1,84	23206,5	0	14,27	30,16	14,35	26,26	16,34	1,37	1,43	1,83	414,42
932	-1,18	-1,28	-1,13	12,68	12,68	12,68	220,42	NA	27,1	NA	0,08	0,09	1,09	35,21	7,89	-14,98	NA	NA	0	34,73	89,22	2,54	2,96	1,14	11,21	11,52	11,66	164,81	4,43	13,95	1,85	0,14	0,17	1,17	64,45	14,32	17,7	NA	NA	0	27,95	86,02	5,39	7,07	3,86	11,36	13,51	13,8	260,21
933	15,65	33,71	8,48	0,98	1,58	1,89	197,11	52,63	85,1	26,44	0,54	1,15	2,15	22,11	53,57	31,9	3,43	56720	7,97	3,5	23,01	17,28	40,32	7,43	0,54	1,45	2,17	156,96	44,94	49,55	36,04	0,57	1,33	2,33	27,62	57,14	35,33	2,23	32303,33	15,86	4,44	30,27	15,9	28,28	7,44	0,87	1,8	2,84	170,37
934	-40,4	253,6	-12,69	0,27	0,71	0,83	114,3	57,08	112,52	15,48	1,16	-7,28	-6,28	72,27	115,93	-34,85	-2,79	5620,3	15,14	35,38	141,2	-3,72	24,55	-1,13	0,3	0,56	0,84	111,13	31,4	110,57	34,02	1,15	-7,6	-6,6	107,73	115,15	-0,3	-1,69	10013	7,54	33,93	109,26	1,06	6,01	0,33	0,38	0,69	1,08	113,49
935	3,76	6,57	2,72	0,01	0,52	0,67	263,03	47,56	60,21	15,07	0,43	0,74	1,75	15,51	42,76	32,08	0,84	NA	19,08	8,49	44,3	3,62	7,55	2,7	0,01	0,34	0,48	272,21	41,58	108,3	16,97	0,52	1,09	2,09	15,85	52,06	27,09	0,69	33501,08	11,05	9,12	45,09	4,78	8,91	3,42	0,05	0,45	0,6	260,28
936	29,55	82,13	20,62	0,07	1,24	1,24	253,97	120,12	39,96	NA	0,64	1,78	2,78	89,76	64,01	71,07	1,22	NA	28,88	42,01	50,08	41,39	88,04	22,07	0,09	1,64	1,64	194,62	92,8	45,48	NA	0,53	1,13	2,13	91,17	52,99	104,39	2,01	78811,67	20,22	26,55	41,04	21,97	75,16	15,79	0,22	1,25	1,25	261,63
937	0,56	0,6	0,77	12,88	15,21	16,15	503,04	70,32	30,2	28,65	0,07	0,07	1,07	60,26	6,73	8,3	NA	NA	0	82,51	122,29	0,47	0,52	0,51	16,07	16,09	16,46	396,13	0,53	23,31	8,72	0,1	0,11	1,11	67,65	9,79	4,83	NA	NA	0	72,91	101,34	-177,59	-226,41	-461,2	5,1	5,48	5,66	945,31
938	7,34	11,64	1,93	0,5	0,5	2,25	95,65	NA	34,81	61,49	0,37	0,59	1,59	43,41	36,94	19,86	NA	108	0	9,48	2808,33	36,37	45,44	10,52	2,13	2,13	5,02	105,61	NA	18,22	53,52	0,2	0,25	1,25	101,87	19,97	182,1	NA	3321,5	0	18,95	119,74	15,57	18,65	5,79	5,97	5,97	9,47	135,35
939	16,85	39,13	6,56	0,14	1,29	1,3	141,76	45,3	17,29	0,57	0,57	1,32	2,32	27,26	56,93	93,45	1,15	NA	15,79	4,05	10,51	16,44	23,92	12,19	0,72	1,55	1,56	270,71	51,76	49,16	0,37	0,31	0,45	1,45	35,18	31,26	114,39	1,21	NA	4,75	13,9	30,79	18,41	33,79	11,83	2	2,67	2,67	233,91
940	1,35	2,82	0,74	0,06	0,27	1,71	200,04	19,28	63,34	133,09	0,52	1,09	2,09	34,52	52,1	12,73	2,48	NA	13,96	18,23	72,16	0,1	0,2	0,06	0,04	0,34	1,81	204,07	28,22	61,21	136,45	0,51	1,06	2,06	34,7	51,43	9,68	3,06	19540,74	15,22	19,35	84,24	2,03	3,42	1,07	0,05	0,36	2,14	192,85
941	-1,23	-1,23	NA	NA	NA	NA	NA	NA	NA	NA	NA	NA	1	-1,23	0	NA	NA	NA	0	NA	NA	-47,6	-96,94	-92,82	1,99	2,18	2,18	711,83	58,75	322,64	NA	0,51	1,04	2,04	-39,94	50,9	-93,51	NA	-597,67	0	14,93	-21,58	47,54	66,33	10,96	0,51	4,95	4,95	83,89
942	8,91	68,6	1,52	-0,17	0,81	1,07	62,13	50,66	50,03	13,37	0,87	6,7	7,7	81,04	87,02	14,2	1,55	NA	2,4	12,31	91,79	1,22	12,75	0,32	0,18	0,74	0,89	97,33	42,54	76,43	12,01	0,9	9,47	10,47	47,98	90,45	2,23	0,68	NA	8,46	12,47	88,72	-6,29	-152,74	-1,56	0,05	0,61	0,78	90,07
943	4,54	20,18	1,44	0,41	0,74	1,28	115,04	28,96	68,08	48,02	0,77	3,44	4,44	26,84	77,48	5,86	NA	NA	17,46	7,05	1277,06	3,74	12,93	0,91	0,12	0,86	1,4	89,01	45,36	61,67	34,05	0,7	2,44	3,46	11,98	71,1	5,3	NA	8888	0	2,01	68,16	5,57	18,31	1,63	0,65	0,89	1,43	106,71
944	-12,08	38,94	-4,93	0,14	0,46	0,51	148,4	45,34	191,83	9,62	1,31	-4,22	-3,22	8,89	131,03	1,08	-1,25	NA	0	8,55	67,48	5,58	-14,93	1,74	0,15	0,42	0,52	113,94	27,05	136,48	15,48	1,37	-3,68	-2,68	25,61	137,37	17,46	-2,34	12905,33	15,38	6,25	38,05	19,83	-297,14	7,22	0,24	0,53	0,54	132,48
945	6,71	35,38	3,74	0,22	0,86	1,1	202,86	76,85	120,08	29,88	0,72	3,8	5,27	17,54	81,03	13,81	0,9	NA	10,95	6,04	46,03	4,31	19,56	2,48	0,25	0,75	0,99	209,87	62,98	126,63	31,75	0,78	3,54	4,54	17,36	77,97	11,26	0,93	NA	13,75	7,51	46,9	1,96	8,73	1,06	0,24	0,91	1,17	196,88
946	-8,27	-68,82	-3,05	0,06	0,97	1,13	134,41	106,48	116,97	19,21	0,88	7,33	8,33	-8,27	87,99	-9,39	NA	NA	0	0	0	3,61	59,92	2,03	0,04	1	1,05	205,75	166,14	172,95	7,75	0,94	15,62	16,62	3,61	93,98	5,14	1,4	NA	0	0	0	0,14	2,28	0,1	0,34	0,98	1,06	273,4
947	25,68	28,62	28,81	4,3	11,06	11,06	408,5	240,1	35,53	0	0,1	0,11	1,11	63,36	10,3	253,93	47,25	NA	0	42,29	52,78	45,26	55,97	33,97	3,47	5,2	5,2	273,91	78,38	45,25	NA	0,19	0,24	1,24	91,3	19,14	241,62	6,87	20435	0	34,55	44,32	20,56	28,8	25,54	2,14	2,75	2,75	452,19
948	0	NA	0	0,01	0,49	0,65	166,29	75,8	163,81	25,86	1	NA	NA	26,42	100	6,22	0	NA	0	12,07	170,27	-4,78	101,26	-3,07	0	0,56	0,68	234,73	129,44	239,82	31,08	1,05	-22,18	-21,18	13,35	104,72	-2,44	-0,15	17688	0	11,66	101,85	-6,06	57,75	-3,11	0,13	0,58	0,69	186,94
949	25,12	34,23	6,59	1,85	2,95	3,69	95,52	27,74	25,1	18,8	0,27	0,36	1,36	51,63	26,61	144,33	NA	NA	0	6,96	35,95	15,42	40,21	7,24	1,7	4,25	4,71	171,32	90,52	35,51	16,33	0,62	1,61	2,61	30,81	61,65	25,02	NA	NA	0	7,22	43,12	24,48	48,07	7,33	3,13	8,12	8,99	108,95
950	-0,43	NA	-3,58	0,05	0,39	0,39	3061,22	45,33	134,23	NA	0,35	NA	NA	0,49	35,99	11,34	0,32	144024,67	8,99	7,67	11,84	-14,7	-20,24	-119,07	0,2	0,51	0,51	2956,8	44,65	145,64	NA	0,26	0,36	1,38	-13,75	27,39	-38,75	0,99	142880	6,04	7,71	12,17	-1,15	-1,55	-10,23	0,01	0,26	0,26	3244,81
951	1,98	33,25	1,46	0,05	0,07	0,87	268,17	6,55	249,22	201,37	0,94	15,76	16,76	8,11	94,03	2,11	0,33	NA	0	4,51	51,51	0,72	10,69	0,44	0,21	0,24	0,93	223,21	6	205,14	144,74	0,93	13,81	14,81	3,84	93,25	6,52	0,53	9141	0	1,91	31,5	2,53	274,85	1,41	0,16	0,16	1,01	203,42
952	-21,79	-47,51	-25,85	0,51	0,59	0,59	431,95	17,73	231,31	0	0,54	1,18	2,18	-21,79	54,15	22,77	0,67	NA	0	0	0	-73,76	-763,73	-61,25	0,28	0,35	0,35	303,06	18,09	270,04	NA	0,9	9,35	10,35	-73,76	90,34	-12,95	0,16	NA	0	0	0	0,58	3,07	0,14	0,87	0,99	1,11	86,89
953	14,96	-11,61	16,44	0,26	0,42	0,42	400,09	146,44	905,49	NA	2,29	-1,78	-0,78	14,96	228,84	6,54	NA	NA	0	0	0	72,65	194,3	91,96	0,79	1,58	1,58	462	226,35	285,29	NA	0,63	1,67	2,67	72,65	62,61	116,04	NA	NA	0	0	0	45,86	65,01	59,83	1,13	2,01	2,01	474,88
954	-3,34	-3,53	-138,71	69,99	69,99	69,99	15121,26	0	213,68	0	0,05	0,06	1,06	-3,34	5,31	-62,87	NA	NA	0	0	0	NA	NA	NA	NA	NA	NA	NA	NA	NA	NA	NA	NA	NA	NA	NA	NA	NA	NA	NA	NA	NA	-2538,36	670,3	NA	0,15	0,21	0,21	NA
955	7,01	11,16	12,29	1,06	1,92	1,93	638,29	202,48	235,05	0,97	0,37	0,59	1,59	18,2	37,23	49,48	2,24	NA	0	19,63	35,26	-21,53	-40,25	-54,71	0,87	1,66	1,66	927,4	337,33	425,26	1,87	0,47	0,87	1,87	-2,84	46,5	-13,27	2,39	3928,5	0	47,51	129,74	35,6	55,57	39,81	0,55	1,6	1,6	407,05
956	0,31	-0,56	1,51	0,31	0,31	0,79	1765,89	NA	2105,46	1067,94	1,55	-2,81	-1,81	0,31	155,18	0,2	-30,7	NA	3,29	0	0	-6,67	6,91	-3059,55	0,08	0,08	0,74	167539,1	NA	224166,74	148259,72	1,96	-2,04	-1,04	-6,67	196,47	-3,39	NA	-2543	0	0	0	0,35	-0,47	1,69	0,12	0,18	0,82	1762,22
957	17,99	37,27	10,45	1,08	1,24	2,13	211,51	15,6	96,81	87,17	0,52	1,07	2,07	17,99	51,72	55,44	88,4	NA	0	0	0	13,49	27,44	17,14	1,07	1,4	2,02	463,81	71,81	214,17	133,54	0,51	1,03	2,03	13,49	50,84	27,34	11,68	NA	0	0	0	19,37	30,98	16,43	2,1	2,3	2,84	308,68
958	29,76	41	28,96	0,81	1,25	3,24	183,91	41,98	96,02	194,06	0,27	0,38	1,38	29,76	27,41	108,59	NA	NA	0	0	0	-78,7	-167,27	-12,5	0,98	1,03	1,89	57,98	1,71	30,28	26,29	0,53	1,13	2,13	-78,7	52,95	-148,62	NA	NA	0	0	0	11,4	21,59	5,28	0,96	1,1	2,12	168,5
959	42,19	63,11	21,17	2,26	2,58	2,58	182,67	18,16	55,83	0,08	0,33	0,5	1,5	68,07	33,15	198,5	3,38	32529	0	12,99	23,55	48,92	61,8	26,12	4,39	4,96	5,01	194,84	19,79	34,77	1,85	0,21	0,26	1,26	84,21	20,84	313,54	9,8	29043	0	18,84	29,34	52,72	63,59	34,28	5,33	6,6	6,89	236,72
960	13,74	37,45	5,27	0,91	1,36	1,45	139,65	39,48	52,47	7,52	0,63	1,72	2,73	34,93	63,31	24,07	10,91	48531,29	24,97	8,13	49,85	16,86	75,09	7,76	0,58	0,88	1,26	167,97	38,36	78,95	49,58	0,77	3,45	4,45	32,88	77,55	23,13	8,92	77958,5	29,71	7,37	38,86	10,16	76,77	3,63	0,5	0,72	0,99	130,1
961	-30,59	-36,75	-120,97	2,66	3,84	3,85	1439,44	283,38	238,8	0,73	0,17	0,2	1,2	-28,46	16,77	22,96	2,42	NA	0	8,42	20,2	-43,44	-44,07	-100,67	69,01	69,01	69,05	845,83	NA	11,88	0,49	0,01	0,01	1,01	-39,81	1,42	1076,26	NA	NA	0	8,42	14,25	16,18	16,6	49,62	34,77	38,99	39,04	1115,96
962	1,03	12,3	0,49	0,16	0,19	0,74	172,41	4,2	155,44	87,62	0,92	10,98	11,98	21,33	91,65	11,28	0,3	NA	0	9,62	56,75	27,55	79,51	13,73	0,43	0,48	1,19	181,94	6,01	116,68	83,71	0,65	1,89	2,89	49,33	65,36	50,86	1,73	21418,64	0	10,86	34,66	22,53	42,25	9,77	0,2	0,34	1,8	157,76
963	6,15	6,6	513,31	1,83	3,8	7,12	30391,26	3758,35	1907,46	6424,27	0,07	0,07	1,07	17,99	6,83	291,76	1,71	NA	0	989,1	-2,47	3,03	4,73	0,78	1,42	1,94	2,04	94,43	11,71	2,68	2,3	0,36	0,56	1,56	14	35,99	33,19	1,49	14316,67	21,5	2,84	43,33	3,6	4,2	0,59	7,07	11,54	12,32	59,45
964	4,51	6,8	7,89	3,46	3,46	3,46	637,77	NA	182,44	NA	0,29	0,44	1,51	4,51	33,77	15,58	NA	NA	0	0	0	7,48	8,13	NA	55,76	55,76	55,76	NA	NA	NA	NA	0,02	0,02	1,09	7,48	7,98	417,24	NA	NA	0	NA	0	-13,47	-28,25	NA	1,96	3,36	3,36	NA
965	NA	NA	-0,08	NA	NA	NA	NA	NA	NA	NA	NA	NA	NA	NA	NA	NA	NA	NA	NA	2,71	28,9	10,96	18,21	2,37	0,01	2,21	2,56	79,01	66,77	-5,77	10,97	0,43	0,71	1,66	28,42	39,82	35,45	NA	7645	49,95	3,78	40,84	10,33	15,09	2,02	0,02	2,77	3,19	71,26
966	-18,11	-34,84	-13,61	0,26	1,13	2,07	273,47	111,98	128,3	122,25	0,47	0,91	1,92	-18,11	48,01	-38,18	NA	NA	0	0	0	11,65	11,8	0,82	9,78	64,51	64,81	25,59	17,56	0,32	0,09	0,01	0,01	1,01	11,65	1,27	916,5	NA	NA	0	0	0	-49,35	-50,9	-1,38	11,06	45,02	109,22	10,15
967	14,21	21,07	10,95	0,13	1,37	2,46	280,37	110,62	88,94	98,2	0,33	0,48	1,48	18,26	32,55	51,41	3,23	NA	0	3,12	17,76	11,46	15,95	9,15	0,12	1,45	2,85	291,43	104,04	78,76	112,22	0,28	0,39	1,39	16,09	28,16	51,91	3,34	59628,63	0	3,7	20,74	11,01	16,24	9,44	0,36	1,41	2,54	312,09
968	2	6,81	1,66	0,49	0,78	1,45	302,88	58,98	206,84	140,69	0,71	2,41	3,41	2	70,64	2,83	NA	NA	0	0	0	0,86	4,85	0,89	0,34	0,78	1,23	377,83	136,13	303,82	136,43	0,82	4,63	5,63	0,86	82,25	1,05	NA	NA	0	0	0	15,64	47,51	11,71	0,48	1,02	1,51	272,48
969	-14,12	-35,6	-9,97	0,8	1,48	1,57	256,89	100,9	149,18	14,84	0,6	1,52	2,52	17,24	60,33	-15,78	5,85	8362,17	0	22,13	112,19	-9,27	-21,45	-5,26	1,04	1,55	1,75	207,13	56,74	111,36	22,48	0,57	1,32	2,32	35,7	56,81	-6,57	12,39	10218,67	0	25,51	99,52	4,66	7,2	2,24	1,75	2,72	3,06	175,23
970	10,24	13,92	4,96	0,31	1,72	4,25	176,34	57,14	40,73	104,56	0,26	0,36	1,36	53,83	26,45	38,7	NA	NA	0	21,12	78,41	19,87	28,64	10,62	0,19	1,78	3,51	195,05	86,83	54,69	95,97	0,31	0,44	1,44	42,39	30,63	64,86	NA	NA	0	12,03	48,82	4,29	5,52	2,4	0,55	2,45	5,04	203,18
971	0,3	1,44	0,23	1,27	1,27	1,27	170,55	0	213,52	0	0,79	3,75	4,75	0,3	78,94	0,38	NA	NA	0	0	0	0,62	4,86	1,2	0,47	0,47	0,47	708,41	NA	609,43	NA	0,87	6,83	7,83	0,62	87,22	10,39	0,22	NA	0	0	0	17,36	56,06	16,34	0,7	0,79	0,79	342,54
972	23,07	23,07	25,82	1343,67	1571,33	1571,33	407,38	58,38	0,26	NA	0	0	1	23,07	0,06	36250	NA	NA	0	0	0	35,87	35,97	39,54	323,69	350,16	350,16	402,36	30	1,13	0	0	0	1	35,87	0,29	12558,82	NA	NA	0	0	0	1,72	1,76	0,61	39,6	44,77	44,77	129,06
973	-32,5	-87,42	-4,41	1,22	1,35	1,49	49,36	4,08	30,49	4,35	0,63	1,69	2,69	89,31	62,82	-51,74	NA	NA	0	16,52	104,45	6,74	24,25	1,62	1,23	1,3	1,38	87,61	4,36	24,93	4,56	0,72	2,6	3,6	101,53	72,19	9,34	NA	NA	42,8	22,75	80,87	5,5	14,29	1,08	1,55	1,55	1,63	71,82
974	15,15	44,58	3,24	0,03	0,16	1,51	73,45	6,65	50,9	69,73	0,66	1,94	2,94	27,27	66,02	22,94	NA	NA	0	2,6	37,26	-1,16	-3,2	-0,33	0,07	0,15	1,56	102,49	5,29	64,48	92,08	0,64	1,76	2,76	15,37	63,78	-1,82	NA	NA	0	4,64	99,28	-4,02	-12,62	-1,13	0,15	0,17	1,46	102,13
975	-0,24	-0,28	-0,83	7,59	7,59	7,65	897,96	0	160,71	8,69	0,13	0,15	1,15	-0,24	13,08	-1,87	NA	NA	0	0	0	-13,43	-18,97	-29,42	3,22	3,22	3,42	799,84	NA	230,5	47,82	0,29	0,41	1,41	-13,43	29,22	-45,95	NA	NA	0	0	0	-2,02	-3,02	-4,59	2,55	2,55	2,7	828,41
976	19,27	20,72	24,14	17,4	17,4	17,4	239,23	0	24,87	0	0,07	0,08	1,08	19,27	6,99	275,74	NA	NA	0	0	0	4,33	7,66	7,7	2,25	2,25	2,25	648,82	NA	278,03	NA	0,43	0,77	1,77	4,33	43,45	9,97	NA	NA	0	0	0	43,67	63,85	69,73	2,34	3,16	3,16	581,13
977	-7,4	68,85	-74,56	0,04	0,04	0,04	3665,83	1,51	2863,77	1,98	0,79	-7,36	-9,3	-7,19	110,75	-2,52	-0,11	NA	0	2,1	46,74	14,72	418,03	451,47	0,02	0,03	0,03	11195,47	89,53	10639,2	6,71	0,96	27,4	28,4	14,72	96,48	19,73	0,04	NA	0	0	0	-65,67	109,75	-14288,36	0,04	0,11	0,11	79197,24
978	7,26	13,81	3,73	0,18	0,38	1,04	187,09	16,06	35,29	53,86	0,47	0,9	1,9	29,44	47,46	21,14	0,99	NA	24,38	11,4	56,86	9,84	18	4,92	0,01	0,22	1,01	182,42	15,08	34,87	60,02	0,45	0,83	1,83	31,9	45,34	27,08	0,97	21415,75	22,03	11,03	55,89	8,3	13,25	4,39	0,21	0,36	1,28	192,72
979	5,51	68,46	1,17	0,02	0,76	1,1	77,01	51,06	59,83	24,12	0,92	11,42	12,42	37,05	91,95	6,21	56,36	NA	12,06	6,67	76,42	3,61	53,75	0,67	0,02	0,7	1,09	67,72	41,56	50,32	24,13	0,93	13,87	14,87	42,39	93,27	4,05	474	18080	16,43	7,19	83,92	6,75	70,41	1,4	0,04	0,76	1,12	75,52
980	36,59	63,3	35,37	0,4	2,09	2,36	266,8	247,83	146,83	39,77	0,42	0,73	1,73	36,59	42,19	86,73	NA	NA	0	0	0	-1,09	-1,5	-0,69	0,88	1,73	3,61	231,07	52,9	62,66	119,45	0,27	0,38	1,38	-1,09	27,5	-3,95	NA	NA	0	0	0	4,48	6,3	3,37	1,58	2	3,43	273,89
981	8,75	30,38	1,54	0,37	0,62	0,63	63,89	11,27	44,73	0,1	0,71	2,47	3,47	52,63	71,2	34,39	0,54	11822	0	7,7	58,61	12,88	34,21	2,19	0,83	1,11	1,11	61,93	10,47	37,89	0,14	0,62	1,66	2,66	52,38	62,36	50,27	1,37	NA	0	6,7	62,3	-6,41	-15,63	-1,2	1,2	2,48	2,49	68,14
982	50,93	62,66	13,63	5,37	5,38	5,38	58,32	0,18	17,91	NA	0,19	0,23	1,23	100,21	18,72	271,99	NA	NA	0	13,19	42	NA	NA	NA	NA	NA	NA	NA	NA	NA	NA	NA	NA	NA	NA	NA	NA	NA	NA	NA	NA	NA	NA	NA	NA	NA	NA	NA	NA
983	2,04	6,59	12,45	0,01	0,01	0,01	2222,76	0	1518,83	0	0,69	2,24	3,24	2,04	69,09	2,95	0,31	NA	0	0	0	3,23	3,23	6,25	NA	NA	NA	705,29	NA	0	NA	NA	NA	1	3,23	0	NA	NA	NA	0	0	0	3,92	3,92	6,3	NA	NA	NA	585,37
984	6,07	7,94	1,38	0,73	1,04	4,42	82,58	5,82	18,48	63,28	0,23	0,3	1,31	107,94	23,5	45,22	NA	NA	0	23,11	86,41	12,94	15,43	2,77	0,88	0,86	6,32	78,04	-0,22	12,18	67,45	0,16	0,19	1,19	120,36	16,14	80,16	NA	NA	0	22,97	83,81	4,83	6,37	1,12	0,39	0,5	4,19	84
985	2,81	23,64	0,81	0,03	0,22	0,92	105,46	17,22	90,95	64,56	0,88	7,42	8,42	13,5	88,12	5,58	0,63	NA	0	3,1	59,11	3,6	29,24	1,37	0,06	0,19	0,95	138,84	15,1	119,57	92,1	0,88	7,12	8,12	11,35	87,69	6,38	0,74	14052,67	0	2,95	51,99	2,09	19,34	1,09	0	0,1	0,78	189,59
986	0,64	138,09	4,82	0,37	0,56	0,56	2745,84	443,58	2241,72	0	0,99	214,84	216,2	0,64	99,54	10,11	0,01	NA	0	0	0	-1,3	-1593,79	-10,24	5,11	5,84	5,84	2883,34	213,51	293,62	NA	1	1227,58	1230,04	-1,3	99,92	6,96	2,27	NA	0	0	0	1,55	95,65	12,65	0,38	1,68	1,68	2962,81
987	0	0	NA	NA	NA	NA	NA	NA	NA	NA	NA	NA	1	0	0	NA	NA	NA	0	NA	NA	0	0	NA	NA	NA	NA	NA	NA	NA	NA	NA	NA	1	0	0	NA	NA	NA	0	NA	NA	-0,18	-20,16	NA	0,02	0,02	0,02	NA
988	-1,35	-5,49	-21,18	0,43	0,97	1,32	5729,21	2323,75	4277,5	1544,91	0,75	3,08	4,08	-1,35	75,49	-1,78	NA	NA	0	0	0	-75,71	233,21	-4228,26	0,4	0,4	0,75	20384,46	NA	26632,17	9482,07	1,32	-4,08	-3,08	-75,71	132,46	-57,16	NA	NA	0	0	0	2,86	-52,19	1,77	0,67	0,83	0,95	224,78
989	2,7	5,18	2,97	0,22	0,29	3,95	400,82	5,76	94,26	349,71	0,48	0,92	1,92	18,5	47,83	8,12	13,46	NA	0	17,4	68,23	-2,3	-3,22	-3,98	0,31	0,71	8,88	632,61	20,35	53,92	489,72	0,28	0,4	1,4	15,66	28,68	-0,31	5,83	10182,71	3,03	31,12	96,01	-2,48	-3,47	-4,21	0,55	0,96	9,17	618,87
990	4,15	8,54	3,29	0	0,86	1,44	288,05	123,97	112,09	85,69	0,51	1,06	2,06	4,34	51,38	12,02	1,85	NA	11,65	0,15	2,61	2,48	5,19	1,81	0,05	0,92	1,46	267,48	119,01	98,54	75,68	0,52	1,09	2,09	2,61	52,26	7,29	2,01	NA	14,66	0,1	1,69	-0,13	-0,27	-0,11	0,01	0,97	1,5	303,68
991	38,83	47,23	12,75	1,12	3,76	4,27	119,51	49,4	20,3	10,59	0,18	0,22	1,22	74,02	17,79	258,07	3,15	NA	0	11,55	39,27	31,73	46,17	9,69	0,97	2,45	2,72	111,47	46,18	33,87	9,45	0,31	0,45	1,45	66,58	31,27	121,87	4,49	24876	0	10,64	43,26	28,46	39,57	7,39	1,47	3,16	3,38	94,57
992	-9,58	-13,78	-59,07	-0,24	-0,14	2,71	2243,66	28,53	281,72	814,62	0,3	0,44	1,44	-8,75	30,43	-17,16	1,33	NA	17,39	5,12	-37,91	-14,92	-18,91	-105,38	-0,61	-0,58	6,61	2577,69	4,64	130,07	947,92	0,21	0,27	1,27	-13,89	21,1	-53,24	1,43	NA	15,72	7,3	-12,26	-4,41	-5,78	-45,24	0,06	0,2	8,63	3735,57
993	0,14	2,09	0,04	0,13	0,73	1,09	94,72	51,28	85,97	30,96	0,93	14,25	15,25	50,72	93,44	0,15	NA	NA	0	13,16	98,47	-2,14	-39,18	-0,5	0,12	0,64	1,06	84,79	41,08	78,94	33,46	0,95	17,33	18,33	56,65	94,55	-2,26	NA	6376,13	0	13,66	101,22	3,04	32,33	0,65	0,19	0,64	1,14	77,87
994	-0,4	-0,4	NA	NA	NA	NA	NA	NA	NA	NA	0	0	1	-0,4	0	NA	1,6	NA	0	NA	0	-3,79	-245,83	-2,03	0,06	1,05	1,34	195,6	139,64	141,84	41,7	0,98	63,88	64,88	0,11	98,46	0,45	0,88	2226	0	2,09	81,81	7,69	85,51	2,59	0,09	0,81	1,2	122,8
995	1,73	19,76	1,53	0	0,01	0,75	322,02	1,1	250,86	219,33	0,91	10,45	11,45	6,28	91,27	5,25	0,28	NA	12,5	4,03	43,01	1,21	12,01	0,92	0,02	0,02	0,8	276,44	0,86	214,71	192,99	0,9	8,9	9,9	5,95	89,89	4,8	0,35	12669,33	11,15	3,59	42,77	2,11	17,18	1,63	0,02	0,02	0,85	281,72
996	3,72	46,61	0,64	0,04	0,36	1,89	62,67	10,42	32,79	50,96	0,92	11,54	12,54	9,63	92,03	4,04	NA	2150,67	0	1,02	165,33	0	0,1	0	0,22	0,39	1,36	214,53	21,11	155,51	153,61	0,97	37,37	38,37	8,28	97,39	0	NA	3058	0	4,86	266,73	14,84	85,78	9,88	0,07	0,2	1,53	242,39
997	-24,49	-1179,07	-5,69	0,11	0,15	0,79	84,57	3,06	76,99	50,5	0,92	44,35	48,14	58,43	97,92	-12,39	0,08	17052	0	19,27	106,28	-47,77	105,64	-12,07	0,06	0,07	0,63	92,23	0,98	118,91	67,25	1,31	-2,9	-2,21	44,5	145,22	-24,16	-2,78	5910,5	0	23,32	138,82	34,05	-520,76	9,55	0,14	0,15	1,21	102,07
998	-4,32	-6,99	-13,95	2,66	5,01	5,38	1174,83	114,17	41,32	18,66	0,38	0,62	1,62	1,14	38,21	-6,36	0,99	NA	15,4	17,62	143,2	-6,82	-13,52	-20,36	2,3	3,14	3,74	1089,04	43,28	49,78	32,12	0,5	0,98	1,98	-0,48	49,51	-9,24	0,76	4474,2	11,61	18,92	343,61	-5,93	-11,89	-12,65	1,36	3,41	4,26	777,04
999	0,19	3,67	0,44	0,04	0,47	0,96	838,47	332,6	743,72	390,34	0,95	18,36	19,38	2,17	94,84	4,98	0,57	NA	5,09	4,57	24,51	0,46	10,81	0,9	0,1	0,37	0,91	707,25	179,94	661,8	362,55	0,96	22,28	23,29	3,09	95,71	4	0,32	14246,5	0,79	5,08	38,04	0,34	8,93	0,83	0,08	0,18	0,83	879,11
1000	519,96	71,33	43,01	-0,16	-0,16	-0,16	30,11	0	-187,28	0	-6,29	-0,86	0,14	814,16	-628,93	-82,67	NA	NA	0	24,34	42,15	-1,18	-1,03	NA	-7,38	-7,38	-7,38	NA	NA	NA	NA	-0,14	-0,12	0,88	-1,18	-13,55	8,67	NA	NA	0	NA	0	2,02	2,25	2,12	10,14	10,91	10,91	382,17
1001	5,01	119,75	4,48	0,01	0,03	1,04	325,45	5,57	281,61	298,72	0,96	22,92	23,92	5,01	95,82	5,23	1,6	NA	8,25	0	0	1,43	34,69	1,64	0	0,01	1,02	419,14	1,3	378,11	400,68	0,96	23,23	24,23	1,43	95,87	2,78	1,63	NA	4,34	0	0	1,29	26,99	1,33	0,05	0,06	1,02	376,75
1002	-2,69	-2,88	NA	15,28	15,29	15,29	NA	NA	NA	NA	0,07	0,07	1,07	-2,69	6,52	-41,3	NA	NA	0	NA	0	-117,31	-279,17	NA	1,59	1,71	1,71	NA	NA	NA	NA	0,58	1,38	2,38	-117,31	57,98	-202,32	NA	NA	0	NA	0	-68,38	101,94	-40,94	0,32	0,4	0,52	217,92
1003	6,17	11,2	6,66	0,73	1,55	2,23	392,88	139,12	169,78	116,82	0,45	0,82	1,82	11,35	44,91	15,86	21,46	18186,25	0	5,59	29,65	4,77	11,58	5,11	0,39	1,14	1,63	390,87	168,78	225,41	113,4	0,59	1,43	2,43	9,96	58,79	10,11	9,55	17169,75	0	5,56	36,11	5,1	12,56	5,65	0,5	1,12	1,5	403,35
1004	2,8	8,99	0,7	-0,1	0,81	0,81	91,58	47,8	48,12	0	0,69	2,21	3,21	33,88	68,86	29,83	0,8	NA	4,51	7,82	44,57	2,56	9,31	0,7	0,05	0,83	0,83	100,43	47,8	48,12	NA	0,73	2,64	3,64	30,98	72,51	25,9	0,78	10840	13,67	7,82	44,57	1,38	4,66	0,42	0,04	0,72	0,72	110,32
1005	-1,13	3,33	-0,59	0,04	0,2	0,66	190,27	5,65	251,99	115,95	1,34	-3,93	-2,93	49,54	134,09	-0,85	-3,34	NA	0	26,49	140,13	21,98	415,24	14,74	0,04	0,35	0,75	244,68	69,88	228,31	92,85	0,95	17,89	18,89	46,7	94,71	25,75	0,19	NA	0	16,57	54,03	-1,5	-27,48	-0,86	0,04	0,13	0,63	208,36
1006	1,21	4,23	1,32	0,02	0,04	2,01	395,6	3,94	107,75	343,21	0,71	2,48	3,48	13,44	71,28	1,7	5,32	NA	38,17	13,29	62,62	0,59	2,09	0,53	0,04	0,07	1,9	326,31	4,9	83,68	251,6	0,72	2,55	3,55	14,68	71,8	0,82	3,23	6233,4	34,71	12,59	96,99	0,74	3,02	0,72	0,03	0,07	1,51	354,54
1007	-1,06	-1,09	-22,74	0,01	1,42	1,42	7820,11	221,14	156,37	0,08	0,03	0,03	1,03	0,87	2,72	-14,79	1	NA	0	41,49	107,57	-5,53	-5,78	-158,74	-0,35	0,9	0,9	10486,5	311,56	250,33	0,04	0,04	0,05	1,05	-4,09	4,42	-112,02	0,98	19599,67	0	41,35	147,92	-0,29	-0,31	-6,37	-0,31	0,84	0,84	7883,15
1008	1,76	17,82	0,76	-0,27	0,73	1,09	133,49	139,33	139,65	51,32	0,9	9,15	10,15	7,24	90,15	1,95	5	NA	0	2,36	62,68	2,44	30,31	1,34	-0,13	0,93	1,13	200,1	167,58	157,04	31,86	0,92	11,41	12,41	8,15	91,94	2,66	2,09	10208,75	0	3,13	62,09	1,71	9,95	0,72	-0,18	0,43	0,99	152,43
1009	-2,23	22,39	-0,84	0,05	0,27	0,45	136,54	31,51	144,13	25,74	1,1	-11,03	-10,03	24,58	109,97	26,83	-0,14	NA	3,07	10,06	75,59	NA	NA	NA	NA	NA	NA	NA	NA	NA	NA	NA	NA	NA	NA	NA	NA	NA	NA	NA	NA	NA	-11,37	16	-8,05	0,09	0,27	0,35	257,74
1010	-1,81	-98,16	-0,97	0,2	0,89	0,98	194,5	131,32	190,26	17,21	0,98	53,17	54,17	2,78	98,15	-1,85	0,53	NA	0	2,45	146,87	7,22	156,91	4,1	0,19	0,8	0,9	207,34	119,49	194,86	18,79	0,95	20,72	21,72	11,87	95,4	8,16	0,34	68614	0	2,64	37,55	-16,22	146,25	-9,88	0,05	0,67	0,77	221,71
1011	5,51	7,43	2,98	0,92	8,48	67,53	196,82	21,8	2,88	172,56	0,26	0,35	1,35	34,48	25,81	21,36	NA	NA	0	15,66	363,21	2,39	4,99	1,04	0,32	0,64	2,1	158,58	23,88	74,47	109,99	0,52	1,09	2,09	39,94	52,08	4,59	NA	NA	0	16,31	91,79	4,33	9,31	0,69	0,08	0,16	2,13	58,37
1012	0,29	0,66	0,35	0	0,02	1,47	438,47	3,19	220,03	356,29	0,56	1,28	2,28	10,8	56,21	12,34	2,89	NA	5,05	12,66	79,94	0,26	0,69	0,26	0,02	0,03	1,43	358,6	3,55	208,74	301,87	0,61	1,59	2,62	11	61,78	6,29	3,23	3120,29	1,46	10,55	168,36	-5,63	-22,53	-4,59	0,06	0,1	4,99	296,43
1013	-2,36	-16,89	-1,49	3,24	3,42	3,42	229,25	5,5	29,87	NA	0,86	6,16	7,16	-2,36	86,04	18,53	1,58	NA	0	0	0	-3,23	-25,36	-1,4	11,17	13,42	13,42	158,3	15,19	6,76	0	0,87	6,84	7,84	-3,23	87,25	20,31	2,3	NA	0	0	0	5,35	43	4,53	4,28	7,02	7,02	308,14
1014	20,93	28,16	8,83	3,9	3,9	3,9	153,64	NA	39,01	NA	0,26	0,35	1,35	72,6	25,67	81,53	NA	NA	0	21,81	70,66	-100,6	173,33	-34,22	0,52	0,54	0,54	124,18	1,86	168,68	NA	1,58	-2,72	-1,72	-59,51	158,04	-60,33	-1,44	NA	0	13,98	-89,26	-8,91	7,83	-1,88	0,36	0,36	0,36	76,97
1015	19,38	69,18	3,58	0,26	1,17	1,44	67,23	41,78	45,95	12,72	0,72	2,57	3,57	74,32	71,99	26,91	NA	29952,38	0	10,15	68,86	20,02	68,93	4,14	0,46	1,17	1,45	75,5	36,51	51,25	14,42	0,71	2,44	3,44	62,8	70,96	28,28	NA	NA	0	8,85	62,66	26,23	68,07	4,45	0,42	1,5	1,96	61,74
1016	0,02	0,16	0,01	0,01	0,38	1,04	110,93	34,93	95,01	63,98	0,88	7,34	8,34	43,14	88,01	3,61	1,33	NA	0	13,14	89,46	-12,59	-2369,72	-4,07	0,01	0,29	0,9	118,03	31,68	113,62	71,27	0,99	187,21	188,21	36,27	99,47	-8,61	0,07	10451,29	0	15,8	114,73	-12,11	104,99	-3,88	0,01	0,26	0,84	116,53
1017	0,75	0,83	0,92	0,08	6,23	20,51	442,81	0	13,51	195,63	0,09	0,1	1,1	10,31	9,47	7,97	2,64	NA	0	11,62	91,03	11,47	13,09	7,89	0,67	5,29	10,44	250,89	NA	14,93	77,88	0,12	0,14	1,14	23,47	12,36	131,58	2,54	17352,33	0	8,25	36	9,46	11,56	6,3	0,33	2,6	3,83	242,65
1018	3,12	8,48	234,06	0,66	1,41	1,45	27264,34	8317,3	11161,33	444,87	0,63	1,71	2,71	3,12	63,14	7,41	0,92	NA	0	0	0	0,6	1,56	30,24	0,18	1,48	1,53	18487,47	9619,65	7351,6	307,02	0,62	1,62	2,62	0,6	61,78	3,66	0,99	NA	0	0	0	2,4	6,14	40,2	0,31	1,53	1,58	6089,97
1019	2,76	8,3	4,54	0,81	1,03	1,71	598,57	40,57	130,62	121,85	0,67	2	3	12,38	66,72	16,25	1,38	NA	8,1	15,82	42,11	2,03	7,6	2,45	0,56	0,85	1,76	440,72	37,61	96,59	122,44	0,73	2,74	3,74	14,48	73,27	23,39	1,51	17513,33	8,3	15,03	34,98	1,37	5,07	1,55	0,29	0,43	0,83	411,06
1020	0,37	5,47	0,31	0,24	1	1	304,04	213,72	279,98	NA	0,93	13,71	14,71	6,49	93,2	0,4	1,03	5382	0	5,11	84,58	7,64	75,24	3,64	0,42	0,95	0,95	173,73	82,33	153,87	NA	0,9	8,84	9,84	11,1	89,84	10,03	0,72	28811	0	1,65	24,15	6,19	25,66	4,44	0,59	1,06	1,06	260,84
1021	-90,21	101,71	-8,67	0,14	0,3	0,33	34,98	9,57	62,32	2,14	1,88	-2,13	-1,13	95,41	188,7	-41	-2,23	NA	0	17,84	162,86	-41,57	43,6	-6,97	0,11	0,22	0,25	61,22	10,97	114,86	2,92	1,95	-2,05	-1,05	59,98	195,33	-17,04	-1,8	5251,12	0	17,03	139,07	-55,78	33,82	-5,05	0,08	0,18	0,2	32,96
1022	29,92	130,1	17,55	0,58	0,94	1,02	213,59	58,13	162,67	13,46	0,77	3,35	4,35	33,71	77,01	52,58	1,09	NA	0	2,22	6,09	40,02	49,86	17,74	1,87	4,05	4,11	161,8	68,45	31,5	1,96	0,2	0,25	1,25	44,79	19,74	296,44	4,34	54964	0	2,12	6,81	36,09	49,8	13,31	1,44	3,57	3,61	134,25
1023	6,06	7,12	2,72	3,15	6,73	6,73	163,41	86,08	24	0	0,15	0,17	1,17	6,06	14,85	40,81	NA	NA	0	0	0	2,64	3,45	0,91	2,8	4,26	4,26	125,92	42,43	29,19	NA	0,24	0,31	1,31	7,47	23,5	11,24	NA	NA	0	1,66	59,63	2,5	3,56	0,8	2,82	3,36	3,36	116,09
1024	12,65	88,09	5,58	0,13	0,41	0,53	160,49	38,12	133,6	16,19	0,86	5,97	6,97	31,15	85,64	17,45	0,27	NA	0	8,16	49,68	5,48	39,06	3,82	0	0,16	0,34	254,66	33,31	148,4	38,8	0,86	6,13	7,13	18,84	85,97	9,26	0,2	28217,29	26,06	9,32	48,48	-3,44	-35,06	-2,31	0,01	0,23	0,44	244,06
1025	-1,82	-3,51	-0,81	0,79	1,48	2,03	160,98	51,66	74,1	41,03	0,48	0,92	1,92	28,12	48,01	-3,17	14,75	18065,86	0	13,24	105,52	-6,61	-14,83	-3,09	0,62	1,29	1,78	170,37	60,2	90,6	45,1	0,55	1,24	2,24	24,14	55,39	-11,41	14,05	16153	0	14,35	123	-1,79	-4,04	-0,79	0,6	1,2	1,72	159,59
1026	-0,29	-0,29	NA	NA	NA	NA	NA	NA	NA	NA	NA	NA	1	-0,29	0	NA	NA	NA	0	NA	NA	0	0	NA	NA	NA	NA	NA	NA	NA	NA	NA	NA	1	0	0	NA	NA	NA	0	NA	NA	2	2	100	NA	NA	NA	18196,36
1027	26,33	-5421,03	3,24	0,19	1,25	1,25	44,86	36,45	34,42	0,01	1	-206,9	-205,9	36,87	100,49	29,12	-0,16	NA	0	1,3	26,59	3,21	130,15	0,21	0,26	1	1	24,28	15,38	21,01	0,01	0,98	39,6	40,6	18,82	97,54	11,13	0,97	9617,5	0	1,04	61,35	8,08	73,72	0,6	0,68	0,93	0,94	27,18
1028	-0,96	-17,19	-1,01	0,05	1,06	1,06	381,24	360	355,9	0	0,94	16,83	17,83	-0,96	94,39	-1,02	NA	NA	0	0	0	-76,05	359,94	-20,78	0,23	0,24	0,24	99,76	1,08	119,19	NA	1,21	-5,73	-4,73	-76,05	121,13	-56,12	-0,31	NA	0	0	0	-16,6	62,87	-45,29	0,06	0,06	0,06	993,22
1029	14,47	75,75	4,94	0,61	1,26	1,64	124,37	48,74	74,98	28,57	0,81	4,23	5,23	32,34	80,89	17,92	NA	28571	0	6,11	49,3	11,38	34,09	3,28	0,39	1,14	1,56	105,16	49,46	66,36	28,1	0,66	1,99	3	37,44	66,61	17,15	NA	22747,67	0	7,51	63,55	12,43	27,44	3,47	0,53	1,42	1,91	101,49
1030	12,14	26,08	16,34	33,62	40,81	40,81	490,09	0	11,88	0	0,53	1,15	2,15	12,14	53,46	22,7	NA	NA	0	0	0	14,17	15,58	9,13	9	13,59	13,59	235,1	78,27	17,07	NA	0,09	0,1	1,1	14,17	9,04	156,72	NA	NA	0	0	0	4,21	4,29	1,43	51,92	79,7	79,7	123,53
1031	7,5	8,45	3,45	4,67	5,41	8,9	167,38	13,8	18,56	65,62	0,11	0,13	1,13	7,5	11,21	66,89	NA	NA	0	0	0	8,81	9,56	2,33	9,32	10,25	12,74	96,35	6,93	7,44	18,79	0,08	0,08	1,08	8,81	7,83	112,45	NA	NA	0	0	0	5,12	5,33	1,4	22,06	22,51	26,21	99,61
1032	5,58	16,49	2,46	8,36	8,89	8,89	160,61	5,07	9,54	NA	0,66	1,96	2,96	40,51	66,18	31,54	0,74	NA	0	15,41	52,75	-0,03	-0,03	-0,09	NA	NA	NA	1293,46	455,62	NA	NA	0,02	0,02	1,02	-0,03	2,09	-1,25	NA	NA	0	0	0	-1,43	-1,43	NA	NA	NA	NA	NA
1033	8,95	-186,85	2,75	0,2	0,6	0,97	111,73	44,81	114,23	43,09	1,05	-21,87	-20,87	29,13	104,79	8,54	NA	NA	0	6,19	60,94	8,16	-163,15	2,25	0,28	0,6	0,96	100,73	33,32	102,95	37,94	1,05	-20,99	-19,99	31,06	105	7,77	NA	7420	0	6,32	64,93	10,79	173,29	3	0,27	0,65	1,08	101,37
1034	13,46	14,34	2,32	1,95	16,35	16,35	62,82	54,73	3,8	NA	0,06	0,07	1,07	112,54	6,12	220,08	NA	NA	0	17,1	85,63	6,95	18,64	3,35	0,1	1,44	1,44	175,77	78,17	58,15	NA	0,63	1,68	2,68	52,25	62,72	48,99	1,23	14088,67	0	21,82	56,2	13,13	25,47	5,35	0,13	3,5	3,5	148,18
1035	1,11	18,67	0,66	0,54	0,96	0,96	183,55	0	199,74	0,97	0,94	15,87	16,87	1,11	94,07	1,18	0,68	NA	0	0	0	2,27	14,24	0,34	0,01	0,99	1,01	55,32	44,49	38,53	0,68	0,84	5,28	6,28	2,27	84,08	7,64	1,14	NA	12,62	0	0	1,46	16,36	0,4	0,43	1,24	1,24	100,15
1036	4,24	13,56	3,88	0,34	0,68	1,97	333,48	28,27	84,42	110,31	0,69	2,2	3,2	32,41	68,74	24,3	1,49	NA	29,66	25,81	55,24	1,13	3,44	1,08	0,64	1,27	2,9	346,94	45,72	72,63	120,08	0,67	2,04	3,04	27,22	67,07	21,48	2,07	NA	29,79	24,8	56,06	8,7	18,25	6,63	2,32	2,96	4,18	277,5
1037	6,15	7,23	2,6	4,86	5,34	15,07	154	4,56	9,5	93,7	0,15	0,17	1,17	41,02	14,87	61,85	15,78	NA	0	14,75	74,37	0,24	0,29	0,07	0,58	0,9	10,96	106,93	2,95	9,21	93,95	0,18	0,22	1,22	64,02	17,81	24,96	21,34	13058,14	0	18,69	89,47	11,98	14,11	4,03	1,83	1,9	7,54	122,39
1038	9,65	10,64	18,42	0,32	1,18	3,1	694,63	47,63	55,49	108,19	0,09	0,1	1,1	9,65	9,27	137,8	1,23	NA	0	0	0	2,67	4,9	9,45	0,25	0,53	0,89	1290,77	65,41	169,46	83,59	0,45	0,83	1,83	2,67	45,47	12,21	0,98	NA	32,09	0	0	2,35	3,49	11,25	0,09	0,86	1,27	1744,55
1039	33,92	49,82	17,88	4,32	5,4	5,4	191,85	37,95	35,12	NA	0,2	0,3	1,47	37,9	31,91	168,19	NA	NA	0	2,1	8,49	24,2	39,82	13,09	3,75	4,29	4,29	197,41	24,44	45,38	NA	0,28	0,46	1,65	28,25	39,23	86,66	NA	NA	0	2,19	11,76	13,97	27,7	7,84	2,54	3,02	3,02	204,28
1040	27,89	860,97	4,94	0,34	0,43	0,45	64,52	5,88	61,2	1,19	0,97	29,87	30,87	93,26	96,76	94,21	0,06	63327	0	11,59	33,55	15,14	115,12	6,62	0,49	0,64	0,65	159,56	19,47	90,79	1,9	0,87	6,61	7,61	45,76	86,85	48,85	0,31	44649	28,07	13,39	39,09	22,41	47,47	4,81	0,35	0,56	0,61	78,18
1041	1,29	6,76	0,44	0,64	2,28	4,65	123,43	42,81	26,18	63,02	0,81	4,22	5,22	25,39	80,85	10,74	NA	NA	0	8,17	72,13	-1,46	-7,83	-0,39	2,15	2,86	3,42	96,74	19,67	27,84	15,8	0,81	4,34	5,36	24,74	81,35	-1,8	NA	7582,5	0	6,95	80,71	3,6	20,81	0,99	0,62	1,17	1,93	99,84
1042	12,58	53,42	7,86	0,08	0,56	1,31	227,39	80,75	122,9	128,37	0,76	3,25	4,25	16,43	76,46	18,54	19,92	NA	20,78	2,41	19,63	13,52	34,29	10,27	0,01	0,49	1,64	277,28	79,93	119,38	191,48	0,61	1,54	2,54	17,64	60,56	27,59	45,45	18448	16,83	3,13	16,82	8,05	28,16	9,05	0,08	0,72	2,15	409,08
1043	-1,88	-5,95	-2,26	0,06	0,43	1,81	437,96	12,83	35,08	49,06	0,68	2,17	3,17	8,05	68,41	5,09	0,74	NA	30,9	11,94	66,55	0,06	0,17	0,07	0,13	0,29	1,57	422,75	6,7	42,38	54,92	0,67	2,06	3,06	9,97	67,36	7,17	0,72	25164,95	27,31	11,48	61,11	0,78	2,19	0,95	0,16	0,54	2,2	441,84
1044	2,04	2,46	1,39	1,91	7,98	12,82	247,5	59,32	9,78	47,98	0,17	0,21	1,21	8,04	17,05	78	2	8566,25	13,06	4,08	25,14	-3,76	-6,32	-1,58	5,41	6,04	10,79	153,6	3,73	5,93	28,58	0,4	0,68	1,68	5,55	40,48	9,36	1,39	11416,33	20,23	3,92	49,96	7,34	11,47	3,4	4,44	4,72	7,02	168,28
1045	-1,67	584,64	-0,55	0,32	0,87	0,98	118,57	63,64	114,72	12,72	1	-349,75	-349,04	20,7	100,29	0,3	0,44	NA	0	7,29	89,25	-0,03	11,24	-0,01	0,27	0,8	0,99	105,08	53,73	102,68	20,13	1	-325,02	-324,29	28,14	100,31	1,78	0,47	60113	0	8,11	86,08	-3,41	92,36	-0,96	0,33	0,78	0,94	102,2
1046	4,25	4,33	14,4	93,17	100,09	100,09	1232,82	84,2	12,17	NA	0,01	0,01	1,02	18,8	1,78	426,01	NA	NA	0	49,28	64,17	8,2	8,42	28,01	48,89	52,03	52,03	1246,75	74,06	23,64	NA	0,02	0,02	1,03	8,2	2,63	426,7	NA	2363	0	0	0	10,69	11,12	36,33	30,39	31,33	31,33	1236,8
1047	0,49	-81,82	0,12	0,03	0,24	0,99	92,14	18,55	90,88	69,08	1,01	-167,13	-166,13	22,21	100,6	0,49	NA	2724,88	0	5,5	86,55	0,62	19,93	0,18	0,06	0,48	1,03	102,99	41,34	97,83	54,5	0,97	31,13	32,13	17,2	96,89	0,64	NA	3110,5	0	4,68	84,36	-1,65	-214,92	-0,7	0,11	0,35	0,9	154,33
1048	0	NA	NA	0	0,33	0,47	186,16	59,83	183,5	26,47	1	NA	NA	18,02	100	3,1	0,01	NA	0	9,21	88,01	-2,68	456,44	-1,64	0,01	0,42	0,58	223,92	91,24	220,43	34,67	1,01	-171,28	-170,28	10,16	100,59	-0,69	-0,13	13620,8	0	7,88	88,23	0,37	-124,51	0,13	0,01	0,47	0,61	126,75
1049	226,1	226,1	21,39	NA	NA	NA	34,44	4,04	NA	NA	NA	NA	1	226,1	0	NA	NA	NA	0	0	0	NA	NA	NA	NA	NA	NA	NA	NA	NA	NA	NA	NA	NA	NA	NA	NA	NA	NA	NA	NA	NA	-3,55	100	-3,73	0,26	0,68	0,68	382,6
1050	21,39	21,59	10,09	97,38	104,11	108,19	171,68	10,57	1,57	6,49	0,01	0,01	1,01	21,39	0,92	2313,88	NA	NA	0	0	0	0,64	0,64	19,37	106,24	115,81	152,04	11098,92	689,14	72	2644,69	0,01	0,01	1,01	0,64	0,66	96,86	NA	NA	0	0	0	-1,85	-1,86	NA	60,77	60,77	520,01	NA
1051	-20,84	-81,09	-8,02	1,19	1,63	5,4	140,01	9,19	20,9	79,96	0,73	2,84	3,89	37,89	74,3	-4,81	1,51	NA	0	22,59	94,68	-354,75	-2582,69	-79,12	0,06	0,9	1,24	81,4	54,64	64,29	22,06	0,82	5,96	7,28	-302,12	86,26	-359,76	NA	NA	0,06	11,74	-23,34	38,2	66,71	14,27	2,46	4,84	6,14	135,98
1052	23,71	36,56	5,84	0,54	4,16	4,16	89,62	77	21,28	NA	0,35	0,54	1,54	153,13	35,14	67,48	NA	NA	0	31,86	79,03	22,05	31,98	7,34	1,79	4,52	4,52	121,59	71,91	26,34	NA	0,31	0,45	1,45	115,26	31,05	71	NA	14160,5	0	31,05	73,43	10,06	20,19	5,57	0,71	3,48	3,48	201,55
1053	-0,25	-0,25	NA	NA	NA	NA	NA	NA	NA	NA	0	0	1	-0,25	0	NA	NA	NA	0	NA	NA	0	0	NA	NA	NA	NA	NA	NA	NA	NA	NA	NA	1	0	0	NA	NA	NA	0	NA	NA	36,24	48,09	45,93	3,17	4,02	4,02	461,38
1054	0,6	1,19	0,24	0,21	0,87	1,19	144,81	46,7	60,48	22,58	0,5	0,98	1,98	12,93	49,6	7,33	1,23	NA	7,22	4,9	74,27	0,62	1,29	0,24	0,27	0,86	1,15	141,55	42,63	66,66	21,24	0,52	1,06	2,06	12,53	51,52	7,11	1,19	NA	3,69	4,62	72,75	0,22	0,56	0,1	0,14	0,81	0,98	166,23
1055	-0,66	-222,88	-0,31	NA	0,55	2,06	171,42	42,4	70,22	117,11	1	336,58	337,58	8,3	99,7	1,01	0,04	NA	3,74	4,22	68,99	0,72	12,38	0,31	NA	0,39	2,31	160,51	25,38	58,37	127,96	0,94	16,29	17,29	9,39	94,22	2,19	1,4	NA	4,58	3,82	75,12	-1,53	-41,2	-0,8	0,04	0,32	2,31	190,58
1056	20,51	28,79	12,44	2,26	3,28	3,56	220,7	50,32	49,55	14,14	0,29	0,4	1,4	46,2	28,75	88,62	3,74	NA	0	15,57	54,04	13,29	14,21	12,03	8,37	12,97	14,42	330,43	83,83	18,25	26,88	0,06	0,07	1,07	25,15	6,49	295,32	5	NA	0	10,74	35,75	-8,07	-8,7	-6,83	6,81	11,64	12,59	307,82
1057	21,58	25,48	10,19	2,57	5,63	6,72	172,39	71,6	23,61	26,15	0,15	0,18	1,18	51,46	15,31	151,98	15,98	NA	0	14,12	50,13	20,49	24,34	9,3	2,18	5,37	6,51	165,24	73,94	23,48	27,06	0,16	0,19	1,19	51,45	15,83	142,46	15,96	62089	0	14,06	51,55	5,37	7,48	2,85	1,31	2,88	3,6	192,85
1058	-0,14	-0,38	-0,05	0,1	1,99	2	128,43	90,4	27,68	0,3	0,62	1,66	2,66	45,95	62,38	16,4	2,5	4942,27	15,96	16,26	67,08	-15,18	-60,05	-8,38	0,34	1,57	1,57	201,55	101,96	62,25	0,21	0,75	2,96	3,96	39,77	74,72	-4,92	1,64	5342,5	10,24	30,34	94,57	0,64	3,43	0,22	0,32	1,27	1,27	125,74
1059	-35,95	78,13	-33,28	0,02	0,17	0,51	337,01	68,25	486,68	169,83	1,46	-3,17	-2,17	-35,64	146,02	-18,92	-1,84	NA	0	0,29	-1,24	-21,99	38,65	-13,69	0,02	0,23	0,56	227,15	72,25	351,49	114,8	1,57	-2,76	-1,76	-20,08	156,9	-9,99	-4,5	-5531	0	1,19	-16,58	4,69	-11,47	2,56	0,07	0,24	0,63	198,97
1060	22,83	32,51	5,46	1,94	4,18	4,18	86,96	44,25	19,8	0	0,3	0,42	1,42	208,55	29,76	83,9	20,53	NA	0	44,37	85,96	15,59	20,3	4	2,16	5,01	5,01	93,53	49,51	17,37	0	0,23	0,3	1,3	183,59	23,19	77,08	16,57	30436	0	43,05	88,25	8,39	10,59	2,98	4,21	5,74	5,74	129,13
1061	-0,48	-1,73	-0,11	0,95	0,93	1,35	60,21	-1,01	57,01	24,46	0,72	2,58	3,58	2,6	72,07	-0,67	NA	NA	0	0,68	37,61	-1,27	-20,7	-0,53	0,28	0,58	0,67	153,3	42,64	141,96	13,13	0,94	15,36	16,36	3,19	93,89	1,95	0,18	7837	0	1,87	37,88	0,74	12,03	0,29	0,11	0,43	0,61	144,19
1062	1,69	3,2	3,74	0,31	0,67	0,67	806,21	100,02	376,57	0	0,47	0,89	1,89	1,69	47,23	16,5	0,79	NA	0	0	0	-3,18	-4,24	-5,08	0,61	1,05	1,05	582,51	61,89	142,57	NA	0,25	0,33	1,33	-3,18	24,81	96,72	1,04	NA	0	0	0	-13,05	-13,38	-16,3	8,89	12,07	12,07	454,81
1063	0	0	NA	0,18	1,11	1,11	NA	NA	NA	NA	0,89	6,64	7,43	0	89,38	0	NA	NA	0	NA	NA	-5,17	-95,58	-1,42	0,3	1,05	1,05	100,35	69,82	92,36	NA	0,95	17,49	18,49	83,03	94,59	-5,46	NA	NA	0	24,25	101,41	NA	NA	NA	NA	NA	NA	NA
1064	7,22	34,42	1,93	0,2	1,16	1,57	97,3	58,84	61,22	25,72	0,79	3,77	4,77	41,96	79,04	10,74	NA	NA	0	9,29	77,02	8,34	26,22	1,99	0,27	1,55	2,37	86,98	46,17	36,17	29,96	0,68	2,15	3,15	41,51	68,21	13,16	NA	26372	0	7,9	74,35	6	22,11	2,34	0,59	1,25	1,78	141,82
1065	27,41	44,13	7,12	1,53	2,37	2,37	94,56	29,4	34,93	0,05	0,38	0,61	1,61	209,76	37,88	82,29	6,05	41626,13	0	47,37	82,52	33,61	54,81	10,2	1,32	2,43	2,43	110,75	46,52	41,93	0,04	0,39	0,63	1,63	183,17	38,67	94,04	10,09	NA	0	45,38	76,79	38,06	53,08	16,43	2,58	3,48	3,48	157,16
1066	12,62	-26,43	6,02	0,22	0,86	3,25	173,71	28,73	44,83	108,67	1,48	-3,09	-2,09	24,1	147,75	9,27	-3,16	NA	0	5,48	42,79	13,25	-41,66	6,96	0,41	2,17	3,8	191,82	75,91	43,15	71,33	1,32	-4,14	-3,14	23,98	131,81	10,82	-2,4	NA	0	5,64	63,63	-16,21	-24,18	-10,08	1,95	2,6	2,6	226,18
1067	0	0	NA	NA	NA	NA	NA	NA	NA	NA	0	0	1	0	0	NA	NA	NA	0	NA	NA	0,32	0,32	2,33	1336,14	1368,95	1368,95	2700,91	63,86	1,95	NA	0	0	1	0,32	0,07	431,82	NA	NA	0	0	0	-34,77	-38,34	-48,75	11,03	11,09	11,09	510,44
1068	23,89	67,74	10,54	0,55	3,3	3,3	160,65	83,1	41,77	0,03	0,29	0,83	2,84	77,11	64,74	96,06	3,41	2313,6	0	23,49	216,6	6,92	37,98	6,09	1	1,18	1,18	320,92	22,58	242,2	NA	0,81	4,42	5,49	27,56	81,78	12,79	2,43	3506,8	0	18,14	172,84	5,01	14,12	2,67	1,29	1,5	1,5	194,41
1069	0,11	0,14	0,05	0,25	2,36	4,75	168,62	62,62	29,63	71,79	0,19	0,23	1,23	21,47	18,98	21,71	5,27	NA	0	9,89	75,63	0	0	0	0,9	2,19	4,53	131,85	32,11	24,9	59,16	0,21	0,27	1,27	27,28	21,02	21,73	6,1	15168,33	0	9,85	72,57	0	0	0	0,94	1,87	3,95	162,49
1070	14,49	50,52	3,76	0,54	1	1,34	94,51	17,85	39,02	13,59	0,71	2,49	3,49	88,81	71,31	53,48	1,51	NA	0	19,3	58,38	6,78	17,03	1,17	1,4	1,69	2,07	63,04	6,81	23,86	9,29	0,6	1,51	2,51	129,65	60,22	57,45	3,68	14819	0	21,22	72,51	0,86	2,52	0,16	1,04	1,29	1,5	68,88
1071	8,98	14,57	4,02	2,26	2,37	2,62	162,9	6,98	61,52	15,37	38,38	62,28	1,62	20,82	38,38	23,4	NA	NA	0	5,3	48,79	25,3	27,04	9,24	11,25	12,56	16	133,28	10,8	8,22	28,65	6,47	6,91	1,07	25,3	6,47	391,18	NA	NA	0	0	0	5,52	6,51	2,33	4,7	4,99	6,67	153,66
1072	0,45	21,35	0,16	0,15	0,39	1,02	127,13	29,06	119,35	78,92	0,98	46,6	47,6	0,45	97,9	0,46	NA	NA	2,98	0	0	-2,5	515,23	-4,8	0,33	0,4	1	702,71	49,93	686,69	422,26	1	-207,44	-206,44	-0,96	100,48	-2,48	NA	-1047	1,41	2,96	-427,6	0,05	-6,57	0,08	0,3	0,39	0,99	588,37
1073	0,67	0,86	0,66	5,13	11,87	11,87	359,59	201,97	29,96	NA	0,23	0,29	1,29	0,67	22,66	2,95	NA	NA	0	0	0	5,45	6,27	5,61	88,2	210,52	210,52	375,63	215,27	1,76	NA	0,13	0,15	1,15	5,45	13,09	41,65	NA	NA	0	0	0	7,46	8,55	4,02	41,97	62,66	78,63	196,15
1074	20,27	23,06	6,79	1,57	5,67	7,23	121,99	53,1	12,97	20,55	0,12	0,14	1,14	35,45	12,09	197,01	4,17	NA	0	5,09	34,7	13,51	15,44	5,35	3,82	5,66	7,07	144,43	29,36	15,94	22,74	0,13	0,14	1,14	31,52	12,51	137,49	4,41	36388	0	7,13	47,24	12,84	19,5	4,9	1,59	2,1	2,57	139,06
1075	-16,23	14,76	-8,44	0,02	0,32	0,46	189,31	115,52	390,69	56,55	2,1	-1,91	-0,91	6,44	209,96	-7,23	-30,96	1579,8	0	11,79	774,72	-13,68	-575,27	-7,41	0,04	0,73	1,01	197,59	131,59	188,26	53,24	0,98	41,06	42,04	6,9	97,62	-12,84	1,23	7591,4	0	11,14	167,59	-5,93	175,57	-3,58	0,03	0,71	0,97	219,92
1076	3,26	82,62	5,47	0,39	0,63	0,73	611,26	52,77	217,77	21,97	0,4	10,18	25,35	5,13	96,06	27,84	0,1	9319,56	3,64	3,15	62,89	4,82	193,97	5,98	0	0,28	0,39	452,82	48,69	114,88	20,31	0,47	19,01	40,24	7,44	97,51	37,65	0,11	22380,82	17,01	3,25	27,14	0,05	0,78	0,06	0,33	0,7	0,87	403,96
1077	24,15	44,94	19,88	2,13	2,17	2,22	141,57	4,87	133,57	6,61	0,46	0,86	1,86	24,15	46,26	52,21	NA	NA	0	0	0	4,17	13,76	2,74	0,91	1,13	1,43	239,62	37,5	163,94	49,27	0,7	2,3	3,3	4,17	69,71	5,98	NA	NA	0	0	0	0,37	0,74	0,14	0,89	1,07	2,08	137,13
1078	0,36	3,32	0,81	0,05	0,13	0,13	821,76	59,52	724,75	NA	0,89	8,24	9,24	0,36	89,18	2,14	0,12	NA	0	0	0	3,35	41,28	5,88	0,17	0,24	0,27	640,63	40,6	580,57	19,51	0,92	11,32	12,32	3,35	91,88	12,53	0,11	NA	0	0	0	8,08	55,25	7,83	0,25	0,5	0,5	352,89
1079	8,73	27,55	3,87	0,28	0,48	1,08	161,25	21,02	106,84	65,48	0,68	2,16	3,16	39,48	68,32	128828,34	1,2	NA	0	13,62	71,94	6,5	14,32	2,63	0,35	0,47	1,45	147,4	8,94	75,67	75,1	0,55	1,2	2,2	47,02	54,59	33,31	1,95	15161	0	16,36	64,38	-5,01	-12,97	-1,7	0,49	0,71	1,48	123,21
1080	0,66	93,97	0,65	0,08	0,68	0,96	355,32	205,56	333,96	98,28	0,99	141,02	142,05	2,66	99,3	1,09	0,08	NA	2,91	1,96	63,85	0,09	12,03	0,09	0,06	0,55	0,91	373,86	172,82	345,19	131,76	0,99	130,18	131,19	2,21	99,24	0,44	0,16	10347,45	2,75	2,17	64,6	0,14	14,93	0,12	0,01	0,33	0,87	313,1
1081	2,63	53,32	0,39	0,25	0,8	0,88	53,49	27,63	50,3	4,01	0,95	19,31	20,31	11,42	95,08	5,53	0,31	NA	0	1,29	50,06	-0,08	-5,48	-0,02	0,08	0,76	0,84	71,19	47,19	62,51	5,55	0,99	69,64	70,64	11,88	98,58	3,09	0,08	18214,17	8,72	2,33	52,3	-7,46	139,46	-1,21	0,09	0,63	0,73	58,9
1082	-3,68	-36,8	-0,9	0,97	1,1	1,11	49,97	10,75	79,3	0,52	0,9	9,01	10,01	14,11	90,01	-4,09	NA	NA	0	4,36	278,71	-5,02	-81,39	-0,85	0,72	0,92	0,92	62,07	11,75	57,3	NA	0,94	15,21	16,21	30,64	93,83	-0,46	0,46	NA	0	6,06	90,94	2,29	37,12	0,79	0,73	1,01	1,01	124,78
1083	0,86	18,74	0,26	2,71	24,78	39,13	110,61	59,41	2,69	39,17	0,95	20,74	21,74	7,71	95,4	2,26	29,13	NA	0	2,08	95,95	0,14	3,5	0,04	0,06	0,87	1,01	105,34	78,31	96,19	13,94	0,96	24,73	25,8	9,1	96,12	1,68	0,7	15286,08	0	2,59	87,29	1,06	21,22	0,3	0,21	0,72	0,91	104,11
1084	2,81	4,58	2,09	0,06	0,53	0,95	270,82	41,82	74,07	37,49	0,39	0,63	1,63	12,7	38,66	20,74	0,96	NA	8,76	7,36	52,06	3,56	5,77	2,72	0,12	0,55	0,99	278,74	41,68	88,24	42,22	0,38	0,62	1,62	14,87	38,28	20,74	0,98	18924,05	3,45	8,64	53,98	1,88	2,75	1,49	0,06	0,7	1,23	288,52
1085	3,38	-4,92	1,26	0,01	0,31	0,44	135,85	4,64	197,45	25,19	1,66	-2,42	-1,46	14,71	168,62	7,41	-1,4	NA	16,95	4,23	43,19	-60,58	50,48	-27,27	0,03	0,24	0,33	164,34	31,06	332,28	30,91	2,17	-1,81	-0,83	-36,53	220	-23,74	-3,41	-11297,6	10,04	10,83	-64,77	-37,35	33,41	-11,15	0,01	0,13	0,23	108,7
1086	-20,93	197,79	-6,63	0,08	0,15	0,77	115,28	9,19	117,25	79,44	1,11	-10,45	-9,45	-5,62	110,58	-11,55	-0,72	NA	7,64	4,85	294,75	-1,17	-5,65	-0,29	0,17	0,45	1,18	91,43	19,45	66,73	52,31	0,79	3,81	4,81	11,56	79,21	9,08	2,86	9301	4,26	3,19	50,5	-3,44	-13,45	-0,64	0,53	0,83	1,3	68,19
1087	10,43	15,83	3,22	1,4	1,68	2,95	112,3	10,71	37,55	48,05	0,34	0,52	1,52	36,93	34,1	30,59	NA	NA	0	8,18	63,74	12,66	14,45	3,11	3,74	4,4	8,14	89,61	7,15	10,8	40,91	0,12	0,14	1,14	52,11	12,38	102,33	NA	13434,8	0	9,68	70,46	6,7	46,89	2	1,37	2,19	3,8	108,48
1088	5,74	-11,23	1,61	0,06	0,43	0,68	102,32	54,68	149,03	38,02	1,51	-2,96	-1,96	100,69	151,11	3,8	NA	NA	0	26,69	117,92	28,59	1194,44	10,33	0,28	0,89	1,05	131,86	76,04	124,14	19,4	0,98	40,77	41,77	70,35	97,61	29,3	NA	12506	0	15,08	57,74	-7,87	194,52	-1,37	0,13	1	1	63,45
1089	-2,35	-19,08	-2,8	0,06	0,41	0,93	196,13	130,26	375,08	198,68	0,88	7,1	8,1	-2,35	87,65	-1,44	0,66	NA	0	0	0	0,11	1,78	0,05	0,03	0,42	0,99	167,41	60,89	154,19	88,37	0,94	14,94	15,94	10,4	93,73	1,87	0,82	NA	0	4,72	79,72	0,27	5,88	0,12	0,12	0,55	0,98	160,9
1090	-2,6	435,62	-151,56	0,04	1,41	1,41	21194,05	16989,84	12349,55	0	1,01	-168,35	-167,35	-1,18	100,6	-1,97	-0,03	NA	0	83,08	-11,53	-0,41	43,51	-28,11	0,02	1,28	1,28	24989,33	20897,76	16674,51	NA	1,01	-106,96	-105,97	0,87	100,94	0,53	-0,07	-149343	0	87,57	-12,16	2,44	162,46	NA	0,02	1,36	1,36	39172,44
1091	2,85	9,22	1,38	0,04	0,17	1,01	176,02	13,81	102,21	86,54	0,69	2,23	3,23	10,3	69,07	25,64	0,77	NA	0	3,6	26,71	2,98	7,22	1,82	0,01	0,15	1,22	222,01	15,91	116,63	126,96	0,59	1,42	2,42	8,61	58,68	24,12	1,2	15463,54	0	3,42	25,56	1,45	3,41	0,95	0	0,14	1,46	238,13
1092	-0,07	-0,07	NA	1377,33	1377,33	1377,33	NA	NA	NA	NA	0	0	1	-0,07	0,07	-100	NA	NA	0,07	NA	NA	-12,96	-14,76	NA	8,2	8,2	8,2	NA	NA	NA	NA	0,12	0,14	1,14	-12,96	12,2	-106,2	NA	NA	0	NA	0	-12,83	-17,01	NA	4,08	4,08	4,08	NA
1093	17,74	55,51	4,79	0,08	0,08	1,45	98,18	NA	65,72	91,4	0,68	2,12	3,13	37,01	68,04	27,42	19,14	6028,33	0	5,2	47,6	0,73	3,71	0,19	0,16	0,2	1,24	92,81	2,5	43,14	62,11	0,8	4,06	5,07	24,13	80,28	4,65	1,95	7738,67	32,49	5,95	75,8	4,51	22,54	0,9	0,21	0,22	1,17	72,65
1094	11,58	44,84	9,03	0,15	1,32	1,32	283,93	235,42	201,17	NA	0,74	2,87	3,87	37,98	74,18	25,06	5,32	23268,33	0	20,59	52,23	14,51	38,89	8,6	1,19	1,68	1,68	216,24	61,7	125,52	NA	0,63	1,68	2,68	61,4	62,68	34,09	35,2	26286,8	0	27,78	61,53	9,56	12,68	4,14	3,22	5,02	5,02	157,65
1095	1,25	2,99	0,71	18,25	18,25	22,47	207,17	NA	9,12	39	0,58	1,4	2,4	33,76	58,37	2,14	NA	NA	0	18,51	93,89	0,91	2,15	0,47	23,34	23,34	28,37	189,19	NA	6,58	33,55	0,58	1,36	2,36	34,53	57,68	1,57	NA	5342	0	17,43	99,81	4,6	5,25	1,7	8,21	8,21	11,7	134,8
1096	-67,09	-605,22	-81,94	0,07	0,26	1,04	393,3	73,96	390,86	311,94	0,89	8,02	9,02	-62,28	88,92	-72,35	1,55	NA	0	5,87	394,44	0,21	1,83	0,24	0,19	0,37	1	427,66	66,49	369,28	235,98	0,89	7,86	8,86	15,26	88,71	3,97	2,96	657,4	0	17,63	615,21	2,36	4,29	3,66	0,1	0,7	1,97	564,35
1097	6,6	50,58	1,93	0,35	0,81	1,17	106,35	42,03	89,82	32,46	0,87	6,67	7,67	28,85	86,96	7,58	NA	NA	0	6,5	71,9	3,29	28,88	0,82	0,12	0,74	1,14	90,37	47,91	78,14	32,05	0,89	7,77	8,77	30,11	88,6	3,72	NA	13774,5	0	6,64	88,07	13,58	70,43	4,27	0,68	0,98	1,25	114,44
1098	-1,39	1,66	-1,76	0,06	0,09	0,34	459,31	22,3	736,03	183,5	1,84	-2,19	-1,19	13,64	183,85	-0,76	-1,36	NA	0	18,97	95,63	0,06	0,09	0,1	0,13	0,15	1,59	642,05	NA	199,85	343,09	0,37	0,59	1,59	14,29	37,18	0,16	1,54	NA	5,62	25,03	78,1	6,28	18,22	8,32	0,15	0,18	1,45	481,93
1099	2,64	4,02	0,51	1,59	2,15	2,58	70,92	13,1	23,66	10,49	0,34	0,52	1,52	16,91	34,26	16,52	7,32	8241	0	2,78	65,45	6,06	11,42	1,41	0,94	1,14	1,39	84,62	7,75	38,65	9,82	0,47	0,88	1,88	16,45	46,89	33,8	1,61	11450	0	2,41	47,9	8,03	10,97	1,58	2,37	2,58	2,73	71,65
1100	4,46	5,12	3,69	5,53	7,77	7,77	301,33	86,1	38,35	NA	0,13	0,15	1,15	7,97	12,87	34,65	NA	NA	0	2,91	40,82	7,72	8,58	6,35	4,14	10,04	10,04	299,97	173,92	29,46	NA	0,1	0,11	1,11	12,16	9,96	77,57	NA	25822	0	3,64	31,17	1,59	1,96	1,63	2,83	5,29	5,29	373,25
1101	1,93	24,47	0,88	0,01	0,45	0,86	165,31	65,54	139,49	61,76	0,92	11,69	12,69	14,16	92,12	4,55	0,38	NA	5,74	5,55	66,29	0,93	11,32	0,41	0	0,57	0,87	162,5	81,91	134,23	45,06	0,92	11,14	12,14	12,7	91,76	3,74	0,41	24351,85	6,97	5,24	72,97	2,22	31,71	0,73	0	0,62	0,82	119,79
1102	8,75	12,66	2,02	1,19	1,96	3,24	84,17	19,9	25,73	33,24	0,31	0,45	1,45	8,75	30,91	28,31	NA	NA	0	0	0	1,97	3,77	2,34	1,75	1,8	2,1	434,7	11,26	204,65	60,8	0,48	0,91	1,91	1,97	47,73	4,12	NA	NA	0	0	0	10,96	16,46	14,24	1,51	2,9	2,99	472,99
1103	3,98	161,54	1,22	0,11	0,5	1,02	111,48	42,11	73,46	56,01	0,98	39,61	40,61	34,28	97,54	4,43	1,93	16773	29,76	9,28	70,78	2,61	50,15	0,73	0,11	0,46	1,06	102,34	33,47	64,26	57,05	0,95	18,18	19,18	41,4	94,79	3,14	5,07	17811,67	29,88	10,88	80,87	8,13	62,68	2,25	0,16	0,6	1,16	100,92
1104	-0,38	-0,68	NA	0,01	2,25	2,25	NA	NA	NA	NA	0,45	0,8	1,8	-0,38	44,52	-0,85	NA	NA	0	NA	NA	-1,02	-3,16	-1,86	0,09	1,48	1,48	665,54	618,07	444,3	NA	0,68	2,09	3,09	-0,03	67,69	-1,51	NA	17	0	1,81	567,65	0,89	19,82	0,47	0	1,05	1,05	194,05
1105	0,1	2,04	0,02	0,16	0,92	1,07	69,09	47,28	62,73	9,54	0,95	19,45	20,45	54,51	95,11	0,41	4,63	NA	0	10,33	92,11	0,09	1,55	0,02	0,18	0,94	1,06	70,93	47,19	62,43	7,68	0,94	17	18	50,51	94,45	1,91	1,62	20490,17	0	9,8	90,49	1,18	16,52	0,24	0,15	0,85	1,08	73,2
1106	-1,58	-1,58	NA	NA	NA	NA	NA	NA	NA	NA	NA	NA	1	-1,58	0	NA	NA	NA	0	NA	0	-1,29	-1,29	NA	NA	NA	NA	NA	NA	NA	NA	0	0	1	-1,29	0	NA	NA	NA	0	NA	NA	-0,04	-0,04	NA	NA	NA	NA	NA
1107	0,21	3,9	3,95	0,14	0,14	0,14	7013,33	0,11	6562,97	0	0,95	17,98	18,98	0,21	94,73	4,44	0,06	NA	0	0	0	7,04	61,14	16,13	0,21	0,25	0,34	836,49	34,8	725,05	62,51	0,88	7,65	8,68	7,04	88,49	11,86	0,16	NA	0	0	0	5,07	30,83	11,75	0,1	0,16	0,23	842,59
1108	-10,69	-10,69	NA	NA	NA	NA	NA	NA	NA	NA	0	0	1	-6,17	0	NA	NA	NA	0	NA	-87,42	-2,87	-2,87	NA	5828	5828	5828	NA	NA	NA	NA	0	0	1	-2,87	0,02	-16700	NA	NA	0	NA	0	-7,47	-7,51	NA	194,61	194,61	194,61	NA
1109	17,01	26,7	10,46	0,01	0,04	1,6	223,92	2,67	79,94	125,79	0,36	0,57	1,57	61,87	36,29	46,87	1,51	NA	0	27,6	68,05	15,79	19,01	4,22	3,88	3,88	3,97	97,57	NA	16,12	1,37	0,17	0,2	1,2	46,06	16,95	159,18	2,48	NA	0	8,09	49,37	13,01	14,02	2,66	0,72	0,77	8,56	74,44
1110	46,64	124,88	13,02	0,79	0,86	1,7	101,6	3,56	51,71	43,87	0,63	1,68	2,68	77,45	62,65	78,77	3,81	NA	0	8,6	27,09	46,34	123,64	23,55	0,39	0,54	1,45	185,49	12,22	82,17	75,78	0,63	1,67	2,67	72,74	62,52	80,59	1,58	57201,8	0	13,42	40,99	37,09	86,17	14,4	0,88	0,88	1,69	141,3
1111	6,06	29,4	0,9	0,21	0,59	0,98	54,02	15,91	42,41	16,78	0,79	3,85	4,85	17,33	79,39	23,33	0,96	NA	0	1,67	36,35	8,11	26,44	1,16	0,49	0,77	1,29	52,26	9,95	35,73	18,97	0,69	2,26	3,26	20,74	69,31	31,17	3,07	11744,5	0	1,81	35,55	23,6	35,21	3,05	0,23	2,18	2,87	47,03
1112	3,07	4,34	2,07	0,09	0,23	2,21	245,49	9,77	69,78	139,67	0,29	0,42	1,42	44,52	29,35	10,45	1,95	NA	0	27,96	85,37	0,49	0,76	0,38	0,11	0,42	2,07	279,43	28,71	93,86	157,33	0,35	0,54	1,54	39,77	35,07	11,9	2,24	NA	0	30,06	84,11	7,26	9,89	4,79	0,15	0,57	2,87	240,3
1113	-7,64	-14,65	NA	NA	NA	NA	NA	NA	NA	NA	0,48	0,92	1,92	-7,64	47,84	-15,98	NA	NA	0	NA	0	34,79	78,97	22,7	0,87	1,38	1,38	238,15	56,71	111,43	NA	0,56	1,27	2,27	46,3	55,94	62,2	1,52	26994	0	7,51	20,06	-6,41	-11,13	-3,55	2,11	2,11	2,11	201,56
1114	1,44	1,61	0,75	0,51	1,06	9,6	189,85	9,62	17,5	151,53	0,1	0,12	1,12	23,47	10,42	75,14	8,91	14512,89	0	11,49	67,48	0,05	0,05	0,03	1,08	1,4	9,92	223,62	6,52	20,83	180,08	0,11	0,12	1,12	23,08	10,68	28,92	14,74	13071,44	0	14,11	78,6	-0,27	-0,32	-0,17	0,53	0,7	6,26	231,41
1115	0,79	0,8	6,47	5,79	8,23	8,23	2986,7	80,91	33,18	NA	0,02	0,02	1,02	4,3	1,94	171	1,09	NA	0	28,8	556,79	-0,1	-0,1	-0,91	5,11	7,79	7,79	3333,58	100,04	37,35	NA	0,02	0,02	1,02	2,91	2,39	112,31	1,09	-5079	0	27,51	-893,88	-1,25	-1,28	-12,07	1,19	8,15	8,15	3525,5
1116	-0,6	-165,55	-3,4	0,12	0,35	0,35	2059,14	332,98	1442,94	0	0,99	273,49	275,54	1,51	99,64	8,11	0,38	NA	0	11,92	15,82	-24,81	101,87	-66,68	0,08	0,3	0,3	981	211,05	971,43	0	1,24	-5,09	-4,11	-15,61	124,35	0,01	-0,01	NA	0	24,74	52,18	4,47	-22,96	7,07	0,26	0,51	0,51	575,84
1117	-4,26	270,09	-1,51	0,01	0,78	0,93	129,3	98,98	128,75	19,18	1,02	-64,36	-63,36	23,05	101,58	-3,58	-0,21	NA	0	9,7	75,21	2,84	262,18	1,01	0	0,82	0,96	129,22	101,81	124,54	17,06	0,99	91,25	92,25	34,28	98,92	3,96	0,2	21174,6	0	11,13	85,61	-2,79	173,09	-1,12	0	0,81	0,93	146,84
1118	-5,54	-5,54	NA	NA	NA	NA	NA	NA	NA	NA	0	0	1	-5,54	0	NA	53,11	NA	0	NA	0	-10,29	187,21	-18,77	0,11	0,38	0,74	665,78	182,47	685,98	255,26	1,05	-19,19	-18,19	5,11	105,5	-8,62	-0,25	2053,25	0	28,09	207,71	0,35	-7,9	0,09	0,17	0,44	0,8	94,77
1119	7,42	7,55	0,98	34,06	34,06	60,85	48,03	NA	0,78	21,2	0,02	0,02	1,02	15,72	1,64	451,67	NA	NA	0	1,1	46,12	1,1	1,19	0,4	11,41	11,77	12,71	133,48	3,77	10,36	9,85	0,08	0,09	1,09	61,72	7,87	13,94	NA	4570	0	22,17	96,76	-0,68	-0,71	-0,19	15,73	20,56	25,15	102,26
1120	3,89	26,51	3,77	0,02	0,33	0,38	353,45	86,54	272,85	12,25	0,85	5,82	6,82	10,92	85,34	9,48	0,31	NA	0	6,83	43,6	7,27	36,47	7,19	0	0,47	0,54	360,98	123,18	262,66	16,93	0,8	4,02	5,02	14,91	80,07	14,11	0,44	40525,6	0	7,56	34,55	7,11	20,64	5,58	0,04	0,26	0,35	286,07
1121	0,61	2,47	0,17	0,02	0,86	1,14	101,3	53,83	40,88	18,78	0,75	3,08	4,08	51,05	75,48	1,05	1,33	NA	23,49	14,04	92,3	3,57	9,33	0,68	0,26	1,25	1,46	69,71	29,72	29,9	6,35	0,62	1,62	2,62	99,07	61,78	5,86	1,49	31063,33	0	18,24	102,06	4,24	12,4	1,9	0,47	1,12	1,17	163,09
1122	-1,93	-48,15	-0,48	0,08	0,1	0,94	52,6	1,34	82,69	70,44	0,96	23,9	24,9	46,93	95,98	1,93	0,37	NA	0	12,12	92	22,1	90,44	3,36	0,17	0,44	1,08	55,55	11,05	28,1	25,92	0,76	3,09	4,09	60,3	75,56	35,49	1,27	18713	22,11	5,81	49,16	10,19	39,95	2,2	0,53	1,06	1,92	78,57
1123	3,43	22,02	3,32	0,21	0,59	1,12	132,78	110,39	291,02	155,11	0,84	5,38	6,43	7,29	84,44	4,09	2,44	NA	0	3,74	38,14	1,12	20,69	0,41	0,03	0,5	0,68	134,07	58,66	124,6	22,33	0,94	17,48	18,54	9,59	94,61	2,73	0,15	20275	0	3,11	62,65	0,64	10,15	0,24	0,04	0,6	0,74	136,08
1124	-4,41	-19,44	-12,45	0,01	0,04	0,34	1027,55	20,37	725,75	241,21	0,77	3,41	4,41	0,37	77,31	0,78	0,31	NA	5,89	13,48	63,27	-1,31	-5,73	-3,47	0	0,04	0,34	966,84	27,69	690,62	226,72	0,77	3,37	4,37	2,82	77,13	5,23	0,31	19525	4,69	10,94	35,83	-3,61	-20,67	-10,91	0	0,01	0,28	1099,47
1125	12,77	13,22	33	29,33	29,38	29,38	886,1	1,87	31,65	0	0,03	0,04	1,04	12,77	3,4	375,37	NA	NA	0	0	0	2,75	6,51	4,99	0,6	1,73	1,73	661,99	426,09	376,93	NA	0,58	1,37	2,37	2,75	57,73	4,76	NA	NA	0	0	0	-1,53	-4,67	-0,37	0,32	0,72	0,72	88,82
1126	-35,32	-43,06	-733,66	1,55	2,56	5,57	3842,59	1350,44	1343,41	4095,12	0,18	0,22	1,22	-35,32	17,97	-196,6	NA	NA	0	0	0	4,25	36,83	4,34	0,35	0,48	0,66	372,09	41,62	324,61	59,41	0,88	7,66	8,66	4,25	88,45	8,99	0,28	NA	0	0	0	-0,05	-0,62	-0,04	0,39	0,72	0,89	296,35
1127	-28,99	-390,88	-24,7	0,25	0,28	0,45	238,62	7,23	281,69	49,35	0,92	12,38	13,48	-24,26	92,58	-10,33	0,13	NA	0	4,03	2392,11	33,68	80,19	15,42	0,24	0,28	0,97	167,11	3,91	95,25	66,81	0,58	1,38	2,38	41,82	58	96,12	0,96	NA	0	3,73	11,95	-1,8	-3,57	-0,61	0,52	0,59	1,43	124,03
1128	4	4,07	2,82	60,44	60,44	60,44	228,61	0	4,17	0	0,02	0,02	1,02	4	1,64	243,68	NA	NA	0	0	0	7,11	7,91	2,33	20,19	20,71	20,71	119,35	2,99	5,68	NA	0,05	0,05	1,11	19,8	10,1	145,93	NA	3907	0	4,15	20,45	6,29	10,14	2,37	0,9	2,64	2,64	137,16
1129	-0,86	-117,49	-16,53	2,76	50,67	50,67	2773,98	1196,04	24,97	0,09	0,99	135,89	136,89	-0,86	99,27	4,78	0,01	NA	0	0	0	-4,71	115,06	-48,51	0,08	27,41	27,41	3760,54	169,14	27,3	NA	1,04	-25,44	-24,44	-4,71	104,09	0,72	-0,05	NA	0	0	0	3,05	-4093,41	29,19	0,04	0,81	0,81	3485,95
1130	-39,5	-59,81	-13	1,03	1,33	2,91	119,75	0,04	40,21	64,6	0,34	0,51	1,51	-39,5	33,95	-65,67	NA	NA	0	0	0	-17,96	-31,97	-4,86	0	0,87	2,25	98,74	37,27	42,68	59,64	0,44	0,78	1,78	-17,96	43,83	-40,97	NA	NA	0	0	0	-5,38	-10,85	-1,55	0,13	0,66	1,96	104,97
1131	6,55	28,99	7,68	1,27	1,29	1,29	283,7	6,12	326,71	NA	0,77	3,43	4,43	6,55	77,41	8,46	NA	NA	0	0	0	24,42	29,73	3,24	2,32	5,6	5,6	48,36	27,94	8,52	NA	0,18	0,22	1,22	24,42	17,87	136,65	NA	NA	0	0	0	1,29	3,51	0,42	1,07	1,58	1,58	119,1
1132	1,18	15,39	0,32	0,29	1,04	1,09	98,67	64,6	82,09	3,63	0,92	12,07	13,07	13,1	92,35	3,1	1,78	NA	3,98	3,23	72,57	-0,21	-2,85	-0,05	0,3	1,09	1,17	86,52	45,52	55,31	4,15	0,93	12,56	13,56	19,54	92,62	2,45	1,29	NA	1,94	4,68	81,1	0,03	0,34	0,01	0,16	1,02	1,06	78,3
1133	0,2	0,2	1,89	NA	NA	NA	2273,58	NA	NA	NA	NA	NA	1	0,2	0	NA	NA	NA	0	0	0	-0,83	101,9	-0,85	0,19	0,64	0,86	373,28	164,16	323,39	82,19	1,01	-124,15	-123,15	7,87	100,81	-0,32	0,11	NA	12,65	8,9	71,94	0,62	1861,57	0,69	0,13	0,74	0,91	403,43
1134	-2,93	-218,88	-1,76	0,06	0,42	0,88	219,24	77,38	212,32	99,85	0,99	73,73	74,73	9,45	98,66	0,13	0,1	NA	0	7,46	81,83	3,48	79,85	0,99	0,06	0,49	0,88	103,92	42,01	97,19	38,15	0,96	21,93	22,93	23,2	95,64	6,66	0,27	25104	0	5,61	70,06	7,61	66,97	2,15	0,17	0,65	0,98	102,97
1135	-12,45	-3383,02	-29,39	0,08	0,1	5,16	858,93	1,24	60,05	307,91	1	270,66	271,66	-3,74	99,63	7,05	1,46	NA	0	20,56	394,2	-7,74	105,75	-16,16	0,03	0,03	2,46	762,26	NA	146,21	359,65	1,07	-14,66	-13,66	3,99	107,32	13,28	1,54	5241,5	0	24,49	155,59	-15,92	61,94	-29,12	0	0	1,75	665,73
1136	-50,73	277,82	-51,31	0,05	0,24	0,24	368,1	47,68	256,68	0,1	1,18	-6,48	-5,48	-50,73	118,26	-20,7	0,36	NA	0	0	0	-43,74	-125,28	-48,4	0,56	1	1	403,88	57,06	130,9	0,14	0,65	1,86	2,86	-43,74	65,08	-19,44	1,01	NA	0,08	0	0	-87,61	400,14	-42,07	0,02	0,31	0,31	174,8
1137	16,67	38,62	3,64	0,37	1,38	1,78	79,56	38,04	37,63	15,41	0,57	1,32	2,32	54,97	56,83	42,54	3,73	NA	0,01	8,37	60,14	18,55	30,13	4,66	0,43	1,74	2,37	91,73	43,75	29,36	21,63	0,38	0,62	1,62	58,07	38,45	54,92	5,51	21618,4	4,53	9,93	72,1	13,88	19,85	3,97	1,05	2,43	3,14	104,18
1138	38,68	61,57	25,89	3,43	9,34	9,36	243,61	72,93	12,33	0,26	0,37	0,58	1,59	66,8	37,17	151,11	1,92	NA	0	18,82	29,17	40,99	62,29	21,32	4,67	11,63	11,64	189,89	75,95	10,91	0,19	0,34	0,52	1,52	94,14	34,2	164,44	2,8	24716,5	0	27,65	47,45	50,64	69,32	37,18	5,64	7,7	7,71	267,28
1139	14,62	17,69	10,61	1,08	1,72	3,38	264,18	28,5	10,11	75,2	0,17	0,21	1,21	36,62	17,34	107,16	1,98	NA	13,24	15,97	48,47	13,17	16,14	11,88	1,42	2,11	3,66	329,27	40,24	10,26	92,59	0,18	0,23	1,23	31,04	18,37	90,06	2,44	35646,79	14,92	16,12	46,17	14,8	16,29	13	3,48	5,11	7,85	319,79
1140	6,8	120,72	4,44	0,31	0,46	0,53	237,85	33,34	218,99	15,79	0,94	16,75	17,76	21,35	94,37	14,82	0,13	NA	0	9,51	43,93	-4,1	-632,56	-5,02	0,4	0,53	0,57	447,48	53,07	389,23	16,03	0,99	153,38	154,45	1,95	99,35	3,08	0,23	6869,5	9,94	7,42	43,87	-1,78	200,62	-0,79	0,54	0,94	0,97	160,86
1141	-1,58	-8,74	-0,67	0,29	0,89	1,22	154,14	74,72	65,52	41,49	0,82	4,54	5,54	27,27	81,94	-1,93	NA	5123	38,96	12,22	95,55	-75,73	147,79	-22,57	0,02	0,64	1,01	108,8	66,03	54,4	39,43	1,51	-2,95	-1,95	-37,76	151,24	-50,07	NA	NA	47,47	11,32	-80,19	-74,15	56,39	-72,02	0,02	0,4	0,62	353,55
1142	-95,7	-99,36	-113,79	27,13	27,13	27,13	368,6	NA	15,78	NA	0,04	0,04	1,04	-42,09	3,69	-2595,83	NA	NA	0	63,74	-204,69	9,56	51,72	9,74	0,36	1,22	1,23	372,2	259,8	299,03	0,99	0,82	4,41	5,41	25,22	81,52	11,72	NA	NA	0	15,98	58,59	-205,39	-222,35	-88,34	17,33	17,95	18,75	156,55
1143	5,77	12,84	2,3	0,08	0,3	1,81	144,93	17,97	78,9	120,68	0,55	1,22	2,22	11,14	55,04	10,49	NA	NA	0	2,14	37,32	0,57	1,24	0,3	0,16	1,43	4,89	195,03	49,92	39,22	137,51	0,54	1,19	2,19	5,49	54,32	1,05	NA	794,5	0	2,63	67,15	-7,9	-17,62	-7,13	1,47	1,52	6,26	328,7
1144	2,16	30,61	1,71	0,58	1,05	1,06	287,97	122,95	261,68	1,44	0,93	13,17	14,17	2,16	92,94	3,98	2,99	NA	0	0	0	3,98	52,93	1,82	0,35	1,07	1,08	166,68	110,12	151,69	0,24	0,92	12,29	13,29	3,98	92,48	5,14	13,1	NA	0	0	0	0,53	4,25	0,82	0,54	1,11	1,14	558,86
1145	56,53	58,2	25,59	15,44	17,74	34,83	164,78	10,74	4,68	81,07	0,03	0,03	1,03	56,53	2,87	1969,2	NA	NA	0	0	0	22,49	47,76	22,61	1,25	1,35	1,89	367,01	17,56	191,53	105,59	0,53	1,12	2,12	22,49	52,91	42,51	NA	NA	0	0	0	20,27	26,16	28,87	2,5	2,89	4,44	518,43
1146	34,52	62,21	7,71	1,78	2,03	2,06	81,33	8,98	35,53	1,22	0,45	0,8	1,8	41,09	44,51	83,1	6,32	NA	0	1,47	12,9	62,28	94,97	9,67	1,67	2,56	2,7	56,69	16,84	18,85	2,68	0,34	0,52	1,52	69,06	34,42	190,94	7,53	148790	0	1,05	7,6	35,14	94,1	9,41	0,91	1,33	1,42	97,45
1147	3,74	26,64	1,92	0,28	0,36	0,88	186,6	11,33	146,49	77,46	0,86	6,12	7,12	23,77	85,95	11,31	0,72	13806,88	0	10,27	58,92	0,07	4,93	0,03	0	0,49	0,78	167,92	74,82	154,19	46,39	0,99	70,87	71,87	28,05	98,61	6,75	0,25	12605,3	0	12,87	75,21	1,44	61,51	1,25	0,23	0,3	1,29	317,02
1148	2,47	15,8	1,24	0,01	0,46	0,63	183,28	60,55	118,71	22,64	0,84	5,39	6,39	14,45	84,35	12,87	0,48	NA	8,82	6,03	47,47	2,98	13,59	0,99	0,14	0,62	0,63	121,38	40	57,2	0,9	0,78	3,56	4,56	18,01	78,08	17,15	0,54	43629,67	21,76	5	48,37	2,82	10,16	3,25	0,26	0,64	0,64	418,21
1149	-7,93	-12,91	-283,22	2,94	3,28	3,28	13002,7	1252,48	3611,89	0	0,39	0,63	1,63	-7,56	38,58	-18,93	8,18	NA	0	13,27	-1,39	-6,4	-10,7	-21,89	1,17	1,31	1,31	1247,58	105,98	793,17	NA	0,4	0,67	1,67	24,61	40,13	-12,38	3,79	NA	0	106	-37	5,02	9,69	16,43	1,7	1,83	1,83	1191,66
1150	-1,42	-28,35	-0,69	0,22	0,29	0,74	175,6	10,77	164,93	75,25	0,95	18,91	19,91	4,3	94,98	0,06	0,17	NA	0	2,76	64,18	-17,99	125,3	-19,04	0,09	0,12	0,2	386,21	11,49	435,38	32,72	1,14	-7,96	-6,96	-2,66	114,36	-7,25	-0,19	2564,54	0	16,22	147,52	-16,9	44,64	-20,34	0,09	0,11	0,11	438,2
1151	-1,21	80,01	-0,87	0,07	0,37	0,4	263,35	71,61	240,58	7,04	1,02	-67,23	-66,23	3,61	101,51	2,94	0,12	NA	0	3,49	89,2	-7,27	75,23	-2,02	0,02	0,53	0,53	101,44	54,03	105,26	NA	1,1	-11,34	-10,34	1,32	109,67	4,85	-0,12	-1178,5	2,52	2,39	-489,31	8,26	353,25	2,2	0,01	0,89	0,89	96,89
1152	13,7	-222,25	8,7	0,17	0,68	0,87	231,18	124,51	242,67	44,75	1,06	-17,23	-16,23	20,82	106,16	15,78	-0,77	13738,33	0	4,52	31,49	0,46	-8,96	0,66	0,07	0,23	0,89	524,53	85,01	543,54	362,9	1,05	-20,54	-19,54	9,28	105,12	2,8	-0,77	9029,17	0	12,67	65,54	3,26	10,43	3,25	0,08	0,16	1,32	363,44
1153	33,04	-206,92	9,47	0,04	0,5	0,79	104,29	48,87	118,6	35,2	1,16	-7,26	-6,26	44,39	115,97	30,48	-2,06	NA	0	3,25	26,76	27,82	205,06	7,48	0,14	0,63	1,11	98,1	35,75	82,51	40,04	0,86	6,37	7,37	38,62	86,43	34,79	2,92	33477	0	2,9	21,31	18,24	60,61	5,07	0,26	0,88	1,45	101,13
1154	3,81	5,49	1,11	1,97	2,57	3,33	105,86	18,96	23,57	24,1	0,31	0,44	1,44	56,33	30,71	12,4	NA	NA	7,51	15,27	90,82	2,28	4,96	0,99	1,34	1,77	1,9	157,75	34,86	38,87	10,87	0,53	1,16	2,17	32,9	53,96	4,28	NA	NA	27,76	13,23	81,7	0,4	1	0,3	1,08	1,44	1,68	268,98
1155	0,27	0,71	0,24	0,17	0,57	1,09	329,27	63,62	159,2	83,21	0,49	1,31	2,66	16,1	62,44	31,67	0,81	NA	0	14,32	72,43	-1,41	-3,56	-1,13	0,4	0,64	1,31	291,85	26,63	113,45	77,8	0,5	1,26	2,52	15,58	60,33	30,6	1,04	21950,92	9,79	13,59	62,57	-9,54	-26,78	-7,3	0,21	0,39	0,95	278,83
1156	-9,51	-9,51	NA	NA	NA	NA	NA	NA	NA	NA	NA	NA	1	-9,51	0	NA	NA	NA	0	NA	0	-45,83	-45,83	NA	NA	NA	NA	NA	NA	NA	NA	NA	NA	1	-45,83	0	NA	NA	NA	0	NA	0	36,06	37,14	92,5	34,21	34,21	34,21	933,84
1157	29,66	52,64	14,68	8,76	9,44	9,44	180,16	11,15	16,39	NA	0,44	0,77	1,77	54,9	43,66	67,93	NA	NA	0	12,49	40,64	29,65	48,77	12,32	1,63	1,63	1,63	151,66	NA	58,73	NA	0,39	0,65	1,65	62,61	39,21	75,6	NA	15083	0	13,69	46,8	40,74	58,1	11,82	1,02	1,02	1,02	105,66
1158	25,13	43,91	6,4	1,15	1,42	2,35	84,04	10,34	38,62	36,47	0,43	0,75	1,75	25,13	42,76	58,77	NA	NA	0	0	0	29,27	51,98	7,52	0,58	1,1	1,97	93,78	20,99	40,04	35,44	0,44	0,78	1,78	29,27	43,68	73,36	4,06	NA	0	0	0	35,16	51,05	8,69	1,59	1,94	2,9	89,93
1159	-10,44	69,65	-2,12	0,03	0,47	0,83	73,86	37,06	76,52	29,99	1,15	-7,67	-6,67	19,98	114,99	-7,44	-2,59	NA	9,11	6,17	109,08	20,29	390,2	3,39	0,08	0,5	0,97	60,89	19,29	46,46	22,31	0,95	18,23	19,23	51,18	94,8	26,91	0,92	9351,33	0	5,15	49,7	14,21	72,38	2,03	0,46	0,87	1,18	52,04
1160	2,58	2,76	4,6	6,7	10,63	11,08	648,71	165,99	42,32	19,66	0,07	0,07	1,07	13,15	6,6	204,93	3,53	NA	0	18,84	40,15	14,64	16,02	23,72	4,85	7,81	8,11	591,33	148,23	50,01	14,94	0,09	0,09	1,09	33,42	8,6	231,7	3,02	19792	0	30,43	52,58	8,45	8,84	16,16	12,09	17,22	17,55	696,32
1161	0,16	0,25	0,26	3,23	3,58	3,58	564	53,97	153,3	0	0,33	0,49	1,49	0,16	32,93	0,5	NA	NA	0	0	0	1,96	2,45	9,15	8,22	9,27	9,27	1702,41	187,8	172,44	0	0,2	0,25	1,25	1,96	19,91	9,86	NA	NA	0,34	0	0	1,24	1,52	1,15	9,64	10,86	10,86	335,63
1162	0,73	1,22	0,54	0,34	0,82	0,82	245,04	51,95	108,4	0	0,41	0,69	1,69	21,16	40,77	55,05	0,91	1264	0	15,12	46,04	-0,74	-2,72	-1,02	0,89	1,11	1,11	499,76	76,2	30,87	0,56	0,73	2,65	3,65	34,35	72,64	13,16	1,34	-230,33	64,69	48,05	-914,62	-15,01	-1100,73	-15,56	0,08	0,25	0,25	377,26
1163	-24,54	-24,54	-19,13	NA	NA	NA	283,75	NA	NA	255,29	NA	NA	1	-24,54	0	NA	NA	NA	0	0	0	29,02	29,02	21,1	NA	NA	NA	265,48	NA	NA	225,9	NA	NA	1	29,02	0	NA	NA	NA	0	0	0	-144,87	641,38	-123,03	0,08	0,08	0,82	309,14
1164	-35,93	-104,92	-879,73	0,72	0,99	1,52	5484,54	1558,76	5795,88	3111,91	0,66	1,92	2,92	-35,93	65,75	-54,64	NA	NA	0	0	0	-58,68	848,47	-139,06	0,05	0,3	0,94	865,06	228,05	912,22	586,68	1,07	-15,46	-14,46	-58,68	106,92	-54,88	NA	NA	0	0	0	-7,93	51,7	-26,18	0,19	0,44	0,87	1201,5
1165	-28,4	-36,13	NA	4,67	4,67	4,67	NA	NA	NA	NA	0,21	0,27	1,27	-28,4	21,4	-132,7	NA	NA	0	NA	0	23,88	59,85	13,66	1,16	1,68	1,68	208,75	63,74	122,68	NA	0,6	1,51	2,51	38,24	60,11	39,72	NA	NA	0	8,21	33,5	16,8	41,41	30,69	0,83	1,06	1,1	665,13
1166	1,45	7,45	0,3	1,05	1,24	1,24	74,62	11,39	51,89	NA	0,81	4,15	5,15	45,25	80,57	4,67	NA	NA	10,26	8,98	86,62	0,52	0,99	0,01	1,41	2,08	2,08	10,07	3,16	4,13	NA	0,48	0,91	1,91	71,19	47,68	1,08	NA	NA	6,13	1,95	90,56	0,82	1,96	0,84	0,45	0,84	0,84	376,39
1167	62,27	75,59	25,22	4,79	5,05	5,56	147,44	6,58	25,71	13,38	0,18	0,21	1,21	62,27	17,63	353,17	NA	NA	0	0	0	23,09	45,98	8,93	1,38	1,74	1,93	141,22	24,86	69,35	12,96	0,5	0,99	1,99	23,09	49,79	46,37	40,78	NA	0	0	0	12,43	30,08	4,69	0,65	0,86	1,15	137,33
1168	1,61	4,67	3,08	0,01	0,56	0,76	697,06	239,7	356,3	88,54	0,65	1,88	2,91	2,9	65,64	10,51	0,67	NA	11,71	2,48	69,11	0,78	2,13	1,2	0,04	1,37	1,97	563,07	52,29	101,67	73,2	0,62	1,71	2,73	6,62	63,42	9,36	1,35	14441,95	5,26	9	80,25	0,32	0,88	0,53	0,03	3,69	4,05	598,12
1169	0,3	0,34	0,13	10,98	11,19	11,19	156,73	2,9	13,69	0	0,11	0,12	1,12	0,3	10,83	2,76	NA	NA	0	0	0	1,05	1,34	0,48	3,51	4,04	4,94	167,37	17,63	33,37	30,31	0,22	0,28	1,28	1,05	21,76	4,81	NA	NA	0	0	0	2,75	6,56	1,24	9,25	9,25	10,93	163,97
1170	-6,7	-75,51	-15,23	0,58	0,74	0,76	827,35	118,71	745,63	21,55	0,91	10,27	11,27	-6,7	91,12	3,8	0,31	NA	0	0	0	-4,16	-69,14	-17,29	0,45	0,52	0,54	1517,58	97,52	1406,76	28,42	0,94	15,62	16,62	-4,16	93,98	3,36	0,13	NA	0	0	0	-11,54	961,25	-26,24	0,93	0,96	0,98	827,62
1171	10	-225,18	2,64	0,15	0,71	0,97	96,22	54,12	96,79	25,31	1,04	-23,52	-22,52	39,99	104,44	10,24	-2,56	28143,33	0	7,93	67,55	8,97	114,01	3,35	0,01	0,78	1,09	136,38	95,1	123,09	38,59	0,92	11,71	12,71	14,48	92,13	9,92	42,01	65321	0	2,06	32,32	8,34	91,32	2,19	0	0,69	1,11	95,73
1172	0	0	NA	0,01	1,21	1,21	NA	NA	NA	NA	0,83	4,79	5,79	0	82,72	0	NA	NA	0	NA	NA	45,89	72,59	39,19	0,03	2,72	2,72	311,72	304,49	113,09	NA	0,37	0,58	1,58	65,09	36,78	124,76	NA	1689	0	16,4	28,89	11,81	15,93	10,54	0,12	3,87	3,87	324,86
1173	3,35	3,39	10,96	84,43	86,53	86,53	1189,88	28,53	13,6	NA	0,01	0,01	1,01	27,85	1,16	290,2	NA	NA	0	80,07	83,22	2,13	5,38	2	1,61	1,65	1,65	342,61	9,24	204,34	NA	0,6	1,53	2,53	93,87	60,47	3,52	NA	11052	0	86,12	96,81	16,12	22,52	9,04	2,71	3,52	3,52	204,04
1174	5,77	57,3	3,14	0,51	2,22	3,15	198	105,83	61,84	58,33	0,9	8,93	9,93	18,6	89,93	6,72	19	NA	0	6,98	52,23	9,12	47,69	4,74	0,52	2,77	3,9	189,47	107,34	47,77	54,78	0,81	4,23	5,23	21,69	80,87	11,61	73,44	29541,33	0	6,52	45,17	5,11	23,72	3,16	0,29	1,74	2,51	224,99
1175	1,63	2,01	8,9	0,06	0,14	0,14	1985,44	27,86	324,82	0	0,18	0,23	1,23	2,18	18,73	51,69	0,85	29038	1,93	2,98	4,71	0,03	0,03	0,2	0,23	0,33	0,33	2791,01	38,49	384,61	NA	0,14	0,16	1,16	0,03	14,08	58,59	0,91	NA	0	0	0	-3,24	-3,57	-32,49	0,18	0,37	0,37	3650,21
1176	37,01	57,18	63,67	2,82	2,84	2,84	626,2	0	218,45	0	0,35	0,54	1,54	37,01	35,27	104,93	NA	NA	0	0	0	7,01	10,95	8,54	2,46	2,81	2,81	445,01	NA	155,98	NA	0,36	0,56	1,56	7,01	36	19,46	NA	NA	0	0	0	30,09	34,23	33,82	7,07	8,65	8,65	409,18
1177	0,15	0,2	0,12	3,56	7,9	9,09	285,81	35,2	8,1	9,71	0,24	0,32	1,32	13,98	24,4	41,98	1,04	NA	0	10,86	55,25	-10,12	-12,4	-6,41	14,18	26,27	37,69	231,22	18,3	1,51	17,52	0,18	0,22	1,22	6,5	18,36	41,17	1,1	11767	0	10,53	64,61	-0,49	-0,58	-0,31	2,44	3,9	5,66	231,64
1178	4,14	4,3	2,41	26,4	26,4	26,4	212,07	NA	7,88	NA	0,04	0,04	1,04	11,17	3,76	110,1	NA	NA	0	4,1	53	-0,32	-0,34	-0,11	18,1	18,1	18,1	126,48	NA	6,84	NA	0,05	0,06	1,06	53,82	5,64	-5,78	NA	NA	0	18,76	92,59	0,59	2,13	0,55	0,44	0,44	0,44	338,04
1179	-0,33	-1,85	-0,65	0,14	0,85	0,85	384,59	332,04	467,38	NA	0,82	4,55	5,55	-0,33	81,99	4,26	0,79	NA	0	0	0	14,97	36,04	6,11	0,57	0,72	0,75	148,94	13,02	85,86	2,32	0,58	1,41	2,41	20,2	58,45	56,44	0,76	9331	0	2,13	10,34	5,96	9,96	5,52	1,71	2,19	2,19	337,09
1180	20,22	83,55	11,64	0,37	0,63	1,3	110,58	39,46	155,36	105,49	0,76	3,13	4,13	33,3	75,8	27,71	10,66	NA	0	7,53	33,23	10,24	30,53	2,78	0,15	0,56	1,51	98,91	25,84	63,14	60,66	0,66	1,98	2,98	70,28	66,45	16,56	22,27	NA	0	16,27	78,78	-0,35	-0,94	-0,1	0,15	0,44	1,64	108,07
1181	35,08	87,62	7,06	0,08	1,08	1,64	73,3	43,65	43,46	24,89	0,6	1,5	2,5	58,57	59,96	58,81	28,76	NA	0	4,73	34,92	34,07	87,02	7,39	0,25	1,42	2,24	79,16	31,87	34,35	28,72	0,61	1,55	2,55	62,04	60,85	61,75	41,77	25600,75	0	6,07	39,25	4,07	17,55	1,92	0,21	1,03	1,67	171,84
1182	0	0	NA	0	0	2,17	NA	NA	NA	NA	0,53	1,14	2,14	0	53,28	0	8,28	NA	0	NA	NA	0	0	NA	NA	0	2,17	NA	NA	NA	NA	0,53	1,14	2,14	0	53,28	0	8,28	NA	0	NA	NA	1,63	3,03	0,11	0,44	1,12	2,16	25,63
1183	0,04	0,62	0,06	0,11	0,21	0,31	639,68	52,91	487,7	47,9	0,85	14,87	17,59	13,37	94,31	12,38	0,18	NA	7,46	23,44	76,28	0,15	2,74	0,21	0,08	0,12	0,37	517,37	17,17	422,56	107,41	0,87	16,22	18,66	11,22	94,64	0,59	0,14	2991	4,1	15,7	159,78	0,03	0,62	0,04	0,06	0,12	0,33	491,65
1184	32,81	54,72	5,45	0,04	0,92	2,21	60,5	20,51	22,55	30,91	0,4	0,67	1,67	62,57	40,04	89,15	5,03	137877	1,61	4,95	39,03	14,79	26,69	2,97	0,35	0,93	2,13	73,21	17,96	31,2	38,02	0,45	0,8	1,8	46,78	44,59	39,43	7,71	NA	0	6,42	57,31	22,37	31,63	4,74	1,56	2,16	3,7	77,1
1185	7,91	9,06	2,98	3,16	2,96	21,18	137,43	0	6,35	117,35	0,13	0,15	1,15	7,91	12,76	61,98	NA	NA	0	0	0	11,8	13,54	5,67	7,64	7,7	22,28	175,4	0,48	7,73	114,24	0,13	0,15	1,15	11,8	12,85	91,85	NA	NA	0	0	0	5,59	6,29	3,48	11,26	11,26	31,22	226,88
1186	18,52	39,11	8,88	0,17	1,48	1,84	174,52	113,61	87,09	32,39	0,53	1,11	2,11	49,45	52,64	44,93	NA	20672,33	0	14,83	51,97	1,44	2,45	0,59	0,24	1,72	2,27	149,63	90,36	61,01	33,94	0,41	0,7	1,7	55,51	41,34	7,81	NA	27875,57	0	22,17	95,59	0,16	0,24	0,06	0,26	2,02	2,68	136,69
1187	6,73	9,24	4,16	1,64	3,15	3,83	224,77	78,31	51,66	35,98	0,27	0,37	1,37	80,93	27,22	50,05	8,51	38558,5	0,07	45,82	81,68	8,16	12,56	3,86	1,07	2,44	2,9	172,52	75,87	55,14	25,74	0,35	0,54	1,54	74,59	34,98	34,27	15,31	NA	0,08	31,4	79,01	0,18	0,23	0,14	2,43	4,41	5,75	271,86
1188	13,62	32,27	7,35	0,01	1,43	1,69	196,32	157,34	110,52	28,82	0,58	1,37	2,37	29,3	57,79	24,4	13,42	22118,86	0	8,46	74,46	11,72	23,56	6,25	0	1,65	1,94	194,74	157,03	95,42	28,12	0,5	1,01	2,01	25,97	50,26	24,56	16,7	27814,71	0	7,6	59,73	-2,31	481,56	-4,5	0	0,96	0,96	709,2
1189	7,39	74,89	5	0,03	0,49	0,58	246,2	101,44	55,85	20,78	0,9	9,13	10,13	30,67	90,13	11,13	0,21	NA	67,02	15,75	60,97	-4,4	-74,76	-3,17	0,06	0,29	0,46	262,69	57,34	73,11	41,87	0,94	15,98	16,98	30,55	94,11	-0,54	0,11	NA	65,6	25,15	91,28	-14,5	189,42	-8,22	-0,15	0,66	1,22	206,35
1190	6,73	58,03	5,22	0,36	1,05	1,05	282,05	145,1	73,77	0	0,88	7,62	8,62	14,78	88,4	18,73	1,12	NA	48,79	6,24	26,75	17,48	67,91	16,58	0,19	1,24	1,24	346,38	262,26	143,33	NA	0,74	2,89	3,89	23,18	74,27	28,59	3,3	36290	31,2	5,42	15,06	7,41	23,76	9,01	0,17	1,52	1,52	442,81
1191	0,54	0,6	0,35	0,52	0,81	3,35	236,17	6,85	23,7	61,11	0,1	0,11	1,11	7,18	10,22	42	1,37	NA	0	4,31	71,45	0,13	0,18	0,06	0,12	0,21	1,27	183,8	4,56	51,22	54,83	0,28	0,4	1,4	5,82	28,34	0,45	1,12	NA	0	2,87	103,03	0,18	0,22	0,14	0,38	0,45	1,46	281,81
1192	7,67	24,84	3,34	0,58	0,62	1,15	158,32	2,17	48,36	26,22	0,68	2,21	3,24	55,25	69,12	17,87	0,52	5020,57	0	20,69	73,2	12,27	63,76	6,83	1,03	1,08	1,17	202,99	3,32	77,82	7,14	0,8	4,13	5,2	22,25	80,75	23,48	0,36	NA	0	5,55	9,74	6,55	25,7	3,32	0,37	0,39	0,44	184,47
1193	-0,03	-0,36	-0,01	0,38	0,76	1,07	133,34	45,89	121,4	37,47	0,93	12,81	13,81	15,37	92,76	0,73	4,27	NA	0	5,64	99,6	-0,22	-2,63	-0,08	0,08	0,87	1,09	136,45	97,26	84,03	26,42	0,92	10,98	11,98	18,09	91,66	0,67	6,98	NA	28,38	6,84	96,95	0,6	8,08	0,26	0,06	0,89	1,09	159,4
1194	0,43	2,71	0,68	0,04	0,44	0,78	577,06	124,03	275,49	105,56	0,84	5,31	6,31	9,62	84,16	0,51	0,8	NA	5,66	14,57	68,45	-15,51	-409,21	-26,22	0,02	0,23	0,36	616,95	102,42	465,2	64,29	0,96	25,38	26,38	-4,16	96,21	-16,13	0,29	NA	3,11	19,2	124,66	0,59	12,58	1,15	0,01	0,15	0,25	709,97
1195	4,66	21,74	0,87	0,03	0,94	1,32	68,36	47,03	51,37	19,52	0,76	3,55	4,67	54,53	78,57	6,12	NA	NA	0	9,37	88,85	0,09	0,5	0,02	0,23	0,93	1,24	80,27	44,99	63,68	19,94	0,81	4,27	5,29	56,24	81,1	0,12	NA	11579	0	12,35	98,26	-0,66	-4,47	-0,18	0,16	0,95	1,17	99,02
1196	-6,49	-14,08	-3,08	0,22	0,75	0,88	127,29	48,29	92,13	12,26	0,54	1,17	2,17	-6,49	53,88	-12,05	0,88	NA	0	0	0	2,07	8,8	0,62	0,24	0,73	1,08	110,15	40,25	81,77	29,36	0,76	3,25	4,25	20,33	76,49	10,7	1,28	NA	0	5,51	64,78	-0,59	-2,98	-0,14	0,17	0,45	1,15	88,03
1197	1,83	2,62	21,53	1,26	2,55	7,2	4278,74	184,11	141,64	666,62	0,07	0,1	1,43	15,27	30,09	161,51	0,97	-4758,44	0	157,92	-170,02	8,39	11,32	56,53	2,76	3,8	7,48	2458,2	101,86	98,53	367,54	0,04	0,06	1,35	20,68	25,87	281,7	1,07	-3071	0	82,77	-233,95	3,78	5,3	32,67	0,84	2,03	4,28	3142,66
1198	-8,12	-2292,37	-6,37	0,11	0,82	1	285,78	198,8	281,51	52,55	1	281,46	282,46	-8,12	99,65	-8,14	NA	NA	0	0	0	11,71	98,78	25,84	0,39	0,6	0,6	805,23	144,43	699,85	NA	0,88	7,43	8,43	11,71	88,14	18,19	0,25	NA	0	0	0	10,31	51,41	18,57	0,54	0,84	0,84	655,43
1199	0,12	0,22	0,11	0,68	0,94	1,18	332,13	32,95	36,56	30,87	0,44	0,8	1,8	16,04	44,39	11,48	1,13	NA	27,42	14,53	68	2,36	4,15	2,42	0,7	0,93	1,2	373,49	14,22	69,82	35,45	0,43	0,75	1,76	16,57	43,07	17,87	1,14	11265,44	17,15	14,54	61,11	1,19	1,99	1,02	0,25	1	1,31	313,1
1200	3,12	78,21	2,12	0,02	0,77	0,88	247,29	66,02	164,9	22,1	0,96	24,1	25,1	11,72	96,02	4,35	0,68	25400,6	28,44	5,84	56,96	4,77	82,56	2,87	0,02	0,74	0,83	219,64	44,57	142,99	15,8	0,94	16,29	17,29	14,58	94,22	6,37	0,61	NA	28,06	5,9	53,03	6,84	87,56	4,03	0,02	0,69	0,83	214,46
1201	2,53	29,58	0,8	0,18	0,71	1,09	115,31	55,23	104,22	40,55	0,91	10,67	11,67	12	91,43	2,77	NA	12279	0	3	66,59	1,03	12,95	0,29	0,29	0,74	1,09	103,48	41,74	74,41	33,01	0,92	11,61	12,61	34,42	92,07	1,12	NA	10016,5	19,13	9,47	85,81	-7,02	625,83	-2,65	0,23	0,52	0,77	137,1
1202	1,84	11,08	2,07	0,14	1,43	1,56	408,73	216,81	167,95	22,17	0,66	3,95	6,01	5,85	83,36	11,12	1,18	30013	9,61	4,5	28,77	3,7	16,87	4,56	0,2	1,33	1,45	449,42	228,81	201,79	25,37	0,58	2,64	4,56	7,89	78,05	29,55	1,04	47139	2,11	5,16	17,47	2,09	10,69	2,57	0,12	1,28	1,35	448
1203	3,95	46,58	3,99	0	0,96	1,01	367,4	296,9	252,15	15,77	0,92	10,8	11,8	12,77	91,52	4,66	1,48	22619,78	19,38	8,9	57,55	2,18	24,47	2,98	0	0,89	0,93	499,24	336,5	311,95	17,02	0,91	10,21	11,22	10,22	91,08	2,65	0,89	21533,67	25,48	10,99	69,36	1,01	9,72	1,49	0	1	1,03	534,28
1204	23,68	88,63	7,94	0,72	0,81	1,38	122,09	7,27	86,88	50,16	0,73	2,74	3,74	52,15	73,28	37,34	NA	NA	0	9,55	45,1	21,56	88,91	8	0,7	0,76	1,31	135,4	6,49	99,22	55,22	0,76	3,12	4,12	51	75,76	28,65	13,24	NA	0	10,92	50,96	24,24	88,74	7,87	0,52	0,59	1,25	118,19
1205	29,18	48,62	3,76	0,74	2,87	3,08	46,87	30,68	14,41	3,04	0,37	0,62	1,67	70,81	39,97	84,35	14,85	NA	0	5,36	58,43	15,96	33,03	3,34	0,34	1,92	1,92	76,36	61,07	38,82	NA	0,52	1,07	2,07	31,41	51,68	33	44,3	10706,5	0	3,23	44,53	0,11	0,18	0,03	0,59	2,3	2,51	104,46
1206	13,01	75,21	5,64	0,09	0,12	0,51	157,75	2,37	81,99	32,03	0,83	4,78	5,78	36,43	82,7	25,42	0,64	NA	29,25	10,15	52,02	12,87	33,89	3,92	0,93	0,98	1,72	111,22	3,14	58,62	44,11	0,62	1,63	2,63	46,26	62,02	40,28	5,9	13647,58	0	10,18	56,46	19,72	37,4	7,06	1,29	1,3	2,23	130,41
1207	-49,98	142,64	-3,88	0,55	0,74	0,74	22,06	7,2	37,76	0	1,35	-3,85	-2,85	-49,98	135,04	-37,01	NA	NA	0	0	0	NA	NA	NA	NA	NA	NA	NA	NA	NA	NA	NA	NA	NA	NA	NA	NA	NA	NA	NA	NA	NA	5,37	373,1	0,63	0,18	0,98	1,15	42,62
1208	-5,46	-10,47	-1,78	0,64	1,62	1,81	118,77	52,14	53,6	10,13	0,48	0,92	1,92	32,82	47,89	-0,41	3,44	NA	0	12,49	82,11	25,57	39,04	7,47	1,56	2,33	2,53	106,66	27,23	35,41	7,18	0,35	0,53	1,53	58,28	34,5	84,34	4,47	40590,64	0	9,56	47,39	32,78	42,27	9,23	2	3,4	3,82	102,5
1209	63,07	84,71	53,55	2,88	3,92	3,92	309,06	81,07	77,91	NA	0,26	0,34	1,34	63,07	25,55	246,83	NA	NA	0	0	0	40,78	41,95	76,49	29,83	36,62	36,62	684,56	125,12	18,43	NA	0,03	0,03	1,03	40,78	2,78	1468,8	NA	NA	0	0	0	24,07	24,92	63,39	15,94	29,53	29,53	958,73
1210	-5,6	-9,99	-8,36	0,91	1,3	4,2	543,62	33,95	71,52	259,35	0,44	0,78	1,78	7,99	43,94	-2,15	1,83	13870,8	3,1	20,29	82,41	15,61	21,13	18,88	0,25	1,08	3,36	441,46	70,72	64,11	196,83	0,26	0,35	1,35	27,52	26,14	76,83	2,24	27269,87	4,8	14,4	33,82	3,49	5,36	4,13	0,13	0,59	2,02	430,33
1211	5,03	-29,16	2,91	0,32	0,85	0,85	211,04	130,3	244,7	NA	1,17	-6,8	-5,8	5,03	117,24	4,29	NA	NA	0	0	0	45,99	-17,76	2,62	0,28	0,28	0,28	20,78	NA	73,56	NA	3,59	-1,39	-0,39	45,99	359	12,81	NA	NA	0	0	0	15,45	316,61	5,64	0,24	0,24	0,24	132,75
1212	4,73	5,25	3,46	2,91	5,64	7,85	265,92	62,13	22,75	50,94	0,1	0,11	1,11	24,84	9,77	235,79	2,85	24723,38	0	14,69	46,27	-9,89	-11,42	-8,28	2,44	4,54	6,77	305,33	77,82	36,92	83,19	0,13	0,15	1,15	10,16	13,36	54,42	5,2	NA	0	16,78	66,43	-0,3	-0,34	-0,27	2,95	4,92	7,73	331,68
1213	0,4	16,39	0,49	0,23	1,03	1,03	362,57	342	430,2	NA	0,98	39,97	40,97	0,4	97,56	0,41	NA	NA	0	0	0	0,56	9,58	0,61	1,03	1,06	1,06	395,31	12,42	367,05	NA	0,94	16,07	17,07	0,56	94,14	0,6	NA	NA	0	0	0	0,59	10,01	4,09	1,03	1,06	1,06	2536,73
1214	6,62	16,9	1,94	0,17	1,38	1,63	106,37	74,38	61,37	15,37	0,61	1,55	2,55	73,94	60,81	12,65	12,43	NA	0	19,67	87,95	0,01	0,06	0	0,02	0,69	0,71	118,56	54,11	74,2	2,4	0,79	3,87	4,87	81,52	79,46	4,89	0,6	12899,5	6,39	26,48	98,08	0,83	3,44	0,22	0,03	0,83	0,86	98,29
1215	6,5	74,73	0,92	0,01	0,81	1,09	51,36	36,02	45,67	12,88	0,91	10,5	11,5	10,09	91,3	7,27	9,22	NA	1,18	0,51	25,1	13,25	87,61	2,14	0,05	0,63	1,11	58,94	28,69	9,51	23,98	0,85	5,61	6,61	16,69	84,88	17,17	2,85	148292	68,29	0,56	15,11	10,74	93,1	2,02	0,04	0,75	1,2	68,61
1216	-3,1	-3,6	-20,99	0,88	0,98	0,98	2461,99	35,18	331,22	0	0,14	0,16	1,16	-3,1	13,7	9,07	1	NA	0	0	0	0,36	0,4	2,57	1,49	1,62	1,62	2634,69	33,35	258,9	NA	0,1	0,11	1,11	0,36	10,08	47,47	1,07	NA	0	0	0	0,36	0,4	6,13	2,01	2,13	2,13	6168,84
1217	-20,98	47,85	-7,01	0,38	0,69	0,69	121,69	28,46	92,36	0	1,44	-3,28	-2,28	38,4	143,84	-16,29	-0,92	NA	0	19,85	-148,24	-144,74	46,06	-26,47	0,01	0,01	0,01	66,74	NA	172,69	NA	4,14	-1,32	-0,32	-70,76	414,25	-34,94	-3,19	NA	0	13,53	-104,53	NA	NA	26,56	NA	NA	NA	NA
1218	1,84	10,77	0,57	0,07	0,56	0,83	112,98	44,67	92,63	25,96	0,83	4,87	5,87	26,93	82,95	18,67	0,57	17263,5	0	7,79	58,43	-12,26	-359,38	-2,75	0,01	0,39	0,77	81,81	29,5	77,84	29,72	0,97	28,3	29,3	30,71	96,59	8,64	0,14	14822	0	9,63	77,2	1,9	36,04	0,42	0,06	0,51	0,93	81,02
1219	13,34	15,86	145,94	7,65	7,66	7,66	3980,95	0,65	512,84	0	0,13	0,15	1,19	58,87	15,88	102,45	NA	NA	0	497,91	-47,06	0,42	0,72	6,48	2,49	2,49	2,49	5604,19	0,65	901,42	NA	0,4	0,69	1,71	48,59	41,46	1,05	NA	-7562,75	23,8	739,58	-80,68	1,81	2,74	25,24	3,49	3,49	3,49	5085,96
1220	0,85	1,68	0,86	0,49	0,78	1,15	367,8	16,89	46,56	21,53	0,5	0,98	1,98	9,53	49,52	12,93	1,03	NA	15,97	8,77	49,86	0,24	0,64	0,29	0,02	0,76	1,03	438,38	76,07	58,1	28,24	0,63	1,71	2,71	7,42	63,08	8,58	1,01	10824,75	14,99	8,63	49,64	0,29	0,78	0,38	0,01	0,59	0,84	480,42
1221	10,45	51,91	4,95	0,03	0,95	1,14	172,29	124,23	134,48	25,99	0,8	3,97	4,97	27,6	79,87	13,97	2,19	NA	0	8,11	55,23	4,59	13,61	1,25	0,02	0,98	1,27	99,26	60,41	63,17	18,74	0,66	1,96	2,96	30,78	66,24	8,76	2,08	24719	0	7,12	73,5	2,12	56,82	0,94	0,01	0,73	0,9	161,14
1222	6,08	64,28	10,68	0,05	0,15	0,15	639,44	56,6	572,54	0	0,91	9,57	10,57	9,41	90,54	14,12	0,11	NA	0	5,85	17,6	1,59	38,6	2,37	0,06	0,39	0,39	542,49	102,44	310,59	NA	0,96	23,21	24,21	2,45	95,87	4,62	0,55	53342	7,68	1,27	9,69	1,35	21,24	0,99	0,03	0,18	0,18	267,25
1223	-5,03	-132,53	-14,64	0	0,04	0,04	1060,1	41,2	1008,68	NA	0,96	25,36	26,36	-5,03	96,21	6,23	0,04	NA	0	0	0	-2,76	-208,84	-9,66	0,12	0,14	0,14	1279,49	18,89	1245,31	NA	0,99	74,76	75,76	-2,76	98,68	7,85	0,02	NA	0	0	0	-2,59	197,55	NA	0,23	0,24	0,24	1402,25
1224	-16,71	77,75	-2,24	0,05	0,12	0,21	48,74	4,06	39,87	5,36	1,21	-5,65	-4,65	-3,71	121,49	-2,54	-0,27	NA	36,99	1,74	62,27	-44,89	-709,43	-5,55	0	0,07	0,39	45,11	2,82	14,27	13,22	0,94	14,8	15,8	-30,8	93,67	-29,62	0,1	-1847,67	61,28	1,74	-328,35	12,81	-314,23	2,89	0,34	0,51	0,61	82,05
1225	-25,58	-641,84	-30,75	0,01	0,01	1,04	395,44	0	415,45	434,68	0,96	24,09	25,09	-2,35	96,01	-26,64	NA	NA	0	27,92	-2690,41	0,69	15,86	1,15	0,29	0,32	1,05	607,72	14,73	573,18	422,65	0,96	21,86	22,86	1,71	95,63	0,73	NA	NA	0	1,69	47,57	8,09	42,74	5,98	0,31	0,41	1,23	268,84
1226	18,36	37,51	5,01	0,67	2,6	2,6	99,24	55	28,49	NA	0,51	1,04	2,04	257,29	51,06	62,17	2,85	22486,67	0	65,14	84,58	17,82	39,68	4,29	0,68	2,24	2,24	87,82	54,2	34,61	NA	0,55	1,23	2,23	231,63	55,09	52,72	6,15	22378	0	51,44	85,85	22,13	54,67	NA	0,56	1,63	1,63	146,64
1227	2,97	6,92	3,8	0,99	1,03	1,1	301,33	9,24	263,84	19,74	0,57	1,33	2,33	2,97	57,16	17,99	1,17	NA	0	0	0	-11,9	-34	-22,77	0,86	0,96	1,1	698,78	43,67	448,06	65,32	0,65	1,86	2,86	-11,9	65,01	0,23	1,25	NA	0	0	0	4,85	13,07	9,23	0,85	1,27	1,35	692,61
1228	-54,58	163,3	-20,13	0,03	0,42	0,74	134,27	69,29	153,07	58,7	1,33	-3,99	-2,99	-20,26	133,42	-40,94	NA	NA	18	12,66	-227,94	1,12	7,53	0,61	0,2	0,51	1,03	198,02	47,11	144,96	80,66	0,85	5,71	6,72	27,42	85,11	3,29	1,19	8462,5	10,82	14,27	82,41	-10,27	-260,8	-6,3	0,16	0,39	1,07	223,18
1229	0	0	NA	10,14	10,14	10,14	NA	NA	NA	NA	9,86	10,94	1,11	0	9,86	0	NA	NA	0	NA	NA	8,55	8,55	70,88	NA	NA	NA	3026,76	NA	NA	NA	0	0	1	8,55	0	NA	NA	NA	0	0	0	14,06	14,68	25,93	23,94	23,94	23,94	671,25
1230	5,35	5,69	2,3	10,54	16,89	16,89	156,25	58,12	9,14	NA	0,06	0,06	1,06	5,35	5,92	90,45	NA	NA	0	0	0	0,08	0,21	0,2	0,54	1,67	1,67	864,28	574,96	509,53	0	0,6	1,49	2,49	0,34	59,77	50,18	NA	NA	0	0,6	-1,19	3,4	14,92	NA	1,2	1,3	1,3	397,31
1231	-0,95	-41,95	-0,45	0,26	0,97	1,02	173,44	118,79	167,48	9,14	0,98	43,07	44,07	70,16	97,73	-0,38	NA	NA	0	33,88	96,6	0,07	2,57	0,03	0,33	0,96	1,01	173,91	105,05	167,51	9,06	0,97	36,06	37,06	54,41	97,3	0,59	2,34	11498,67	0	25,89	96,38	-0,74	-36,62	-0,42	0,36	0,99	1,02	208,26
1232	28	29,99	37,4	9,18	15,03	15,03	486,2	187,23	31,99	NA	0,07	0,07	1,07	28	6,65	420,83	NA	NA	0	0	0	9,24	9,52	10,07	13,79	34,7	34,7	397,71	236,32	11,31	NA	0,03	0,03	1,03	9,24	2,88	320,73	NA	NA	0	0	0	4,14	4,39	3,48	4,06	17,15	17,15	306,59
1233	37,99	42,54	18,74	5,59	9,69	9,69	179,53	69,31	16,92	0	0,11	0,12	1,12	88,74	10,68	523,5	13,19	NA	0	25,03	43,18	33,52	37,72	20,14	6,19	9,34	9,34	219,35	68,84	21,86	0	0,11	0,13	1,13	73,77	11,14	356,22	18,93	NA	0	24,19	44,65	24,02	26,79	NA	5,57	7,87	7,87	286,22
1234	6,11	17,88	12,65	1,45	1,52	1,52	754,02	33,87	491	0	0,66	1,93	2,93	6,11	65,84	9,28	NA	NA	0	0	0	5,53	14,8	12,41	1,51	1,56	1,6	818,91	23,89	505,71	18,83	0,63	1,67	2,67	5,53	62,61	8,84	NA	NA	0	0	0	1,05	3,56	4,68	1,32	1,4	1,42	1614,49
1235	1,06	21,76	6,95	0,29	0,33	0,33	2397,59	23,86	477,44	NA	0,95	19,55	20,61	1,06	95,15	7,64	0,81	NA	74,43	0	0	2,11	-122,88	12,9	0,89	2,12	2,12	2227,64	266,7	127,88	NA	1,01	-58,75	-58,12	2,11	101,72	8,15	1,13	NA	69,31	0	0	0,2	21,03	1,35	0,76	1,89	1,89	2458,54
1236	6,79	7,54	6,08	2,16	2,47	8,92	325,9	5,73	18,36	120,07	0,09	0,1	1,11	6,79	9,83	150,33	1,9	NA	0	0	0	0,84	0,89	0,8	1,46	1,94	10,19	346,65	8,02	16,84	140,73	0,05	0,05	1,06	0,84	5,94	118,85	1,89	NA	0	0	0	0,3	0,39	0,35	0,42	0,5	1,67	424,46
1237	0,19	1,64	0,06	0,09	0,41	1,13	72,31	31,7	98,06	71,79	0,88	7,44	8,44	35,12	88,15	0,22	NA	NA	0	10,79	96,89	14,98	62,48	2,47	0,14	1,52	3,12	60,13	26,22	19,02	30,87	0,76	3,17	4,17	87,14	76,03	19,7	NA	29473,67	0	11,89	61,26	14,47	25,86	1,07	0,21	2,56	4,77	26,86
1238	4,34	22,08	1,45	0,04	0,11	1,26	103,33	5,79	94,36	110,53	0,8	4,07	5,09	49,57	80,36	5,42	NA	NA	0	15,08	81,06	0,85	13,93	1,21	0,06	0,16	0,76	521,21	20,67	204,78	123,91	0,94	15,38	16,41	7,42	93,9	4,31	0,9	8252	0	9,38	46,21	1,27	16,79	2,31	0,06	0,32	0,85	661,53
1239	10,17	10,66	6,32	9,55	14,78	14,78	226,17	68,8	13,16	NA	0,05	0,05	1,05	64,51	4,66	270,77	7,91	21449,83	0	33,77	80,03	16,01	17,48	10,97	7,88	12,46	12,46	250,06	81,9	17,86	NA	0,08	0,09	1,09	65,13	8,38	208,76	10,35	24862,83	0	33,65	72,93	15,18	16,62	11,09	8,01	12,72	12,72	265,95
1240	-21,4	NA	-125,43	0,1	0,39	1,17	2133,89	178,71	623,16	494,47	NA	NA	NA	-18,5	0,18	NA	0	-7353	0	16,99	-84,41	-13,43	-63,95	-13,03	0,31	0,97	1,84	354,33	54,37	81,87	72,05	0,79	3,76	4,76	-1,5	79,01	2,08	1,29	14728	0	11,57	52,68	-13,62	-50,65	-10,55	0,06	2,95	4,36	282
1241	0,01	0,2	0,67	0,06	0,06	1,07	15691,53	3,36	20238,48	20649,51	0,94	16,93	17,93	0,01	94,42	0,01	NA	NA	0	0	0	0,16	0,32	0,63	0,16	0,43	2,07	1423,36	179,56	677,11	1130,52	0,48	0,94	1,94	0,16	48,44	0,34	NA	NA	0	0	0	0,26	0,42	4,47	0,16	0,19	2,56	6357,36
1242	12,43	85,26	7,18	0,36	0,42	1,09	210,28	5,54	76,97	66,46	0,85	5,86	6,86	22,69	85,42	20,11	1,12	39589	9,96	5,93	32,69	5,48	25,52	3,1	0,06	0,13	1,07	206,32	4,68	55,61	67,82	0,78	3,65	4,65	22,86	78,51	13,48	1,04	19893	7,65	9,82	50,22	1,11	5,37	0,53	0,1	0,23	1,32	174,54
1243	12,75	19,65	9,57	0,1	2,43	2,93	273,07	164,54	88,62	44,86	0,35	0,54	1,54	32,39	35,12	44,27	19,4	NA	0	14,73	47,83	2,36	4,08	1,85	0,27	1,94	2,29	286,17	154,66	115,65	41,17	0,42	0,73	1,73	22,01	42,18	11,82	12,7	41918,86	0	15,4	75,5	-2,45	-5	-1,96	0,4	1,75	2,11	290,91
1244	18,91	39,91	6,7	0,38	1,73	1,98	128,92	81,91	60,83	15,65	0,53	1,11	2,11	27,9	52,62	43,27	9,85	30158,33	0	3,19	19,88	10,14	18,96	3,98	0,7	1,96	2,25	143,43	77,43	61,48	18	0,47	0,87	1,87	18,42	46,54	27,27	24,53	17995,67	0	3,26	33,57	8,35	14,64	3,99	0,79	2,17	2,46	173,78
1245	-3,35	-5,52	-3,11	0,96	1,08	2,46	192,45	15,91	131,74	184,72	0,39	0,65	1,65	-3,35	39,36	-8,51	NA	NA	0	0	0	-6,19	-11,92	-1,35	0,35	0,44	2	79,48	3,29	37,63	59,53	0,48	0,93	1,93	13,28	48,07	-12,87	NA	668,5	0	4,24	126,63	5,58	15,21	1,59	0,5	0,63	1,55	103,68
1246	21,66	NA	4	0,26	0,95	1,24	67,17	36,59	52,71	15,07	0,8	NA	NA	50,34	80,04	27,32	0,16	NA	0	5,29	51,43	1,5	7,17	0,37	0,17	0,77	1,27	89,35	40,67	60,26	34,41	0,79	3,78	4,78	40,08	79,1	3,99	11,91	16260,14	8,48	9,44	89,2	2,33	10,56	0,7	0,2	0,87	1,3	108,71
1247	-4,36	-10,65	-1,01	0,43	1,07	1,47	84,32	31,38	49,23	19,73	0,59	1,44	2,44	45,39	59,03	1,75	3,09	NA	0	11,53	93,69	-2,47	-43,7	-0,39	0,15	0,86	1,03	57,59	37,9	52,96	9,44	0,94	16,69	17,69	59,55	94,35	-1,31	2,3	22273,33	1,12	9,79	83,46	30,65	87,15	5,78	0,39	1,38	1,53	68,6
1248	-3,74	-12,35	-1,76	0,61	0,69	1,37	171,03	0	111,5	77,08	0,7	2,3	3,3	20,22	69,72	-5,37	NA	NA	0	11,26	113,17	-62,64	346,43	-13,27	0,32	0,33	0,82	77,3	NA	81,39	40,17	1,16	-6,41	-5,53	24,79	118,08	-54,06	NA	NA	0	18,52	274,41	52,69	134,27	14,09	1,5	1,5	1,74	97,33
1249	1,63	9,97	0,79	0,06	0,92	1,09	176,46	123,11	142,06	24,76	0,84	5,12	6,12	40,32	83,67	3,18	1,82	NA	0	18,76	98,18	0	0,03	0	0,23	0,94	1,14	203,46	89,98	104,81	26,16	0,84	5,43	6,43	34,7	84,44	1,35	1,31	13604,42	30,11	19,34	100,93	-3,03	-18,69	-1,3	0,27	0,9	1,11	156,8
1250	12,02	51,13	6,11	0,56	1,02	1,3	184,96	65,47	139,91	39,68	0,76	3,25	4,25	12,02	76,49	15,72	NA	NA	0	0	0	9,99	35,89	5,34	0,45	0,93	1,28	195,28	65,52	139,01	50,61	0,72	2,59	3,59	9,99	72,17	14,49	4	NA	0	0	0	23,17	45,78	8,75	0,49	1,2	1,78	137,55
1251	16,79	24,46	5,18	0,03	0,16	2,85	112,34	4,09	22,96	87	0,31	0,46	1,46	28,88	31,35	81,34	4	NA	9,26	3,73	28,36	15,88	21,03	5,21	0,03	0,15	3,03	119,72	3,21	13,1	81,32	0,24	0,32	1,32	28,56	24,47	94,29	2,69	34258,8	12,51	4,16	30,87	10,53	13,27	3,4	0,2	0,42	4,27	117,48
1252	0,12	10,31	1,25	0,01	0,02	1,01	3877,88	2,82	3744,55	3757,56	0,99	86,97	87,97	2,24	98,86	0,87	1,28	NA	0	22,66	60,48	0,16	11,69	1,49	0,01	0,02	1	3429,09	7,75	3333,31	3317,25	0,99	72,74	73,74	2,74	98,64	0,63	0,97	-7389,47	0	24,26	-65,14	0,14	8,83	1,38	0,02	0,03	1	3648,45
1253	1,26	3,63	0,29	0,12	0,9	1,64	83,86	38,99	50,31	38	0,65	1,89	2,89	52,23	65,34	2,18	105,63	NA	0	11,74	99,21	-0,47	-1,24	-0,1	0,14	0,85	1,66	80,17	33,67	47,49	38,84	0,62	1,66	2,66	51,2	62,35	-0,52	173,9	19111,33	0	11,35	103,64	4,78	8,47	0,85	0,14	1,08	2,41	59,39
1254	22,93	26,21	14,98	3,13	5,17	5,17	237,82	58,83	28,9	NA	0,13	0,14	1,14	90,44	12,51	336,97	2,4	NA	0	44,11	57,47	19,2	24,48	13,69	1,72	3,06	3,06	260,21	72,95	54,14	0	0,22	0,27	1,27	107,68	21,55	94,12	2,23	15158,5	0	63,08	77,78	11,26	14,51	9,89	2,31	3,25	3,25	319,93
1255	4	66,18	1	0,02	0,14	0,57	79,08	8,13	39,26	30,6	0,94	15,54	16,54	43,38	93,95	13,33	0,4	NA	33,93	9,89	72,05	3,26	61,25	0,44	0,11	0,47	1,92	49,35	4,74	12,67	19,33	0,95	17,76	18,76	42,09	94,67	11,71	1,52	9902,87	62,86	5,25	69,6	3,46	64,28	0,51	0,04	0,06	1,04	53,22
1256	8,73	16,92	5,21	1,53	2,19	2,19	217,24	64,93	97,98	0	0,46	0,88	1,94	8,73	48,41	19,14	NA	NA	0	0	0	6,56	13,33	3,65	0,54	1,53	1,53	203,16	94,04	95,11	NA	0,47	0,97	2,03	11,8	50,82	28,9	1,81	NA	0	2,92	23,21	14,28	33,61	11,29	0,67	3,9	4,48	287,85
1257	0	0	NA	NA	NA	NA	NA	NA	NA	NA	0	0	1	0	0	NA	NA	NA	0	NA	NA	0	0	NA	NA	NA	NA	NA	NA	NA	NA	NA	NA	1	0	0	NA	NA	NA	0	NA	NA	0	0	NA	NA	NA	NA	NA
1258	13,05	18,11	10,87	0,91	2,41	4,23	303,2	69,75	46,34	85,37	0,28	0,39	1,39	44,15	27,92	66,79	2,44	NA	8,18	25,91	64,15	11,63	14,01	9,83	1,07	3,79	7,22	308,5	78,99	28,96	100,62	0,17	0,2	1,2	44,51	17	97,21	2,91	NA	6,36	27,79	70,88	15,07	17,16	14,37	2,36	5,01	9,85	347,27
1259	-3,33	147,98	NA	0,01	0,43	0,79	NA	NA	NA	NA	1,02	-45,39	-44,39	-3,33	102,25	-0,18	-0,12	NA	0,03	NA	0	-4,77	66,99	-1,06	0,02	0,51	0,89	80,82	36,75	74,38	28,61	1,07	-15,05	-14,05	47,69	107,12	-1,38	-0,43	16532,29	0	11,61	100,52	9,59	954,49	1,82	0,09	0,41	0,93	68,95
1260	-0,91	-1,2	-2,22	0,2	0,5	0,5	893,41	64,58	213,78	0,15	0,24	0,32	1,33	-0,91	24,77	64,45	0,86	NA	0	0	0	4,93	5,25	8,32	1,92	2,6	2,61	615,43	24,12	35,21	0,1	0,06	0,06	1,06	4,93	6	416,62	1,11	NA	0	0	0	15,46	22,54	30,89	0,27	0,48	0,48	727,54
1261	-7,51	-307,23	-17,04	0,05	0,32	1,08	825,92	199,87	730,05	565,66	0,98	39,91	40,91	-7,51	97,56	-4,47	3,37	NA	0	0	0	NA	NA	5,99	NA	NA	NA	NA	NA	NA	NA	NA	NA	NA	NA	NA	NA	NA	NA	NA	0	0	7,63	56,18	6,2	0,03	0,06	1,11	295,75
1262	2,06	71,83	7,83	0,03	0,16	0,16	1381,4	NA	269,5	NA	0,97	33,68	34,8	4,93	97,13	7,19	0,74	NA	53,61	10,86	21	0	0	0	0,05	0,12	0,12	1177,73	NA	248,97	0,11	0,97	32,34	33,35	3,84	97	5,34	0,69	47226	48,38	12,38	33,17	-1,57	-97,75	-5,09	0,08	0,08	0,09	1184,41
1263	-3,99	-4,91	-1,16	0,82	3,84	5,12	106,03	59,19	19,58	25,33	0,19	0,23	1,23	9,57	18,67	43,32	22,07	25909	0	3,95	52,97	-8,15	-14,86	-2,28	0,13	1,35	2,25	102,04	53,05	43,49	39,94	0,45	0,82	1,82	7,33	45,2	-12,5	31,88	12537	0	4,33	109,14	0,79	1,43	0,23	0,07	1,44	2,18	103,5
1264	6,71	26,32	4,67	0,31	0,37	0,93	253,49	10,58	185,38	106,19	0,74	2,92	3,92	10,35	74,52	22,43	0,89	10624,67	0	2,54	18,05	10,34	24,06	5,19	0,55	0,67	1,19	183,14	11,53	102,34	53,93	0,57	1,33	2,33	18,6	57,01	34,14	1,42	NA	0	4,14	25,7	4,14	6,7	3,18	0,27	0,42	2,33	279,61
1265	49,38	57,27	23,25	6,85	7,26	7,26	171,4	9,69	23,34	NA	0,14	0,16	1,16	49,38	13,77	358,7	NA	NA	0	0	0	26,87	37,15	NA	2,53	2,55	2,55	NA	NA	NA	NA	0,28	0,38	1,38	26,87	27,67	97,1	0,93	NA	0	NA	0	-7,93	-9,96	NA	2,23	10,65	10,65	NA
1266	-134,67	132,77	-31,39	0	0,03	0,44	84,84	4,86	166,22	68,93	2,01	-1,99	-0,99	-100,48	201,43	-60,63	-8,1	NA	0	7,97	52,71	3,78	-4,46	0,74	0,07	0,14	0,54	71,84	9,02	130,97	53,2	1,85	-2,18	-1,18	37,88	184,83	7,97	NA	8187	0	6,71	71,71	98,68	210,26	18,2	0,85	2,07	4,85	67,13
1267	32,2	38,45	27,68	5,98	6,61	6,61	312,89	29,49	46,81	NA	0,16	0,19	1,19	83,12	16,24	198,26	NA	13115	0	43,77	55	35,82	42,03	29,58	6,55	7,49	7,49	301,34	37,35	39,68	NA	0,15	0,17	1,17	90,41	14,76	242,73	NA	15087	0	45,07	53,47	32,95	40,92	24,3	5,5	5,54	5,54	268,43
1268	-19,42	-19,48	NA	59,56	292,01	301,34	NA	NA	NA	NA	0	0	1	-18,33	0,31	-6463,05	6,4	NA	0	NA	-6,79	-15,89	-16,7	NA	0,2	10,22	10,61	NA	NA	NA	NA	0,05	0,05	1,05	-15,1	4,84	-313,34	1,95	NA	0	NA	-18,76	-4,81	-16,63	NA	0,03	0,15	0,16	NA
1269	1,02	1,49	1,68	2,19	2,19	3,14	601,53	0	189,4	181,77	0,32	0,47	1,47	1,02	31,84	3,19	NA	NA	0	0	0	0,86	1,49	1,1	1,47	1,47	2,36	468,27	NA	195,46	176,38	0,42	0,73	1,73	0,86	42,32	2,02	NA	NA	0	0	0	0,3	0,51	0,31	1,45	-0,93	NA	376,24
1270	25,08	26,69	22,37	16,67	18,13	18,13	324,64	25,79	17,71	0	0,06	0,06	1,06	58,74	6,05	433,51	NA	NA	0	30,02	50,18	8	11,96	11,45	1,77	1,95	1,95	522,07	29,69	168,67	NA	0,33	0,49	1,49	43,97	33,09	31,51	1,86	17867	0	51,45	68,16	0,06	0,08	0,06	2,03	2,29	2,29	388,98
1271	9,54	27,25	2,77	0,02	1,21	1,58	105,67	78,54	65,87	24,81	0,65	1,86	2,86	49,02	64,98	14,69	NA	14206,5	0	11,46	73,42	3,03	7,37	0,97	0,07	1,34	1,76	117,16	83,33	65,58	27,45	0,59	1,43	2,43	44,56	58,81	5,16	NA	11477,17	0	13,33	87,76	0,6	1,47	0,2	0,08	1,32	1,73	123,5
1272	1,42	44,85	1,12	0,12	0,79	0,98	287,12	44,27	65,87	12,82	0,97	30,59	31,59	18,71	96,83	6,35	0,99	20794,6	0	13,64	69,56	3,49	50,1	2,83	0,12	0,85	1,12	296,46	34,78	48,14	13,31	0,93	13,38	14,36	16,02	93,04	9,47	1,02	18461,8	0	10,18	51,72	3,28	30,85	2,7	0,2	1,97	2,3	299,58
1273	-14,74	124,24	-30,76	0,06	0,1	0,1	759,71	35,19	839,77	NA	1,12	-9,43	-8,43	-11,67	111,86	0,68	-0,13	NA	0	6,4	135,5	-9,66	40,05	-28,79	0,01	0,06	0,06	1087,24	66,67	1328,22	NA	1,24	-5,14	-4,14	-5,94	124,13	4,62	-0,26	21042	0	11,1	39,35	-6,15	16,05	-12,89	0,04	0,07	0,07	762,37
1274	2,55	6,13	1,25	1,56	1,61	2,34	178,89	2,17	30,76	37,13	0,58	1,41	2,41	7,87	58,42	20,27	2,58	NA	10,82	2,61	25,02	2,4	4,77	1,01	1,13	1,49	2,7	153,45	15	41,18	50,94	0,5	0,99	1,99	6,56	49,64	26,79	3,33	4947	0,21	1,75	17,41	0,4	0,54	0,14	0,74	1,04	4,43	131,56
1275	1,43	3,15	1,16	0,2	0,21	1,72	294,52	1,48	157,1	241,9	0,54	1,2	2,2	34,41	54,46	2,63	NA	NA	0	26,69	95,25	-24,34	-53,8	-9,43	0,06	0,12	1,71	141,38	4,25	75,54	122,04	0,55	1,21	2,21	3,76	54,76	-44,45	NA	1513,86	0	10,88	257,78	3,04	5,83	1,1	0,07	0,1	2,12	130,97
1276	-19,77	-89,32	-76,1	0,14	0,14	0,19	565,86	0	1079,07	55,46	0,78	3,52	4,52	-10,78	77,87	10,37	0,26	NA	0	34,61	45,24	-66,51	184,81	-72,44	0,09	0,14	0,14	397,53	29,68	533,18	0	1,36	-3,78	-2,78	-35,84	135,99	-20,67	-0,47	745	0	33,4	356,24	64,06	157,11	23,72	0,02	1,25	1,25	134,79
1277	10,06	63,56	10,91	5,79	7,7	7,81	395	57,4	30,61	3,66	0,84	5,32	6,32	10,4	84,18	19,99	2,38	89747	0	0,37	1,71	22,15	58,02	22,05	4,98	6,65	6,76	363,48	56,89	34,58	4,01	0,62	1,62	2,62	22,43	61,83	42,96	2,61	47695,67	0	0,29	0,88	23,4	40,16	20,05	7,09	9,65	9,82	311,91
1278	0	0	NA	NA	NA	NA	NA	NA	NA	NA	49,73	-1,02	-0,02	0	4973,03	0	NA	NA	0	NA	NA	0	0	NA	NA	NA	NA	NA	NA	NA	NA	49,73	-1,02	-0,02	0	4973,03	0	NA	NA	0	NA	NA	31,29	53,32	7,27	1,04	1,04	1,04	84,52
1279	-3,16	-383,27	-1,94	0,21	0,39	1,01	223,78	39,61	219,49	137,43	0,99	120,27	121,27	-2,28	99,18	-3,19	NA	NA	0	0,54	-42,92	-7,94	103,56	-6,12	0,24	0,42	0,88	281,3	52,62	298,7	140,92	1,08	-14,05	-13,05	-7,94	107,66	-7,37	-1,54	-31333	0	0	0	1,75	-28,11	0,87	0,33	0,55	0,89	182,03
1280	10,96	37,63	2,88	0,01	1,07	1,35	95,79	70,76	36,27	19,48	0,71	2,43	3,43	20,68	70,88	16,23	6,5	42592,4	32,28	2,56	39,31	10,6	33,67	2,86	0,03	1,14	1,43	98,4	63,3	35,83	19,03	0,67	2,14	3,18	20,35	68,53	16,2	7,98	43215,8	29,82	2,63	41	11,83	35,36	2,86	0,02	1,19	1,46	87,87
1281	20,84	83,53	28,77	0,65	1	1	502,49	42,63	65,37	NA	0,75	2,99	4,01	42,03	75,05	43,16	1,01	38506	45,6	29,25	35,44	13,34	47,95	12,02	0,56	1,03	1,03	328,86	51,18	59,42	NA	0,72	2,59	3,59	40,64	72,17	56,66	1	41750	43,25	24,59	32,97	12,86	27,21	8	0,86	1,53	1,53	226,46
1282	15,32	76,4	10,38	0,15	0,21	0,21	246,81	3,82	63	NA	0,8	3,99	4,99	15,32	79,95	43,96	0,9	NA	0	0	0	0,75	2,7	0,4	1,14	1,21	1,21	192,89	4,01	53,13	0	0,72	2,6	3,6	0,75	72,22	64,55	1,11	NA	0	0	0	5,31	19,99	2,51	1,01	1,33	1,33	172,28
1283	14,15	21,46	16,43	10,04	11,73	11,73	422,64	57,53	33,96	0	0,34	0,52	1,52	59,56	34,07	44,15	14,79	NA	0	52,73	69,66	12,61	14,09	12,49	4,33	6,27	6,27	361,71	60,3	31,19	NA	0,11	0,12	1,12	74,23	10,52	146,71	1,98	15711,5	0	61,07	75,06	2,34	3,29	2,78	8,88	10,17	10,17	431,97
1284	10,53	49,79	2,73	0,01	0,46	0,67	94,48	63,26	138,51	29,51	0,79	3,73	4,73	42,39	78,85	13,79	336,41	NA	0	8,27	67,66	10,42	39,72	2,38	0	0,27	0,4	83,37	54,88	206,51	26,71	0,74	2,81	3,81	47,09	73,76	14,17	759,87	30515	0	8,38	71,53	10,76	38,45	2,51	0	0,25	0,37	84,88
1285	5,97	12,43	2,98	0,41	0,97	1,01	181,49	49,86	89,9	3,8	0,52	1,08	2,08	19,85	51,95	22,55	1	23643,4	0	6,92	54,44	5,95	14,15	2,69	0,13	0,96	1,02	164,99	75,29	91,29	5,55	0,58	1,38	2,38	19,7	57,96	20,91	1,03	25068,4	0	6,22	52,33	11,72	23,81	4,71	0,23	1,17	1,24	146,46
1286	7,83	16,49	2,15	-0,97	0,61	2,03	100,02	43,06	27,14	39,06	0,53	1,11	2,11	70,54	52,54	20,53	1,65	NA	21,66	17,23	81,08	3,3	6,24	1,04	-0,55	0,8	2,2	114,41	50,26	37,22	52,68	0,47	0,89	1,89	67,38	47,06	40,56	2,46	NA	13,6	20,09	73,98	1,42	2,81	0,56	0	0,63	1,5	144,08
1287	0,56	0,77	0,17	2,37	2,87	3,55	72,49	14,74	29,79	20,72	0,28	0,39	1,39	0,56	28	1,99	NA	NA	0	0	0	9,24	35,87	7,38	0,67	0,86	1,01	291,85	36,13	194,77	29,19	0,74	2,88	3,88	32,59	74,25	23,26	1,03	11899	0	18,67	62,87	-2,87	-15,7	-1,72	0,56	0,8	1,08	219,07
1288	26,09	64,41	8,77	0,03	1,1	1,39	122,3	76,05	71,41	21,03	0,6	1,47	2,47	44,74	59,5	45,73	2,28	NA	0	6,27	35,35	21,44	57,08	6,26	0,02	1,06	1,34	106,54	67,56	65,05	18,47	0,62	1,66	2,66	40,66	62,44	36,18	2,21	NA	0	5,61	39,22	30,02	64,94	9,99	0,01	1,12	1,52	121,17
1289	3,25	3,52	3,66	11,78	-11,78	0	410,09	0	34,43	411,22	0,08	0,09	1,08	66,08	8,49	38,27	NA	5710	0	70,78	90,07	2,51	2,73	2,98	6,73	12,51	12,51	433,4	195,95	33,88	NA	0,08	0,09	1,09	66,04	7,93	31,67	NA	5762	0	75,44	92,22	1,67	1,81	NA	9,38	12,59	12,59	189,05
1290	47,96	67,37	11,35	1,77	1,97	2,84	86,17	5,02	24,46	21,39	0,29	0,4	1,4	72,65	28,81	244,99	4,48	NA	0	5,85	22,89	12,48	15,79	3,61	1,19	1,73	2,79	105,52	11,68	21,71	23,33	0,21	0,27	1,27	40,06	20,97	124,75	2,07	NA	0	7,97	45,42	11,7	13,96	3,61	3,29	3,46	4,75	112,28
1291	48,57	96,22	30,91	1,1	1,16	1,16	231,68	6,58	105,92	0	0,47	0,94	1,98	74,37	49,52	158,02	1,14	NA	0	16,42	26,07	42,22	94,82	28,01	1,07	1,2	1,2	242,15	16,72	126,27	NA	0,55	1,23	2,25	64,92	55,47	135,12	1,29	41664	0	15,06	24,31	18,81	25,52	15,36	2,75	3,32	3,32	297,29
1292	0	0	NA	NA	NA	NA	NA	NA	NA	NA	0	0	1	0	0	NA	NA	NA	0	NA	NA	-2,2	-2,2	NA	NA	NA	NA	NA	NA	NA	NA	NA	NA	1	-2,2	0	NA	NA	NA	0	NA	0	9,06	9,12	92,67	139,55	139,55	139,55	3724,93
1293	0,07	1,78	0,05	0,02	0,07	0,98	276,17	13	257,16	240,39	0,96	26,26	27,26	14,03	96,33	2,53	0,6	7920,4	1,52	10,59	71,45	0,25	7,34	0,24	0,02	0,06	0,92	354,54	14,32	336,54	292,44	0,97	28,83	29,83	12,27	96,65	2,53	0,29	NA	0	11,68	69,93	0,06	2,57	0,1	0	0,02	0,95	634,56
1294	-108,31	662,87	-35,69	0,03	0,75	0,75	119,93	0	137,99	0	1,16	-7,12	-6,12	172,05	116,34	-90,47	-1,31	NA	0	92,37	158,28	-49,88	81,37	-17,03	0,11	0,5	0,5	124,63	NA	198,27	NA	1,61	-2,63	-1,63	177,6	161,3	-27,1	-3,3	2659	0	77,67	121,02	69,58	614,96	22,2	0,11	0,99	0,99	116,15
1295	-12,61	-88,76	-6,02	0,32	0,35	0,82	173,81	4,78	147,48	70,14	0,86	6,04	7,04	-12,61	85,79	-5,82	0,49	NA	0	0	0	5,06	31,86	1,96	0,49	0,55	0,99	141,55	7,4	116,93	52,06	0,84	5,27	6,3	5,06	84,12	14,35	1,05	NA	0	0	0	9,67	49,07	3,77	0,45	0,51	1,18	141,8
1296	10,59	24,72	2,83	0,9	1,03	1,87	97,37	5,58	45,39	38,94	0,57	1,34	2,34	68,31	57,18	25,02	4,55	NA	0	15,44	74,65	16,91	22,76	3,17	0,22	0,35	5,37	68,37	1,47	11,2	57,08	0,26	0,35	1,35	91,57	25,7	84,7	7,78	NA	0	13,99	71,53	21,44	29,09	3,04	0,03	0,13	3,95	51,69
1297	3,19	8,74	1,92	0,48	1,63	1,63	219,64	152,41	133,67	0	0,64	1,74	2,74	39,27	63,53	5,01	NA	NA	0	21,77	86,75	1,1	2,15	0,22	0,47	2,17	2,17	73,14	56,69	33,18	NA	0,49	0,95	1,95	86,6	48,8	2,26	NA	8024,75	0	17,13	93,18	7,08	17,43	2,48	0,24	1,34	1,34	127,78
1298	0,05	-0,17	0,02	0,01	0,34	0,34	172,14	NA	215,57	NA	1,27	-4,65	-3,65	0,05	127,38	0,04	-0,48	NA	0,11	0	0	-40,8	49,31	-20,95	0,07	0,07	0,07	187,39	1,69	335,9	NA	1,83	-2,21	-1,21	-40,8	182,75	-22,33	-0,95	NA	0	0	0	-35,69	40,14	-13,89	0	0,23	0,23	141,64
1299	-2,43	-239,9	-0,75	0,06	1,01	1,01	67,96	104,3	110,08	0	0,99	97,84	98,84	-1,42	98,99	-2,45	NA	NA	0	0,31	-160,72	-24,2	111,15	-3,12	0,08	0,8	0,82	47,03	40,21	56,33	1,55	1,22	-5,59	-4,59	-1,62	121,77	-19,87	NA	NA	0	2,91	2747,59	-141,81	74,26	-8,44	0,14	0,32	0,35	21,66
1300	-4,1	-524,49	-0,82	0,04	0,1	0,97	73,23	4,66	71,82	63,06	0,99	126,93	127,94	4,18	99,22	-1,59	0,25	NA	0	1,67	102,77	2,77	77,5	0,73	0,17	0,34	1,07	96,88	13,81	87,51	65,43	0,96	27	28,02	9,96	96,43	5,56	9,71	6361	0	1,91	53,36	0,3	8,12	0,09	0,07	0,73	1,03	107,34
1301	2,76	3,47	0,7	2,5	5,45	5,66	92,39	45,5	15,43	3,24	0,21	0,26	1,26	41,45	20,64	26,36	18,86	NA	0	9,82	86,08	4,19	4,91	0,85	4,82	8,9	9,32	74,08	31,22	7,64	3,25	0,15	0,17	1,17	49,36	14,72	42,38	37,91	35658,43	0	9,17	83,04	14,95	19,21	3,35	3,41	5,97	6,13	81,56
1302	-67,88	192,53	-71,04	0,19	0,43	0,49	355,81	120,87	497,42	30,22	1,35	-3,84	-2,84	-24,42	135,26	-49,68	-1,09	NA	0	45,48	-188,34	-43,76	67,76	-23,84	0,17	0,43	0,44	198,83	82,44	316,77	1,78	1,65	-2,55	-1,55	-6,5	164,58	-22,58	-2,23	665,5	0	20,3	2180,02	-11,56	22,33	-3,89	0,11	0,55	0,57	122,57
1303	5,29	36,8	4,06	0,13	0,18	0,53	279,08	11,15	227,28	79,52	0,83	5,76	6,95	27,89	85,62	9,47	0,26	NA	0	17,33	64,27	1,59	14,84	1,28	0,16	0,23	0,47	293,36	16,93	248,96	61,98	0,86	8,06	9,32	23,36	89,27	5,96	0,18	15105,47	0	17,49	71,33	2,77	27,46	2,94	0,38	0,41	0,61	387,16
1304	NA	NA	NA	NA	NA	NA	NA	NA	NA	NA	NA	NA	NA	NA	NA	NA	NA	NA	NA	NA	NA	NA	NA	NA	NA	NA	NA	NA	NA	NA	NA	NA	NA	NA	NA	NA	NA	NA	NA	NA	NA	NA	14,32	100	58,23	0,11	1,2	1,2	1479,72
1305	-33,17	-49,53	-28,36	1,24	2,21	2,21	311,21	95,49	99,21	NA	0,33	0,49	1,49	-6,63	33,03	-39,68	3,55	NA	0	22,69	162,01	11,82	22,77	6,95	1,17	1,98	1,99	214,59	81,29	99,78	0,51	0,48	0,93	1,93	32,51	48,07	42,47	19,13	18875	0	12,16	47,67	23,55	45,41	20,61	0,44	1,37	1,77	318,61
1306	-0,37	-1,33	-20,59	0,09	0,12	0,12	20443,15	431,99	14660,5	NA	0,73	2,64	3,64	-0,37	72,51	1,99	0,3	NA	0	0	0	6,9	24,65	550,82	0,01	0,05	0,05	29146,61	795,59	20697,22	NA	0,72	2,57	3,57	6,9	72,01	11,5	0,29	NA	0	0	0	11,45	17,66	429,14	0,08	0,13	0,13	13643,3
1307	-0,23	-58,19	-0,2	0,21	1,05	1,37	319,24	166,82	201,76	65,3	0,99	246,66	250,29	18,4	99,6	7,82	1,8	NA	4,34	16,34	59,43	0,63	57,89	0,48	0,33	1,29	1,58	277,63	138,08	146,76	43,93	0,99	90,65	91,95	15,59	98,91	9,14	1,86	34532,2	5,83	11,38	50,9	3,61	147,5	2,74	0,21	1,06	1,39	276,58
1308	-4,03	-47,34	-1,93	0,04	0,25	0,72	174,59	33,91	157,77	75,18	0,91	10,76	11,76	-1,92	91,5	8,06	0,25	NA	0	1,01	21,13	25,17	83,49	13,18	0,14	0,63	1,24	191,21	65,06	131,65	81,37	0,7	2,32	3,32	31,16	69,86	45,57	2,3	NA	0	3,14	13,36	20,8	44,02	12,29	0,36	0,91	1,45	215,07
1309	1,19	6,75	0,64	0,26	0,44	1,25	195,63	20,83	93,94	97,37	0,82	4,64	5,66	12,27	82,32	1,45	1,64	NA	12,53	5,96	-51,13	0,09	0,58	0,06	0,16	0,5	1,17	223,55	49,86	129,19	100,36	0,83	5,1	6,16	8,99	83,76	0,11	1,48	NA	8,57	5,45	-41,09	0,63	3,53	0,36	0,03	0,51	1,18	205,79
1310	-5,52	62,21	-17,51	0,06	0,12	0,24	1155,57	54,58	910,86	110,86	1,09	-12,27	-11,28	-3,99	108,87	-0,63	-0,11	NA	0	4,85	46,27	-6,96	41,59	-9,87	0,04	0,07	0,17	517,22	12,36	525,6	54,26	1,17	-6,97	-5,97	-1,47	116,74	-0,18	-0,2	9686,5	0	7,79	75,15	2,19	-15,94	2,75	0,07	0,11	0,22	456,98
1311	-35,72	-331,49	-5,64	0,48	0,72	1,17	57,43	11,91	48,27	21,89	0,89	8,23	9,28	45,12	89,23	-40,28	NA	NA	0	12,75	137,03	-74,79	123,68	-11,34	0,25	0,39	0,66	55,35	11,15	82,64	22,75	1,6	-2,65	-1,65	32,3	160,47	-46,61	NA	4184,67	0	16,24	310,17	-4,58	6,48	-0,65	0,1	0,33	0,62	51,67
1312	-60,79	-385,89	-285,57	0,17	0,18	0,18	1709,91	9,58	1424,71	NA	0,84	5,35	6,35	-60,79	84,25	-21	0,18	NA	0	0	0	0	0	NA	NA	NA	NA	371,3	55,36	NA	8	NA	NA	17,55	0	0	NA	0,33	NA	0	0	0	0	0	NA	NA	NA	NA	280,93
1313	9,92	42,1	6,95	0,33	0,57	0,73	254,82	46,25	191,78	31,29	0,76	3,24	4,24	13,84	76,43	12,99	0,54	NA	0	2,74	19,36	3,99	14,41	4,71	0,32	0,57	0,7	430,89	76,25	305,44	41,61	0,72	2,61	3,61	8,12	72,32	5,51	0,56	NA	0	4,88	45,96	2,26	7,41	1,88	0,36	0,58	0,75	303,1
1314	0,04	2,04	0,02	0,05	0,68	1	210,85	126,75	201,18	65,49	0,98	47,92	48,92	16,16	97,96	0,66	0,67	NA	0	9,33	87,78	-0,02	-1,07	-0,02	0,05	0,74	0,99	286,2	189,91	265,85	71,48	0,98	48,64	49,64	14,2	97,99	0,23	0,72	12643,6	3,2	11,15	92,69	-2,1	1974,04	-1,04	0,02	0,72	0,97	180,58
1315	-1,04	-1,64	NA	0	0,46	0,46	NA	NA	NA	NA	0,36	0,57	1,57	-0,95	36,43	-0,26	0,76	NA	0	NA	-3468	-12,07	-40,17	-873,16	0,02	0,09	0,09	26411,34	1390,18	18223,87	NA	0,7	2,33	3,33	-11,99	69,96	-7,42	0,32	-58777	0	5,81	-1,53	-7,52	-32,92	-1058,94	0	0,08	0,08	51274,55
1316	-136,56	28,29	-44,58	0,02	0,14	0,14	118,83	78,83	684,81	6,09	5,83	-1,21	-0,21	-136,56	582,7	-22,44	-30,26	NA	0	0	0	-11,5	6,91	NA	0,1	0,1	0,31	NA	NA	NA	NA	2,66	-1,6	-0,6	-11,5	266,39	-0,59	-9,63	NA	0	NA	NA	123,92	224,91	138,51	0,25	2,08	2,23	406,86
1317	-1,6	-1,6	-4,9	NA	NA	NA	1113,25	130,47	0	0	0	0	1	-1,6	0	NA	NA	NA	0	0	0	NA	NA	NA	NA	NA	NA	NA	NA	NA	NA	NA	NA	NA	NA	NA	NA	NA	NA	NA	NA	NA	12,55	51,19	5,7	0,13	0,84	0,84	165,17
1318	-0,42	-0,68	-0,47	0,02	1,43	1,6	405,67	124,63	88,57	15,11	0,38	0,61	1,62	3,1	38,27	6,62	1,22	NA	9,88	3,92	36,72	0,01	0,01	0,01	0,02	1,02	1,3	519,23	104,43	93,68	29,79	0,35	0,55	1,57	1,53	36,16	9,54	1,08	16976,5	10,7	2,16	25,49	0,19	0,39	0,41	0,09	0,65	0,85	804,14
1319	-6,79	-14,57	-56,79	1,31	1,47	1,47	1422,69	263,25	1610,04	0	0,53	1,15	2,15	-6,79	53,44	-11,86	2,23	NA	0	0	0	-18,99	-54,86	-15,9	1,12	1,23	1,23	305,48	21,99	196,99	NA	0,65	1,89	2,89	-18,99	65,38	-19,65	1,93	NA	0	0	0	-34,54	-261,75	-40,34	0,91	0,95	0,95	425,15
1320	4,5	6,99	1,09	2,24	2,78	2,78	88,54	17,01	31,27	0	0,36	0,56	1,56	7,63	35,71	12,59	NA	NA	0	0,76	17,38	10,58	13,53	2,66	4,24	4,54	4,54	91,96	5,93	19,78	0	0,22	0,28	1,28	14,13	21,81	48,5	NA	NA	0	0,9	13,96	NA	NA	NA	NA	NA	NA	NA
1321	-133,18	310	-16,37	0,08	0,2	0,67	42,29	7,67	62,39	29,71	1,43	-3,33	-2,33	-133,18	142,96	-93,16	NA	NA	0	0	0	59,32	142,85	7,09	0,47	0,94	1,72	43,63	11,61	24,83	19,7	0,58	1,41	2,41	73,81	58,47	101,46	NA	NA	0	1,73	18,38	48,6	74,33	9,08	1,65	2,05	2,62	68,04
1322	0,59	13,52	0,23	0,44	1,17	1,17	139,17	54,6	74,59	0	0,96	21,74	22,74	30,02	95,6	0,62	0,12	NA	0	11,25	96,22	-29,28	118,27	-12,32	0,3	1	1	153,51	66,85	71,62	NA	1,25	-5,04	-4,04	18,31	124,76	-23,47	0,45	695,5	14,92	20,02	958,88	NA	NA	NA	NA	NA	NA	NA
1323	-7,18	150,33	-1,23	0,04	0,69	0,94	62,48	40,48	62,47	15,79	1,05	-21,95	-20,95	40,22	104,77	-6,47	-0,94	NA	0	8,13	108,34	-7,2	74,65	-1,76	0,06	0,62	0,9	89,35	53,48	95,93	27,39	1,1	-11,37	-10,37	23,37	109,65	-6,04	-4,86	NA	0	7,49	120,41	7,4	-161,78	1,09	0,1	0,6	0,96	53,74
1324	56,77	68,1	33,06	2,42	6,01	6,01	211,97	125,32	34,87	NA	0,17	0,2	1,2	56,77	16,64	341,25	NA	NA	0	0	0	0,27	0,41	0,37	0,01	1,65	1,73	496,29	279,54	170,4	13,77	0,35	0,53	1,53	0,27	34,81	38,7	1,65	NA	0	0	0	1,91	3,32	1,79	1,09	1,74	1,82	342,44
1325	2,61	34,4	0,43	0,36	1,01	1,01	59,48	33,8	52,1	NA	0,92	12,2	13,2	21,2	92,42	9,51	1,19	NA	0	3,04	60,58	-12,88	438,24	-18,98	0	0,83	0,91	537,75	438,15	525,37	38,04	1,03	-35,02	-34,02	-1,59	102,94	-12,51	0,07	-995,5	0,01	16,64	-457,16	3,55	1976,13	2,12	0,26	0,81	1,01	217
1326	31,38	36,85	9,3	5,46	7,8	7,8	107,9	31,8	13,58	0	0,15	0,17	1,17	81,76	14,84	211,42	NA	NA	0	14,93	55,35	19,19	26,98	6,43	2,48	3,71	3,71	122,32	39,68	32,23	NA	0,29	0,41	1,41	68	28,89	66,41	NA	8134	0	16,36	65,69	5,05	6,58	1,74	3,42	4,74	4,74	125,32
1327	6,29	66,04	1,98	0,37	1,02	1,09	114,31	65,22	100,3	7,11	0,9	9,46	10,5	10,17	90,47	9,27	2,95	33642,5	0	1,22	24,55	2,25	63,2	1,03	0,06	1,17	1,21	167,54	149,31	134,6	6,22	0,96	27,15	28,15	6,54	96,45	3,7	13,54	24135,33	0	1,97	43,12	0,93	32,27	0,7	0,13	1,34	1,44	275,69
1328	3,77	-13,05	0,72	0,03	0,05	1	69,79	1,33	66,05	63,65	1,29	-4,46	-3,46	51,11	128,86	5,88	-6,91	6150	0	9,08	83,02	-19,18	-151,41	-3,06	0,05	0,12	1,97	58,17	2,01	28,93	54,1	0,87	6,89	7,89	29,71	87,33	-17,16	195,12	3439,13	0	7,79	140,04	0,31	2,61	0,06	0,16	0,19	1,85	68,34
1329	1,42	8,72	0,43	0,7	0,7	1,22	108,95	0,02	87,53	46,06	0,84	5,14	6,14	62,95	83,72	7	NA	NA	0	18,42	87,22	2,36	14,3	0,66	0,6	0,6	0,83	102,75	0,24	61,73	19,41	0,83	5,06	6,06	66,53	83,49	3,62	0,56	4663,89	20,1	18,06	91,53	1,11	5,41	0,34	0,53	0,58	0,94	111,67
1330	3,93	17,28	1,17	0,01	0,89	1,09	108,09	70,97	80,38	16,72	0,77	3,4	4,4	19,74	77,26	8,3	1,37	NA	0,09	4,7	73,4	-0,02	-0,08	-0,01	0	0,76	1,13	109,07	59,99	74,18	30,03	0,75	3,04	4,04	21,42	75,27	3,56	1,54	37831,2	4,79	6,41	84,62	4,21	18,86	1,29	0	0,75	1,09	111,56
1331	7,22	23,27	7,81	0,2	0,3	0,6	393,36	26,67	264,08	78,86	0,69	2,22	3,22	17,58	68,96	18,46	0,6	NA	0	11,19	44,54	13,33	27,66	9,21	0,33	0,45	0,75	252,24	15,53	126,48	38,07	0,52	1,07	2,07	35,26	51,8	41,46	0,9	23711,57	0	15,16	49,19	7,7	18,8	6,28	0,24	0,36	0,62	297,09
1332	15,04	35,78	6,6	0,28	0,55	1,57	107,52	24,23	89,67	92,97	0,57	1,35	2,38	22,16	57,97	35,21	4,11	NA	0	3,12	22,03	15,09	31,87	6,36	0,24	0,62	1,53	153,86	29,34	78,11	72,73	0,52	1,09	2,11	21,55	52,66	44,66	2,38	31372	0	2,72	18,61	15,06	23,79	5,85	0,69	0,81	2,09	141,32
1333	0,33	2,52	0,38	0,36	0,57	0,98	411,57	67,64	324,58	134,17	0,87	6,57	7,57	0,33	86,79	8,37	0,92	NA	0	0	0	0,38	2,15	0,34	0,14	0,4	0,97	324,72	59,57	234,73	137,21	0,82	4,7	5,7	0,38	82,45	0,46	0,93	NA	0	0	0	0,54	2,64	0,48	0,38	0,65	0,83	323,29
1334	-63,29	-63,56	-89,21	121,77	236,15	236,15	513,08	245,79	2,15	NA	0	0	1	-63,29	0,42	-14946,15	NA	NA	0	0	0	3,51	30,65	7,76	0,43	0,52	0,52	806,63	66,98	414,58	NA	0,89	7,73	8,73	3,51	88,54	17,98	0,21	NA	36,43	0	0	-5,96	-99,28	-12,66	0,6	0,65	0,65	773,95
1335	40	64,97	5,58	2,6	2,6	2,6	50,77	0	19,3	0	0,38	0,62	1,62	89,18	38,43	104,08	NA	NA	0	6,86	-162,49	-360,07	468,75	-89,8	0,57	0,57	0,57	91,03	NA	158,75	NA	1,77	-2,3	-1,3	-184,08	176,82	-203,64	NA	NA	0	43,89	-33,59	13,04	-24,23	1,15	0,65	0,65	0,65	32,12
1336	-25,15	-208,06	-34,44	0,04	1,12	1,13	498,47	463,99	429,91	5,83	0,88	7,27	8,27	-25,15	87,91	-3,12	10,26	NA	0	0	0	-5,21	-66,14	-9,55	0,03	1,07	1,08	669,1	624,64	602,86	9,52	0,92	11,69	12,69	-5,21	92,12	-5,66	6,19	NA	0	0	0	NA	NA	NA	NA	NA	NA	NA
1337	-22,3	44,06	-11,71	0,22	0,23	0,67	191,12	4,53	283,7	124,56	1,51	-2,97	-1,98	-1,43	150,61	-3,26	NA	6040,67	0	10,95	47,9	6,46	-5,35	1,09	0,31	0,34	0,46	61,6	4,5	133,33	15,64	2,21	-1,83	-0,83	73,48	220,8	2,93	NA	NA	0	11,31	95,18	1,89	-5,21	1,07	0,09	0,31	0,39	206,26
1338	-44,39	-47,54	-516,35	NA	NA	NA	1058,46	0	0	974,5	0,07	0,07	1,07	-44,39	6,61	-671,25	NA	NA	0	0	0	-1,29	-1,29	-1	NA	NA	NA	284,82	0	0	115	0	0	1	-1,29	0	NA	NA	NA	0	0	0	3,97	3,99	3,07	186,07	186,5	230,07	281,09
1339	-5,6	-199	-2,49	0,1	0,18	0,57	161,48	12,06	153,09	60,25	0,97	34,51	35,51	20,87	97,18	2,31	0,08	NA	0	11,74	90,54	-0,47	-18,05	-0,2	0,29	0,38	0,61	151,89	12,43	143,16	32,93	0,97	37,14	38,14	24,16	97,38	8,38	0,08	7531,25	0	10,25	74,13	8,61	70,42	3,08	0,48	0,62	0,62	130,15
1340	3,16	5,87	0,88	1,25	1,27	2,16	101,77	0,81	46,39	41,86	0,46	0,85	1,85	12,61	46,08	6,86	NA	NA	0	2,64	47,36	1,14	1,53	0,41	0,01	0,03	3,92	131,31	0,71	32,95	129,66	0,25	0,34	1,34	30,03	25,44	4,47	NA	NA	0	10,39	89,77	9,91	23,74	4,69	0,79	0,95	5,6	172,25
1341	44,58	65,31	11,77	0,46	2,37	3	96,13	57,72	30,14	18,99	0,32	0,47	1,47	52,62	31,74	147,16	17,61	46797,75	0	2,12	14,45	32,79	45,85	9,9	0,87	2,56	3,44	110,23	52,39	30,91	27,61	0,28	0,4	1,4	43,86	28,49	122,44	39,66	38935,63	0	3,34	23,83	30,54	47,1	10,16	0,9	1,99	2,81	121,09
1342	-9,7	-79,58	-5,42	0,91	1,1	1,11	203,2	33,16	175,03	1,6	0,88	7,2	8,2	9,3	87,81	-9,56	4,03	NA	0	10,61	162,85	-8,02	-210,58	-4,83	0,83	1,02	1,02	219,84	38,13	208,28	1,36	0,96	25,27	26,27	8,82	96,19	-7,02	2,28	12698	0	10,14	160,95	-0,59	-13,48	-0,31	0,94	1,03	1,04	192,83
1343	-195,77	-217,66	-1112,34	9,94	9,94	9,94	1232,95	NA	205,71	NA	0,1	0,11	1,11	-119,66	10,06	-1946,59	NA	NA	0	432,47	-66,33	51,6	59,99	22,07	3,35	7,15	7,15	156,12	81,87	21,54	NA	0,14	0,16	1,16	79,08	13,99	368,75	NA	NA	0	11,75	32,23	25,07	35,77	9,34	1,01	1,94	1,94	135,61
1344	17,33	60,16	4,78	0,1	1,62	1,62	100,31	69,78	40,99	NA	0,62	2,14	3,47	114,9	71,19	40,14	3,58	28376,09	14,53	26,89	76,53	7,03	27,36	3,19	0,15	1,15	1,37	165,77	116,56	97,19	25,66	0,74	2,89	3,89	72,24	74,31	15,28	23,41	26289,45	11,7	29,62	85,22	28,17	66,11	11,86	0,32	1,7	1,88	153,31
1345	13,75	29,45	9,4	0,78	1,32	1,32	248,81	67,96	96,03	0	0,53	1,14	2,14	82,92	53,32	48,55	1,45	14414	12,1	47,28	61,14	16,49	26,74	NA	1,57	2,42	2,42	NA	NA	NA	NA	0,38	0,62	1,62	96,86	38,32	86,2	4,49	23560	13,12	NA	61,83	11,99	17,95	NA	2,35	3,05	3,05	NA
1346	-0,91	-2,9	-0,56	0,42	0,42	1,46	152,17	0	151,89	159,77	0,68	2,17	3,17	-0,75	68,49	-1,33	NA	NA	0	0,1	10,65	-3,63	-12,78	-1,49	0,22	0,22	1,4	149,69	NA	105,74	126,04	0,72	2,52	3,52	0,78	71,63	-5,06	NA	NA	0	1,81	105,23	1,26	5,37	0,72	0,15	0,15	1,16	206,12
1347	-11,61	-78,81	-12,22	0,05	0,7	0,88	383,01	152,48	235,46	44,55	0,85	5,79	6,79	-11,61	85,27	2,08	0,84	NA	0	0	0	-23,23	684,63	-22,52	0,08	0,37	0,57	353,98	103,55	359,8	74,01	1,03	-30,38	-29,48	-23,23	103,39	-3,46	-0,08	NA	0	0	0	-6,88	59,29	-2,67	0,21	0,46	0,63	141,21
1348	0,38	0,73	0,18	0,44	1,06	1,37	173,63	44,14	70,02	21,82	0,48	0,92	1,92	23,44	47,84	15,88	1,35	23235,33	3,97	11	69,94	-9,5	-17,63	-4,17	0,51	1,01	1,28	160,18	34,65	68,59	18,88	0,46	0,86	1,86	21,95	46,1	0,67	1,26	19489,33	0,72	13,8	93,58	0,97	1,36	0,34	0,56	1,26	2,03	128,85
1349	9,11	9,81	19,09	13,49	13,95	13,95	456,81	25,26	54,06	0	0,07	0,08	1,08	9,11	7,17	127,1	NA	NA	0	0	0	3,24	3,9	4,5	5,76	5,93	5,93	506,27	14,39	84,13	NA	0,17	0,2	1,2	3,24	16,85	19,25	NA	NA	0	0	0	-3,59	-16,29	-4,8	0,11	0,77	0,77	486,2
1350	-19,7	-199,03	-5,45	0,16	0,21	1,1	100,75	3,87	88,45	80,68	0,9	9,1	10,1	10,63	90,1	-12,73	12,5	NA	0	8,39	115,91	6,01	28,8	1,24	0,11	0,16	1,27	75,61	2,82	57,96	65,38	0,79	3,79	4,79	43,74	79,14	9,29	NA	12775	0	7,82	68,8	6,32	25,66	1,52	0,4	0,41	1,33	87,73
1351	33,4	41,22	10,14	1	2,24	4,64	110,55	22,7	18,25	44,41	0,19	0,23	1,23	50,94	18,97	190,25	3,66	NA	0	5,33	29,09	41,03	45,78	11,38	3,67	6,76	10,29	101,28	24,55	7,97	28,57	0,1	0,12	1,12	59,66	10,38	414,73	5,08	146956,6	0	5,17	25,84	17,25	43,99	10,86	0,11	0,4	0,92	229,08
1352	-7	-7	NA	NA	NA	NA	NA	NA	NA	NA	0	0	1	-7	0	NA	NA	NA	0	NA	0	-0,25	-0,26	NA	0,17	40,17	40,17	NA	NA	NA	NA	0,02	0,03	1,03	-0,25	2,49	-10,08	NA	NA	0	NA	0	-3,95	-5,36	NA	NA	3,81	3,81	NA
1353	0,4	6,83	0,11	0,33	0,55	0,8	97,2	18,91	89,73	23,3	0,94	16,2	17,28	24,97	94,21	0,42	0,24	NA	0	6,56	90,37	1,17	15,1	0,25	0,22	0,68	0,9	79,27	32,81	71,08	15,67	0,91	11,82	12,92	26,51	92,26	14,28	0,46	NA	0	5,5	62,52	0,82	11,16	0,19	0,23	0,68	0,93	86,41
1354	-2,27	1,61	-0,39	0,1	0,41	0,43	62,78	44,89	143,93	3,01	2,4	-1,71	-0,71	106,61	240,66	-0,69	NA	15314,6	0	18,78	100,41	6,41	-9,79	2,04	0,07	0,53	0,55	116	85,66	184,21	2,37	1,65	-2,53	-1,53	87,26	165,46	4,12	-5,45	24498,8	0	25,69	91,23	5,34	-14,1	2,11	0,05	0,32	0,36	143,73
1355	0,01	0,23	0	0,03	0,1	0,36	162,81	11,16	149,8	38,69	0,97	37,96	39,11	23,84	97,44	1,18	0,04	NA	0	10,66	81,63	0,25	8,37	0,11	0,04	0,15	0,28	160,97	15,54	149,08	20,25	0,97	32,07	33,1	25,64	96,98	2,3	0,04	11935,43	0	11,2	80,15	0,12	3,67	0,05	0,08	0,15	0,21	166,06
1356	2,35	12,24	1,76	-0,37	1	1,34	272,36	87,47	64,06	22,08	0,81	4,2	5,2	20,7	80,78	7,18	1,12	NA	5,09	13,73	68,12	0,59	4,14	0,48	-0,02	0,81	1,04	296,15	63,78	77,13	18,2	0,86	6,06	7,06	16,44	85,84	5,39	1,02	13943,64	23,18	12,86	71,84	1,44	9,57	0,85	0,03	0,54	0,75	215,13
1357	2,58	39,53	6,37	0,66	0,82	0,82	899,57	126,04	811,96	0,37	0,91	14,01	15,34	3,56	93,48	12,32	0,26	NA	0	2,43	9,77	26,68	74,75	29,71	0,28	0,76	0,76	406,44	119,21	245,78	0,51	0,62	1,74	2,8	35,39	64,3	79,51	0,69	51775	0	9,7	13,63	-1,28	-4,24	-1,44	0,15	0,88	0,88	410,6
1358	13,01	63,19	4,43	0,35	1,03	1,04	124	53,05	77,81	0,48	0,79	3,86	4,86	42,87	79,41	38,84	1,15	NA	0	10,17	50,2	15,65	41,93	3,62	0,11	0,93	1,1	84,52	23,53	26,87	4,91	0,63	1,68	2,68	51,92	62,68	53,17	1,1	14289,8	2,28	8,4	54,97	-45,29	-326,4	-19,02	0,13	0,39	0,85	152,83
1359	5,66	90,53	1,69	0	0,94	0,98	108,6	79,03	53,98	3,15	0,94	15	16	53,38	93,75	16,36	0,9	7457,33	34,41	14,24	70,99	1,5	23,73	0,58	0	0,99	1	141,37	124,71	99,1	0,99	0,94	14,83	15,83	40,4	93,68	10,62	0,89	11364,5	20,75	15,06	73,88	-0,06	-0,59	-0,01	0,02	0,98	1,01	72,03
1360	17,92	93,75	4,19	0,06	0,83	1,07	85,22	51,74	67,65	16,98	0,81	4,23	5,23	37,3	80,89	24,69	1,46	NA	0	4,54	43,39	12,11	40,92	3,97	0,08	0,74	1,24	119,56	45,99	69,49	35,42	0,7	2,38	3,38	30,97	70,41	21,63	1,14	26164,33	0	6,18	50,48	13,32	30,8	3,57	0,25	1,55	2,48	97,61
1361	0,2	0,42	0,12	0,28	1,02	1,71	225,75	83,75	113,26	78,72	0,52	1,08	2,08	5,32	51,92	4,54	3,68	NA	0	3,18	58,98	-0,15	-0,32	-0,1	0,22	0,96	1,66	257,26	99,99	134,34	94,64	0,54	1,16	2,17	5,1	53,81	2,2	3,85	12648,53	0	3,7	80,42	0,51	1,05	0,33	0,23	1,09	1,73	236,81
1362	-22,46	149,81	-3,55	0,07	0,6	0,84	57,58	33,5	63,41	15,2	1,15	-7,67	-6,67	28,25	114,99	-18,57	-2,52	NA	0	8,02	152,92	-5,96	32,51	-1,15	0,12	0,5	0,62	70,24	30,3	80,21	9,95	1,18	-6,46	-5,46	40,35	118,33	4,45	-0,66	8273,8	0	8,91	87,01	0,25	-2,11	0,07	0,24	0,8	0,89	99,16
1363	5,56	131,05	0,95	0,07	1,2	2,18	62,34	28,9	25,39	25,18	0,96	22,58	23,58	5,82	95,76	10,72	4,88	NA	0	0,04	1,74	2,09	42,54	0,58	0,23	1,42	2,12	100,43	52,64	44,44	31,69	0,95	19,35	20,35	2,29	95,09	3,37	9,21	NA	0	0,05	1,52	2,8	38,48	0,68	0,09	1,58	2,03	88,83
1364	3,62	3,67	0,77	115,57	115,57	115,57	77,75	NA	0,66	NA	0,01	0,01	1,01	3,62	1,28	282,61	NA	NA	0	0	0	25,73	29,23	23,21	15,14	16,15	16,15	329,29	20,27	19,97	NA	0,12	0,14	1,14	25,73	11,99	214,55	NA	NA	0	0	0	3,44	3,59	2,88	33,87	34,44	34,44	304,58
1365	-3,01	176,57	-1,78	0,22	0,39	0,54	215,06	35,93	213,75	33,84	1,02	-59,66	-58,66	15,26	101,7	7,11	-0,03	NA	0	10,8	88,44	-7,43	124,32	-4,39	0,27	0,41	0,57	215,75	30,51	222,44	36,98	1,06	-17,72	-16,72	13,28	105,98	3,61	-0,14	18130,67	0	12,24	102,93	-3,5	176,94	-1,89	0,23	0,45	0,64	196,83
1366	52,07	87,41	66,17	0,07	1,3	1,31	462,61	191,01	184,75	1,3	0,4	0,68	1,68	53,67	40,44	131,34	1,27	NA	0	2,04	2,93	21,96	28,38	43,72	0,03	2,47	2,48	726,64	248,07	161,18	1,9	0,23	0,29	1,29	23,21	22,61	100,7	1,75	239048,33	0	2,49	5	9,47	10,14	16,87	0,03	13,37	13,37	648,62
1367	5,17	5,87	5,11	1,44	4,24	8,75	359,93	112,73	40,22	184,13	0,12	0,14	1,14	29,72	11,95	61,62	80,48	NA	0	24,28	71,28	4,06	4,86	3,87	0,96	2,73	6,53	348,01	92,51	52,22	200,84	0,16	0,2	1,2	34,64	16,35	31,29	NA	14571,3	0	29,15	81,4	-12,75	-17,9	-13,56	0,36	1,39	3,61	387,29
1368	58,42	91,17	39,94	1,71	2,17	2,17	248,87	40,84	88,43	NA	0,36	0,56	1,56	58,42	35,93	182,44	3	NA	0	0	0	-12,4	-12,71	-87,46	24,07	31,23	31,23	2573,51	434,11	60,63	NA	0,02	0,02	1,02	-12,4	2,39	-6,79	3,99	NA	0	0	0	-7,54	-7,55	-48,33	635,89	692,32	692,32	2332,2
1369	2,77	15,35	4,96	0	0,2	0,28	651,53	102,31	499,74	44,86	0,82	4,53	5,53	5,66	81,93	6,95	0,24	NA	4,22	5,16	30,75	-3,12	-23,73	-5,73	0,02	0,12	0,22	670,89	57,78	543,75	57,01	0,86	6,56	7,61	0,11	86,87	0,01	0,16	14892,86	3,76	5,94	48,59	1,71	11,39	3,63	0,03	0,12	0,21	771,39
1370	0,36	37,37	25,84	0,65	0,68	0,68	26052,7	69,76	305,38	0	0,99	102,54	103,54	0,36	99,03	5,36	0,97	NA	72,81	0	0	5,94	90,41	232,19	1,5	1,61	1,61	14268,16	96,58	104,25	NA	0,93	14,22	15,22	5,94	93,43	11,71	1,04	NA	67,33	0	0	5,88	62,71	288,68	1,94	2,04	2,04	17876,86
1371	-3,84	-54,26	-1,56	0,79	1,08	1,08	148,36	38,53	136,35	0	0,93	13,14	14,14	-2,41	92,93	-4,13	NA	NA	0	0,58	-62,02	0,44	1,08	0,29	0,98	1,7	1,7	240,19	92,29	129,31	NA	0,59	1,44	2,44	0,53	59,1	1,01	6,22	NA	4,47	0,06	5,71	-0,02	-0,07	-0,01	0,02	1,81	1,81	193,29
1372	-0,01	0,15	-1,58	0,02	0,02	0,95	79146,29	150,21	81979,23	77371	1,05	-22,1	-21,1	-0,01	104,74	-0,01	NA	NA	0	0	0	-1,08	83,87	NA	0,85	0,99	0,99	NA	NA	NA	NA	1,01	-78,32	-77,32	-1,08	101,29	-1,07	NA	NA	46,87	NA	0	11,67	117,13	13,89	0,86	1,08	1,11	433,27
1373	20,38	47,39	10,6	0,24	0,7	0,7	114,94	48,71	106,69	0	0,57	1,32	2,32	20,99	56,98	56,88	0,72	NA	0	0,32	1,45	44,2	61,4	33,63	2,24	2,74	2,74	277,72	38,19	76,74	NA	0,28	0,39	1,39	44,32	28,02	213,24	3,09	NA	0	0,1	0,17	36,21	39,85	39,18	9,25	10,32	10,32	393,79
1374	2,02	57,06	1,54	0,09	1,03	1,18	276,63	217,98	231,3	35,95	0,96	27,23	28,23	2,02	96,46	2,1	NA	NA	0	0	0	0,24	9,88	0,26	0,02	0,92	1,03	399,37	347,05	384,28	41,43	0,98	39,92	40,92	0,24	97,56	0,25	NA	NA	0	0	0	0,04	1,64	0,08	0,05	0,93	1,03	722,05
1375	18,12	32,55	3,46	0,34	0,56	1,67	69,55	6,54	29,77	33,48	0,44	0,79	1,8	54,93	44,32	71,1	2,09	NA	0	7,03	46,99	-14,05	-22,52	-2,56	0,23	0,66	2,01	66,5	10,42	24,21	33,06	0,38	0,6	1,6	46,56	37,59	-4,68	2,57	7144,71	0	11,04	109,71	13,88	16,62	3,18	0,63	1,26	5,49	83,33
1376	23,04	137,65	14,39	0,36	0,45	0,83	227,31	17,4	187,15	72,59	0,83	4,98	5,98	27,35	83,26	34,94	0,55	62792	0	2,69	11,08	16,28	40,94	8,66	0,08	0,56	1,18	194,07	55,05	115,24	72,52	0,6	1,51	2,51	23,73	60,23	50,56	1,4	52254	0	3,96	16,38	10,32	27,31	8,06	0,87	1,02	1,41	284,32
1377	0,94	2,85	0,51	0,02	0,92	1,5	197,93	114,32	82,78	75,55	0,67	2,03	3,03	11,56	66,98	5,18	18,12	NA	23,15	5,77	55,07	0,27	0,93	0,17	0,01	0,88	1,41	235,08	133,42	105,93	86,41	0,71	2,41	3,41	10,3	70,7	1,53	26,64	18279,6	24,61	6,46	73,83	0,14	0,47	0,12	0,03	0,83	1,44	303,42
1378	21,5	92,74	1,34	0,42	0,42	1,24	22,69	0	12,48	10,35	0,77	3,31	4,31	190,45	76,82	31,65	1,7	8558,73	0	10,53	82,96	-5,97	-28,94	-0,32	0,5	0,51	1,15	19,32	0,09	12,21	7,92	0,79	3,84	4,84	201,75	79,36	1,95	1,74	8008,91	0	10,99	94,93	16,94	48,06	1,06	0,76	0,76	1,47	22,72
1379	12,23	16,58	0,13	3,72	3,72	3,72	3,89	NA	1,01	NA	0,26	0,36	1,36	188,5	26,22	46,66	NA	NA	0	1,88	89,74	1,1	1,24	0,3	1,38	1,38	8,76	97,96	NA	11,02	82,51	0,11	0,13	1,13	1,85	11,41	9,64	NA	NA	0	0,2	33,54	28,39	62,71	2,1	1,42	1,83	2,64	26,87
1380	0,04	0,04	0,45	NA	NA	NA	1395,24	0	0	0	0,01	0,01	1,01	0,04	0,6	6,67	NA	NA	0	0	0	18,88	20,69	2,92	11,41	11,41	11,41	56,45	NA	4,88	NA	0,09	0,1	1,1	18,88	8,77	215,35	NA	NA	0	0	0	1,43	1,76	25,11	5,29	5,29	5,29	6402,36
1381	1,53	16,03	0,96	0,72	1,45	1,82	227,87	47,12	64,33	24,03	0,9	9,45	10,45	10,32	90,43	14,42	1,07	12555	0	5,5	34,35	-3,95	-90,01	-1,56	0,31	0,76	1,46	144,47	32,23	71,51	50,81	0,96	21,79	22,79	-0,68	95,61	11,48	1,87	NA	21,09	1,29	14,3	3,14	45,2	0,76	0,08	0,68	1,34	87,87
1382	0,58	5,08	0,29	0,43	0,81	0,92	183,19	54,23	130,56	16,73	0,89	7,83	8,83	15,61	88,68	2,25	0,75	NA	7,33	7,57	80,71	-0,1	-0,76	-0,04	0,16	0,59	0,73	145,93	47,27	105,68	15,67	0,87	6,55	7,55	20	86,76	4,62	0,51	28926,11	3,39	8,04	75,55	7,9	37,89	3,59	0,36	1,08	1,26	165,37
1383	0,75	2,07	1,24	0,57	0,66	0,66	600,14	35	377,71	NA	0,64	1,75	2,75	0,75	63,64	12,69	0,64	NA	0	0	0	4,92	11,17	7,39	0,7	0,71	0,71	548,58	2,99	250,18	NA	0,56	1,27	2,27	4,92	55,97	25,02	0,81	NA	0	0	0	-3,82	-9,32	-5,92	0,48	0,53	0,53	564,58
1384	3,15	6,12	0,92	0,21	0,5	0,94	106,01	12,52	41,97	18,37	0,49	0,94	1,94	40,49	48,52	13,68	0,93	NA	0	10,87	83,31	6,19	11,81	1,94	0,25	0,55	0,94	114,52	13,66	44,82	17,7	0,47	0,89	1,91	41,94	47,59	20,56	0,95	10361,76	0	11,22	75,91	2,51	4,83	0,81	0,11	0,41	0,82	117,45
1385	0,09	5,48	0,03	0,06	0,53	0,74	136,2	44,77	94,88	20,52	0,98	59,56	60,56	14,1	98,35	26,88	0,61	NA	0	5,24	21,16	-0,08	-0,72	-0,04	0,02	0,55	0,81	194,93	53,72	100,07	25,51	0,89	7,8	8,8	11,02	88,64	25,5	0,82	22209,63	0	5,93	24,82	-0,99	-11,86	-0,54	-0,04	0,63	0,8	197,75
1386	36,99	37,84	26,43	15,74	42,19	42,19	260,09	131,32	4,97	NA	0,02	0,02	1,02	36,99	2,25	2207,64	5,67	NA	0	0	0	25,26	26,42	38,66	8,86	22,66	22,66	558,58	321,76	23,32	NA	0,04	0,05	1,05	25,26	4,39	778,71	29,14	NA	0	0	0	21,41	21,6	40,96	53	134,02	134,02	696,42
1387	13,93	42,45	2,25	0,79	1,34	1,49	58,71	21,34	38,74	6,07	0,67	2,05	3,05	13,93	67,19	20,72	NA	NA	0	0	0	13,8	61,69	3,47	0,38	1,22	1,29	91,78	58,55	70,07	4,63	0,78	3,47	4,47	22,23	77,62	17,78	NA	20712	0	2,12	31,32	11,83	51,46	3,3	0,63	1,07	1,26	101,54
1388	-1,63	-2,36	-0,95	0,65	3,32	7,93	212,91	52,55	19,7	92,01	0,31	0,45	1,45	14,84	30,89	10,69	3,47	NA	0	9,63	64,73	2,44	3,43	1,4	0,42	3,88	8,65	209,52	62,51	18,08	87,57	0,29	0,41	1,41	18,85	28,89	18,5	3,75	15726,7	0	9,42	68,78	2,68	3,73	1,43	0,82	4,85	9,88	194,95
1389	5,13	21,85	2,84	0,6	1,29	1,88	201,5	32,52	47	28,13	0,77	3,26	4,26	14,66	76,52	17,4	1,38	NA	0	5,27	37,7	8,43	23,83	4,37	0,32	0,78	1,31	188,93	29,6	63,74	33,9	0,65	1,83	2,83	18,05	64,61	26,1	1,19	16202	0	4,98	32,52	7,74	17,92	4,19	0,72	1,31	1,99	196,97
1390	0,27	0,3	0,74	3,74	4,79	26,19	976,05	29,23	27,7	600,98	0,1	0,11	1,11	2,13	9,62	15,73	3,91	NA	6,67	4,97	35,96	0,05	0,07	0,09	0,46	0,96	3,15	703,72	76,33	153,11	339,66	0,3	0,43	1,43	1,64	30,14	8,48	2,55	12766	3,6	3,07	27,19	0,12	0,2	0,46	0,07	0,32	2,42	1413,97
1391	-0,53	-13,09	-445	0,9	1,04	1,04	308235,2	42000	292614	NA	0,96	23,92	24,92	-0,53	95,99	-0,55	NA	NA	0	0	0	-0,7	-20,9	-352,5	0,89	1,03	1,03	185000,25	25072,2	176392,8	NA	0,97	29,04	30,04	-0,7	96,67	-0,72	NA	NA	0	0	0	1,5	32,04	27,91	0,86	1,05	1,05	6760,76
1392	0	0	NA	NA	NA	NA	NA	NA	NA	NA	NA	NA	1	0	0	NA	NA	NA	0	NA	NA	0	0	NA	NA	NA	NA	NA	NA	NA	NA	NA	NA	1	0	0	NA	NA	NA	0	NA	NA	-48,82	113,31	-216,69	0,13	0,35	0,62	1615,77
1393	-20,82	-78,96	-16,08	0,23	0,39	0,7	281,04	31,9	200,65	63,9	0,74	2,79	3,79	29,5	73,63	-23,97	0,54	NA	0	38,85	101,01	-23,87	-1178,49	-16,08	0,45	0,46	0,82	245,76	0,54	178,86	65,5	0,98	48,36	49,36	43,48	97,97	-15,48	0,12	14616	0	45,35	121,63	-10,78	127,3	-5,81	0,42	0,43	0,8	196,24
1394	-100,83	-145,87	NA	0,15	0,15	3,24	NA	NA	NA	NA	0,31	0,45	1,45	-100,83	30,88	-326,49	NA	NA	0	NA	0	-30,72	150,98	-53,39	0,13	0,23	0,54	634,45	74,57	753,08	231,96	1,2	-5,91	-4,91	-26,71	120,35	-25,52	-0,58	NA	0	6,97	-15,4	-20,32	65,83	-16,71	0,16	0,29	0,37	299,33
1395	33,36	36,92	6,24	0,56	3,53	5,12	68,11	18,1	6,08	9,79	0,1	0,11	1,11	39,39	9,65	522,51	1,76	NA	0	1,13	8,52	47,08	51,77	18,77	7,09	7,5	8,88	145,49	5,07	12,29	17,13	0,09	0,1	1,1	48,3	9,06	751,88	4,33	NA	0	0,49	1,46	-14,58	-16,17	-9,41	0,15	4,47	11,6	234,75
1396	24,08	113,85	12,95	0,13	0,27	1,09	195,72	21,17	151,55	125,36	0,79	3,73	4,73	32,05	78,85	37,92	1,45	NA	0	4,29	17,51	36,54	66,06	14,59	0,01	0,28	2,16	145,72	16,62	57,74	116,94	0,45	0,81	1,81	45,09	44,68	93,34	7,28	32208,33	2,49	3,41	13,86	3,02	25,17	6	0,01	0,06	0,42	724,01
1397	1,32	1,32	57,26	NA	NA	NA	9571	NA	NA	NA	NA	NA	1	1,32	0	NA	NA	NA	0	0	0	-2,28	-2,32	NA	50,52	50,52	50,52	NA	NA	NA	NA	0,02	0,02	1,02	-2,28	1,98	-115	NA	NA	0	NA	NA	1,88	2,75	0,86	3,4	3,42	3,42	166,2
1398	17,33	45,58	2,19	0,49	1,08	1,48	45,92	16,67	12,17	11,45	0,62	1,63	2,63	51,65	61,98	32,03	5,04	4033,2	35,06	4,33	57,3	-0,31	-1,35	-0,07	0,17	0,61	1,34	86,7	19,23	26,24	33,02	0,77	3,4	4,4	27,64	77,3	4,91	1,62	NA	20,98	6,64	90,19	-2,24	-9,06	-0,45	0,12	0,37	1,44	73,73
1399	24,3	75,36	5,18	0,25	1,22	1,51	50,68	48,71	50,5	15,21	0,68	2,1	3,1	46,61	67,75	35,87	NA	NA	0	4,75	41,73	24,78	44,84	5,5	0,19	1,28	1,71	81,06	38,3	22,93	15,27	0,45	0,81	1,81	45,14	44,74	57,78	2,25	10053,8	15,28	4,52	37,74	15,93	27,39	3,89	0,54	1,73	2,19	88,8
1400	47,21	59,78	78,26	7,42	7,42	7,42	603,4	NA	80,46	NA	0,21	0,27	1,27	47,21	21,02	224,56	NA	NA	0	0	0	-2,55	-2,76	-3,16	7,23	13	13	452,04	197,73	34,31	NA	0,08	0,08	1,08	0,14	7,74	-32,94	NA	175	0	3,34	1262,29	16,73	31,49	7,49	1,05	2,05	2,05	163,02
1401	-9,27	47,92	-5,4	0,28	0,71	0,93	211,94	47,84	112,48	25,01	1,19	-6,17	-5,17	6,78	119,34	-7,23	0,92	NA	39,11	9,35	114	-6,05	19,9	-3,47	0,06	0,47	0,77	209,45	43,38	105,94	31,29	1,3	-4,29	-3,29	9,55	130,4	-2,79	0,8	11690	38,68	8,95	84,33	0,32	3,8	0,22	0,08	0,45	0,79	253,4
1402	1,85	17,55	0,73	0,22	0,38	1,09	143,97	19,97	126,59	90,5	0,89	8,48	9,48	29,96	89,45	7,58	NA	7145,33	0	11,12	78,87	5,09	35,45	1,64	0,27	0,5	1,07	117,92	23,15	98,93	57,61	0,86	5,97	6,97	34,54	85,65	5,94	NA	5809,13	0	9,51	71,53	2,61	25,26	1,01	0,3	0,5	1,03	140,17
1403	1,39	4,27	0,91	0,19	1,05	1,6	237,98	71,53	83,52	46,83	0,67	2,07	3,07	12,5	67,45	10,91	1,51	NA	31,47	7,26	44,91	3,56	9,08	2,31	0,21	1,23	1,91	236,93	68,82	64,47	46,51	0,61	1,55	2,55	14,91	60,77	16,4	1,59	14433,5	32,61	7,37	41,2	2,32	5,62	1,58	0,77	1,46	2,04	248,12
1404	1,36	9,36	0,9	0,16	0,4	0,72	240,46	44,22	183,12	59,92	0,85	5,87	6,87	15,8	85,45	4,74	0,5	NA	7,43	9,54	74,32	1,01	5,84	0,63	0,02	0,39	0,7	225,55	63,39	151,24	54,32	0,83	4,76	5,76	15,58	82,64	5,23	0,48	NA	13,69	9	74,42	0,81	4,47	0,5	0,01	0,42	0,71	224,48
1405	7,04	14,76	3,06	0,01	0,01	0,42	127,65	0	81,77	34,52	0,52	1,1	2,1	59,07	52,31	13,46	0,65	NA	0	22,59	73,98	9,53	17,01	2,45	0,24	0,24	1,09	93,76	NA	23,05	19,94	0,44	0,79	1,79	72,61	43,98	21,66	0,79	2866,75	0	16,2	69,4	12,73	18,95	2,29	0,58	0,69	3,24	65,61
1406	0	0	NA	NA	0,12	0,12	NA	NA	NA	NA	8,06	-1,14	-0,14	0	806,06	0	NA	NA	0	NA	NA	0	0	NA	NA	0,16	0,16	NA	NA	NA	NA	6,43	-1,18	-0,18	0	642,86	0	NA	NA	11,9	NA	NA	0	0	NA	NA	0,16	0,16	NA
1407	-13,63	-126,96	-147,21	3,25	3,25	3,25	3811,66	0,19	1181,18	NA	0,31	2,87	9,31	-6,98	89,26	-44,31	NA	NA	0	71,84	-99,64	37,21	87,85	NA	1,73	1,73	1,73	NA	NA	NA	NA	0,58	1,36	2,36	45,28	57,65	64,54	NA	23243	0	NA	14,88	35,1	73,19	NA	1,67	1,92	1,92	NA
1408	6,48	34,52	1,8	0,18	0,77	1,06	101,22	47,9	53,36	23,47	0,81	4,33	5,33	6,48	81,24	13,24	1,46	NA	27,93	0	0	7,04	38,96	1,7	0,41	1	1,12	88,31	41,87	71,37	8,38	0,82	4,54	5,54	7,04	81,93	13,18	2,4	NA	0	0	0	2,11	12,28	0,68	0,21	0,74	0,99	117,24
1409	0,15	0,93	0,05	0,23	0,66	0,95	130,41	46,17	86,23	32,25	0,84	5,3	6,3	29,71	84,13	0,17	0,81	NA	17,43	10,59	92,8	0,15	1,11	0,08	0,33	0,55	0,8	188,95	35,83	116,43	40,65	0,87	6,57	7,57	26,36	86,78	0,17	0,43	13331	24,33	13,57	90,88	0,09	0,69	0,05	0,31	0,6	0,85	207,58
1410	8,73	11,61	5,54	1,55	2,89	2,89	166,83	75,85	56,64	NA	0,25	0,33	1,33	18,75	24,84	35,13	NA	NA	0	6,35	46,72	3,73	11,32	4,86	1,05	1,47	1,47	476,06	133,17	314,75	NA	0,67	2,04	3,04	10,61	67,08	5,56	NA	2295	0	8,97	58,08	13,07	21,62	6,43	0,75	2,39	2,39	179,08
1411	34,22	52,26	10,74	1,32	2,95	2,95	114,23	62,06	37,98	0	0,34	0,53	1,53	34,22	34,51	99,49	NA	NA	0	0	0	17,63	35,45	8,38	0,28	2	2	173,53	147,1	85,43	NA	0,5	1,01	2,01	17,63	50,26	35,08	NA	NA	0	0	0	32,87	39,31	7,1	2,84	6,2	6,2	78,59
1412	25,6	28,1	45,21	25,18	27,28	27,16	642,87	1,76	21,62	-2,61	0,09	0,1	1,1	27,75	8,91	298,06	14,31	NA	0	3,81	5,98	-182,75	-223,06	-128,93	6,06	11,38	10,17	257,52	112,43	21,13	-26,04	0,18	0,22	1,22	-176,48	18,07	-980,22	6,55	18241	0	4,42	27,53	11,26	12,4	7,82	12,93	18,12	15,69	252,74
1413	16,51	17,45	2,76	13,16	18,46	18,46	60,97	17,3	3,27	0	0,05	0,06	1,06	16,51	5,42	304,61	NA	NA	0	0	0	12,61	25,17	6,08	0,61	2	2	176,13	120,86	86,72	NA	0,5	1	2	12,61	49,92	25,26	NA	NA	0	0	0	6,36	9,7	2,23	2,43	4,87	4,87	127,49
1414	0,05	3,45	0,99	0,33	0,35	0,35	7027,75	10,89	491,78	NA	0,99	66,03	67,03	0,05	98,51	4,8	0,95	NA	0	0	0	0,17	9,65	1,83	0,71	1,12	1,12	3955,92	21,27	51,53	NA	0,98	56,11	57,27	0,17	98,25	5,22	1	NA	0	0	0	0,26	15,75	3,77	2,78	7,27	7,27	5360,04
1415	14,22	26,69	4,83	1,29	2,33	2,35	123,74	48,83	46,79	0,62	0,47	0,87	1,88	33,76	46,74	45,03	6,18	NA	6,61	6,64	27,66	-34,49	-200,07	-13,99	0,66	1,13	1,16	148	54,76	115,37	4,3	0,83	4,8	5,8	-14,47	82,76	-34,84	3,17	-909,5	1,64	8,12	-620,23	15,94	67,38	6,79	0,46	0,88	1,23	155,05
1416	-29,42	31,94	-36,38	0,02	0,1	0,54	450,14	64,04	826,52	369	1,92	-2,09	-1,09	-26,77	192,12	-15,31	NA	NA	6,47	3,28	-11,84	16,4	26,46	13,96	0,06	0,37	2,68	310,7	35,19	114,28	267,38	0,38	0,61	1,61	36,91	38,02	43,13	NA	3841	0,64	17,46	68,84	0,44	0,69	0,42	0,22	0,47	2,83	341,98
1417	-0,37	116,07	-500,39	0,07	0,14	0,14	495691,75	32714,07	491648,27	0	1	-316,88	-315,88	-0,37	100,32	-0,19	0	NA	0	0	0	0,47	252,74	6,96	1,43	4,03	4,03	5410,78	181,31	69,6	NA	1	537,52	538,52	0,47	99,81	2,69	1,04	NA	0	0	0	0,46	76,88	8,96	0,04	0,05	0,05	7062,79
1418	-16,12	-17,96	-7,86	7,14	9,74	9,74	177,46	46,69	17,98	NA	0,1	0,11	1,11	-16,12	10,25	-157,36	NA	NA	0	0	0	4,69	5,52	2,2	4,83	6,61	6,61	171,52	44,96	25,33	NA	0,15	0,18	1,18	4,69	14,97	31,32	NA	NA	0	0	0	30,19	37,53	6,72	2,39	5,07	5,07	81,03
1419	13,98	22,36	6,97	0,33	0,75	1,36	181,55	27,62	49,45	40,71	0,38	0,6	1,6	22,69	37,5	44,98	1,25	44362,75	8,81	4,35	28,87	10,94	17,05	7,93	0,72	1,28	1,68	264,62	46,52	70,31	33,48	0,36	0,56	1,56	20,03	35,82	42,88	1,44	48714,25	7,32	6,59	32,18	0,28	0,38	0,24	0,45	1,47	2,21	308,6
1420	5,69	10,79	3,38	0,83	2,17	2,35	216,11	118,32	88,75	16,83	0,47	0,9	1,9	20,73	47,29	13,62	52,29	NA	5,01	8,93	66,97	3,86	6,57	2,58	0,69	2,37	2,56	244,14	156,35	93,26	18,55	0,41	0,7	1,7	18,09	41,2	10,3	78,08	14530	1,57	9,52	69,31	4,07	7,19	3,03	0,1	2,17	2,34	270,53
1421	7,39	49,05	2,01	0	0,52	0,6	99,27	42,9	83,36	7,25	0,85	5,64	6,64	8,61	84,94	16,54	0,31	13531	0	0,33	6,09	5,75	12,68	1,46	0,09	0,91	1,11	93	40,2	49	9,66	0,55	1,21	2,21	20,13	54,69	21,64	1,11	10887	0	3,66	50,39	3,29	8,68	0,94	0,24	0,91	1,18	103,76
1422	1,71	79,42	0,72	0,1	0,95	1,02	154,63	127,96	149,17	10,57	0,98	45,58	46,58	9,55	97,85	1,81	12,4	33887,5	0	3,33	45,68	0,25	31,2	0,09	0,04	0,89	1,01	125,31	104,25	122,01	14,68	0,99	122,68	123,69	10,25	99,19	0,33	6,74	49294,13	0	3,43	31,78	0,31	34,08	0,12	0,06	1,04	1,21	136,45
1423	-17,98	21,4	-186,33	0,02	0,05	1,26	3772,56	91,69	2951,95	3633,18	1,84	-2,19	-1,19	-16,57	184,02	-9,77	-695,78	NA	0	14,59	-55,22	-4,47	-6,66	-33,31	0,02	0,02	3,06	2720,26	NA	874,87	2696,23	0,33	0,49	1,49	-1,99	32,87	-13,6	518,29	1252,5	0	18,46	555,37	0,03	0,05	0,25	0,02	0,02	3,04	2706,17
1424	-2,17	-3,05	-2,96	2,33	2,97	3,48	495,91	89,78	141,12	73	0,29	0,4	1,4	-2,17	28,77	-7,55	NA	NA	0	0	0	1,22	1,76	1,57	1,19	2,79	3,25	471,56	230,01	143,28	66,06	0,31	0,45	1,45	1,22	30,81	3,96	NA	NA	0	0	0	8,34	12,18	21,54	1,9	2,89	3,3	940,56
1425	1,25	5,35	4,06	0,05	0,07	0,07	1185,71	18,26	717,16	NA	0,77	3,29	4,29	2,97	76,67	13,57	0,25	NA	8,47	5,6	12,95	-2,2	-10,72	-12,34	0,1	0,15	0,15	2049	73,78	1146,64	NA	0,79	3,88	4,88	-0,67	79,49	9,84	0,23	53338	22,68	8,59	14,32	-3,55	-17,07	-14,13	0,08	0,09	0,09	1449,2
1426	22,28	-30653,13	9,05	0,31	0,31	0,42	147,93	0,04	146,02	16,97	1	-1376,81	-1375,81	73,17	100,07	33,56	0	NA	0	20,68	54,34	8,51	100,96	3,71	0,36	0,4	0,52	159,12	6,09	142,65	16,02	0,92	10,87	11,87	54,29	91,57	23,02	0,17	28121	0	19,96	64,45	31,42	79,74	13,39	0,82	0,83	1,04	155,12
1427	7,6	18,89	0,91	0,18	1,43	1,68	43,44	31,33	25,16	6,5	0,6	1,49	2,49	55,28	59,77	27,12	45,91	NA	0	5,69	66,9	7,94	18,24	1,15	0,85	1,58	1,77	52,95	21,22	29,21	5,79	0,56	1,3	2,3	51,37	56,46	15,46	NA	7950,4	0	6,3	78,89	7,78	18,89	1,19	0,5	1,36	1,46	55,62
1428	-73,03	-728,81	-48,96	2,4	4,56	4,56	244,04	112,91	52,17	0	0,22	2,16	9,98	-73,03	89,98	-337,84	NA	NA	0	0	0	-21,84	237,59	-7,54	0,14	2,37	2,37	125,95	116,6	52,44	NA	0,42	-4,59	-10,88	-21,84	109,19	-51,74	NA	NA	0	0	0	13,93	111,55	16,36	1,09	1,47	1,47	427,49
1429	-2,11	-30,96	-0,92	0,22	1,12	1,7	158,48	38,7	42,89	25,2	0,93	13,63	14,64	27,34	93,17	0,02	1,33	20323,91	0	12,82	99,1	-3,77	-98,9	-1,65	0,07	0,79	1,51	159,98	27,11	37,94	27,67	0,96	25,22	26,25	27,16	96,19	-0,59	1,19	18409,82	0,01	13,56	103,53	2,33	37,27	1,06	0,26	1,18	2	165,69
1430	4,98	5,31	6,72	17,77	17,77	17,77	491,6	NA	26,5	NA	0,06	0,07	1,07	32,96	6,31	78,92	NA	2964	0	37,79	80,2	2,37	2,68	2,45	9,07	9,18	9,18	376,8	4,27	39,29	NA	0,11	0,13	1,13	56,27	11,42	20,78	NA	2653	0	55,64	93,78	13,14	15,13	7,74	7,67	7,67	7,74	214,32
1431	1,84	37,13	0,5	0,01	0,53	0,89	97,93	42,12	43,91	29,33	0,95	19,15	20,15	26,98	95,04	18,35	0,65	NA	43,82	6,76	53,09	1,98	26,66	0,54	0,04	0,49	0,78	100,32	40,94	58,73	26,66	0,93	12,45	13,45	35,29	92,56	2,14	0,27	19798,8	32,9	9,16	71,69	-3,44	-67,41	-0,84	0,06	0,53	0,95	89,2
1432	-8,63	292,16	-47	0,37	0,45	0,71	697,42	158,23	1791,23	468,29	1,03	-34,87	-33,87	-5,69	102,95	-7,03	0,27	-3557	0	16	-72,76	5,25	169,8	5,31	0,2	0,25	0,64	369,6	14,17	320,26	126,45	0,97	31,36	32,36	14,87	96,91	15,78	0,29	16542,5	0	9,75	35,09	2,87	44,1	2,23	0,14	0,14	0,66	283,4
1433	0,07	44,23	0,12	0,02	0,69	0,84	679,58	408,07	614,41	93,41	0,92	617,92	674,71	16,81	99,85	8,62	0,01	NA	0	31,25	77,52	0	0	NA	0,38	0,97	1,31	153,02	50,33	85,76	29,78	0,58	1,73	3,01	90,16	66,77	23,35	1,34	422480,55	0	37,8	63,94	-7,13	-13,28	-15,64	0,14	1,19	2,2	798,78
1434	12,86	385,19	9,44	0,33	0,48	0,99	267,41	0	255,54	131,88	0,97	28,96	29,96	16,07	96,66	20,52	0,83	18915,67	0	2,36	13,6	3,4	55,95	1,83	0,17	0,33	0,83	196,77	0	169,73	86,42	0,94	15,47	16,47	14,2	93,93	7,77	0,48	NA	0	5,82	35,01	3,18	36,6	2,13	0,2	0,32	0,76	243,63
1435	0,28	-0,51	0,67	0,03	0,11	0,65	885,19	117,25	1347,71	731,25	1,54	-2,84	-1,84	4,8	154,22	0,25	-1280,03	NA	0	11,01	132,05	-0,57	1,03	-2,27	0	0,09	0,64	1466,8	192,98	2195,86	1241,51	1,55	-2,82	-1,82	3,43	154,89	-0,18	-31,59	1821,67	2,81	16,07	188,89	1,01	10,4	3,36	0,01	0,11	1,09	1212,65
1436	-3,31	-3,47	-14,29	0,07	0,75	7,63	1573	21,44	31,53	219,85	0,05	0,05	1,05	3,96	4,6	-37,13	1,15	10778,57	0	31,38	101,45	-6,49	-6,85	-33,65	-0,49	-0,16	4,87	1892,98	17,67	54,64	278,77	0,05	0,06	1,06	1,1	5,22	-92,49	1,13	7139,33	0	39,34	175,83	-4,28	-4,6	-25,04	-0,27	0,04	5,13	2130,99
1437	4,88	66,02	1,13	0,08	0,68	1,13	83,9	43,32	70,08	33,31	0,93	12,52	13,52	44,39	92,6	5,27	NA	NA	5,76	9,11	84,05	1,43	3,15	0,42	0,52	1,1	1,89	106,42	31,86	53,74	44,4	0,54	1,19	2,19	21,94	54,42	2,63	NA	9825,5	1,45	5,98	67,52	-7,48	216,53	-2,51	0,33	0,82	0,86	122,07
1438	-3,17	-118,71	-6,93	0,13	0,21	0,82	794,82	27,52	377,56	236,44	0,97	36,42	37,42	6,04	97,33	-3,26	0,78	NA	0	20,12	139,68	0,37	11,76	0,58	0,06	0,14	0,71	561,01	25,15	298,43	172,67	0,97	30,44	31,44	11,69	96,82	2,28	0,75	8938,5	0	17,39	79,67	13,93	82,22	15,7	0,11	0,27	0,96	410,17
1439	-85,58	165,71	-10251,22	0,42	0,51	0,51	16411,04	6485,85	65373,66	0	1,52	-2,94	-1,94	-73,96	151,64	-53,54	-2,35	NA	0	1391,87	-18,11	6,17	-190,86	1,59	0,13	0,4	0,89	94,41	25,65	94,16	46,96	1,02	-31,55	-30,96	33,45	103,23	8,85	-0,33	10054	0	7,06	73,26	12,34	132,15	2,28	0,24	0,55	1,07	67,24
1440	5,36	5,67	6,24	14,13	15,07	18,57	424	20,15	21,76	77,18	0,06	0,06	1,06	11,17	5,61	120,63	35,7	NA	0	6,77	31,43	11,73	12,41	16,5	15,03	15,63	19,16	513,36	15,33	26,04	93,11	0,06	0,06	1,06	16,82	5,52	230,9	72,6	40906,11	0	7,16	33,8	6,52	7,24	9,93	7,23	7,66	10,08	553,85
1441	1,53	2,43	0,63	0,53	0,73	2,75	150,43	10,89	53,84	110,07	0,37	0,59	1,59	35,97	36,92	4,14	NA	6149,33	0	14,23	115,32	1,73	3,84	0,85	0,69	0,75	1,85	178,82	5,19	94,92	106,19	0,55	1,22	2,22	29,14	55,03	3,14	NA	6302	0	13,43	97,98	3,78	7,08	1,71	0,41	0,71	2,16	165,09
1442	-20,66	-20,88	NA	NA	NA	NA	NA	NA	NA	NA	0,01	0,01	1,01	-20,66	1,03	-2015	NA	NA	0	NA	0	-1,66	-1,68	NA	NA	NA	NA	NA	NA	NA	NA	NA	NA	1,01	-1,66	1,03	NA	NA	NA	0	NA	0	-91,97	491,75	-633,44	0,63	1,11	1,11	2507,17
1443	7,2	7,34	6,69	29,13	51,78	51,78	338,21	144,85	6,39	0	0,02	0,02	1,02	7,2	1,91	376,63	NA	NA	0	0	0	-22,45	-23,19	-24,79	18,27	31,26	31,26	403,04	163,2	12,56	NA	0,03	0,03	1,03	-22,45	3,16	-710,8	NA	NA	0	0	0	10,25	10,64	7,43	16,8	27,01	27,01	263,86
1444	10,38	51,64	4,31	0,22	1,14	1,3	151,17	72,73	87,53	14,26	0,8	3,97	4,98	66,22	79,91	22,54	1,57	NA	0	23,19	50,85	43,15	85,87	11,65	0,44	2,38	2,65	98,53	46,81	31,68	8,71	0,5	0,99	1,99	117,43	49,74	99	4,68	38491,25	0	20,05	55,56	13,47	23,71	3,86	0,22	2,26	2,41	104,19
1445	4,54	32,15	1,64	0,98	0,98	1,17	131,95	NA	111,11	22,04	0,86	6,09	7,09	33,56	85,89	5,28	NA	NA	0	10,52	105,4	3,93	20,8	NA	1,07	1,07	1,25	NA	NA	NA	NA	0,81	4,29	5,29	32,64	81,09	4,85	NA	NA	0	NA	109,11	3,75	19,29	NA	1,14	1,14	1,26	NA
1446	1,41	1,41	NA	293,78	293,78	293,78	NA	NA	NA	NA	0	0	1	1,41	0,34	413,04	NA	NA	0	NA	0	3,1	3,14	1,28	96,25	96,25	96,25	150,68	NA	1,54	NA	0,01	0,01	1,01	3,1	1,04	298,63	NA	NA	0	0	0	0,45	0,47	0,18	17,28	17,28	17,28	144,82
1447	19,58	86,83	5,87	0,11	0,67	1,04	109,16	1,18	82,46	31,44	0,77	3,43	4,43	39,6	77,45	29,09	1,13	NA	0	6	45,06	23,48	88,26	5,53	0,03	0,7	1,13	86,01	0,55	61,28	26,88	0,73	2,76	3,76	54,77	73,4	35,79	1,44	18068,38	0	7,37	55,24	21,29	86,73	5,48	0,08	0,71	1,15	93,64
1448	11,22	14,78	1,62	3,56	3,72	4,15	22,57	2,06	12,54	5,47	0,24	0,32	1,32	54,26	24,07	46,61	NA	NA	0	6,23	60,62	0,19	0,51	0,03	0,86	1,22	1,59	53,76	12,07	33,3	12,5	0,63	1,69	2,69	51,37	62,79	0,3	NA	11049	0	7,54	73,41	-0,45	-1,22	-0,06	0,61	1,22	1,56	45,08
1449	37,9	60,36	28,12	1,75	2,69	2,69	226,27	92,64	99,07	0	0,37	0,59	1,59	67,94	37,21	101,85	NA	NA	0	22,28	38,88	29,06	32,8	16,2	7,35	8,95	8,97	203,45	35,87	22,37	0,39	0,11	0,13	1,13	66,75	11,4	254,91	NA	NA	0	21,01	50,87	13,23	14,89	15,18	7,15	8,21	8,24	417,67
1450	-30,26	204,12	-10,17	0,82	0,82	0,88	73,27	-0,69	137,44	8,42	1,15	-7,75	-6,75	-30,26	114,83	-26,36	NA	NA	0	0	0	26,14	196,08	0,98	0,34	0,94	1,57	13,74	5,1	8,62	5,57	0,64	4,77	7,5	26,14	86,67	41,1	NA	NA	0	0	0	-86,01	304,46	-7,61	0,02	0,02	0,81	32,22
1451	-0,77	-0,77	NA	NA	NA	NA	NA	NA	NA	NA	NA	NA	1	-0,77	0	NA	NA	NA	0	NA	0	31,1	33,46	50,13	14,14	14,15	14,15	588,44	0,26	41,02	NA	0,07	0,08	1,08	31,1	7,07	439,94	NA	NA	0	0	0	-0,57	-0,57	NA	NA	NA	NA	NA
1452	9,67	-14,08	0,14	0,36	0,36	0,36	5,28	NA	8,81	NA	1,69	-2,46	-1,46	9,67	168,67	15,43	-1,76	NA	0	0	0	26,78	155,64	1,17	0,37	0,76	0,76	15,96	5,12	13,03	NA	0,83	4,81	5,81	26,78	82,8	35,1	5,45	NA	0	0	0	-0,68	-5,57	-0,07	0,05	1,13	1,13	37,47
1453	20,09	77,29	3,96	0,35	1,06	1,35	71,84	36,82	52,36	15,49	0,74	2,85	3,85	47,76	74,01	28,57	109,24	42931	0	5,46	40,91	19,37	40,79	3,96	0,55	1,52	1,91	74,56	37,07	38,34	15,23	0,53	1,11	2,11	51,08	52,52	37,17	449,34	39327,5	0	6,48	47,31	10,31	16,92	2,68	1,03	1,99	2,63	94,71
1454	12,01	50,43	3,68	0,24	0,68	1,16	111,64	35,36	80,88	39,44	0,76	3,2	4,2	47,45	76,18	17,33	1,58	15220,67	0	10,87	73,24	5,77	18,25	1,83	0,38	0,88	1,31	115,6	37,13	73,91	32,12	0,68	2,16	3,16	45,52	68,35	10,07	2,07	NA	0	12,59	82,39	7,59	19,53	2,36	0,61	1,11	1,57	113,23
1455	-39,52	79,03	-65,82	0,07	0,23	0,24	606,2	136,7	895,32	12	1,5	-3	-2	-33,88	150,01	-19,83	-0,95	NA	0	9,39	-25,33	1,92	19,63	1,21	0,15	0,28	0,44	230,17	22,06	171,46	27,36	0,9	9,23	10,23	38,84	90,22	16,75	0,42	4631	0	23,28	74,81	5,65	40,54	2,76	0,03	0,25	0,56	177,68
1456	6,88	36,19	1,71	0,02	0,84	1,04	90,36	49,88	35,1	12,3	0,81	4,24	5,26	30,48	80,99	12,28	15,1	19285,18	29,27	5,86	60,04	7,28	34,17	1,72	0,04	0,71	0,92	86,09	43,24	34,13	13,5	0,79	3,69	4,69	32,86	78,69	9,86	21,46	18565,9	35,38	6,03	64,32	6,49	32,8	1,61	0,03	0,76	0,96	90,31
1457	15,79	16,58	7,58	19	21,07	21,07	174,73	NA	8,2	NA	0,05	0,05	1,05	15,79	4,75	332,78	NA	NA	0	0	0	1,35	2,69	0,52	1,8	2,01	2,01	141,3	NA	69,35	NA	0,5	0,99	1,99	1,35	49,76	2,72	NA	NA	0	0	0	-1,54	-2,24	-0,39	2,6	3,22	3,22	92,11
1458	51,34	59,32	29,01	8,3	12,42	12,42	205,67	63,79	15,47	NA	0,09	0,1	1,16	105,84	13,46	662	17,59	NA	0	30,79	44,07	40,42	49,84	19,81	4,07	6,46	6,46	178,93	65,01	27,16	0	0,19	0,23	1,23	125,47	18,91	241,89	NA	NA	0	41,7	59,44	21,43	35,08	11,95	1,53	2,66	2,66	203,04
1459	-44,44	177,86	-170,97	0,03	0,03	0,19	1400,36	5,06	1730,46	282,83	1,25	-5	-4	-41	124,99	-20,76	-0,57	-73059	0	13,22	-5,48	11,78	180,27	144,66	0,01	0,95	1	4483,85	3798,37	4028,17	202,04	0,91	13,95	15,31	12,83	93,47	21,06	0,73	-33720	0	12,9	-17,27	1,32	18,7	4,25	0,59	0,78	0,83	1175,8
1460	4,41	135,03	1,4	0,21	0,6	1	115,31	37,06	101,35	41,33	0,97	29,62	30,63	65,86	96,73	8,87	0,96	33123,3	0	19,47	88,34	10,95	102,18	3,8	0,25	0,67	1,08	126,53	44,46	106,8	44,19	0,89	8,33	9,33	64,81	89,28	16,63	1,84	33799,7	0	18,67	78,19	9,46	120,64	3,79	0,22	0,72	1,05	145,79
1461	-10,37	-50,64	-3,83	0,03	0,75	1,23	134,4	75,53	104,11	50,49	0,8	3,88	4,88	5,91	79,52	-5,26	6,61	NA	0	6,01	144,99	9,14	36,73	3,27	0,19	0,94	1,35	130,81	71,4	95,15	39,12	0,75	3,02	4,02	21,92	75,12	15,4	NA	27361,5	0	4,58	46,09	-13,61	-266,13	-3,11	0,19	0,71	1,06	83,15
1462	9,08	133,53	4,35	0,34	0,81	1,03	174,32	74,68	160,01	36,99	0,93	13,66	14,71	16,33	93,2	13,67	1,89	NA	0	3,48	36,59	8,08	59,28	5,07	0,48	0,77	0,93	228,97	55,73	194,39	32,43	0,86	6,32	7,34	12,43	86,37	12,82	0,75	15346	0	2,73	22,92	13,93	50,07	7,37	0,76	1,08	1,2	192,6
1463	-0,07	-0,07	NA	NA	NA	NA	NA	NA	NA	NA	NA	NA	1	-0,07	0	NA	NA	NA	0	NA	NA	0	0	NA	NA	NA	NA	NA	NA	NA	NA	NA	NA	1	0	0	NA	NA	NA	0	NA	NA	0	0	NA	NA	NA	NA	NA
1464	-8,34	-8,34	NA	NA	NA	NA	NA	NA	NA	NA	0	0	1	-8,34	0	NA	NA	NA	0	NA	0	0	0	NA	NA	NA	NA	NA	NA	NA	NA	NA	NA	1	0	0	NA	NA	NA	0	NA	NA	0	0	NA	NA	NA	NA	NA
1465	-3,22	-11,96	-2,27	0,02	0,13	1,38	255,71	13,31	126,56	160,02	0,73	2,71	3,71	11,96	73,05	2,77	1,62	7249,38	0	10,67	81,73	-0,94	-3,2	-1,06	0,2	0,35	1,35	412,03	28,17	186,66	188,38	0,71	2,4	3,4	8,06	70,61	2,52	1,43	8071,57	24,57	10,16	76,77	2,77	9,21	3,62	0,05	0,22	1,02	474,49
1466	-1,71	-4,9	-0,91	0,65	1,67	1,87	193,18	64,22	63,41	13,1	0,37	1,06	2,87	16,02	65,1	13,85	0,87	NA	0	9,41	75,93	1,6	4,48	0,82	0,9	1,72	1,89	186,04	47,7	58,65	10,23	0,35	0,97	2,8	20,79	64,26	22,47	0,85	18802	0	9,78	71,06	-0,57	-1,94	-0,36	0,67	1,4	1,53	226,87
1467	-7,16	-7,16	NA	NA	NA	NA	NA	NA	NA	NA	NA	NA	1	-7,16	0	NA	NA	NA	0	NA	0	-0,44	-0,45	NA	0,17	39,71	39,71	NA	NA	NA	NA	0,03	0,03	1,03	-0,44	2,52	-17,5	NA	NA	0	NA	0	-6,18	275,22	-10,64	0	0,47	0,7	626,73
1468	-3,1	-14,41	-0,69	0,43	0,86	0,87	80,63	25,53	61,38	1,01	0,78	3,65	4,65	18,8	78,5	18,19	0,68	NA	0	4,85	61,97	7,63	47,92	2,64	0,29	0,76	1,1	126,09	48,28	102,93	35,27	0,84	5,28	6,28	30,29	84,07	21,07	1,93	19175	0	7,83	52	-5,55	-40,16	-1,65	0,23	0,58	1,16	108,38
1469	11,48	18,55	5,52	1,01	2,42	2,82	175,04	1,99	57,03	23,34	0,38	0,62	1,62	20,32	38,12	36,1	10,94	NA	0,35	4,25	34,52	5,59	9,01	3,18	1,15	2,41	2,72	207,85	4,19	68,44	23,24	0,38	0,61	1,61	13,05	38	19,81	17,88	24708,6	2,02	4,25	44,88	7,97	12,07	4,91	1,32	2,64	2,96	224,16
1470	6,58	59,81	2,41	0,16	0,83	0,83	133,2	74,58	111,24	0	0,89	8,09	9,09	19,39	89	18,48	0,52	17079,33	4,45	4,69	39,01	6,25	51,91	5,26	0,2	0,67	0,87	307,02	123,77	262,38	52,87	0,88	7,3	8,3	13,52	87,96	11,4	0,52	11620,5	1,22	6,11	46,37	-1,69	-91,45	-0,78	0,56	0,89	0,92	167,6
1471	-8,63	-33,71	-3,1	0,35	0,67	0,92	130,79	11,71	75,43	19,61	0,71	2,79	3,91	25,8	74,39	28,73	0,6	NA	0	12,37	59,47	7,7	21,66	2,31	0,2	0,46	0,83	109,18	4,34	64,8	24,21	0,62	1,74	2,81	48,04	64,45	25,25	0,77	15778,89	0	12,1	66,21	5	12,01	1,37	0,34	0,61	0,93	99,39
1472	46,81	100	6,34	-2,27	1,2	1,94	49,34	86,91	17,15	18,65	0,53	1,14	2,14	103,95	53,19	88,01	NA	NA	16,08	7,74	62,09	-0,15	-0,96	-0,19	0,3	1,17	1,17	441,02	313,7	358,96	NA	0,84	5,22	6,22	6,28	83,93	1,68	5,21	6416,5	0	7,78	74,01	2,96	12,89	2,3	0,74	1,2	1,2	282,37
1473	1,43	28,77	0,44	0,37	0,59	1,05	112,88	23,45	105,96	49,21	0,95	19,1	20,1	26,82	95,02	1,51	NA	6425,33	0	7,87	92,28	0,33	10,5	0,08	0,23	0,56	1,03	93,85	29,58	89,47	42,6	0,97	31,18	32,18	25,43	96,89	0,34	NA	NA	0	6,45	95,37	1,07	28,41	0,26	0,45	0,67	1,04	89,37
1474	3,8	39,62	1,46	0,15	0,89	1,06	139,91	61,51	83,18	15,04	0,9	9,41	10,41	25,8	90,4	23,28	1,12	3963,33	0	8,45	62,2	28,43	78,45	12,59	0,28	1,01	1,7	161,6	58,07	79,71	55,72	0,64	1,76	2,76	49,87	63,76	66,58	3,48	6535,5	0	9,49	33,9	19,5	43,87	3,35	0,93	1,39	1,83	62,47
1475	8,37	10	3,11	0,76	0,82	5,68	135,37	1,21	20,27	99,93	0,16	0,19	1,19	48,63	16,26	111,5	6,32	NA	0	14,97	69,41	10,15	29,43	3,73	0,11	0,13	1,36	133,95	1,94	84,61	105,46	0,66	1,9	2,9	46,87	65,51	28,22	2,91	NA	0	13,47	66,31	6,15	15,59	2,44	0,22	0,25	1,43	144,51
1476	1,58	7,13	0,88	0,09	0,73	1,27	203,98	100,92	157,19	86,81	0,78	3,53	4,53	1,58	77,92	2,02	NA	NA	0	0	0	1,87	14,94	1,24	0,33	0,92	1,14	241,51	122,95	208,31	44,8	0,87	6,97	7,97	1,87	87,45	2,14	NA	NA	0	0	0	2,2	6,96	0,63	0,28	0,92	1,44	104,11
1477	0,12	0,22	0,06	0,74	0,9	2,16	201,08	14,23	88,6	113,49	0,46	0,86	1,86	16,42	46,34	2,13	15,24	NA	0	9,01	85,62	0,69	1,41	0,33	0,41	0,61	1,92	174,89	16,77	85,21	113,12	0,51	1,04	2,04	15,35	51,02	3,03	10,05	27079,08	0	7,03	60,14	0,2	0,42	0,09	0,37	0,55	1,91	156,25
1478	-7,79	-9,5	-27,6	0,02	0,98	0,98	1289,59	212,21	221,65	0	0,18	0,22	1,22	-7,47	18	10,62	1	54797	0	1,12	8,41	-14,71	-16,2	-69,87	0,03	0,92	0,92	1733,62	135,67	151,05	NA	0,09	0,1	1,1	-14,29	9,2	-74,28	1	-32936	0	2,01	-14,63	8,67	9,81	49,69	0	0,59	0,59	2085,46
1479	-151,52	312,63	-54,68	0,02	0,43	0,43	131,36	78,75	190,64	NA	1,48	-3,06	-2,06	86,81	148,47	-93,31	-1,3	6413,5	0	86,01	228,62	77,98	692,17	10,49	0,06	0,79	0,79	49,12	30,25	41,2	NA	0,89	7,88	8,88	405,7	88,73	108,13	0,47	19478,75	0	44,1	74,82	-107,09	124,71	-9,07	0,03	0,41	0,41	30,84
1480	1,44	1,73	1,71	4,15	5,91	5,92	431,95	125,06	71,35	0,76	0,17	0,2	1,2	37,86	16,7	8,64	NA	NA	0	43,22	89,93	26,76	29,94	31,07	8,59	9,36	9,38	423,75	34,5	44,35	0,62	0,11	0,12	1,12	59,28	10,61	252,24	NA	NA	0	37,75	48,4	18,75	19,75	NA	19,31	19,48	19,51	511,23
1481	10,24	10,49	14,29	34,22	41,48	41,48	141,01	87,89	12,12	0	0,02	0,02	1,02	10,24	2,41	424,64	NA	NA	0	0	0	0,18	3,36	0,05	0,08	0,93	1,06	112,4	89,45	105,01	13,05	0,95	17,96	18,96	0,18	94,73	0,19	NA	NA	0	0	0	0,1	0,58	0,07	0,33	0,89	1,03	268,14
1482	-3,1	-9,38	-1,88	0,02	0,36	0,52	220,64	49,18	111,61	24,66	0,67	2,02	3,02	13,04	66,9	3,4	0,51	19623,5	15,31	9,79	81,63	-3,86	-10,88	-2,37	0,11	0,45	0,6	224,17	45,95	106,58	19,36	0,64	1,81	2,81	13,66	64,48	2,95	0,56	19634,83	11,71	10,76	82,54	5,25	15,04	2,51	0	0,24	0,44	174,13
1483	-7,16	-7,16	NA	NA	NA	NA	NA	NA	NA	NA	NA	NA	1	-7,16	0	NA	NA	NA	0	NA	0	-0,44	-0,45	NA	0,17	39,71	39,71	NA	NA	NA	NA	0,03	0,03	1,03	-0,44	2,52	-17,5	NA	NA	0	NA	0	-19,25	129,21	-325,49	0,03	0,17	0,39	6155,54
1484	1,57	1,62	1,65	29,17	30,67	30,67	381,16	17,64	11,74	NA	0,03	0,03	1,03	1,57	3,11	1705,96	NA	NA	0	0	0	2,3	2,52	3,94	10,95	11,46	11,46	623,44	26,51	51,79	0	0,08	0,09	1,09	2,3	8,42	27,36	NA	NA	0	0	0	0,64	0,66	NA	3,35	6,31	6,31	691,2
1485	6,81	22,77	0,99	0,38	0,72	0,87	53,19	12,1	35,03	5,12	0,7	2,34	3,34	14,18	70,1	17,19	0,71	NA	0	1,08	32,32	5,89	20,15	0,78	0,13	0,66	0,79	48,3	17,06	32	4,31	0,71	2,42	3,42	15,92	70,76	16,08	0,63	21842,71	0	1,33	40,94	7,62	56,39	0,86	0,11	0,52	0,63	40,85
1486	-6,12	-9,8	-3,19	0,43	1,87	2,66	189,88	95,44	45,22	52,71	0,38	0,6	1,6	28,89	37,54	-9,08	10,2	NA	11,09	18,26	95,85	-19,21	-34,23	-11,46	0,23	1,26	2,27	217,67	92,3	70,21	92,03	0,44	0,78	1,78	21,7	43,87	-37,55	12,02	NA	9,14	24,4	168,73	-5,88	-11,75	-2,37	0,42	1,06	1,96	146,44
1487	31,6	96,95	13,13	0,08	0,15	1,37	151,28	6,77	100,86	124,81	0,67	2,07	3,07	33,6	67,41	52,59	4,33	NA	0	0,83	4,23	23,27	96,56	15,66	0,19	0,34	1,25	245,68	27,81	183,91	169,04	0,76	3,15	4,15	25	75,9	35,1	4,57	114775	0	1,17	5	14,23	39,79	16,26	0,19	0,36	1,53	416,04
1488	0,61	3,68	0,18	0,03	1,05	1,35	105,42	69,02	64,57	20,66	0,83	5,02	6,03	15,19	83,42	5,39	2,97	7348,67	20,44	4,22	84,14	2,54	20,89	0,48	0,03	0,64	1	69,51	35,86	43,42	21,1	0,88	7,22	8,22	36,28	87,83	6,62	0,92	9815,75	22,19	6,42	74,07	2,74	19,03	0,53	0,03	0,69	1,05	69,79
1489	1,4	4,35	0,28	0,53	0,79	0,98	73,56	12,97	49,39	9,69	0,68	2,11	3,11	1,4	67,89	2,06	4,43	NA	0	0	0	0,95	3,79	0,28	0,1	0,52	1,28	107,82	33,09	79,6	61,69	0,75	2,98	3,98	0,95	74,85	4,92	9,21	NA	0	0	0	11,44	19,5	2,05	0,45	0,76	2,37	65,09
1490	1,71	3,39	0,69	0,18	0,27	2,18	146,43	5,05	58,01	112,5	0,5	0,99	1,99	14,4	49,71	11,46	4,97	NA	0	5,11	63,53	9,04	66,64	3,51	0,16	0,16	1,17	141,96	0,69	112,02	114,43	0,86	6,38	7,38	24,84	86,44	17,28	3,32	20969,33	0	6,15	45,24	1,72	11,61	0,67	0,27	0,32	1,2	142,54
1491	25,63	74,24	8,61	0,4	0,47	1,07	122,21	5,53	78,63	47,43	0,65	1,9	2,9	40,18	65,48	52,57	1,14	NA	0	4,88	31,77	17,79	33,82	5,8	0,15	0,33	1,28	118,95	9,71	54,98	52,82	0,47	0,9	1,9	32,81	47,39	52,05	1,33	19445,33	0	4,9	32,64	17,23	27,45	6,33	0,64	0,85	2	133,67
1492	6,19	30,21	1,19	1,07	1,17	1,24	69,88	5,56	54,9	4,26	0,8	3,88	4,88	81,49	79,51	9,94	NA	NA	0	14,46	84,92	-8,95	-89,18	-2,02	0,93	1,05	1,09	82,61	8,5	73,25	3,08	0,9	8,97	9,97	61,45	89,97	-9,94	NA	21272,5	0	15,93	99,59	4,29	29,64	0,66	1,06	1,11	1,15	56,29
1493	1,42	8,19	0,52	0,02	0,53	1,15	132,78	47,5	102,93	64,78	0,83	4,78	5,78	16,04	82,69	3,98	2,01	22346,37	0	5,33	69,61	1,42	8,74	0,56	0,01	0,42	1,13	143,35	40,99	91,04	81,14	0,84	5,17	6,17	17,11	83,79	3,91	2,16	20137,54	15,26	6,17	77,09	0,95	5,2	0,34	0,01	0,45	1,13	129,68
1494	1,95	5,25	1,08	0,03	0,63	1,22	201,53	59,99	85,22	59,45	0,63	1,69	2,69	17,12	62,83	9,75	1,28	NA	18,97	8,4	62,67	1,69	4,1	0,94	0,04	0,69	1,23	202,81	67	76,77	55,5	0,59	1,42	2,42	18,83	58,75	9,7	1,3	22507,38	19,44	9,52	66,83	-0,1	-0,22	-0,05	0,06	0,56	1,07	199,82
1495	4,47	54,73	1,79	0,02	1,02	1,09	140,76	132,26	132,2	8,75	0,92	11,24	12,24	4,65	91,83	4,87	NA	NA	0	0,07	2,83	0,32	4,99	0,12	0,11	0,92	0,99	138,54	92,06	114,77	9,06	0,94	14,41	15,41	2,88	93,51	2,04	0,97	9445	0,04	0,97	48,47	-1,2	-24,34	-0,64	0,07	0,83	0,99	194,57
1496	-101,66	31,97	-32,23	0,24	0,25	0,25	115,38	1,59	459,98	0	4,03	-1,27	-0,31	-56,04	418,01	-25,22	NA	NA	0	14,46	-78,97	1,43	1,8	2,18	2,03	2,65	4,53	555,33	70,62	113,22	216,29	0,21	0,26	1,26	16,16	20,67	7,33	13,4	1272,63	0	22,41	88,34	4,16	4,88	5,31	1,75	2,7	6,53	465,47
1497	-61,49	-68,51	-11,47	7,72	7,92	12,29	67,89	1,03	5,38	23,86	0,08	0,09	1,11	59,55	10,26	-767,05	NA	NA	0	22,57	174,15	11,92	14,24	2,27	7,83	7,83	14	69,5	0	4,8	30,03	0,07	0,08	1,19	85,6	16,27	170,18	NA	NA	0	14,03	80,25	40,3	41,61	8,67	24,75	24,75	38,82	78,32
1498	-1,05	-6,64	-0,34	0,1	0,61	0,99	118,74	43,56	95,42	36,65	0,84	5,31	6,31	40,23	84,15	0,99	0,88	NA	0	13,47	94,74	-2	-11,11	-0,58	0,07	0,57	0,99	104,84	37,38	81,38	34,7	0,82	4,54	5,54	45,68	81,96	1,97	0,93	16166,36	0	13,7	92,19	-5,96	-43,86	-1,68	0,04	0,55	0,97	102,75
1499	-4,01	-13,41	-0,98	0,37	1,09	1,46	88,93	43,8	60,08	22,03	0,7	2,35	3,35	56,62	70,13	-5,71	NA	NA	0	14,81	97,73	5,04	12,99	1,02	0,41	0,93	1,7	74,12	22,36	42,7	33,32	0,61	1,58	2,58	74,21	61,18	8,24	NA	9111,5	0	14,04	86,54	9,13	15,9	2,15	0,1	1,15	2,45	85,8
1500	10,4	11,4	12,73	1,4	5,22	10,94	445,32	94,95	35,78	207,25	0,09	0,1	1,1	16,32	8,71	153,37	8,27	17251,5	0	7,23	32,72	7,05	7,54	9,5	2,13	8,95	15,62	491,65	92,94	29,12	196,87	0,06	0,07	1,07	11,28	6,44	143,62	15,28	11817,83	0	5,69	35,62	0,49	0,55	0,65	0,79	4,53	8,89	485,94
1501	-297,01	-346,17	NA	NA	NA	NA	NA	NA	NA	NA	0,14	0,17	1,17	-297,01	14,2	-2091,32	NA	NA	0	NA	0	31,49	71,84	17,02	0,71	1,6	1,6	197,24	98	109,26	NA	0,56	1,28	2,28	31,49	56,16	56,08	NA	NA	0	0	0	4,98	30,13	3,26	0,03	0,76	0,76	238,16
1502	56,23	68,57	12,93	5,58	5,58	5,58	83,71	NA	14,83	NA	0,18	0,22	1,22	96,69	18	312,42	NA	NA	0	9,3	36,35	46,32	58,4	16,56	2,61	4,84	4,84	130,51	59,23	26,59	NA	0,21	0,26	1,26	51,31	20,69	223,87	NA	NA	0	1,78	7,84	25,76	41,62	8,07	2,32	2,62	2,62	114,09
1503	5,45	18,29	1,65	0,31	0,77	1,26	110,52	33,59	72,28	36,02	0,7	2,36	3,36	22,14	70,21	17,68	2,56	NA	0	5,07	50,54	-4,32	-19,21	-1,44	0,37	0,94	1,2	121,94	52,27	92,53	25,1	0,77	3,44	4,44	1,56	77,49	2,15	3,96	14670	0	1,97	54,61	13,3	35,07	5,06	0,62	1,2	1,58	138,38
1504	2,58	2,64	1,09	NA	NA	NA	153,55	0	0	0	0,02	0,02	1,02	2,58	2,26	1022,89	2,43	NA	0	0	0	-8,11	-8,26	-5,75	38,75	43,23	43,23	258,82	NA	4,59	NA	0,02	0,02	1,02	-8,11	1,8	791,76	4,4	NA	0	0	0	9,94	10,19	4,29	41,57	41,57	41,57	156,92
1505	-49	-66,64	-19,78	0,41	0,41	1,51	146,98	0	38,35	42,61	0,26	0,36	1,36	3,79	26,48	-154,97	1,22	NA	0	21,32	309,81	7,68	7,98	2,71	9,42	9,42	9,42	128,72	0	4,54	0	0,04	0,04	1,04	47,39	3,7	379,67	1,45	NA	0	14	56,25	-38,49	-38,49	NA	NA	NA	NA	NA
1506	21,25	81,11	7,83	0,17	0,36	2,2	134,19	8,87	47,16	88,13	0,74	2,82	3,82	27,6	73,81	38,29	3,06	34652	0	2,34	15,28	11,51	34,13	5,01	0,47	0,65	1,76	158,68	14,17	79,55	89,99	0,66	1,96	2,96	17,56	66,27	24,89	4,94	28485,5	0	2,63	20,86	12,23	26,3	4,9	0,49	0,65	1,76	145,87
1507	-35,44	-41,6	-120,71	2,44	2,73	6,7	892,35	54,13	181,63	730,3	0,15	0,17	1,17	-35,44	14,81	-239,25	NA	NA	0	0	0	32,12	36,17	12,49	3,23	3,23	8,83	141,96	NA	15,67	89,06	0,11	0,13	1,13	32,12	11,19	287,09	NA	NA	0	0	0	45,31	53,55	17,95	3,27	3,38	6,46	144,25
1508	34,38	98,65	8,28	0,71	1,17	1,42	87,63	25,76	56,35	14,41	0,65	1,87	2,87	34,38	65,15	56,49	4,95	NA	0	0	0	37,48	44,31	7,07	3,52	6,04	6,04	68,87	25,69	10,21	NA	0,15	0,18	1,18	37,48	15,43	270,5	13,33	NA	0	0	0	-13,02	-57,39	-6	0,07	1,15	1,27	167,84
1509	0,6	88,49	1,29	0,1	0,54	0,71	784,96	108,83	250,15	44,25	0,99	147,28	148,31	3,99	99,33	2,85	0,88	NA	63,59	7,32	37,25	1,11	60,06	0,77	0,05	0,42	0,6	254,45	31,72	85,67	15,75	0,98	53,16	54,16	11,87	98,15	6,01	0,82	30460,25	61,4	7,5	55,48	2,39	67,09	1,88	0,02	0,31	0,44	285,69
1510	7,12	8,19	NA	7,64	7,64	7,64	NA	NA	NA	NA	0,13	0,15	1,15	7,12	13,08	54,41	NA	NA	0	NA	0	-3,14	-3,14	NA	NA	NA	NA	NA	NA	NA	NA	NA	NA	1	-3,14	0	NA	NA	NA	0	NA	0	-32,92	-32,92	NA	NA	NA	NA	NA
1511	0,92	6,14	0,36	0,29	0,41	0,41	143,17	9,61	52,17	0	0,85	5,68	6,68	58,43	85,02	20,96	0,56	NA	16,95	22,62	67,86	2,39	10,97	1,03	0,34	0,4	0,4	156,83	4,74	35,73	NA	0,78	3,58	4,58	36,45	78,17	31,15	0,58	13059	28,61	14,63	49,83	-13,68	-72,64	-3,33	0,07	0,19	0,19	88,46
1512	-3,23	225,35	-7,25	0,12	0,14	0,99	815,92	21,7	818,46	699,44	1,01	-70,67	-69,67	-2,2	101,44	-3,19	NA	144474	0	2,33	13,19	5,01	166,18	9,73	0,2	0,25	1,03	709,14	32,21	675,55	534,11	0,97	32,06	33,19	5,24	96,99	5,18	8	NA	0	0,46	17,69	1,11	27	4,33	0,23	0,49	1,04	1423,43
1513	-0,04	-0,12	-0,02	-0,4	-0,18	1,43	176,14	10,46	46,74	76,3	0,63	1,71	2,71	20,7	63,16	22,34	1,19	NA	0	10,04	55,88	-17,3	-66,56	-8,52	-0,19	-0,01	0,96	179,79	14,86	81,86	80,44	0,74	2,85	3,85	7,04	74	-0,93	0,97	NA	0	11,99	89,03	15,43	37,24	8,26	0,2	0,57	1,71	194,93
1514	-204,45	-442,69	-256,26	1,52	1,64	1,64	456,24	30,09	242,84	0	0,54	1,17	2,17	-204,45	53,82	-379,89	NA	NA	0	0	0	-8,08	-11,21	-1,52	2,03	3,17	3,17	68,79	21,74	18,93	0	0,28	0,39	1,39	-8,08	27,9	-28,98	NA	NA	0	0	0	-303,4	132,77	-116,5	0,03	0,27	0,27	139,76
1515	5,13	54,78	2,17	0,12	1,12	3,07	153,88	47,41	47,42	93,71	0,91	9,67	10,67	29,93	90,63	7,41	18,55	21120,25	0	10,48	69,6	-7,23	-129,43	-2,44	0,18	2,65	7,78	123,16	37,13	15,03	78,17	0,94	16,9	17,9	25,24	94,41	-5,37	30,52	16953,5	0	10,95	83,03	-1,81	-51,07	-0,63	0,18	1,96	5,37	126,08
1516	-0,59	-0,77	NA	NA	NA	NA	NA	NA	NA	NA	0,23	0,3	1,3	-0,59	23,05	-2,57	NA	NA	0	NA	NA	-51,66	-104,08	-50,15	4,99	4,99	4,99	354,29	0	69,97	NA	0,5	1,01	2,01	49,73	50,37	-102,57	NA	NA	0	98,42	160,54	21,94	73,43	5,07	0,5	1,7	1,7	84,06
1517	0,34	1,36	0,11	0,69	0,98	1,34	116,08	25,15	85,81	31,18	0,75	3	4	24,88	74,99	0,45	NA	NA	0	7,82	77,88	-3,8	771,28	-2,64	0,24	0,77	0,98	254	133,65	72,28	54,44	1	-204,1	-203,1	10,6	100,49	-3,78	NA	5726	71,59	10,02	95,98	0,01	-1,08	0,01	0,01	0,83	0,98	648,81
1518	2,32	5,95	9,34	0,9	1,45	1,45	1467,65	65,64	118,88	NA	0,61	1,57	2,57	2,8	61,06	33,64	1,04	NA	0	1,96	2,09	2,07	6,24	10,41	6,31	7,2	7,2	1839,59	99,1	110,62	NA	0,67	2,02	3,02	2,39	66,89	24,9	1,67	240925	0	1,63	1,77	-2,24	-4,45	-25,62	26,73	105,28	105,28	4167,67
1519	-15,61	18,88	-23,05	0	0,01	0,58	537,52	7,13	863,02	501,09	1,83	-2,21	-1,21	4,34	182,68	-5,81	-12,15	4162	0	29,47	190,6	0,31	-0,39	0,55	0	0,01	0,54	652,01	4,21	1139,92	616,89	1,79	-2,27	-1,27	21,36	178,63	1,48	-18,9	867,5	0	37,6	772,56	28,53	78,59	55,41	0,02	0,03	1,64	706,9
1520	10,42	47,36	7,3	0,4	1,19	1,19	255,01	154,68	196,73	0	0,78	3,55	4,55	10,53	78	13,87	3,03	NA	0	0,08	0,81	11,27	40,74	5,66	0,34	1,31	1,31	183,38	126,77	130,83	NA	0,72	2,62	3,62	11,35	72,34	16	5,41	NA	0	0,04	0,58	0,67	1,55	0,28	0,3	1,42	1,42	149,27
1521	4,12	6,33	2,16	0,56	2,46	3,12	190,97	97,77	54,78	36,71	0,34	0,53	1,54	17,39	34,92	40	7,96	NA	0	6,96	43,48	-81,79	-87,11	-31,12	3,26	5,64	18,92	138,89	3,13	7,03	94,67	0,06	0,06	1,07	-41,46	6,12	-779,65	NA	817,5	0	15,35	1430,58	27,31	55,56	9,12	0,57	0,96	2,02	121,49
1522	-1,68	-1,68	-4,15	332,13	416,5	416,5	899,41	180,2	2,14	NA	0	0	1	-1,68	0,24	-700	NA	NA	0	0	0	6,54	6,64	54	30,21	64,58	64,58	3013,75	1582,19	46,03	NA	0,02	0,02	1,02	6,54	1,55	422,32	NA	NA	0	0	0	4,87	4,95	67,33	28,1	59,99	59,99	5033,24
1523	-87,05	-92,83	NA	16,08	16,08	16,08	NA	NA	NA	NA	0,06	0,07	1,07	-13,06	6,22	-1399,42	NA	NA	0	NA	-568,33	57,71	82,6	58,07	0,05	8,37	8,37	367,27	360	43,3	NA	0,3	0,43	1,43	86,36	30,13	191,52	NA	20919	0	28,83	29,21	0	NA	NA	0,16	15,49	15,49	752,58
1524	18,14	-26,69	6,36	0,05	0,45	0,54	127,54	83,2	211,15	18,9	1,68	-2,47	-1,47	18,14	167,98	16,9	-7,85	NA	0	0	0	46,52	-94,92	11,37	1,62	3,68	3,68	89,22	48,71	23,61	NA	1,45	-2,96	-2,04	46,52	149,01	38,38	NA	NA	0	0	0	19,3	-91,78	5,65	1,06	2,28	2,28	106,58
1525	13,42	85,97	11,74	1,4	1,88	1,88	318,23	57,76	119,67	NA	0,51	3,28	6,4	13,42	84,39	36,91	0,61	NA	0	0	0	23,31	88,25	12,47	2,41	3,57	3,57	195,23	41,19	35,48	NA	0,33	1,23	3,79	23,31	73,59	91,2	0,88	NA	0	0	0	11,74	49,59	9,63	1,02	1,8	1,8	298,64
1526	11,81	15,44	9,92	0,91	4,26	4,26	305,59	237,06	70,78	0	0,23	0,31	1,31	64,49	23,49	50,29	NA	NA	0	44,22	75,6	8,88	12,84	14,1	1,1	3,25	3,25	579,47	377,84	175,65	NA	0,31	0,45	1,45	50,47	30,81	28,83	NA	23296	0	66,02	78,62	13,85	16,3	13,08	3,31	6,67	6,67	343,63
1527	0,38	2,05	0,19	0,02	0,14	0,63	182,82	-0,17	145,37	73,18	0,81	4,34	5,36	6,62	81,35	17,16	0,39	NA	0	3,13	28,08	0,44	2,27	0,25	0,01	0,1	0,66	203,31	NA	160,18	90,52	0,8	4,1	5,12	7,16	80,47	4,07	0,42	NA	0	3,74	62,46	0,34	1,56	0,19	0	0,08	0,68	202
1528	0,14	0,35	0,04	0,08	0,33	1,34	108,2	13,16	28,26	53,02	0,6	1,48	2,48	34,37	59,67	5,57	1,17	NA	22,18	10,18	80,52	8,05	16,1	2,91	0,04	0,32	1,51	131,7	14,65	30,36	63,67	0,5	0,99	2	36,21	49,97	25,21	1,43	23076,63	17,04	10,16	64,02	2,61	4,93	1,28	0,01	0,53	1,57	178,76
1529	1,62	15,65	1,37	0,51	0,82	2,87	308,17	7,44	23,97	49,92	0,9	8,64	9,64	4,42	89,63	7,8	1,2	NA	18,41	2,37	24,63	4,71	32,15	3,26	0,29	0,6	3,81	252,55	5,68	18,58	60,49	0,85	5,83	6,83	7,81	85,36	12,46	1,31	51375,83	15,45	2,15	16,84	1,5	8,92	1,08	0,07	0,47	3,32	261,88
1530	-20	66,43	-8,41	0,06	0,97	0,97	152,94	121,11	133,18	NA	1,3	-4,32	-3,32	55,72	130,11	-2,8	0,23	6133,17	0	31,82	135,08	-32,75	63,8	-12,14	0,12	0,87	0,87	135,36	106,67	143,9	NA	1,51	-2,95	-1,95	4,04	151,33	-19,99	-2,11	1628,14	0	13,64	343,47	40,76	-262,96	14,47	0,11	1,41	1,41	129,19
1531	2,7	4,86	2,11	1,64	1,72	2,94	285,28	6,19	78,68	97,29	0,44	0,8	1,8	34,62	44,5	14,98	4,5	NA	0	25,02	123,45	7,69	16,76	7,42	1,4	1,47	2,93	352,16	5,99	83,2	123,14	0,54	1,18	2,18	30,94	54,11	17,72	6,99	NA	0	22,43	93,06	1,84	3,92	1,63	1,02	1,23	3,05	322,36
1532	-4	4,95	-1,46	0,39	0,41	0,41	132,39	4,26	196,2	0	1,81	-2,24	-1,24	16,82	180,86	18,97	-1,3	19335	0	7,57	34,76	8,44	-14,09	3,33	0,63	0,65	0,65	143,86	5,41	215,15	NA	1,6	-2,67	-1,67	22,34	159,88	25,52	NA	NA	0	5,48	27,37	28,27	-230,87	16,02	0,88	0,88	0,88	206,35
1533	16,17	16,81	2,64	26,36	26,36	26,36	37,08	NA	2,23	NA	0,04	0,04	1,04	16,17	3,79	426,16	NA	NA	0	0	0	4,39	9,13	2,94	1,92	1,92	1,92	244,88	NA	125,49	NA	0,52	1,08	2,08	4,39	51,96	8,44	NA	NA	0	0	0	18,82	20,51	4,78	12,14	12,14	12,14	92,34
[truncated: 2,871 more rows]
[truncated: 14 more columns]
