# Supplementary material for: Bankruptcy prediction using ensemble of autoencoders optimized by genetic algorithm
Source: PeerJ Comput Sci. 2023 Jun 8;9:e1257. doi: 10.7717/peerj-cs.1257 (PMC10280414; doi:10.7717/peerj-cs.1257)
Supplement: Supplemental Information 1 [file peerj-cs-09-1257-s001.zip › nonbankrupt_retail_15_year_12_13_14.csv]

	V1	V2	V3	V4	V5	V6	V7	V8	V9	V10	V11	V12	V13	V14	V15	V16	V17	V18	V19	V20	V21	V22	V23	V24	V25	V26	V27	V28	V29	V30	V31	V32	V33	V34	V35	V36	V37	V38	V39	V40	V41	V42	V43	V44	V45	V46	V47	V48	V49
1	12,9	40,74	2,4	0,14	0,86	8,35	67,98	5,74	8,03	60,99	0,68	2,16	3,16	12,9	68,33	18,88	NA	NA	0	0	0	7,88	17,48	1,21	0,24	0,85	5,85	55,7	5,69	9,42	47,77	0,55	1,22	2,22	7,88	54,93	14,34	NA	NA	0	0	0	8,18	21,7	1,98	0,05	4,2	26,42	88,01
2	0,9	2,91	0,91	0,01	1,45	1,45	194,86	0	251,13	0	0,69	2,24	3,24	0,9	69,09	1,3	NA	NA	0	0	0	-0,03	-0,14	NA	0,01	1,27	1,27	364	NA	284,17	NA	0,79	3,75	4,75	-0,03	78,94	-0,04	NA	NA	0	0	0	22,19	66,88	NA	0,01	1,5	1,5	364
3	0	0	NA	NA	NA	NA	NA	NA	NA	NA	0	0	1	0	0	NA	NA	NA	0	NA	NA	0	0	NA	NA	NA	NA	NA	NA	NA	NA	NA	NA	1	0	0	NA	NA	NA	0	NA	NA	41,76	41,76	NA	NA	NA	NA	858,62
4	0	NA	0	0,23	0,4	0,99	134,28	22,43	132,44	80,47	1	NA	NA	21,29	100	0	0	27799,86	0	7,83	48,21	0	NA	0	0,16	0,33	1	116,81	18,88	115,49	78,66	1	NA	NA	24,85	100	0	NA	23460,71	0	7,98	58,98	0	NA	0	0,15	0,35	0,94	112,08
5	22,53	25,74	23,4	1,44	8,02	8,02	379,01	306,23	46,55	0	0,12	0,14	1,14	46,54	12,45	180,95	NA	NA	0	24,92	46,28	-5,75	-6,6	NA	0,15	7,83	7,83	NA	NA	NA	NA	0,13	0,15	1,15	-5,75	12,78	-45,04	NA	NA	0	NA	0	8,03	9,35	30,43	0,61	7,1	7,1	1379,32
6	0,01	0,33	0	0,26	0,66	1,05	139,38	52,5	131,31	51,82	0,96	25,75	26,75	32,27	96,26	0,01	NA	11673,5	0	12,32	101,53	0,12	5,24	0,05	0,18	0,79	1,03	152,55	90,29	146,81	34,85	0,98	41,87	42,87	9,31	97,67	0,13	NA	7638,33	0	3,85	99,62	3,05	62,94	0,93	0,18	0,82	1,05	111,49
7	23,37	40,34	13,49	1,63	2,34	2,38	210,73	61,73	87,44	3,63	0,42	0,73	1,73	23,37	42,07	55,55	NA	NA	0	0	0	18,76	29,98	11	1,71	2,61	2,67	213,43	70,66	78,96	5,16	0,37	0,6	1,6	18,76	37,41	50,16	NA	NA	0	0	0	8,1	11,09	13,16	3,38	3,62	3,71	591,54
8	30,18	94,33	5,89	0,14	0,99	1,45	71,28	38,68	45,72	21,48	0,68	2,12	3,13	81,17	68,01	48,42	7,51	31406,67	0	9,96	54,5	14,2	90,71	5,79	0	0,46	0,91	148,36	47,31	98,09	46,56	0,84	5,34	6,39	54,4	84,35	20,41	0,68	24807,08	10,92	16,39	62,62	20,77	95,6	9,23	0,07	0,83	1,04	161,71
9	8,21	26,21	1,8	0,28	0,55	1,77	80,06	9,95	23,8	45	0,69	2,19	3,19	67,92	68,66	24,26	2,81	45350	34,62	13,1	70,42	11,42	28,13	2,47	0,5	0,82	2,08	78,66	10,86	26,95	43,13	0,59	1,46	2,46	71,4	59,39	32,47	5,4	49458,5	15,9	12,96	69,65	22,27	36,03	4,63	1,24	1,69	3,42	75,72
10	-20,92	-20,92	NA	NA	NA	NA	NA	NA	NA	NA	0	0	1	0	0	NA	NA	NA	0	NA	NA	0	0	NA	NA	NA	NA	NA	NA	NA	NA	NA	NA	1	0	0	NA	NA	NA	0	NA	NA	27,09	29,33	NA	13,09	13,09	13,09	1048,15
11	58,15	79,51	25,7	2,45	3,8	3,8	161,35	51,92	38,45	0	0,27	0,37	1,37	81,99	26,87	232,49	9,24	NA	0	10,54	23,32	7,24	9,13	NA	0,22	4,97	4,97	358,89	316,9	42,34	NA	0,2	0,25	1,26	38,82	20,12	57	12,34	NA	6,85	23,06	48,62	19,47	27,92	NA	0,54	3,67	3,67	266,28
12	2,21	6,96	1,28	2,12	2,12	2,12	145,45	NA	98,2	NA	0,68	2,16	3,16	32,88	68,3	3,23	NA	NA	0	17,78	87,54	4,53	11,78	2,62	2,43	2,43	2,44	210,19	NA	85,04	1,22	0,64	1,67	2,6	63,73	64,28	7,05	NA	NA	0	34,18	254,02	3,35	10,57	3,2	2,46	2,91	2,93	347,91
13	3,05	64,33	0,76	0,27	0,59	0,99	90,97	21,88	75,95	30,97	0,95	20,07	21,08	30,39	95,26	5,39	0,93	25176,33	8,78	6,81	78,09	16,55	89,96	3,19	0,15	0,51	1,06	70,19	17,67	52,71	31,25	0,82	4,43	5,44	52,31	81,6	23,08	1,36	30248,5	4,35	6,9	58,43	21,21	92,98	4,38	0,25	0,58	1,13	75,22
14	40,94	41,18	8,15	NA	NA	NA	72,66	58,18	0	0	0,01	0,01	1,01	68,75	0,6	7520,19	9,55	14708,4	0	5,54	33,35	50,03	-73,29	7,13	0,27	0,48	0,48	51,91	9,79	85,39	0	1,68	-2,46	-1,46	137	168,27	35,95	-3,68	11461,8	0	12,4	49,15	-4,83	26,21	-2,86	0,05	0,82	0,82	215,04
15	8,1	8,64	3,79	13,3	15,91	15,91	170,98	27,59	10,54	NA	0,06	0,07	1,07	8,1	6,25	129,56	NA	NA	0	0	0	25,46	30,1	24,62	6,01	6,46	6,46	351,98	23,99	53,66	NA	0,15	0,18	1,18	25,46	15,41	165,17	NA	NA	0	0	0	9	9,71	NA	12,94	13,51	13,51	549,83
16	-3	18,18	-28,9	0,05	0,07	0,12	3517,44	30,36	1505,42	78,8	1,16	-7,06	-6,06	0,38	116,5	-2,57	0,6	1247,5	0	32,53	445,89	-3,73	18,02	-30,23	0,05	0,07	0,08	2946,79	28,36	1324,34	19,21	1,21	-5,83	-4,83	-0,94	120,72	-3,09	0,57	470	0	22,59	950,21	-1,25	-5,62	-8,08	0,14	0,35	0,55	2352,54
17	-62,05	-76,99	-159,11	12,25	13,08	13,08	889,71	58,2	70,31	NA	0,19	0,24	1,24	-0,2	19,4	-319,85	NA	65	0,03	158,6	3335,38	28,81	29,49	NA	47,66	47,66	47,66	344,74	NA	6,74	NA	0,02	0,02	1,02	28,06	2,29	1256,38	NA	NA	0,12	-0,02	-0,08	47,66	55,45	NA	1,46	3,61	3,61	162,6
18	15,6	22,17	4,87	0,55	2,71	3,54	113,94	66,76	30,91	25,75	0,3	0,42	1,42	31,58	29,63	55,3	25,66	26886,33	0	4,99	43,17	16,21	22,14	5,42	0,63	3,11	3,95	121,78	74,06	29,89	25,45	0,27	0,37	1,37	31,84	26,77	62,47	36,91	32407,83	0	5,23	41,12	18,15	22,27	6,95	0,75	4,58	5,38	139,3
19	0,68	16,71	0,86	0,48	0,95	1,05	460,65	191,65	412,26	40,51	0,96	23,45	24,45	0,68	95,91	2,12	1,81	NA	0	0	0	0,06	1,49	0,09	0,78	0,91	1,02	531	65,15	499,17	55,5	0,96	23,86	24,86	0,06	95,98	1,69	1,46	NA	0	0	0	1,33	29,29	NA	0,71	0,92	1,01	2876,56
20	-80,71	1545,09	-548,31	0,81	0,95	0,95	1107,4	360	2573,54	NA	1,05	-20,14	-19,14	-80,71	105,22	-76,7	NA	NA	0	0	0	-514,01	90,88	NA	0,15	0,15	0,15	NA	NA	NA	NA	6,66	-1,18	-0,18	-514,01	665,57	-77,23	NA	NA	0	NA	0	34,57	6876	17,82	0,62	0,62	1,22	187,66
21	67,05	80,92	41,18	5,2	5,85	5,85	224,18	24,56	37,81	NA	0,17	0,21	1,21	75,93	17,14	391,26	NA	16546	0	5,45	9,66	28,11	43,39	33,22	0,13	2,14	2,14	430,23	300,54	149,55	0,02	0,35	0,54	1,54	44,54	35,23	89,84	2,62	24209	0	19,42	27,63	30,23	41,71	NA	2,55	3,23	3,23	463,59
22	0	-0,01	0	0,22	0,85	1,31	113,05	46,45	73,64	34,7	1,08	-14,12	-13,12	24,5	107,62	0,04	2,79	12292,67	24,28	7,59	92,92	1,55	132,08	0,58	0,13	0,4	0,77	135,54	28,14	104,53	38,6	0,99	84,41	85,41	21,78	98,83	1,6	0,55	15899,38	13,91	7,53	83,64	2,72	65,88	0,8	0,17	0,55	0,94	106,89
23	57,96	90,12	16,61	0,64	1,66	3,08	104,62	NA	29,91	42,81	0,36	0,55	1,55	109,08	35,69	170,74	7,96	60224,2	4,2	14,65	40,58	7,19	45,02	2,64	0,34	0,71	1,12	133,47	13,79	106,84	44,16	0,84	5,26	6,26	49,73	84,04	11,91	3,39	28732,8	1,78	15,6	74,6	38,33	82,41	13,14	1,01	1,23	1,81	124,74
24	-0,65	-49,69	-0,72	0,1	0,48	0,62	401,94	86,31	214,08	31,8	0,99	74,88	75,88	10,54	98,68	2,43	0,67	23250,5	44,19	12,33	73,42	0,31	17,85	0,27	0,05	0,4	0,54	317,11	67,78	189,81	29,32	0,98	56,9	57,9	10,86	98,27	4,74	0,56	24724	37,2	9,19	60,43	1,29	43,28	1,25	0,03	0,16	0,25	353,74
25	0	0	NA	NA	NA	NA	NA	NA	NA	NA	NA	NA	1	0	0	NA	NA	NA	0	NA	NA	2,11	2,23	14,25	19,28	19,28	19,28	2455,64	NA	126	NA	0,05	0,06	1,06	14,19	5,24	40,28	NA	800	0	81,5	81,5	19,39	23,89	19,46	5,36	5,36	5,36	365,28
26	NA	NA	-3,64	NA	NA	NA	NA	NA	NA	NA	NA	NA	NA	NA	NA	NA	NA	NA	NA	13,64	134,96	-6,99	100	-2,04	0,14	-1	-1	106,46	-129,35	112,65	NA	1,07	-15,31	-14,31	-5,34	106,99	11,1	-0,03	NA	0	0,48	10,45	-42,29	-327,44	NA	0,58	0,56	1,15	195,51
27	0,21	0,51	0,07	0,12	0,41	0,92	116,35	4,28	39,22	26,32	0,6	1,47	2,47	39,4	59,52	5,08	0,92	9932,31	12,85	12,49	88,03	1,32	3,08	0,4	0,12	0,36	0,91	110,08	5,55	35,72	26,68	0,57	1,33	2,34	43,76	57,19	7,68	0,92	10470,67	12,6	12,84	86,72	0,99	2,15	0,28	0,13	0,36	0,94	102,48
28	-7,22	64,42	-7,46	0,02	0,11	0,72	377,24	39,09	412,26	254,8	1,11	-9,92	-8,93	18,08	111,2	-6,5	-0,55	10106,33	0	26,15	103,27	3,73	42,2	4,72	0,01	0,13	0,93	459,64	48,11	412,35	334,41	0,91	10,29	11,3	25,27	91,15	4,1	0,59	7130,83	0	27,19	79,45	1,42	16,88	2,05	0,03	0,11	0,96	524,83
29	-31,58	100	-3,06	0,36	0,37	0,76	35,33	0,3	45,34	17,79	1,32	-4,18	-3,17	486,17	131,58	-23,9	NA	11284,5	0	50,12	103,61	20,28	492,98	3,9	0,63	0,64	1,07	70,02	0,18	64,33	28,12	0,93	22,62	24,31	234,13	95,89	21,79	NA	14763	0	41,13	85,21	18,48	42,5	4,59	1,24	1,25	1,88	90,5
30	-19,42	-5364,33	-5,19	0,04	0,55	0,8	97,55	48,19	94,68	23,86	1	275,29	276,29	17,6	99,64	-15,68	0,03	12480,5	0	9,89	126,72	-19,11	102,13	-4,83	0,03	0,49	0,68	91,93	48,65	106,94	19,91	1,19	-6,34	-5,34	26,82	118,71	-14,14	-0,98	14412	0	11,6	148,55	9,57	-79,96	2,24	0,01	0,46	0,71	85,18
31	-8,81	-19,77	-4,61	0,04	0,32	0,59	191,19	29,2	104,59	28,49	0,55	1,25	2,25	-8,81	55,47	25,06	0,66	4091	0	0	0	0,79	2,76	0,91	0,14	0,63	1,11	417,96	143,28	291,4	140,92	0,71	2,47	3,47	3,23	71,17	9,88	1,32	4592	0	2,8	23,34	0,58	1,8	0,74	0,14	0,42	1,22	468,28
32	5,46	3792,31	3,04	0,42	1,79	4,5	203,62	55,49	31,19	111,86	1	693,84	694,84	20,77	99,86	6,77	8,23	19243,25	4,7	8,54	64,7	-5,98	-1575,04	-5,29	0,08	0,68	1,83	321,65	96,63	159,92	185,79	1	262,23	263,23	12,83	99,62	-4,97	6,3	11605,75	0,08	16,62	130,36	1,42	82,16	0,88	0,06	0,78	2,27	225,62
33	0,64	34,06	0,81	0,02	0,12	0,14	462,39	44,25	431,96	9,19	0,98	52,36	53,36	8,65	98,13	7,47	0,06	NA	0	10,15	51,04	5,73	75,6	6,36	0,06	0,19	0,22	404,06	42,73	319,72	7,97	0,92	12,2	13,2	14,84	92,42	14,2	0,25	20192	7,13	10,12	37,33	1,48	22,7	1,84	0,05	1,41	1,56	453,45
34	-17,59	-17,59	NA	NA	NA	NA	NA	NA	NA	NA	NA	NA	1	-17,59	0	NA	NA	NA	0	NA	0	0,97	1,01	4	22,64	22,64	22,64	1508,05	NA	65,88	NA	0,04	0,05	1,05	0,97	4,42	21,86	NA	NA	0	0	0	0,66	1,8	NA	0,16	1,14	1,14	13168,7
35	2	31,53	4,97	0,13	0,18	0,74	909,05	42,69	839,8	479,32	0,94	14,79	15,79	2	93,67	9,99	0,21	NA	0	0	0	0,74	11,22	2,7	0,14	0,18	0,5	1333,61	57,13	1232,29	392,75	0,93	14,22	15,22	0,74	93,43	4,95	0,12	NA	0	0	0	0,35	5,33	1,04	0,13	0,19	0,58	1092,1
36	3,7	4,31	2,08	4,17	4,25	5,44	205,34	2,09	27,47	33,16	0,14	0,16	1,16	53,95	14,06	87,21	3,37	7897	0	28,27	75,05	0,56	0,65	0,37	2,28	2,32	3,39	240,35	1,16	32,29	35,22	0,14	0,16	1,16	52,72	14,11	91,89	1,61	7231	0	34,45	85,71	-0,26	-0,29	-0,16	4,4	4,51	5,02	226,89
37	25,51	27,27	6,86	7,08	10,97	15,4	98,16	22,68	5,83	26,16	0,06	0,07	1,07	27,64	6,44	433,46	14,04	92410	0	0,57	5,76	22,31	23	4,71	15,5	21,27	39,02	76,9	10,49	1,82	32,75	0,03	0,03	1,03	25,32	2,98	871,8	16,8	65317	0	0,64	8,13	13,99	14,36	3,52	18,5	29,6	47,98	91,53
38	-0,39	-0,6	-0,15	2,35	2,76	2,76	81,12	0,5	50,57	0	0,36	0,57	1,57	21,04	36,19	-1,06	NA	NA	0	8,32	93,29	-2,41	-2,81	-0,85	4,9	6,92	6,92	128,23	37,1	18,32	0	0,14	0,17	1,17	38,64	14,44	-16,67	NA	NA	0	14,46	91,48	-16,64	-94,84	-14,67	0,48	0,57	0,57	320,73
39	50,09	-148,29	29,23	0,02	0,69	0,69	213,01	NA	207,56	NA	1,34	-3,96	-2,96	50,09	133,78	40,9	0,04	NA	0	0	0	49,06	252,57	19,31	0,44	1,28	1,3	143,25	0,66	86,91	2,07	0,81	4,15	5,15	49,32	80,58	70,22	1,93	NA	0	0,1	0,42	8,03	32,32	4,95	0,56	0,98	0,98	224,47
40	-3,84	-57,38	-4,5	0,1	0,97	1,07	193,18	343,23	393,23	39,96	0,93	13,92	14,92	-1,69	93,3	-4,12	NA	-873	0	2,52	-116,95	2,55	57,67	3,43	0,28	0,48	0,79	488,79	89,51	461,8	148,71	0,96	21,59	22,59	14,18	95,57	4,79	0,19	7375,5	0	15,62	66,84	-1,09	-107,09	-2,92	0,24	0,29	0,92	977,57
41	3,42	4,16	68,33	5,39	5,62	5,62	7298,78	288	1281,6	NA	0,18	0,22	1,22	3,42	17,8	19,19	NA	NA	0	0	0	9,33	11,6	64,7	4,85	5,12	5,12	2523,25	129,6	487,44	NA	0,2	0,24	1,24	9,33	19,53	47,78	NA	NA	0	0	0	12,73	13,3	71,33	9,38	23,19	23,19	2039,61
42	4,36	7,44	17,01	0,1	4,19	4,19	1423	1349,27	330,63	0,05	0,41	0,71	1,71	5,6	41,38	10,54	55,06	62544,33	0	4,84	17,88	0,02	0,04	0,26	0,24	3,09	3,09	4242,52	2883,08	1011,74	0,06	0,42	0,73	1,73	1,07	42,12	0,05	3	7808,67	0	12,24	120,19	-0,01	-0,01	-0,12	0,03	0,81	0,81	7948,56
43	-8,91	272,61	-385,01	0,03	0,19	0,19	15777,08	2497,87	16069,39	NA	1,03	-31,61	-30,61	-8,91	103,27	-8,63	-0,04	NA	0	0	0	-5,86	94,4	-24,23	0	0,27	0,27	1506,14	230,22	872,01	NA	1,06	-17,12	-16,12	-2,79	106,2	5,49	0,25	4341,71	0	12,68	27,34	0,87	-17,7	1,2	0,03	0,49	0,49	505,51
44	-0,21	-0,22	NA	23,27	23,27	23,27	NA	NA	NA	NA	0,04	0,04	1,04	-0,21	4,3	-5	NA	NA	0	NA	0	-9,4	-9,87	NA	21,27	21,27	21,27	NA	NA	NA	NA	0,05	0,05	1,05	-9,4	4,7	-200	NA	NA	0	NA	0	-27,55	-36,45	-53,91	3,69	4,09	4,09	712,24
45	5,29	17	6,84	1,29	1,48	1,48	471,86	57,59	106,22	0,31	0,66	2,13	3,21	10,21	68,88	9,32	17,55	6433,5	43,47	6,36	31,74	5,92	15,51	7,64	1,47	1,63	1,63	469,8	44,56	87,03	1,26	0,61	1,59	2,62	12,37	61,81	11,31	40,16	7756,43	42	8,33	36,78	-1,73	-4,62	-3,56	1,38	1,57	1,58	748,74
46	76,07	156,51	32,01	0,67	2,14	2,14	153,6	103,57	70,65	0,25	0,51	1,06	2,06	101,29	51,39	148,02	NA	57101	0	10,61	24,63	36	46,06	12,23	3,64	4,82	4,82	123,69	29,98	25,36	NA	0,22	0,28	1,28	60,84	21,83	164,93	NA	35625	0	8,44	39,33	-43,86	-145,89	NA	0,34	1,01	1,01	136,37
47	30,84	36,42	12,37	2,47	2,94	4,97	146,41	8,55	18,04	37,2	0,13	0,16	1,18	48,86	15,31	246,12	2,3	41663,26	0	7,23	30,82	25,68	27,71	14,52	1,85	6,62	9,74	205,85	71,66	15,03	47,44	0,08	0,09	1,08	38,31	7,33	349,33	3,39	37023,14	0	7,14	26,49	42,52	75,73	6,6	0,1	0,52	2,19	56,47
48	11,24	16,71	8,27	2,03	2,47	2,61	268,37	37,19	85,84	12,83	0,33	0,49	1,49	26,13	32,73	34,4	4,7	32460	0	10,95	51,77	14,89	19,18	10,02	2,78	4,26	4,51	245,08	64,24	43,37	11,25	0,22	0,29	1,29	32,18	22,4	68,25	4,57	33822	0,05	11,64	46,44	15,95	23,73	11,52	1,01	2,93	3,01	263,04
49	0	0	NA	NA	NA	NA	NA	NA	NA	NA	NA	NA	1	0	0	NA	NA	NA	0	NA	NA	2,83	2,86	31,61	117,98	117,98	117,98	4063,49	NA	34,06	NA	0,01	0,01	1,01	2,83	0,85	334,09	NA	NA	0	0	0	39,37	46,82	23,2	6,29	6,29	6,29	214,55
50	8,93	23,11	4,32	0,15	0,52	0,8	176,34	35,61	96,53	27,79	0,6	1,56	2,59	34,11	61,37	28,92	0,78	NA	0	12,2	54,19	20,36	42,03	14,48	0,43	1,13	1,35	258,97	86,72	124,67	27,72	0,5	1,04	2,06	34,24	51,56	52,21	1,47	NA	0	9,88	28,85	12,75	20,92	9,22	0,32	1,36	1,68	263,09
51	-0,78	-1,1	-1,01	0,27	0,68	2,79	470,59	53,7	130,65	279,74	0,29	0,4	1,4	12,51	28,66	16,37	3,38	NA	0	17,14	66,42	4,11	7,86	3,81	0,56	1	1,7	337,13	69,65	157,25	109,88	0,48	0,91	1,91	23,09	47,66	21,68	2,62	NA	0	17,58	57,23	-3,95	-6,92	-7,96	0,79	1,17	1,91	733,99
52	429,85	-271,43	17,47	0,02	0,03	0,26	14,83	0,06	37,52	8,74	2,58	-1,63	-0,63	499,84	258,37	166,37	NA	5967	0	2,84	14,93	34,29	143,06	17,52	1,28	1,29	1,33	185,93	0,56	66,46	2,48	0,76	3,17	4,17	41,92	76,03	64,27	1,46	13816	0	3,89	10,77	-20,75	-446,85	-12,06	0,72	0,82	0,85	211,62
53	-22,89	-26,17	-32,55	1,52	1,62	1,62	519,05	5,95	61,03	NA	0,13	0,14	1,14	-9,22	12,51	-102,57	1,09	444,67	0	19,45	802,77	-12,44	-14,65	-104,63	1,42	1,44	1,44	3062,22	9,85	437,23	NA	0,15	0,18	1,18	-7,43	15,09	-12,62	1,08	1352	0	42,15	130,44	-11,58	-13,71	NA	1,17	1,44	1,44	2711,68
54	8,59	24,48	3,13	8,31	10,48	13,62	133,06	18,83	8,67	27,58	0,65	1,85	2,85	16,09	64,91	18,38	10,03	18537,5	0	2,73	33,31	16,98	40,83	7,24	2,1	4,47	5,35	155,29	61,01	25,72	22,93	0,58	1,41	2,41	24,36	58,42	32,76	8,62	25926,33	0	3,15	22,31	19,58	33,8	9,22	2,85	4,67	5,44	171,49
55	-10,03	-10,2	-29,45	56,42	56,42	59,92	264,16	NA	17,63	62,69	0,02	0,02	1,02	-6,03	1,67	-601,3	NA	NA	0	11,77	115,63	26,5	28,37	11,41	14,59	14,59	15,17	156,69	NA	10,22	6	0,07	0,07	1,07	34,7	6,59	402,01	NA	NA	0	3,53	19,95	11,37	12,21	7,73	14,14	14,14	14,59	247,55
56	4,09	5,85	1,02	1,07	1,08	3,27	91,29	0,25	26	57,49	0,3	0,43	1,43	53,58	30,1	22,18	13,88	16056,07	0	12,38	79,54	6,75	8,79	1,74	1,22	1,46	4,14	93,89	4,91	20,37	55,41	0,23	0,3	1,3	58,49	23,22	39,69	9,51	19877,08	0	13,35	77,91	1,95	2,53	0,51	1,03	1,34	4,36	95,6
57	-10,38	-10,45	NA	NA	NA	NA	NA	NA	NA	NA	0,01	0,01	1,01	-10,38	0,66	-1576,67	NA	NA	0	NA	0	-13,45	-165,83	-4,3	0,14	0,18	0,82	116,47	3,47	105,33	68,78	0,92	11,33	12,33	14,04	91,89	-14,64	0,33	1293	0	8,8	446,4	-34,23	125,46	-10,74	0,02	0,02	0,96	114,21
58	6,36	8,28	4,97	2,64	4,31	4,31	285,02	109,09	65,21	NA	0,23	0,3	1,3	6,36	23,2	27,43	NA	NA	0	0	0	24,31	32,21	12,89	2,1	4,08	4,08	193,07	92,39	46,84	NA	0,25	0,33	1,33	24,31	24,53	99,1	NA	NA	0	0	0	24,92	28,7	13,92	4,98	7,59	7,59	203,36
59	-2,75	-9,13	-0,77	0,22	0,79	1,34	102,84	35,44	66,23	37,33	0,7	2,31	3,32	36,78	69,92	0,49	7,55	NA	1,55	11,14	85,88	8,58	26,39	2,89	0,22	0,93	1,47	122,72	52,96	78,35	42,2	0,67	2,07	3,07	44,15	67,45	15,69	47,45	NA	0	8,58	46,86	4,65	17,43	1,6	0,32	0,93	1,3	125,62
60	6,94	34,18	12,2	0,01	0,16	0,23	641,14	76,03	364,64	36,56	0,79	3,91	4,92	19,11	79,68	19,2	0,25	31871	21,26	21,37	40,81	14,31	97,5	20,73	0,07	0,2	0,27	527,38	58,57	411,58	32,07	0,85	5,81	6,81	27,08	85,22	26,62	0,19	NA	5,71	13,31	24,55	11,5	96,86	15,68	0,03	0,19	0,26	496,35
61	-3,99	30,81	-1,79	0,01	0,43	0,8	163,8	72,08	162,8	65,34	1,13	-8,72	-7,72	24,16	112,96	3	-0,7	NA	6,34	12,63	67,41	8,16	-219,75	3,92	0,03	0,57	0,9	175,15	97,51	162,94	58,67	1,04	-27,94	-26,94	39,14	103,71	12,97	-0,56	NA	8,72	10,39	48,78	10,82	152,9	4,99	0,14	0,66	1,03	167,76
62	-4,1	-213,23	-5,13	0,23	0,6	0,6	456,3	85	206,52	NA	0,98	51	52	12,15	98,08	3,14	0,23	56394	9,6	20,32	59,58	3,69	11,66	2,72	0,29	1,26	1,26	268,2	96,91	69,26	NA	0,65	2,06	3,16	22,9	68,33	32,66	0,83	22012,6	16,72	14,15	44,28	-16,92	-102,02	NA	0,34	0,95	0,95	239,74
63	18,92	45,13	3,97	0,04	0,86	1,78	76,6	34,81	42,01	38,87	0,58	1,39	2,39	76,36	58,08	33,01	165,88	21399,25	0	12,06	69,71	9,96	19,9	2,13	0,03	1,18	2,11	77,99	41,47	36,36	34,45	0,5	1	2	65,29	49,98	20,41	NA	19044,25	0	11,86	78,93	1,86	3,73	0,4	0,09	1,19	2,13	77,39
64	-1,27	-1,91	-0,14	2,97	2,97	3,25	40,65	NA	12,4	3,6	0,33	0,5	1,5	71,68	33,38	-3,81	NA	NA	0	8,12	98,35	-0,44	-0,56	-0,06	4,97	5,04	5,6	51,15	0,62	9,04	5,1	0,21	0,27	1,27	57,61	21,49	-2,04	NA	NA	0	8,16	97,19	-53,21	-68,41	-5,92	4,32	4,32	4,85	40,5
65	17,1	23,88	7,8	3,17	3,32	3,32	166,36	6,12	40,8	NA	0,28	0,4	1,4	45,57	28,38	65,24	4,26	NA	0	12,97	38,04	21,8	34,37	15,72	0,61	1,46	1,46	262,55	25,51	30,06	NA	0,37	0,58	1,58	32,55	36,59	90,52	0,78	33194	0	7,76	17,11	15,44	22,19	15,88	1,65	3,19	3,19	374,6
66	18,65	28,66	7,11	0,73	1,23	2,71	138,68	9,02	46,07	69,33	0,35	0,54	1,54	18,65	34,91	78,27	7,29	NA	0	0	0	17,14	19,42	6,31	1,28	3,74	8,28	133,92	20,46	14,24	65,54	0,12	0,13	1,13	17,14	11,73	172,33	13,2	NA	0	0	0	12,4	14,25	5,81	1,84	4,24	8,73	170,62
67	17,75	98,95	63,84	0,43	1,11	1,29	1312,55	456,34	958,99	177,63	0,82	4,57	5,57	18	82,06	22,72	4,36	460163,5	0	0,88	1,14	8,16	96,85	26,26	0,3	0,86	1,14	1170,96	302,4	962,59	277,28	0,92	10,86	11,86	8,57	91,57	10,28	1,81	83886,67	0	1,31	4,93	11,87	61,41	NA	0,29	0,94	1,27	934,75
68	31,28	129,97	14,7	0,24	0,76	0,8	171,57	65,64	91,99	4,93	0,76	3,15	4,15	61,15	75,93	54,21	0,68	10824,69	20,35	14,04	39,14	7,56	22,08	3,46	0,31	0,97	1	166,6	69,37	51,36	3,27	0,66	1,92	2,92	43,7	65,75	28,66	1,13	10991,56	33,08	16,54	60,76	19,49	42,11	12,48	1,05	2,04	2,08	233,05
69	7,42	15,48	5,7	0,56	0,84	1,42	280,24	39,73	141,74	82,63	0,52	1,09	2,09	20,45	52,05	17,47	1,78	13662,1	0	10	52,71	5,3	9,95	3,95	0,55	0,84	1,5	271,43	35,93	124,28	83,44	0,47	0,88	1,88	18,94	46,77	14,17	1,77	15227,41	0	10,17	58,31	5,66	10,64	4,59	0,61	0,9	1,49	295,32
70	0	0	NA	2,07	4,29	4,29	150,22	35,55	16,07	NA	0,11	0,12	1,12	0	10,85	246,71	1,74	NA	0	0	0	0	0	NA	4,6	5,33	5,33	201,47	22,01	29,99	NA	0,15	0,18	1,18	14,13	15,11	130,57	4,7	11771	0	7,82	22,83	1,62	1,8	NA	8,85	10	10	202,7
71	-4,71	-39,41	-1,22	0,1	0,52	1,11	94,68	33,4	79,16	47,07	0,88	7,37	8,37	34,88	88,05	1,09	2,69	NA	1,65	10,27	90,63	4,33	30,57	1,38	0,15	0,45	1,25	116,37	27,28	76,33	73,17	0,86	6,07	7,07	45,18	85,85	10,47	NA	18916,67	13,45	9,66	52,25	-1,64	-25,15	-0,5	0,09	0,64	1,78	110,89
72	14,3	20,05	11,7	0,87	1,44	3,25	298,52	48,07	83,92	153,41	0,29	0,4	1,4	19,55	28,67	55,97	9,74	40525,4	0	4,29	20,46	4,47	6,5	3,3	0,47	0,9	3,04	268,2	35,25	82,36	179,15	0,31	0,45	1,45	12,47	31,17	23,33	12,92	25831,4	0	5,89	45,47	14,13	23,06	9,38	0,52	0,67	2,42	241,71
73	2	7,45	0,63	0,02	0,12	1,05	115,23	8,27	50,77	73,54	0,73	2,73	3,73	13,9	73,19	16,58	1,18	21493	24,51	3,76	37,2	3,91	13,59	1,25	0,11	0,15	1,2	116,71	3,62	57,05	86,62	0,71	2,48	3,48	14,25	71,26	20,29	2,14	23526	21,16	3,32	31,89	3,64	12,07	1,12	0,18	0,2	1,21	111,91
74	10,62	19,8	5,89	0,82	10,29	10,7	202,23	170,37	17,99	7,42	0,46	0,86	1,86	11,61	46,34	23,1	15,43	49306	0	0,55	7,11	0,27	3,21	6,71	0,13	2,51	2,51	8980,99	6704,4	2856,88	1,27	0,92	10,81	11,81	2,13	91,54	0,65	0,44	-10331	0	45,96	-94,71	0,32	2,69	3,89	0,09	1,8	1,81	4490,2
75	3,7	81,4	22,36	1,86	1,92	1,92	2208,29	6,54	0,93	NA	0,95	21,03	22,03	3,7	95,46	11,88	1,06	NA	70,22	0	0	1,83	65,13	11,07	1,62	1,75	1,75	2207,2	17,96	7,95	NA	0,97	34,68	35,68	1,83	97,2	10,38	1,05	NA	70,04	0	0	2,06	63,86	11,34	1,51	1,56	1,56	2002,6
76	-1,29	-1,44	-0,69	4,11	5,33	10,15	193,42	22,61	18,56	90,68	0,1	0,12	1,12	13,45	10,43	34,28	75,28	33555	0	7,81	40,82	-0,31	-0,35	-0,15	1,98	2,94	6,99	180,81	19,28	20,03	82,36	0,12	0,14	1,14	16,2	11,9	10,63	4,09	45014	0	8,2	32,56	2,96	3,51	1,32	2,58	3,57	6,07	162,03
77	4,74	73,17	2,93	0	0,93	1,05	225,86	190,07	205,81	24,47	0,94	14,43	15,43	17,59	93,52	5,87	2,52	18729,5	0	7,95	70,37	5,71	87,02	2,73	0	0,95	1,05	173,7	151,06	159,51	15,47	0,93	14,23	15,23	26,13	93,43	6,58	3,27	25071,43	0	9,74	75,07	4,57	80,06	1,37	0,01	0,9	1,03	109,26
78	-10,75	-175,29	-3,96	0,19	0,31	0,8	134,52	15,23	103,43	62,52	0,94	15,3	16,3	29,4	93,86	-1,57	0,25	1778,92	15,91	14,8	120,71	16,27	76,88	6,07	0,14	0,25	0,74	135,74	11,69	84,49	52,83	0,79	3,73	4,73	27,47	78,84	34,77	0,51	2576	15,88	4,18	24,99	7,04	26,88	2,77	0,32	0,44	1,06	143,39
79	23,68	82,13	4,46	0,08	0,94	1,64	68,7	33,93	39,77	28,43	0,71	2,47	3,47	67,18	71,17	36,2	8,92	29785,8	0	8,19	56,47	20,32	83,97	4,03	0,06	0,86	1,38	72,2	41,25	51,13	26,61	0,76	3,13	4,13	54,43	75,8	28,94	26,92	26842,83	0	6,77	54,37	18,17	83,23	3,96	0,06	0,83	1,29	79,27
80	-8,92	-10,99	-10,42	4,17	4,46	5,85	204,28	20,38	71,36	100,62	0,19	0,23	1,23	-8,92	18,78	-47,5	NA	NA	0	0	0	-27,93	-41	-15,77	2,25	2,42	3,36	205,5	10,49	60,48	56,76	0,32	0,47	1,47	-27,93	31,89	-87,57	NA	NA	0	0	0	-64,22	-232,12	-26,22	0,63	0,9	1,44	148,6
81	-68,77	190,24	-33,15	0,01	0,01	0,73	175,93	NA	236,25	174,48	1,36	-3,77	-2,77	-31,38	136,15	-50,51	NA	-653,57	0	18,02	-125,27	12,49	402,62	3,23	0,05	0,05	2,56	94,09	NA	36,3	92,61	0,97	31,14	32,23	40,78	96,9	12,93	NA	4061,5	0	7,31	68,51	0,23	11,33	0,09	0,01	0,01	1,02	138,41
82	-1,83	-1,83	NA	410,17	410,17	410,17	NA	NA	NA	NA	0	0	1	-1,83	0,24	-750	NA	NA	0	NA	0	0,48	1,27	0,41	0,89	0,89	1,51	306,61	NA	180,12	114,57	0,62	1,62	2,62	39,94	61,8	0,78	NA	1827	0	33,23	140,59	-1,07	-5,61	-0,57	0,36	0,36	1,26	194,49
83	3,03	4,28	1,75	1,61	2,81	3,34	210,94	9,44	60,99	32,75	0,29	0,42	1,42	20,45	29,37	12,05	34,15	19448,6	0	10,07	79,54	1,49	2,16	1	1,69	2,79	3,19	243,31	28,73	74,23	30,22	0,31	0,45	1,45	17,15	30,9	6,41	46,43	17196	0	10,47	84,47	6,24	10,44	5,04	1,38	2,18	2,47	294,1
84	4,93	65,82	1,55	0,53	0,67	1,03	114,76	13,83	102,56	38,17	0,93	12,36	13,36	88,71	92,51	8,52	1,35	10620,88	0	26,34	86,59	9,95	86,87	5,15	0,3	0,89	1,08	188,35	89,83	154,79	31,09	0,89	7,73	8,73	54,66	88,55	14,16	1,61	5641,61	0	23,14	167,35	7,21	42,68	2,74	0,31	0,45	1,18	138,25
85	-0,14	-0,25	-0,08	1,16	1,25	2,49	214,75	7,19	61,09	100,56	0,43	0,75	1,75	13,4	42,83	5,85	11,55	12530,25	9,04	7,97	73,72	0,41	0,73	0,27	1,28	1,37	2,46	237,19	8,31	68,04	94,99	0,44	0,8	1,8	11,37	44,44	6,97	6,92	11581,25	7,83	7,14	66,91	2,35	3,57	1,39	1,55	1,6	3,05	216,25
86	-11,43	81	-15,64	0,02	0,64	0,64	499,68	NA	562,36	NA	1,14	-8,09	-7,09	-11,43	114,11	1,44	-0,54	NA	0	0	0	-11,06	34,51	-6,6	0,33	0,6	0,6	216,99	75,7	283,4	NA	1,32	-4,12	-3,12	-11,06	132,06	6,35	-1,65	NA	0	0	0	36,63	344,92	8,83	0,57	1,12	1,12	87,75
87	0,5	39,33	0,19	0,32	0,74	0,96	137,92	57,27	99,75	29,72	0,99	76,94	77,94	14,84	98,72	1,39	0,28	9509,14	24,79	5,42	94,47	0,46	29,74	0,2	0,3	0,81	0,98	160,44	79,92	122,25	26,66	0,98	63,77	64,77	13,65	98,46	1,21	0,44	10374,57	20,96	5,81	94,19	1,4	42,66	0,5	0,36	0,79	0,99	130,4
88	-1,26	-1,26	-15,5	NA	NA	NA	1962,86	NA	NA	NA	NA	NA	1	-1,26	0	NA	NA	NA	0	0	0	-2,07	-2,07	NA	NA	NA	NA	NA	NA	NA	NA	NA	NA	1	-2,07	0	NA	NA	NA	0	NA	0	3,17	25,42	NA	14,55	108,3	108,3	8602,81
89	1,19	553,82	0,63	0,03	0,79	0,93	191,12	139,45	182,04	25,91	1	462,94	463,94	16,62	99,78	1,92	0,04	17393	0	8,08	95,59	-2,29	109,69	-0,89	0	0,85	0,97	141,29	110,31	131,18	17,11	1,02	-49	-48	21,18	102,08	-1,35	-0,27	19961,2	0	9,11	108,19	4,84	211,37	1,46	0,01	0,87	1,04	109,58
90	12,2	316,98	4,14	0	0,79	1	123,97	90,83	116,12	24,71	0,96	24,99	25,99	38,9	96,15	13,52	0,88	27945,14	0	9,07	68,74	5,3	77,8	2,07	0	0,84	1,03	141,91	109,03	129,76	24,62	0,93	13,67	14,67	31,67	93,18	6,49	1,78	24238,71	0	10,28	78,4	4,4	65,17	1,26	0	0,71	1,03	104,25
91	-2,51	-6,4	-1,81	0,78	1,65	1,66	263,19	136	155,26	0,17	0,61	1,56	2,56	9,49	60,87	-4,12	NA	20071	0	8,65	108,49	2,71	6,26	1,14	0,42	1,8	1,81	153,32	115,09	83,57	0,94	0,57	1,31	2,31	27,69	56,63	4,79	NA	18733,33	0	10,52	71,12	10,65	22,13	3,75	0,26	1,96	1,97	128,11
92	1,26	17,75	0,71	0,02	0,98	0,98	206,22	85,08	90,56	NA	0,91	12,89	14,1	9,07	92,91	28,66	0,97	34237	0	4,41	18,37	-7,86	208,86	-7,32	0,04	0,75	0,75	338,89	86,88	91,86	NA	1,04	-27,57	-26,57	-0,94	103,76	7,32	0,86	29255	12,77	6,44	32,97	-6,99	61,09	NA	0	0,62	0,62	218,16
93	0,95	1,09	16,88	0,01	1,72	1,72	2214,81	1356,4	793,86	NA	0,13	0,15	1,15	0,98	12,95	35,78	1,11	NA	0	0,44	0,53	-3,25	-3,51	-60,35	0,01	2,54	2,54	6760,68	1121,96	442,01	NA	0,07	0,08	1,08	-3,22	7,33	47,6	1,12	NA	0	0,51	0,6	0,34	0,38	NA	0,01	2,44	2,44	6293,47
94	30,48	94,85	13,13	0,77	1,54	1,54	157,17	73,96	96,92	NA	0,68	2,11	3,11	57,64	67,86	48,04	9,71	50967	0	11,69	39,15	25,84	94,07	9,74	0,39	1,37	1,37	137,16	93,35	96,61	NA	0,73	2,64	3,64	57,36	72,52	37,76	12,75	57559,83	0	11,88	40,87	28,32	95,17	11	0,39	1,4	1,4	141,39
95	1,08	3,51	0,35	0,1	0,32	0,49	119,61	15,4	47,09	11,85	0,69	2,25	3,25	25,48	69,24	9,42	0,56	12509,83	25,91	8	79,13	0,49	1,65	0,2	0,07	0,2	0,38	150,08	10,36	46,56	15,88	0,7	2,39	3,39	24,06	70,5	8,04	0,53	12628,87	34,8	9,72	79,35	0,36	1,24	0,18	0,07	0,21	0,39	180,29
96	0	0	NA	3,85	3,88	4,35	NA	NA	NA	NA	0,23	0,3	1,3	0	22,96	0	NA	NA	0	NA	NA	36,05	38,91	53,47	9,77	12,12	13,56	539,88	92,29	39,33	57,36	0,07	0,08	1,08	36,05	7,37	489,42	NA	NA	0	0	0	-50,3	-1639,14	-16,65	0,99	0,98	0,98	120,47
97	34,4	97,15	8,22	1,32	2,03	3,66	87,18	16,53	22,94	38,18	0,65	1,82	2,82	65,75	64,6	53,25	NA	19913	35,82	7,49	39,98	16,89	36,92	4,05	3,1	4,1	7,45	87,35	2,63	9,16	31,49	0,54	1,19	2,19	52,46	54,26	38	4,73	13959,33	25,11	8,54	52,93	18,99	35,55	5,83	0,69	1,32	1,99	111,81
98	2,2	6,23	0,71	0,02	0,02	1,54	117,5	NA	75,06	115,91	0,65	1,84	2,84	20,42	64,76	3,39	NA	2199	0	5,86	83,15	-16,18	363,74	-13,33	0,01	0,01	0,73	299,82	0,52	306,75	222,99	1,04	-23,48	-22,48	12,12	104,45	-10,9	-0,18	2349,33	0	23,31	186,24	-13,16	79,86	-12,29	0,01	0,06	0,72	340,01
99	3,67	7,74	1,03	0,45	0,54	1,11	102,73	4,06	48,69	28,26	0,53	1,11	2,11	48,33	52,61	11,09	1,07	10514,39	0	12,57	90,25	5,48	11,44	1,64	0,41	0,5	1,09	109,05	4,49	52,64	31,73	0,52	1,09	2,09	48,84	52,14	14,86	1,09	11763,54	0	12,99	83,72	2,72	5,65	0,81	0,48	0,57	1,11	109,08
100	9,2	31,31	5,89	0,21	0,93	1,24	233,62	100,72	138,96	43,18	0,71	2,4	3,4	14,27	70,62	19,2	1,51	46419,5	0	3,25	22,49	8,94	23,28	14,36	0,11	0,98	1,3	584,42	268,16	314,66	104,38	0,62	1,6	2,6	12,15	61,58	21,62	1,52	29398,5	0	5,15	22,39	-12,2	-26,98	-17,65	0,14	0,84	1,27	526,62
101	17,75	21,13	7	0,82	3,91	7,03	143,88	57,3	18,55	58,68	0,16	0,19	1,19	44,09	15,97	123,64	12,66	65071	0	10,38	51,09	7,84	9,53	4,05	1,49	3,68	6,05	188,11	62,94	28,72	69,1	0,18	0,21	1,21	32,1	17,66	55,58	13,46	47243,63	0	12,53	63,94	8,05	9,03	3,73	2,4	6,53	11,39	168,39
102	5,16	23,88	1,48	0,05	0,46	1,26	104,62	30,41	66,9	61,63	0,78	3,63	4,63	19,23	78,39	14,73	4,48	21646,57	8,23	4,03	36,28	0,34	1,45	0,1	0,1	0,43	1,3	106,77	25,43	75,9	66,42	0,77	3,28	4,28	14,83	76,62	7,25	5,13	16044,33	0	4,25	55,19	-0,33	-1,48	-0,08	0,06	0,31	1,23	93,23
103	14,68	37	2,71	-0,07	0,98	1,17	67,36	40,67	38,67	7,25	0,59	1,48	2,52	39,36	60,34	33,72	1,36	13374,33	0	4,55	58,92	13,34	26,44	2,72	0,03	1,99	2,13	74,14	48,18	24,55	3,58	0,48	0,95	1,98	32,96	49,54	43,35	2,56	14165	14,08	4	47,25	9,28	17,75	2,2	0,36	1,97	2,24	86,4
104	-1,95	1,29	-2,62	3,13	4,05	4,05	490,3	58,18	62,84	NA	2,51	-1,66	-0,66	12,72	251,21	4,74	1,87	2195,27	0	19,71	54,44	-23,47	840,31	-28,96	7,85	9,93	9,93	449,11	61,43	29,44	NA	1,03	-36,8	-35,8	-2	102,79	-6,16	2,81	1533,6	0	26,5	80,72	-12,14	-166,29	-11,17	4,6	7,79	7,79	335,07
105	-0,44	-0,45	NA	0,17	39,71	39,71	NA	NA	NA	NA	0,03	0,03	1,03	-0,44	2,52	-17,5	NA	NA	0	NA	0	-0,39	-65,77	-1,1	0,36	0,63	0,76	1037,37	267,43	1013,89	139,63	0,99	169,81	170,81	2,03	99,41	-0,16	0,03	2396,2	0	6,88	96,47	3,54	82,44	1,07	0,01	0,58	0,75	109,6
106	1,84	5,64	0,97	0,32	1,4	1,4	193,38	138,37	128,58	0	0,67	2,07	3,07	13,02	67,41	10,71	6,05	4282	0	5,92	56,38	1,49	5,29	1,49	0,72	1,14	1,14	362,64	107,73	257,38	0	0,72	2,54	3,54	12,99	71,76	2,08	1,59	3961	0	11,45	76,36	2	21,84	3,71	0,27	0,5	0,5	675,27
107	0,13	0,14	0,74	0,19	4,43	4,43	2163,12	706,04	166,52	NA	0,08	0,09	1,09	5,86	8,24	41,08	1,41	18035	0	33,97	58,91	-1,65	-1,8	-9,91	0,2	5,07	5,07	2182,94	840,09	172,59	NA	0,08	0,09	1,09	4,53	8,39	24,76	1,55	19625,5	0	37,07	57,42	-7,92	-8,17	NA	0,37	27,01	27,01	5371,83
108	-1,07	-271,45	NA	0,03	0,03	0,03	NA	NA	NA	NA	1	253,29	254,29	-0,64	99,61	-1,07	0	NA	0	NA	-127,88	3,73	93,18	493,82	0,09	0,09	0,09	48199,89	130,99	45762,44	NA	0,96	23,99	24,99	3,73	96	5,12	0,04	NA	0	0	0	-1,52	-1,72	NA	0,59	0,65	0,65	6081,52
109	-49,86	-74,52	-305	2,84	3,02	3,02	672,89	135,26	728,74	NA	0,33	0,49	1,49	-49,86	33,09	-150,67	NA	NA	0	0	0	26,25	54,69	6,96	0,13	0,43	1,93	96,49	14,92	49,4	75,22	0,52	1,08	2,08	132,66	51,99	50,5	NA	6573,5	0	28,2	106,59	-12,56	-60,48	-3,15	0,16	0,3	1,3	91,21
110	10,06	38,15	2,22	0,46	0,64	1,27	80,64	10,66	57,82	37,06	0,73	2,76	3,79	68,13	73,64	22,37	4,25	NA	0	12,83	66,13	15,84	46,42	5,93	0,83	1,04	1,52	136,2	18,66	87,85	42,48	0,65	1,91	2,93	40,2	65,87	30,88	NA	NA	0	9,11	42,39	10,83	21,63	4,82	0,96	1,32	2,01	162,17
111	4,75	12,07	4,63	0,24	0,43	0,43	356,05	39,12	211,73	NA	0,61	1,54	2,54	9,21	60,67	7,82	0,53	NA	0	4,35	40,14	7,27	14,35	8,45	0,06	0,34	0,34	423,14	57,8	204,12	NA	0,49	0,97	1,97	7,27	49,36	23,74	0,61	NA	0	0	0	1,52	2,87	2,65	0,25	0,42	0,42	634,44
112	-0,22	-61,93	-0,04	0,05	0,65	1	74,25	43,01	71,95	25,34	1	280,33	281,33	24,93	99,64	0,3	0,27	21742	0	5,12	96,27	7,58	93,31	0,88	0,23	0,67	1,09	42,02	16,51	37,36	15,89	0,92	11,31	12,31	45,86	91,87	9,08	4,08	26048,6	0	4,42	79,97	31,26	74,7	1,9	0,62	1,21	1,75	22,13
113	4,44	11,76	3,51	0,39	1,28	1,28	288,98	131,43	52,98	NA	0,62	1,65	2,65	10,16	62,29	22,11	1,44	22156	33,36	4,53	21,34	4,5	19,57	3,94	0,08	0,48	0,48	318,6	91,32	198,06	NA	0,77	3,35	4,35	7,43	77,02	17	0,4	32793	11,05	2,57	15,09	2,36	9,52	1,76	0,38	1,27	1,27	271,37
114	-5,36	-111,47	-3,74	4,19	4,35	6,48	254,51	6,03	36,39	78,57	0,95	19,79	20,79	18,8	95,19	0,69	14,22	NA	0	16,85	88,25	17,35	81,13	13,24	2,98	6,78	9,19	277,8	NA	29,9	73,02	0,79	3,67	4,67	33,99	78,61	28,49	NA	NA	0	12,69	33,77	18,73	53,56	18,08	3,25	5,9	7,37	351,34
115	22,05	54,06	11,42	0,34	1,04	1,1	176,09	77,33	110,39	5,93	0,59	1,45	2,45	29,25	59,2	48,91	1,18	11669	0	3,73	16,45	-2,02	-4,24	-0,83	0,75	0,94	1,34	148,94	14,3	77,01	31,14	0,52	1,1	2,1	35,51	52,28	20,26	1,62	3748	0	15,36	73,05	-7,1	-10,96	-1,58	1,02	1,11	2,09	80,76
116	6,22	7,32	17,11	0,21	1,68	1,68	1004,34	206,42	140,24	NA	0,14	0,17	1,18	8,22	15	71,54	1,17	45449,5	0	5,5	12,56	4,4	5,28	14,4	0,54	2,1	2,1	1191,44	284,84	183,03	NA	0,16	0,19	1,2	6,44	16,7	51,33	1,3	NA	0	6,68	14,56	7,1	8,18	22	2	3,12	3,12	1127,6
117	-11,4	-52,07	-19,31	0,07	0,21	0,72	618,12	66,39	475,3	245,41	0,78	3,57	4,57	-6,22	78,1	-11,49	0,51	-1482	0	8,78	-896,82	-6,39	-62,5	-5,45	0,07	0,5	0,83	310,17	101,02	238,28	81,51	0,78	7,63	9,77	-0,27	89,77	-4,91	0,3	13102,17	0	5,22	138,51	-3,51	-33,62	-5,49	0,05	0,15	0,61	569,88
118	-12,27	-15,85	-4,98	2,32	2,42	3,02	148,02	3,29	32,97	19,9	0,23	0,29	1,29	44,3	22,58	12,05	2,58	7030	0	22,94	86,37	11,9	14,26	5,67	3,48	3,57	4,33	173,5	2,31	27,86	21,62	0,17	0,2	1,2	75,13	16,54	159,64	2,94	10934	0	30,14	67,14	-20,43	-24,42	-22,63	4,75	4,45	5,42	403,28
119	84,86	310,91	19,32	0,22	1,04	1,1	83,12	39,18	47,58	2,91	0,73	2,66	3,66	189,14	72,71	137,82	1,09	12001,2	0	23,75	50,38	4,27	28,85	2,5	0,31	0,62	0,64	212,71	47,26	45,42	2,62	0,85	5,75	6,75	52,09	85,19	10,8	0,5	9106,75	49,33	27,94	78,86	9,34	44,54	5,38	0,21	0,43	0,44	209,73
120	35,18	77,48	8,18	0,18	1,22	1,85	84,87	46,92	45,21	28,95	0,55	1,2	2,2	51	54,59	64,44	NA	21268	0	3,68	26,57	34,94	77,57	7,75	0,21	1,15	1,83	80,71	41	43,67	29,84	0,55	1,22	2,22	46,54	54,96	63,56	NA	41435	0	2,57	20,25	20,34	66,25	4,61	0,16	0,97	1,46	82,49
121	-1,59	-12,45	-0,52	0,21	0,56	1,11	118,72	36,15	45,85	56,39	0,87	6,84	7,84	28,88	87,24	1,63	6,48	7871,78	47,77	9,91	76,38	1,12	7,68	0,33	0,2	0,67	1,15	106,22	41,92	43,41	44,24	0,85	5,86	6,86	24,15	85,43	3,16	29,55	6870,56	43,99	6,72	62,77	9,15	38,64	2,69	0,12	0,87	1,3	107,13
122	0,19	2,04	0,06	0,43	0,81	1,1	120,18	41,45	68,11	31,33	0,91	9,93	10,93	10,08	90,85	0,21	NA	10221	33,37	3,26	86,7	0,01	0,06	0	0,6	0,8	1,09	129,73	23,39	77,11	34,95	0,91	10,46	11,46	9,14	91,27	0,01	NA	9633	31,16	3,25	89,04	3,76	36,17	1,74	0,62	0,9	1,12	168,17
123	-50,96	-54,57	-8,38	1,16	1,16	15,39	60,02	NA	3,81	55,02	0,07	0,07	1,07	-27,32	6,62	-769,17	NA	NA	0	3,89	-100,95	25,86	27,78	7,2	10,12	10,12	14,7	101,37	NA	6,82	31,67	0,07	0,07	1,07	37,81	6,92	373,48	NA	NA	0	3,33	30,51	14,92	16,65	5,19	6,93	6,93	9,72	126,67
124	-2,37	-2,47	-4,01	10,94	11,02	11,04	618,02	1,94	24,12	0,49	0,04	0,04	1,04	-2,37	3,96	208,36	1,75	NA	0	0	0	7,84	56,17	11,02	0,56	0,57	0,57	511,73	1,83	435,49	NA	0,86	6,17	7,17	7,84	86,05	24,71	0,28	NA	0	0	0	32,47	61,49	30,81	0,92	0,93	0,93	345,33
125	10,36	81,67	2,12	0,18	1,17	1,17	74,72	62,36	62,97	0,01	0,87	6,88	7,88	10,36	87,32	11,86	NA	NA	0	0	0	4,32	40,89	1	0,32	1,09	1,09	84,49	56,71	73,92	NA	0,89	8,47	9,47	4,32	89,44	6,05	3,14	NA	0	0	0	-24,92	-25,37	-0,37	31,24	56,76	56,76	5,36
126	-16,19	-124,51	-12,14	0,01	0,05	0,43	273,8	0,09	140,82	65,43	0,87	6,69	7,69	6,49	87	-5,88	0,51	4730,67	23,37	17,02	111,32	-12,62	-718,1	-8,96	0,01	0,05	0,39	258,4	0,16	163,75	67,59	0,98	55,9	56,9	8,02	98,24	-1,53	0,33	5655,86	21,82	14,65	93,32	-8,33	129,73	-5,13	0,02	0,07	0,32	224,42
127	25,21	44,51	29,83	0,47	1,84	2,45	431,85	237,11	173,49	107,89	0,43	0,77	1,77	25,21	43,37	58,13	NA	NA	0	0	0	30,4	37,32	28,38	1,52	5,25	6,18	339,82	202,65	54,33	51,08	0,19	0,23	1,23	30,4	18,54	163,99	NA	NA	0	0	0	31,41	36,72	27,63	0,52	6,02	7,14	320,12
128	-10,78	-14,56	-8,09	2,65	3,86	3,86	273,95	84,52	70,09	NA	0,26	0,35	1,35	-10,78	25,94	-41,58	NA	NA	0	0	0	-55,13	310,61	-745,9	0	0,54	0,54	4925,12	750,79	1401,68	NA	1,18	-6,63	-5,63	-55,13	117,75	-36,72	-0,21	NA	0,04	0	0	-739,18	84,79	NA	0,3	0,3	0,3	116,74
129	-12,76	-12,91	-44,59	3,26	7,55	7,76	1275,31	52,04	12,15	2,58	0,01	0,01	1,01	2,68	1,12	-804,71	1,08	5181	0	53,95	191,26	6,47	6,76	15,61	1,15	7,53	7,57	878,75	230,22	36,09	1,43	0,04	0,05	1,05	15,51	4,4	292,34	1,41	11577	0	21,84	62,64	4,57	9,88	9,48	0,21	0,51	0,53	754,2
130	0,4	4,12	0,19	0,01	0,02	0,09	172,4	0,75	152,96	11,97	0,9	9,32	10,34	7,89	90,33	2,57	0,11	7033,6	0	3,54	72,63	6,28	41,05	2,85	0,09	0,09	0,12	164,94	0,46	137,77	3,94	0,85	5,53	6,54	15,72	84,71	9,54	0,17	12162,33	0	4,28	47,29	1,42	9,72	0,81	0,01	0,05	0,27	209,12
131	11,47	18,63	7,8	1,44	1,57	1,66	248,21	12,37	94,07	8,36	0,38	0,62	1,62	11,47	38,43	46,87	1,72	NA	0	0	0	-3,27	-5,6	-2,42	1,34	1,73	1,78	269,97	43,01	111,27	5,25	0,42	0,71	1,71	-3,27	41,67	16,46	2,26	NA	0	0	0	-8,23	-15,81	-6,46	1,57	1,68	1,75	285,74
132	3,9	24,03	4,68	0,19	0,51	0,98	438,4	116,95	356,25	167,79	0,83	5,11	6,16	20,19	83,78	6,12	0,89	7854	0	19,56	70,47	0,15	0,93	0,11	0,15	0,48	1	266,26	72,74	217,81	115,37	0,83	5,26	6,31	17,61	84,16	1,54	0,96	9282	0	12,78	66,14	7,35	32,63	5,76	0,34	0,42	1,09	285,07
133	-6,66	-58,73	-2,02	0,58	1,05	1,33	110,49	38,05	80,45	22,64	0,89	7,81	8,81	23,74	88,65	2,19	16,96	13467,33	12,38	9,2	83,58	-0,74	-6,33	-0,22	0,59	1,01	1,27	109,48	35,52	84,88	22,4	0,88	7,59	8,59	31,2	88,36	1,06	NA	11824	8,59	9,61	91,72	-2,35	-17,6	-0,51	0,57	0,86	1,18	79,42
134	-12,36	41,98	-2,57	0,32	0,56	0,79	76,04	22,53	94,67	21,88	1,29	-4,4	-3,4	24,19	129,44	-9,55	NA	13088	0	7,61	139,83	53,4	245,58	8,65	0,63	0,86	1,38	58,96	9,52	42,14	22,16	0,78	3,6	4,6	104,77	78,25	68,24	NA	36221,67	0	8,32	44,02	8,33	53,91	1,07	0,07	0,68	1,26	46,85
135	4,96	84,65	1,83	0,3	0,98	1,06	134,47	1,35	124,85	10,65	0,94	16,06	17,06	4,96	94,14	5,27	NA	NA	0	0	0	0,54	16,76	0,44	0,16	0,75	1	297,87	3,04	284,74	73,41	0,97	30,25	31,25	5,61	96,8	0,6	1,13	NA	0	4,15	80,33	7,48	75,63	3,94	0,22	0,64	1,08	191,81
136	-0,44	-0,45	NA	0,17	39,71	39,71	NA	NA	NA	NA	0,03	0,03	1,03	-0,44	2,52	-17,5	NA	NA	0	NA	0	-45,49	102,5	-26,6	0	0,43	0,56	212,83	127,93	301,92	39,13	1,44	-3,25	-2,25	-30,8	144,39	-30,25	-2,26	-58334	0	8,59	-52,81	5,53	-17	1,4	0	0,5	0,65	92,3
137	7,03	25,9	2,8	0,16	0,81	0,86	145,54	67,1	53,61	6,21	0,73	2,69	3,69	25,96	72,87	16,3	0,74	NA	35,14	7,55	64,21	0,24	0,76	0,07	0,76	1,15	1,15	104,22	23,52	30,77	0,14	0,69	2,2	3,2	21,57	68,76	15,14	1,28	10209,25	28,6	6,11	54,73	-0,59	-1,68	-0,23	0,81	1,12	1,12	142,42
138	-43,74	144,01	-59,19	0,24	0,27	0,37	292,26	14,9	632	63,91	1,3	-4,29	-3,29	-26,73	130,38	-32,7	-0,58	-3101,33	0	23,03	-68,41	4,61	-21,5	2,35	0,46	0,48	0,58	185,15	5,15	217,19	21,56	1,21	-5,66	-4,66	22,59	121,45	5,2	-0,68	2787,75	0	9,15	70,31	26,17	-150,5	6,37	0,06	0,11	0,35	88,67
139	-19,98	-199,22	-3,37	0,68	0,78	0,83	61,67	5,06	53,86	3,02	0,9	8,97	9,97	43,07	89,97	-19,5	0,67	2665,33	0	10,65	130,6	-71,62	125,65	-10,4	0,02	0,34	0,56	52,84	26,19	81,85	18,29	1,57	-2,75	-1,75	9,07	157	-45,62	-5,15	-1602,75	0	11,71	-142,99	13,12	337,85	NA	0,27	0,85	1,12	83,75
140	0,37	2,7	0,12	0,46	0,91	1,15	120,3	45,61	102,13	25,25	0,86	6,24	7,24	20,42	86,19	1,03	NA	10182	0	6,61	85,63	0,03	0,25	0,01	0,49	0,84	1,05	146,91	44,51	115,01	27,49	0,88	7,66	8,66	16,57	88,46	0,92	1,72	11890	9,3	6,67	72,53	2,33	15,76	0,95	0,73	0,97	1,11	148,6
141	13,9	81,07	1,73	0,04	0,06	1,17	45,47	0,87	35,15	39,55	0,83	4,83	5,83	77,49	82,86	22,36	3	24969,88	0	7,92	71,68	10,28	78,15	1,41	0,05	0,08	1,12	50,11	1,1	36,48	38,34	0,87	6,6	7,6	67,38	86,85	17,19	1,56	24460,25	12,12	7,86	74,17	-9,39	143,18	-1,35	NA	0,02	0,82	52,28
142	44,02	71,08	5,48	2,59	2,63	2,63	45,45	0,55	17,07	NA	0,38	0,61	1,61	44,02	38,07	115,61	NA	NA	0	0	0	4,24	8,15	7,38	0,73	1,25	2,08	633,67	157,16	300,77	254,12	0,48	0,92	1,92	4,24	47,99	8,84	NA	NA	0	0	0	69,27	70,15	NA	39,9	41,3	59,21	NA
143	6,19	19,75	2,29	0,2	0,36	1,69	135,1	10,92	69,76	94,18	0,68	2,18	3,19	26,3	68,66	13,47	4,07	3776,9	0	7,44	172,71	-4,4	-14,52	-1,88	0,25	0,35	1,67	155,82	7,97	83,33	111,69	0,7	2,3	3,3	12,66	69,71	-1,53	4,86	5322,22	0	7,3	104,39	-0,51	-1,35	-0,23	0,03	0,39	2,12	164,36
144	-7,65	-34,33	-5,86	0,32	0,6	0,77	279,6	58,14	210,81	36,76	0,78	3,49	4,49	19,69	77,73	-0,88	0,58	9461	0	20,94	118,79	-42,82	876,59	-61,26	0,26	0,37	0,47	520,73	59,82	539,87	56,45	1,05	-21,47	-20,47	-13,92	104,89	-21,45	-0,1	2727	0	41,35	255,78	-173,56	-210,5	-154,15	0,33	0,34	0,36	323,3
145	-5,84	-5,84	NA	NA	NA	NA	NA	NA	NA	NA	NA	NA	1	-5,84	0	NA	NA	NA	0	NA	0	4,06	8,73	1,34	0,96	1,73	1,86	120,25	47,29	61,5	8,11	0,54	1,15	2,15	12,04	53,51	7,59	NA	1838	0	2,63	48,31	-27,68	160,09	-11,49	0,31	0,31	0,89	151,05
146	10,03	30,45	4,5	0,02	0,36	1,19	163,81	28,13	41,99	70,97	0,67	2,04	3,04	19,57	67,08	17,87	1,25	54451,67	40,81	4,28	35,41	6,42	16,91	2,83	0,16	0,41	1,18	160,38	20,88	42,99	66,42	0,62	1,63	2,63	16,64	62,05	13,69	1,27	50182,33	34,67	4,5	40,01	8,37	19,39	3,18	0,12	0,32	1,19	138,11
147	30,8	30,8	88,05	NA	NA	NA	1043,45	360	NA	NA	NA	NA	1	30,8	0	NA	NA	NA	0	0	0	0	0	NA	NA	NA	NA	NA	NA	NA	NA	NA	NA	1	0	0	NA	NA	NA	0	NA	NA	20,7	22,92	NA	10,29	10,29	10,29	1196,95
148	14,47	49,74	9,82	0,08	0,98	0,99	247,6	152,79	171,15	2,19	0,71	2,44	3,44	33,29	70,91	26,64	0,98	7377	0	12,76	97,87	0,39	2,41	0,44	0,03	0,69	0,72	407,52	221,38	334,44	10,18	0,84	5,15	6,15	12,17	83,73	4,75	0,41	-13011	0	13,19	-63,68	4,73	24,55	4,14	0,08	0,39	0,47	318,51
149	-0,05	-0,98	-0,06	0,04	0,31	0,49	385,85	65,87	252,8	47,15	0,95	17,83	18,83	8,92	94,69	0,4	0,54	16172	0	9,51	109,36	0,43	7,3	0,47	0,04	0,32	0,46	395,82	70,92	256,41	38,14	0,94	16,07	17,07	8,67	94,14	0,61	0,54	20680,33	0	8,96	110,95	0,22	3,65	0,24	0,04	0,41	0,56	399,8
150	-101,34	-126,04	-1883,78	0,32	0,32	5,1	4256,61	NA	1311,08	6360,37	0,2	0,24	1,24	-101,34	19,59	-517,25	NA	NA	0	0	0	-1,73	-18,16	-9,63	0,72	0,72	1,29	2031,23	NA	772,2	446,04	0,9	9,53	10,53	-1,73	90,5	-0,74	1,21	NA	0	0	0	-84,18	116,3	-158,33	0,02	0,12	0,37	684,59
151	0,79	29,8	0,15	0,17	0,57	0,94	67,72	24,54	45,43	22,83	0,97	36,91	37,91	7,13	97,36	2,43	0,38	17624,67	22,97	1,18	49,98	-1,68	-185,73	-0,34	0,06	0,56	1,1	73,18	28,75	39,42	31,63	0,99	109,67	110,67	7,81	99,1	0,37	1,38	5075,6	39,75	1,91	79,62	-6,56	137,58	-0,4	0,13	0,37	1,1	22,38
152	-12,45	-452,21	-3,2	0,42	1,14	1,14	93,81	58,6	81,36	NA	0,97	35,12	36,31	55,74	97,25	-12,87	NA	3630,67	0	17,53	120,82	0,09	8,35	0,03	0,09	0,95	0,95	132,49	103,07	119,59	NA	0,99	95,91	97,06	72,74	98,97	1,6	0,52	6859,46	0	26,44	91,89	4,37	82,42	2,1	0,48	0,99	0,99	174,9
153	25,85	42,79	15,79	2,23	2,76	2,81	222,88	25,35	37,94	2,42	0,4	0,66	1,66	35,36	39,58	105,19	2,06	NA	13,89	5,8	14,34	16,89	27,85	14,62	1,97	2,28	2,3	315,16	27,54	62,34	2	0,39	0,65	1,65	32,26	39,37	63,09	2,11	NA	12,06	13,31	28,16	16,26	21,44	13,42	1,91	3,15	3,17	300,38
154	8,37	61,14	6,65	0,09	0,09	1,01	290,03	0,54	245,74	227,78	0,86	6,31	7,31	23,5	86,31	9,96	1,02	11210,33	0	12,02	57,16	5,09	28,19	4,58	0,14	0,14	1,07	327,01	1,01	264,13	248,09	0,82	4,53	5,53	15,89	81,93	6,48	1,43	13115,5	0	9,7	55,13	3,93	26,09	5,21	0,09	0,09	0,48	482,27
155	24,21	27,49	4,8	5,16	5,16	8,36	28,96	NA	8,54	27,73	0,12	0,14	1,14	42,72	11,96	202,35	NA	NA	0	3,67	38,24	4,28	79,18	4,41	0,97	0,97	1,06	374,72	NA	350,57	30,57	0,95	17,5	18,5	4,49	94,59	4,53	NA	NA	0	0,22	3,69	17,86	50,75	3,03	0,04	0,13	1,66	61,77
156	-0,77	-5,27	-0,16	0,02	0,19	0,39	76,81	11,15	24,72	13,1	0,85	5,88	6,88	9,27	85,47	6,58	0,22	NA	52,6	2,11	58,07	0,45	2,96	0,2	0,02	0,09	0,75	160,62	9,55	95,24	90,42	0,85	5,56	6,56	6,18	84,75	4,77	0,43	NA	24,64	2,53	53,72	1,51	5,66	0,34	0,01	0,34	0,6	82,71
157	-13,38	-20,42	-0,55	0,47	0,47	2,86	14,98	0	5,09	12,35	0,34	0,53	1,53	16,34	34,45	-38,85	NA	-566	0	1,22	-513,25	-68,63	-171,33	-2,26	0,22	0,22	1,62	12,01	NA	7,12	10,16	0,6	1,5	2,5	21,72	59,94	-114,49	NA	1752	0	2,98	303,94	13,84	20,93	0,5	0,65	0,66	2,95	13,26
158	32,59	72,73	17,56	0,83	1,81	1,81	81,35	104,66	107,06	NA	0,55	1,23	2,23	32,59	55,2	59,03	NA	NA	0	0	0	41,72	82,45	14,02	0,87	1,83	1,83	122,29	57,53	59,74	NA	0,49	0,98	1,98	41,72	49,4	85,74	5,35	NA	0	0	0	45,8	73,36	23,55	1,8	2,11	2,11	187,16
159	33,87	42,63	6,91	4,61	4,69	4,92	74,42	1,14	13,11	2,95	0,21	0,26	1,26	87,95	20,54	167,37	NA	11801,67	0	11,03	45,7	6,13	7,22	1,43	5,59	6,4	8,35	84,95	8,24	10,06	19,84	0,15	0,18	1,18	102,66	15,04	40,78	NA	7415,6	0	22,53	78,52	11,94	13,53	NA	8,1	8,51	11,35	103,11
160	-10,54	604,63	-19,44	0,09	0,28	0,3	673,13	125,13	675,49	17,43	1,02	-58,36	-57,36	-4,49	101,74	-10,36	-0,03	-4851	0	11,17	-309,03	-2,76	64,47	-5,82	0,17	0,37	0,38	767,26	160,62	791,33	7,51	1,04	-24,35	-23,35	-0,72	104,28	-2,65	-0,07	-434	0	4,3	-1333,64	1,96	-71,42	1,54	0,28	0,33	0,33	285,33
161	-0,76	675	-29,53	0,44	0,44	0,44	14120,44	39,65	9300,49	NA	1	-885,16	-884,16	-0,76	100,11	0,82	0,43	NA	33,33	0	0	-0,08	42,21	-2,49	0,42	0,42	0,42	10744,73	43,66	7454,93	NA	1	-500,51	-499,51	-0,08	100,2	1,68	0,38	NA	30,05	0	0	-0,35	54,49	NA	0,01	0,02	0,02	7517,98
162	31,98	65,2	4,77	0,32	1,62	1,94	54,38	35,31	20,55	8,93	0,51	1,04	2,04	46,87	50,94	63,78	31,3	189327,67	12,23	2,22	29,34	33,39	97,24	3,84	0,24	1,48	1,5	41,88	33,56	6,54	0,7	0,66	1,91	2,91	62,13	65,66	51,47	26,67	463313,5	49,81	3,31	35,86	11,88	24,65	4,81	0,36	1,62	1,62	147,31
163	-210,41	-219,69	NA	23,06	23,06	23,06	NA	NA	NA	NA	0,04	0,04	1,04	-210,41	4,23	-4979,71	NA	NA	0	NA	0	-307,69	-1761,9	NA	0,6	0,6	0,6	NA	NA	NA	NA	0,83	4,73	5,73	-307,69	82,54	-372,8	NA	NA	0	NA	0	-344,42	104,95	NA	0,23	0,23	0,23	NA
164	6,86	64,93	0,95	0,14	1,12	1,12	50,61	43,66	44,65	NA	0,89	8,47	9,47	12,39	89,44	7,66	NA	NA	0	0,77	38,84	2,34	26,05	0,23	0,07	1,1	1,1	36,05	33,5	32,45	NA	0,91	10,11	11,11	2,34	91	2,58	NA	NA	0	0	0	7,72	69,07	1,11	0,21	1,11	1,13	52,54
165	-0,35	-0,85	-0,23	1,36	1,36	1,71	104,34	NA	141,11	49,96	0,59	1,42	2,42	-0,35	58,6	-0,6	NA	NA	0	0	0	34,33	41,99	12,29	4,13	4,3	8,78	130,35	2,4	14,65	66,52	0,18	0,22	1,22	34,33	18,25	188,1	NA	NA	0	0	0	21,59	27,65	10,16	1,58	2,25	4,56	171,23
166	-247,73	62,13	-231,62	0,2	0,2	0,2	341,26	NA	1678,66	NA	4,99	-1,25	-0,25	-247,73	498,73	-17,44	NA	NA	0	0	0	273,43	-176,12	88,45	0,39	0,39	0,39	117,75	NA	297,25	NA	2,55	-1,64	-0,64	273,43	255,25	107,12	NA	NA	0	0	0	98,11	-891,29	19,12	0,64	0,9	0,9	70,93
167	34,35	42,99	16,95	5,46	6,09	7,69	180,15	3,24	18,2	29,46	0,2	0,25	1,25	50,07	20,11	203,33	3,99	62961,8	0	7,76	24,27	29,54	36,96	14,45	5,5	6,39	9,01	178,02	5,4	15,73	41,82	0,2	0,25	1,25	45,96	20,07	179,1	4,4	60453,31	0	8,03	26,15	31,24	37,13	16,11	7,58	8,6	11,22	187,68
168	0,25	-9,87	0,1	0,03	0,51	0,92	137,4	65,15	137,88	57,69	1,03	-40	-39	3,24	102,56	0,25	-0,37	NA	0	1,12	70,19	NA	NA	NA	NA	NA	NA	NA	NA	NA	NA	NA	NA	NA	NA	NA	NA	NA	NA	NA	NA	NA	1,97	1544,56	1,46	0,02	0,64	1	269,79
169	4,64	24,21	1,76	0,63	0,84	1,04	138,86	23,72	110,62	22,43	0,81	4,22	5,22	24,8	80,84	8,04	1,2	10289	0	7,67	67,45	0,17	0,99	0,06	0,52	0,64	1,09	129,47	12,58	105,45	48,42	0,83	4,77	5,77	74,04	82,68	5,06	1,7	7292	0	26,28	97,41	6,13	29,41	2,09	0,59	0,78	1,25	123,92
170	0,2	5,15	0,13	0,23	2,09	2,09	250,84	210,9	113,63	0,81	0,96	25,2	26,2	3,34	96,18	4,74	14,85	28567	0	2,16	31,74	2,44	26,17	0,85	0,26	1,83	1,84	127,46	106,73	67,81	0,69	0,91	9,74	10,74	6	90,69	9,32	86,96	11922	0	1,25	47,84	3,36	21,74	1,12	0,42	1,17	1,2	121,64
171	7,43	20,05	2,67	0,28	0,71	1,06	131,33	35,32	81,55	29,01	0,63	1,7	2,7	12,91	62,95	11,8	1,12	NA	0	1,97	31,41	23,57	56,35	21,8	0,17	1,41	1,44	336,69	241,35	193,71	4,56	0,58	1,39	2,39	28,02	58,17	40,52	2,56	NA	0	4,12	15,15	0,39	20,71	4,77	0,01	0,88	0,88	4468,95
172	11,98	44,89	2,86	0,24	0,3	1,18	87,09	4,03	53,53	54,17	0,73	2,75	3,75	50,7	73,3	31,4	1,75	18633,33	8,56	9,24	55,62	0,76	2,36	0,17	0,25	0,4	1,46	81,66	7,8	51,77	55,68	0,68	2,12	3,12	61,81	67,99	20,1	6,2	17830,33	0	13,7	78,28	0,22	0,86	0,06	0,21	0,27	1,38	105,02
173	-11,18	-75,39	-5,5	16,46	16,68	16,68	179,64	1,93	8,81	NA	0,85	5,74	6,74	21,99	85,17	-6,26	0,87	4516	0	16,33	109,92	-2,56	-31,77	-0,96	0,38	1,88	1,88	136,16	98,71	65,71	NA	0,92	11,39	12,39	26,7	91,93	1,77	1	6761	0	10,95	90,33	36,34	84,78	8,55	1,68	1,7	1,7	85,69
174	13,69	42,13	12,7	0,24	0,38	0,58	338,47	18,22	101,07	23,94	0,68	2,08	3,08	34,39	67,5	30,89	0,78	18157,5	35	19,2	44,55	11,46	42,84	12,31	0,62	0,66	0,75	390,96	7,97	144,01	18,69	0,73	2,74	3,74	26,81	73,26	24,96	0,79	20335,38	31,95	16,49	37,72	16,34	52,76	17,75	0,69	0,79	0,86	395,44
175	0,83	1,5	0,21	2	2,26	2,26	88,19	10,04	39,51	NA	0,44	0,8	1,8	0,83	44,3	1,88	NA	NA	0	0	0	6,36	14,46	2,7	0,46	1,78	1,78	154,41	113,4	85,6	NA	0,56	1,28	2,28	6,36	56,06	11,34	NA	NA	0	0	0	11,53	21,51	4,3	0,54	2,16	2,16	135,8
176	8,62	56,1	3,48	0,47	1,05	1,05	147,39	71,38	122,78	0,32	0,85	5,51	6,51	11,77	84,63	11,4	1,44	NA	0	1,27	19,73	1,87	14	1,07	0,17	1,13	1,13	208,21	171,14	178,43	0,1	86,65	649,26	7,49	3,6	86,65	3,65	7,85	NA	0	0,67	22,11	-4,05	-9,66	-17,1	0,97	1,7	1,7	1537,09
177	-13,46	110,33	-2,13	0,09	0,12	0,45	57,82	1,95	63,31	20,72	1,12	-9,19	-8,19	22,98	112,2	-5,37	-0,22	NA	0	5,77	134,16	-4,91	-2587,85	-0,77	0,1	0,14	0,5	56,97	2,15	55,51	20,48	1	525,56	526,56	30,54	99,81	3,91	0,03	11334,2	0	5,55	81,38	-6,3	534,49	-0,95	0,14	0,22	0,49	54,85
178	0,65	3,42	0,9	0,39	0,66	0,66	507,69	108,04	403,6	0,74	0,81	4,29	5,29	28,97	81,1	9,42	0,42	17900,67	0	39,4	69,54	2	11,83	3,38	0,29	0,5	0,5	613,95	103,5	500,91	0,71	0,83	4,9	5,9	24,82	83,06	12,02	0,3	19273,67	0	38,49	65,81	4,79	22,06	7,88	0,41	0,61	0,61	599,44
179	13,63	154,26	4,54	0,17	0,46	0,81	121,62	31,81	109,07	38,38	0,91	10,31	11,31	24,39	91,16	16,77	0,34	26399,5	0	3,58	37,22	6,91	77,78	2,49	0,41	0,68	0,9	131,35	31,12	86,75	24,93	0,91	10,26	11,26	24,07	91,12	9,29	0,53	20825	21,94	6,19	58,05	4,18	67,37	1,07	0,37	0,63	0,82	92,79
180	15,49	29,67	9,55	0,23	0,78	1,09	224,31	34,66	65,74	20,97	47,79	91,54	1,92	19,4	NA	NA	NA	NA	NA	NA	NA	15,73	30,7	8,37	0,31	0,59	0,94	193,71	17,3	68,53	23,8	48,76	95,16	1,95	19,78	NA	NA	NA	NA	NA	NA	NA	17,73	32,28	8,43	0,18	0,42	0,7	173
181	4,27	80,56	2,56	0,15	0,49	0,62	218,85	59,22	175,73	23,07	0,95	17,87	18,88	11,47	94,7	7,47	0,11	28112,75	0	4,32	49,59	6,54	58,24	3,81	0,2	0,57	0,73	211,97	59,8	160,97	26,44	0,89	7,89	8,91	12,86	88,77	10,45	0,27	36006,75	0	3,68	38,41	8,61	40,78	3,94	0,12	0,63	0,86	166,34
182	2,29	22,18	1,08	0,06	0,39	1,12	172,84	44,61	146,26	108,35	0,9	8,69	9,69	15,7	89,68	5,25	3,85	11962,13	0	6,35	58,92	1,66	13,89	0,86	-0,04	0,33	1,14	187,97	56,18	160,91	131,86	0,88	7,35	8,35	12,7	88,02	4,64	11,67	14167,67	0	5,7	54,6	2,95	19,79	1,7	0,06	0,24	1,19	209,03
183	14,47	32,71	4,55	0,4	1,27	1,64	114,86	54,75	63,03	23,41	0,56	1,26	2,26	19,6	55,77	26,94	5,33	24473	0	1,61	28,72	3,85	8,03	1,5	0,71	1,43	1,8	141,68	52,17	72,71	27,85	0,52	1,09	2,09	12,95	52,05	11,65	7,91	8655,5	0	3,54	72,32	5,65	11,46	2,18	0,85	1,42	1,92	140,89
184	8,43	30,91	1,6	-0,61	-0,24	-0,01	69,06	17,6	46,76	10,83	0,71	2,62	3,66	106,71	72,71	38,85	0,3	9031,6	0	18,59	70,45	-1,86	-14,37	-0,72	0,06	0,2	0,37	141,27	8,3	26,71	10,52	0,85	6,57	7,73	63,17	87,06	9,01	0,69	10013,2	64,5	25,24	77,5	1,94	15,11	0,88	0,02	0,15	0,26	165,33
185	-98,49	-142,15	-113,9	0,29	1,55	1,71	422,13	142,56	112,61	18,38	0,31	0,44	1,44	-67,85	30,72	-129,95	1,34	-1559,5	0	35,43	-365,47	-44,14	-70,05	-9,5	0,9	3,1	3,25	78,37	52,13	23,79	3,83	0,37	0,59	1,59	324,83	36,98	105,16	NA	8229,5	0	79,44	89,88	0	0,01	NA	1,15	3,85	4,07	191,22
186	10,05	23,5	1,71	1,19	1,2	1,77	61,92	0,46	34,46	19,95	0,57	1,34	2,34	48,5	57,22	17,57	NA	8516	0	6,52	71,81	0,16	0,6	0,05	1,34	1,37	1,37	106,22	2,25	76,47	NA	0,74	2,79	3,79	24,04	73,59	0,21	NA	6392	0,22	6,97	96,84	5,28	100	0,71	1	1,05	1,05	48,68
187	0,23	0,58	0,07	0,06	0,27	0,76	108,09	10,69	44,52	25,36	0,6	1,53	2,53	46,02	60,44	10,61	0,7	10437,65	9,38	13,56	81,59	0,2	0,52	0,06	0,05	0,29	0,81	109,21	12,07	45,39	27,09	0,62	1,62	2,63	46,72	61,93	10,11	0,69	10876,53	8,47	13,96	82,79	0,09	0,24	0,03	0,04	0,24	0,82	103,84
188	0	0	NA	NA	NA	NA	NA	NA	NA	NA	NA	NA	1	0	0	NA	NA	NA	0	NA	NA	-0,41	-2,72	-0,13	0,03	1,16	1,3	117,46	105,66	89,74	12,71	0,85	5,66	6,66	86,57	84,99	14,95	-2,83	8871,71	4,39	28,07	82,41	6,2	37,14	1,61	0,16	1,48	1,48	94,42
189	16,87	67,35	0,99	1,33	1,33	1,33	21,38	0,09	14,23	0	0,75	2,99	3,99	16,87	74,95	35,39	NA	NA	7,48	0	0	17,62	37,33	0,84	0,71	1,89	1,89	17,28	10,66	9,02	NA	0,53	1,12	2,12	17,62	52,79	33,38	NA	NA	0	0	0	-1135,52	125,42	NA	0,1	0,1	0,1	NA
190	-16,89	358,98	-8,76	0,28	0,48	0,95	189,27	34,17	193,08	91,56	1,05	-22,25	-21,25	23,07	104,71	-16,13	NA	NA	0	20,72	146,94	9,69	174,01	3,5	0,53	0,71	1,09	131,3	19,2	119,51	44,98	0,94	16,95	17,95	34,22	94,43	10,27	NA	NA	0	8,85	71,54	4,28	43,99	1,43	0,27	0,86	1,16	121,63
191	18,46	18,6	32,38	108,7	130,32	130,32	640,33	55,38	4,85	NA	0,01	0,01	1,01	18,46	0,77	2405,36	NA	NA	0	0	0	9,18	9,44	12,71	29,79	36,38	36,38	503,9	55,76	13,7	NA	0,03	0,03	1,03	9,18	2,75	334,07	NA	NA	0	0	0	15,98	16,77	30,94	20,4	21,02	21,02	704,94
192	-3,01	-14,08	-4,11	0,11	0,28	1,7	498,88	42,93	131,25	349,12	0,79	3,68	4,68	6,55	78,62	-0,04	5,97	38727,95	22,63	13,06	69,07	0,26	1,17	0,41	0,07	0,23	1,77	573,17	40,44	159,26	420,83	0,78	3,49	4,49	9,34	77,73	1,44	5,93	NA	19,6	14,3	69,55	-1,64	-8,99	-2,76	0,02	0,4	1,64	611,8
193	79,23	90,74	57,26	6,72	7,95	7,95	263,76	40,22	32,68	NA	0,13	0,15	1,15	98,4	12,68	624,97	NA	39869,5	0	13,85	16,34	77,75	87,86	53,1	6,8	8,87	8,87	248,59	57,3	27,68	NA	0,12	0,13	1,13	103,83	11,51	675,76	NA	32717,5	0	17,81	20,41	77,65	89,08	54,18	6,33	7,99	7,99	253,96
194	-0,01	-0,01	NA	600,17	600,17	600,17	NA	NA	NA	NA	0	0	1	-0,01	0,01	-83	1,04	NA	0	NA	NA	-0,21	-0,23	-212,51	0,4	0,77	0,77	362156,8	10778,75	28827,49	NA	0,08	0,09	1,09	-0,21	8,12	-2,63	0,98	NA	0	0	0	-48,04	-67,32	NA	0,03	0,06	0,06	5482,02
195	-24,86	192,71	-23,67	0,21	0,27	0,46	347,52	26,29	386,9	72,84	1,13	-8,75	-7,75	-20,34	112,9	-20,56	-0,27	-9080	0	4,3	-25,57	-1,06	-21,53	-0,66	0,01	0,3	0,52	228,98	62,68	201,81	46,57	0,95	19,37	20,37	5,36	95,09	2,59	0,1	5083,5	5,49	4,03	73,71	14,76	78,13	6,07	0,03	0,4	0,76	149,79
196	11,62	43,27	2,43	0,1	0,84	1,3	76,45	40,42	55,09	26,02	0,73	2,72	3,72	54,64	73,14	15,89	NA	22153	0	9,01	93,08	20,34	43,8	4,52	0,23	1,14	1,79	80,96	38,69	42,78	28,52	0,54	1,15	2,15	76,82	53,55	37,99	NA	16145,5	0	12,56	86,27	26,93	39,86	5,19	0,5	1,85	3,1	70,14
197	1,47	85,25	1,24	0,03	0,16	0,2	308,14	38,89	297,45	12,16	0,98	56,85	57,85	6,75	98,27	2,73	0,02	41043,57	0	4,45	36,97	9,54	85,22	4,63	0,17	0,49	0,6	176,61	22,54	71,36	8,11	0,89	7,94	8,94	14,6	88,81	14,98	0,78	68874,29	0	2,46	22,11	11,3	48,8	5,8	0,13	0,56	0,73	186,93
198	5,18	12,09	0,17	0,21	1,18	1,75	11,86	6,47	6,69	3,89	0,57	1,33	2,33	144,97	57,16	9,06	NA	1512,8	0	4,54	93,11	-2,74	-163,88	-1,15	0,02	0,28	0,38	152,87	19,55	77,38	8,16	0,98	58,74	59,74	16,9	98,33	-0,39	0,24	2732	9,59	8,25	73,97	21,08	79,42	6	0,04	0,5	0,56	103,67
199	-20,44	-619,42	-18,48	0,03	0,03	0,32	278,35	NA	314,44	92,7	0,97	29,29	30,3	-7,46	96,7	-14,62	0,05	531	0	11,74	515,07	-72,15	107,79	-47,42	0,05	0,05	0,12	239,25	0,85	394,61	30,09	1,67	-2,49	-1,49	-42,73	166,93	-25,36	-0,84	-1452	0	19,34	-270,11	-332,3	92,68	NA	0,22	0,22	0,22	97,43
200	-96,43	76,79	-26,36	0,23	0,34	0,34	99,79	13,32	123,01	NA	2,26	-1,8	-0,8	-94,57	225,57	-30,94	-2,36	NA	0	0,51	-2,9	-11,55	-42,77	-4,37	0,64	1,17	1,17	137,9	49,58	93,82	NA	0,71	2,64	3,7	-11,55	73	7,1	1,78	NA	0	0	0	-2,57	-14,21	-1,73	1,1	1,95	1,95	244,38
201	17,82	19,28	9,41	2,38	6,8	13,61	192,71	56,17	12,76	88,01	0,08	0,08	1,08	28,73	7,55	269,68	11,16	27714,5	0	5,76	30,27	14,25	14,69	8,58	12,63	23,7	43,76	219,2	51,81	4,68	95,15	0,03	0,03	1,03	25,76	2,97	550,91	18,3	27143,5	0	6,93	36,4	12,89	13,57	8,48	6,14	11,5	19,14	239,5
202	-4,16	-37,13	-3,73	0,38	0,49	0,49	327,52	16,51	245,06	0	0,89	7,92	8,92	-2,9	88,79	44,58	0,4	NA	0	1,13	2,91	-67,18	136,23	-51,57	0,02	0,2	0,2	279,41	NA	379,33	NA	1,49	-3,03	-2,03	-60,31	149,32	-22,36	-0,55	NA	0	3,88	-27,42	-10,36	18,62	-8,31	0,18	0,45	0,45	291,98
203	-77,59	-178,12	-20,08	0,23	0,23	1,03	94,44	0	52,57	42,75	0,56	1,3	2,3	29,66	56,44	-68,75	1,04	-6116	0	27,75	-112,03	-0,81	-1,11	-0,28	0,44	0,44	12,22	127,23	0	10,09	120,59	0,27	0,37	1,37	33,01	27,07	84,2	36,98	1272	0	11,82	279,09	-0,05	-0,08	-0,01	3,19	3,19	7,37	94,97
204	0,47	22,58	0,13	0,01	0,85	1,04	98,97	77,7	93,51	18,41	0,98	47,09	48,09	20,41	97,92	0,74	7,13	15307,67	0	5,41	94,05	0,83	39,3	0,31	0,13	0,86	1,03	136,01	94,48	129,95	22	0,98	46,11	47,11	19,99	97,88	0,97	3,05	18609,33	0	7,16	92,85	5,31	71,32	2,18	0,16	0,94	1,13	149,31
205	16,71	91,23	9,82	0,07	0,42	0,42	214,53	60,49	171,96	NA	0,82	4,46	5,46	21,58	81,69	25,22	0,28	34481,67	0	2,86	15,09	5,93	42,87	4,18	0,01	0,51	0,51	256,34	72,95	146,76	NA	0,86	6,23	7,23	9,94	86,17	20,73	0,59	21158,5	0	2,82	17,59	-7,43	-133,54	-6,67	0,01	0,49	0,49	327,13
206	30,27	60,45	8,25	0,75	1,67	1,67	99,43	44,67	48,85	NA	0,5	1	2	30,77	49,93	66,49	3,02	NA	0	0,14	1,11	14,6	23,72	3,89	1,52	2,32	2,32	97,02	29,39	36,88	0,09	0,38	0,62	1,62	15,1	38,46	47,98	5,84	NA	0	0,13	1,72	2,32	6,77	2,82	0,34	1,47	1,47	443,46
207	14,29	34,53	5,12	0,93	1,48	1,48	130,8	39,57	71,45	NA	0,55	1,34	2,42	14,29	58,61	50,03	2,33	NA	0	0	0	23,16	39,74	9,06	1,03	1,78	1,78	142,29	44,03	58,7	NA	0,42	0,72	1,72	23,16	41,71	69,51	2,41	NA	0	0	0	21,34	35,06	NA	0,57	1,25	1,25	174,59
208	22,19	24,09	18,4	1,93	12,68	12,68	302,67	253,1	23,55	NA	0,08	0,09	1,09	22,19	7,89	281,26	NA	NA	0	0	0	13,08	13,26	15,81	14,37	73,91	73,91	440,02	350,59	5,89	NA	0,01	0,01	1,01	13,08	1,35	966,67	NA	NA	0	0	0	NA	NA	NA	NA	NA	NA	NA
209	1,24	2,55	0,57	1,81	1,95	1,95	117,64	12,29	84,82	NA	0,51	1,05	2,05	109,12	51,27	2,43	NA	2922,5	0	49,57	97,17	-9,33	-1944,22	-19,81	0,34	0,48	1	772,45	106,6	760,3	400,2	1	207,32	208,32	1,01	99,52	-9,38	NA	658	0	21,95	821,88	3,45	94,45	0,61	NA	NA	NA	64,04
210	-0,33	-1,52	-0,32	0,47	0,61	1,26	358,08	38,84	277,17	182,81	0,78	3,65	4,65	2,46	78,48	-0,42	NA	1717	0	2,73	95,46	-3,72	-34,43	-3,18	0,36	0,54	0,84	311,43	49,67	274,72	81,43	0,89	8,26	9,26	-2,21	89,2	3,17	0,49	5121	0	1,29	25,76	7,91	42,75	5,54	0,4	0,58	1,05	254,83
211	-0,99	-0,99	-0,68	87,95	82,18	221	152,11	-6,39	1,11	155,69	0	0	1	-0,99	0,44	-222,73	NA	NA	0	0	0	-32,69	-32,69	-11,45	NA	NA	NA	127,46	NA	NA	82,8	NA	NA	1	51,94	0	NA	NA	NA	0	29,63	150,03	-9,57	-28,59	-3,12	0,16	0,21	1,21	118,47
212	7,91	-25,67	2,99	0,37	0,5	0,5	138,22	23,1	178,32	NA	1,31	-4,25	-3,25	138,12	130,8	14,03	-0,9	1933	0	49,31	86,06	1,19	-17,84	0,73	0,21	0,34	0,4	222,97	29,52	226,43	14,12	1,07	-16,05	-15,05	131,87	106,64	2,16	-0,11	6600,5	0	80,05	99,4	-25,55	-142,22	-14,98	0,12	0,33	0,48	213,4
213	17,44	29,56	14,46	NA	NA	NA	302,64	7,42	NA	NA	0,41	0,69	1,69	102,66	40,99	42,54	NA	NA	40,63	70,66	81,98	9,76	10,08	10,34	38,95	39,75	39,75	385,83	7,68	9,6	NA	0,03	0,03	1,03	58,17	3,17	308,07	NA	NA	0	51,31	82,29	11,66	12,23	11,94	24,84	25,75	25,75	372,7
214	8,17	16,33	1,73	1,49	1,79	2	77,13	11,38	38,02	8,09	0,5	1	2	8,17	49,98	16,35	NA	NA	0	0	0	7,25	14,15	2,4	1,52	1,87	2,05	120,45	20,44	58,13	10,42	0,49	0,95	1,95	7,25	48,8	14,85	NA	NA	0	0	0	2,75	4,51	0,66	1,25	1,96	2,57	87,11
215	0,32	1,57	0,06	0,01	0,61	1,25	43,87	30,21	50,36	32,89	0,8	3,94	4,94	9,44	79,76	0,4	NA	1328	0	1,6	86,22	-0,05	-0,28	0	0,02	0,51	1,14	29,17	11,67	23,58	14,92	0,82	4,51	5,51	20,48	81,84	-0,06	NA	3370,5	0	1,65	84,97	2,68	14,94	0,24	0,03	0,47	1,22	32,12
216	-37,85	-38,16	NA	-1037,88	-2553,75	-2553,75	NA	NA	NA	NA	0,01	0,01	1,01	-14,73	0,81	-4205,85	NA	-2394	0	NA	-197,24	23,6	24,65	28,19	19,61	30,14	30,14	434,76	150,24	14,27	NA	0,04	0,04	1,04	45,24	4,26	553,42	NA	12792	0	25,85	47,52	-37,95	-40,05	-724,8	10,53	19,13	19,13	6951,39
217	30,84	36,84	34,75	5,9	6,09	6,09	411,23	12,66	66,57	NA	0,16	0,19	1,19	47,46	16,3	189,22	NA	10500	0	18,72	30,27	25,56	32,35	30,36	4,72	4,75	4,75	432,36	2,71	90,01	NA	0,21	0,27	1,27	41,56	21	121,68	NA	10047	0	19,01	32,12	29,3	35,97	NA	5,24	5,4	5,4	442,89
218	1,2	1,61	1,45	3,89	3,89	3,89	224,04	NA	112,14	NA	0,26	0,35	1,35	40,1	25,9	4,62	NA	550,4	0	47,11	96,95	13,97	17,2	5,5	5,36	5,36	5,36	143,37	NA	26,43	NA	0,19	0,23	1,23	107,47	18,8	74,31	NA	2843,67	0	36,83	82,85	15,96	21,26	6,98	3,56	4,01	4,01	159,33
219	0,23	3,44	0,04	0,21	1,07	1,07	67,05	53,47	62,14	NA	0,93	14,26	15,26	38,32	93,45	0,24	NA	3823,13	0	7,04	98,39	0,17	10,49	0,11	0,03	0,55	1,01	225,54	111,96	219,43	104,52	0,98	60,55	61,55	10,53	98,38	0,17	NA	4507,88	0	6,42	102,32	-0,49	-83,22	-0,38	0,01	0,4	1	284,28
220	-42,79	102,23	-8,07	0,11	0,15	0,73	68,87	3,4	91,94	54,53	1,42	-3,39	-2,39	47,1	141,86	-30,17	NA	2778	0	16,96	187,4	-0,93	2,72	-0,23	0,22	0,25	0,75	91,05	4,32	120,07	59,93	1,34	-3,91	-2,91	74,69	134,36	-0,69	NA	5708,67	0	18,92	96,07	-1,94	-5,87	-0,46	0,33	0,39	1,5	86,32
221	11,36	12,76	4,13	3,48	6,51	9,65	132,68	38,83	12,8	40,74	0,11	0,12	1,12	37,2	10,9	146,31	17,67	33580,33	0	9,39	56,16	14,09	15,03	5,46	7,46	13,34	19,24	141,14	42,26	7,19	43	0,06	0,07	1,07	37,39	6,3	297,98	197	29310,14	0	9,04	48,54	16,68	68,36	7,5	0,58	0,97	1,34	163,69
222	5,74	-171,25	4,84	0,07	0,1	0,8	307,62	11,89	313,58	219,51	1,03	-30,82	-29,82	13,49	103,35	8,42	-0,19	7605	0	6,53	45,96	0,23	-7,8	0,21	0,13	0,14	0,85	327,99	5,05	334,13	241,27	1,03	-34,28	-33,28	7,83	103	4,98	-0,25	14974	0	6,84	47,38	5,01	211,03	4,8	0,02	0,23	0,96	348,66
223	15,02	17	10,26	1,44	2,83	8,87	249,28	38,18	27,41	167,86	0,12	0,13	1,13	26,94	11,65	128,86	NA	-98989	0	8,15	-23,72	5,47	5,91	4,2	4,71	6,31	13,69	279,49	32,26	20,18	150,97	0,08	0,08	1,08	16,35	7,53	72,6	NA	38306	0	8,36	56,81	17,85	19,85	14,7	5,38	5,99	11,32	299,85
224	-19,85	-76,39	-23,26	1,15	1,35	1,35	427,66	NA	312,2	NA	0,74	2,85	3,85	-19,85	74,01	-26,82	NA	NA	0	0	0	15,69	63,68	9,92	0,63	1,13	1,33	230,14	1,07	171,54	34,18	0,75	3,06	4,06	15,69	75,37	20,81	NA	NA	0	0	0	-13,11	-156,28	-7,75	0,41	0,79	1,08	215,06
225	16,32	86,11	10,29	0,12	0,87	3,83	230,13	35,13	32,45	141,8	0,81	4,28	5,28	24,78	81,05	31,35	3,96	25541	24,14	5,33	25,14	1,91	9,57	2,21	0,11	0,33	3,34	420,89	20,29	66,25	272,3	0,8	4	5,01	9,24	80,02	18,17	2,82	21091	9,88	8,48	27,67	-8,68	-78,58	-9,68	0,14	0,57	4,21	405,98
226	26,57	76,51	4,74	0,31	1,06	1,06	65,16	31,19	41,93	NA	0,65	1,88	2,88	34,86	65,27	45,55	1,12	29935	0	1,48	20,86	5,43	15,02	1,06	0,38	1	1	71,42	27,78	45,09	NA	0,64	1,77	2,77	13,07	63,87	19,35	1	19487	0	1,5	33,42	7,8	22,92	2,13	0,41	1,2	1,2	99,19
227	-11,93	-99,77	-3,6	0,08	0,87	1,13	110,3	65,91	82,69	21,16	0,88	7,36	8,36	37,57	88,04	-7,97	1,54	42387,5	0	14,96	115,6	-14,58	1818,92	-3,86	0,01	0,8	0,98	96,37	72,18	91,3	17,2	1,01	-125,77	-124,77	37,97	100,8	-9,62	0,39	41951,25	0,3	13,91	107,6	7,2	113,62	1,51	0,09	0,99	1,22	76,48
228	-315,25	90,54	-534,49	0,01	0,04	0,13	618,83	85,61	2735,66	247,41	4,48	-1,29	-0,29	-301,15	448,21	-70,34	-8,38	NA	0	23,91	-4,69	1,63	-0,76	0,88	0,02	0,02	0,08	195,64	0,45	597,33	37,92	3,16	-1,46	-0,46	7,01	315,71	0,52	-2,89	181,32	7	2,89	171,35	26,4	55,49	22,65	0,04	0,04	0,44	312,22
229	-493,79	125,96	-153,57	0,02	0,02	0,2	113,52	NA	550,89	100,03	4,92	-1,26	-0,26	-480,15	492,03	-100,36	NA	NA	0	4,24	-2,91	194,49	-136,5	40,21	0,23	0,23	0,41	75,25	NA	180,48	33,33	2,42	-1,7	-0,7	194,49	242,48	80,21	NA	NA	0	0	0	57,69	303,4	54,41	1,09	1,09	1,23	343,34
230	-9,05	-2504,17	-2,56	0,13	0,33	0,98	103,27	19,73	101,07	66,82	1	275,81	276,81	11,09	99,64	-9,08	0,13	1973,5	0	5,7	135,55	-24,27	193,01	-5,82	0,28	0,55	0,86	87,3	25,71	96,96	30,45	1,13	-8,95	-7,95	-13,95	112,58	-21,56	-3,37	-1518,67	0	2,48	-96,84	24,74	211,88	6,74	0,25	0,82	1,17	99,23
231	0,29	35,11	0,48	0,13	0,46	0,49	591,56	195,77	578,45	12,74	0,99	118,78	119,79	3,68	99,17	3,8	0,02	40177	0	5,48	45,95	0,56	33,18	1,3	0,15	1	1,01	852,12	704,22	826,96	7,64	0,98	58,59	59,59	6,01	98,32	2,36	1,79	3101	0	12,76	714,33	0,27	17,02	0,36	0,08	1,37	1,44	486,62
232	-7,21	351,89	-15,79	0,1	0,67	0,92	509,98	453,3	801,86	205,75	1,02	-49,77	-48,77	-6,75	102,05	-7,07	-0,33	NA	0	1,02	-7	1,61	-1007,91	5,6	0,08	0,23	0,95	1267,08	188,55	1251,98	918,72	1	-627,19	-626,19	8,13	100,16	2,87	-0,03	10197	0	22,71	86,15	-7,57	97,65	-20,55	0,06	0,13	0,87	987,97
233	56,43	93,55	80,35	2,53	2,53	2,53	213,57	NA	202,65	NA	0,4	0,66	1,66	56,43	39,68	142,24	NA	NA	0	0	0	30,56	38,72	77,15	1,58	1,76	1,76	919,04	33,81	191,62	NA	0,21	0,27	1,27	30,56	21,08	144,95	1,25	NA	0	0	0	17,12	21,06	71,36	2,45	2,61	2,61	1517,45
234	2,74	5,04	1,19	3,2	19,01	20,54	158,95	120,65	7,63	11,85	0,46	0,84	1,84	44,93	45,73	5,98	NA	4165	0	18,38	89,27	0,11	0,48	0,05	0,31	1,23	1,3	179,45	125,45	136,3	10,29	0,77	3,31	4,31	37,71	76,8	0,14	NA	8168	0	18,53	95,32	17,09	41,05	7,13	0,57	1,67	1,77	151,91
235	5,23	25,17	6,47	0,03	0,71	1,12	451,65	214,1	314,01	129,29	0,79	3,81	4,81	12,36	79,21	11,97	1	15446,2	0	8,81	42,13	1,35	6,05	1,89	0,06	0,68	1,08	509,98	215,15	348,8	140,57	0,78	3,48	4,48	7	77,67	3,61	0,88	9939,5	0	7,91	64,3	0,05	0,24	0,07	0,1	0,65	1,1	476,36
236	-64,7	-127,52	-31,64	1,92	2,27	1,99	178,52	16,4	46,15	-13,33	0,49	0,97	1,97	-27,71	49,26	-79,64	1,58	553	0	18,09	467,45	-39,55	-69,02	-16,04	0,77	1,58	2,38	147,61	50,12	61,45	49,41	0,43	0,74	1,74	40,75	42,69	11,77	NA	3849	0	32,57	76,38	39,16	55,15	24,48	3,05	3,1	3,5	227,6
237	2,46	34,24	1,09	0,03	0,94	1,08	150,84	120,49	131,55	18,43	0,93	12,87	13,9	21,04	92,8	3,56	1,91	NA	0	8,24	78,04	11,96	77,45	5,31	0,13	0,92	1,15	161,68	104,76	131,12	29,89	0,84	5,47	6,47	33,58	84,55	16,29	3,75	45010,5	0	9,6	49,51	21,78	43,24	5,7	0,4	1,41	1,7	95,23
238	15,04	126,57	4,9	0,7	0,82	1	118,86	12,32	97,75	18,15	0,86	7,24	8,41	29,9	88,12	21,57	0,77	8001,59	0	4,84	38,32	27,96	80,66	9,64	1,17	1,2	1,37	125,57	2,56	77,1	13,09	0,64	1,85	2,88	82,95	65,34	46,48	2,46	27056,97	0	18,97	57,94	0,1	0,33	0,03	0,61	0,93	1,14	117,16
239	13,64	18,17	7,37	2,71	3,59	5,84	197,09	6,16	20,7	47,28	0,13	0,17	1,33	26,64	24,95	199,93	2,07	58180,69	0	7,02	30,23	14,4	21,23	6,49	1,42	2,04	3,67	163,9	4,39	27,47	45,41	0,19	0,27	1,47	31,13	32,14	134,62	1,9	50792,23	0	7,53	34,26	14,87	23,76	7,24	1,03	1,41	2,84	177,29
240	4,1	19,07	2,09	0,07	0,59	0,89	185,84	39,67	76,57	23,54	0,78	3,65	4,65	14,75	78,5	14,12	0,92	22928	26,75	5,42	42,97	4,77	17,51	2,14	0,08	0,62	1	163,23	36,89	60,62	25,92	0,73	2,67	3,67	19,64	72,76	17,33	0,99	28016,2	29,02	6,67	46,99	9,41	31,14	3,3	0,27	0,79	1,11	127,76
241	3,63	13,43	1,97	0,85	1,18	1,37	198,38	36,53	111,06	20,78	0,73	2,7	3,7	14,98	72,99	11,23	2,14	12683,67	0	6,17	101,37	2,91	7,5	0,85	0,31	1,07	1,2	106,29	43,27	57,17	7,78	0,61	1,58	2,58	18,76	61,19	16,67	1,37	34283	0	4,63	39,39	20,14	34,79	4,96	1,34	1,74	2,12	89,62
242	1,71	6,87	0,65	0,1	0,91	1,04	139,16	82,67	102,12	13,65	0,75	3,01	4,01	33,16	75,08	10,15	1,14	7449,33	0	11,99	74,49	0,3	1,21	0,13	0,02	0,81	1,14	155,5	89,71	114	38,66	0,75	2,99	3,99	31,49	74,93	9,8	1,7	7297	0	13,32	75,89	7,8	24,06	3,39	0,22	1,48	2,36	158,24
243	18,07	62,61	23,05	0,25	0,36	1,41	465,68	36,66	326,77	344,91	0,71	2,47	3,47	18,07	71,14	25,39	NA	NA	0	0	0	3,24	8,67	2,14	0,32	0,82	1,67	240,63	65,69	83,03	112,3	0,62	1,66	2,68	5,35	62,63	7,5	4,51	1304,5	19,82	1,39	20,81	11,62	22,79	NA	1,15	1,75	2,28	NA
244	4,93	7,22	3,78	1,64	2,29	3,14	279,91	56,7	87,09	75,12	0,32	0,46	1,46	9,82	31,68	15,75	204,15	20241	0	3,75	40,57	14,89	16,4	13,47	6,14	7,7	10,98	329,22	45,7	29,37	97,81	0,09	0,1	1,1	16,12	9,17	163,2	294,5	32904	0	1,11	5,62	21,06	22,74	15,84	6,89	8,93	13,68	273,91
245	-0,78	-0,8	-2,61	6,08	44,09	44,09	1226,09	1037,42	27,29	NA	0,02	0,02	1,02	-0,78	2,42	256,29	NA	NA	0	0	0	1,24	1,29	3,31	16,58	26,64	26,64	975,98	360	35,78	NA	0,04	0,04	1,04	1,24	4,02	30,75	NA	NA	0	0	0	2,64	2,8	11,87	9,91	17,9	17,9	1633,27
246	12,47	17,58	32,09	1,68	2,22	2,62	939,53	145,63	269,37	109,42	0,29	0,41	1,41	12,47	29,07	46,37	3,04	NA	0	0	0	16,2	23,55	30,15	1,66	2,64	2,78	677,46	205,07	209,28	28,72	0,31	0,45	1,45	16,2	31,24	66,29	5,38	NA	0	0	0	17,21	19,37	29,41	7,52	7,63	8,19	622,01
247	10,14	25,72	3,66	0,5	1,33	1,34	131,62	65,21	78,43	0,18	0,61	1,54	2,54	48,1	60,57	30,88	2,06	17887	0	13,69	62,21	4,9	12,2	3,03	0,11	1,1	1,11	224,92	101,16	102,17	0,2	0,6	1,49	2,49	15,46	59,82	18,12	1,1	14828	0	6,52	43,51	6,09	20,37	5,66	0,9	1,12	1,12	337,89
248	1,56	1,88	0,49	5,6	5,87	5,87	115,55	5,14	19,42	NA	0,17	0,21	1,21	51,56	17,26	9,03	NA	2610,5	0	15,83	93,39	0,55	0,66	0,21	5,54	5,58	5,61	138,52	1,09	24,39	0,67	0,18	0,22	1,22	64,68	18,02	3,03	NA	7493	0	24,41	84,8	3,32	4,1	1,04	4,95	5,3	5,3	114,26
249	9,17	38,68	1,92	0,27	0,46	0,97	76,31	10,74	57,31	29,8	0,76	3,22	4,22	34,82	76,28	18,56	0,93	3459,5	0	5,36	148,81	6,85	28,4	1,24	0,53	0,64	1,14	65,67	5,31	49,12	24,59	0,76	3,14	4,14	32,15	75,87	23,16	1,77	5553,5	0	4,56	95,6	3,12	10,27	0,55	0,61	0,8	1,35	64,76
250	4,92	34,84	NA	1,98	2,42	2,42	NA	NA	NA	NA	0,86	6,09	7,09	4,92	85,89	5,72	2,57	NA	0	NA	0	-42,29	193,52	-1199,16	2,19	2,65	2,65	10321,24	1757,32	3800,13	0	1,22	-5,58	-4,58	-42,29	121,85	-34,71	47,94	NA	0	0	0	42,48	149,06	NA	1,27	1,34	1,34	351,58
251	-2,72	-7,48	-1,14	0,05	1,34	1,61	152,76	121,11	66,52	25,37	0,64	1,75	2,76	7,65	63,71	-4,27	NA	9753	18,11	4,34	130	-3,81	-11,43	-2,33	0,07	1,35	1,53	222,67	184,05	103,96	26,36	0,67	2	3	7,91	66,66	-5,72	NA	7065	18,2	7,17	132,11	-0,26	-0,79	-0,18	0,07	1,29	1,54	242,48
252	-2,05	-14,34	-1,1	0,73	1,14	1,35	195,79	47,79	119,17	25,52	0,86	6,01	7,01	15,56	85,74	2,13	0,9	22611,5	0	9,44	84,67	3,43	20,18	1,9	0,67	0,99	1,17	201,85	46	140,21	26,18	0,83	4,89	5,89	17,26	83,03	7,3	1,11	24940,83	1,47	7,67	63,49	2,59	12,89	1,41	0,63	0,87	1,08	197,68
253	12,39	81,24	3,33	0,05	0,57	0,8	98,23	41,73	81,11	18,68	0,85	5,56	6,56	32,6	84,75	22,47	0,47	51866	0	5,44	50,33	9,89	39,86	3,35	0,36	0,74	0,98	123,29	34,51	90,77	21,47	0,75	3,03	4,03	25,71	75,19	19,9	0,93	43872	0	5,36	47,59	14,23	35,43	3,11	0,29	0,94	1,28	79,55
254	1,67	1,67	1,57	NA	NA	NA	324,73	5,58	NA	NA	NA	NA	1	1,67	0	NA	NA	NA	0	0	0	2,99	7,48	1,22	0,28	0,74	0,74	148,75	40,58	88,3	NA	0,6	1,5	2,5	2,99	60,02	32,48	0,72	NA	0	0	0	22,63	24,25	4,25	10,48	14,98	14,98	68,33
255	7,92	84,99	2,16	0,39	1,05	1,24	99,78	49,38	74,72	13,95	0,91	9,74	10,74	20,49	90,69	9,48	1,56	28394,75	0	3,44	56,26	6,42	-144,13	1,51	0,05	0,8	0,92	85,73	64,59	85,94	10,68	1,04	-23,44	-22,44	19,39	104,46	6,81	-0,71	23854,5	0	3,06	61,84	3,93	-118,25	1,03	0,02	0,88	1,01	95,36
256	28,47	86,29	7,22	0,35	0,93	0,94	92,6	35,02	60,81	0,69	0,67	2,03	3,03	85,32	67,01	59,88	0,89	11458,29	0	14,42	57,31	6,36	56,79	1,46	0,28	0,6	0,64	83,75	22,89	73,33	3	0,89	7,92	8,92	75,49	88,79	34,32	0,27	13004,75	0	15,9	66,89	16,17	76,59	5,53	0,72	0,93	0,93	124,6
257	35,49	88,28	23,04	0,76	1,66	1,69	236,98	106,12	117,79	2,84	0,6	1,49	2,49	81,53	59,79	67,53	3,35	NA	0	29,89	47,41	25,09	32,48	17,41	3,58	4,7	4,79	252,55	50,34	45,2	4,19	0,23	0,29	1,29	86,93	22,74	138,28	6,92	20619	0	42,9	59,71	10,37	16,31	6,55	1,47	2,81	2,87	230,06
258	-6,88	-563,83	-1,52	0,52	1,78	1,78	80,73	56,58	44,65	NA	0,99	80,91	81,91	24,6	98,78	-6,97	NA	1119	0	6,96	108,31	29,58	95,62	5,37	0,81	1,54	1,54	66,09	31,03	42,43	NA	0,69	2,23	3,23	29,58	69,07	42,82	NA	841	0	0	0	25,02	60,18	9,47	1,39	1,77	1,77	137,71
259	1,48	-183,02	0,79	0,05	0,18	0,94	194,69	23,45	192,14	148,96	1,01	-123,99	-123,26	19,89	100,81	4,09	-0,05	16032,25	0	9,82	76,13	1,9	179,19	1,18	0,02	0,15	0,98	226,3	29,58	220,6	184,97	0,99	93,14	94,14	21,87	98,94	4,42	0,41	16630,38	0	12,41	76,77	0,1	8,81	0,06	0,03	0,15	0,99	234,19
260	-36,43	299,88	-50,57	0,07	0,1	0,89	506,72	13,8	560,5	452,58	1,12	-9,23	-8,23	-36,43	112,15	-32,48	NA	NA	0	0	0	11,18	-63011,11	16,02	0,16	0,24	1	521,28	37,44	515,64	399,46	1	-5635,11	-5634,11	11,18	100,02	11,18	NA	NA	0	0	0	0,97	101,89	1,26	0,1	0,25	1,01	470,5
261	0,6	2,6	0,41	0,01	0,22	1,14	249,88	39,38	121,97	175,33	0,76	3,32	4,36	16,27	77,06	5,74	1,88	NA	26,3	10,73	75,85	0,52	2,51	0,34	0,03	0,5	1,13	237,33	80,1	98,36	109,19	0,79	3,8	4,81	14,76	79,22	5,68	1,5	8800,5	30,99	9,28	64,72	0,46	2,28	0,27	0,03	0,35	1,09	210,33
262	1,98	17,13	0,56	0,14	0,42	0,84	103,13	22,45	78,07	32,62	0,88	7,57	8,63	35,41	88,42	25,11	0,64	15099	0	9,44	55,52	2,75	20,05	0,92	0,45	0,67	0,9	121,5	19,55	64,01	20,1	0,86	6,23	7,28	34,97	86,27	27,4	0,78	16180	19,25	10,75	52,69	9,98	34,21	2,5	0,2	0,72	1,14	91,29
263	12,03	67,39	5,14	0,48	0,86	4,39	156,02	7,8	17,57	72,53	0,82	4,6	5,6	29,43	82,15	28,12	2,11	14401,43	1,75	7,44	44,33	8,88	25,38	3,81	0,93	1,51	4,33	156,13	12,89	10,98	63,85	0,65	1,86	2,86	26,33	65	30,62	2,31	13225,56	7,31	7,48	42,55	13,81	28,25	6,46	0,66	0,71	2,29	170,11
264	7,04	48,87	246,79	0,57	1,93	1,94	12799,81	171,16	199,46	1,7	0,86	5,94	6,94	7,36	85,6	14,1	1,1	90986	78,41	11,34	38,03	6,76	31,79	315,82	0,65	2,79	2,8	17002,44	188,18	78,07	2,28	0,79	3,7	4,7	6,93	78,73	15,11	1,16	NA	72,61	8,09	15,24	6,65	23,81	NA	0,82	3,54	3,54	18062,07
265	11,09	12,2	26,03	10,58	10,58	10,96	734,67	NA	77,12	29,66	0,09	0,1	1,1	19,75	9,13	121,5	NA	1401	0	20,34	38,76	-50,81	224,45	-70,13	0,15	0,24	0,83	502,41	41,39	595,13	351,14	1,2	-5,29	-4,42	-45,69	122,64	-42,42	NA	-2251,75	0	7,06	-11,48	29,71	181,89	6,22	0,07	0,14	1,19	76,23
266	4,29	7,08	3,6	0,55	1,33	2,41	306,02	71,25	76,03	99,33	0,39	0,65	1,65	13,73	39,45	20,94	2,56	20073,75	4,92	7,92	54,3	2,12	3,63	1,79	0,6	1,21	2,1	307,74	67,8	90,8	98,46	0,42	0,72	1,72	11,53	41,78	16,64	2,67	21121,89	6,39	7,96	49,35	4,43	6,44	2,88	0,6	1,19	3,19	236,97
267	5,52	8,72	3,22	6,43	8,24	26,37	58,33	14,39	7,96	146,38	0,37	0,58	1,58	5,52	36,77	15	NA	NA	0	0	0	6,14	6,64	1,73	52,94	53,06	54,46	102,6	0,22	1,86	2,62	0,02	0,02	1,08	6,14	1,84	334,36	NA	NA	0	0	0	18,47	17,83	3,85	-16,31	-16,31	-20,57	75,85
268	12,82	30,82	1,59	1,19	1,23	1,87	45,37	1	23,77	15,41	0,58	1,4	2,4	12,82	58,41	21,94	NA	NA	0	0	0	1,35	7,8	0,55	0,62	1,25	1,48	147,74	50,1	37,98	18,53	0,83	4,79	5,79	1,35	82,72	9,46	2,25	NA	54,66	0	0	7,13	30,93	3,86	0,31	1,21	1,3	197,15
269	-27,85	3464,39	-6,63	0,08	0,13	0,72	86,87	4,32	86,37	51,74	1,01	-125,39	-124,39	100,57	100,8	-22,6	-0,03	5735	0	30,57	122,56	-0,14	-86,11	-0,03	0,05	0,16	0,82	82,92	9,17	80,3	53,04	1	621,97	622,97	98,58	99,84	1,06	0,01	5244,5	0	22,49	105,54	-3,92	104	-0,41	0,09	0,15	0,87	37,89
270	3,68	5,95	0,94	1,89	2,89	2,89	92,92	31,64	31,55	NA	0,38	0,62	1,62	149,03	38,17	9,64	NA	NA	0	37	93,24	6,83	9,2	2,43	2,71	4,49	4,49	129,66	50,14	28,22	NA	0,25	0,34	1,35	123,81	25,78	26,82	NA	1844,6	0	41,67	109,03	7,08	9,03	3,15	2,88	5,25	5,25	161,72
271	13,39	17,81	10,7	0,87	4	4,06	291,79	218,36	67,58	4,68	0,25	0,33	1,33	17,92	24,85	62,56	69,15	36368,33	0,75	3,63	18,3	0,26	0,35	0,39	0,47	3,51	3,81	552,39	421,96	115,86	42,5	0,26	0,36	1,36	14,23	26,29	8,62	26,86	NA	4,24	21,2	81,38	1,47	2,27	NA	0,35	2,82	2,99	366,46
272	9,16	10,58	3,22	1,67	3,41	7,6	128,35	NA	16,65	70,74	0,13	0,15	1,15	84,7	13,39	68,41	NA	NA	0	26,56	87,1	0,97	1,05	0,2	0,64	0,64	13,76	73,38	NA	5,27	70,15	0,08	0,08	1,08	96,08	7,83	12,36	NA	NA	0	19,17	110,11	13,63	14,25	11,13	9,92	9,92	26,04	297,3
273	1,3	78,49	7,82	0,1	0,11	0,11	2200,55	26,01	486,72	NA	0,98	59,53	60,53	1,3	98,35	10,87	0,29	NA	50,82	0	0	0,49	21,26	2,87	0,12	0,14	0,14	2144,27	30,15	440,24	NA	0,98	42,61	43,61	0,49	97,71	10,96	0,32	NA	50,49	0	0	0,3	10,92	1,68	0,13	0,15	0,15	2039,1
274	6,94	8,4	26,63	0,21	3,3	3,3	1400,26	431,14	163,19	NA	0,17	0,21	1,21	18,25	17,38	48,3	1,44	36846,38	0	43,38	53,33	7,37	8,48	25,43	0,39	9,7	9,7	1256,55	368,44	56,06	0	0,13	0,15	1,15	16,45	13,14	75,56	1,7	44207,53	0	31,37	39,6	6,11	7,31	NA	0,12	3,74	3,74	1737,12
275	2,61	3,37	1,2	1,36	1,63	3,01	167,91	9,26	34,54	48,29	0,23	0,29	1,29	44,05	22,53	42,56	2,19	NA	0,54	19,06	75,34	2,03	2,67	0,91	1,27	1,49	2,74	163,09	7,89	36,16	45,55	0,24	0,32	1,32	43,27	24,06	44,05	2,06	NA	0	13,14	52,78	1,26	1,62	0,58	1,34	1,62	3,16	167,54
276	0,01	0,02	0	2,59	3,01	3,54	22,35	2,4	5,76	3,12	0,26	0,36	1,36	2,92	26,22	15,76	10,16	NA	0	0,18	9,39	0,2	0,45	0,02	1,01	1,49	1,77	34,88	9,09	15,21	5,38	0,55	1,23	2,23	2,58	55,25	3,05	20,73	24382,33	11,09	0,23	22,68	1,01	2,01	0,07	1,22	1,78	1,83	25,32
277	-3,37	-89,27	-0,97	0	0,38	0,95	105,41	37,62	58,01	56,55	0,96	25,48	26,51	22,03	96,23	-1,4	0,42	17976,6	39,18	7,33	93,97	7,58	73,93	2,41	0,1	0,45	1,03	115,58	32,98	58,33	59,15	0,9	8,76	9,76	30,63	89,75	10,22	1,36	25392,28	36,98	7,32	67,44	9,9	51,44	2,95	0,02	0,42	1,13	108,35
278	0,12	0,26	0,14	0,26	0,71	1,43	440,85	85,11	178,89	136,32	0,44	0,95	2,18	18,41	54,07	6,01	1,27	13813,8	1,9	22,1	89,17	0,19	0,49	0,22	0,15	0,58	1,24	419,83	84,55	194,82	133,52	0,53	1,35	2,55	15,9	60,8	3,6	1,15	14349,4	0,96	18,12	86,79	0,52	1,04	0,59	0,26	0,81	1,6	417,93
279	0	0	NA	NA	NA	NA	NA	NA	NA	NA	0	0	1	0	0	NA	NA	NA	0	NA	NA	0	0	NA	NA	NA	NA	NA	NA	NA	NA	NA	NA	1	0	0	NA	NA	NA	0	NA	NA	9,14	10,15	37,74	10,02	10,05	10,05	1502,69
280	9,7	37,06	3,45	0,3	1,2	1,36	129,76	9,11	94,24	15,1	0,74	2,82	3,82	9,7	73,83	13,14	NA	NA	0	0	0	1,29	4,51	0,68	0,66	1,37	1,38	192,04	12,91	134,9	1,92	0,71	2,48	3,48	1,29	71,3	1,82	NA	NA	0	0	0	2,33	7,28	7,35	0,41	1,1	1,2	1148,72
281	-10,16	-492,55	-3,59	0,19	1,47	1,72	128,88	93,48	73,25	18,46	0,58	27,95	48,48	-7,05	97,94	-16,26	2,66	-20956	0	1,1	-46,06	18,3	82,05	3,55	0,5	1,27	1,29	70,69	41,88	54,27	0,81	0,78	3,48	4,48	22,17	77,69	25,52	NA	29680	0	0,75	20,81	-28,47	211,16	-9,52	0,15	0,76	0,8	121,79
282	11,09	35,37	4,31	0,08	1,18	1,42	141,85	101,77	94,3	23,14	0,69	2,19	3,19	32,22	68,64	17,67	10,74	30013,88	0	8,21	57,18	6,68	86,24	2,86	0	0,98	1,06	155,82	133,31	138,21	11,22	0,92	11,92	12,92	27,8	92,26	8,51	1,79	26755,25	0	9,04	67,67	3,54	152,66	1,14	0,02	0,51	0,81	117,27
283	5	156,01	1,71	0	0,81	1,02	124,68	95,9	118,88	25,69	0,97	30,18	31,18	7,89	96,79	5,47	6,56	57065,5	0	0,99	31,01	8,4	93,25	1,96	0,01	0,83	1,09	84,92	62,52	48,68	20,63	0,91	10,1	11,1	13,17	90,99	9,38	24,42	65204	32,91	1,11	29,3	7,99	93,26	1,79	0	0,87	1,09	81,33
284	15,96	16,89	26,94	19,98	20,4	20,4	616,24	11,84	29,78	NA	0,05	0,06	1,06	15,96	5,5	290,91	NA	NA	0	0	0	12,98	13,54	26,1	27,71	27,89	27,89	731,83	4,7	25,94	NA	0,04	0,04	1,04	12,98	4,1	316,78	NA	NA	0	0	0	45,66	53,89	26,26	7,32	7,51	7,51	209,32
285	0	0	NA	NA	NA	NA	NA	NA	NA	NA	NA	NA	1	0	0	NA	NA	NA	0	NA	NA	-3,26	-25,82	-18,84	0,23	0,25	0,25	2104,13	38,47	1818,31	NA	0,87	6,92	7,92	-3,26	87,38	6,69	0,16	NA	0	0	0	-1,93	-17,64	-7,25	0,43	0,48	0,48	1367,82
286	-67,9	63,48	-20,57	0,06	0,14	0,29	110,57	16,05	220,17	33,7	2,07	-1,93	-0,93	-1,38	206,98	-18,86	-2,73	496,71	0	20,15	2157,31	-1,94	-9,02	-0,62	0,15	0,38	0,75	116,28	19,17	84,35	31,81	0,78	3,64	4,64	41,04	78,45	9,93	0,59	13493,04	0	13,73	76,09	1,87	8,1	0,44	0,2	0,87	0,89	84,98
287	31,13	38,87	17,24	0,29	2,92	3,38	202,1	103,82	39,46	18,31	0,2	0,25	1,25	64,55	19,9	190,98	2,48	11604,25	0	18,5	41,06	2,63	3,02	1,49	1,81	5,18	5,55	206,29	87,89	26,11	9,84	0,13	0,15	1,15	33,15	12,8	60,83	3,01	10264	0	17,3	53,54	-13,76	-23,35	NA	0,81	1,85	1,95	269,31
288	-5,67	-67,23	-1,55	0,03	0,69	1	99,66	51,08	88,89	27,68	0,92	10,87	11,87	28,79	91,57	-5,12	1,14	15934,14	0	9,41	112,25	-15,54	226,85	-4,5	0,03	0,67	0,88	105,44	61,36	109,38	23,54	1,07	-15,6	-14,6	22,6	106,85	-12,76	-1,01	10927,13	0	11,05	153,79	7,87	-33907,04	1,92	0,01	0,63	0,95	89,07
289	46,52	68,28	28,44	1,55	3,21	3,21	223,11	113,79	68,4	NA	0,32	0,47	1,47	51,69	31,87	145,99	NA	NA	0	3,16	8,23	36,16	38,2	68,38	16,18	21,9	21,9	688,38	177,78	31,05	NA	0,05	0,06	1,06	36,16	5,34	677,43	NA	NA	0	0	0	26,48	27,23	NA	44,73	56,56	56,56	975,1
290	0,97	6,84	0,17	0,14	0,86	1,16	62,35	37,46	52,21	16,31	0,86	6,06	7,06	91,89	85,83	1,13	NA	45949	0	15,53	104,52	0,02	0,16	0	0,08	0,8	1,16	61,89	37,87	52,2	18,94	0,85	6,09	7,13	74,17	85,97	0,03	NA	41825	0	12,61	94,73	1,35	6,73	0,19	0,29	0,77	1,25	49,89
291	-7,85	-7,92	-298,37	113,78	116,85	116,85	3610	360	117,07	NA	0,01	0,01	1,01	-7,85	0,86	-917,5	NA	NA	0	0	0	17,46	18,43	41,17	20,32	20,32	20,32	858,11	NA	41,76	NA	0,05	0,06	1,06	17,46	5,25	332,38	NA	NA	0	0	0	11,29	14,04	22,11	4,41	5,16	5,16	712,91
292	20,34	36,77	4,57	0,51	1,49	2,17	81,93	34,8	35,42	24,55	0,45	0,81	1,81	46,51	44,67	52,05	12,43	18531	0	5,87	46,71	12,45	22,49	2,95	0,8	1,46	2,17	86,26	24,56	37,31	27,03	0,45	0,81	1,81	42,63	44,61	38,05	18,06	17119,6	0	7,15	57,82	16,49	27,4	3,76	0,28	1,39	2,53	82,99
293	18,29	66,36	6,08	1,49	1,98	5,06	121,39	11,58	23,57	73,53	0,72	2,63	3,63	26,28	72,44	26,44	568,5	21902	0	2,66	24,81	3,81	13,02	1,26	0,54	0,99	3,41	120,21	15,34	34,77	85,54	0,71	2,42	3,42	11,34	70,72	5,58	NA	9646	0	2,49	57,37	9,28	24,89	3,56	0,59	0,73	3,32	139,62
294	5,6	20,23	1,43	0,23	0,61	2,01	93,32	16,4	43,66	62,08	0,72	2,61	3,61	13,67	72,33	10,29	12,21	12519,57	23,99	2,06	40,84	2,01	8,41	0,61	0,03	0,25	1,27	109,78	18,01	80,73	83,25	0,76	3,18	4,18	13,96	76,05	4,67	4,93	14592,43	0	3,6	65,4	2,19	10,15	0,69	0,17	0,33	1,22	114,98
295	0	0	NA	10,7	11,43	11,43	NA	NA	NA	NA	0,03	0,03	1,03	0	2,68	0	1,4	NA	0	NA	NA	25,34	41,69	11,07	0,8	1,35	1,67	159	34,14	61,66	19,67	0,39	0,65	1,65	25,34	39,21	79,08	1,79	NA	0	0	0	-13,07	-26,81	-5,9	0,68	1,31	1,37	164,36
296	-202,13	-259,71	-113,31	6,51	6,51	9,81	63,91	0	20,56	68,85	0,1	0,13	1,28	-175,92	22,17	-1961,96	NA	NA	0	14,69	-14,93	8,71	23,07	2,25	1,32	1,32	2,86	94,03	NA	32,4	49,99	0,35	0,94	2,65	128,14	35,45	24,57	NA	NA	0,09	22,78	64,49	14,97	48,84	3,56	1,22	1,22	1,45	86,63
297	0,83	3,11	0,31	0,04	0,85	1,02	136,28	74,09	70,76	16,31	0,73	2,73	3,73	45,44	73,21	2,92	0,99	3285,31	15,63	16,66	92,53	0,69	2,65	0,31	0,05	0,93	1,07	166,79	101,41	92,74	16,05	0,74	2,87	3,87	59,44	74,15	2,94	1,11	5032,37	13,62	26,92	94,6	2,36	7,82	0,8	0,03	0,78	1,1	123,73
298	1,97	2,77	0,57	2,63	4,04	4,04	106,25	35,3	25,05	NA	0,29	0,4	1,4	95,95	28,8	6,84	NA	7069	0	27,35	76,25	-1,97	-2,66	-0,58	2,42	4,55	4,55	107,11	45,75	21,14	NA	0,26	0,35	1,35	74,02	25,94	-7,61	NA	4535,5	0,28	22,36	89,99	-15,89	-54,52	-7,02	0,17	0,91	0,91	160,72
299	2,77	2,79	0,85	13,18	153,77	153,77	41,93	NA	0,72	NA	0,01	0,01	1,01	2,77	0,65	425,74	NA	NA	0	0	0	1,12	1,12	77,27	20,08	293,15	293,15	25221,89	NA	85,09	NA	0	0	1	1,12	0,34	326,92	NA	NA	0	0	0	-2,56	-8,05	-16,46	0,73	0,74	1,46	2338,85
300	-30,11	-30,24	-1548	226,82	226,82	226,82	10025,6	NA	NA	NA	0	0	1	-30,11	0,44	-6829,41	NA	NA	0,44	0	0	12,95	13,14	81,6	69,02	69,02	69,02	2293,4	NA	NA	NA	0,01	0,01	1,01	12,95	1,45	893,85	NA	NA	1,45	0	0	28,68	31,01	20,36	13,32	13,32	13,32	258,38
301	-25,16	-25,25	NA	267,13	267,13	267,13	NA	NA	NA	NA	0	0	1	-25,16	0,37	-6720	NA	NA	0	NA	0	40,19	72,31	15,29	0,93	2,41	2,41	138,46	83,32	56,43	NA	0,44	0,79	1,8	156,5	44,42	91,59	NA	NA	0	44,24	68,15	45,31	67,12	NA	1,38	3,53	3,53	123,55
302	11,06	19,13	8,3	0,33	0,53	3,16	274,06	14,56	71,29	189,67	0,42	0,73	1,73	33,48	42,2	31,83	4,32	16918	13,86	16,83	61,59	3,42	6,41	3,37	0,18	0,49	3,06	359,05	27,42	90,11	235,13	0,47	0,88	1,88	23,64	46,74	14,58	3,31	16251	9,48	19,95	67,08	7,2	11,72	6,54	0,33	0,54	3,69	330,42
303	-4,82	210,14	-1,45	0,02	0,41	0,75	109,61	36,79	107,22	37,42	1,02	-44,61	-43,61	31,15	102,29	0,84	-0,07	16999,2	0	10,8	97,96	-21,36	89,28	-6,22	0,02	0,43	0,66	106,04	47,6	127,19	29,83	1,24	-5,18	-4,18	22,28	123,92	-11,24	-1,31	12598	0	12,71	143,32	7,1	-38,62	2,04	0,01	0,48	0,72	104,75
304	NA	NA	3,6	NA	NA	NA	NA	NA	NA	NA	NA	NA	NA	NA	NA	NA	NA	NA	NA	0	0	1,74	1,94	1,76	9,96	9,96	9,96	368,44	NA	36,59	NA	0,1	0,11	1,11	1,74	10,04	17,34	NA	NA	0	0	0	23,78	27,45	16,23	6,78	7,49	7,49	248,39
305	2,29	7,8	7,72	2,61	4,99	4,99	1229,65	94,59	39,65	NA	0,71	2,41	3,41	2,29	70,64	32,86	1,16	NA	0	0	0	0,17	0,56	0,68	NA	NA	NA	1478,93	26,64	NA	NA	0,7	2,3	3,3	0,17	69,72	31,29	1,54	NA	0	0	0	0,26	0,9	0,91	11,43	13	13	1268,55
306	-1	-1,85	-1,57	0,93	1,16	1,16	303,77	57	253	NA	0,46	0,85	1,85	-1	45,98	-2,18	NA	NA	0	0	0	16,03	45,43	10,3	0,67	1,33	1,33	233,93	56,42	86,12	NA	0,65	1,83	2,83	19,19	64,71	40,53	1,22	NA	0	2,03	8,95	5,47	24,65	6,21	0,75	1,23	1,23	413,28
307	10,57	12,78	3,51	5,08	5,85	5,85	121,27	15,79	20,44	NA	0,17	0,21	1,21	83,11	17,34	60,94	NA	5861	0	24,1	83,16	-1248,98	571,48	-75,86	0,33	0,33	0,33	22,11	NA	67,02	NA	3,19	-1,46	-0,46	1011,32	318,55	-392,08	NA	NA	0,37	137,29	220,43	37,06	154,19	23,58	1,33	1,33	1,33	231,65
308	22,4	104,32	10,79	0	0,89	1,17	175,88	103,23	116,38	33,48	0,78	3,65	4,66	34,21	78,53	31,04	1,57	NA	10,99	5,69	28,71	3,9	59,58	1,1	0,15	0,76	0,95	103,15	53,56	88,2	17,16	0,93	14,27	15,29	21,67	93,46	10,56	0,75	NA	6,56	5,04	59,63	-1,74	-37,17	-0,56	0,17	0,76	0,92	117,88
309	-76,68	232,58	-9,95	0,33	0,88	0,97	47,35	25,53	46,55	4,05	1,33	-4,03	-3,03	-62,43	132,97	-54,94	NA	-12557	0	1,85	-27,04	3,31	24,78	0,86	0,41	1,14	1,21	94,74	55,42	76,01	5,48	0,87	6,49	7,49	7,15	86,64	3,82	NA	NA	0	1	-26,65	14,53	88,21	2,46	0,42	1,09	1,1	61,58
310	-47,72	203,92	-17,81	0,03	0,73	1,31	136,21	53,44	76,23	44,38	1,23	-5,27	-4,27	12,81	123,4	-27,58	1,61	10536	0	22,59	161,69	-12,91	48,27	-6,81	0,01	0,8	0,94	192,02	145,54	185,15	27,11	1,27	-4,74	-3,74	-2,33	126,76	-4,67	0,24	2136	0	5,59	235,86	1,68	-7,4	0,15	0,12	0,73	0,88	32,23
311	-0,4	-301,95	-0,5	0,03	0,82	0,91	452,35	353,38	446,75	40,69	1	752,58	753,58	5,67	99,87	-0,32	0,02	NA	0	7,52	77,53	2,12	94,89	1,75	0,07	0,86	0,94	300,77	232,58	292,56	23,27	0,98	43,73	44,73	7,09	97,76	2,65	0,31	NA	0	2,95	36,84	0,8	30,34	0,73	0,05	0,89	0,97	334,95
312	-2,98	-71,7	-2,78	0,2	0,74	0,77	341,14	176,57	322,25	8,23	0,96	23,1	24,1	5,73	95,85	4,39	0,16	9232,8	0	8,14	59,58	0,91	35,63	0,97	0,01	0,97	0,97	387,43	357,02	371,57	NA	0,97	38,21	39,21	83,47	97,45	4,31	0,52	203725,75	0	87,87	90,13	45,5	82,66	29,45	0,79	1,26	1,26	235,59
313	-1,98	-2,23	-2,57	8,81	8,81	8,81	398,63	NA	53,21	NA	0,11	0,13	1,13	-1,98	11,35	-17,41	NA	NA	0	0	0	2,3	2,65	2,66	7,56	7,56	7,56	420,92	NA	55,07	NA	0,13	0,15	1,15	2,3	13,23	17,36	NA	NA	0	0	0	8,16	10,8	9,94	4,1	4,1	4,1	443,29
314	-16,17	-27,28	-9,4	0,96	1,8	2,45	212,13	71,63	85	56,13	0,41	0,69	1,69	22,11	40,73	-17,86	NA	NA	0	22,25	113,72	0,5	0,62	0,3	3,04	3,99	5,74	220,33	36,03	37,68	66,73	0,2	0,25	1,25	32,83	20,03	2,47	NA	5710	0	19,57	94,94	10,23	13,66	7,4	2,58	3,19	4,43	263,49
315	9,24	9,68	1,28	21,65	21,65	21,65	50,64	NA	2,26	NA	0,05	0,05	1,05	9,24	4,53	204,13	NA	NA	0	0	0	4,53	5,21	0,67	7,64	7,64	7,64	54,06	NA	7	NA	0,13	0,15	1,15	4,53	13,08	34,6	NA	NA	0	0	0	26,94	32,4	6,81	5,83	5,93	5,93	92,02
316	2,4	4,35	0,93	0,17	0,29	0,64	140,73	4,17	42,59	15,98	0,45	0,81	1,81	35,99	44,79	13,75	0,81	14476,82	1,99	12,95	80,16	3,32	5,83	1,28	0,15	0,26	0,63	140,29	3,78	40,38	16,2	0,43	0,75	1,75	37,07	43,01	17,44	0,82	14905,07	1,86	13,01	78,63	3,01	4,87	1,26	0,17	0,26	0,62	152,66
317	9,12	69,28	12,48	0,02	1,14	1,14	499,64	415,86	291,37	NA	0,87	6,6	7,6	34,38	86,84	19,22	1,69	15975	16,16	34,58	49,83	-1,53	-12,59	-1,94	0,02	0,25	0,27	459,84	89,24	309,97	9,14	0,88	7,22	8,22	35	87,83	3,55	0,16	13479	18,24	46,16	82,01	-9,12	-238,57	NA	0,02	0,24	0,28	398,89
318	2,09	12,33	0,96	0,15	0,22	0,33	167,4	9,58	54,59	15,41	0,83	4,87	5,89	19,1	83,03	5,1	0,23	NA	49,63	7,8	72,86	0,99	5,22	0,29	0,06	0,11	0,36	107,7	4,45	32,22	21,45	0,81	4,28	5,29	34,11	81,1	8,54	0,27	NA	49,99	9,8	81,78	7,25	24,43	2,52	0,15	0,24	0,38	126,65
319	10,48	26,01	5,18	0,01	1,41	1,83	180,27	132,82	70,22	40	0,6	1,48	2,48	23,66	59,69	21,36	20,6	25879,2	19,34	6,51	45,2	9,87	23,6	4,79	0,11	1,43	1,78	176,76	128,92	87,03	34,04	0,58	1,39	2,39	22,09	58,17	18,74	58,73	30071,17	7,38	5,93	37,91	6,08	13,53	3,19	0,22	1,02	1,31	191,33
320	0,18	1,3	0,09	0,45	0,99	0,99	155,21	39,23	73,52	0	0,86	6,27	7,27	80,26	86,25	0,21	0,99	NA	0	39,08	95,25	0,08	0,15	0,04	0,6	1,5	2,62	170,75	25,64	28,5	31,89	0,44	0,78	1,78	76,37	43,86	0,19	1,49	NA	0	35,78	89,77	3,53	6,72	1,11	0,69	1,09	1,61	114,93
321	NA	NA	NA	NA	NA	NA	NA	NA	NA	NA	NA	NA	NA	NA	NA	NA	NA	NA	NA	NA	NA	31,85	-60,1	24,88	0,04	0,12	0,26	284,38	34,5	390,54	52,47	1,53	-2,89	-1,89	41,42	152,99	29,73	-0,61	38128	4,56	7,48	16,43	15,4	87,13	10,73	0,42	0,62	0,73	253,75
322	0,16	0,21	2,96	0,26	0,5	0,5	6839,98	406,52	1678,32	NA	0,26	0,35	1,35	0,16	26,16	8,8	0,86	NA	0	0	0	0,92	1,08	19,87	0,2	0,23	0,23	7892,34	26,87	1082,39	NA	0,15	0,18	1,18	0,92	15,33	22,38	0,89	NA	0	0	0	0,72	1,02	16,79	0,22	0,22	0,22	8482,76
323	18,72	29,1	3,97	0,48	1,62	2,64	77,42	30,87	27,16	28,18	0,36	0,55	1,55	69,87	35,67	56,42	17,01	NA	0	10,85	79,84	21,29	31,69	4,85	1	1,81	2,98	82,92	21,77	26,77	31,18	0,33	0,49	1,49	67,61	32,83	68,08	24,49	NA	0	10,55	74,94	20,15	36,73	6,06	0,83	1,47	2,19	109,48
324	16,23	26,33	4,39	0,22	3,67	4,3	98,73	54,65	15,85	10,18	0,38	0,62	1,62	21,92	38,35	55,55	2,8	43340	21,55	1,54	19,05	0,86	1,49	1,3	0,16	2,26	2,92	550,71	274,54	131,02	88,67	0,42	0,74	1,74	5,04	42,47	12,52	2,57	12839,5	18,16	6,32	34,24	3,1	5,02	5,24	0,41	2,62	3,31	615,5
325	0,48	1,61	14,91	1,37	1,42	1,42	4284,36	360	7931,78	NA	0,7	2,38	3,38	0,48	70,45	0,68	NA	NA	0	0	0	25,57	47,69	5,72	1,25	4,69	4,69	81,47	29,16	8,48	NA	0,46	0,87	1,87	25,57	46,39	55,12	1,06	NA	0	0	0	5,89	34,13	2,13	0,6	2,16	2,17	131,76
326	0,95	1,95	0,96	0,95	3,4	5,04	369,11	127,42	52,13	86,7	0,51	1,05	2,05	8,14	51,17	3,02	3,08	NA	36,85	7,26	76,07	0,13	0,22	0,12	0	1,07	1,93	348,13	148,38	75,67	119,41	0,4	0,68	1,68	6,84	40,31	19,22	2,69	NA	18,33	6,42	40,24	5,65	12,37	4,3	0,23	1,13	1,6	276,59
327	2,05	2,11	0,4	40,73	40,73	40,73	71,01	NA	1,72	NA	0,02	0,03	1,03	2,05	2,46	83,69	NA	NA	0	0	0	10,15	10,7	1,62	19,4	19,4	19,4	58,12	NA	2,96	NA	0,05	0,05	1,05	10,15	5,16	196,77	NA	NA	0	0	0	20,78	23	NA	10,36	10,36	10,36	207,93
328	33,26	51,66	10,96	0,37	2,85	2,85	120,28	98,19	39,58	NA	0,36	0,55	1,55	203,78	35,62	93,37	NA	12778	0	56,19	78,29	18,49	32,4	9,86	1,29	3,61	3,61	194,14	93,08	40,17	NA	0,43	0,75	1,75	122,13	42,91	53,94	3,54	13132,75	21,46	55,27	77,24	13,9	22,52	NA	2,11	4,23	4,23	224,37
329	12,3	-34,91	5,27	0,29	0,69	0,69	156,42	82,31	190,03	NA	1,35	-3,84	-2,84	24,42	135,23	25,19	-4,81	NA	12,06	5,19	39,69	4,11	-14,81	2,3	0,43	0,58	0,66	204,02	39,15	248,34	20,05	1,28	-4,6	-3,6	22,65	127,75	9,83	-1,77	6694	4,67	10,39	88,56	15,57	-413,96	7,6	0,52	0,89	0,89	177,74
330	32,75	36,4	14,96	17,92	17,92	17,92	166,76	NA	9,12	NA	0,1	0,11	1,11	101,42	10,03	326,63	NA	12658	0	31,38	67,05	25,58	31,64	17,39	5,82	6,05	6,05	247,48	9,46	40,4	NA	0,19	0,24	1,24	66,61	19,16	133,51	NA	16120	0	27,9	51,22	6,29	11,75	5,54	3,48	3,49	3,49	320,29
331	45,26	46,77	61,97	29,16	30,92	30,95	499,72	NA	15,93	0,36	0,03	0,03	1,03	45,26	3,23	1400,7	NA	NA	0	0	0	25,33	28,62	51,14	8,25	8,7	8,7	734,89	NA	83,54	0,28	0,11	0,13	1,13	25,33	11,49	220,37	NA	NA	0	0	0	21,02	23,19	51,84	10,21	10,72	10,72	897,49
332	25,28	25,28	76,25	NA	NA	NA	343,85	NA	NA	NA	NA	NA	1	25,28	0	NA	NA	NA	0	0	0	0	0	NA	NA	NA	NA	NA	NA	NA	NA	NA	NA	1	0	0	NA	NA	NA	0	NA	NA	61,41	100	NA	-0,43	2,59	2,59	312,29
333	0,21	4,36	0,16	1,01	1,05	1,05	277,49	11,71	260,1	NA	0,95	20,12	21,12	19,67	95,26	0,22	NA	6542	0	14,8	98,8	-16,07	138,08	-11,37	0,59	0,88	0,88	257,65	82,6	281,83	NA	1,12	-9,59	-8,59	8,89	111,64	-14,13	-4,93	6384,4	0	17,66	109,61	1,89	-46,68	1,42	0,58	0,95	0,95	274,03
334	1,43	2,81	29,71	0,01	0,07	0,11	7583,49	218,16	2553,76	172,74	0,49	0,96	1,96	2,92	49,1	3,1	0,54	NA	14,95	31,03	44,25	1,13	2,39	15,62	0,04	0,09	0,13	5040,81	135,02	2025,59	105	0,53	1,12	2,12	1,21	52,75	2,3	0,51	NA	12,15	1,07	2,75	3,69	8,31	NA	0,15	0,19	0,22	4471,1
335	54,66	65,66	41,31	4,12	5,97	5,97	275,81	84,41	45,55	NA	0,17	0,2	1,2	63,09	16,74	326,46	NA	NA	0	6,37	10,96	40,27	40,75	41,84	85,88	85,88	85,88	378,17	NA	4,36	NA	0,01	0,01	1,01	48,99	1,16	3458,51	NA	NA	0	9,05	14,23	26,35	27,06	4,78	15,47	16,9	37,98	66,05
336	-11,53	-574,76	-16,53	0,31	0,36	0,98	523,15	15,18	331,2	209,52	0,96	47,79	49,83	1,37	97,99	-6,64	0,9	1122,5	0	18,5	212,25	3,14	77,47	3,3	0,08	0,16	0,88	381,94	17,8	229,85	169,79	0,96	23,57	24,66	23,18	95,95	8,85	0,84	5077,5	0	21,02	80,01	4,57	52,8	4,01	0,16	0,16	1,01	319,56
337	3,11	3,81	0,96	6,47	6,47	9,33	112,97	NA	11,94	34,68	0,18	0,22	1,22	146,75	18,34	16,96	NA	8164	0	44,46	96,68	2,52	3,28	0,78	6,67	6,67	8,85	113,09	NA	12,63	27,95	0,23	0,3	1,3	141,75	23,06	10,94	NA	8688	0	43,26	96,62	32,8	36,94	18,7	9,64	9,64	9,64	207,55
338	0,76	0,9	0,21	3,89	5,16	6,57	100,5	17,93	14,17	20,25	0,15	0,18	1,18	30,73	15,03	28,84	14,03	NA	0	8,25	80,08	1,26	2,25	0,46	0,64	1,3	1,61	132,65	37,08	56,63	17,97	0,44	0,78	1,78	29,67	43,8	18,23	1,87	NA	0	10,35	79,32	-1,89	-3,73	-0,67	0,41	1,03	1,65	129,44
339	30,69	33,16	15,88	10,2	11,29	13,42	188,94	15,11	13,88	30,06	0,07	0,08	1,08	33,37	7,45	411,9	NA	7320	0	1,39	6,63	1	1,04	2,06	13,2	32,53	39,15	749,72	365,73	18,91	126,85	0,04	0,04	1,04	1	4,14	24,14	NA	NA	0	0	0	NA	NA	NA	NA	NA	NA	NA
340	0	0	NA	0,15	0,61	0,97	NA	NA	NA	NA	0,84	5,19	6,2	0	83,87	0	0,93	0	0,7	NA	NA	11,56	45,91	1,76	0,42	1,02	1,32	55,35	20,55	34,12	10,46	0,74	2,96	3,97	28,07	74,81	22,55	2,16	24721,64	0	2,51	39,89	10,06	43,1	2,38	0,49	1,01	1,22	86,24
341	-236,89	-416,26	-29,5	4,83	4,83	4,83	45,46	NA	8,82	NA	0,43	0,76	1,76	-236,89	43,09	-549,73	NA	NA	0	0	0	77,66	90,2	31,54	1,48	2,39	2,39	147,84	11,47	12,62	NA	0,14	0,16	1,16	77,66	13,91	668,66	1,12	NA	0	0	0	14,26	16,88	NA	0,79	3,53	3,53	208,76
342	12,95	15,07	3,67	2,23	5,72	7,32	103,46	48,58	13,91	22,47	0,14	0,16	1,16	37,89	14,08	91,94	NA	42420	0	7,07	56,77	27,67	29,67	6,55	3,65	10,81	14,8	86,18	41,07	5,74	23,22	0,07	0,07	1,07	51,74	6,74	410,81	NA	46716	0	5,7	39,78	12,41	21,55	5,15	0,27	2,05	2,35	150,99
343	7,83	61,12	2,7	1	1,02	1,16	125,6	1,39	106,82	15,56	0,87	6,8	7,8	34,53	87,19	8,98	NA	10554	0	9,19	76,31	0,02	0,25	0,01	0,88	1,81	2,02	132,54	57,07	60,96	12,91	0,47	5,39	11,42	18,9	91,24	0,05	NA	8349	0	6,88	100,1	9,29	43,12	2,63	3,21	4,23	4,78	102,97
344	-3,21	-11,04	-0,11	1,45	1,46	1,46	12,86	0,11	8,64	NA	0,71	2,44	3,44	-1	70,94	-4,52	NA	NA	0	0,08	107,38	5,38	16,1	6,61	0	1,61	1,61	447,06	439,12	272,38	NA	0,67	1,99	2,99	5,38	66,59	8,08	NA	NA	0,1	0	0	26,19	66,24	NA	0,13	1,71	1,71	256,41
345	7,53	25,49	55,92	0,24	0,42	0,42	2708,9	334,28	1882,12	0	0,7	2,38	3,38	7,53	70,44	13,9	0,42	NA	0	0	0	7,26	20,79	57,58	0,3	0,55	0,55	2885,55	479,84	1856,86	0	0,65	1,86	2,86	7,26	65,07	14,41	0,55	NA	0	0	0	9,76	18,32	62,1	0,13	0,49	0,49	2316,73
346	13,38	15,84	12,49	6,44	6,44	6,44	340,95	NA	52,22	NA	0,16	0,18	1,18	44,69	15,53	86,14	NA	NA	0	29,25	62,61	33,95	40,14	17,57	6,48	6,49	6,49	188,38	0,34	28,7	NA	0,15	0,18	1,18	44,75	15,41	220,38	NA	6232	0	5,59	18,93	NA	NA	NA	NA	NA	NA	NA
347	-0,71	-157,01	-0,6	0,12	0,12	0,33	307,41	1,45	301,81	64,53	1	219,8	220,8	12,15	99,55	-0,71	0,01	NA	0	10,83	95,27	0,6	57,33	0,5	0,17	0,17	0,34	304,8	2,03	298,27	48,83	98,95	9444,54	95,45	13,72	98,95	0,61	0,02	NA	0	7,59	62,07	-8,34	115,31	-6,16	0,18	0,18	0,28	268,55
348	22,87	32,89	7,74	0,31	1,53	2,72	123,48	44,92	36,88	44,22	0,3	0,44	1,44	22,87	30,47	76,09	6,34	NA	0	0	0	12,06	23,11	6,15	0,43	1,07	1,5	185,61	55,69	87,53	38,85	0,48	0,92	1,92	12,06	47,79	26,94	2,11	NA	0	0	0	7,8	18,18	7,19	0,54	0,97	1,38	335,51
349	4,67	5,06	2,19	8,39	9,81	9,81	171,28	18,42	13,01	NA	0,08	0,08	1,08	4,67	7,7	310,86	3,77	NA	0	0	0	NA	NA	NA	NA	NA	NA	NA	NA	NA	NA	NA	NA	NA	NA	NA	NA	NA	NA	NA	NA	NA	7,7	21,43	9,19	0,5	0,6	0,99	434,6
350	0,17	0,5	0,13	0,05	0,84	0,9	286,86	3,98	268,11	14,54	0,66	1,93	2,93	20,68	65,83	0,26	0,35	NA	0	16,12	181,35	5,23	30,15	3,5	0,01	0,7	0,89	243,43	NA	233,91	44,68	0,83	4,76	5,76	26,22	82,59	11,45	0,2	NA	0	14,04	165,94	1,75	18,94	1,94	0,01	0,68	0,82	403,46
351	32,8	62,41	15,37	1,1	1,67	1,67	171,08	45,35	80,07	0	0,47	0,9	1,9	32,8	47,45	90,67	2,57	NA	0	0	0	12,58	16,62	5,59	1,68	3,29	3,59	161,61	62,71	38,86	11,57	0,24	0,32	1,32	12,58	24,31	102,28	6,16	NA	0	0	0	-1,46	-3,84	-1,3	0,35	1,09	1,11	323,19
352	32,8	62,41	15,37	1,1	1,67	1,67	342,16	45,35	80,07	NA	0,47	0,9	1,9	32,8	47,45	90,67	2,57	NA	0	0	0	12,58	16,62	5,59	1,68	3,29	3,59	161,61	62,71	38,86	11,57	0,24	0,32	1,32	12,58	24,31	102,28	6,16	NA	0	0	0	-1,46	-3,84	-1,3	0,35	1,09	1,11	323,19
353	10,16	14,96	2,18	1,76	2,47	2,47	78,23	17,61	24,73	NA	0,32	0,47	1,47	42,26	32,06	55,97	3,38	7017,89	0	6,88	58,02	4,74	15,35	3,86	1,2	1,38	1,38	296,42	36,07	202,61	NA	0,69	2,24	3,24	5,95	69,11	11,19	6,53	32241	0	0,99	11,15	10,49	17,74	6,48	0,05	1,66	1,66	224,95
354	7,45	24,9	3,01	0,09	0,19	0,83	147,68	10,03	100	65,09	0,7	2,34	3,34	58,11	70,08	49,7	0,74	29665	0	20,5	55,51	11,89	38,72	4,79	0,4	0,4	1,14	146,75	NA	98,24	73,46	0,69	2,26	3,26	42,36	69,3	47,54	1,48	27561	0	12,28	42,93	20,44	48,21	7,42	0,5	0,5	1,59	132,04
355	6,68	9,15	1,24	0,45	1,6	2,17	67,75	16,13	14,06	8,1	0,26	0,35	1,37	197,77	26,99	40,4	1,35	11363,1	0	35,47	92,76	5,68	7,74	1,11	0,73	1,54	1,99	71,25	13,73	16,91	7,76	0,27	0,36	1,36	176,96	26,63	33,96	1,42	15953,2	0	33,53	89,94	7,12	10,34	1,51	0,79	1,62	1,97	77,16
356	10,61	37,87	3,86	0,57	6,07	7,32	132,69	0	17,48	22,21	0,72	2,57	3,57	46,23	71,97	14,98	NA	30872,33	0	12,95	67,61	18,85	36,74	5,06	1	5,29	6,43	97,8	NA	15,05	17,4	0,49	0,95	1,95	61,67	48,71	38,69	NA	35241,67	0	11,51	61,51	13,92	27,08	4,88	0,13	2,2	2,61	127,53
357	3,63	13,25	1,32	0,3	1,04	1,35	132,46	68,17	92,47	29,41	0,73	2,65	3,65	32,51	72,58	6,01	10,57	22964,5	0	10,48	60,52	-0,66	-2,74	-0,3	0,46	0,94	1,21	168,87	61,72	126,6	34,66	0,76	3,17	4,17	26,54	76	1,28	3	16455,5	0	12,62	88,47	-0,85	-3,26	-0,42	0,63	1,05	1,37	178,96
358	-8,51	-10,51	-2,16	3,79	5,21	5,21	92,73	24,74	17,41	NA	0,19	0,24	1,24	-2,72	19,04	-44,71	NA	92	0	1,47	175	-2,1	-2,62	-0,72	2,2	4,95	4,95	125,51	68,45	24,86	NA	0,2	0,25	1,25	3,78	20,03	-10,47	NA	108,5	0	2,03	148,39	7,14	8,46	2,14	3,18	6,43	6,43	109,3
359	-4,62	-5,51	-2560	31,71	31,88	31,88	202392,5	1080	6192	NA	0,16	0,19	1,19	-4,62	16,27	-28,38	NA	NA	0	0	0	0,02	0,02	0,14	15,19	15,19	15,19	2581,8	NA	165,09	NA	0,06	0,07	1,07	0,02	6,47	0,31	NA	NA	0	0	0	-19,9	-28,22	-127,75	3,18	3,51	3,51	2336,88
360	20,71	32,53	8,85	0,96	2,07	2,08	156,07	50,06	44,8	0,37	0,36	0,57	1,57	90,87	36,35	78,83	1,69	42529,33	0	30	65,17	5,65	7,69	1,67	0,45	3,02	3,21	107,81	58,42	22,77	4,5	0,26	0,36	1,36	143,99	26,43	62,82	2,45	29756,33	0,61	40,97	86,06	-10,08	-11,32	-3,18	7,39	14,57	14,79	114,82
361	-4,32	-26,42	-4,02	0,6	0,6	1,2	204,78	NA	280,17	168,53	0,84	5,11	6,11	14,86	83,64	-5,17	NA	NA	0	17,85	127,71	14,07	32,68	4,47	0,95	0,95	1,76	115,7	NA	65,11	52,99	0,57	1,32	2,32	57,53	56,96	24,7	NA	NA	0,01	13,81	72,36	16,98	20	3,45	1,08	1,08	6,66	73,99
362	0,7	2,72	0,17	0,38	0,76	1,35	87,24	24,05	63,95	37,89	0,74	2,89	3,89	15,83	74,32	0,94	NA	1442	0	3,62	95,58	0,53	2,26	0,14	1,38	2,19	3,38	97,69	22,98	28,56	34,68	0,77	3,28	4,28	32,92	76,65	0,69	NA	3389	47,09	8,69	97,93	1,76	8,98	0,63	0,41	0,69	0,97	131,21
363	0,63	-7,8	0,39	0,09	0,12	0,48	225,41	7,02	240,2	89,22	1,08	-13,43	-12,43	0,63	108,04	6,44	-0,17	NA	0	0	0	4,75	-857,59	4,24	0,09	0,09	0,68	325,12	0,1	238,21	141,5	1,01	-181,51	-180,51	4,75	100,55	9,64	0,53	NA	0	0	0	2,75	114,88	3,53	0,27	0,27	1,1	466,45
364	13,58	19,47	2,64	0,02	0,06	3,36	70,96	0,87	20,79	69,51	0,3	0,43	1,43	59,67	30,24	58,8	NA	8022,25	0	8,96	68,48	10,31	13,46	2,27	0,04	0,19	4,27	79,96	2,89	18,5	76,52	0,23	0,31	1,31	46,31	23,42	44,02	NA	7828,33	0	7,91	76,94	9,22	11,65	1,94	0,95	1,08	4,81	76,61
365	-89,46	140,33	-35,07	0,19	0,36	0,36	143,11	33,04	194,64	NA	1,64	-2,57	-1,57	-89,46	163,74	-39,87	-0,78	NA	0	0	0	-25,98	14,93	-6,47	0,03	0,35	0,35	90,7	78,74	245,77	NA	2,74	-1,57	-0,57	-25,98	273,99	-6,07	NA	NA	0	0	0	85,77	243,33	53,05	1,21	1,53	1,53	225,16
366	0,9	20,14	0,25	0,55	0,67	0,87	75,93	11,86	93,56	18,56	0,96	21,37	22,37	30,69	95,53	3,99	0,27	5643,67	0	8,14	82,17	5,91	60,76	0,93	0,7	0,82	0,99	57,36	5,95	50,33	8,84	0,9	9,28	10,28	62,76	90,27	11,65	0,84	11960,7	0	8,96	77,94	-0,8	-6,95	-0,12	0,72	0,85	1,06	53,74
367	5,25	103,34	1,06	0	0,64	1,33	73,55	8,61	52,44	36,71	0,95	18,68	19,68	29,34	94,92	6,95	1,64	11158,05	0	4,85	75,05	4,73	48,03	0,8	0,02	0,77	1,49	61,71	28,78	38,08	27,81	0,9	9,16	10,16	37,19	90,16	10,33	1,93	14438,84	0	5,5	77,65	1,91	15,86	0,29	0,03	0,81	1,41	55,34
368	2,15	5,07	7,92	8,4	20,18	124,54	1343,37	112,48	9,55	1010,33	0,58	1,35	2,35	2,15	57,53	6,67	4,19	NA	0	0	0	0,22	0,51	0,87	4,97	23,53	129,04	1448,86	188,48	10,16	1086,77	0,57	1,35	2,35	0,22	57,4	3,31	5,05	NA	0	0	0	-0,3	-0,66	-1,15	1,22	21,41	242,64	1393,8
369	6,14	69,18	1,44	0,02	0,74	1,15	85,5	47,35	37,86	27,17	0,91	10,27	11,27	65,41	91,12	7,73	1,01	20409,57	32,56	13,88	83,05	3,44	51,43	0,8	0,02	0,63	1,14	84,08	39,34	39,66	32,72	0,93	13,94	14,94	80,51	93,31	4,77	0,73	20927,86	29,41	17,8	88,66	2,46	40,78	0,51	0,01	0,62	1,15	75,74
370	21,8	29,09	11,1	0,9	1,73	3,61	185,95	38,27	45,37	87,66	0,25	0,33	1,33	21,8	25,06	103,33	7,99	NA	0,32	0	0	8,49	9,92	3,67	0,34	1,89	6,24	157,24	34,87	21,08	99,05	0,14	0,17	1,17	8,49	14,45	85,2	8,94	NA	0,9	0	0	2,83	3,54	1,47	0,38	1,28	3,8	189,07
371	0	0	NA	NA	NA	NA	NA	NA	NA	NA	NA	NA	1	0	0	NA	NA	NA	0	NA	NA	2,26	2,27	16,53	99,37	148,15	148,15	2666,99	NA	17,8	NA	0,01	0,01	1,01	2,26	0,68	334,15	NA	NA	0	0	0	-49,91	-80,41	-35,55	2,51	2,64	2,64	259,32
372	0,04	2,02	1,03	0,17	0,17	0,17	9529,02	NA	9214,12	NA	0,98	49,98	50,98	0,04	98,04	2,87	0,02	NA	0	0	0	0,04	1,79	0,92	0,2	0,2	0,2	9509,67	NA	9220,9	NA	0,98	50,04	51,04	0,04	98,04	2,86	0,02	NA	0	0	0	-0,22	-12,95	-5,47	0,23	0,23	0,23	9021,8
373	2,59	31,15	0,79	0	0,55	0,77	111,75	54,56	77,94	21,46	0,92	11,01	12,01	35,86	91,68	6,21	0,27	15774,71	19,05	10,18	78,04	2,74	23,21	0,87	0	0,56	0,79	115,53	55,7	82,49	24,05	0,88	7,49	8,49	30,77	88,22	7,42	0,39	18350,4	15,89	8,9	72,84	1,97	21,06	0,62	0	0,52	0,76	114,03
374	-45,22	-85,07	NA	2,13	2,13	2,13	NA	NA	NA	NA	0,47	0,88	1,88	-45,22	46,85	-96,52	NA	NA	0	NA	0	-3,95	-25,18	-51,93	0,48	0,48	1,19	4790,85	NA	3995,85	2846,53	0,84	5,38	6,38	-3,95	84,33	-4,68	NA	NA	0	0	0	19,64	61,03	3,63	0,04	0,93	1,47	67,35
375	6,88	18,7	2,88	0,26	1,33	1,62	153,14	99,35	93,01	27,65	0,63	1,72	2,72	44,25	63,22	16,01	NA	24174,8	0	15,68	56,98	19,06	35,2	10,04	0,48	2,04	2,29	191,68	128,9	82,34	20,86	0,45	0,83	1,85	63,09	45,85	42,37	NA	22180,17	0	23,18	63,89	18,9	27,43	9,2	0,68	3,79	4,96	177,22
376	113,65	-180,29	17,06	0,15	0,55	0,62	54,8	35,86	87,82	5,45	1,63	-2,59	-1,59	124,37	163,04	69,71	NA	443783	0	1,61	8	53,1	-268,37	10,23	0,34	0,61	0,84	70,15	22,1	82,54	19,48	1,2	-6,05	-5,05	61,49	119,79	44,33	NA	283668	0	1,62	8,47	84,23	139,24	12,95	1,22	2,56	2,56	55,97
377	-13,55	-118,88	-6,01	0,01	0,48	1	161,92	58,77	126,06	66,24	0,88	7,69	8,78	7,19	88,61	-12,54	1,09	6392,58	7,25	9,2	189,64	0,07	0,77	0,05	0,01	0,55	0,99	266,92	114,99	212,51	93,56	0,9	9,22	10,22	21,54	90,21	2,77	1,3	12974,24	8,79	15,74	82,52	-0,21	-1,5	-0,13	0,01	0,32	0,96	231,45
378	-10,83	-57,98	-13,79	0,18	0,18	0,18	464,52	0	367,95	0	0,81	4,35	5,35	-10,83	81,32	6,71	0,22	NA	0	0	0	-69,07	145,95	-45,45	0,1	0,15	0,15	239,5	16,38	345,65	NA	1,47	-3,11	-2,11	-69,07	147,33	-33,63	-0,6	NA	0	0	0	-98,96	1466,1	-59,07	0,2	0,26	0,26	217,28
379	16,3	27,53	4,53	0,2	1,46	1,75	101,52	50,72	33,77	11,69	0,41	0,69	1,69	44,93	40,78	45,5	2,04	11736,91	6,53	7,96	59,17	7,66	13,11	2,31	0,34	1,47	1,84	109,69	50,63	36,75	16,65	0,42	0,71	1,71	29,14	41,59	23,25	2,44	15042	7,39	6,47	60,91	9,01	14,24	2,62	0,41	1,85	2,2	105,96
380	-3,02	-3,8	NA	1,39	1,45	4,9	NA	NA	NA	NA	0,2	0,26	1,26	-3,02	20,42	-14,8	NA	NA	0	NA	0	-3,98	-5,18	-9,95	1,12	1,57	4,29	910,66	94,06	209,21	577,68	0,23	0,3	1,3	-3,98	23,23	-17,13	NA	NA	0	0	0	-3,95	289,37	-2,23	0,15	0,97	0,97	205,31
381	0	0	NA	9,47	9,47	9,47	NA	NA	NA	NA	0,11	0,12	1,12	0	10,56	0	NA	NA	0	NA	NA	3,78	4,25	0,67	8,96	8,96	8,96	64,94	NA	7,17	NA	0,11	0,13	1,13	3,78	11,16	33,83	NA	NA	0	0	0	17,82	20,87	NA	6,85	6,85	6,85	58,69
382	-20,31	114,57	-29,64	0,05	0,05	0,85	532,6	0,04	618,36	500,66	1,18	-6,64	-5,64	-18,7	117,73	-17,25	NA	NA	0	2,36	-9,04	-0,86	4,65	-0,97	0,06	0,06	0,84	413,14	0,24	483,73	385,95	1,18	-6,43	-5,43	2,68	118,42	-0,72	NA	NA	0	4,01	99	2,49	-16,09	2,9	0,09	0,09	0,87	424
383	29,3	46,69	27,35	0,42	1,45	1,96	340,74	127,65	124,89	65,69	0,37	0,59	1,59	31,82	37,25	84,39	2,33	280272	0	2,35	6,06	22,99	34,56	24,81	0,7	1,27	2,04	392,88	74,81	129,43	101,27	0,33	0,5	1,5	26,02	33,47	76,48	2,09	194409,5	0	3,27	8,22	22,41	34,92	27,17	0,42	1,09	1,95	441,28
384	3,86	18,26	1,82	0,48	1,45	1,46	172,19	102,34	105,89	1,72	0,79	3,72	4,72	3,86	78,83	4,9	2,52	NA	0	0	0	3,86	18,26	1,82	0,48	1,45	1,46	171,72	102,34	105,89	1,69	0,79	3,72	4,72	3,86	78,83	4,9	2,52	NA	0	0	0	3,14	78,46	2,9	0,07	0,97	0,97	336,15
385	0,52	-6,42	0,08	0,17	0,17	0,94	55,89	NA	58,93	45,63	1,08	-13,27	-12,27	230,47	108,15	0,48	NA	4861,67	0	35,21	99,44	51,32	118,8	7,54	0,33	0,33	1,83	53,48	NA	28,93	43,91	0,57	1,32	2,32	225,78	56,8	90,34	NA	7190	0	25,63	76,93	-3,57	-9,08	-0,7	0,31	0,31	1,74	71,74
386	10,99	19,82	9,61	0,15	0,42	2,22	319,2	37,49	139,98	256,01	0,45	0,8	1,8	22,96	44,57	25,71	47,51	NA	0	10,47	45,81	8,71	12,55	7,12	0,13	0,32	3,23	297,57	16,93	89,82	261,23	0,31	0,44	1,44	23,91	30,63	29,92	48,23	NA	0	9,06	40,44	12,59	17,45	10,36	0,06	0,3	3,56	299,4
387	-1,08	-83175	-0,33	0,04	0,09	0,95	110,35	5,89	105,6	92,22	1	77121	77122	78,9	100	0,2	0,15	NA	0	24,18	105,09	4,88	99,98	1,52	0,04	0,2	1,03	113,45	16,93	102,62	85,29	0,95	19,49	20,49	62,97	95,12	6,33	0,89	NA	0	12,84	62,78	-4,87	-45464,86	-1,5	0,07	0,26	0,96	111,85
388	-1,93	-3,08	-2,07	1,6	1,7	2,75	126,2	14,41	139,76	149,21	0,37	0,59	1,59	12,14	37,18	-1,59	NA	803,38	0	15,05	95,81	1,23	1,69	0,29	1,69	2,34	3,4	84,99	14,56	22,28	23,98	0,27	0,38	1,38	55,17	27,47	14,77	7,34	8175,33	0	12,6	89,28	3,9	4,56	0,83	5,42	5,69	7,43	77,44
389	43,66	48,2	18,38	8,46	8,8	9,04	153,63	4,36	13,05	3,19	0,09	0,1	1,1	66,98	9,42	497,95	4,14	23559,07	0	9,82	32,01	-49,12	-96,83	-14,73	0,12	0,33	0,66	109,16	10,22	40,78	15,82	0,49	0,97	1,97	4,43	49,28	-72,71	0,76	3555,54	6,83	16,06	197,84	6,73	13,15	1,84	0,33	0,63	0,84	99,37
390	38,89	70,59	10	0,55	2,44	2,44	85,9	71,5	37,87	NA	0,44	0,8	1,82	302,62	44,91	88,19	NA	8039,92	0	67,83	84,37	1,1	2,23	0,32	1,33	2,27	2,27	106,42	43,49	46,27	NA	0,51	1,02	2,02	300,66	50,61	2,18	NA	11819,78	0	87,58	99,17	-76,5	370,8	-24,23	0,44	0,86	0,86	115,27
391	-0,36	-8,6	-0,39	0,06	0,78	0,78	390,66	266,1	369,1	NA	0,96	22,77	23,77	-0,36	95,79	1,38	0,17	NA	0	0	0	-16,33	-22,84	-12	1,19	1,49	1,49	267,49	22,74	75,42	NA	0,29	0,4	1,4	-16,33	28,51	0,56	1,24	NA	0	0	0	-16,83	-34,85	-12,66	1,21	1,24	1,37	273,86
392	17,37	18,03	34,4	24,92	28,4	28,4	722,97	85,43	24,52	0	0,04	0,04	1,04	24,08	3,65	476	42,18	NA	0	13,3	23,2	15,37	15,65	NA	56,34	60,56	60,56	803,92	54,34	12,86	NA	0,02	0,02	1,02	20,51	1,82	866,93	50	NA	0	8,57	14,91	13,14	13,31	30,8	85,56	91,19	91,19	852,84
393	-1,32	17,16	-7,61	27,39	44,86	44,86	2097,47	36,47	44,3	0	1,08	-13,97	-12,97	-1,32	107,71	-1,23	24,99	NA	0	0	0	20,46	136,82	52,63	0,56	1,01	1,01	936,35	355,84	787,58	0	0,85	5,69	6,69	20,46	85,05	24,06	1,04	NA	0	0	0	0,72	4,08	4,56	32,55	69,67	69,67	2318,63
394	2,56	14,91	15,31	0,18	1,21	1,21	807,24	1830,51	1783,02	NA	0,83	4,82	5,82	2,56	82,83	3,09	NA	NA	0	0	0	1,41	41,3	14,25	0,03	1,04	1,04	3676,85	3538,59	3512,22	NA	0,97	28,27	29,27	1,41	96,58	1,46	NA	NA	0	0	0	1,05	41,15	17,83	0,04	1,03	1,03	6173,16
395	-5,75	-68,83	-3,66	0,02	0,92	1,24	232,36	29,61	83,46	34,33	0,92	10,97	11,97	-0,14	91,65	15,84	1,25	48591	19,66	3,57	21,59	23,25	71,08	11,68	0,02	1,51	1,84	182,8	56,36	50,89	24,22	0,67	2,06	3,06	30,66	67,29	67,28	2,25	52238	18,57	3,72	11,72	12,42	27,78	5,99	0,01	1,45	1,89	175,54
396	20,2	34,12	4,33	0,89	2,21	2,43	78,18	41,45	31,47	7,1	0,41	0,69	1,69	20,2	40,81	49,49	NA	NA	0	0	0	-0,08	-0,12	-0,01	0,85	2,77	3,2	58,78	34,64	18,02	7,82	0,32	0,46	1,46	1,28	31,73	-0,27	NA	396	0	0,22	126,77	3,88	12,49	1,09	0,58	1,03	1,07	101,81
397	3,67	3,87	3,3	1,71	3,23	20,11	328	24,46	16,08	275,14	0,05	0,05	1,05	13,45	4,97	73,92	NA	NA	0	8,79	63,71	-2,92	-7,35	-2,88	0,07	0,09	0,92	358,9	3,7	214,15	181,22	0,6	1,52	2,52	0,74	60,33	19,57	0,9	4032	0	3,6	17,7	2,83	6,36	2,59	0,19	0,22	1,24	333,08
398	27,14	41,51	5,94	0,67	2,21	2,83	79,84	40,68	26,41	16,6	0,35	0,53	1,53	62,02	34,62	81,1	13,42	45605,14	0	7,63	54,73	37,24	59,3	8,87	0,39	1,82	2,45	86,66	44,77	31,38	20,11	0,37	0,59	1,59	71,51	37,2	101,5	6,28	37258,5	0	8,16	59,13	34,77	64,34	7,42	0,12	1,46	2,08	77,68
399	-40,32	5,42	NA	0,08	0,08	0,08	NA	NA	NA	NA	8,43	-1,13	-0,13	-40,32	843,21	-1	-23,6	NA	0	NA	0	-86,07	5,19	NA	0,06	0,06	0,06	NA	NA	NA	NA	17,57	-1,06	-0,06	-86,07	1757,1	-1,09	NA	NA	0	NA	0	42,74	1246,44	12,93	0,03	0,52	0,52	110,08
400	-62,71	-270,8	-83,93	0,47	1,3	1,3	488,51	NA	369,36	NA	0,77	3,32	4,32	51,36	76,84	-81,61	NA	2615	0	152,67	215,49	52	70,95	32,73	2,02	3,77	3,77	229,12	NA	60,14	NA	0,27	0,36	1,36	118,13	26,71	194,7	NA	6479	0	41,62	54,84	13,03	21,02	NA	0,85	2,64	2,64	452,25
401	0,6	17,47	0,31	0	0,25	0,25	189,24	44,77	180,23	NA	0,97	28,07	29,07	0,6	96,56	0,62	0,05	NA	0	0	0	0,2	0,16	0,18	-0,8	-2,03	-3,2	331,29	94,49	-76,84	90,71	-0,23	-0,19	0,81	0,2	-23,45	-1,77	4,95	NA	0	0	0	1,62	44,07	1,79	0	0,2	0,5	402,07
402	15,67	21,2	13,34	3,32	3,93	3,93	310,69	37,34	44,92	NA	0,26	0,35	1,35	46,59	26,09	105,02	3,92	19823,5	5,55	26,32	50,89	-13,05	-4,84	-12,04	-0,32	-0,35	-0,35	335,73	16,4	-615,68	NA	-1,7	-0,63	0,37	-13,05	-169,53	-18,77	8,86	4076	-6,59	0	0	7,25	4,3	NA	-0,83	-0,83	-0,83	191,94
403	1,28	3,97	0,05	0,35	0,66	0,66	13,88	2,22	7,07	NA	0,68	2,11	3,11	11,8	67,8	24,09	0,83	20983,2	0	0,4	31,97	0,77	5,23	0,05	0,38	0,94	0,94	25,7	10,98	19,75	NA	0,85	5,77	6,77	5,43	85,24	9,18	0,83	25082	0	0,33	27,22	0,22	8,72	0,07	0,06	0,9	0,98	112,13
404	11,8	807,31	2,37	0,37	1,03	1,03	73,16	46,21	37,04	NA	0,98	67,26	68,4	56,45	98,54	12	NA	5993,75	45,83	8,95	71,45	7,46	88,64	3,32	0,29	0,74	1,1	161,72	65,71	114,94	53,03	0,91	10,86	11,88	37,51	91,58	8,16	NA	4120,4	19,18	13,35	85,37	0,99	7,75	0,37	0,55	0,57	1	137,67
405	23,78	83,81	5,95	1,34	3,99	6,34	91,33	36,36	13,72	32,68	0,71	2,52	3,52	68,01	71,62	36,86	32,06	31137,67	0	11,07	56,67	2,1	6,68	0,53	1,77	5,87	8,86	91,38	41,54	10,14	30,7	0,68	2,17	3,18	43,97	68,54	6,97	NA	19001	0	10,51	84,96	17,02	40,73	4,97	1,75	4,21	6,55	106,34
406	303,27	-316,71	27,92	0,02	0,16	0,48	33,6	9,03	62,42	19,95	1,96	-2,04	-1,04	405,91	195,76	170,94	-10,13	11931,86	0	9,45	22,9	45,69	8518,87	10,97	0,03	0,88	0,98	87,42	33,2	38,88	3,64	0,99	185,46	186,46	105,8	99,46	50,58	0,93	6696	0	14,44	50,7	4,24	88,67	1,02	0,02	1,09	1,36	87,54
407	22,34	69,48	4,94	0,12	0,57	0,57	80,77	24,45	22,29	NA	0,68	2,11	3,11	31,06	67,85	44,19	0,54	30819	39,02	1,93	18,12	0,01	0,31	0,01	0,09	0,94	0,98	249,17	200,96	228,37	8,58	0,96	26,01	26,97	3,35	96,29	2,12	0,68	NA	3,3	2,28	106,19	2,9	35,79	0,88	0,09	0,96	0,97	110,82
408	3,45	14,09	1,47	0,08	0,21	1,27	155,82	15,03	115,46	124,26	0,76	3,09	4,09	23,96	75,53	8,37	6,37	9191	0	8,76	71,18	0,49	2,05	0,23	0,16	0,29	1,29	166,41	16,53	124,23	126,04	0,76	3,16	4,16	20,04	75,95	3,29	13,98	7748	0	8,94	83,62	-13,49	-187,55	-4,87	1,28	1,56	4,03	131,32
409	-8,44	-8,6	NA	53,94	53,94	53,94	NA	NA	NA	NA	0,02	0,02	1,02	-8,44	1,85	-455,45	NA	NA	0	NA	0	-26,01	-27,16	NA	23,61	23,61	23,61	NA	NA	NA	NA	0,04	0,04	1,04	-26,01	4,24	-613,98	NA	NA	0	NA	0	-22,4	-29,58	NA	4,22	4,12	4,12	NA
410	7,75	22,34	3,29	0,01	1,18	1,41	154,91	112,4	97,75	22,96	0,65	1,88	2,88	25,64	65,32	13,82	5,22	34870,58	0	7,59	59,72	5,49	91,93	2,65	0,01	0,87	0,99	175,48	135,76	160,24	19,97	0,94	15,75	16,75	21,72	94,03	6,88	0,8	30442,17	0	7,82	67,3	3,67	83,61	1,23	0,01	0,73	0,93	121,93
411	4,16	9,18	1,27	0,25	0,38	0,85	111,47	5,28	49,97	23,87	0,55	1,2	2,21	47,12	54,69	18,15	0,81	13759,41	0	13,12	77,44	1,6	3,31	0,46	0,18	0,32	0,78	104,31	5,54	44,96	21,05	0,52	1,07	2,07	45,51	51,67	15,06	0,79	13479,03	0	12,58	78,41	3,37	6,77	0,97	0,23	0,37	0,85	104,59
412	3,12	7,12	1,34	0,13	1,01	1,41	156,55	74,56	85,28	35,09	0,56	1,28	2,28	25,6	56,21	16,16	2,11	12365,29	0	9,64	65,38	0,78	1,5	0,33	0,35	1,02	1,69	155,8	48,22	71,98	49,02	0,48	0,92	1,92	30,09	47,94	13,02	2,75	18843,5	0	12,55	66,86	3,54	5,8	1,16	0,25	1,43	2,16	119,26
413	5,16	9,96	5,71	0,15	1,42	2,46	403,45	147,15	115,81	121,81	0,48	0,93	1,93	12,98	48,14	14,58	2,49	43765,75	18,73	8,64	43,9	0,72	1,18	0,75	0,2	1,96	3,3	380,04	136,41	77,68	105,73	0,39	0,64	1,65	9,79	39,21	7,21	2,5	33157,25	18,18	9,47	58,07	3,93	6,02	3,99	0,15	1,35	2	369,1
414	0,82	7,69	0,3	0,15	0,45	0,64	134,56	36,03	84,52	21,75	0,89	8,42	9,42	9,75	89,39	7,16	0,27	NA	24,92	3,29	48,4	0,14	1,51	0,07	0,12	0,58	0,73	176,09	23,57	119,57	22,92	0,9	9,51	10,51	3,97	90,49	4,01	0,29	14856,5	21,61	1,85	40,38	2,23	23,66	1,69	0,06	0,78	0,87	276,01
415	3,53	9,08	1,39	0,01	0,1	1,58	143,62	6,11	68,9	107,51	0,61	1,58	2,58	44,21	61,17	6,64	2,43	14235,25	1,69	16,01	88,02	4,24	9,46	1,5	0,03	0,09	1,79	128,75	3,18	58,41	100,85	0,55	1,23	2,23	52,65	55,2	16,06	3,05	15987,88	0	17,12	84,24	4,05	8,36	1,57	0,31	0,38	2,42	140,6
416	0,09	6,07	0,04	0,05	0,2	0,92	280,14	20,16	136,03	98,15	0,98	64,23	65,23	10,29	98,47	2,69	0,17	NA	0	2,82	49,9	0,09	6,07	0,04	0,05	0,2	0,92	139,69	20,16	136,03	99,51	0,98	64,23	65,23	10,29	98,47	2,69	0,17	NA	0	3,91	69,12	6,98	79,78	1,16	0,16	0,24	0,88	60,3
417	0,9	12,96	0,21	0,34	0,99	1,01	86,07	51,5	63,62	1,33	0,93	13,38	14,36	0,9	93,04	5,99	1,13	NA	18,27	0	0	5,56	41,55	1,88	0,27	1,12	1,12	123,32	89,86	95,99	NA	86,67	647,58	7,47	5,56	86,67	8,33	5,28	NA	7,97	0	0	36,26	79,01	11,55	0,63	1,69	1,7	115,96
418	-0,72	-16,33	-0,18	0,21	1,02	1,04	92,04	70,47	86,76	1,68	0,96	21,64	22,64	1,18	95,58	0,22	NA	335	0	0,48	305,97	-0,25	-11,39	-0,1	0,17	0,94	0,94	151,12	112,44	146,23	0,7	0,98	45,36	46,36	0,36	97,84	0,55	0,32	4161	0	0,25	28,74	0,62	14,06	0,16	0,05	0,93	0,96	94,75
419	18,29	36,49	9,07	4,81	7,04	7,04	180,94	54,56	20,57	0	0,5	1	2	81	49,89	45,67	26,1	64041	2,21	31,09	71,79	17,95	27,94	8,63	2,72	4,76	4,76	175,04	57,48	28,25	0	0,36	0,56	1,56	77,27	35,75	64,43	3,75	9277,2	0	28,53	67,65	15,68	23,12	NA	1,09	3,29	3,29	211,76
420	13,4	65,54	2,08	0,14	0,76	0,84	56,69	26,54	42,6	3,48	0,8	3,89	4,89	49,72	79,55	25,85	0,65	3972,33	0	5,64	56,93	-36,25	-212,19	-13,86	0,03	0,06	0,34	139,2	2,86	106,89	30,69	0,83	4,85	5,85	-14	82,92	-19,26	0,31	1511,5	0	8,51	158,15	-70,92	140,98	-43,38	0	0	0,24	222,63
421	-0,77	-0,56	-1,21	-2,58	-2,58	-2,68	294,47	NA	-210,09	21,13	-0,37	-0,27	0,73	26,72	-37,12	2,08	NA	-1182	0	43,07	-84,35	1,12	1	0,68	-0,83	-0,83	-0,84	222,73	NA	-263,61	1,99	-0,12	-0,11	0,89	118,49	-12,12	-9,21	NA	-5395	106,99	71,82	-97,44	1,38	2,47	1,33	1,93	2,27	2,29	352,1
422	-16,76	-35,9	-35,87	1,16	3,84	3,84	781,27	262,97	98,39	NA	0,53	1,13	2,14	-16,76	53,32	16,09	1,71	NA	39,76	0	0	18,41	29,22	24,28	2,32	5,78	5,78	480,25	215,18	62,12	NA	0,36	0,58	1,59	18,41	37,01	116,07	3,64	NA	23,19	0	0	5,63	6,71	6,19	0,76	6,21	6,21	399,89
423	4,48	13,02	0,93	0,02	1,39	1,41	75,45	67	32,7	0,83	0,66	1,91	2,91	6,36	65,62	13,84	6,77	18017,5	21,91	0,39	29,93	4,09	9,07	0,77	0,41	1,68	1,77	68,79	47,4	34,22	3,4	0,55	1,22	2,22	6,47	54,92	13,51	15,33	34738	4,51	0,45	16,46	4,78	14,4	1,02	0,11	1,44	1,44	77,68
424	0,89	14,04	0,21	0,56	0,64	0,95	85,22	6,21	77,85	24,79	0,94	14,7	15,7	36,48	93,63	4,41	0,58	NA	0	8,31	78,83	-34,58	141,48	-7,76	0,19	0,33	0,72	81,73	13,95	98,1	39,02	1,24	-5,09	-4,09	23,15	124,44	-22,74	-1,98	NA	0	12,96	149,53	18,35	-326,67	4,3	0,44	0,66	0,92	85,39
425	1,32	8,72	1,19	0,14	0,14	1,18	329,49	1,14	274,5	289,91	0,85	5,59	6,59	1,32	84,81	1,56	NA	NA	0	0	0	0,14	1,1	0,15	0,2	0,21	1,15	389,11	2,27	333,32	318,99	0,87	6,66	7,66	0,14	86,94	0,17	NA	NA	0	0	0	17,33	30,26	5,2	0,16	0,16	2,34	109,24
426	12,12	23,45	5,06	1,56	1,56	2,07	152,38	0	72,58	37,23	0,48	0,93	1,93	33,81	48,29	25,11	NA	NA	0	9,06	52,69	8,92	18,64	4,02	1,01	1,01	1,39	163,93	NA	46,27	32,4	0,52	1,09	2,09	30,96	52,11	31,09	1,74	NA	23,49	9,92	42,43	6,68	14,84	3,94	1,37	1,37	1,55	214,66
427	3,51	903,2	1,1	0,39	1,01	1,4	114,85	49,29	79,48	30,82	1	256,48	257,52	20,75	99,61	3,89	0,85	23513,6	0	5,42	69,63	-0,22	-106,03	-0,05	0,29	1,01	1,42	75,72	36,62	51,19	21,26	1	475,73	476,8	18,49	99,79	0,17	0,39	25237,6	0	3,89	63,28	-0,03	-18,54	-0,01	0,32	0,84	1,1	100,47
428	17,67	48,72	6,8	0,49	0,54	1,55	140,52	4,72	87,37	89,79	0,64	1,76	2,76	67,42	63,74	52,15	NA	18169,5	0	19,16	53,77	21,81	60,31	9,94	0,43	0,46	1,23	165,98	2,66	103,74	80,59	0,64	1,77	2,77	73,02	63,84	41,02	1,75	21442	0	23,35	60,76	28	65,12	11,76	0,67	0,72	1,5	152,82
429	44,86	46,94	26,4	5,42	12,1	12,1	214,81	62,84	9,41	NA	0,04	0,05	1,05	86,36	4,44	1218,53	2,07	NA	0	24,43	30,12	23,9	25,44	19,68	10,44	12,87	12,87	299,71	42,68	17,57	NA	0,06	0,06	1,06	53,45	6,04	564,52	3,96	NA	0	24,33	37,27	22,92	25,17	NA	5,78	10,02	10,02	380,35
430	23,29	83,6	102,82	0,53	2,37	2,37	1611,52	519,73	283,66	NA	0,72	2,59	3,59	23,29	72,14	34,44	0,55	NA	0	0	0	2,22	7,84	17,33	0,83	1,92	1,93	2846,62	502,33	458,32	2,55	0,72	2,54	3,54	3,29	71,73	10,31	0,47	3852	0	8,38	179,26	1,45	5	14,34	0,18	0,85	0,93	3608,08
431	9,26	88,38	7,25	0,24	0,4	1,15	277,23	37,97	235,16	178,97	0,9	8,54	9,54	11,82	89,52	10,87	2,86	37658,5	0	2,01	16,78	9,84	56,21	7,09	0,13	0,27	1,1	262,31	30,04	155,63	178,85	0,82	4,71	5,71	14,39	82,49	16,45	2,2	50558,67	22,27	3,28	20,21	-0,79	-4,28	-0,4	0,07	0,36	1,44	183,1
432	4,3	63,04	8,6	1,16	1,16	1,31	289,64	1,1	436,93	67,19	0,93	13,64	14,65	10,55	93,17	5,55	0,34	8552	0	12,47	48,22	8,57	60,13	4,02	0,99	0,99	1,35	170,55	0,42	97,32	35,18	0,86	6	7,01	50,69	85,74	14,36	0,7	47604,67	0	19,73	70,18	16,44	76,28	11,13	1,05	1,06	1,22	246,4
433	-0,43	-215,76	-0,43	0,34	0,42	0,65	364,39	28,87	356,9	82,88	0,99	493,23	496,6	4,96	99,55	0,45	0,01	NA	0	5,38	80,1	0,69	43,59	0,96	0,04	0,17	0,58	508,28	61,44	493	205,44	0,98	62,17	63,37	4,68	98,42	3,76	0,04	NA	0	5,57	51,02	0,45	25,89	0,54	0,16	0,31	0,57	435,33
434	1,53	9,43	0,75	-0,17	0,4	1,05	178,83	80,78	141,82	93,4	0,84	5,15	6,15	6,99	83,75	1,83	1,17	14733,5	0	2,67	59,2	2,51	13,93	1,1	-0,14	0,45	1,17	159,02	75,98	127,57	92,54	0,82	4,54	5,54	7,83	81,95	3,07	4,62	17745,75	0	2,32	50,03	1,79	7,77	0,63	-0,27	0,45	1,27	129,35
435	2,36	38,86	1,79	0,06	1,18	1,18	135,37	258,77	229,9	NA	0,94	15,46	16,46	2,36	93,93	2,51	NA	NA	0	0	0	29,21	80,23	16	0,63	1,66	1,66	199,33	120,29	116,85	NA	0,64	1,75	2,75	29,9	63,59	45,94	22,99	37760	0	0,38	2,07	19,83	27,83	10,47	3,7	6,04	6,04	192,24
436	0,34	30,1	4,39	0,02	0,04	0,06	4680,59	68,82	4557,29	90,44	0,99	86,73	87,85	0,34	98,86	5,63	0,01	NA	0	0	0	-0,07	-7,27	-1,08	0,03	0,04	0,05	5566,29	36,77	5446,47	94,42	0,99	102,19	103,29	-0,07	99,03	2,74	0,01	NA	0	0	0	-0,13	-14,9	-2,7	0,03	0,04	0,06	7597,1
437	33,48	35,61	27,43	14,69	18,4	18,42	299,01	59,08	15,95	0,32	0,06	0,06	1,06	73,25	5,97	560,58	NA	20044	0	32,57	47,92	29,97	31,37	29,25	15,93	20,25	20,27	355,3	58,95	13,67	0,34	0,04	0,05	1,05	61,76	4,46	762,03	4,78	23117,33	0	31,03	41,09	14,87	15,63	18,69	16,07	20,15	20,16	457,27
438	0,37	0,97	0,09	0,39	0,98	1,18	90,1	31,38	53,28	11,03	0,61	1,59	2,59	24,35	61,46	6,11	1,41	14634	0	5,92	72,28	-3,22	-7,44	-3,46	0,4	1,24	1,24	391,2	181,36	214,88	NA	0,57	1,31	2,31	12,75	56,76	1,5	1,5	7890	0	17,17	74,09	17,26	23,56	12,9	1,31	3,12	3,12	272,08
439	-36,66	-79,88	-66,43	0,58	0,58	0,72	661,33	0	348,68	50,48	0,53	1,16	2,18	-20,55	54,1	-34,61	0,75	2579	0	29,2	157,66	-15,69	-37,63	-25,31	0,73	0,73	0,83	587,1	0	334,08	33,08	0,58	1,38	2,4	-15,69	58,3	15,79	0,81	2376	0	0	0	-23,75	-70,36	-27,65	0,83	0,84	0,95	423,83
440	34,38	37,91	7,58	5,6	5,6	5,6	80,49	0	7,39	0	0,09	0,1	1,1	36,43	9,3	539,1	1,92	9172	0	0,45	1,98	6,32	7,28	1,27	6,51	6,51	7,01	73,24	NA	5,44	2,79	0,13	0,15	1,15	17,27	13,11	202,06	1,87	4080	0	2,2	13,41	-7,92	-11,06	-5,76	2,71	2,71	2,71	264,83
441	21,03	30,67	22,11	4,51	4,51	4,62	159,81	NA	81,89	9,41	0,22	0,32	1,46	24,2	31,44	97,19	NA	728,5	0	3,34	22,92	15,36	35,9	7,54	1,45	1,7	1,79	178,52	25,2	98,72	8,64	0,56	1,31	2,34	32,88	57,21	27,44	NA	4610	0	8,59	49,98	16,49	39,58	5,94	0,29	0,48	0,74	131,22
442	-12,76	-21,68	-7,63	0,36	0,93	2,71	218,39	23,32	72,08	130,35	0,41	0,7	1,7	22,28	41,15	-28,48	7,43	2211,67	0	20,96	188,09	-1,21	-1,42	-1,01	2,04	4,32	15,75	302,33	39,25	17,18	199,21	0,15	0,17	1,17	18,74	14,54	17,26	9,96	2348	0	16,58	205,58	-98,75	-199,93	-60,25	0,12	0,12	2,24	222,1
443	-6,52	-21,07	-5,49	1,34	1,34	1,45	75,83	NA	207,97	23,21	0,69	2,23	3,23	-4,32	69,05	-9,44	NA	-259,5	0	1,85	-56,45	5,45	30,83	3,39	0,88	0,88	1,22	226,27	NA	62,35	63,99	0,82	4,66	5,66	9,39	82,32	6,62	NA	2327	54,17	2,45	28,6	9,98	35,21	5,45	0,98	1,02	1,41	198,83
444	1,74	34,29	0,87	0,53	0,66	1,11	182,57	20,62	152,45	72,34	0,95	18,68	19,68	23,59	94,92	1,84	2,34	16605,4	2,63	10,93	82,75	5,97	54,41	3,31	0,37	0,84	1,21	201,79	22,74	141,97	60,69	0,89	8,12	9,12	18,19	89,03	9,52	NA	15758,8	11,58	6,78	49,6	11,97	29,76	2,74	0,06	0,57	1,67	83,46
445	-3,3	-7,41	-0,32	0,16	1,49	1,7	35,71	22,51	16,81	3,57	0,55	1,25	2,25	2,83	55,49	5,94	2,81	9358,5	7,55	0,6	43,36	-17,95	-71,81	-1,62	0,07	1,11	1,18	32,91	25,36	24,38	1,79	0,75	3	4	-10,96	75	-15,45	2,17	1408,75	0	0,63	340,73	-8,11	111,35	-1,96	0,07	0,86	0,9	87,85
446	2,45	21,45	0,62	0,84	1,29	2,29	92,49	17,64	22,87	39,09	0,89	7,74	8,74	24,36	88,56	4,45	22,1	28953	17,44	5,55	70,69	3,57	27	0,69	1,05	1,44	2,2	70	12,16	19,02	24,18	0,82	6,21	7,56	27,41	86,78	5,85	75,47	11505,56	17,67	4,58	78,05	1,46	9,67	0,26	1,27	1,4	1,87	65,32
447	-35,49	157,34	-12,23	0,04	0,32	0,71	125,75	40,6	103,75	56,35	1,21	-5,38	-4,43	34,28	122,56	-27,17	-1,05	5300,8	32,59	24,04	225,22	3,59	-17,37	1,13	0,02	0,37	0,75	115,08	47,07	96,76	50,59	1,21	-5,84	-4,84	69,85	120,65	6	-1,32	11752,54	31,47	20,95	114,36	2,99	-13,57	0,9	0,03	0,24	0,71	110,02
448	1,15	2,43	0,27	0,05	0,57	1,28	85,03	22,07	42,31	30,52	0,53	1,11	2,11	34,36	52,58	9,01	1,36	18706,43	0	7,74	80,23	1,34	2,13	0,17	0,45	1,04	1,64	47,05	9,88	16,62	10,05	0,37	0,59	1,59	42,61	37,09	15,42	1,53	17429,43	0	5,34	82,44	3,23	5,55	0,66	0,04	0,79	1,64	74,57
449	1,43	614,9	11,02	3,26	3,42	3,45	2803,91	6,3	38,09	1,07	1	426,87	428,66	1,43	99,77	5,72	1,03	NA	0	0	0	-0,12	-96,74	-1,14	2,11	2,31	2,32	3362,35	4,78	24,65	0,42	1	784,48	786,91	-0,07	99,87	5,08	1,01	NA	0	0,45	0,82	-2,1	106,86	-19,69	0,31	0,11	0,12	3409,91
450	7,12	21,29	1,85	0,08	0,9	1,3	94,95	51,15	62,35	25,04	0,67	1,99	2,99	39,72	66,56	12,56	2,48	31858	0	8,48	72,84	0,44	1,78	0,14	0,17	0,83	1,18	113,29	55,42	84,26	30,55	0,75	3,04	4,04	26,63	75,23	2,08	2,19	22399,5	0	8,15	90,04	2,9	30,78	0,72	0,22	0,74	1,1	90,87
451	0	0,29	0	0,42	0,75	1,02	58,38	18,24	56,62	15,52	0,99	81,65	82,65	3,72	98,79	0	NA	10743,75	0	0,59	52,38	-0,01	-0,66	0	0,65	1,02	1,02	68,67	24,84	66,12	0,01	0,98	51,26	52,27	5,94	98,09	-0,01	NA	7420	0	1,12	76,27	3,87	55,79	0,59	1,07	1,08	1,08	55,8
452	9,89	11,03	1,45	3,86	9,69	9,69	37,69	31,64	5,43	0	0,1	0,12	1,12	39,78	10,32	95,83	NA	2557	0	4,37	73,25	8,99	10,81	1,52	2,31	5,54	5,95	61,71	33,11	10,25	4,35	0,17	0,2	1,2	81,47	16,8	53,54	NA	6896	0	12,29	79,6	27,43	32,93	7,68	3,37	5,7	5,98	101,86
453	0,57	8,66	0,63	-0,28	1,03	1,04	402,98	488,95	371,42	1,09	0,93	14,26	15,26	0,57	93,45	0,61	2	NA	0	0	0	16,43	401,44	6,25	0,05	0,95	0,95	138,46	118,17	131,33	NA	0,96	23,43	24,43	16,43	95,91	17,13	0,45	NA	0	0	0	-119,66	140,68	-31,98	0,12	0,13	0,13	97,27
454	20,8	84	12,56	1,32	1,32	1,33	146,13	0,03	163,25	2,28	0,75	3,03	4,04	23,02	75,23	27,69	NA	37194	0	1,34	7,91	18,89	32,78	9,49	0,55	2,15	2,38	182,86	121,59	75,99	18,04	0,42	0,73	1,74	31,25	42,37	44,75	NA	31693	0	6,21	33,02	66,67	69,53	24,47	15,76	26,17	27,01	133,61
455	0,98	11,15	0,41	0,05	0,16	0,99	154,56	12,97	117,94	99,69	0,91	10,4	11,4	14,89	91,23	12,79	0,97	15594,33	0	5,89	43,91	0,27	2,65	0,12	0,04	0,16	1,01	168,9	17,91	141,68	121,95	0,9	8,92	9,92	16,49	89,92	13,6	1,08	13791,33	0	7,53	51,76	0,39	4,01	0,32	0,08	0,29	1,06	295,11
456	16,19	81,39	5,94	0,57	1,02	1,25	133,92	47,84	105,81	24,52	0,8	4,03	5,03	23,8	80,11	20,21	NA	20399,5	0	2,79	25,17	8,94	34,64	3,84	0,79	1,02	1,23	156,24	26,6	114,65	24,86	0,74	2,88	3,88	15,8	74,2	14,05	3,06	17327,5	0	2,94	31,53	14,44	31,2	5,14	1,03	1,42	1,72	129,62
457	5,86	21,6	7,06	0,1	0,28	1,37	439,52	57,55	315,59	348,76	0,73	2,69	3,69	13,57	72,88	8,19	NA	38279	0	9,29	40,51	-25,59	1220,3	-24,46	0,18	0,74	0,97	348	149,66	300,53	68,76	1,02	-48,69	-47,69	-18,91	102,1	-22,33	0,82	-34531	0	6,39	-44,91	-49,24	92,24	-58,19	0,06	0,52	0,57	430,19
458	-7,57	-8,13	NA	13,36	13,36	14,36	NA	NA	NA	NA	0,07	0,07	1,07	-7,57	6,96	-108,67	NA	NA	0	NA	0	36,55	42,23	56,62	7,25	7,44	7,44	563,8	14,47	74,95	NA	0,13	0,16	1,16	36,55	13,44	271,92	NA	NA	0	0	0	3,79	4,17	19,55	9,56	11,03	11,03	1878,28
459	-15,72	108,12	-11,7	0,01	0,22	0,36	271,79	47,84	224,6	31,07	1,15	-7,88	-6,88	2,49	114,54	-8,32	0	8267	14,49	13,56	171,73	-7,47	32,38	-4,66	0,02	0,19	0,35	226,85	33,68	188,35	29,87	1,23	-5,33	-4,33	11,32	123,07	-2,51	-0,02	12593	21,63	11,71	108,38	-13,5	34,35	-8,72	0,02	0,16	0,26	235,09
460	-3	77,29	-2,99	0,12	0,11	0,89	363,84	-0,57	372,76	294,89	1,04	-26,74	-25,74	-3	103,88	-2,35	-0,55	NA	0	0	0	2,64	240,29	3,1	0,02	0,06	0,99	426,24	17,2	412,87	390,79	0,99	89,89	90,89	2,64	98,9	3,38	0,42	NA	0	0	0	3,16	117,25	1,14	0,04	0,48	1,19	131,32
461	16,41	17,07	4,12	25,74	25,74	25,74	91,67	NA	3,48	NA	0,04	0,04	1,04	16,41	3,88	422,4	NA	NA	0,03	0	0	6,92	7,06	1,03	22,67	48,2	48,2	54,3	28,45	1,11	NA	0,02	0,02	1,02	6,92	2,07	333,33	NA	NA	0	0	0	5,56	17,76	5,28	0,01	1,5	1,5	345,3
462	17,5	17,69	36,12	95,88	95,88	95,88	369,4	NA	7,75	NA	0,01	0,01	1,01	17,5	1,04	1678	NA	NA	0	0	0	-55,29	-56,41	-232,57	50,04	50,04	50,04	1531,22	NA	30,26	NA	0,02	0,02	1,02	-55,29	2	-2766,67	NA	NA	0	0	0	-23,45	-29,47	NA	4,9	4,9	4,9	NA
463	-10,38	-127,51	-6,46	0,12	0,27	0,77	227,3	20,54	131,98	66,43	0,92	11,28	12,28	-1,94	91,86	18,31	0,75	29314	23,78	5,25	34,26	-20,51	-232,11	-9,48	0,58	0,78	1,13	168,21	22,91	114,66	41,32	0,91	10,32	11,32	-6,15	91,16	31,92	1,41	15184,5	21,26	6,63	43,09	5,74	39,72	2,57	0,92	1,02	1,35	162,76
464	-4,12	-20,95	-4,38	0,96	4,56	4,56	388,81	159,42	44,35	NA	0,8	4,09	5,09	15,89	80,36	10,19	0,95	8268,33	23,44	21,31	63,04	1,23	7,07	0,8	0,6	1,88	1,88	237,5	96,81	75,47	NA	0,83	4,76	5,76	18,65	82,64	22,7	1,71	9456	11,52	11,37	43,71	0,44	2,38	0,25	0,8	1,46	1,46	206,57
465	0,28	15,87	0,17	0,11	0,13	0,95	229,43	4,98	221,22	184,38	0,98	56,53	57,53	11,88	98,26	3,88	0,32	NA	0	7,3	82,6	0,2	11,55	0,26	0,08	0,08	0,96	458,4	2,3	442,96	389,88	0,98	55,76	56,76	10,26	98,24	3,88	0,36	5790,5	0	12,66	68,52	0,77	32,61	1,13	0,06	0,08	1,01	534,36
466	1,28	9,06	1,14	0,24	1,01	1,01	324,28	158,41	204,34	NA	0,86	6,06	7,06	8,7	85,83	9,76	1,02	3544,5	0	6,59	40,58	6,61	30,33	NA	1,04	1,11	1,11	314,86	14,43	205,61	NA	0,78	3,59	4,59	21,45	78,19	23,1	1,27	1976	0	9,49	29,59	-10,04	-279,36	-6,53	0,25	0,28	0,28	236,95
467	1,92	2,61	1,78	3,8	3,8	3,8	338,53	NA	87,84	NA	0,26	0,36	1,36	1,92	26,31	7,31	NA	NA	0	0	0	2,04	2,07	1,31	82,47	82,47	82,47	233,69	NA	2,8	NA	0,01	0,01	1,01	2,04	1,21	168,33	NA	NA	0	0	0	-10,12	-11,29	-496	9,63	9,63	9,63	17839,64
468	0,72	52,53	0,17	0,03	0,84	0,89	84,02	64,86	80,91	3,74	0,99	72,03	73,03	17,99	98,63	2,22	0,11	49961,5	0	3,98	97,09	0,33	31,84	0,07	0,08	0,85	0,92	72,48	53,16	69,98	5	0,99	96,09	97,09	19,14	98,97	2,34	0,1	42298,25	0	3,75	115,66	0,01	1,3	0	0,09	0,89	0,97	72,3
469	-3,53	124,74	-1,71	0,05	0,22	0,22	177,1	30,32	175,15	NA	1,03	-36,36	-35,36	-3,53	102,83	12,01	0	NA	0	0	0	-4,92	64,17	-2,35	0,09	0,36	0,36	173,51	49,91	183,85	NA	1,08	-14,03	-13,03	-4,92	107,67	10,45	-0,12	NA	0	0	0	-3,06	32,79	-1,54	0,03	0,42	0,42	183,27
470	14,88	31,36	6,91	0,03	1,56	1,76	169,47	64,72	35,52	17,48	0,53	1,11	2,11	30,19	52,56	29,67	5,36	34938,67	30,3	7,11	46,29	10,13	24,61	5,85	0,04	1,4	1,61	210,08	53,09	53,06	25,07	0,59	1,43	2,43	23,71	58,85	18,37	5,02	26776	31,44	7,84	53,32	9,14	21,06	5,32	0,06	0,38	0,57	211,79
471	15,52	53,09	3,78	0,27	0,4	0,4	88,85	8,09	59,99	NA	0,71	2,42	3,42	103,9	70,76	42,59	0,44	NA	0	21,51	61,44	-1,56	-10,73	-1,38	0,3	0,39	0,39	321,3	17,42	203,03	NA	0,85	5,87	6,87	27,39	85,45	14,8	0,21	13100,5	0	25,56	65,97	11,78	46,27	8,61	0,04	0,41	0,41	265,91
472	9,11	35,52	11,15	0,12	0,43	0,46	446,91	90,49	285,82	7,7	0,74	2,9	3,9	10,9	74,36	33,65	0,5	NA	4,41	2,19	5,65	9,01	23,48	11,77	0,18	0,56	0,59	475,25	102,49	273,29	8,67	0,62	1,61	2,61	9,01	61,61	40,86	0,64	NA	3,47	0	0	8,88	15,53	14,53	0,32	0,66	0,68	595,42
473	18,48	26,95	11,66	1,6	2,96	3,6	80,75	97,09	71,38	46,22	0,31	0,46	1,46	22,62	31,43	62,72	-3,92	5446	0	2,61	16,69	7,62	21,09	2,37	0,69	0,95	1,13	113,27	19,18	71,54	13,05	0,64	1,77	2,77	11,07	63,86	14,58	1,48	8066	0	1,07	22,55	22,21	49,12	7,85	0,34	0,64	0,91	128,62
474	12,72	53,82	5,09	0,8	1,05	1,91	146,06	17,38	72,32	63,22	0,76	3,23	4,23	24,77	76,36	24,79	11,96	15733,5	26,02	4,82	34,17	5,45	13,86	1,39	0,46	0,7	2,28	92,84	8,41	3,29	56,78	0,61	1,55	2,55	22,94	60,71	19,65	5,38	11397,5	56,86	4,46	47,87	1,41	5,38	0,47	0,91	1,33	2,66	120,35
475	-77,04	-1185,15	-169,43	0,29	0,32	0,33	802,73	20,53	735,82	5,32	0,93	14,38	15,38	-28,72	93,5	-45,82	0,1	NA	0	106,27	443,25	-160,06	109,46	NA	0,07	0,1	0,1	NA	NA	NA	NA	2,46	-1,68	-0,68	-160,06	246,23	-35,45	-2,01	NA	0	NA	0	-265,56	45,05	NA	0,13	0,13	0,13	62,93
476	11,59	54,94	13,17	0,6	0,62	1,24	414,6	6,94	319,44	200,94	0,79	3,74	4,74	11,59	78,9	15,62	7,34	NA	0	0	0	12,28	59,91	17,49	0,71	0,71	1,25	518,47	1,26	402,75	220,2	0,79	3,88	4,88	12,28	79,5	16,24	11	NA	0	0	0	3,98	31,54	15,01	0,45	0,54	0,85	1371,14
477	9,74	10,06	19,97	14,02	17,59	17,59	748,87	79,5	22,24	NA	0,03	0,03	1,03	17,8	3,24	659,89	2,08	28590	0	16,55	24,74	13,02	13,24	29,1	3,16	10,95	10,95	813,32	102,41	13,14	NA	0,02	0,02	1,02	14,28	1,63	1425,68	1,2	29074	0	2,8	4,29	8,02	8,29	24,22	10,27	15,5	15,5	1099
478	0,87	3,89	0,5	0,16	0,56	1,82	208,43	41,88	103,88	132,95	0,78	3,47	4,47	6,7	77,64	5,99	4,87	18448	5,98	3,33	25,53	0,67	3,38	0,55	0,07	0,27	1,3	299,79	44,66	167,84	226,45	0,8	4,06	5,06	7,33	80,24	4,4	9,15	13896,67	23,1	5,49	45,34	0,84	4,73	0,71	0,08	0,47	1,59	308,21
479	54,31	75,54	30,04	1,49	3,06	3,06	201,88	77,94	49,5	NA	0,28	0,39	1,39	120,37	28,11	215,24	6,15	30391	0	36,54	45,48	53,13	75,38	30,35	1,29	3,19	3,19	207,93	100,16	52,7	NA	0,3	0,42	1,42	116,93	29,51	200,81	12,81	30636,5	0	36,44	44,14	46,36	68,82	NA	1,46	3,8	3,8	180,66
480	0,47	0,76	0,3	0,44	1,46	2,29	237,14	92,91	72,08	76,38	0,39	0,64	1,64	24,91	39	7,7	5,68	41320,2	8,12	15,88	89,44	-5,92	-9,77	-4,01	0,51	1,5	2,34	246,48	95,41	84,02	81,44	0,39	0,65	1,65	19,8	39,38	-5,34	7,64	34723	4,84	17,42	102,46	0,35	0,47	0,19	0,83	2,45	3,73	200,92
481	0,66	32,19	0,2	0,16	0,2	0,8	109,13	4,14	96,76	58,16	0,98	47,67	48,67	16,36	97,95	9,49	0,23	10538,33	0	4,69	65,05	0,51	24,98	0,11	0,11	0,16	0,8	79,12	3,59	69,63	45,3	0,98	47,61	48,61	20,5	97,94	10,18	0,15	13188,1	0	4,34	71,72	0,17	11,25	0,04	0,12	0,24	1,04	95,34
482	-16,9	-16,9	NA	NA	NA	NA	NA	NA	NA	NA	0	0	1	-16,9	0	NA	NA	NA	0	NA	0	4,89	10,49	NA	1,02	1,52	1,55	292,59	78,15	154,4	4,22	0,53	1,14	2,14	5,09	53,36	66,46	2,8	NA	0	0,13	0,31	6,54	16,43	3,91	0,5	1,03	1,27	217,76
483	-33,85	-167,9	-10,66	0,2	0,73	1,53	114,97	30,57	57,61	46,6	0,8	3,96	4,96	51,08	79,84	-42,39	NA	3193,5	0	26,75	158,82	5,66	21,58	1,36	0,08	0,41	1,41	87,24	16,15	48,67	49,12	0,74	2,81	3,81	116,21	73,76	7,68	NA	6239	0	26,5	103,73	-87,17	239,57	-17,15	0,3	0,3	0,73	71,63
484	0,56	1,42	0,15	0,02	0,4	1,43	100,64	17,85	32,37	49,33	0,61	1,55	2,55	8,76	60,85	22,45	1,66	15732,33	15,06	2,26	32,07	0,47	1,07	0,26	0,03	0,56	1,67	196,1	48,86	78,15	105,19	0,56	1,25	2,25	9,47	55,55	21,07	2,64	13412	7,48	4,85	41,8	0,89	1,59	0,34	0,06	0,51	2,02	139,73
485	16,87	31,08	6,69	3,66	4,12	7,06	79,31	0	20,13	60,18	0,46	0,84	1,84	16,87	45,71	36,91	NA	NA	0	0	0	4,54	47,76	4,33	0,13	0,41	7,31	347,18	6,65	17,83	222,91	0,9	9,52	10,52	7,61	90,49	6,24	2,74	17203	4,09	2,93	18,4	-3,71	-77,1	-2,52	0,25	0,54	3,23	246,56
486	0	0	NA	NA	NA	NA	NA	NA	NA	NA	0	0	1	0	0	NA	NA	NA	0	NA	NA	28,37	46,28	17,48	2,25	2,58	2,58	224,29	28,27	85,86	NA	0,39	0,63	1,63	28,37	38,71	73,29	NA	NA	0	0	0	5,5	17,58	6,23	0,57	0,79	0,79	412,04
487	1,67	57,46	0,67	0,16	0,48	0,96	146,52	41,44	139,17	67,47	0,97	33,34	34,34	30,97	97,09	1,72	0,39	17096,5	0	11,76	92,39	0,28	9,13	0,11	0,1	0,41	0,96	146,21	43,02	139,55	77,09	0,97	31,63	32,63	24,28	96,94	1,02	0,43	20963,63	0	9,64	81,77	-0,64	-22,63	-0,23	0,09	0,38	0,94	131,35
488	-1,32	-1,32	NA	278,44	278,44	278,44	NA	NA	NA	NA	0	0	1	-1,32	0,36	-366,67	NA	NA	0,36	NA	NA	12,52	12,55	76,36	381,73	381,73	381,73	2219,66	NA	5,75	NA	0	0	1	12,52	0,26	4780	NA	NA	0	0	0	5,2	10,92	NA	16,04	16,04	16,04	1370,53
489	23,71	31,92	7,18	5,02	5,02	5,02	110,49	0	21,66	0	0,26	0,35	1,35	198,19	25,71	92,24	NA	13432,5	0	52,82	85,27	19,41	24,98	6,77	3,65	5,62	5,62	126,96	43,9	22,31	0	0,22	0,29	1,29	152,88	22,29	87,1	NA	13367,5	0	46,55	83,52	14,64	18,78	6,96	6,88	6,88	6,88	173,12
490	-0,97	0,83	-0,69	0,04	0,24	0,24	259,71	110,28	471,49	NA	2,16	-1,86	-0,86	36,41	216,46	13,37	-2,76	3550,5	32,39	26,59	126,13	9,64	678,23	8,9	0,18	0,83	1,01	336,2	214,85	327,78	60,22	0,99	69,35	70,35	9,82	98,58	10,97	NA	NA	0	0,17	1,28	-3,48	203,5	-26,54	0,24	0,7	0,94	2774,94
491	-5,62	-5,62	NA	NA	NA	NA	NA	NA	NA	NA	NA	NA	1	-5,62	0	NA	NA	NA	0	NA	0	1,76	1,76	NA	1156	1206	1206	NA	NA	NA	NA	0	0	1	1,76	0,08	2125	NA	NA	0,08	NA	0	-0,32	-37,92	NA	0,16	0,96	0,96	3005,45
492	1,07	-1,78	2,4	0	0,1	0,11	819,34	49,93	489,54	4,56	1,6	-2,67	-1,67	5,73	160	6,58	0,42	49193,25	0	10,45	25,97	2,48	-28,22	5,21	0,05	0,5	0,52	764,64	67,08	149,59	3,04	1,09	-12,39	-11,39	7,7	108,78	12,86	0,89	55950,25	0	10,97	23,58	5,8	-474,2	NA	0,43	1,28	1,29	797,33
493	27,35	31,73	7,33	3,42	4,19	6,08	97,86	10,09	13,2	25,31	0,14	0,16	1,16	67,47	13,79	221,34	5,51	24398,5	0	10,76	50,27	15,96	16,58	3,27	9,06	13,63	29,33	74,69	8,73	1,91	30,42	0,04	0,04	1,04	79,63	3,73	602,46	4,52	22321,67	0	13,07	66,9	6,81	7,79	1,8	3,77	4,57	6,98	96,39
494	-7,09	-112,75	-10,68	0,01	0,04	1,09	549,84	13,28	496,55	528,96	0,94	14,9	15,9	-6,98	93,71	-7,57	NA	-2233	0	0,17	-1,79	5,68	59,03	5,78	0,05	0,08	1,1	370,88	9,21	331,45	345,08	0,9	9,4	10,4	10,65	90,38	6,28	NA	2215	0	5,07	62,17	-20,28	154,74	-24,97	0,03	0,04	0,88	448,05
495	0,45	13,5	0,17	0,22	0,91	1,05	143,03	91,5	133,64	19,71	0,97	29,26	30,26	34,71	96,7	0,46	NA	13692,57	0	13,43	95,89	1,36	35,61	0,82	0,1	0,93	1,05	220,38	169,95	205,7	24,51	0,96	25,26	26,25	24,61	96,19	1,53	4,44	11467,71	0	14,08	90,54	5,66	55,18	4,06	0,15	1,02	1,13	261,07
496	5,29	8,83	1,46	2,5	2,5	2,5	97,62	NA	39,84	NA	0,4	0,67	1,67	44,87	40,01	13,23	NA	4578	0	10,94	79,03	-151,2	-200	-13,42	3,46	3,89	3,89	32,3	3,37	7,8	NA	0,24	0,32	1,32	78,29	24,4	-619,66	15,23	3241	0	20,37	171,21	28,77	42,46	4,47	2,49	2,74	2,74	56,58
497	6,35	9,33	2,71	3,01	3,13	3,13	155,86	6,12	49,06	NA	0,32	0,47	1,47	31,43	31,92	19,91	NA	NA	0	10,71	74,79	1,87	2,66	0,88	2,98	3,37	3,37	170,96	19,56	50,15	NA	0,3	0,42	1,42	27,91	29,66	6,31	NA	NA	0	12,23	88,67	9,08	9,58	3,56	19,09	19,76	19,76	142,61
498	1,81	3,65	0,63	1,49	1,99	1,99	127,29	31,75	63,16	NA	0,5	1,01	2,01	7,22	50,31	3,6	NA	NA	0	1,89	62,93	1	3,69	0,74	1,39	1,76	1,76	270,27	30,02	80,46	NA	0,73	2,69	3,69	1	72,87	10,54	1,49	NA	0	0	0	2,72	21,91	1,17	0,79	1,11	1,11	156,43
499	2,3	7,25	3,26	0,43	1,47	1,47	517,3	360	348,25	NA	0,68	2,15	3,15	2,3	68,26	3,37	NA	NA	0	0	0	0,79	1,5	0,14	1,36	2,13	2,13	65,25	23,24	30,29	NA	0,47	0,88	1,88	0,79	46,94	1,69	NA	NA	0	0	0	-3,79	-15,64	NA	1,32	1,32	1,32	313,94
500	6,3	6,65	48,78	1,29	18,85	18,85	2564,62	133,42	147,95	NA	0,05	0,06	1,06	6,3	5,3	118,7	NA	NA	0	0	0	2,31	2,53	10,6	0,1	11,36	11,36	1669,34	NA	145,28	NA	0,09	0,1	1,1	2,31	8,8	26,26	NA	NA	0	0	0	-4,51	-4,74	-76,41	20,28	20,28	20,28	6171,82
501	0,52	2,26	0,43	0,05	0,25	0,34	297,67	46,4	167,39	20,22	0,77	3,32	4,32	15,43	76,87	3,43	0,32	23230,25	19,36	12,16	77,78	0,46	1,91	0,38	0,03	0,24	0,34	293,86	46,7	147,3	21,9	0,76	3,12	4,12	13,49	75,71	4,93	0,33	26547	24,07	10,51	76,96	-2,13	-9,92	-1,64	0,04	0,25	0,34	280,94
502	-3,54	-45,88	-1,21	0,04	0,53	0,83	124,37	51,42	104,29	31,06	0,92	11,97	12,97	15,37	92,29	0,99	0,51	14094,33	7,01	6,44	87,63	1,61	-21,55	0,49	0,15	0,57	0,74	110,71	46,71	109,23	18,61	1,07	-14,39	-13,39	26,84	107,47	6,4	-0,03	16121	7,41	7,67	77,01	2,1	-42,55	0,55	0,1	0,52	0,7	94,96
503	-1,13	-71,83	-0,89	0,05	0,06	1,28	287,52	2,15	221,84	274,63	0,98	62,75	63,75	-1,13	98,43	-0,14	NA	NA	0	0	0	0,52	32,7	0,53	0,01	0,04	1,18	369,28	8,77	308,69	358,31	0,98	61,97	62,97	0,52	98,41	0,53	NA	NA	0	0	0	1,1	50,39	1,09	0,08	0,1	1,07	361,92
504	11,95	16,67	4,11	2,17	2,85	3,25	125,61	23,41	34,54	14,02	0,28	0,4	1,4	58,25	28,33	57,57	8,27	13341,33	0	15,94	67,6	13,08	15,56	5,1	3,23	5,02	6,03	141,77	39,21	21,87	22,28	0,16	0,19	1,19	50,86	15,94	114,57	16,29	10500	0	14,71	58,96	1,66	2,79	0,58	1,05	2,16	2,48	127,87
505	11,82	941,54	6,37	0,01	0,89	0,99	196,56	164,47	142,17	20,29	0,99	78,65	79,65	14,65	98,74	12,37	0,76	34812	25,17	1,53	15,24	4,47	77,87	2,75	0,25	1,48	1,65	223,96	146,98	85,01	21,41	0,94	16,43	17,43	7,53	94,26	5,16	15,08	30779	55,53	1,89	18,45	-5,5	1388,36	-3,41	0,21	1,26	1,4	225,62
506	25,96	95,1	3,23	-0,13	0,55	1,48	45,45	20,48	30,25	28,63	0,73	2,66	3,66	102,1	72,7	35,71	NA	12097	0	9,48	64,13	3,54	16,86	0,7	0,77	1,78	2,83	72,19	25,63	25,25	26,78	0,79	3,76	4,76	41,91	79	4,48	NA	7992,33	41,1	7,61	76,48	-1,82	-10,82	-0,46	-0,17	0,54	1,11	92,85
507	9,93	12,44	13,64	3,64	4,14	4,43	501,25	48,17	99,31	28,96	0,2	0,25	1,25	11,52	20,19	53,09	7,39	NA	0	2,18	10,88	4,75	5,63	6,13	2,87	3,76	4,26	469,78	52,17	72,1	36,22	0,16	0,19	1,19	6,13	15,62	34,37	2,59	NA	0	1,3	13,58	4,35	6,58	5,37	1,26	1,64	1,89	449,45
508	0,26	176,5	2,25	0	0,22	0,24	3173,22	691,52	3125,16	53,71	1	680,23	681,23	0,26	99,85	0,26	0	NA	0	0	0	-0,89	108,27	-121,55	0,21	0,47	0,47	49939,59	12688,64	49794,98	NA	1,01	-123,2	-122,2	-0,89	100,82	-0,79	-0,02	NA	0	0	0	0,44	-19,13	NA	0,6	0,6	0,6	6555,74
509	NA	NA	NA	NA	NA	NA	NA	NA	NA	NA	NA	NA	NA	NA	NA	NA	NA	NA	NA	NA	NA	NA	NA	NA	NA	NA	NA	NA	NA	NA	NA	NA	NA	NA	NA	NA	NA	NA	NA	NA	NA	NA	6,91	25,64	NA	NA	NA	NA	NA
510	-15,23	-156,42	-1,06	0,34	0,34	1,08	25,42	NA	22,46	16,81	0,9	9,27	10,27	185,5	90,27	-14,07	4,21	8170	0	13,98	105,79	14,5	57,84	0,94	0,43	0,46	1,34	23,67	0,56	17,33	15,39	0,75	2,99	3,99	228,12	74,92	22,09	54,27	9200	0	13,89	92,05	1,04	3,98	0,07	0,35	0,41	1,36	25,07
511	8,56	17,65	2,44	0,38	0,62	1,83	104,01	12,51	52,84	64,85	0,52	1,06	2,06	24,03	51,5	26,95	8,85	18638,33	0	4,41	47,41	13,27	18,11	3,36	0,62	1,14	3,48	92,09	12,61	24,35	57,85	0,27	0,36	1,36	35,42	26,73	74,25	11,13	13444	0	5,6	45,65	10,61	12,07	3,52	2,7	2,95	8,3	120,63
512	-5,46	-6,08	-3,55	9,57	9,83	9,83	181,26	NA	23,8	NA	0,1	0,11	1,11	-5,46	10,18	-53,62	NA	NA	0	0	0	-33,97	-50,91	-8,49	2,99	3,01	3,01	90,96	NA	29,92	NA	0,33	0,5	1,5	-14,15	33,26	-102,15	NA	-230	0	4,96	-192,61	-35,68	-231,33	-5,12	2	2,3	2,3	52,23
513	7,19	7,49	8,21	7,08	12,15	25,14	416,56	82,85	16,34	215,2	0,04	0,04	1,04	7,19	3,98	180,9	NA	NA	0	0	0	0,92	0,94	2,58	9,09	15,51	51,26	1016,45	125,77	19,58	709,52	0,02	0,02	1,02	0,92	1,95	47,39	NA	NA	0	0	0	-4,68	-5,48	-5,66	1,07	2,02	6,83	440,49
514	8,43	8,5	10,34	52,9	74,37	74,37	447,56	82,8	3,86	NA	0,01	0,01	1,01	8,43	0,87	1967,84	2,83	NA	0	0	0	2,99	3,02	3,7	55,05	69,85	69,85	451,11	70,43	4,76	NA	0,01	0,01	1,01	2,99	1,07	1075,16	3,89	NA	0	0	0	3,25	3,29	4,15	2,32	77,26	77,26	464,52
515	2,29	8,35	0,51	0,61	1,27	1,29	80,59	37,68	57,1	1,17	0,72	2,64	3,64	10,24	72,55	6,63	4,04	13448	0	1,75	51,59	2,68	8,26	0,83	0,67	1,4	1,43	112,82	54,91	74,61	1,78	0,68	2,08	3,09	10,13	67,6	8,96	8,05	10782,83	0	2,31	46,42	3,31	10,28	0,96	0,78	1,41	1,42	105,71
516	1,75	15,46	0,81	0,05	1,08	1,13	118,67	154,01	148,62	6,58	0,89	7,86	8,86	4,04	88,71	1,97	NA	2241	0	1,07	21,49	-0,3	-1,81	-0,08	0,06	0,99	1,23	98,92	74,4	79,77	19,13	0,83	4,94	5,94	-0,3	83,15	-0,37	NA	NA	0	0	0	9,01	63,14	2,39	0	0,7	1,05	96,35
517	12,19	18,47	8,76	0,12	1,32	1,5	262,43	79,43	53,51	12,22	0,34	0,52	1,52	30,72	34,03	59,68	1,24	41049,83	12,28	13,33	43,74	16,13	20,75	12,26	0,04	1,82	1,86	276,81	104,33	43,21	1,81	0,22	0,29	1,29	37,28	22,27	116,46	1,29	37784,74	5,58	16,09	38,91	13,76	16,93	9,46	0,63	2,74	2,76	250,33
518	32,52	49,66	6,46	1,16	2,86	2,86	72,53	41,74	24,68	NA	0,35	0,53	1,53	32,52	34,51	94,25	NA	NA	0	0	0	0,82	0,92	0,43	10,02	10,02	10,02	188,24	NA	18,59	NA	0,1	0,11	1,11	0,82	9,98	8,26	NA	NA	0	0	0	8,63	10,17	13,56	6,59	6,59	6,59	572,25
519	1,1	3,33	1,19	0,93	1,4	1,4	394,63	63,88	136,85	NA	0,67	2,03	3,03	1,1	66,99	48,53	1,3	NA	0	0	0	-34,62	-94,96	-23,8	1,16	1,16	1,34	250,24	0,13	91,07	16,98	0,64	1,74	2,74	-34,62	63,54	51,95	1,6	NA	0	0	0	-13,34	-41,72	-8,04	0,82	1,47	1,47	219,45
520	-0,88	-31,89	-1,52	0,33	1,03	1,03	633,04	422,26	602,45	NA	0,97	35,42	36,42	10,1	97,25	2,08	NA	7677,25	0	19,04	72,11	132,81	96,75	30,11	-0,52	-0,93	-0,93	82,51	13,48	-33,02	NA	-0,37	-0,27	0,73	206,35	-37,27	-356,38	2,3	16323,4	0	16,67	31,79	-31,84	-40,29	-27,02	0,02	3,05	3,05	308,92
521	6,05	12,28	2,55	1,19	1,19	1,97	153,89	NA	77,04	60,81	0,51	1,03	2,03	6,05	50,76	11,92	NA	NA	0	0	0	31,46	41,72	9,81	3,68	3,68	4,07	113,45	NA	27,6	10,73	0,25	0,33	1,33	31,46	24,6	127,89	NA	NA	0	0	0	8,72	14,23	4,43	2,41	2,41	2,58	184,78
522	9,27	9,48	2,58	13,07	46,27	46,27	101,7	71,98	2,17	NA	0,02	0,02	1,02	9,27	2,16	429,01	NA	NA	0	0	0	-5,8	-10,77	-2,19	1,52	2,17	2,17	137,14	40,62	62,52	NA	0,46	0,85	1,85	-5,8	46,09	-12,59	NA	NA	0	0	0	7,39	9,86	1,89	0,91	4	4	93,19
523	-23,51	-76,44	-9,45	0,2	1,35	1,45	146,64	114,85	99,37	10,06	0,69	2,25	3,25	37,84	69,24	-33,95	NA	3743	0	24,65	151,78	7,86	39,74	2,04	0,44	1,22	1,27	94,21	57,32	73,17	3,64	0,8	4,05	5,05	55,45	80,21	9,8	NA	6694	0	12,32	84,89	6,59	39,63	1,88	0,68	1,26	1,26	103,87
524	-25,85	-2108,16	-15,86	0,1	0,32	0,81	223,96	47,17	214,89	105,67	0,99	80,56	81,56	6,44	98,77	-14,21	0,09	7054	0	19,81	205,82	0,97	48,48	0,46	0,21	0,4	0,93	175,15	31,57	167,53	89,63	0,98	49,17	50,17	32,28	98,01	9,3	0,25	20624,89	0	15,07	72,42	5,27	72,86	2,21	0,27	0,53	1,01	153
525	-17,94	-28,28	-3,41	1,69	5,04	5,04	69,37	428,26	12,78	NA	0,37	0,58	1,58	-17,94	36,57	-49,04	NA	NA	0	0	0	19,38	26,61	2,8	1,82	7,84	7,84	52,54	37,84	6,28	NA	0,27	0,37	1,37	19,38	27,17	71,32	NA	NA	0	0	0	10,47	17	1,6	0,51	2,6	2,6	55,68
526	2,47	17,36	0,4	0,05	0,64	1,12	58,95	28,49	40,28	23,79	0,85	5,98	7,02	64,83	85,76	3,37	5,39	12901	14,37	10,07	90,11	3,79	23,86	0,68	0,04	0,54	1,14	65,32	26,26	25,68	31,93	0,84	5,26	6,3	61,85	84,13	4,79	6,33	12081,8	41,73	10,42	87,25	4,75	25,52	0,91	0,04	0,61	1,21	70,06
527	65,27	86,53	60,37	1,2	3,62	4,07	337,64	197,9	81,83	37,43	0,25	0,33	1,33	65,27	24,57	265,61	NA	NA	0	0	0	45,63	78,16	22,32	1,93	3,44	3,44	178,03	46,07	30,57	NA	0,41	0,71	1,71	45,63	41,62	138,95	2,05	NA	0	0	0	68,05	91,96	33,86	1,54	4,23	4,23	181,13
528	-40,85	136,37	-10,69	0,19	0,43	0,54	95,51	13,28	102,85	12,41	1,3	-4,34	-3,34	73,32	129,96	-24,48	-0,27	6860,56	18,45	29,88	130,13	23,17	-163,72	4,11	0,3	0,51	0,76	64,56	NA	42,48	10,99	1,14	-8,06	-7,06	147,48	114,15	30,63	0,56	8556,09	41,2	22,05	74,59	36,94	134,75	8,58	0,74	0,92	1,08	84,53
529	4,86	-4,92	0,46	0,94	0,99	1,03	34,4	1,5	32,8	1,61	1,99	-2,01	-1,01	80,16	198,71	42,39	NA	18008	0	7,1	31,24	3,03	-6,71	0,43	0,98	0,99	1,31	51,51	0,56	38,81	12,54	1,45	-3,21	-2,21	85,19	145,17	2,09	NA	5265	0	11,63	89,03	30,22	135,14	3,93	1,72	2,72	3,1	47,35
530	0,05	19,62	0,03	0,06	0,21	1,09	247,33	29,14	183,03	163,16	1	420,14	421,14	5,8	99,76	2,15	1,39	11706,75	24,3	3,9	49,01	-0,16	-297,07	-0,12	0,07	0,22	1,05	282,23	31,35	209,64	176,75	1	1865,08	1866,08	7,51	99,95	2,28	1,17	13926	18,19	5,94	61,37	-3,86	101,39	-3,24	0,01	0,14	0,96	305,21
531	-18,67	-76,69	-6,53	0,4	1,32	1,32	127,69	87,07	95,28	NA	0,76	3,11	4,11	-18,67	75,65	-24,68	NA	NA	0	0	0	3,32	25,79	3,78	0,23	1,16	1,16	413,3	310,27	335,18	NA	0,87	6,76	7,76	3,32	87,11	3,82	NA	NA	0	0	0	-18,66	-389,82	-7,04	0,38	1,32	1,32	137,28
532	-4,03	-73,16	-48	0	4,06	12,71	4349,21	1370,99	337,58	2958,56	0,94	17,16	18,16	-4,03	94,49	-4,24	NA	NA	0	0	0	5,99	44,37	50,27	0	10,68	31,67	3054,2	1018,88	95,38	2001,54	0,86	6,41	7,41	5,99	86,5	6,93	NA	NA	0	0	0	0,61	0,95	5,28	0,02	16,69	44,8	3142,96
533	-3,3	-5,84	-7,64	0,04	0,09	0,63	844,66	17,91	342,33	198,35	0,43	0,77	1,77	5,19	43,47	-5,26	0,78	8312,29	2,24	19,64	117,57	-7,58	-15,64	-17,73	0,04	0,07	0,5	851,81	12,86	432,92	189,51	0,51	1,06	2,06	-0,61	51,54	-8,81	0,66	3846,71	0	16,3	210,24	-8,45	-17,66	-17,09	0,04	0,08	0,52	735,88
534	35,99	59,66	15,45	0,49	1,91	1,91	97,84	87,19	61,28	NA	0,4	0,66	1,66	36,63	39,67	96,26	2,5	NA	0	0,27	1,33	13,93	39,16	9,39	0,02	0,51	0,51	245,47	75,57	131,03	0,67	0,64	1,81	2,81	27,44	64,44	32,37	0,53	NA	9,31	9,11	33,3	-6,78	-37,34	-4,8	0,99	1,07	1,09	257,51
535	-0,16	-0,16	NA	NA	NA	NA	NA	NA	NA	NA	NA	NA	1	-0,16	0	NA	NA	NA	0	NA	NA	-0,12	-0,12	NA	NA	NA	NA	NA	NA	NA	NA	0	0	1	-0,12	0,14	-92	NA	NA	0	NA	NA	0	0	NA	1,04	1,04	1,04	NA
536	2,11	13,46	0,81	0,44	0,44	1,85	139,66	0,21	74,38	106,1	0,84	5,39	6,39	57,69	84,34	2,5	NA	6252	24,31	21,27	92,35	30,58	68,61	11,2	1,62	1,65	3,43	133,33	0,93	38,45	69,5	0,55	1,24	2,24	74,09	55,42	55,18	NA	9802	16,15	15,93	51,6	10,56	25,91	6,62	1,37	1,44	2,04	228,26
537	-0,07	-0,22	-0,08	0,09	1,5	1,5	151,89	360	254,34	NA	0,67	1,99	2,99	-0,07	66,51	-0,11	NA	NA	0	0	0	0,59	1,71	0,26	0,06	1,53	1,53	160,1	151,64	103,22	NA	0,65	1,87	2,87	0,59	65,19	0,91	NA	NA	0	0	0	-0,4	-1,32	-0,28	0,2	1,45	1,45	252,62
538	-22,4	106,03	-13,03	0	0,55	0,59	212,24	NA	253,56	7,89	1,21	-5,73	-4,73	-12,12	121,13	-16,86	-1,06	-9926	0	5,98	-57,12	12,69	-7991,67	4,18	0	0,83	0,86	119,9	98,93	118,64	2,65	1	-630,94	-629,94	36,12	100,16	14,18	0	-1528,29	0	7,72	-397,48	1,13	134,96	0,39	0,03	0,75	0,75	125,35
539	23,41	31,39	3,08	0,68	0,68	4,09	48,01	NA	11,59	40,04	0,25	0,34	1,34	61,41	25,42	92,09	NA	NA	0	5	54,43	0	0	NA	3,14	3,14	8,15	NA	NA	NA	NA	0,13	0,15	1,15	0	12,91	0	NA	0	0	NA	NA	33,05	35,05	6,54	11,99	11,99	22,11	72,01
540	0,35	13,55	0,28	0,29	0,57	0,8	291,91	72,76	259,75	60,67	0,97	37,3	38,3	15,37	97,39	5,23	0,29	NA	1,55	12,01	68,44	0,64	15,98	0,34	0	0,6	0,88	192,61	93,85	156,72	43,76	0,96	24,1	25,1	25,01	96,02	7,7	0,61	NA	9,14	12,9	68,77	2,25	29,06	1,17	0,11	0,48	0,77	189,12
541	2,38	8,42	0,31	0,1	0,44	0,85	46,92	9,41	17,59	11,84	0,72	2,54	3,54	7,95	71,78	32,74	0,81	21379,25	30,07	0,72	34,71	1,5	7,53	0,59	0,36	0,48	0,58	143,64	11,94	77,63	10,38	0,8	4,01	5,01	4,82	80,04	10,99	0,5	8516,38	25,23	1,31	79,08	0,9	8	0,79	0,52	0,65	0,67	319,33
542	-0,47	-0,49	-0,35	-8911	-8911	-8911	273,64	NA	-0,03	NA	0	0	1,05	-0,47	4,48	4200	NA	NA	0	0	0	1,18	2,89	1,96	1,73	1,75	1,75	601,35	6,99	339,53	NA	0,57	1,39	2,44	1,18	58,96	2,07	NA	NA	0	0	0	0,35	1,07	1,59	1,49	1,49	1,49	1632,75
543	2,58	8,48	NA	0,08	0,18	0,53	NA	NA	NA	NA	0,69	2,28	3,28	112,92	69,53	15,22	0,49	NA	0,5	NA	199,58	-54,45	192,37	NA	0,2	0,27	0,39	NA	NA	NA	NA	1,28	-4,53	-3,53	7,09	128,31	-38,11	-0,55	NA	0	NA	-275,61	-18,96	-356,21	-3,39	0,31	0,44	0,57	65,09
544	0,24	5,82	0,27	0,06	0,21	0,93	149,37	50,74	348,78	253,9	0,96	23,32	24,32	9,74	95,89	1,18	0,74	2529	0	10,83	80,87	3,38	49,08	1,34	0,03	0,05	1,02	144,05	1,94	94,98	119,14	0,93	13,49	14,51	36,46	93,11	8,53	1,09	14095,4	18,31	13,09	70,98	1,14	19,81	0,67	0,03	0,06	0,65	213,05
545	4,5	7,53	2,88	0,09	0,57	2,51	233,83	43,1	90,2	177,65	0,4	0,67	1,67	47,75	40,21	11,89	46,3	8190,33	0	27,71	88,36	12,71	20,98	7,19	0,34	0,61	2,56	206,01	21,34	78,66	155,67	0,39	0,65	1,65	44,06	39,4	33,16	88,85	12741,79	0	17,74	66,08	16,67	22,41	7,67	0,76	1,21	4,04	167,54
546	13,16	24,47	8,39	0,62	1,13	1,13	232,62	53,37	104,08	NA	0,46	0,86	1,86	31,91	46,2	38,36	1,12	NA	0	11,94	20,15	11,95	27,97	8,89	0,93	1,16	1,16	270,86	35,97	152,76	NA	0,57	1,34	2,34	20,94	57,26	26,18	1,27	NA	0	6,69	17,71	2,95	5	5,27	1,2	1,46	1,46	649,43
547	11,82	38,31	1,59	0,13	0,17	1,36	49,16	1,53	33,15	39,88	0,69	2,24	3,24	38,86	69,15	21,5	5,06	8515	0	3,64	56,92	18,85	43,98	2,66	0,14	0,4	1,51	51,39	7,3	28,79	32,62	0,57	1,33	2,33	43,52	57,15	40,94	3,24	13548	0	3,48	41,92	21,86	34,98	3,3	0,44	0,61	2,56	54,91
548	0,57	4,06	0,43	0,13	0,31	0,38	277,32	42,43	228,23	16,22	0,86	6,17	7,17	23,13	86,05	2,23	0,21	14063,44	1,67	17,14	98,87	0,38	2,52	0,36	0,03	0,19	0,26	342,23	45,26	275,89	21,96	0,85	5,6	6,6	21,98	84,86	7,11	0,2	13868	2,62	20,31	74,21	0,79	4,42	0,81	0,07	0,16	0,26	372,51
549	1,37	5,97	1,64	0,73	0,73	0,73	436,29	NA	203,01	NA	0,77	3,35	4,35	1,37	77,03	24,25	0,72	NA	0	0	0	0,7	1,88	0,63	1,73	2,58	2,58	329,68	30,58	36,15	NA	0,63	1,71	2,71	0,7	63,04	53,13	1,25	NA	0	0	0	1,54	7,82	3,21	0,16	0,25	0,25	757,24
550	4,02	12,44	2,09	3,86	7,16	7,16	189,74	43,68	13,21	NA	0,68	2,1	3,1	4,02	67,73	24,24	1,92	NA	0	0	0	6,76	19,96	1,77	2,67	4,71	4,71	95,25	29,13	14,31	NA	0,66	1,95	2,95	6,76	66,14	28,66	3,13	NA	0	0	0	9,99	23,32	2,22	6,28	10,92	10,92	81
551	3,49	45,59	0,92	0,95	0,95	1,05	96,39	0,25	87,42	9,11	0,92	12,07	13,07	3,49	92,35	4,88	2,47	7767	0	0	0	31,93	77,8	9,8	0,96	1,12	1,43	111,72	10,63	65,07	20,45	0,59	1,44	2,44	31,93	58,96	56,21	2,64	37042	0	0	0,01	1,24	2,11	0,36	1,31	1,32	1,82	105,7
552	-0,89	415,46	-63,48	0,01	0,05	0,05	9404,81	357,67	25703,96	0,35	1	-467,28	-466,28	-0,4	100,21	-0,25	0	2247	0	34,66	80	0,22	5970,37	1,11	0	0,03	0,03	1860,2	1,25	1839,68	NA	1	27414,44	27415,44	1,71	100	1,93	0	13176,5	0	7,65	42,04	0,16	97,83	NA	0,33	11,8	11,8	4845
553	-44,23	1872,27	-30,48	0,15	0,39	0,98	251,54	61,45	253,96	150,41	1,02	-43,33	-42,33	-44,23	102,36	-43,21	NA	NA	0	0	0	-24,25	91,39	-23,58	0,1	0,33	0,79	353,89	104,16	442,88	205,31	1,27	-4,77	-3,77	-24,25	126,54	-19,16	NA	NA	0	0	0	-10,73	28,85	-68,9	0,1	0,31	0,73	2336,97
554	4,34	5,52	1,1	1,03	5,4	5,59	92,23	66,21	15,17	2,94	0,21	0,27	1,27	87,1	21,34	20,35	NA	3451,5	0	20,91	92,74	9,49	22,22	3,85	0,27	1,79	1,79	147,64	123,36	81,24	NA	0,57	1,34	2,34	60,32	57,29	16,62	NA	4048,33	0	20,62	76,63	52,73	89,25	25,12	0,72	2,13	2,13	173,4
555	-2,56	-108,37	-36,07	0	0,04	0,04	5149,9	126,19	1980,69	NA	0,98	41,39	42,39	-2,56	97,64	3,08	0,02	NA	38,87	0	0	0,83	19,96	7,34	0	0,16	0,16	3207,86	205,77	1228,93	NA	0,96	22,98	23,98	0,83	95,83	5,6	0,41	NA	36,76	0	0	0,12	2,68	1,81	0,01	0,09	0,09	5277,82
556	0	0	NA	NA	NA	NA	NA	NA	NA	NA	NA	NA	1	0	0	NA	3	NA	0	NA	NA	7,18	7,23	54,69	NA	NA	NA	2772,09	NA	NA	NA	0,01	0,01	1,01	7,18	0,62	1166,67	3,23	NA	0	0	0	24,31	26,29	38,28	4,43	11,31	11,52	573,26
557	4,02	6,12	0,35	1,49	2,53	2,66	31,47	9,46	9,14	1,24	0,34	0,52	1,52	34,09	34,22	71,61	3,45	10397	0	2,59	51,32	16,08	38,97	2,78	0,37	0,68	0,81	62,99	11,2	35,42	4,5	0,59	1,42	2,42	27,97	58,74	58,51	0,81	25498	0	2,06	21,61	2,38	6,52	0,49	0,17	0,69	0,71	75,64
558	-1,37	-129,15	-1,09	0,01	1,01	1,01	158,9	0	282,59	0	0,99	93,15	94,28	2,82	98,94	-1,36	2,07	NA	0	3,33	114,47	2,51	92,62	1,3	0,04	0,85	1,47	187,59	NA	124,75	78,43	0,97	35,84	36,84	6,37	97,29	2,85	30,62	NA	0	1,99	46,24	4,28	61,25	1,63	0,02	0,85	1,58	138,79
559	23,29	28,29	8,18	2,82	4,05	5,91	128,11	24,22	19,77	37,26	0,18	0,21	1,21	59,72	17,65	156,07	12,01	39087,25	0	12,79	51,7	1,06	1,71	0,4	0,68	1,52	2,59	137,42	41,35	49,26	53,05	0,38	0,61	1,61	29,76	37,95	9,8	10,6	20128,8	0	10,83	85,42	15,35	20,83	5,26	1,96	2,91	3,99	124,74
560	14,16	32,83	4,19	0,41	1,24	1,52	108,03	45,46	54,41	15,06	0,57	1,32	2,32	49,68	56,86	39,24	2,22	16915,86	0	10,51	53,68	16,98	37,1	8,4	1,05	1,42	1,74	180,11	34,88	93,33	30,22	0,54	1,18	2,18	34,61	54,23	42,69	5,72	21651,17	0	8,72	36,39	26,47	36,45	13,52	2,56	3,2	3,51	185,97
561	1,02	8,37	1,42	0,1	0,31	0,56	507,87	84,58	234,24	102,82	0,82	6,74	8,21	5,29	87,81	4,23	0,23	10775,55	35,33	5,95	42,32	2,25	15,04	2,91	0,06	0,21	0,54	469,8	55,32	225,11	123,47	0,81	5,44	6,68	9,17	85,03	6,02	0,29	13526,27	31,41	8,94	52,32	1,64	9,52	1,82	0,04	0,2	0,52	402,65
562	22,38	56,02	10,59	0,26	0,33	1,04	172,73	6,2	80,99	72,45	0,6	1,5	2,5	67,61	60,04	53,43	1,05	20256	11,31	21,4	60,96	10,92	23,76	6,29	0,71	0,77	1,33	209,84	7,22	61,76	62,21	0,54	1,18	2,18	56,01	54,05	33,64	1,6	22450	22,85	26	71,96	24,51	52,95	8,45	0,73	0,89	1,77	125,55
563	8,29	8,64	6,42	18,98	23,38	23,94	191,28	50,74	11,52	6,54	0,04	0,04	1,04	8,29	4,13	200,42	NA	NA	0	0	0	-6,5	-7,65	-10,35	5,83	5,98	6,62	579,69	12,64	86,55	56,89	0,15	0,18	1,18	-0,18	15,1	-43,03	NA	76	0	10,05	497,37	3,18	3,53	1,97	5,54	10,25	10,25	225,52
564	0,57	7,53	1,07	0,49	0,54	0,54	425,11	31,87	623,05	NA	0,92	12,19	13,19	0,57	92,42	6,94	0,15	NA	0	0	0	1,8	18,62	5,47	0,58	0,69	0,69	1106,4	103,11	988,54	NA	0,9	9,35	10,35	1,8	90,34	18,09	0,26	NA	0	0	0	3,38	26,54	6,8	0,8	0,88	0,88	733,59
565	13,3	14,67	3,84	1,04	5,22	10,67	105,43	39,91	9,54	52,68	0,09	0,1	1,1	29,94	9,35	171,89	71,46	15458	0	4,81	45,46	9,89	9,99	3,02	11,61	43,12	103,06	111,28	33,09	1,05	63,83	0,02	0,02	1,01	32,64	1,02	631,33	126,32	15799,33	0	6,95	61,85	8,47	8,52	2,92	29,87	80,75	178,09	125,37
566	6,52	-130,47	1,35	0,03	0,47	0,82	75,64	30,49	69,33	24,63	1,05	-21,02	-20,02	40,54	105	11,55	0,25	8999,2	0	7,05	67,04	-6,25	-43,11	-1,65	0,08	0,48	1,02	95,99	30,05	67,58	41,3	0,86	5,9	6,9	23,1	85,5	0,9	1,06	6867	8,36	7,74	84,74	10,01	41,42	2,1	0,4	0,78	1,19	76,27
567	0,72	1,45	60,65	0	0,02	0,02	30798,21	225,35	15337,77	NA	0,51	1,02	2,02	0,72	50,5	1,48	0,5	NA	0	0	0	-0,54	-1,1	-494,56	0	0,01	0,01	331822	691,8	165792	NA	0,51	1,02	2,02	-0,54	50,52	-1,03	0,5	NA	0	0	0	0,02	0,04	10	0,06	0,07	0,07	171569,1
568	4,71	49,95	1,95	0,6	0,63	0,63	151,12	NA	135	0,49	0,91	9,61	10,61	4,71	90,57	5,2	0,23	NA	0	0	0	5,64	40,79	1,61	0,67	1,14	1,16	104,01	2,47	88,66	1,56	0,86	6,24	7,24	5,64	86,18	15,24	NA	NA	0	0	0	6,66	33,98	1,31	0,89	0,89	0,89	71,68
569	-1,77	-2,75	-0,47	0,44	1,3	2,31	96,61	26,51	30,9	31,64	0,35	0,55	1,55	110,86	35,65	-0,43	2,67	17035,43	0	29,81	96,94	8,55	11,58	2,43	0,42	1,45	2,75	103,61	25,36	24,78	32,74	0,26	0,35	1,36	97,7	26,21	64,47	2,31	18142,76	0	25,38	81,81	-2,81	-3,53	-0,77	0,94	2,1	3,82	99,58
570	0	0	NA	NA	NA	NA	NA	NA	NA	NA	NA	NA	1	0	0	NA	NA	NA	0	NA	NA	0,08	0,08	0,67	42,94	42,94	42,94	3107,35	NA	71,4	NA	0,02	0,02	1,02	2,4	2,32	3,36	NA	NA	0	19,83	96,75	-9,88	-10,93	NA	10,37	10,4	10,4	NA
571	1,35	8,5	0,63	0,23	0,6	0,96	170,34	43,88	106,31	41,77	0,84	5,28	6,28	15,92	84,07	7,9	0,89	16478,57	6,12	6,8	71,13	2,42	13,53	1,16	0,21	0,69	1,03	174,84	58	109,5	42,12	0,82	4,59	5,59	15,68	82,1	9,43	1,05	18521,43	7,49	6,37	59,26	2,91	14,36	1,4	0,23	0,75	1,09	174,76
572	0,04	0,1	0,03	0,2	0,97	1,34	289,39	115,81	132,01	55,87	0,6	1,51	2,51	15,73	60,1	6,51	1,55	14730,43	5,95	12,44	77,64	-0,37	-1,29	-0,28	0,16	1,04	1,27	278,83	140,87	133,54	36,14	0,72	2,53	3,53	13,29	71,66	2,73	1,23	18642,2	9,33	10,46	78,39	2,14	6,42	1,2	0,05	0,86	1,13	203,11
573	1,95	6,15	0,84	0,45	0,58	0,61	155,94	12,45	101,65	3,6	0,68	2,15	3,15	13,04	68,21	33,56	0,57	4685,25	0	4,74	55,64	2,07	5,49	0,64	0,88	1	1,03	112,96	7,99	67,73	2,54	0,62	1,66	2,66	12,63	62,38	49	1,08	10273	0	3,28	21,62	0,59	1,23	0,16	1,18	1,4	1,47	100,29
574	-0,05	-0,05	NA	NA	NA	NA	NA	NA	NA	NA	NA	NA	1	-0,05	0	NA	NA	NA	0	NA	NA	-1,31	-6,38	-14,29	9,08	9,92	9,92	3969,33	57,14	68,57	NA	0,79	3,87	4,87	-1,31	79,48	-1,65	1,19	NA	77,73	0	0	1,91	10,3	4,18	3,02	3,58	3,58	797,27
575	-16,68	-18,34	-615,08	5,55	10,8	11,06	4276,35	6308,57	1200	312,86	0,09	0,1	1,1	-16,68	9,04	-184,52	NA	NA	0	0	0	4,67	12,05	5,51	0,28	0,28	1,63	429,88	0,48	260,5	354,96	0,61	1,58	2,58	4,67	61,27	7,62	NA	NA	0	0	0	-3,64	-12,4	-1,84	0,37	0,43	1,41	184,08
576	0	0	NA	2,37	2,57	2,57	483,91	3,35	16,8	NA	0,2	0,25	1,25	19,29	20,19	150,57	1,07	5672,2	0	25,58	37,45	0	0	NA	0,69	0,91	2,58	460,36	3,26	14,8	25,14	0,04	0,04	1,04	21,85	4,11	326,4	1,06	4258,8	0	27,63	55,84	2,61	3,93	3,78	0,02	0,08	0,43	526,26
577	7,24	25,47	15,69	1,22	1,23	1,39	791,13	8,4	558,57	89,17	0,72	2,52	3,52	7,24	71,58	10,11	NA	NA	0	0	0	4,54	13,52	9,04	1,36	1,38	1,51	724,84	12,33	476,27	58,18	0,66	1,98	2,98	4,54	66,44	6,83	NA	NA	0	0	0	24,88	69,81	18,67	0,71	1,43	1,46	273,16
578	-4,14	-8,53	-1,44	0,9	1,18	1,21	126,75	18,33	63,66	1,78	0,51	1,06	2,06	33,44	51,47	30,8	1,32	9475,5	0	13,05	72,05	-6,56	-10,06	-2,05	0,46	2,03	2,09	113,86	60,04	38,15	2,36	0,35	0,53	1,53	38,2	34,82	60,12	2,41	NA	0	14	60,18	6,08	10,2	1,98	1,06	2,41	2,54	118,41
579	25,3	79,03	16,54	0,82	1,39	1,47	238,52	91,75	159,6	13,11	0,68	2,12	3,12	25,3	67,98	37,22	NA	NA	0	0	0	10,7	26,06	7,43	1	1,55	1,7	252,78	82,11	146,96	21,77	0,59	1,43	2,43	10,7	58,93	18,16	NA	NA	0	0	0	1,14	2,22	0,72	0,91	1,89	2,06	230,8
580	0,9	10,76	3,68	0,01	0,97	0,97	1496,07	1208,78	1257,2	NA	0,92	10,99	11,99	1,43	91,66	1,98	0,84	NA	0	2,2	21,11	1,84	23,11	NA	0	0,87	0,87	398,25	303,64	350,42	NA	0,92	11,57	12,57	4,01	92,04	4,64	0,79	3101,4	0	1,75	20,77	5,28	29,89	3,95	0,08	1,02	1,02	272,44
581	19,68	45,79	8,52	0,95	1,81	1,81	158,12	35	40,88	NA	0,57	1,33	2,33	107,35	57,03	53,79	1,99	NA	0	37,98	66,82	28,33	43,81	9,36	2,31	4,99	4,99	120,33	32,77	12,23	NA	0,35	0,55	1,55	154,43	35,35	130,97	2,4	14658,5	0	41,69	63,85	51,13	60,5	17,51	3,28	6,95	6,95	124,67
582	2,59	13,18	0,54	0,36	0,73	1,17	75,46	17,85	48,22	21,86	0,8	4,08	5,08	25,12	80,32	7,14	1,44	27897,7	0	4,66	68,08	4,5	49,7	0,92	0,43	0,76	1,03	74,29	16,77	50,56	13,49	0,91	10,04	11,04	35,06	90,94	10,07	0,94	24756,5	0	6,24	79,06	6,33	38,53	1,6	0,41	0,94	1,13	92
583	20,77	46,1	8,81	1,97	2,75	2,75	154,71	43,42	55,52	NA	0,48	1,06	2,22	57,14	54,94	43,5	NA	NA	0	15,42	58,04	11,15	18,12	1,95	1,3	4,67	4,67	63,73	45,5	13,48	NA	0,34	0,55	1,63	126,66	38,48	32,74	NA	NA	0	20,22	80,2	12,78	22,32	3,55	2	2,61	2,61	101,2
584	2,48	4,82	0,95	0,13	0,13	1,73	139,32	0	44,3	71,86	0,48	0,94	1,94	38,65	48,44	24,41	1,89	5599,5	0	13,8	69,95	29,72	39,65	4,35	4,13	4,6	5,17	53,24	0	7,81	4,51	0,25	0,33	1,33	66,47	25,05	151,35	3,54	8342,3	0	5,38	43,51	25,27	32,45	5,53	0,15	0,79	3,68	79,67
585	13,42	48,1	3,88	0,3	1,24	1,24	105,46	69,75	74,22	NA	0,72	2,58	3,58	13,39	72,09	18,62	2,4	NA	0	-0,01	-0,21	7,06	32,55	2,75	0,36	1,05	1,05	141,64	75,43	109,18	NA	0,78	3,61	4,61	7,06	78,32	10,41	1,19	NA	0	0	0	17,49	17,03	2,19	-1,08	-0,79	-0,79	45,53
586	-2,19	-12,45	-19,99	0,87	1,69	1,95	3326,01	443,84	538,2	140,62	0,63	3,55	5,67	-1,06	82,37	6,62	0,94	32327	0	10,34	16,29	2,41	11,35	19,91	0,71	1,73	1,96	3002,76	577,55	570,55	137,19	0,74	3,5	4,7	3,59	78,73	83,79	1,23	33441	0	9,72	15,28	-12,9	-98,61	-85,58	0,76	1,23	1,5	2414,66
587	1,06	1,16	4,19	1,33	12,59	12,59	1436,51	1267,15	112,58	NA	0,08	0,09	1,09	1,06	7,95	13,38	NA	1313,5	0	0	0	-31,9	-58,96	-399,38	0,36	2,18	2,18	4557,74	3766,05	2069,33	NA	0,46	0,85	1,85	-31,9	45,91	-69,48	541,85	NA	0	0	0	-1,8	-23,09	-1,49	0,13	0,59	1,04	301,28
588	-1,87	-2,08	-1,15	1,19	2,76	8,92	224,93	35,98	15,05	143,26	0,1	0,12	1,12	1,91	10,4	-17,95	12,24	8558	3,56	2,33	72,22	-8,67	-10,81	-5,84	1,31	1,74	4,9	245,34	20,82	17,82	153,02	0,2	0,25	1,25	-4,07	19,8	-24,01	24,05	11953	12,37	3,1	63,54	3,43	4,54	2,85	1,42	1,62	3,62	302,6
589	12,19	12,44	58,83	NA	NA	NA	1762,04	NA	NA	NA	0,02	0,02	1,02	18,44	2,07	588,33	NA	NA	0	30,17	33,96	14,34	14,6	88,99	NA	NA	NA	2258,47	NA	NA	NA	0,02	0,02	1,02	14,34	1,77	808,33	NA	NA	0	0	0	-7,23	-7,79	NA	13,84	13,84	13,84	NA
590	25,33	92,47	16,03	0,24	0,51	1,31	230,94	41,4	154,82	126,59	0,73	2,65	3,65	37,13	72,61	41,84	2,93	52735	0	7,47	26,41	20,34	91,16	13,36	0,39	0,53	1,23	239,07	24,04	175,33	124,25	0,78	3,48	4,48	36,49	77,68	30,32	2,87	32280,6	0	10,6	37	15,07	42,5	11,28	0,71	0,92	1,54	272,31
591	1,28	1,76	0,63	1,65	2,38	3,7	179,77	34,98	47,66	63,59	0,28	0,38	1,38	25,94	27,53	4,64	NA	9462	0	12,15	61,97	27,79	33,5	9,5	3,3	4,45	6,02	124,47	23,3	20,31	32,41	0,17	0,21	1,21	36,59	17,04	163,16	NA	13199	0	3,01	20,81	-1,82	-2,36	-1,1	1,46	2,89	4,5	220,02
592	0,55	1,14	0,09	0,28	0,82	1,49	62,49	17,26	32,17	22,1	0,52	1,09	2,09	23,59	52,19	22,02	2,38	NA	0	3,94	55,1	7,45	10,97	0,99	1	1,3	2,68	48,53	4,61	15,42	21,53	0,32	0,47	1,47	15,17	32,12	66,26	5,89	NA	0	1,03	20,22	29,48	48,36	8,36	0,64	2,04	2,56	103,22
593	7,15	-44,78	4,71	0,52	0,56	0,83	240,39	10,1	271,16	73,77	1,15	-7,17	-6,26	28,74	115,97	13,06	-4,05	9577	0	14,21	64,94	3,73	-43,47	2,59	0,35	0,51	1,16	252,58	34,34	213,16	138,64	1,09	-12,65	-11,65	17,33	108,58	6,31	NA	7825	23,06	9,44	62,59	14,87	22,82	6,82	0,42	1,34	5,74	166,86
594	4,73	42,61	2,66	0,46	1,4	1,4	205,22	51,88	55	NA	0,89	8,01	9,01	16,75	88,9	34,94	1,2	NA	0	6,76	25,13	6,02	37,5	3,03	0,39	1,59	1,59	183,06	60,46	50,41	NA	0,84	5,23	6,23	17,14	83,95	37,71	1,33	NA	0	5,59	20,64	-0,27	-2,04	NA	0,61	1,67	1,67	177,55
595	-9,11	61,45	-172,91	0,01	0,05	0,05	6926,45	372,7	7844,46	NA	1,15	-7,74	-6,74	-9,11	114,83	-3,4	-0,16	NA	0	0	0	-6,28	30,12	-199,37	0	0,06	0,06	11562,65	816,33	13818,56	NA	1,21	-5,8	-4,8	-6,28	120,84	-5,19	-0,23	NA	0	0	0	-12,03	34,39	NA	0,01	0,05	0,05	10277,56
596	2,71	69,54	1,75	0,13	0,57	0,73	235,49	60,35	101,94	21,59	0,96	24,65	25,65	14,51	96,1	8,83	0,71	NA	47,87	7,61	45,86	0,1	2,38	0,06	0,09	0,6	0,84	235,68	60,53	56,09	29,16	0,96	23,17	24,17	11,75	95,86	6,13	0,85	26959,2	45,43	7,54	51,31	0,38	9,56	0,2	0,03	0,59	0,79	189,37
597	0	0	NA	0,1	0,5	0,96	403,96	105,83	167,12	120,88	0,76	3,21	4,21	20,31	76,25	-7,5	0,91	8836,78	24,05	22,48	120,5	0	0	NA	0,04	0,6	1	384,34	137,03	150,08	97,12	0,75	3,01	4,01	23,65	75,09	3,46	0,97	10620,22	24,65	24,97	111,32	0	0	NA	0,02	0,63	1,02	388,55
598	18,54	36,83	26,42	1,26	2,03	2,03	520,03	194,57	234,94	NA	0,5	0,99	1,99	18,54	49,65	37,35	NA	NA	3,43	0	0	16,85	20,78	26,8	4,89	5,43	5,43	578,88	57,42	105,27	NA	0,19	0,23	1,23	16,85	18,91	89,11	NA	NA	0	0	0	NA	NA	NA	NA	NA	NA	NA
599	8,66	95,2	7,3	0,45	1,51	1,71	307,53	72,55	68,85	14,25	0,91	9,99	10,99	17,8	90,9	13,49	0,15	40550,8	0	7,7	37,53	4,32	32,3	3,14	0,51	1,45	1,74	264,67	57,61	61,16	17,79	0,87	6,48	7,48	15,78	86,63	9,14	0,24	38697	0	8,34	49,54	5,81	30,18	3,72	0,46	1,35	1,59	233,12
600	-15,14	5,11	-10,93	0,12	0,18	0,21	263,5	57,36	1022,24	31,33	3,96	-1,34	-0,34	-7,86	396,05	-1,36	-16,06	361	0	5,25	296,26	92,82	-17,72	17,81	0,09	0,12	0,14	69,83	12,56	425,82	11,4	6,24	-1,19	-0,19	180,74	623,97	16,44	-53,47	27644	0	16,87	44,88	-1	1,07	-0,72	0,09	0,5	0,52	260,55
601	-17,48	516,26	-3,11	0,09	0,15	0,89	65	3,85	66,28	49,39	1,03	-30,53	-29,53	-17,48	103,39	-14,17	-0,41	NA	0	0	0	22,97	107,22	7,43	0,23	0,43	1,29	117,77	17,89	88	76,18	0,76	3,53	4,67	27,71	78,58	32,1	8,64	30736	0	1,53	14,05	5,96	26,69	2,22	0,21	0,7	1,28	135,57
602	35,58	877,92	44,93	0,47	0,64	1,05	460,9	77,66	434,24	177,29	0,96	23,67	24,67	35,58	95,95	37,08	NA	NA	0	0	0	5,86	47,34	7,6	0,08	1,15	1,15	471,82	435,17	405,7	NA	0,88	7,08	8,08	5,86	87,62	6,69	NA	NA	0	0	0	13,78	53,59	NA	1,24	1,36	1,36	1685,21
603	1,19	2,25	0,72	0,64	2,29	2,68	220,12	94,55	57,21	22,6	0,46	0,88	1,89	3,42	47,09	35,18	2,52	-5086	0	1,35	-18,86	0,94	2,37	0,48	0,46	1,09	1,24	184,69	57,8	91,98	13,97	0,6	1,5	2,51	8,93	60,19	13,17	1,35	4156,33	0	4,05	37,43	-20,58	-71,15	NA	0,08	0,68	0,77	262,58
604	27,66	30,47	24,31	8,72	8,72	10,84	106,33	NA	29,18	62,7	0,09	0,1	1,1	31,3	9,23	299,86	NA	NA	0	3,19	9,14	15,36	16,62	4,85	9,83	9,83	13,2	114,92	NA	8,61	29,46	0,08	0,08	1,08	57,92	7,57	202,83	NA	NA	0	13,43	68,07	16,62	17,93	4,29	11,08	11,08	13,67	93,91
605	2,54	21,07	1,46	0,07	0,72	1,66	209,37	67,76	103,9	98,12	0,87	7,24	8,31	18,68	87,96	6,96	3,83	17849	0	9,26	83,63	12,32	51,45	6,72	0,12	0,81	2,62	198,42	44,61	65,3	120,28	0,76	3,18	4,18	26,44	76,05	20,59	7,45	45610,5	0	7,7	44,48	7,65	23,89	4,33	0,61	1,28	3,41	206,09
606	-110,24	137,93	-69,32	0,18	0,25	0,35	229,54	17,4	261,12	25,78	1,8	-2,25	-1,25	-61,76	179,92	-39,45	-0,36	-289,5	0	30,48	-1552,33	157,08	993,31	52,67	1,19	1,19	1,19	122,05	NA	101,62	NA	0,84	5,32	6,32	313,81	84,19	241,52	NA	NA	0	52,55	114,39	27,8	39,89	10,94	3,3	3,3	3,3	143,2
607	-5,98	-6	-6,08	295,31	295,69	295,69	371,2	NA	1,24	NA	0	0	1	-5,98	0,34	-1768,75	NA	NA	0	0	0	-94,47	3181,7	-183,49	0,97	0,97	0,97	707,01	NA	720	NA	1,03	-34,68	-33,68	-94,47	102,97	-91,75	NA	NA	0	0	0	-122,91	202,36	-20,13	0,62	0,62	0,62	59,6
608	0,03	0,38	0,03	0,22	0,65	0,65	331,92	66,04	153,41	NA	0,47	5,08	10,8	23,89	90,74	19,89	0,13	7092	0	21,7	82,17	1,29	22,02	1,59	0,06	0,34	0,34	450,8	66,42	236,85	NA	0,79	13,5	17,1	27,26	94,15	13,63	0,39	17663,5	0	32,17	72,98	4,66	41,62	NA	0,26	0,55	0,55	407,09
609	0,09	1,87	0,02	0,03	0,33	0,78	86,42	24,29	56,06	37,1	0,95	20,32	21,32	46,84	95,31	2,63	0,2	18055,78	28,94	11,07	84,36	2,3	18,33	0,76	0,05	0,47	0,9	120,98	43,42	78,42	44,69	0,87	6,97	7,97	34,82	87,45	2,63	0,6	19489,71	20,44	10,81	80,37	-5,55	-163,33	-2,2	0,02	0,42	0,76	144,6
610	5,73	6,78	0,37	6,42	6,42	6,42	20,83	NA	3,64	NA	0,16	0,18	1,18	5,73	15,56	36,79	NA	NA	0	0	0	-0,35	-0,35	-23,81	NA	NA	NA	24606,4	NA	NA	NA	NA	NA	1	-0,35	0	NA	NA	NA	0	0	0	-3,41	-4,03	-1,75	4,79	6,54	6,54	186,31
611	5,67	7,64	3,86	0,72	2,1	16,14	248,66	17,21	12,47	177,38	0,26	0,35	1,35	35,11	25,8	21,96	6,59	2799,32	0	20,06	77,99	1,05	1,98	0,97	0,35	0,96	3,08	334,01	51	83,58	179,45	0,47	0,89	1,88	27,57	46,79	8,02	3,41	8106,08	5,71	24,33	82,27	0,73	1,27	0,95	1,37	1,53	2,94	473,17
612	-12,58	-12,58	NA	NA	NA	NA	NA	NA	NA	NA	0	0	1	-12,58	0	NA	NA	NA	0	NA	0	-1,62	-1,62	NA	NA	NA	NA	NA	NA	NA	NA	NA	NA	1	-1,62	0	NA	NA	NA	0	NA	NA	-105,45	145,47	-107,76	0,08	0,1	0,58	372
613	16,83	66,88	5,04	-0,05	1,32	1,32	109,36	97,92	71,47	NA	0,75	2,97	3,97	19,87	74,84	26,67	2,91	47218	0	0,91	13,65	18,44	37,26	4,65	-0,37	2,11	2,11	91,9	83,37	33,64	NA	0,51	1,02	2,02	21,89	50,52	46,42	3,13	86916,33	0	0,87	9,08	3,76	7,77	NA	0,04	1,66	1,82	236,02
614	2,87	17,91	1,3	0,04	0,34	1,62	164,65	41,39	135,08	174,87	0,84	5,23	6,23	10,94	83,96	-6,12	-0,46	7739,67	0	3,64	72,31	-2,81	-4,46	-1,1	0,04	0,72	3,44	142,4	34,63	50,55	139,22	0,37	0,59	1,59	4,37	36,95	-26,65	-2,69	6493,33	0	2,81	87,35	3,97	8,49	2,2	0,01	0,39	1,95	201,72
615	2,95	43,66	79,97	0,02	0,03	0,17	9900,32	6,73	711,97	97,15	0,93	13,81	14,81	3,45	93,25	9,29	0,98	NA	0	13,49	201,98	-10,42	-14,61	-247,44	0,07	0,26	0,49	8640,23	78,33	424,39	96,2	0,29	0,4	1,4	-10,16	28,64	-1,11	1,01	NA	0	4,8	14,87	-6,1	-8,34	NA	0,05	0,14	0,26	4316,01
616	-6,86	-6,99	-42,61	52,16	51,17	51,17	2268,29	14,81	19,04	NA	0,02	0,02	1,02	-6,86	1,95	-350,81	NA	NA	1,1	0	0	-14,66	-16,09	NA	11,62	11,31	11,31	NA	NA	NA	NA	0,09	0,1	1,1	-14,66	8,85	-165,77	NA	NA	1,19	NA	0	12,68	61,11	9,35	0,2	1,26	1,26	268,52
617	-1,01	-1,01	-0,07	NA	NA	NA	16,34	NA	NA	NA	NA	NA	1	-1,01	0	NA	NA	NA	0	0	0	-0,38	-1,96	-0,03	0,09	1,24	1,24	28,25	25,95	22,51	NA	0,81	4,15	5,15	-0,38	80,57	-0,47	NA	NA	0	0	0	-4,14	-26,96	NA	0,08	1,18	1,18	27,85
618	-0,13	-2,33	-0,09	0,54	0,56	1,06	255,99	5,84	238,67	120,27	0,95	17,28	18,28	-0,13	94,53	-0,13	NA	NA	0	0	0	1,23	12,3	1,81	0,97	1	1,11	536,2	13,68	477,47	54,04	0,9	9,04	10,04	1,23	90,04	1,36	NA	NA	0	0	0	0,97	11,49	5,09	0,79	0,79	1,09	1915,17
619	16,11	22,34	21,03	1,07	1,18	1,18	476,52	13,89	124,39	NA	0,27	0,38	1,39	35,26	27,89	102,03	1,09	17249	0	25	38,9	1,47	2,03	2,04	1,45	1,5	1,5	505,56	6,39	135,61	NA	0,27	0,38	1,38	22,22	27,47	38,07	1,25	13620,43	0	28,82	61,91	5,03	6,52	6,77	2,26	2,34	2,34	489,96
620	-15,59	-22,37	-88,49	0,11	0,48	0,48	2072,25	166,99	448,58	NA	0,3	0,44	1,44	-6,02	30,31	-24,22	0,87	3650,86	6,84	54,34	262,09	0,89	1,32	4,12	0,14	0,48	0,81	1682,48	156,17	455,14	150,01	0,33	0,48	1,48	4,92	32,54	25,96	0,93	19749,6	4,59	18,61	29,87	-2,33	-3,83	NA	0,12	2,66	2,77	1675,92
621	1,07	10,31	0,39	0,08	0,53	1,21	131,07	27,56	54,66	42,67	0,9	8,6	9,6	34,95	89,58	5,34	1,22	18874,04	34,73	12,16	82,1	0,58	2,06	0,21	0,04	0,61	1,22	129,53	36,12	35,14	39,28	0,72	2,55	3,55	36,1	71,79	6,57	1,25	20101,07	33,39	12,64	80,11	4,41	12,22	1,45	0,02	0,84	1,82	119,69
622	1,16	-16,83	0,86	0,06	0,08	0,9	268,74	4,69	279,23	231,7	1,07	-15,42	-14,47	12,9	106,91	3,69	-1,85	NA	0	8,64	68,51	5,66	202,9	3,76	0,06	0,08	0,97	242,13	2,68	149,44	206,82	0,97	34,81	35,88	17,82	97,21	7,03	0,45	27047,69	33,5	8,09	56,81	6,54	75,5	3,82	0,06	0,07	1,05	213,01
623	20,62	77,54	4,86	0,16	0,9	1,4	86,06	45,13	60,72	30,52	0,73	2,76	3,76	55,62	73,41	28,09	NA	34263,86	0	8,25	56,48	16,65	46,59	4,64	0,29	1,14	1,6	101,5	53,44	62,87	28,95	0,64	1,8	2,8	41,85	64,26	25,91	NA	37203	0	7,03	52,16	3,94	77,3	1,17	0,07	0,76	1	107,74
624	5,74	7,02	3,02	4,24	5,48	5,48	93,16	42,9	34,6	0	0,18	0,22	1,22	5,74	18,26	31,41	NA	NA	0	0	0	1,32	1,42	0,21	11,84	15,34	15,34	56,76	12,8	3,66	NA	0,07	0,07	1,07	1,32	6,52	20,32	NA	NA	0	0	0	15,56	16,44	4,28	13,88	18,8	18,82	100,03
625	10,92	36,91	2,78	0,57	0,75	0,75	93,03	11,18	64,65	0,2	0,71	2,38	3,38	16,61	70,4	44,01	0,63	47367	0	1,45	14,28	-16,45	-101,81	-4,48	0,48	0,69	0,69	99,14	16,04	75,67	0,48	0,84	5,19	6,19	-1,94	83,84	4,2	0,49	11582	6,54	3,95	67,62	-15,85	-363,17	-3,67	0,09	0,33	0,33	84,32
626	-11,57	-24,38	-4,05	2,64	2,64	2,75	127,9	NA	19,63	2,2	0,52	1,09	2,11	16,82	52,55	16,37	1,47	2822	0	9,95	55,39	0,42	0,7	0,15	7,85	8,15	8,46	131,05	2,39	8,16	2,63	0,39	0,65	1,67	34,48	40,12	65,55	2	3235	0	12,26	46,24	-10,98	-19,1	-4,11	3,02	3,09	3,19	136,24
627	-263,42	128,36	-68,09	0,23	0,32	0,33	94,35	25,29	281,89	2,06	3,05	-1,49	-0,49	54,3	305,22	-86,3	NA	1044	0	82,13	530,75	14,7	-15,3	6,59	0,02	0,59	0,6	163,19	151,5	269,69	3,24	1,96	-2,04	-1,04	127,33	196,1	7,5	NA	4197	0	50,49	86,7	-22,29	6,39	-19,34	0,08	0,23	0,23	315,84
628	-20,37	129,99	-9,2	0,09	0,43	0,74	164,94	64,85	188,16	58,43	1,16	-7,38	-6,38	-20,37	115,67	-14,82	-1,08	NA	0	0	0	15,22	326,03	6,66	0,04	0,56	0,93	159,27	74,16	140,51	51,94	0,95	20,42	21,42	15,22	95,33	21,35	0,64	NA	0	0	0	-5,86	457,2	-2,41	0,07	0,52	0,88	149,45
629	-10,41	-676,02	-13,61	0,04	0,07	0,58	477,11	10,51	393,93	207,35	0,98	63,89	64,91	-10,18	98,46	-0,68	0,32	NA	0	0,31	8,27	-26,26	-1380,41	-43,02	0,08	0,08	0,81	596,41	NA	486,66	360,1	0,98	51,57	52,57	-21,42	98,1	-16,11	0,54	-1611	0	7,93	-185,35	-25,55	-5185,62	-34,3	0,06	0,07	0,88	488,52
630	10,41	10,89	15,95	4,69	12,8	17,24	559,01	165,19	20,37	91,69	0,04	0,04	1,05	18,77	4,41	291,5	2,65	38660	0	12,8	36,76	7,35	7,46	17	15,48	34,61	42,99	841,73	19,82	11,93	101,37	0,01	0,01	1,01	15,16	1,43	513	2,58	27398	0	18,05	50,74	8,26	8,34	18,44	34,07	63,64	75,79	812,39
631	4,15	16,99	0,64	0,61	0,83	1,26	55,95	8,88	21,51	17,09	0,74	3,01	4,09	29,36	75,55	7,79	3,62	NA	33,09	3,86	67,43	1,05	4,88	0,18	0,29	0,52	0,96	62,49	8,94	22,1	17,36	0,77	3,62	4,67	25,73	78,58	3,86	0,94	NA	41,18	4,24	73,95	2,04	11	0,51	0,35	0,62	1,02	91,69
632	1,68	21,82	0,39	0,04	0,39	1,1	85,09	26,8	76,15	54,64	0,92	12,02	13,02	43,53	92,32	5,12	NA	NA	0	9,76	97,38	15,35	72,05	3,54	0,2	0,56	1,28	83,91	23,21	64,87	46,94	0,79	3,69	4,69	47,48	78,7	19,5	NA	NA	0	5,29	47,07	23,01	94,59	41,77	0,03	0,35	0,57	660,87
633	2,53	9,81	2,89	1,14	1,31	1,9	415,83	22,88	34,74	80,22	0,74	2,87	3,87	4,75	74,16	15,41	0,68	NA	24,21	2,52	14,54	2,37	8,81	2,9	0,47	0,74	1,9	445,73	39,15	79,44	169,02	0,73	2,71	3,71	7,01	73,07	14,71	0,72	NA	14,75	5,69	29,27	2,16	7,33	NA	0,31	1,12	3,63	312,33
634	1,55	4,29	0,83	0,1	0,27	0,62	196,69	20,37	32,69	44,63	0,64	1,78	2,78	17,72	63,99	14,89	0,6	33900,8	47,07	8,71	55,65	0,71	1,81	0,32	0,1	0,35	0,71	165,75	24,8	31,06	36,34	0,61	1,57	2,57	17,73	61,1	13,52	0,69	NA	42,02	7,75	59,98	2,11	4,54	0,98	0,17	0,39	0,81	169,71
635	0,14	0,66	0,08	0,53	1,1	1,3	217,08	93,89	164,4	32,24	0,79	3,7	4,7	32,8	78,72	0,18	NA	NA	0	19,42	96,43	0,18	0,9	0,1	0,56	1,13	1,28	207,12	91,73	159,72	23,8	0,8	3,9	4,9	27,38	79,61	0,23	NA	28337	0	15,48	79,4	0,5	2,41	0,33	0,63	1,18	1,41	237,38
636	0,24	0,8	0,16	1,46	3,06	3,29	238,33	114,39	71,34	16,68	0,7	2,3	3,3	35,1	69,71	0,35	NA	4304,5	39,36	22,76	118,31	0,63	2,1	0,79	12,73	17,73	18,83	459,8	120,57	24,14	27,13	0,7	2,34	3,34	10,26	70,09	0,9	NA	4873	63,46	12,16	59,74	0,76	2,75	1,36	4,33	5,1	5,52	652,14
637	0,95	7,59	8,36	0,1	0,1	0,1	3217,28	NA	690,35	NA	0,88	7,01	8,01	0,95	87,51	8,53	0,8	NA	0	0	0	1,19	8,71	9,5	0,09	0,42	0,42	2893,93	192,86	581,53	NA	0,86	6,29	7,29	1,19	86,28	8,96	0,87	NA	0	0	0	2,59	15,73	18,19	0,44	0,83	0,83	2556,09
638	16,1	16,74	12,26	26,44	26,44	26,44	76,92	NA	10,37	NA	0,04	0,04	1,04	16,1	3,78	425,85	NA	NA	0	0	0	3,57	6,82	3,3	1,51	2,1	2,1	335,94	92,73	158,1	NA	0,48	0,91	1,91	3,57	47,59	7,51	NA	735	0	0	0	6,01	23,66	7,55	0,47	1,34	1,34	457,32
639	2,17	2,17	3,45	954,95	954,95	954,95	580,61	NA	0,6	0	0	0	1	3,35	0,1	2072,97	NA	682	0	1,88	30,57	24,82	24,9	26,23	306,2	306,2	306,2	384,64	NA	1,24	0	0	0	1	26,78	0,33	7600,65	NA	8061,5	0	2,07	5,72	1,95	1,97	3,61	102,79	102,79	102,79	674,42
640	0,05	0,49	0,01	0,08	0,65	0,85	77,52	39,08	60,84	13,53	0,9	8,91	9,91	21,26	89,91	6,56	0,44	6775,83	10,05	4,5	98,59	-11,9	-9911,02	-2,27	0,01	0,51	0,77	69,33	33,52	64,32	18,45	1	831,88	832,88	16,94	99,88	-5,2	0,02	5433,85	5,63	5,49	129,58	-0,93	117,01	-0,17	0,17	0,48	0,77	65,34
641	2,9	5,05	1,71	0,01	0,41	2,37	215,58	33,31	69,78	166,17	0,43	0,74	1,74	22,37	42,58	21,7	10	8929,77	6,47	11,5	62,4	2,06	3,22	1,58	0	0,34	2,8	278,31	31,79	65,68	238,02	0,36	0,56	1,56	17,62	35,96	12,82	32,21	7459,15	10,7	11,9	79,19	1,68	2,86	1,93	0	0,28	2,45	417,35
642	-7,86	-302,05	-1,38	0,02	0,52	0,85	64,12	30,99	57,6	20,39	0,97	37,45	38,45	64,13	97,4	-5,11	0,17	23724	5,98	12,65	102,6	-4,65	206,74	-0,89	0,06	0,61	0,89	70,09	38,01	69,23	19,61	1,02	-45,5	-44,5	68,14	102,25	-0,09	-0,15	27572,5	0	14,02	96,69	-6,24	66,97	-0,88	0,06	0,48	0,86	51,19
643	3,43	25,27	0,52	0,24	0,8	0,8	55,27	17,9	32,1	0,02	0,86	6,37	7,37	5,68	86,43	19,18	0,78	11626	27,39	0,34	8,69	0,54	6,88	0,15	0,19	1	1,01	102,44	66,62	81,26	0,09	0,92	11,8	12,8	2,21	92,19	10,1	1,02	12041	11,85	0,47	11,6	-11,82	252,08	-3,16	0,24	0,73	0,73	97,49
644	-0,44	-0,45	NA	0,17	39,71	39,71	NA	NA	NA	NA	0,03	0,03	1,03	-0,44	2,52	-17,5	NA	NA	0	NA	0	-7,82	-7,82	NA	NA	-4307	-4307	NA	NA	NA	NA	0	0	1	-7,82	-0,02	33700	NA	NA	0	NA	0	0,56	25,46	0,65	0,01	0,41	0,64	422,4
645	39,51	61	16,98	2,31	3,97	3,97	156,89	53,17	31,98	NA	0,35	0,54	1,54	39,51	35,22	117,05	6,6	NA	14,15	0	0	-11,8	-55,38	-8,06	0,22	2,02	2,02	248,69	115,97	64,52	NA	0,79	3,69	4,69	-11,8	78,69	-9,87	2,05	NA	52,15	0	0	12,57	39,36	8,02	1,64	2,3	2,3	232,22
646	0,99	2,32	234,1	0,01	0,03	0,03	86352,33	213,35	29278,74	NA	0,57	1,35	2,35	1,18	57,4	1,94	0,56	18152,67	0	45,98	155,6	7,65	16,36	2146,3	0,11	0,15	0,15	102145,19	881,73	31898,82	NA	0,53	1,14	2,14	7,92	53,24	14,57	0,61	-2042	0	76,86	-1451,91	2,3	5,61	NA	0,01	0,1	0,1	81526,17
647	21,6	63,45	12,48	1,03	2,18	2,93	166,93	39,74	34,41	26,16	0,17	0,49	2,94	43,3	65,96	155,46	0,69	10423	0	12,54	41,84	32,63	41,85	21,87	2,27	2,75	3,25	244,04	25,22	52,94	27,01	0,22	0,28	1,28	50,55	22,04	175,96	2,82	28581,5	0	12,02	24,35	12,8	14,66	9,96	4,89	5,36	6,07	283,44
648	21,9	-303,15	62,26	0,8	0,8	0,8	1037,6	NA	981,26	NA	1,07	-14,84	-13,84	21,9	107,22	23,4	0,17	NA	0	0	0	2,05	-11,44	2	0,31	0,36	0,36	356,11	16,77	336,81	NA	1,18	-6,59	-5,59	2,05	117,9	1,74	0,07	NA	0	0	0	10,87	-77,57	NA	0,09	0,09	0,09	221,18
649	1,36	7,43	0,32	0,07	0,42	1,21	87,05	15,53	44,2	35,45	0,82	4,46	5,46	7,01	81,68	18,4	1,14	35107	13,9	1,35	19,52	0,04	0,17	0,01	0,09	0,63	1,26	59,66	15,86	28,03	18,88	0,74	2,82	3,82	12,73	73,8	26,5	1,35	17517	13,51	2,08	30,77	6,79	23,77	1,3	0,19	0,97	1,4	69,54
650	0,5	35,47	0,33	0,01	0,81	0,94	238,19	149,37	185,71	24,42	0,99	69,31	70,31	11,77	98,58	9,93	0,83	NA	0	7,35	47,8	1,96	48,43	0,95	0,04	0,43	0,99	175,95	49,52	129,55	74,37	0,96	23,75	24,75	1,96	95,96	15,67	1,07	NA	0	0	0	5,06	52,79	1,41	0,01	1,04	1,11	101,36
651	-1,25	-4,54	-4,62	0,01	0,29	0,52	1350,79	269,56	667,45	228,98	0,73	2,64	3,64	3,52	72,53	1,04	0,44	3666,5	22,43	17,66	142,6	2,47	4,62	3,24	0,24	0,82	1,01	478,76	128,61	155,65	42,81	0,47	0,87	1,87	5,22	46,65	12,58	1,01	12274	13,73	3,63	25,65	-3,12	-4,38	-6,29	0,12	1,09	1,34	733,45
652	1	3,78	0,19	0	1,27	1,27	68,84	63,03	46,62	0	0,73	2,76	3,76	43,05	73,4	9,11	3,94	NA	4,44	7,93	75,92	-0,29	-5,1	-0,07	0,3	0,95	1,03	90,82	54,6	61,24	7,09	0,94	16,7	17,7	21,43	94,35	2,61	2,14	NA	25,93	4,09	50,94	2,32	47,74	0,83	0,3	0,98	1,05	130,51
653	12,58	24,33	3,45	0,17	1	1,73	100	38,44	46,44	34,44	0,48	0,93	1,93	42,95	48,28	36,02	2,9	19900,43	0	8,32	53,3	10,43	16,45	2,6	0,09	1,13	2,26	90,57	32,46	31,28	35,9	0,37	0,58	1,58	45,73	36,61	52,76	3,17	19634	0	8,78	55,29	3,66	5,44	1,2	0,13	2,11	3,17	119,13
654	0,01	0,39	0,01	0,22	0,57	0,86	198,89	52,3	121,12	43,39	0,78	26,27	33,55	8,58	97,02	6,63	0,13	24388,89	14,88	4,67	56,78	-0,05	-1,29	-0,02	0,01	0,31	0,64	162,13	44,44	113,84	48,31	0,96	27,1	28,11	9,59	96,44	6,16	0,2	23177,33	20,02	4,29	52,76	2,37	40,66	1,43	0	0,15	0,67	219,43
655	-284,29	3095,39	-84,59	0,13	0,42	0,91	108,61	NA	116,96	58,08	1,09	-11,89	-10,89	-262,78	109,18	-260,38	NA	NA	0	6,4	-8,52	99,36	102,7	78,8	28,59	30,7	30,7	288,66	NA	9,28	NA	0,03	0,03	1,03	99,36	3,25	3055,85	NA	NA	0	0	0	20,94	23,22	23,44	9,24	9,74	10,21	407,39
656	35,35	43,24	12,08	4,95	4,95	5,48	124,76	NA	22,45	12,13	0,18	0,22	1,22	60,97	18,24	193,81	NA	NA	0	8,76	36,99	18,27	28,34	3,66	1,57	1,58	2,81	72,92	0,19	25,63	32,16	0,36	0,55	1,55	50,01	35,54	51,42	NA	NA	0	6,36	57,22	11,23	13,8	1,4	1,23	1,23	5,37	45,31
657	-18,56	45,27	-13,76	0,01	0,34	0,71	270,71	123,57	376,3	142,14	1,41	-3,44	-2,44	-14,21	140,99	-13,16	NA	NA	0	3,22	-33,42	-16,94	32,94	-70,52	0,1	0,52	0,93	1514,91	664,51	1610,31	671,24	1,51	-2,94	-1,94	-16,94	151,44	-11,19	NA	NA	0	0	0	-6,69	-133,12	NA	0,34	0,45	1,05	7206,85
658	7,31	224,88	2,01	0,02	0,33	0,46	100,5	25,55	82,12	11,41	0,97	29,77	30,77	23,67	96,75	31,11	0,28	15428,5	0	4,5	34,9	9,68	76,32	3,17	0,09	0,38	0,63	119,25	30,59	102,8	25,3	0,87	6,88	7,88	23,11	87,31	32,75	0,28	17988	0	4,4	36,06	18,3	68,07	5	0,01	0,49	0,92	99,38
659	-94,28	171,76	-884,25	0,04	0,07	0,07	3423,17	166,54	5229,65	NA	1,55	-2,82	-1,82	-78,35	154,89	-47,79	-0,61	NA	0	149,44	-26,5	-32,21	38,97	-25,49	0,06	0,16	0,16	288,13	40,54	419,76	NA	1,83	-2,21	-1,21	-14,1	182,65	-10,05	-0,62	1877	0	14,33	148,75	-17,55	39,94	-14,33	0,15	0,52	0,52	297,29
660	1,29	1,29	3,88	NA	NA	NA	1093,7	37,53	NA	396,71	NA	NA	1	11,07	0	NA	4,88	NA	0	29,3	75,46	0,97	9,88	1,52	0	0,4	0,99	567,78	203,14	506,16	299,15	0,9	9,14	10,14	12,75	90,14	9,6	0,9	NA	0	18,37	52,68	0,62	8,04	0,9	0,23	0,52	1	525,7
661	0,08	0,16	0,11	0,01	0,51	0,52	531,54	49,02	98,77	1,01	0,5	1	2	15,9	50,01	2,28	0,9	15133,31	22,86	23,04	87,41	0,16	0,3	0,23	0,02	0,43	0,45	504,86	55,71	136,96	2,79	0,47	0,87	1,87	14,45	46,59	12,4	0,83	14157,83	17,91	19,81	90,93	0,33	0,48	0,53	0,05	0,48	0,5	583,07
662	9,34	69,51	6,32	0,04	0,06	1,39	246,95	2,86	181,61	244,72	0,86	6,44	7,45	26,63	86,57	20,27	-3,19	16096,67	0	11,7	40,69	2,52	14,17	1,35	0,01	0,06	1,53	195,58	6,57	140,61	210,38	0,82	4,63	5,63	24,13	82,25	12,21	-1,46	13621	0	11,62	53,74	5,28	20,74	1,63	1,33	1,77	12,23	112,6
663	-156,3	-272,86	-551,89	0,65	0,99	2,33	663,81	187,33	542,99	737,16	0,43	0,75	1,75	-156,3	42,72	-365,9	NA	NA	0	0	0	-248,95	-311,38	-82,44	3,22	3,27	4,99	120,54	1,21	23,9	41,59	0,2	0,25	1,25	-248,95	20,05	-1241,79	NA	NA	0	0	0	49,06	75,6	17,73	2,69	2,69	2,85	131,56
664	0,43	2,47	0,4	0,06	1,03	1,16	338,07	73,34	75,47	9,96	0,48	2,76	5,72	13,69	82,53	37,17	0,52	34042,6	0,08	12,28	39,73	3,16	22,01	2,43	0,36	0,87	1,07	279,08	54,6	107,3	22,36	0,56	3,9	6,96	17,88	85,63	41,34	0,45	27550,67	0,1	11,28	42,98	6,09	28,77	3,85	0,09	1,26	1,5	229,82
665	-29,86	-38,02	NA	4,1	6,33	6,33	NA	NA	NA	NA	0,21	0,27	1,27	83,75	21,46	-100,87	10,15	11564	0	NA	106,62	4,25	5,31	NA	5,42	7,76	7,76	NA	NA	NA	NA	0,2	0,25	1,25	107,02	19,95	59,5	NA	13487,33	0	NA	85,68	16,18	20,52	11,07	4,26	6,01	6,01	249,08
666	4,29	75,38	2,18	0,03	0,65	0,86	185,35	102,61	168,47	36,08	0,94	16,58	17,58	22,07	94,31	6,31	0,31	17035,71	0	9,03	71,21	2,26	68,78	0,94	0,18	0,68	0,84	151,85	68,54	143,34	23,08	0,97	29,43	30,43	28,64	96,71	4,28	0,19	24075,57	0	11	83,9	2,31	58,77	0,79	0,01	0,32	0,6	124,29
667	16,6	17,21	77,76	32,83	32,83	32,83	1709,86	NA	51,37	NA	0,04	0,04	1,04	16,6	3,57	465,45	NA	NA	0	0	0	37,69	44,83	43,42	6,33	6,67	6,67	419,41	20,87	62,22	NA	0,16	0,19	1,19	67,02	15,94	236,38	NA	NA	0	33,79	36,56	25,71	26,78	32,85	22,1	33,75	33,75	465,11
668	11,02	80,18	3,85	0,25	0,76	1,13	127,71	54,54	107,39	39,66	0,86	6,27	7,28	31,83	86,26	14,31	3,48	23922,25	0	7,28	56,97	7,35	65,85	1,73	0,13	0,63	1,11	85,88	36,77	73,89	35,54	0,88	7,92	8,96	38,85	88,84	10,57	2,92	19899,5	0	7,43	70,31	12,65	80,85	3,82	0,16	0,64	1,19	109,88
669	7,69	9,25	11,08	1,27	2,89	4,47	525,73	140,58	84,9	139,59	0,17	0,2	1,2	9,4	16,82	61,25	3,39	60720	0,41	2,46	10,27	6,09	7,84	10,89	2,59	5,74	11,24	651,1	142,25	44,61	251,06	0,22	0,29	1,29	7,75	22,34	30,42	4,56	49824,5	0,07	2,98	14,19	4,63	5,58	7,96	6	10,51	20,41	626,53
670	7,61	7,61	2,58	NA	NA	NA	123,56	0	0	0	0	0	1	7,61	0	NA	NA	NA	0	0	0	25,35	25,35	12,45	NA	NA	NA	178,78	NA	NA	NA	NA	NA	1	25,35	0	NA	NA	NA	0	0	0	36,27	39,32	46,98	12,91	12,91	12,91	471,46
671	-3,44	-17,09	-3,51	0,01	1,08	1,08	373,02	312,59	293,88	NA	0,8	3,97	4,97	-3,44	79,88	13,43	1,46	NA	0	0	0	-2,72	-20,4	-4,01	0,33	1,11	1,11	537,14	361,05	460,51	NA	0,87	6,51	7,51	-2,72	86,69	5,43	3,74	NA	0	0	0	0,96	3,18	0,33	0,07	1,31	1,31	126,79
672	8,95	9,36	53,49	22,96	22,96	22,96	2180,86	NA	93,69	NA	0,04	0,05	1,05	8,95	4,36	205,54	NA	NA	0	0	0	14,14	14,77	54,33	23,66	23,66	23,66	1398,26	-0,15	58,45	NA	0,04	0,04	1,04	14,14	4,23	334,62	NA	NA	0	0	0	-5,42	-5,73	NA	18,41	18,41	18,41	NA
673	28,29	325,51	4,27	0,02	0,75	1,07	55,14	33,65	49,04	15,84	0,91	10,51	11,51	48,91	91,31	34,47	2,73	NA	0	3,12	36,46	3,38	48,28	1,22	0,07	0,9	1,08	131,36	96,72	120,1	22,56	0,93	13,27	14,27	10,65	92,99	3,64	NA	NA	0	2,62	61,27	4,36	41,73	1,42	0,18	0,95	1,15	118,89
674	-0,62	-55,68	-1,64	0,03	0,11	0,11	964,27	73,15	940,14	0	0,99	88,49	89,49	6,97	98,88	10,16	0,01	NA	0	20,04	36,22	5,38	84,2	7,35	0,07	0,31	0,31	497,54	109,91	456,48	0	0,93	14,56	15,66	18,67	92,99	16,14	0,09	NA	0	12,77	27,07	1	13,48	1,47	0,27	0,42	0,42	536,56
675	-1,71	-2,67	-2	0,38	0,6	3,09	425,78	16,55	52,67	184,41	0,36	0,56	1,56	13,47	35,94	9,92	1,78	23102	20,48	17,71	55,2	3,1	4,17	3,24	0,81	0,85	4,31	380,44	1,88	27,67	168,5	0,26	0,35	1,35	27,14	25,72	34,74	1,92	22844	17,36	25,13	66,29	1,56	1,9	1,52	1,02	1,09	5,66	355,78
676	8,03	18,25	3,22	0,21	0,72	1,05	146,57	41,78	80,82	26,88	0,56	1,27	2,27	22,99	56,02	22,38	1,07	NA	0	6,01	55,42	5,39	12,68	2,44	0,48	0,91	1,19	164,72	39,5	93,39	26,73	0,58	1,35	2,35	19,26	57,53	18,27	1,35	7941,33	0	4,4	40,12	6,94	12,14	2,62	0,41	1,16	1,62	137,27
677	1,45	33,15	0,5	0,08	0,73	1,19	126,67	48,21	69,21	34,02	0,96	21,88	22,88	21,33	95,63	9,64	1,37	11948,4	3,52	6,9	62,37	1,29	23,33	0,56	0,17	0,8	1,19	157,02	57,76	91,15	35,6	0,94	17,1	18,11	21,32	94,48	3,47	1,36	11099	0	8,64	77,61	-0,38	-7,51	-0,17	0,18	0,83	1,18	161,3
678	-55,91	-55,91	NA	NA	NA	NA	NA	NA	NA	NA	NA	NA	1	-55,91	0	NA	NA	NA	0	NA	0	8,08	83,9	4,12	0,5	0,93	1,09	185,6	71,81	165,85	26	0,9	9,38	10,38	13,31	90,37	9,01	9,78	17195	0	2,67	31,49	15,79	59,11	4,21	0,38	0,98	1,16	97,16
679	5,48	8,26	3,61	1,24	2,61	3,21	240,26	48,74	23,15	21,42	0,34	0,51	1,51	18,41	33,71	22,86	1,63	28851,11	22,56	8,51	54,96	3,95	6,07	2,73	1,31	2,32	2,77	251,42	45,96	41,02	21,11	0,35	0,53	1,54	17,9	34,99	17,56	1,66	25493	16,98	9,64	61,66	8,25	13,38	4,64	0,69	1,62	2,06	204,83
680	3,26	56,97	1,87	0,06	0,76	1,05	159,27	129,15	184,07	54,1	0,94	16,48	17,48	9,56	94,28	3,64	1,75	NA	0	3,61	58,26	0,27	8,29	0,11	0,35	0,92	1,03	147,07	78,05	137,79	15,73	0,97	30,16	31,16	19,71	96,79	0,82	2,01	NA	0	7,86	90,69	1,14	34,78	0,46	0,03	0,95	1,11	147,9
681	1,49	2,28	7,22	3,25	3,47	3,48	1767,23	84,05	386,29	5,02	0,35	0,53	1,53	9,18	34,5	47,11	3,42	NA	12,31	37,22	-144,47	1,85	2,66	7,17	1,73	2,55	2,57	1406,6	264,86	323,07	8,49	0,3	0,44	1,44	10,14	30,37	49,34	7,36	-6460,33	7,15	32,03	-96,95	5,17	7,64	1,11	0,63	2	2,02	78,15
682	60,69	81,22	22,29	2,71	3,53	4,47	134,06	24,23	29,55	28,15	0,23	0,31	1,34	120,69	25,29	262,74	NA	NA	0	22,04	44,62	33,82	36,24	15,79	31,36	32,77	39,38	169,98	5,95	4,23	28,39	0,07	0,07	1,07	109,1	6,68	506,3	NA	NA	0	35,15	62,93	6,14	6,96	3,45	6,8	7,29	9,11	204,51
683	15,35	21,05	2,92	3,7	3,7	3,7	32,38	-0,01	18,55	NA	0,27	0,37	1,37	18,07	27,06	56,75	NA	2351	0	0,52	10,04	16,63	26,45	5,88	2,71	2,69	2,69	128,68	-0,72	47,29	NA	0,37	0,59	1,59	28,69	37,16	44,75	NA	5090	0	4,26	32,48	-2,8	-3,44	-2,88	3,95	5,41	5,41	374,64
684	-4,34	-19,34	-1,64	0,55	1,39	1,4	137,88	57,68	69,95	0,65	0,74	3,29	4,46	29,79	77,57	27,79	1,73	16716,75	0	12,89	39,02	2,52	14,97	1,29	0,53	1,75	1,75	186,45	58,13	54,25	NA	0,81	4,82	5,95	24,12	83,18	37,29	1,43	13688	0	11,06	31,54	0,19	0,87	0,08	1,43	3,01	3,15	146,47
685	5,12	9,42	1,66	0,25	0,71	1,21	118,52	18,72	40,59	20,44	0,46	0,84	1,84	43,73	45,68	20,87	1,05	14021,06	0	12,54	77,97	4,61	9,16	1,64	0,35	0,81	1,33	129,73	16,87	35,05	19,01	0,5	0,99	1,99	39,47	49,67	17,72	1,08	15028,02	8,92	12,43	75,77	4,5	9,12	1,7	0,42	0,85	1,37	137,23
686	-270,37	-270,37	NA	NA	NA	NA	NA	NA	NA	NA	NA	NA	1	-270,37	0	NA	NA	NA	0	NA	0	28,87	29,06	NA	134,18	149,91	149,91	NA	NA	NA	NA	0,01	0,01	1,01	28,87	0,67	4327,27	NA	NA	0	NA	0	8,36	10,49	NA	1,84	1,96	1,97	11999,62
687	-19,9	242,75	-2,3	0,1	0,19	0,65	42,18	4,27	45,01	20,85	1,08	-13,2	-12,2	22,81	108,2	-18,39	-0,28	3066,6	0	4,94	178,52	57,17	113,95	8,36	0,15	0,36	2,03	53,21	3,44	16,49	28,04	0,5	0,99	1,99	102,51	49,82	133,29	1,94	19215,6	0	6,63	35,43	28,6	45,98	6,09	1,3	1,69	2,93	77,46
688	16,93	31,14	6,13	0,04	0,08	2,18	132,22	2,3	59,5	126,55	0,46	0,84	1,84	16,93	45,63	37,11	NA	NA	0	0	0	22,86	33,7	1,89	1,03	1,07	3,1	30,05	0,37	9,56	19,71	0,32	0,47	1,47	22,86	32,15	71,11	NA	NA	0	0	0	-27,24	-44,52	-59,47	0,58	0,59	2,72	794,53
689	-2,22	-2,4	-41,15	NA	NA	NA	6758,9	1224,84	0	0	0,07	0,08	1,08	-2,22	7,24	43,91	1,23	NA	0	0	0	-0,24	-0,26	-4,53	NA	NA	NA	6740,38	1584,84	NA	NA	0,07	0,08	1,08	-0,24	7,48	68,9	1,31	NA	0	0	0	-4,37	-4,37	-71,79	NA	NA	NA	5975,14
690	0,42	-65,43	0,11	0,24	1,21	1,41	96,59	63,23	65,32	13,62	1,01	-156,05	-155,05	0,42	100,64	3,31	5,53	NA	0	0	0	1,88	134,88	0,51	0,12	1,16	1,28	99,06	72,4	69,54	8,37	0,99	70,69	71,69	1,88	98,61	4,14	NA	NA	0	0	0	3,73	67,54	0,98	0,32	1,38	1,64	95,1
691	6,15	13,07	3,51	0,07	0,36	1,21	208,15	30,5	57,82	90,78	0,53	1,13	2,13	30,69	52,95	19,05	1,25	16832,88	23,1	14	67,05	1,93	3,66	1,1	0,01	0,55	1,43	206,94	46,02	45,75	76,31	0,47	0,89	1,89	25,43	47,2	13,32	1,32	11027	19,25	13,36	80,56	2,28	4,42	1,26	0,15	0,58	1,55	200,61
692	-49,33	-68,85	-57,92	3,11	3,28	4,04	212,48	17,72	104,52	81,29	0,28	0,4	1,4	-49,33	28,34	-174,08	NA	NA	0	0	0	0,8	0,96	0,51	4,09	4,7	6,18	230,4	22,24	36,77	55,29	0,16	0,19	1,19	0,8	16,14	4,97	NA	NA	0	0	0	38,86	45,99	35,34	6,13	6,23	7,35	331,08
693	-21,84	156,62	-22,84	0,05	0,17	0,77	381,75	51,69	396,24	259,24	1,14	-8,17	-7,17	-7,76	113,95	-17,86	-1,14	-4149	8,71	14,72	-237,19	4,28	188,36	5,46	0,15	0,26	0,93	464,38	52,1	422,3	304,49	0,98	42,98	43,98	7,03	97,73	7,88	0,26	8989	5,77	3,5	21,51	-0,49	-26,81	-0,54	0,21	0,33	0,96	400,66
694	8,66	121,03	4,94	0,08	0,25	0,51	208,24	32,97	190,53	50,8	0,93	12,98	13,98	10,63	92,85	10,96	0,14	12838,4	0	1,12	14,27	3,04	37,82	3,68	0,43	0,69	1	440,48	107,02	399,94	125,04	0,92	11,43	12,43	7,34	91,95	5,1	1,82	-11409,2	0	5,2	-30,05	NA	NA	NA	NA	NA	NA	NA
695	5,02	-122,29	1,45	0,26	0,6	0,96	105,63	35,36	93,33	39,25	1,04	-25,35	-24,35	46,59	104,11	5,51	-1,88	15155,8	12,8	12,03	89,36	1,01	-30,03	0,33	0,28	0,72	0,98	116,86	51,83	100,92	30,59	1,03	-30,63	-29,63	47,81	103,37	1,72	-2,18	14979	13,68	15,02	95,24	3,23	-293,95	1,09	0,36	0,7	1,01	122,84
696	0,29	0,64	0,19	0,19	0,61	1,76	238,12	53,77	128,78	151,03	0,55	1,21	2,21	19,67	54,84	1,85	14,3	5365,5	0	12,65	130,59	0,16	0,34	0,11	0,1	0,24	1,58	244,09	17,56	128,57	174,22	0,53	1,14	2,14	26,38	53,26	6,89	2,96	8614,4	0	17,59	85,35	1,12	2,29	0,97	0,17	0,31	1,75	314,51
697	-1,59	-6,43	-1,17	0,14	0,37	1,16	268,65	43,56	193,14	155,62	0,75	3,04	4,04	11,71	75,28	4,97	1,91	11220,77	0	9,79	71,74	-0,63	-2,65	-0,47	0,09	0,28	1,18	269,68	38,1	199,62	183,15	0,76	3,18	4,18	12,52	76,08	4,18	2,4	11207,2	0	9,75	74,41	0,25	1,22	0,19	0,1	0,2	1,07	282,79
698	-11,71	-20,55	-13,41	0,02	0,86	1,33	417,93	116,6	30,22	67,08	0,43	0,76	1,75	12,13	43,02	-10,58	1,08	NA	26,64	27,29	103,98	-10,45	-17,08	-15,4	0,04	1,46	2,01	536,59	175,2	12,83	68,22	0,39	0,63	1,63	-5,05	38,83	-11,55	1,23	NA	20,93	5,77	104,68	-30,83	-31,97	-43,17	2,02	47,5	66,45	509,69
699	0,69	8,04	0,25	0,07	0,62	0,77	131,94	64,72	91,32	17,71	0,91	10,65	11,65	18,84	91,42	16,63	0,29	15898,75	19,68	6,56	50,46	-9,52	161,25	-3,14	0,01	0,66	0,79	120,15	79,74	101,46	16,07	1,06	-17,94	-16,94	10,83	105,9	7,23	-0,31	11521,75	17,25	6,72	67,17	-6,5	49,73	-1,48	0,01	0,72	0,9	82,96
700	10,88	27,38	3,26	0,64	0,8	0,8	109,27	21,76	134,08	NA	0,6	1,52	2,52	10,88	60,26	18,06	NA	NA	0	0	0	11,05	33,88	56,91	1,06	1,35	1,35	1874,55	360	1249,2	NA	0,67	2,07	3,07	11,05	67,38	16,4	3,48	NA	0	0	0	4,96	14,45	30,61	1,31	1,32	1,32	2247,45
701	-1,94	-1,94	NA	NA	NA	NA	NA	NA	NA	NA	NA	NA	1	-1,94	0	NA	NA	NA	0	NA	NA	-5,39	-5,44	-3,22	NA	NA	NA	217,38	0,77	NA	NA	0,01	0,01	1,01	-5,39	0,99	-542	NA	NA	0	0	0	17,21	20,89	11,99	6,81	6,91	6,91	253,47
702	3,07	68,68	0,54	0,45	0,68	0,96	64,7	8,61	23,67	10,39	0,96	21,34	22,34	150,17	95,52	17,3	0,93	9030,07	27,74	26,07	91,27	4,54	51,8	0,87	0,61	0,85	1	69,46	9,38	28,59	6,52	0,91	10,41	11,41	133,59	91,23	21,35	0,92	7604,13	24,91	24,63	88,13	10,49	54,52	1,75	0,73	0,97	1,12	60,66
703	26,65	55,66	15,63	0,25	1,81	1,82	214,11	170,09	100,59	0,11	0,52	1,09	2,09	36,57	52,12	57,19	7,75	45587,25	3,77	5,82	20,34	3,1	5,02	2,27	1,06	2,25	2,35	266,74	114,84	91,72	9,57	0,37	0,6	1,62	18,71	38,28	22,21	5,19	19706,5	1,79	11,44	60,48	5,45	12,87	4,07	0,32	1,5	1,53	271,9
704	1,2	11,8	4,72	0,22	0,44	1,13	474,19	220,41	978,51	687,15	0,9	8,8	9,8	5,42	89,8	1,79	1,52	857,5	0	16,51	136,56	4,5	47,23	2,57	0,03	0,14	1,42	207,61	12,1	106,32	137,72	0,9	9,49	10,49	18,22	90,47	9,44	1,84	15702	0,24	7,82	49,21	5,91	39,63	3,66	0,04	0,11	1,48	225,63
705	10,53	70,89	3,25	0,42	0,81	1,19	112,52	35,8	92,93	36,08	0,85	5,71	6,73	46,88	85,14	12,41	NA	14472,5	0	11,21	70,68	9,05	67,44	2,99	0,55	0,76	1,17	120,4	21,14	101,09	42,67	0,86	6,43	7,45	45,98	86,58	10,48	NA	14081,17	0	12,22	73,07	7,36	62,84	2,62	0,46	0,75	1,17	129,48
706	0,29	1,95	1,11	0,08	0,38	0,65	1416,71	106,21	361,03	101,67	0,85	5,82	6,82	6,71	85,33	0,33	0,54	NA	0	24,94	91,2	-0,62	-5,31	-2,21	0,11	0,34	0,6	1298,96	94,39	417,66	108,67	0,88	7,57	8,57	5,47	88,33	3,24	0,46	17885,5	0	21,73	56,04	-0,05	-0,5	-0,24	0,02	0,18	0,36	1756,02
707	5,1	11,12	259,66	1,79	2,44	2,44	18572,15	627,62	64,42	NA	0,54	1,18	2,18	5,1	54,1	18,55	1,08	NA	52,99	0	0	4,21	8,44	283,72	1,88	2,39	2,39	24555,14	693,59	42,79	NA	0,5	1,01	2,01	4,21	50,18	18,74	1,09	NA	50	0	0	5,28	9,88	326,01	2,17	2,59	2,59	22495
708	0,45	0,74	0,27	0,06	0,21	1,23	222,17	12,66	51,53	88,63	0,39	0,65	1,65	17,02	39,27	3,65	1,18	14658	15,28	10,09	81,87	0,63	0,91	0,38	0,02	0,17	1,39	215,88	9,81	58,6	76,92	0,3	0,43	1,43	17,44	30,3	6,37	1,18	13694,4	1,84	9,96	78,1	0,48	0,76	0,29	0,02	0,13	1,32	222,4
709	27,75	120,61	7,43	0,18	0,78	1,17	97,77	1,07	72,85	28,44	0,77	3,33	4,35	47,69	76,99	39,84	2,09	17265,14	0	5,34	39,13	22,64	88,56	6,53	0,21	0,88	1,26	105,01	6,18	75,69	28,87	0,74	2,91	3,91	43,54	74,44	33,78	3,21	19166,33	0	6,03	45,42	16,04	85,51	4,92	0,38	0,88	1,18	111,73
710	45,7	54,45	50,88	0,1	5,2	6,48	406,32	315,63	61,82	80,12	0,16	0,19	1,19	75,49	16,07	284,46	NA	NA	0	33,16	39,37	-7,05	-6,71	-22,88	-9,78	-12,84	-16,55	1181,95	215,83	-70,65	265,45	-0,05	-0,05	0,95	12,3	-5,04	139,68	NA	NA	0	62,8	383,41	4,58	12,97	1,91	0,36	0,36	1,55	151,47
711	10,14	42,83	3,31	0,49	1,1	1,25	119,12	53,34	88,51	13,96	0,76	3,22	4,23	23,41	76,33	16,95	4,35	29302	0	4,33	47,42	7,2	23,88	2,32	0,49	1,15	1,36	117,23	53	80,05	16,71	0,7	2,32	3,32	16,78	69,85	16,41	5,18	24307,43	0	3,09	48,61	7,87	20,55	2,95	0,44	1,15	1,31	136,72
712	5,52	8,72	3,22	6,42	8,22	26,31	212,92	14,39	7,98	146,38	0,37	0,58	1,58	5,52	36,78	15	NA	NA	0	0	0	6,14	6,64	1,73	52,94	53,06	54,46	102,6	0,22	1,86	2,65	0,02	0,02	1,08	6,14	7,47	334,36	NA	NA	0	0	0	11,07	15,36	4,68	3,17	3,2	3,68	153,77
713	31,76	80,65	23,94	1,07	1,51	1,51	275,05	68,91	157,79	NA	0,61	1,54	2,54	46,09	60,61	61,6	3,51	29348,5	2,36	10,8	23,39	48,61	92,73	37,12	0,81	2,04	2,04	277,96	160,32	130,2	NA	0,48	0,91	1,91	61,61	47,58	107,96	16,83	77216,5	0	9,93	16,34	83,06	95,86	50,49	3,56	7,44	7,45	221,25
714	0,09	4,48	0,03	0,04	0,72	1,03	125,81	81,69	119,85	38,24	0,98	48,36	49,39	23,28	97,98	0,22	10,93	14430,83	0	7,99	96,56	1,56	45,55	0,54	0,11	0,73	1,04	125,03	73,63	117,91	36,09	0,97	28,11	29,12	24,5	96,51	1,83	4,19	12392	0	5,71	65,88	5,68	62,13	1,87	0,18	0,89	1,11	120,12
715	NA	NA	NA	NA	NA	NA	NA	NA	NA	NA	NA	NA	NA	NA	NA	NA	NA	NA	NA	NA	NA	-2,42	-2,42	NA	NA	NA	NA	NA	NA	NA	NA	NA	NA	1	-2,42	0	NA	NA	NA	0	NA	0	1,96	2,14	15,42	11,03	11,39	11,39	2868,47
716	0,31	1,82	0,25	0,01	0,02	1,21	291,44	1,37	194,9	285,07	0,83	4,89	5,89	15,57	83,02	2,01	156,07	6269,33	14,64	12,19	75,13	0,06	0,41	0,07	0,01	0,01	1,19	395,12	2,06	278,61	390,84	0,84	5,44	6,44	9,85	84,46	0,2	NA	4475,5	12,75	10,63	74,07	0,79	5,49	1,09	0,01	0,01	1,18	500,96
717	-5,06	-32,09	-5,94	0,36	0,67	1,19	428,27	108,86	355,74	186,69	0,84	5,34	6,34	-3,68	84,22	-6,01	NA	NA	0	1,63	-32,2	2,94	19,83	5,46	0,22	0,5	0,81	676,88	162,05	570,32	176,95	0,85	5,75	6,75	2,94	85,19	6,79	0,47	NA	0	0	0	-0,08	-0,46	-0,07	0,35	0,62	0,92	296,66
718	8,29	-18,71	4,02	0,24	0,33	0,49	177,1	14,05	236,39	39,31	1,37	-3,09	-2,26	46,79	144,32	10,7	-1,42	19015,04	0	18,68	74,13	24,5	-339,07	13,3	0,22	0,49	0,71	197,59	39,66	162,43	36,73	0,84	-11,62	-13,84	54,27	107,23	35,51	-0,17	26919,15	0	16,16	48,07	12,2	203,44	5,77	0,17	0,33	0,9	172,17
719	10,16	11,94	5,17	2,22	2,36	8,87	185,79	2,62	18,62	122,74	0,15	0,18	1,18	26,26	14,96	97,51	9,39	NA	0	8,2	45,46	9,25	10,12	3,73	1,96	2,25	17,06	146,6	2,29	7,9	116,9	0,09	0,09	1,09	28,65	8,59	178,16	13,22	NA	0	7,81	48,52	9	10,26	4,17	2,3	2,69	8,44	168,76
720	4	5,1	8,41	0,87	1,72	1,72	766,66	136,92	161,69	0,09	0,21	0,27	1,27	22,77	21,48	18,64	1,24	8744	0	39,41	162,98	-1,39	-1,98	-2,07	0,2	0,82	0,88	540,51	97,72	155,52	9,66	0,3	0,42	1,42	15,25	29,5	-4,21	0,95	16486,33	0	24,71	79,48	2,16	3,26	3,15	0,69	1	1,08	530,49
721	-0,04	-0,04	-0,03	NA	NA	NA	205,22	NA	NA	NA	NA	NA	1	-0,04	0	NA	NA	NA	0	0	0	10,92	11,28	71,14	30,82	30,82	30,82	2372,34	NA	76,12	NA	0,03	0,03	1,03	10,92	3,24	336,47	NA	NA	0	0	0	35,6	40,37	78	8,47	8,47	8,47	797,49
722	6,79	10,59	13,56	0,25	0,43	0,54	728,82	39,55	223,86	26,69	0,36	0,56	1,56	17,22	35,92	32,69	0,83	27710,33	0	20,82	46,29	3,03	4,24	6,16	0,45	0,56	0,74	741,05	17,3	162,42	30,09	0,29	0,4	1,4	12,95	28,7	27,67	0,93	23220,33	0	20,2	49,32	5,85	6,99	11,22	1,42	1,23	1,72	698,26
723	29,23	131,07	13,16	0,25	0,74	1,14	164,35	48,99	98,94	40,11	0,78	3,48	4,48	45,74	77,7	52,06	1,28	29069,17	0	7,43	22,7	19,04	45,78	7,33	0,45	1,21	1,66	140,14	49,96	55,3	29,62	0,58	1,4	2,4	42,06	58,41	52,1	2,51	16416,63	7,49	8,86	41,58	18,76	38,66	9,94	0,95	1,26	1,9	192,94
724	0,05	0,12	0,02	0,09	0,52	1,48	119,88	30,88	71,15	68,96	0,62	1,63	2,63	22,72	62	8,62	3,59	8884,5	0	7,45	76,76	-0,09	-0,2	-0,03	0,3	0,63	1,71	112,34	19,41	60,31	66,27	0,56	1,29	2,29	23,01	56,41	10,8	7,06	8208,5	0	7,13	72,48	5,42	12,65	1,74	0,18	0,74	1,81	116,98
725	-75,03	-106,96	-70,09	2,87	3,38	4,64	340,99	32,85	65	83,01	0,3	0,43	1,43	-55,56	29,85	-251,3	7,81	NA	10,09	18,19	-36,64	0,91	0,98	1,31	3,12	3,99	7,74	525,27	30,05	34,58	131,6	0,07	0,08	1,08	14,07	7,23	18,91	1,93	NA	0	18,99	81,44	7,65	8,59	33,93	1,97	3,25	5,26	1613,93
726	-4,06	131,92	-0,33	0,17	0,17	0,97	30,05	0,11	30,03	24,4	1,03	-33,49	-32,49	66,78	103,08	-3,94	NA	3644,67	0	5,83	89,67	7,48	183,53	0,56	0,23	0,24	1,07	27,05	0,49	25,06	20,61	0,96	23,53	24,53	85,48	95,92	7,8	NA	3252	0	5,8	84,2	23,31	81,37	1,89	0,6	0,63	1,45	29,53
727	-36,06	-44,47	-12,86	0,07	1,56	2,83	130,17	10,03	20,63	26,6	0,19	0,23	1,23	-18,3	18,91	-190,67	1,46	-5826,67	0	6,33	-106,68	-7,57	-9,41	-2,63	0,76	2,1	2,98	126,54	8,18	21,09	18,71	0,2	0,24	1,24	9,62	19,62	-38,55	1,59	4194,89	0	5,97	157,06	-0,29	-0,37	-0,1	1,33	2,55	2,92	133,34
728	15,03	16,09	23,27	13,56	15,18	15,18	564,94	59,48	36,68	NA	0,07	0,07	1,07	23,9	6,58	228,36	NA	NA	0	13,72	31,5	-2,7	-5,48	-5,96	0,6	0,94	0,94	802,85	136,3	401,92	NA	0,51	1,03	2,03	10,54	50,67	12,29	0,95	NA	0	29,21	58,77	1,75	2,91	NA	2,96	5,88	5,88	524,16
729	1,85	19,88	1,02	0,22	0,41	0,9	200,96	33,89	148,83	88,55	0,91	9,75	10,75	62,81	90,69	2,04	0,52	NA	15,34	33,56	94,75	-64,11	-411,08	-23,1	0	0,98	0,98	131,19	100,14	93,68	0,16	0,84	5,41	6,41	24,07	84,41	-70,98	0,94	NA	6,73	22,14	204,32	-9,96	-38,94	-9,4	0,39	1	1	343,69
730	2,76	4,18	1,24	0,17	0,19	2,97	164,28	1,28	54,45	153,15	0,34	0,51	1,51	28,8	33,95	8,13	NA	NA	0	11,72	157,42	-2833,33	371,06	-36720	0,11	0,12	0,12	4717,44	432	40291,2	0	8,64	-1,13	-0,13	-2833,33	863,58	-328,09	NA	NA	0	0	0	41,12	95,48	NA	1,64	1,78	1,78	403,75
731	1,34	3,44	0,29	1,26	1,63	1,63	76,55	18,18	48,31	NA	0,61	1,56	2,56	1,34	61,01	2,2	NA	NA	0	0	0	12,52	15,75	1,32	3,1	4,75	4,75	38,39	12,86	7,79	NA	0,21	0,26	1,26	15,75	20,52	61	NA	1503	0	0,34	16,63	-25,09	-105,21	-5,52	0,38	0,68	0,68	80,03
732	0,25	52,44	1,85	0	0,02	0,02	2644,45	37,85	2593,33	NA	0,99	204,74	205,92	0,25	99,51	2,86	0	NA	0	0	0	0,19	34,85	0,13	0,02	0,08	0,49	237,96	13,71	234,01	98,57	0,99	178,28	179,29	0,19	99,44	2,43	0,01	NA	0	0	0	0,28	59,2	0,3	0,31	0,38	1	394,85
733	32,02	43,47	7,44	0,99	2,17	2,17	84,84	25,92	22,04	NA	0,26	0,36	1,36	242,16	26,34	121,55	NA	4688,8	0	48,85	82,59	22,85	27,95	6,99	1,1	3,91	3,91	111,39	56,12	19,99	NA	0,18	0,22	1,22	127,48	18,26	125,11	NA	5298,33	0	32,02	74,21	22,36	32,47	7,1	1,78	3,33	3,33	115,65
734	33,66	41,45	3,88	5,04	6,49	6,49	42,1	9,27	6,37	NA	0,19	0,23	1,23	33,66	18,79	179,16	NA	NA	0	0	0	3,32	34,51	1,54	0,15	0,84	0,84	168,85	103	150,88	0,63	0,9	9,39	10,39	9,3	90,38	5,38	0,42	6116	0	2,77	60,81	-0,37	-5,91	-0,13	0,44	0,87	0,87	130,88
735	6,82	10,74	2,05	0,39	1,11	1,62	109,41	27,15	37,64	19,33	0,36	0,57	1,57	47,96	36,48	19,17	1,48	14876,43	0	12,33	84,62	6,03	9,42	1,8	0,53	1,27	1,78	108,89	27,6	37,2	19,07	0,35	0,55	1,56	45,59	35,98	21,57	1,7	16223,71	0	11,83	81,73	5	7,58	1,51	0,04	1,45	1,97	110,11
736	-32,86	172,03	-4,15	0,17	0,54	0,77	46,09	19,45	53,11	12,54	1,19	-6,24	-5,24	25,57	119,1	-23,39	-1,88	7199	0	7,38	200,47	36,97	182,66	5,53	0,2	1,09	1,25	54,42	37,04	41,72	6,59	0,8	3,94	4,94	76,84	79,76	50,47	6,24	30815,5	0	5,96	48,76	49,67	70	7,98	0,36	3,11	3,7	58,5
737	4,37	10,89	6,69	0,13	0,38	0,45	558,6	41,41	166,4	12,2	0,6	1,49	2,49	7,56	59,82	14,99	0,81	56234,33	29,47	4,88	21,68	7,75	16,51	11,4	0,15	0,37	0,45	535,05	33,12	152,05	12,74	0,53	1,13	2,13	9,87	53,03	23,31	0,82	69860,5	24,14	3,12	11,89	2,59	5,75	5,56	0,41	0,8	1,04	781,74
738	2,77	77,43	0,57	0,41	0,55	0,62	74,83	9,7	62,68	4,91	0,96	26,96	27,96	6,33	96,42	7,41	0,09	NA	11,45	0,73	26,1	0,35	5,55	0,05	0,03	0,31	0,4	48,74	12,58	40,05	3,94	0,94	14,95	15,96	6,08	93,66	7,64	0,1	NA	10,53	0,57	24,78	0,8	14,65	0,14	0,11	0,19	0,28	62,16
739	1,95	-10,45	0,54	0,03	0,43	0,72	100,12	46,25	116,34	33,94	1,19	-6,35	-5,35	21,59	118,7	3,78	-1,35	30136,5	0	5,39	78,38	6,17	-46,64	1,37	0,07	0,51	0,79	80,67	39,28	88,19	25,1	1,13	-8,56	-7,56	26,69	113,23	7,5	-0,93	34279,5	0	4,55	69,53	6,47	-95,43	1,44	0,11	0,63	0,95	80,87
740	7,34	74,94	1,65	0,08	0,89	1,14	82,1	52,12	64,21	16,57	0,9	9,21	10,21	37,28	90,21	9,38	2,05	20445,17	0	6,74	72,64	11,63	82,99	2,48	0,05	0,98	1,23	77,56	53,06	57,45	14,92	0,86	6,14	7,14	37,71	85,99	14,79	3,12	26820,6	0	5,56	59,6	10,43	80,34	2,14	0,04	0,84	1,09	74,65
741	1,27	7,61	2,42	0,01	0,06	0,25	696,23	23,24	569,98	110,55	0,83	4,99	5,99	3,85	83,31	6,04	0,21	NA	0,11	4,93	28,93	3,86	17,76	6,98	0,02	0,06	0,26	658,42	20,17	506,98	101,27	0,78	3,6	4,6	7,39	78,28	12,85	0,27	NA	0	4,64	14,79	1,29	5,08	3,43	0,03	0,06	0,24	966,3
742	6,69	21,59	2,63	0,52	1,31	1,41	143,48	71,54	90,66	9,57	0,69	2,23	3,23	56,4	69,04	22,91	3,66	21593,5	0	19,54	71,16	7,84	14,46	2,34	1,19	2,16	2,39	108,58	43,15	44,51	10,5	0,46	0,84	1,84	44,78	45,77	47,08	NA	26233	0	11,02	58,09	8,81	17,42	3,01	0,93	2,14	2,36	124,45
743	4,82	35,43	1,09	0,18	0,62	1,04	82,31	28,71	65,08	27,69	0,86	6,35	7,35	65,22	86,39	8,82	1,09	NA	0	13,62	83,6	1,29	20,62	0,27	0,13	0,59	0,95	77,46	30,81	67,14	24,11	0,94	14,99	16	66,53	93,75	1,66	0,6	NA	0	13,88	91,03	-0,88	-10,38	-0,2	0,14	0,63	1,01	81,09
744	11,76	12,91	11,61	6,3	6,8	6,8	157,99	15,8	31,54	NA	0,09	0,1	1,1	11,76	8,87	132,56	2,3	NA	0	0	0	1,54	2,16	1,34	1,93	2,43	2,43	316,68	44,56	89,76	NA	0,29	0,4	1,4	1,54	28,66	5,39	2,35	NA	0	0	0	NA	NA	NA	NA	NA	NA	NA
745	18,33	-4404,55	9,89	0,55	1	1	196,86	87,43	194,97	NA	1	-241,25	-240,25	47,71	100,42	18,26	NA	6211,33	0	15,85	58,33	11,53	102,08	12,09	0,66	1,16	1,16	381,65	85,51	172,46	NA	0,89	7,85	8,85	29,98	88,7	19,74	1,15	8852	0	19,34	45,9	5,63	31,99	5,35	0,28	0,44	0,44	345,47
746	9,21	60,1	5,4	0,09	0,19	1,02	214,15	15,84	162,86	137,07	0,85	5,52	6,52	20,37	84,67	15,92	1,17	14133,6	0	6,54	39,54	3,17	16,97	1,96	0,08	0,16	1,11	225,45	13,8	170,85	164,4	0,81	4,35	5,35	15,64	81,31	12,35	1,8	12908,2	0	7,72	47,81	5,7	23,45	3,59	0,18	0,27	1,26	229,5
747	27,8	62,4	10,56	0,1	0,63	0,69	138,64	40,2	13,39	4,89	0,55	1,24	2,24	107,46	55,45	118,6	0,76	24552,67	45,65	30,26	47,14	15,87	49,51	9,42	0,12	0,34	0,35	216,03	31,86	60,05	2,39	0,68	2,12	3,12	66,11	67,94	71,35	0,42	25929,33	39,79	29,81	44,52	11,83	53,85	NA	0,18	0,29	0,3	227,95
748	7,6	392,23	2,03	0,15	0,41	1,02	97,46	24,86	94,21	57,54	0,98	50,58	51,62	36,1	98,06	7,75	NA	NA	0	7,61	75,13	-1,37	-359	-0,38	0,31	0,59	1	101,17	28,07	99,15	41,57	1	261,63	262,63	46,17	99,62	-1,37	NA	11255,67	0	13,21	96,5	9,67	97,18	2,39	0,32	0,79	1,11	90,01
749	4,27	16,75	3,16	0,59	0,91	0,91	270,55	54,74	171,3	NA	0,75	2,93	3,93	31,68	74,53	21,4	0,86	9752	0	20,32	54,9	3,92	14,29	3,56	0,77	1,15	1,15	330,58	77,2	205,62	NA	0,73	2,64	3,64	30,12	72,55	20,28	1,35	9686	0	23,8	57,2	7,38	20,41	NA	1,16	1,53	1,53	356,24
750	50,2	91,38	14,21	0,34	1,6	1,6	103,3	55,43	26,41	NA	0,45	0,82	1,82	170,55	45,07	182,86	2,02	13604,05	17,51	34,06	54,08	17,35	79,68	7,44	0,49	1,06	1,06	156,08	67,16	104,08	NA	0,78	3,59	4,59	106,2	78,22	22,18	1,35	10817,79	8,94	38,1	72,91	12,86	38,63	6,95	1,03	1,37	1,37	196,83
751	0,67	NA	0,18	NA	NA	NA	98,89	0,05	NA	84,94	NA	NA	NA	43,88	0	NA	NA	6844	0	11,71	94,67	1,56	NA	0,22	NA	NA	NA	51,13	NA	NA	44,89	NA	NA	NA	85,36	0	NA	NA	6684,5	0	11,77	95,01	8,45	12,48	1,35	0,43	0,43	3,42	58,37
752	-0,21	-23,29	-17,17	0,09	0,23	0,37	29478,05	1110,72	7616,93	1070,83	0,99	108,52	109,52	0,58	99,09	4,2	0,82	-9574	0	64,27	-45,27	0,5	32,47	2,92	0,05	0,49	0,49	2145,36	45,92	104,05	0,02	0,98	64,44	65,44	1,35	98,47	5,01	0,97	-8277	0	5,02	-49,55	-0,02	-0,98	-0,2	0,75	2,32	2,32	4744,99
753	-27	8,92	NA	0,25	0,25	0,25	NA	NA	NA	NA	4,03	-1,33	-0,33	-27	402,63	-6,71	NA	NA	0	NA	0	127,87	-238,82	76,06	0,65	0,66	0,66	216,52	0,86	326,37	NA	1,54	-2,87	-1,87	127,87	153,54	83,28	NA	NA	0	0	0	50,96	-123,07	37,85	0,54	0,71	0,71	270,36
754	-14,38	-67,06	-13,18	0,07	0,42	0,47	334,47	90,97	113,6	14,09	0,79	3,66	4,66	-8,98	78,55	-10,11	0,34	691	44,09	4,96	955,14	18,52	-173,95	11,37	0,12	0,27	0,29	223,49	36,91	79,2	3,85	1,08	-10,17	-9,39	33,93	110,65	23,21	-0,16	31196	72,38	9,46	37,61	19,83	169,63	9,57	0,04	0,57	0,57	175,56
755	1,49	1,54	1,14	0,01	28,4	28,4	279,07	275,14	9,69	NA	0,04	0,04	1,04	1,49	3,52	42,33	NA	NA	0	0	0	-10,15	-12,33	-1,92	0,42	5,66	5,66	68,71	62,86	12,02	NA	0,18	0,21	1,21	-10,15	17,68	-57,4	NA	NA	0	0	0	24,53	27,62	NA	5,6	8,93	8,93	66,52
756	2,78	3,84	1,52	2,11	3,14	3,14	199,58	51,92	50,16	NA	0,26	0,35	1,38	54,38	27,7	48,55	3,75	5211,67	0	28,21	74,86	1,99	2,47	0,88	4,7	6,29	6,29	160,3	35,63	22,51	NA	0,14	0,18	1,24	119,26	19,28	88,65	7,53	9721,67	0	51,64	81,84	3,6	9,2	2,4	1,16	1,29	1,29	242,81
757	-3,05	-12,42	-0,83	0,18	0,24	0,3	98,97	4,94	26,17	4,37	0,75	3,07	4,07	43,14	75,41	66,59	0,33	NA	48,1	12,52	42,64	-5,34	-48,02	-2,76	0,24	0,28	0,38	187,81	5,6	54,83	16,89	0,89	7,99	8,99	23,26	88,88	19,8	0,17	NA	58,97	14,75	51,95	5,45	30,6	2,68	0,19	0,3	0,4	179,07
758	1,25	51,81	0,44	0,17	0,6	0,99	129,54	53,45	113,46	47,75	0,98	40,56	41,56	26,18	97,59	3,64	0,54	19370,5	7,16	8,85	87,04	2,52	44,74	0,78	0,26	0,53	1,03	112,93	27,14	93,21	52,63	0,94	16,73	17,73	35,06	94,36	6,04	1,33	20388,25	9,27	10,09	83,29	3,73	39,92	1,29	0,28	0,65	1,09	125,8
759	-2,47	-12,2	-1,08	0,28	0,29	0,75	159,44	1,76	122,17	56,6	0,8	3,94	4,94	45,84	79,77	12,33	0,49	7279	0	21,1	79,75	-3,27	-15,24	-1,17	0,03	0,06	0,7	129,95	3,18	100,94	65,52	0,79	3,66	4,66	54,74	78,54	3,38	0,48	6271	0	20,71	90,93	-30,48	811,47	-10,09	0,06	0,09	0,56	120,46
760	7,48	12,73	5,97	1,17	1,64	1,64	291,37	54,25	114,19	NA	0,41	0,7	1,7	72,07	41,22	40,13	1,71	NA	0	51,56	75,49	15,14	17,82	10,06	3,44	5,39	5,39	241,93	61,51	31,6	NA	0,15	0,18	1,18	102,29	15,05	186,59	3,06	NA	0	57,92	73,03	11,26	16,22	9,48	0,65	1,3	1,3	306,5
761	3,84	50,52	2,01	0,08	0,65	0,92	191,53	82,61	82,15	39,69	0,92	12,16	13,16	17,73	92,4	8,24	0,97	29806,46	32,98	7,29	56,8	0,42	7,85	0,34	0,2	0,78	0,95	298,07	138,5	198,38	40,88	0,95	17,76	18,76	7,28	94,67	6,85	0,98	29982,46	13,65	5,62	43,15	2,3	34,54	2,05	0,1	0,76	1,06	324,13
762	0	0	NA	NA	NA	NA	NA	NA	NA	NA	NA	NA	1	0	0	NA	NA	NA	0	NA	NA	0	0	NA	NA	NA	NA	NA	NA	NA	NA	NA	NA	1	0	0	NA	NA	NA	0	NA	NA	0	0	NA	NA	NA	NA	NA
763	0	0	NA	0,7	1,26	1,26	NA	NA	NA	NA	0,8	3,89	4,89	0	79,56	0	NA	0	0	NA	NA	0,06	0,43	0,02	0,27	0,66	1,17	89,2	28,66	74,02	38,69	0,85	5,73	6,73	109,55	85,15	0,08	NA	6190,56	0	26,83	88,23	11,91	55,8	3,13	0,91	0,93	1,29	95,52
764	15,27	27,51	5,81	0,41	1,65	2,1	138,92	49,27	32,59	18,14	0,44	0,8	1,8	31,87	44,48	44,19	1,88	28231,31	20,48	6,32	53,4	16,64	27,85	5,69	0,26	1,36	1,89	124,57	40,05	29,31	19,58	0,4	0,67	1,67	34,44	40,26	54,33	1,63	28992,44	16,19	6,09	52,07	15,47	27,88	5,79	0,2	1,06	1,52	136,1
765	0,43	0,5	0,33	1,36	2,69	6,81	283,04	52,65	39,72	165,96	0,14	0,17	1,17	0,43	14,23	30,62	30,17	NA	0	0	0	-1,25	-1,48	-0,98	0,6	2,41	6,18	287,17	81,01	44,71	171,13	0,16	0,19	1,19	-1,25	16,12	1,93	54,15	NA	0	0	0	0,23	0,29	0,15	1,01	2,42	4,63	238,96
766	0,56	0,56	0,18	262,12	262,12	306,76	116,73	NA	0,38	16,99	0	0	1	3,43	0,33	170,59	NA	302	0	0,92	49,67	2,86	3,12	0,86	8,99	8,99	11,83	109,29	NA	9,13	26,31	0,08	0,09	1,09	95,73	8,45	33,81	NA	-112	0	27,88	-4817,86	9,02	10,41	2,47	6,31	6,31	7,47	99,58
767	-4,91	175,79	-4,56	0,19	0,26	0,91	338,75	24,96	342,55	226,73	1,03	-36,81	-35,81	4,31	102,79	-2,73	-0,48	4248,5	0	8,56	135,47	3,8	232,31	3,24	0,27	0,36	0,98	310	25,38	300,7	190,26	0,98	60,11	61,11	11,51	98,36	5,78	0,53	11160,25	0	6,56	48,23	4,01	75,78	5,21	0,13	0,25	0,96	472,85
768	-3,8	-3,8	NA	NA	NA	NA	NA	NA	NA	NA	NA	NA	1	-3,8	0	NA	NA	NA	0	NA	0	-4,04	-4,04	NA	NA	NA	NA	NA	NA	NA	NA	NA	NA	1	-4,04	0	NA	NA	NA	0	NA	NA	4,29	23,96	70,48	0,23	0,23	0,23	5973,82
769	25,71	42,57	9,68	2,47	2,5	2,51	137,49	1,82	53,72	0,48	0,4	0,66	1,66	25,71	39,61	64,89	NA	NA	0	0	0	15,88	23,42	3,97	0,6	0,77	0,78	90,98	4,81	26,65	0,49	0,32	0,48	1,48	15,88	32,21	94,9	0,92	NA	2,6	0	0	28,2	40,38	4,04	0,68	0,76	0,77	52,13
770	34,97	56,11	10,55	0,26	1,12	1,91	110,1	49,06	39,41	45,38	0,38	0,6	1,6	46,08	37,68	92,81	NA	39902,5	16	3,35	20,18	26,25	34,56	8,43	0,81	1,78	2,82	116,88	39,83	33,62	42,95	0,24	0,32	1,32	33,27	24,04	109,19	NA	38927	6,43	2,25	16,37	22,48	27,92	7,03	1,04	2,65	3,52	113,85
771	10,64	16,22	4,49	0,48	2,51	3,01	154,06	100,81	49,65	25,39	0,33	0,51	1,52	46,77	34,42	33,09	46,58	23859,6	0	15,25	70,63	11,86	22,18	6,33	0,32	2,04	2,29	194,2	133,72	77,88	19,61	0,45	0,85	1,87	34,45	46,51	27,66	8,32	24348,4	0	12,05	61,08	9,83	21,48	3,07	0,37	1,63	1,94	113,84
772	0,94	2,22	0,58	0,07	1,69	1,98	226,3	177,11	51,27	31,62	0,57	1,35	2,35	14,47	57,44	2,36	16,35	10913,78	26	8,38	118,08	0,71	1,64	0,44	0,11	1,64	2,04	224,81	161,36	45,28	42,22	0,56	1,3	2,3	13,65	56,43	1,93	18,58	10200	26,86	7,99	105,45	2,46	5,27	1,35	0,14	1,82	2,21	199,5
773	1,11	21,11	0,99	0,01	0,17	0,27	323,53	44,3	283,18	28,16	0,95	17,97	18,97	7,9	94,73	6,29	0,07	35890,33	0	6,02	50,26	0,87	13,45	0,8	0,02	0,15	0,24	331,71	39,25	304,73	27,76	0,94	14,39	15,39	7,01	93,5	6,57	0,09	31970,33	0	5,59	46,87	0	-0,05	0	0,02	0,14	0,25	332,78
774	NA	NA	NA	NA	NA	NA	NA	NA	NA	NA	NA	NA	NA	NA	NA	NA	NA	NA	NA	NA	NA	NA	NA	NA	NA	NA	NA	NA	NA	NA	NA	NA	NA	NA	NA	NA	NA	NA	NA	NA	NA	NA	12,52	29,95	17,61	0,68	1,72	1,72	512,02
775	-0,61	-3,02	-1,03	0,2	0,2	0,2	615,01	NA	483,22	NA	0,8	3,92	4,92	-0,61	79,66	49,65	0,25	NA	0	0	0	-2,86	-8,96	-2,39	0,36	0,36	0,36	303,73	NA	204,55	NA	0,68	2,13	3,13	-2,86	68,09	96,64	0,46	NA	0	0	0	-152,96	-268,4	-27,98	2,33	2,33	2,33	66,59
776	8,89	11,23	3,32	2,2	3,65	4,81	136,56	40,31	27,83	32,68	0,21	0,26	1,26	28,03	20,88	42,56	NA	16983,6	0	7,16	60,39	4,74	5,95	1,88	2,47	3,95	5,12	144,53	1,28	27,73	32,89	0,2	0,26	1,26	25,57	20,32	23,34	NA	16239	0	8,27	72,57	6,05	8,22	2,57	1,72	2,86	3,73	154,72
777	7,21	-190,13	3,79	0,15	0,7	0,95	191,94	107,25	150,8	49,18	1,04	-27,36	-26,36	34,17	103,79	9,51	-2,28	61524	23,88	14,17	63,86	6,5	60,07	2,36	0,26	0,73	1,12	132,04	55,06	92,67	45,74	0,89	8,25	9,25	54,41	89,19	8,49	NA	61312,5	17,94	17,38	78,1	1,62	14,92	0,96	0,22	0,69	1,05	216,13
778	-2,16	-19,82	-87,05	5,33	39,67	39,67	6077,83	12542,02	365,31	NA	0,03	0,23	9,16	0,43	89,09	-85,43	NA	247	0	104,42	401,62	0	0,02	0,01	5,63	43,25	43,25	803,27	690,96	18,37	NA	0,13	0,66	5,14	102,22	80,54	0,04	NA	873	0	225,58	627,89	9,19	15,47	11,32	5,28	5,28	5,28	448,37
779	45,01	133,42	34,11	2,65	2,76	3,47	276,61	8,39	77,9	56,59	0,66	1,96	2,96	45,01	66,26	67,93	NA	NA	36,19	0	0	18,8	40,69	12,47	2,02	2,36	2,8	241,39	28,74	84,54	38,25	0,54	1,16	2,16	18,8	53,8	34,95	NA	NA	17,04	0	0	54,72	73,17	21,46	3,25	4	4,14	142,76
780	-1,66	-1,97	-9,89	0,25	0,39	0,39	2167,4	NA	328,22	NA	0,15	0,18	1,19	-1,66	15,61	105,18	0,95	NA	0	0	0	1,15	1,99	2,82	0,38	0,93	1	897,63	NA	227,75	17,02	0,42	0,73	1,74	1,15	42,45	44,26	1,08	NA	0	0	0	-5,86	-13,86	-24,12	0,07	0,65	0,66	1497,86
781	-1,34	-2,43	-28,83	1,09	2,24	2,24	7842,63	3956,4	3457,2	NA	0,45	0,81	1,81	2,01	44,69	-3	NA	NA	0	72	-151,05	2,54	4,79	6,02	0,41	0,97	2,13	861,56	221,26	399,97	472,3	0,47	0,88	1,88	2,54	46,94	5,42	NA	NA	0	0	0	24,57	67,66	12,11	0,01	1,04	1,57	179,39
782	-14,69	-17,66	-4,83	6,36	6,4	6,42	119,94	0,77	18,01	0,45	0,17	0,2	1,2	44	16,82	115,13	NA	8594	0	19,28	66,24	89,55	114,06	32,71	4,69	4,72	4,72	132,97	0,94	27,68	0,08	0,21	0,27	1,27	103,86	21,49	416,64	NA	49442	0	5,23	11,59	-23,64	-24,78	-23,56	18,07	23,57	23,57	362,67
783	1,01	12,06	1,61	0,1	1,06	1,06	582,33	505,31	526,41	NA	0,92	10,98	11,98	1,01	91,65	1,1	2,93	NA	0	0	0	1,17	20,71	2,87	0,01	1	1	892,56	821,89	832,86	NA	0,94	16,69	17,69	1,17	94,35	1,24	0,93	NA	0	0	0	1,26	27,85	NA	0	0,62	0,62	341,78
784	1,88	1,88	1,57	232,64	232,64	232,64	192,82	NA	1,3	NA	0	0	1	1,88	0,43	436,36	NA	NA	0	0	0	13,96	18,83	8,57	3,87	3,87	3,87	223,47	NA	57,18	NA	0,26	0,35	1,35	13,96	25,87	53,95	NA	NA	0	0	0	36,95	33,24	26,22	-7,73	-7,81	-8,96	258,28
785	-4,59	-4,59	NA	797,75	797,75	797,75	NA	NA	NA	NA	0	0	1	-4,59	0,13	-3658,33	NA	NA	0,13	NA	0	5,58	10,23	8,34	1,8	2,2	2,2	544,16	97,1	244,63	NA	0,45	0,83	1,83	5,58	45,46	12,28	NA	NA	0	0	0	4,32	15,66	7,37	0,87	1,38	1,38	620,38
786	6,57	22,12	2,25	0,06	0,72	1,12	124,67	51,67	73,48	31,83	0,7	2,36	3,36	17,85	70,27	12,78	1,28	21167	9,96	3,85	48,93	10,69	26,42	3,14	0,16	1	1,49	107,11	46,98	55,6	27,22	0,6	1,47	2,47	23,02	59,55	29,23	2,18	31418	6,24	3,63	36,02	13,05	26,81	4,33	0,44	1,18	1,71	120,75
787	2,78	-85,45	1,39	0,04	1,05	1,05	182,64	170,98	170,2	0,37	0,99	-30,47	-30,69	17,38	103,26	18,65	2,62	43453,2	4,11	7,31	40,39	2,38	-30,99	0,89	0,04	0,96	0,97	135,72	111,16	120,79	1,69	0,97	-12,67	-13	37,93	107,69	2,97	-0,52	19843,8	6,24	13,26	83,85	-1,41	13,01	-0,45	0,03	0,91	0,92	115,81
788	0,31	0,32	0,63	184,59	185,88	226,1	738,53	3,58	2,77	113,15	0,03	0,03	1,03	1,63	2,58	137,38	7,2	NA	0	2,66	-61,35	-1,47	-1,75	-2,23	9,26	10,05	11,3	549,95	35,1	44,02	55,6	0,1	0,12	1,19	4,32	15,71	22,48	10,23	NA	0	8,75	60,81	1,41	1,66	1,69	5,82	6,91	7,06	436,06
789	9,11	12,36	3,81	2,34	4,01	4,4	152,63	12,92	15,2	6,06	0,26	0,36	1,36	75,75	26,26	62,01	1,63	11100,5	0	27,87	74,86	11,4	14,08	5,64	0,16	0,54	0,72	180,24	11,89	31,89	5,91	0,19	0,24	1,24	48,16	19,08	112,85	0,94	NA	0	12,8	37,28	21,24	27,07	13,42	0,38	0,97	1,1	230,07
790	-1,55	182,82	NA	0	0,17	0,18	NA	NA	NA	NA	1,01	-118,77	-117,77	-0,84	100,85	-1,54	-0,01	NA	0	NA	-662,85	-0,69	44,61	-103,55	0,02	0,16	0,16	54379,53	3844,27	54617,61	NA	1,02	-65,36	-64,36	-0,69	101,55	-0,68	-0,02	NA	0	0	0	-0,46	22,88	NA	0,09	0,16	0,16	NA
791	11,79	24,22	1,57	0,38	0,6	1,74	48,67	3,98	23,37	27,17	0,51	1,05	2,05	64,62	51,3	31,05	3,68	12250,34	0,21	7,04	72,83	13,9	31,12	2,07	0,33	0,54	1,66	54,32	4,47	28,69	32,53	0,55	1,24	2,24	58,56	55,34	30,76	4,35	12841,57	0	6,67	67,33	22,12	39,79	2,85	0,52	0,9	2,13	46,84
792	-6,15	120,59	-4,66	0,09	0,95	0,95	222,22	244,31	286,95	NA	1,05	-20,61	-19,61	-4,94	105,1	-5,82	-8,93	NA	0	0,91	-35,05	0,11	-9,76	0,16	0,64	0,98	0,98	511,54	171,96	511,6	NA	1,01	-89,02	-88,02	0,68	101,14	0,23	-0,85	5294	0	0,81	70,38	3,39	134,4	5,69	0,56	0,97	1,02	610,4
793	-9,06	-82,17	-4,46	0,47	0,66	0,85	179,62	28,48	151,94	28,83	0,89	8,04	9,07	34,46	88,97	-6,27	0,43	10001	0	21,42	107,45	10,16	50,29	6,11	0,52	0,74	1,01	218,92	36,16	166,86	46	0,8	3,95	4,95	48,85	79,81	16,72	0,98	18845,25	0	23,27	69,62	5,67	22,06	3,28	0,52	0,73	1,13	210,39
794	17,75	26,16	10,4	0,25	1,73	1,8	213,77	96	31,8	4,33	0,32	0,47	1,47	52,91	32,14	55,24	1,55	2735,92	15,62	20,59	228,37	5,92	7,72	4,06	2,39	2,56	2,81	249,82	9,07	33,13	13,71	0,23	0,3	1,3	36,4	23,36	63,37	2,02	36,5	8,31	20,92	6105,77	6,18	7,5	NA	1,15	2,5	3,78	272,77
795	-0,26	-0,27	-0,69	129,3	130,23	130,23	958,5	6,76	7,26	NA	0,03	0,04	1,04	7,49	3,46	-7,58	NA	NA	0	20,35	83,93	7,85	9,09	22,66	8,66	8,71	8,71	1051,57	6,05	119,36	NA	0,14	0,16	1,16	7,85	13,68	57,37	NA	NA	0	0	0	-20,58	-25,65	NA	5,82	5,82	5,82	NA
796	-1,28	-1,47	-4,52	0,31	1,7	1,7	1290,64	159,85	114,65	0	0,13	0,15	1,15	1,56	12,81	43,56	1,08	51393	0	10,03	22,41	5,3	5,87	21,67	0,27	2,34	2,34	1487,5	168,41	81,53	0	0,1	0,11	1,11	7,87	9,7	119,93	1,09	67942	0	10,49	15,73	1,19	1,37	NA	0,66	2,75	2,75	1410,33
797	2,98	18,6	0,61	0,02	0,85	1,22	74,04	49,05	59,23	21,94	0,84	5,23	6,23	53,4	83,96	4,64	38,24	16379,5	0	10,23	117,09	-1,1	-7,73	-0,22	0,02	0,74	1,21	71,84	42,14	58,23	27,58	0,86	6,01	7,01	55,32	85,74	-0,86	266,98	14702,5	0	11,14	152,51	11,87	50,15	2,15	0,02	1,06	1,35	66,01
798	3,06	-206,03	1,08	0,52	0,58	1,97	128,7	2,74	44,2	62,39	1,01	-68,3	-67,3	31,83	101,49	10,08	0,29	16278,5	0	10,14	71	4,17	134,86	1,76	0,3	0,34	1,36	153,23	3,24	44,14	93,73	0,97	31,34	32,34	33,93	96,91	24,61	0,47	16178,75	30,66	12,53	51,04	-13,9	137,37	-3,4	0,06	0,08	1,13	89,14
799	1,01	2,08	0,65	0	0,71	1,99	235,31	75,74	106,87	138,5	0,51	1,05	2,05	18,28	51,16	6,03	6,31	9390,82	2,55	11,13	79,34	-4,48	-9,71	-3,31	-0,06	0,55	1,83	269,01	79	129,23	166,78	0,54	1,17	2,17	10,22	53,85	-3,31	4,49	4210,1	1,55	10,87	154,78	-13,47	-32,9	-9,07	-0,18	0,29	1,6	245,22
800	-2,38	-11,66	NA	0,84	0,84	0,84	NA	NA	NA	NA	0,8	3,9	4,9	-2,38	79,58	-2,99	0,61	NA	0	NA	0	0,58	36,17	0,49	0,16	0,21	0,82	308,64	14,89	292,12	182,92	0,96	59,9	62,43	10,93	98,4	3,68	0,08	23266	0	8,78	64,95	3,84	70,21	2,44	0,17	0,23	0,98	230,97
801	-41,7	-133,6	-62,9	0	0	0	550,59	NA	373,56	NA	0,69	2,2	3,2	-41,7	68,79	84,82	0,31	NA	0	0	0	68,03	73,5	NA	0,35	13,43	13,43	236,34	227,6	17,41	NA	0,07	0,08	1,08	68,03	7,45	1967,99	NA	NA	0	0	0	-16,94	-20,4	NA	0,17	5,9	5,9	NA
802	8,79	50,07	0,7	0,25	0,25	1,22	28,91	0	23,28	22,89	0,82	4,69	5,69	160,58	82,44	10,67	NA	NA	0	12,02	93,21	7,33	74,28	3,01	0,37	0,9	1,32	149,61	20,03	38,02	16,39	0,9	9,13	10,13	28,81	90,13	9,68	1,13	NA	0	8,83	68,45	-40,8	125,99	-19,13	0,15	0,16	0,26	170,65
803	1,6	12,36	1,04	0,07	0,46	1,21	237,48	63,86	165,03	126,34	0,87	6,73	7,73	26,49	87,06	5,21	1,98	5495,86	13,68	16,2	146,06	0,5	3,43	0,34	0,02	0,23	1,11	248,64	39,65	185,24	165,44	0,85	5,89	6,89	43,63	85,49	5,85	1,92	3295,8	6,68	29,46	272,79	-0,08	-0,58	-0,06	0,04	0,15	1,35	270,29
804	0	0	NA	NA	NA	NA	NA	NA	NA	NA	NA	NA	1	0	0	NA	NA	NA	0	NA	NA	5,55	11,79	5,79	1,01	1,89	1,89	380,17	175,01	199,08	NA	0,53	1,13	2,13	78,18	52,95	10,47	NA	10163	0	75,86	91,76	23,89	41,06	5,96	1,48	2,39	2,39	90,78
805	1,36	1,36	58,78	298,1	305,14	305,14	9871,78	360	51,08	NA	0	0	1	1,36	0,33	414,29	NA	NA	0	0	0	47,81	55,96	46,69	5,73	6,87	6,87	355,46	58,35	51,18	NA	0,15	0,17	1,17	47,81	14,56	328,41	NA	NA	0	0	0	7,83	10,69	NA	2,77	2,92	2,92	456,47
806	27,39	31,33	25,21	5,66	7,01	7,95	335,96	56,26	41,65	39,54	0,13	0,14	1,14	29,17	12,57	217,91	NA	NA	0	1,64	4,93	15,33	18,98	18,01	1,43	14,94	16,76	427,65	338,15	25,02	46,22	0,19	0,24	1,24	16,4	19,25	79,65	NA	NA	0	1,26	5,16	10,42	14,82	14,88	3,63	5,76	6,77	519,68
807	7,29	76,29	3,29	0,17	0,28	1,42	164,67	12,93	114,38	132,43	0,9	9,47	10,47	10,63	90,45	8,06	NA	26389	0	1,51	24,54	4,36	28,3	1,65	0,01	0,17	1,18	137,64	18,87	99,53	118,24	0,85	5,49	6,49	6,54	84,58	5,16	NA	NA	11,46	0,82	21,33	6,05	30,61	2,59	0,02	0,13	1,14	156,07
808	0	0	NA	1,15	1,15	1,33	495,74	NA	376,42	68,56	0,75	3,01	4,01	0	75,09	0	NA	NA	0	0	0	0,26	0,99	0,08	0,97	1,35	1,35	113,82	32,14	83,31	NA	0,74	2,85	3,85	0,26	74,01	0,35	NA	NA	0	0	0	-3,73	-4,4	NA	6,54	6,54	6,54	NA
809	27,75	37,84	41,04	9,39	9,39	9,39	539,8	NA	56,69	NA	0,11	0,15	1,36	40,73	26,67	260,63	NA	NA	0	19,2	26,61	27,48	34,23	55,95	12,19	12,19	12,19	741,24	NA	60,16	NA	0,08	0,1	1,25	27,48	19,74	334,82	NA	NA	0	0	0	-4,5	-4,65	-25,06	29,58	29,58	29,58	2028,38
810	-0,44	-0,45	NA	0,17	39,71	39,71	NA	NA	NA	NA	0,03	0,03	1,03	-0,44	2,52	-17,5	NA	NA	0	NA	0	-63,42	102,82	-26,16	0	0,45	0,58	150,16	107,6	238,83	29,99	1,62	-2,62	-1,62	-40,15	161,68	-38,7	-10,5	NA	0	9,6	-61	11,68	-33,55	2,96	0,01	0,59	0,71	92,27
811	4,96	8,68	2,82	0	0,29	2,49	207,35	18,76	48,9	146,77	0,43	0,75	1,75	9,25	42,86	32,06	3,4	21190,83	8,27	2,44	18,89	1,88	3,4	1,01	0	0,15	2,08	195,02	12,02	63,41	155,05	0,45	0,81	1,81	9,03	44,74	22,2	4,09	10537,73	8,22	3,83	36,97	5,77	10,49	2,98	0,13	0,23	2,01	187,53
812	-37,19	-41,52	-9,62	42,87	50,75	50,75	94,45	13,97	1,75	NA	0,1	0,12	1,12	-37,19	10,42	-356,95	NA	NA	0,03	0	0	32,91	52,26	5,18	1,58	1,77	2,12	57,25	3,82	19,99	6,95	0,37	0,58	1,59	32,91	37,03	91,5	2,51	NA	0	0	0	-146,34	386,97	-21,19	0,38	0,45	0,53	52,72
813	-4,58	-485,26	-6,23	0,28	0,62	1,44	496,52	66,33	194,45	160,7	0,91	96,48	105,93	10,04	99,06	5,77	1,22	9813,67	0	19,89	65,65	0,15	14,34	0,17	0,52	1,08	1,63	411,1	95,44	169,85	94,61	0,91	85,23	93,72	9,31	98,93	10,63	1,57	7509	0	10,34	41,63	5,99	84,75	6,91	0,81	0,96	1,04	420,44
814	5,66	27,12	1,81	0,23	1,1	1,11	116,84	79,27	91,17	0,94	0,79	3,79	4,79	6,11	79,11	9,77	1,72	NA	0	0,14	4,14	15,38	39,49	4,35	0,2	1,44	1,48	102,85	77,28	62,11	2,43	0,61	1,57	2,57	15,88	61,06	31,74	4,03	NA	0	0,14	1,92	17,35	37,65	5,07	0,08	1,71	1,78	106,43
815	-2,09	-8,54	-2,18	0,32	0,52	0,66	381,69	38,39	195,77	28,47	0,76	3,09	4,09	5,9	75,55	6,14	0,73	15273,88	16,85	8,36	55,77	-0,41	-1,86	-0,45	0,42	0,6	0,71	402,86	39,14	223,77	24,62	0,78	3,59	4,59	3,56	78,2	5,79	0,73	11562,5	12,95	4,39	53,65	-0,14	-0,64	-0,06	0,34	0,55	0,71	143,07
816	-7,42	-8,86	-3,19	1,15	3,61	5,98	156,94	54,21	22,06	52,98	0,16	0,19	1,19	24,03	16,28	-23,34	7,68	NA	0	13,52	101,88	8,72	11,15	3,83	0,59	2,94	4,7	159,73	72,93	31,11	55,75	0,22	0,28	1,28	36,92	21,82	53,72	12,91	27019,25	0	12,38	67,26	-1,45	-1,81	-0,64	1,32	3,01	4,79	160,75
817	-8,25	-8,25	NA	NA	NA	NA	NA	NA	NA	NA	NA	NA	1	-8,25	0	NA	NA	NA	0	NA	NA	-3,01	-3,01	NA	NA	NA	NA	NA	NA	NA	NA	NA	NA	1	-3,01	0	NA	NA	NA	0	NA	NA	11,94	25,42	5,33	1,75	1,89	1,89	162,56
818	-1,58	-246,69	-35,63	0,01	0,06	0,06	8237,11	351,36	8060,67	NA	0,99	155,03	156,25	-1,58	99,36	0,5	0,01	NA	0	0	0	0,69	49,91	7,1	0,04	0,04	0,04	3760,17	24,05	3656,73	NA	0,98	71,39	72,6	0,69	98,62	3,87	0,01	NA	0	0	0	1,74	1,8	8,35	3,19	3,47	3,54	1743,37
819	1,36	2,91	0,76	0,04	0,42	1,35	204,12	20,34	81,23	87,38	0,53	1,13	2,13	21,72	53,05	9,08	1,43	8016,41	11,86	11,38	89,29	2,57	5,3	1,43	0,1	0,52	1,39	202,54	28,34	86,95	83,35	0,52	1,06	2,06	20,66	51,55	12,34	1,58	7550,83	7,11	10,07	82,5	0,25	0,77	0,2	0,07	0,41	1,08	286,91
820	5,26	80,37	2,01	0,42	0,69	1,06	139,29	31,52	115,79	43,24	0,93	14,27	15,27	37,31	93,45	6,34	1,43	NA	0	12,23	78,22	10,35	53,66	1,47	0,04	0,34	0,84	51,55	12,39	40,43	20,27	0,81	4,18	5,18	63,62	80,71	22,97	0,59	NA	0	5,37	47	19,29	53,33	2,68	0,22	0,32	0,85	50,53
821	-0,31	-0,62	-0,25	0,23	1,46	2,24	293,71	131,67	106,47	83,54	0,5	0,99	1,99	-0,31	49,75	13,32	3,56	NA	0	0	0	-2,86	-5,62	-1,63	0,45	1,92	2,07	207,02	128,18	87,46	13,46	0,49	0,96	1,96	-2,86	49,08	9,3	4,94	NA	0	0	0	8,05	181,79	5,79	0,43	0,91	0,92	262,04
822	0,43	2,81	0,1	0,07	1,09	1,09	81,27	69,13	30,23	0,01	0,84	5,45	6,46	13,5	84,51	3,35	1,93	14134	46,71	2,91	63,57	-1,75	-10,81	-0,36	0,13	1,12	1,12	75,25	61,29	25,55	0,02	0,84	5,19	6,19	14,98	83,85	1,52	2,59	13245,75	49,34	3,46	75,18	-0,82	-7,38	-0,17	0,11	1,07	1,07	75,84
823	14,11	18,48	8,97	0,45	3,62	6,05	232,06	92,76	29,3	72,34	0,24	0,31	1,31	37,55	23,63	86,24	3,95	53690	0	14,9	48,96	15,66	19,71	7,86	6,66	9,26	11,73	182,65	27,48	10,6	26,59	0,21	0,26	1,26	36,73	20,56	103,66	3,04	59512,5	0	10,57	47,54	14,82	19,32	11,37	0,54	2,35	3,37	279,32
824	20,59	21,7	44,51	1,88	20,02	20,02	788,79	704,82	38,84	NA	0,05	0,05	1,05	20,59	5,08	405,35	NA	NA	0	0	0	4,54	4,62	24,93	28,04	63,21	63,21	1997,13	1093,63	31,1	NA	0,02	0,02	1,02	4,86	1,73	263,37	NA	5360	0	1,72	4,72	-8,26	-8,45	-372,16	21	47,6	47,6	16399,04
825	-15,2	-21,8	-61,18	2,34	2,39	3,3	1372,86	19,93	439,23	406,91	0,3	0,43	1,43	-15,2	30,31	-50,14	NA	NA	0	0	0	-13,59	-86,08	-32,47	0,31	0,31	0,65	869,83	2,71	724,49	241,58	84,22	533,59	6,34	-13,59	84,22	-0,07	0,35	NA	0	0	0	3,34	16,53	5,53	0,43	0,48	0,84	603,64
826	3,97	-94,5	1,05	0,15	0,63	0,96	96,77	45,4	94,3	31,92	0,99	-23,61	-23,82	30,6	104,2	4	NA	5731	0	7,06	127,42	26,84	130,25	4,59	0,1	0,46	1,28	62,3	17,25	48,08	40,02	0,79	3,85	4,85	97,7	79,39	33,86	NA	10923	0	12,13	119,79	20,42	63,37	4,31	0,1	0,93	1,48	76,84
827	-36,12	-181,91	-9,73	0,4	1,15	1,25	98,33	58,15	77,72	7,63	0,8	4,04	5,04	-36,12	80,14	-45,07	NA	NA	0	0	0	41,1	91,61	16,37	1,06	1,41	1,48	144,95	26,97	78,58	5,74	0,55	1,23	2,23	46,72	55,14	79,4	2,39	NA	0	2,24	9,45	34,61	52,42	15,62	1,3	2,03	2,05	164,28
828	12,74	17,42	10,5	3,13	3,83	4,13	300,88	42,89	49,97	17,92	0,27	0,37	1,37	28,97	26,89	75,01	5,06	NA	3,59	13,38	36,77	10,25	13,09	9,87	3,6	4,23	4,52	350,3	44,36	70,41	21,13	0,22	0,28	1,28	26,8	21,69	80,61	9,88	9587,67	0	15,92	41,09	12,72	15,94	12,41	3,63	3,99	4,26	355,13
829	-18,73	188,28	-5,59	0,03	0,34	0,59	108,99	34,95	114,9	30,08	1,1	-11,05	-10,05	28,35	109,95	-14,19	-0,28	13595,67	0	14,06	149,26	-22,52	69,18	-8,16	0,01	0,3	0,49	131,9	47,39	168,48	32,75	1,33	-4,07	-3,07	20,41	132,56	-14,22	-0,92	7396	0	15,56	186,03	9,36	-50,62	3,71	0	0,44	0,62	144,49
830	11,01	47,85	3,74	0,03	0,44	0,64	124,08	32,37	78,66	16,07	0,77	3,35	4,35	26,46	76,99	20,89	0,61	19536,13	3,54	5,25	44,63	13,11	36,32	4,66	0,24	0,59	0,75	129,24	27,91	78,4	12,84	0,64	1,77	2,77	28,93	63,89	28,39	0,72	22473,88	1,7	5,62	39,49	4,87	13,75	2,26	0,32	0,62	0,78	168,95
831	0,32	0,52	0,61	0,16	0,31	1,14	687,89	36,03	252,78	215,12	0,38	0,6	1,6	8,29	37,65	13,43	1,11	20304,33	0	15,02	56,21	0,16	0,35	0,38	0,05	0,17	0,67	838,03	51,84	423,81	215,37	0,54	1,16	2,16	3,98	53,8	10,91	0,74	10800,8	0	8,79	41,15	0,14	0,32	0,23	0,1	0,26	1,19	586,42
832	32,03	35,49	13,77	5	7,86	7,86	156,91	42,95	15,01	NA	0,1	0,11	1,11	40,12	9,75	403,8	3,82	NA	0	3,48	16,94	19,64	24,44	14,72	2,85	3,87	3,87	272,87	54,17	52,86	NA	0,2	0,24	1,24	26,3	19,65	137,59	3,34	20514,17	0	5	24,02	13,19	17,52	NA	0,43	2,8	2,8	277,38
833	4,23	24,74	1,43	0,07	0,89	1,12	123,47	81,22	99,7	23,05	0,83	4,84	5,84	20,1	82,89	6,85	2,12	24147,25	0	5,37	71,18	1,84	65,71	0,62	0,01	0,78	0,96	123,09	90,26	117,08	21,83	0,97	34,75	35,75	18,87	97,2	3,25	0,44	22640,13	0	5,76	82,17	4,56	79,83	1,29	0	0,74	1	102,79
834	9,6	40,18	7,32	1,45	2,2	2,2	278,11	93,37	124,84	0	0,76	3,18	4,18	16,53	76,1	12,62	NA	NA	0	5,28	35,89	35,94	75,15	12,9	0,97	2,33	2,33	130,68	64,96	47,74	NA	0,52	1,09	2,09	43,81	52,18	70,03	3,44	NA	0	2,08	10,45	30,19	44,75	11,38	1,22	4,25	4,25	137,17
835	11,58	18,77	11,41	3,42	4,18	4,18	359,77	61,73	51,72	NA	0,38	0,62	1,62	33,85	38,32	68,84	25,63	16464	8,32	21,95	37,46	15,85	42,15	15,92	1,4	1,66	1,66	365,61	50,83	151,78	NA	0,62	1,66	2,66	56,32	62,39	31,28	4,43	18827,75	12,11	40,65	59,3	15,08	33,77	17,51	1,41	1,68	1,68	422,75
836	6,22	20,61	2,02	0,73	1,12	1,45	118,87	30,99	79,72	27,29	0,7	2,32	3,32	32,06	69,84	9,88	29,94	32866,4	0	8,42	74,09	6,28	23,82	2,05	0,56	1	1,39	119,02	36,9	84,29	33,55	0,74	2,79	3,79	34,99	73,63	9,27	53,98	31981,82	0	9,39	74,83	8	28,61	2,69	0,33	1,05	1,42	122,28
837	1,03	3,42	0,64	0,39	0,43	1,16	228,04	6,41	149,62	110,66	0,7	2,34	3,34	31,4	70,02	7,01	1,45	17431,89	0	18,98	80,61	1,98	26,84	1,14	0,21	0,27	0,87	210,49	10,51	189,41	115,54	0,93	12,57	13,59	34,86	92,64	6,13	0,38	19980,5	0	19,02	81,16	19,22	74,57	10,6	0,4	0,44	1,13	200,65
838	1,23	3,13	0,84	1,59	1,65	1,65	247,08	8,86	55,36	NA	0,61	1,53	2,53	14,37	60,55	2,04	NA	5724	37,78	8,89	63,77	1,35	3,2	0,97	1,63	1,74	1,74	260,07	16,51	56,2	NA	0,58	1,36	2,36	7,47	57,64	2,35	NA	4059	35,72	4,37	40,28	4,29	11,26	3,38	2,83	3,41	3,41	286,59
839	6,79	6,97	2,84	39,19	38,58	38,58	152,62	-2,39	3,9	NA	0,03	0,03	1,03	18,56	2,59	262,03	NA	NA	0	4,92	58,37	5,42	5,94	0,69	11,7	11,54	11,54	46,18	-0,64	3,96	NA	0,09	0,1	1,1	48,72	8,81	61,5	NA	NA	0	5,49	86,02	-8,81	-9,7	-9,65	10,88	10,88	10,88	398,52
840	5,66	15,47	4,52	0,03	0,38	0,72	291,37	63,75	91,97	61,06	0,63	1,73	2,73	11,19	63,4	9,5	0,67	12248,4	31,23	4,42	39,8	2,42	6,7	1,83	0,04	0,33	0,7	275,4	49,5	87,46	63,2	0,64	1,77	2,77	8,87	63,84	7,45	0,66	13508,2	30,42	4,88	45,59	3,65	10,03	2,33	0,02	0,25	0,62	232,41
841	2,71	3,44	2,25	4,75	4,75	4,75	164,42	NA	62,98	NA	0,21	0,27	1,27	2,71	21,07	12,88	NA	NA	0	0	0	3,06	3,58	2,64	8,12	8,51	8,51	313,21	14,24	36,39	NA	0,14	0,17	1,17	3,06	14,3	21,43	NA	NA	0	0	0	20,77	26,92	32,8	4,2	4,68	4,68	574,79
842	3,85	24,98	1,7	0,09	0,53	1,09	160,78	55,71	119,15	73,28	0,85	5,49	6,49	39,89	84,59	8,55	1,56	27661,75	5,89	15,87	76,55	6,81	30,25	2,64	0,1	0,6	1,23	141,11	51,19	83,65	66,53	0,78	3,44	4,44	45,6	77,5	12,83	2,73	31127,25	13,95	15,04	71,9	3,56	25,22	2,59	0,03	0,49	0,98	265,02
843	2,32	2,72	12,37	6,58	6,82	6,82	1096,06	67,1	280,81	0	0,15	0,17	1,17	2,32	14,66	15,86	NA	NA	0	0	0	17,38	19,1	19,4	11,13	11,13	11,13	406,2	NA	36,1	NA	0,09	0,1	1,1	17,38	8,99	193,46	NA	NA	0	0	0	5,82	16,72	3,68	0,41	1,53	1,53	230,15
844	-12	-14,12	-26,14	1,94	5,85	6,18	794,89	133,45	34,12	11,42	0,15	0,18	1,18	0,45	14,98	75,68	1,32	NA	6,98	27,13	50,13	6,2	6,74	7,03	2,7	4,52	5,12	413,08	56,89	23,11	19,89	0,08	0,09	1,09	21,57	8,09	236,56	1,58	NA	2,26	17,45	38,29	-5,19	-10,3	-4,14	1,1	1,69	1,82	290,54
845	38,74	59,82	13,37	4,7	4,84	7,01	126,01	2,38	17,64	38,8	0,34	0,53	1,54	71,95	35,23	113,89	NA	7011,5	0	11,46	39,63	31,99	46,74	11,57	4,91	6,41	9,89	131,62	13,09	8,7	30,62	0,31	0,45	1,46	53,25	31,56	104,71	2,04	19830	0	7,69	31,9	16,73	29,96	11,01	1,21	1,36	1,8	239,59
846	10,71	11,18	5,93	11,18	11,18	23,73	202,19	NA	8,26	106,89	0,04	0,04	1,04	12,01	4,21	254,08	NA	NA	0,07	0,72	8,53	-128,65	-138,99	-26,86	7,88	7,88	13,45	75,99	NA	5,59	31,58	0,07	0,08	1,08	-127,57	7,44	-1730,34	NA	NA	0	0,23	-0,94	-2,58	-63,3	-2,76	0,36	1,04	1,04	388,31
847	-8,43	-34,18	-11,86	0,79	0,83	1,31	513,27	16,67	381,36	185,67	0,75	3,05	4,05	-8,43	75,33	-11,19	NA	NA	0	0	0	19,05	62,35	32,4	0,63	0,66	1,43	619,1	12,71	425,22	332,37	0,69	2,27	3,27	20,85	69,45	27,43	NA	NA	0	3,07	6,71	23,37	53,11	34,97	0,45	0,58	1,79	544,74
848	41,28	285,09	37,14	0,4	0,82	1,18	328,34	114,58	273,52	101,62	0,86	5,91	6,91	41,28	85,52	48,27	NA	NA	0	0	0	1,61	23,55	5,44	0,31	0,51	0,73	1230,76	119,88	609,33	137,83	0,93	13,63	14,63	1,61	93,17	2,2	0,78	NA	42,73	0	0	1,4	9,77	3,92	0,28	0,76	1,02	1018,57
849	-37,97	-39,47	-45,79	1,21	15,86	26,39	440,16	240,99	16,45	175,66	0,04	0,04	1,04	-34,16	3,79	-1001,97	NA	-6473	0	4,6	-13,41	-8,93	-31,27	-6	0,22	1,02	1,76	244,51	110,35	137,74	102,69	0,71	2,5	3,5	-5,9	71,45	-12,49	NA	-3375	0	2,03	-55,67	6,93	133,88	2,31	0,08	0,15	1,36	121,36
850	-0,85	-2,53	-0,3	0,64	1,3	1,33	129,17	55,47	59,92	1,77	0,66	1,97	2,97	16,85	66,36	7,87	2,67	18664	18,46	6,27	68,4	0,81	5,11	0,24	0,43	0,99	1,05	106,95	40,58	55,6	4,81	0,84	5,29	6,29	26,22	84,09	4,39	1,14	23443	16,79	7,47	73,36	14,15	47,19	4,68	0,31	1,24	1,3	120,47
851	-2,09	-4,93	-0,77	0,24	0,45	1,27	134,86	9,87	39,54	38,65	0,57	1,35	2,35	39,19	57,49	5,68	1,15	10262,62	9,04	15,25	86,71	0,08	0,19	0,03	0,16	0,37	1,25	124,58	8,88	33,71	38,44	0,57	1,31	2,32	44,02	56,86	10,5	1,13	11128,06	9,93	15,04	83,18	0,01	0,02	0	0,22	0,39	1,22	135,17
852	1,61	47,89	0,75	0,01	0,4	0,58	170,04	16,56	43,21	8,26	0,26	7,69	29,69	8,03	96,63	22,93	0,04	10114,67	0	2,99	60,22	-6,17	-10,91	-2,67	0	0,22	0,67	157,22	14,27	51,68	31,03	0,43	0,77	1,77	9,23	43,43	-3,82	0,8	8031,63	9,69	6,65	84,38	60,93	94,75	17,29	2,69	2,74	2,77	103,32
853	-1,59	-13,49	-0,68	0,02	0,81	1,17	155,16	98,9	78,86	46,23	0,88	7,46	8,46	17,05	88,18	3,32	4,73	NA	30,54	7,93	70,75	-0,93	-5,81	-0,28	0,01	0,83	1,26	108,97	69,84	60,42	37,3	0,84	5,24	6,24	25,01	83,97	5,33	NA	NA	23,26	7,77	68,5	3,42	36,1	1,09	0,01	0,76	1,11	115,75
854	1,38	25,8	0,66	0,17	0,18	0,73	174,26	2,09	154,08	86,47	0,95	17,74	18,74	26,75	94,66	12,04	0,28	NA	0	12,11	66,2	1,82	23,46	0,85	0,14	0,16	0,78	170,51	2,05	151,3	95,41	0,92	11,87	12,87	26,25	92,23	13,91	0,32	9087,3	0	11,44	62,2	1,6	16,77	0,78	0,26	0,27	0,83	178,29
855	-0,5	-1,22	NA	0,01	0,13	1,58	NA	NA	NA	NA	0,59	1,45	2,45	-0,5	59,26	-0,84	1,22	0	18,87	NA	NA	-1,77	-3,91	-4,43	0,02	0,04	1,64	912,12	3,74	162,3	314,55	0,55	1,21	2,21	6,35	54,84	2,73	1,21	NA	15,81	20,35	81,98	-3,68	-7,36	-9,04	0,03	0,1	3,24	894,62
856	11,23	15,72	8,01	0,43	1,03	2,21	260,15	41,05	72,32	86,26	0,29	0,4	1,4	20,38	28,53	49,49	1,91	31132,04	0	6,52	34,17	12,43	17,23	10,21	0,13	0,59	2,3	298,86	34,02	78,1	136,02	0,28	0,39	1,39	19,71	27,86	53,77	1,89	46095,11	0	5,98	27,77	8,43	11,29	8,09	0,31	1,2	2,75	348,97
857	2,85	56,93	8,51	0,84	1,09	1,57	1089,67	137,12	554,17	272,11	0,95	18,96	19,97	2,85	94,99	7,52	0,83	NA	0	0	0	0,78	16,31	0,21	0,18	1,18	1,23	97,73	77,6	77,48	3,86	0,95	19,85	20,85	0,78	95,2	2,89	4,47	NA	0	0	0	1,42	40,53	0,27	0,09	0,78	1,09	69,87
858	18,87	44,27	25,96	-0,07	2,05	2,1	502,2	391,19	168,57	9,59	0,57	1,34	2,35	33,54	57,38	37,17	3,02	22772,78	21	20,19	36,18	33,36	47,37	34,97	1,19	9,01	9,6	381,59	201,24	21,73	15,38	0,3	0,42	1,42	56,21	29,57	138,56	2,85	18048,17	14,45	23,95	38,26	30,59	37,22	31,49	3,1	10,06	10,68	374,63
859	7,01	19,09	5,17	0,29	0,5	0,75	269,34	36,56	167,98	41,27	0,63	1,72	2,72	12,48	63,28	15,71	0,7	NA	0	4,04	41,26	6	13,78	5,51	0,38	0,61	0,87	334,19	41,98	186,52	48,88	0,56	1,3	2,3	12,3	56,45	15,94	0,86	21053	0	5,78	44,67	5	10,38	4,61	0,49	0,75	1,01	335,48
860	17,46	80,67	24,33	0,85	1,06	1,16	508,65	NA	393,09	38,19	0,78	3,62	4,62	17,46	78,36	26,27	2,31	NA	0	0	0	-0,36	-3,96	-0,79	1,02	1,13	1,17	809	NA	667,56	26,24	0,83	9,3	11,15	-0,36	91,03	1,19	3,33	NA	0	0	0	10,6	53,9	20,2	1,03	1,22	1,22	693,84
861	13,09	47,83	2,1	0,34	1,21	1,42	58,57	35,14	40,32	8,63	0,71	2,6	3,66	66,74	72,64	18,39	NA	NA	0	8,61	76,29	5,76	31,5	1,38	0,07	0,96	1,08	87,43	58,75	65,67	8,13	0,82	4,46	5,46	18,37	81,67	13,52	1,16	NA	0,47	2,54	39,35	6,15	18,86	1,53	0,41	1,18	1,44	90,51
862	-73,56	-385,22	-58,24	0,15	0,47	0,84	219,34	70,63	221,41	84,33	0,81	4,24	5,24	-29,63	80,91	-88,93	0,56	-4879	0	34,79	-160,35	-22,91	-228,56	-9	0,12	0,3	1,06	143,04	22,37	125,99	98,14	0,9	8,97	9,97	-3,24	89,97	-24,28	2,07	-786	0	7,73	-678,8	17,78	68,24	3,4	0,1	0,57	1,36	69,56
863	1,41	2,58	0,84	0,1	0,57	0,9	219,04	37,91	82,85	28,08	0,45	0,83	1,84	20,12	45,51	13,75	0,94	15380,42	0	11,23	70,44	0,28	0,53	0,2	0,25	0,52	0,99	254,19	27,08	98,92	46,69	0,46	0,87	1,87	10,9	46,57	7,76	0,99	11546,79	0	7,41	74,07	2,54	4,61	1,56	0,18	0,44	1,07	223,69
864	-1,94	-17,6	-0,74	0,07	0,19	0,26	139,12	14,78	121,35	8,51	0,89	8,09	9,09	20,2	89	3,41	0,15	NA	0	8,44	41,61	-4,77	-99,2	-3,77	0	0,04	0,21	287,52	9,87	249,44	42,67	0,95	19,8	20,8	18,8	95,19	-5,01	0,06	1852,6	0	18,62	112,95	0,17	0,26	0,34	0,71	0,79	2,03	728,15
865	-2,62	2,25	-0,19	0,17	0,17	0,47	26,3	NA	55,62	16,94	2,16	-1,86	-0,86	183,57	216,05	-1,21	NA	NA	0	13,42	101,27	38,42	160,24	23,68	0,01	1,21	1,32	224,3	202,91	168,03	18,17	0,76	3,17	4,17	62,34	76,02	50,54	NA	NA	0	14,74	38,18	15,73	18,72	3,63	4,75	4,93	6,71	84,08
866	-4,6	19,22	-3,19	0,6	0,77	0,77	253,09	45,48	245,53	0,22	1,24	-5,16	-4,18	42,94	123,92	5,22	-0,24	16324,5	5,97	32,96	80,39	21,9	321,48	20,56	0,89	1,06	1,07	341,61	45,4	265,61	2,99	0,93	13,63	14,68	34,69	93,19	33,31	1,48	34539	4,45	12	25,02	-24,62	157,52	-16,05	0,72	0,85	0,86	237,25
867	3,07	85,85	17,23	1,06	1,19	1,22	2045,89	14,61	1,79	2,5	0,96	26,93	27,93	3,07	96,42	12,39	1,01	NA	76,26	0	0	2,1	35,52	11,66	1,08	1,25	1,27	2024,3	26,86	2,53	2,64	0,94	15,93	16,93	2,1	94,09	12,27	1,02	NA	88,26	0	0	-0,34	-7,47	-1,87	0,61	0,81	0,87	2008,37
868	5,08	20,29	23,31	1,73	12,69	12,96	1265,98	1397,22	127,43	34,29	0,29	1,17	3,99	36,48	74,96	17,42	NA	NA	0	144,02	951,03	2,98	9,38	4,08	0,87	2,31	2,32	497,71	306,11	212,32	0,97	0,68	2,14	3,14	88,25	68,17	4,38	NA	NA	0	116,58	-4292,59	-2,77	-6,26	-2,88	1,66	5,38	5,47	378,4
869	6,75	7,95	1,71	3,16	3,2	11,66	92,68	0,36	7,66	65,7	0,15	0,18	1,18	90,41	15,14	48,98	131,53	NA	0	21,24	83,8	6,29	7,75	1,77	0,46	0,52	5,99	102,37	0,81	13,96	77,41	0,19	0,23	1,23	90,52	18,8	40,34	5,33	NA	0	23,69	85,36	5,66	7,09	1,77	0,41	0,33	5,74	113,97
870	1,91	8,27	0,41	0,36	0,31	1,18	77,47	-2,78	-1,25	49,96	0,77	3,33	4,33	38,3	76,93	24,01	1,94	15575,83	75,37	7,72	61,74	0,59	3,09	0,18	0,05	0,08	1,15	110,28	1,97	2,46	74,77	0,81	4,22	5,22	33,06	80,85	8,37	1,31	15126,17	60,61	9,84	70,54	0,45	2,72	0,19	0,02	0,05	1,09	149,79
871	5,4	9,48	2,41	0,25	1,31	2,22	163,11	72,84	68,16	62,92	0,43	0,75	1,76	28,87	43,04	19,3	11,21	25929,17	0	10,49	67,1	7,64	11,83	4,03	0,73	1,71	2,83	192,16	63,94	64,97	73,51	0,35	0,55	1,55	20,63	35,45	28,76	25,28	20904,67	0	6,86	46,13	4,49	5,84	1,81	0,57	3,07	5,21	146,28
872	0,7	4,05	0,29	0,34	1,1	1,21	152,09	93,34	122,71	12,94	0,83	4,78	5,78	0,7	82,7	0,85	NA	NA	0	0	0	1,04	3,23	0,3	0,17	1,25	1,48	105,2	73,85	68,85	15,94	0,68	2,11	3,11	1,04	67,79	1,54	NA	NA	0	0	0	9,73	33,49	2,99	0,11	0,82	0,95	111,7
873	3,24	91,16	2,17	0,04	1,62	1,82	244,37	168,75	106,6	21,67	0,96	27,1	28,1	21,02	96,44	5,71	0,44	NA	0	11,9	24,24	9,4	62,86	3,93	0,21	0,83	1,04	151,99	64,07	103,57	22,47	0,85	5,69	6,68	43,67	85,04	19,13	0,7	NA	0	14,31	28,15	3,57	57,66	11,94	0,1	1,85	7,91	1218,54
874	NA	NA	NA	NA	NA	NA	NA	NA	NA	NA	NA	NA	NA	NA	NA	NA	NA	NA	NA	NA	NA	NA	NA	NA	NA	NA	NA	NA	NA	NA	NA	NA	NA	NA	NA	NA	NA	NA	NA	NA	NA	NA	23,43	100	NA	0,11	1,31	1,31	89,1
875	11,29	67,72	1,43	0,17	0,89	0,93	46,26	26,8	36,94	1,47	0,83	5	6	35,46	83,33	22,45	0,77	NA	0	3,06	52,69	5,67	37,97	1,26	0,38	0,92	1,05	80,91	36,68	67,78	9,2	0,85	5,69	6,69	20,79	85,06	12,5	1,4	12971,31	0	3,36	51,88	12,59	37,89	2,33	0,05	0,7	0,83	67,43
876	20,34	33,08	24,71	0,41	1,41	2,16	443,53	161,04	161,39	122,22	0,39	0,63	1,63	42,94	38,52	53,92	3,03	1588,13	0	27,47	192,84	17,62	25,23	14,48	0,61	1,74	2,92	299,2	99,51	88,04	104,82	0,3	0,43	1,43	38,51	30,19	72,94	5,44	-1860,29	0	17,17	-204,85	2,39	3	2,18	0,36	2,26	4,47	332,77
877	7,51	14	1,66	1,21	2,16	2,16	55,44	NA	37,03	NA	0,46	0,87	1,87	96,97	46,39	16,18	NA	NA	0	19,84	89,53	0,81	3,65	0,46	1,06	1,29	1,29	204,97	NA	157,54	NA	0,78	3,49	4,49	28	77,71	1,05	NA	NA	0	15,31	81,73	4,22	21,96	5,7	1,01	1,24	1,24	492,32
878	-4,74	-77,82	-2,66	1,08	1,21	2,29	204,93	12,14	87,92	96,36	0,94	15,41	16,41	19,24	93,9	-5,05	NA	NA	49,74	13,47	114,78	4,1	25,42	1,53	1,44	2,02	8,37	136,06	9,29	16,03	103,28	0,84	5,21	6,21	51,19	83,88	4,88	NA	6764	71,96	17,6	79,3	10,56	38,76	3,58	0,37	0,37	3,65	123,32
879	-5,42	-24,09	-3,9	1,39	1,49	1,49	262,62	12,61	116,32	NA	0,78	3,45	4,45	8,27	77,5	13,2	1,77	NA	0	9,85	37,41	0,35	1,88	0,36	1,2	1,23	1,23	376,1	7,98	185,2	NA	0,81	4,36	5,36	11,88	81,35	9,19	1,85	NA	16,48	11,91	40,03	0,49	12,09	0,18	0,25	0,77	0,77	138,2
880	39,92	89,45	13,93	0,99	1	2,59	127,39	0,39	32	51,68	0,55	1,23	2,24	131	55,37	102,07	2,14	NA	0	31,79	58,22	29,89	50,81	11,14	1,47	1,79	2,56	135,69	14,8	46,36	36,16	0,41	0,69	1,7	140,45	41,17	99,16	5,29	14236,67	0	41,21	68,08	7,78	12,06	2,35	1,12	1,9	2,8	110,09
881	9,45	37,31	3,29	0,63	1,16	1,35	126,88	49,77	92,77	17	0,75	2,95	3,95	16,06	74,67	12,98	101,57	43208,67	0	2,3	36,83	4,96	14,35	1,4	0,6	1,3	1,54	102,95	45,86	65,85	16,5	0,65	1,89	2,89	13,41	65,44	7,92	502,68	21633	0	2,39	60,35	10,95	26,91	4,7	0,57	1,08	1,31	156,46
882	-14,22	159,58	-11,56	0	0,14	0,79	296,85	33,16	231,07	167,18	1,09	-12,22	-11,22	-2,43	108,91	-12,4	0,21	288	22,61	9,59	3218,01	-2,96	-18,62	-2,05	0,03	0,24	1,22	252,29	29,86	119,45	137,62	0,84	5,3	6,3	10,99	84,13	-1,35	1,27	13567,67	22,79	9,66	88,23	-0,52	-5,67	-0,33	0,01	0,27	1,04	228,19
883	2,78	10,91	1,75	0,84	1,12	1,29	230,28	48,03	93,16	29,7	0,74	2,92	3,93	11,8	74,55	5,64	6,8	12215,2	33,3	5,69	50,6	1,22	4,36	0,75	1,06	1,24	1,39	223,95	27,73	84,24	24,47	0,72	2,58	3,58	9,35	72,08	3,05	10,28	9678,2	31,66	5	54,83	1,58	5,8	1,14	1	1,29	1,37	262,17
884	54,62	74,08	35,33	1,99	4,95	5,34	236,05	14,79	26,85	10,78	0,19	0,26	1,36	124,18	26,26	342,76	3,02	152624	0	44,98	64,44	-1,84	-2,52	-1,22	1,8	3,75	4,53	241,04	57,88	42,15	33,1	0,21	0,29	1,37	77,15	27,06	24,05	3,93	71400	0	52,31	77,12	3,42	4,93	2,03	1,74	2,87	3,34	216,25
885	-0,09	-0,97	-0,53	0,43	0,47	0,47	2260,26	94,16	2031,22	NA	0,91	10,25	11,25	1,09	91,11	14,35	0,16	15978	0	7,3	8,22	5,73	42,13	27,73	0,41	0,71	0,71	1762,6	425,16	1402,44	NA	0,86	6,36	7,36	5,86	86,41	20,2	0,46	22716	0	0,65	0,74	5,41	19,77	16,22	0,29	0,82	0,82	1092,17
886	2,62	3,49	1,2	0,17	0,89	1,57	167,38	29,41	40,87	28,1	0,25	0,33	1,33	25,62	24,9	10,53	1,24	5193	0	10,55	97,51	-2,82	-7,52	-2,24	0,07	1,22	2,81	289,57	19,43	16,95	27,46	0,63	1,67	2,67	18,6	62,5	11,42	1,16	5875,93	0	17,04	89,58	5,26	11,3	3,65	1,62	4,09	7,14	252,47
887	1,56	5,21	1,58	0,01	0,23	0,33	368,57	55,34	250,83	25,8	0,7	2,33	3,33	7,62	69,98	6,94	0,4	34493,63	0	6,11	49,34	3,84	12,34	3,12	0,01	0,27	0,39	295,21	51,59	198,03	23,72	0,69	2,21	3,21	10,5	68,86	10,44	0,44	54431	0	5,4	43,18	3,54	10,77	2,72	0,02	0,3	0,45	278,97
888	19,08	27,24	5,86	1,33	1,94	2,98	112,16	16,49	27,28	28,85	0,28	0,4	1,43	47,39	29,96	102,2	2,91	NA	1,14	8,7	44,21	9,64	15,31	4,07	0,98	1,85	2,14	153,67	47,28	54,21	16,03	0,37	0,58	1,59	33,13	37,03	36	2,93	NA	0,27	9,91	55,47	6,29	8,8	3,73	1,25	2,05	2,39	215,71
889	5,95	18,68	1,53	0,25	1,07	1,45	93,66	51,04	62,61	23,95	0,68	2,14	3,14	36,96	68,17	9,41	23,12	6047	0	7,96	78,36	1,02	6,66	0,6	0,29	0,67	0,85	212,53	66,14	111,7	32,06	0,85	5,5	6,5	9,91	84,61	1,46	0,54	4995,75	30,45	5,19	75,3	-0,57	-3,75	-0,31	0,18	0,61	0,81	200,59
890	49,46	62,2	9,6	1,1	2,19	4,89	54,18	15,54	14,29	39,13	0,2	0,26	1,26	65,3	20,49	241,39	NA	13308	0	3,08	19,81	4,22	17,19	1,29	0,74	1,28	3,09	111,21	16,84	31,25	57,41	0,75	3,07	4,07	12,23	75,45	7,9	6,04	9276	37,14	2,45	56,16	1,99	9,01	0,65	0,36	0,57	2,78	119,19
891	8,82	11,52	4,33	2,97	4,73	4,73	179,19	60,81	35,57	NA	0,23	0,31	1,31	35,09	23,46	44,23	18,85	40032,44	0	12,9	76,88	-11,86	-16,09	-6,36	1,49	5,49	5,49	195,3	115,82	29,62	NA	0,26	0,36	1,36	27,26	26,32	-27,95	5,21	18163,5	0	20,99	203,16	1,9	2,58	0,92	2,42	4,66	4,66	176,53
892	3,72	14,99	1,53	0	0,74	1,34	150,03	79,99	92,11	65,35	0,75	3,03	4,03	25,11	75,16	6,19	12,48	23930	10,77	8,79	73,23	1,49	7,75	0,87	0	0,6	1,24	212,55	99,99	117,86	109,51	0,81	4,19	5,19	15,67	80,74	2,67	23,22	23681,33	23,54	8,28	79,97	0,65	4,17	0,42	0	0,51	1,16	232,67
893	6,09	8,2	1,21	1,53	1,53	3,94	72,75	NA	18,2	44,5	25,72	34,62	1,35	100,06	25,72	23,69	NA	5860	0	18,73	92,22	4,05	4,86	1,99	2,87	2,87	6,12	178,73	NA	28,88	95,17	16,63	19,95	1,2	50,37	16,63	24,35	NA	7024,67	0	22,75	87,9	4,64	20,46	2,73	0,15	0,15	1,3	214,29
894	2,64	29,42	2,28	0,03	0,04	1,08	314,55	1,18	222,31	234,34	0,91	10,11	11,14	13,15	91,03	6,33	1,25	9878,67	18,91	9,06	59,09	1,75	16,37	1,49	0,4	0,42	1,59	309,74	3,24	158,61	187,9	0,89	8,36	9,36	14,17	89,32	8,53	2,74	9658,33	37,39	10,57	71,73	2,5	18,08	1,94	0,52	0,53	1,52	282,75
895	-21,45	-187,74	-9,82	1,11	1,12	1,12	55,86	1,21	145,14	NA	0,89	7,75	8,75	1,43	88,57	-24,22	NA	NA	0	10,48	857,39	0,69	1,59	0,57	1,78	1,78	1,78	302,63	NA	168,1	NA	0,57	1,3	2,3	16,15	56,53	1,22	NA	157,8	0	12,85	79,59	-5,76	-65,26	-2,31	0,94	1,02	1,1	145,88
896	-7,35	-18,28	-1,33	0,34	0,34	1,67	66,21	NA	39,05	52,62	0,6	1,49	2,49	26,61	59,8	-12,29	NA	NA	0	6,16	127,62	-66,7	2038,89	-7,83	0,39	0,39	0,97	42,71	NA	43,62	25,68	1,03	-31,57	-30,57	112,07	103,27	-64,59	NA	843,2	0	20,98	233,3	-8,35	78,42	-1,39	0,21	0,21	0,9	60,64
897	15,31	75,87	1,54	0	0,66	0,96	36,8	19,12	28,97	8,85	0,8	3,95	4,95	15,31	79,82	22,76	0,88	NA	0	0	0	2,56	21,63	0,99	0,01	0,52	0,98	141,3	62,53	123,16	57,12	0,88	7,44	8,44	4,68	88,16	4,83	0,87	47461	0	0,82	27,97	3,8	11,43	1,19	0,26	0,72	1,07	113,54
898	24,97	47,08	9,57	0,96	1,48	2,11	139,81	33,55	64,34	40,88	0,47	0,88	1,89	34,5	46,96	54,34	58,57	NA	0	3,65	22,8	22,52	32,33	7,27	1,08	2,03	3,12	117,58	33,25	34,76	37,73	0,3	0,43	1,44	31,15	30,11	79,33	11,65	NA	0	2,04	15,46	18,95	20,24	5,62	6,99	13,71	19,46	107,88
899	4,11	31,52	7,92	0,11	0,23	0,85	703,22	73,55	599,45	372,57	0,87	6,67	7,67	12,7	86,96	7,17	0,49	35100,33	0,01	16,55	50,67	-2,14	139,57	-5,72	0,07	0,19	0,74	973,27	113,49	972,53	544,81	1,02	-66,26	-65,26	7,56	101,53	0,53	-0,06	20329	0	25,94	82,11	-2,55	133,54	-6,83	0,12	0,19	0,75	975,25
900	2,66	3,82	1,02	0,88	1,21	1,8	139,6	10,38	31,81	19,05	0,3	0,44	1,44	37,25	30,42	21,79	1,25	13205,99	0	13,23	83,85	2,55	3,59	0,97	0,88	1,19	1,82	138	9,46	30,43	19,26	0,29	0,41	1,41	38,42	28,9	22,17	1,25	14010,84	0	13,6	83,35	2,37	3,4	0,97	0,78	1,02	1,58	149,91
901	8,71	60,36	2,23	0,38	0,41	1,12	93,43	2,39	78,23	56,46	0,86	5,93	6,93	21,8	85,57	12,05	3,52	15349	0	3,35	58,29	-16,58	2317,69	-2,96	0,11	0,21	0,96	64,88	6,5	64,34	48,77	1,01	-140,8	-139,8	18,6	100,72	-14,7	-0,26	15563	0	6,27	139,38	6,79	106,31	1,53	0,03	0,15	0,87	81,76
902	19,68	22,23	65,61	6,81	9,06	9,06	336,7	297,6	132,43	NA	0,11	0,13	1,13	23,48	11,45	171,91	NA	3490	0	12,68	13,18	33,15	35,93	65,73	4,41	13,07	13,07	721,72	472,68	54,63	NA	0,08	0,08	1,08	37,08	7,75	427,8	NA	24841	0	7,8	8,33	25,45	25,66	NA	137,51	138,01	138,01	947,78
903	-34,89	56,24	-18,58	0,13	0,13	0,64	194,39	0,67	286,72	146,82	1,62	-2,61	-1,61	89,49	162,04	-21,53	NA	4202	0	66,24	127,01	48,11	296,17	28,28	1	1	1,31	213,98	0,38	161,52	50,03	0,84	5,16	6,16	114,17	83,76	57,44	NA	10050	0	38,84	54,92	59,32	81,37	31,98	4,75	4,95	4,95	196,28
904	0,83	6,34	0,31	0,18	0,51	0,51	137,24	33,62	102,1	NA	0,87	6,62	7,62	10,14	86,88	19,87	0,4	16128	11,45	3,5	32,69	5,16	46,8	2,87	0,04	0,92	0,92	202,47	156,61	177,42	NA	0,89	8,07	9,07	14,93	88,98	23,52	0,63	40035	0	5,44	29,2	44,32	84,21	27,25	1,25	2,27	2,46	223,81
905	-0,31	-3,14	-0,12	0,36	0,76	1,13	148,22	52,02	124,55	48,24	0,9	9,21	10,21	28,35	90,2	-0,34	NA	13806,33	3,38	11,64	97,23	0,94	9,87	0,38	0,36	0,84	1,14	146,59	62,15	123,16	37,71	0,91	9,54	10,54	27,39	90,51	1,03	NA	13220,33	2,95	10,65	107,36	1,74	14,86	0,67	0,41	0,84	1,15	140,55
906	-87,16	-173,34	NA	2,14	2,15	2,15	NA	NA	NA	NA	0,48	0,95	1,99	18,6	49,72	-182,99	NA	NA	0	NA	-794,45	75,53	90,2	81,37	6,24	6,24	6,24	392,15	0,26	62,15	NA	0,16	0,19	1,19	75,93	16,26	464,58	NA	NA	0	0,42	0,43	-1,96	-4,25	NA	1,53	1,86	1,86	NA
907	61,07	88,78	36,87	0,01	2,29	2,37	220,37	147,41	64,75	5,04	0,31	0,45	1,45	63,3	31,21	277,37	2,45	248234	0	1,34	3,55	20,57	65,19	10,13	0,15	1	1,05	179,36	101,68	119	5,94	0,68	2,17	3,17	23,56	68,45	66,89	1,14	173959	0	1,48	4,8	22,66	51,85	11,2	0,36	1,28	1,34	179,94
908	-5,66	-5,66	NA	NA	NA	NA	NA	NA	NA	NA	NA	NA	1	-5,66	0	NA	NA	NA	0	NA	0	-11,82	-11,93	NA	113,48	113,48	113,48	NA	NA	NA	NA	0,01	0,01	1,01	-11,82	0,88	-1341,38	NA	NA	0,3	NA	0	25,37	60,88	NA	0,26	1,73	1,73	513,73
909	30,13	45,03	14,01	0,76	1,41	3,02	169,7	35,93	55,39	90,25	0,33	0,49	1,49	30,13	33,09	91,05	NA	NA	0	0	0	12,9	19,22	7,78	1,2	1,78	3,03	219,48	41,8	71,41	90,43	0,33	0,49	1,49	13,45	32,9	39,21	NA	NA	0	0,33	3,96	4,5	6,66	3,72	1,02	1,81	3,09	301,03
910	0	0	NA	NA	NA	NA	NA	NA	NA	NA	NA	NA	1	0	0	NA	NA	NA	0	NA	NA	2,5	45,72	1,21	1,05	1,06	1,06	176,8	1,93	165,29	NA	0,95	17,29	18,29	2,5	94,53	2,65	NA	NA	0	0	0	6	55,56	0,73	0,89	1,12	1,12	44,32
911	12,56	39,5	7,02	0,51	0,67	1,47	203,98	22,19	136,67	110,83	0,68	2,14	3,14	27,27	68,2	20,63	NA	18350	0	8,22	45,22	14,24	33,41	8,51	0,21	0,39	1,27	217,5	22,03	122,79	109,6	0,57	1,35	2,35	27,01	57,38	24,82	1,55	19989	0	7,63	40,38	15,13	30,08	11,16	0,3	0,42	1,22	268,46
912	4,65	9,63	2,58	0,4	2,24	2,44	202,32	136,01	76,89	15,16	0,52	1,07	2,07	37,81	51,7	13,75	8,33	48989,6	0	18,38	73,76	4,52	10,68	2,99	0,67	1,93	2,05	240,98	133,77	112,45	13,56	0,58	1,36	2,36	31,68	57,64	11,16	13,03	44136,23	0	17,98	84,06	2,8	6,53	1,76	1,02	2,08	2,2	228,03
913	5,16	9,63	1,01	0,82	1,34	1,65	71,14	14,23	27,53	8,56	0,46	0,86	1,86	75,84	46,37	39,93	1,69	21162,5	0	13,77	74,07	-40,77	-69,79	-5,66	0,8	1,08	1,33	50,52	4,75	17,02	4,22	0,41	0,71	1,71	84,23	41,58	-35,18	1,16	12680	0	17,35	118,21	-21,92	-129,05	-7,64	0,18	0,36	0,59	126,82
914	20,7	67,1	11,29	0,6	0,87	1,2	199,12	35,94	135,22	44,99	0,69	2,24	3,24	24,09	69,16	32,46	1,83	22092	0	1,85	10,75	0,32	1,44	0,09	0,11	0,83	1,15	100,99	47	65,13	21,58	0,78	3,55	4,55	18,77	78,01	4,12	1,43	24745	0	5,12	74,16	1,54	6,41	0,68	0,16	1	1,23	161,18
915	0,74	9,32	0,7	1,01	1,09	1,09	347,42	24,95	315,31	NA	0,92	11,65	12,65	25,61	92,1	0,8	NA	2708	0	23,68	91,72	3,65	40,47	1,63	0,11	1,08	1,08	162,07	140,98	145,55	NA	0,91	10,08	11,08	22,72	90,98	4,09	6,09	6265,4	0	8,49	80,51	34,15	88,93	14,34	0,7	1,54	1,57	152,87
916	38,25	70,43	8,5	0,98	1,91	4,46	81,07	8,92	9,65	24,95	0,46	0,84	1,84	108,49	45,69	117,79	1,91	31060	32,42	15,6	49,92	9,48	15,01	2,77	0,87	1,19	1,91	106,51	12,21	13,04	27,6	0,37	0,58	1,58	70,45	36,87	67,43	2,14	21560,5	23,53	17,84	63,19	-7,62	-13,46	-2,56	0,02	0,28	1,53	122,45
917	11,66	29,37	2,37	0,26	1,08	1,63	74,06	34,13	42,05	23,7	0,6	1,52	2,52	64,23	60,3	20,45	7,45	12866,22	0	10,67	75,71	0,39	0,98	0,09	0,48	2,26	3,7	83,66	37,58	21,14	30,89	0,6	1,49	2,49	53,36	59,89	1,72	15,51	10424,22	0	12,17	94,08	-9,39	-31,83	-2,28	0,24	1,6	2,64	88,26
918	-2,05	-17,16	-1,85	0,61	0,62	1	329,74	0,21	236,9	91,29	0,88	7,36	8,36	8,16	88,04	3,89	0,98	2093,33	0	9,23	61,67	-8,89	-21	-1,58	0,04	0,04	0,37	64,9	0,17	27,87	9,19	0,58	1,36	2,36	113,21	57,67	45,55	0,67	14229	0	21,77	75,98	-7,07	-18,54	-1,69	0,78	0,78	0,83	87,01
919	0,41	1,69	3,6	0,29	1,32	1,32	3198,24	2465,53	2389,66	NA	0,76	3,12	4,12	0,41	75,76	0,54	NA	NA	0	0	0	0,09	0,33	28,47	0,14	1,39	1,39	110762,28	98540,15	78875,47	NA	0,72	2,57	3,57	0,09	72	0,13	NA	NA	0	0	0	2,69	14,35	1,07	0,06	1,15	1,15	145,06
920	-8,57	-15,9	-11,76	1,78	1,84	7,62	500,87	1,11	18,72	109,71	0,46	0,85	1,86	6,7	46,1	2,44	1,35	7829,5	0	20,95	83,17	4,29	7,25	5,54	3,09	3,11	6,77	470,31	0,45	17,29	64,05	0,4	0,68	1,69	16,84	40,8	33,45	1,28	10834,4	0	16,22	58,32	0,65	1,11	0,85	3,8	4,42	8,12	474,62
921	44,81	55,55	79,28	5,17	5,17	5,17	645,73	0	123,12	0	0,19	0,24	1,24	44,81	19,33	231,8	NA	NA	0	0	0	10,62	16,19	5,17	2,86	2,91	2,91	177,17	2,77	60,23	0	0,34	0,52	1,52	10,62	34,37	30,91	NA	NA	0	0	0	19,84	28,13	7,07	3,27	3,27	3,39	129,76
922	41,77	65,57	19,8	2,08	3,88	3,88	173,03	62,29	34,69	NA	0,36	0,57	1,57	97,6	36,3	168,21	4,05	16057	0	26,47	42,19	59,78	67,13	25,11	7,48	10,83	10,83	152,88	45,1	13,47	NA	0,11	0,12	1,12	135,1	10,95	781,41	NA	16744,67	0	31,63	40,89	26,14	63,36	21,01	1,71	2,59	2,59	292,53
923	45,62	51,58	21,97	4,39	9,35	9,35	166,61	91,88	18,55	NA	0,11	0,12	1,13	45,62	11,55	426,42	NA	NA	0	0	0	25,68	28,74	23,49	3,34	9,96	9,96	332,98	218,84	33,08	NA	0,1	0,11	1,12	25,68	10,66	255,68	NA	NA	0	0	0	8,75	9,16	NA	6,72	25,32	25,32	2134,44
924	12,29	351,42	4,41	0,19	0,8	1,03	131,08	76,42	124,52	28,86	0,97	27,59	28,59	19,63	96,5	13,15	4,18	48322	0	2,63	34,96	2,99	97,33	0,46	0,47	0,94	1,03	56,16	25,41	53,69	5,01	0,97	31,56	32,56	26,89	96,93	3,35	8,81	89002	0	3,69	84,93	2,79	47,42	0,51	0,27	0,92	1,07	66,68
925	9,16	47,25	3,33	0,21	0,96	1,1	132,74	79,89	67,03	14,76	0,81	4,16	5,16	9,16	80,62	16,19	1,93	NA	29,42	0	0	-10,26	2747,12	-2,16	0,22	0,61	0,89	76,49	21,16	35,43	15,47	1	-268,81	-267,81	6,58	100,37	-2,11	0,77	NA	25,86	3,54	57,97	7,11	55,56	1,76	0,59	1,07	1,17	89,92
926	-37,04	566,9	-10,78	0,29	0,32	1,13	106,26	1,31	47,14	39,01	1,07	-16,3	-15,3	-37,04	106,53	-1,37	1,16	669,5	0	0	0	-0,3	252,63	-0,18	0,08	0,27	0,62	213,85	31,36	158,83	55,12	1	-836,21	-835,21	-0,3	100,12	22,19	0,49	2697	0	0	0	26,25	97,62	9,94	0,42	0,46	0,81	137,77
927	-0,76	-0,85	-0,47	1,65	11,77	11,77	227,94	192,66	19,03	0	0,11	0,12	1,12	42,55	10,52	-7,2	NA	NA	0	27,05	95,25	-38,91	-46,39	-117,52	0,68	19,38	19,61	1099,31	1036,91	55,31	12,48	0,16	0,19	1,19	15,01	16,12	-241,38	NA	NA	0,01	162,85	279,75	-23,63	-33,42	-26,19	0,17	5,43	5,47	403,41
928	2,52	6,77	0,41	0,19	1,45	1,45	58,75	42,72	33,92	NA	0,63	1,69	2,69	114,11	62,84	4,21	2,52	7936,33	0	17,96	95,89	6,64	81,43	13,85	0,02	0,08	0,08	758,85	12,12	201,79	NA	0,92	11,26	12,26	14,39	91,84	10,06	0,74	34015,33	64,62	16,14	38,08	0,05	0,61	NA	0,01	0,05	0,05	588,38
929	34,59	56,68	10,93	1,13	2,01	2,56	115,36	38,95	44,34	24,9	0,39	0,64	1,64	34,59	38,97	88,78	NA	NA	0	0	0	37,08	49,04	9,37	3,18	3,49	4,09	91,99	6,87	22,18	13,36	0,24	0,32	1,32	37,08	24,38	152,1	NA	NA	0	0	0	25,2	28,06	10,01	7,85	8,14	9,34	144,54
930	1,27	13,15	0,95	0,67	0,88	0,89	271,53	50,01	240,82	1,97	0,9	9,32	10,32	71,32	90,31	10,07	0,64	13371,75	0	52,11	83,75	2,69	19,9	1,57	0,79	1,02	1,03	212,48	41,84	179,49	1,31	0,86	6,39	7,39	86,95	86,46	13,23	1,67	16809,25	0	49,18	71,63	3,34	15,73	1,68	1,09	1,28	1,29	183,13
931	-0,09	-0,13	-0,03	1,39	2,33	3,46	107,64	27,93	29,74	34,24	0,28	0,39	1,41	-0,09	28,87	-0,32	NA	NA	0	0	0	1,47	1,77	0,28	2,37	2,37	6,14	69,43	NA	11,08	42,32	0,16	0,19	1,21	1,47	17,12	9,1	NA	NA	0	0	0	-27,03	-35,08	-7,78	2,3	2,48	4,36	104,75
932	-103,97	-105,23	-325,26	69,09	100,63	100,63	1141,9	321,41	10,19	NA	0,01	0,01	1,01	-103,97	1,2	-7073,79	NA	NA	0	0	0	5,59	5,64	NA	NA	NA	NA	1628,41	NA	NA	NA	0,01	0,01	1,01	5,59	0,69	812,85	1,65	NA	0	0	0	11,55	11,65	NA	45,91	46,12	46,12	1294,95
933	46,36	52,84	41,16	7,22	8,15	8,15	324,07	36,66	39,2	NA	0,12	0,14	1,14	46,36	12,26	377,99	NA	NA	0	0	0	4,45	4,68	26,06	17,62	19,99	19,99	2131,69	249,54	105,47	NA	0,05	0,05	1,05	4,45	5	88,96	NA	NA	0	0	0	14,99	15,9	18,46	17,38	17,38	17,38	448,39
934	10,14	72,79	4,2	0,01	0,98	1,03	151,06	125,04	128,23	6,68	0,86	6,18	7,18	12,91	86,07	18,43	2,44	38691	0	1,15	13,79	-1,35	-8,93	-0,55	0,15	0,94	1,18	146,98	97,89	123,36	29,68	0,85	5,61	6,61	2,61	84,86	6,39	NA	17747	0	1,6	36,37	3,88	19,72	1,41	0,36	1,07	1,07	131,75
935	-15,27	130,07	-18,77	0,35	0,39	1,14	272,88	8,14	225,12	171,87	1,12	-9,52	-8,52	0,64	111,74	-10,3	-0,28	NA	0	19,55	311,4	25,54	148,29	12,22	1,13	1,17	1,94	174,22	2,57	64,74	51	0,83	4,81	5,81	60,87	82,78	34,07	0,65	NA	0	16,91	50,17	23,56	68,24	12,09	0,25	0,67	1,44	186,76
936	2,45	10,39	1,5	0,18	0,2	1,05	204,19	4,3	168,77	144,33	0,76	3,25	4,25	8,31	76,46	7,29	1,29	2718	0	3,6	51,14	1,88	20,09	1,63	0,14	0,32	0,81	314,91	36,31	200,48	99,18	0,91	9,66	10,66	12,16	90,62	9,43	0,75	7524	0	8,89	50,82	6,88	39,72	3,92	0,2	0,4	1,06	207,28
937	NA	NA	NA	NA	NA	NA	NA	NA	NA	NA	NA	NA	NA	NA	NA	NA	NA	NA	NA	NA	NA	-41,7	135,32	-170,04	0,15	0,4	0,52	1484,29	467,68	1886,57	242,98	1,29	-4,17	-3,25	-41,7	130,82	-16,27	-0,95	NA	0	0	0	NA	NA	NA	NA	NA	NA	NA
938	0	0	NA	NA	NA	NA	NA	NA	NA	NA	NA	NA	1	0	0	NA	NA	NA	0	NA	NA	0	0	NA	NA	NA	NA	NA	NA	NA	NA	NA	NA	1	0	0	NA	NA	NA	0	NA	NA	5,59	28,2	NA	0,18	1,25	1,25	424,36
939	0,95	-1,39	0,21	0,03	0,3	0,54	80,81	35,44	131,92	32,83	1,68	-2,46	-1,46	45,26	168,38	2,37	-6,81	26297,6	0	9,81	91,62	6,31	29,42	1,38	0,02	0,7	1,22	79,73	40,59	34,79	31,15	0,79	3,67	4,67	46,56	78,57	9,5	2,86	26159	31,68	8,82	79,9	7,11	26,4	1,66	0,07	0,83	1,37	85,12
940	-10,66	-13,79	-120,94	3,26	4,41	4,41	4140,39	1064,75	925,41	NA	0,23	0,29	1,29	-10,66	22,66	-47,05	NA	NA	0	0	0	12,81	15,45	81,78	3,74	5,86	5,86	2322,99	832,66	391,99	NA	0,17	0,21	1,21	12,81	17,06	75,1	NA	NA	0	0	0	28,36	61,32	35,83	0,61	1,48	1,48	459,81
941	6,54	17,8	2,87	0,94	1,52	1,52	160,32	NA	99,99	NA	0,63	1,72	2,72	92,67	63,24	38,45	9,38	NA	0	37,83	75,81	9,67	13,9	2,31	0,84	3,07	3,07	87,03	NA	26,2	NA	0,3	0,44	1,44	165,81	30,44	31,75	10,89	NA	0	37,33	91,94	2,09	7,32	1,35	0,13	1,03	1,03	235,17
942	0,84	0,87	1,23	30,5	32,23	32,23	534,13	28,31	16,32	NA	0,03	0,03	1,03	0,84	3,1	27,12	NA	NA	0	0	0	3,58	3,76	5,82	14,36	16,77	21,6	591,3	64,88	26,96	132,16	0,05	0,05	1,05	3,58	4,61	77,7	NA	NA	0	0	0	16,18	17,9	23,25	8,44	9,26	10,39	523,09
943	-8,26	-181,93	-4,31	0,11	0,11	1,78	190,69	NA	62,26	166,67	0,95	21,03	22,03	43,84	95,46	-5,81	0,75	NA	19,24	27,22	108,93	7,96	69,86	5,58	0,13	0,14	1,76	255,41	1,5	27,32	231,81	0,89	7,78	8,78	30,66	88,61	9,16	NA	NA	45,12	15,93	64,32	0,8	4,07	0,53	0,17	0,17	2,09	242,15
944	-26,27	-195,51	-8,61	0,87	1,19	1,19	111,1	32,03	98,39	NA	0,86	6,38	7,44	15,72	86,56	-30,63	NA	NA	0	13,76	244,36	33,97	78,32	10,18	1,47	1,96	1,96	109,14	13,57	27,74	NA	0,57	1,31	2,31	48,44	56,64	69,76	1,53	NA	0	4,34	22,51	27,9	51,58	17,7	4,88	5,28	5,28	230,94
945	-4,82	-5,11	-0,48	17,57	17,57	17,57	21,21	NA	2,02	NA	0,06	0,06	1,06	-0,81	5,69	-84,67	NA	-18	0	0,4	-1122,22	3,63	4,55	2,62	5,27	6,32	6,32	262,78	43,14	41,11	NA	0,2	0,26	1,26	62,41	20,37	17,8	NA	3923	0	42,43	93,78	19,19	25,62	9,51	4,23	4,72	4,72	180,33
946	-0,02	-0,89	-0,01	0,11	0,41	0,73	194,39	56,2	174,32	58,95	0,97	45,08	46,31	30,44	97,84	2,82	0,1	17983,75	5,16	16,22	85,78	-0,71	-85,38	-0,38	0,02	0,54	0,82	195,98	97,78	182,79	53,68	0,99	118,6	120,03	17,3	99,17	0,6	0,07	14379,75	3,69	9,7	88,68	0,55	30,15	0,19	0,04	0,35	0,74	125,69
947	-3,53	-27,81	-220,69	0,35	0,37	0,37	21383,67	370,22	19506,45	NA	0,87	6,88	7,88	-3,53	87,31	-0,07	0,19	NA	0	0	0	5,59	74,35	33,58	0,02	0,08	0,08	2187,76	129,74	1985,34	NA	0,92	12,31	13,31	5,59	92,48	14,1	0,08	NA	0	0	0	1,4	28,41	17,31	0	0,13	0,13	4503,09
948	25,5	52,29	7,37	0,37	1,77	1,93	105,48	0,14	7,83	7,63	0,51	1,05	2,05	51,85	51,23	56,22	5,03	18026,5	38,67	7,61	37,17	1,35	6,35	0,85	0,37	1,44	1,56	229,59	6,1	71,65	11,74	0,79	3,7	4,7	13,54	78,72	9,75	1,85	21875,67	40,01	7,69	46,24	0,66	2,86	0,34	0,21	1,01	1,02	189,45
949	2,54	23,49	1,75	0,04	0,48	1,2	251,86	91,66	195,34	150,61	0,89	8,26	9,26	9,01	89,2	2,84	NA	15052,2	10,43	4,47	59,3	3,29	21,67	2,01	0,06	0,45	1,24	222,45	68,13	171,28	143,17	0,85	5,59	6,59	11,49	84,82	3,88	NA	17381,2	6,75	5,01	59,03	3,47	18,98	2,19	0,19	0,39	1,23	230,01
950	-1,12	-4,35	-0,87	0,83	0,92	1,11	281,58	17,58	93,84	37,41	0,74	2,88	3,88	41,02	74,19	6,73	1,18	19418,83	36,54	32,51	83,59	8,02	21,83	4,92	0,99	1,08	1,34	223,18	11,31	84,59	35,23	0,63	1,72	2,72	48,92	63,28	22,81	2,01	22275,5	21,89	25,08	62,83	7,56	17,69	4,21	1,09	1,18	1,61	202,78
951	9,58	11,04	6,19	1,54	9,55	9,55	235,67	195,04	24,33	NA	0,13	0,15	1,15	65,67	13,16	72,84	NA	6657	0	36,21	80,88	5,9	6,84	6	10,9	11,11	11,11	369,85	6,81	32,92	NA	0,14	0,16	1,16	60,97	13,68	43,16	NA	6652	0	55,95	85,81	-16,54	-20,17	-20,2	6,96	7,11	7,11	444,57
952	0,34	1,53	0,15	0,08	1,38	1,49	158,57	93,76	72	8,08	0,77	3,44	4,44	5,99	77,48	4,37	1,72	11185,29	0	2,45	84,63	2,46	8,17	0,71	0,05	1,22	1,22	104,13	60,97	52,4	NA	0,7	2,31	3,31	9,99	69,82	9,27	1,29	21608,38	0	2,15	41,54	2,1	6,89	0,88	-0,56	7,12	7,4	153,42
953	1,91	2,86	8,79	0,12	0,44	0,45	1676,63	176,56	547,8	1,53	0,33	0,5	1,5	1,91	33,13	47,64	0,79	NA	0	0	0	-2,79	-4,1	-14,79	0,2	0,69	0,7	1932,35	299,66	611,98	4,21	0,32	0,47	1,47	-2,79	32,04	39,1	0,88	NA	0	0	0	5,22	7,9	21,31	1,02	1,19	1,2	1486,74
954	3,55	4,42	2,88	26,23	26,23	26,23	247,26	NA	10,95	NA	0,04	0,05	1,24	3,55	19,54	94,67	NA	NA	0	0	0	1,79	3,49	0,28	1,69	2,17	2,17	56,68	12,32	25,89	NA	0,46	0,9	1,95	41,26	48,68	3,86	NA	5594	0	6,15	74,54	10,52	20,31	16,96	1,83	2,16	2,16	586,97
955	20,71	22,05	7,22	6,58	10,67	13,51	127,2	30,14	7,37	21,25	0,06	0,07	1,07	41,15	6,11	384,66	4,65	40549,83	0	7,12	41,28	16,86	18,15	5,85	6,69	11,25	13,06	126,22	35,36	7,76	14,26	0,07	0,08	1,08	43,3	7,08	283,89	5,04	42334,57	0	9,17	50,6	0	0	NA	5,6	9,4	10,63	121,75
956	-0,5	-0,93	-0,55	0,08	1,74	2,2	400,17	270,34	163,03	75,99	0,46	0,86	1,86	6,29	46,34	12,76	6,62	14594,38	0	7,44	48,73	-0,8	-1,54	-1,05	0,22	1,64	2,04	474,87	314,67	221,13	90,07	0,48	0,92	1,92	5,61	47,98	9,75	14,75	11996,43	0	8,37	62,81	-13,73	-28,3	-17,77	0,1	1,47	1,9	471,26
957	11,97	25,72	5,67	1,41	1,44	2,51	172,88	1,67	57,65	71,54	0,53	1,15	2,15	33,54	53,47	26,06	NA	11197,25	18,75	10,22	48,8	18,65	31,13	10,12	2,14	2,15	3,21	197,47	0,18	47,98	63,9	0,4	0,67	1,67	41,46	40,1	46,51	NA	11040,8	14,6	12,38	47,22	15,13	24,96	10,52	2,74	2,83	4,1	253,06
958	4,39	5,01	0,81	6,81	6,81	7,99	67,29	NA	8,29	9,93	0,12	0,14	1,14	74,4	12,49	35,11	NA	NA	0	12,91	84,84	11,81	13,83	2,34	6,53	6,63	7,47	71,96	0,93	9,5	8,14	0,15	0,17	1,17	49,07	14,61	80,85	NA	6132	0	7,37	58,64	-3,18	-3,7	-0,74	5,8	5,82	7,47	84,77
959	2,93	14,44	3,21	0	1,45	2,13	399,91	261,79	119,27	125,76	0,8	3,93	4,93	7,14	79,7	5,29	11	53937,5	15,67	4,61	39,32	3,01	15,43	3,12	0	1,34	1,83	378,12	269,32	117,79	100,98	0,81	4,13	5,13	7,48	80,51	5,39	16,14	39065	22,33	4,65	40,96	2,03	11,02	2,38	0	1,89	2,42	426,02
960	18,6	24,32	40	3,43	4,47	4,47	296,78	179,64	173,28	NA	0,24	0,31	1,31	18,6	23,54	79,01	NA	NA	0	0	0	-19,72	-22,02	-79,47	1,89	5,71	5,71	1467,16	487,68	122,64	NA	0,1	0,12	1,12	-19,72	10,45	-79,11	1,81	NA	0,35	0	0	18,13	21,17	NA	3,28	5,66	5,66	884,41
961	5,05	44,77	1,65	0,04	0,15	1,19	119,18	10,98	98,56	103,08	0,89	7,87	8,87	63,37	88,72	5,69	NA	18111,33	0	19,04	84,43	-1,51	-21,48	-0,56	0	0,75	0,94	135,41	91,41	71,62	23,17	0,93	13,26	14,26	35,78	92,99	-1,62	0,51	14970	37,83	13,87	86,46	0,03	0,45	0,01	0	0,65	0,88	169,78
962	0,48	1,17	0,24	0,32	1,1	1,12	187,09	61,85	79,36	2,12	0,58	1,43	2,46	0,48	59,33	18,71	1,14	NA	15,09	0	0	22,45	36,96	11,52	1,77	2,68	2,7	186,68	47,15	51,72	0,88	0,37	0,61	1,65	22,45	39,24	85,52	3,03	NA	9,32	0	0	7,58	11,38	4,53	1,3	2,88	2,9	217,6
963	60,44	94,37	10,72	1,51	2,59	2,59	64,77	24,8	22,96	-0,03	0,36	0,56	1,56	60,44	35,95	175,77	9,44	NA	0	0	0	14,97	37,9	2,33	0,92	1,63	1,63	56,71	23,84	33,93	0,01	0,61	1,53	2,53	14,97	60,5	26,44	25,13	NA	0	0	0	33,75	45,87	5,22	1,12	3,46	3,75	56,31
964	4,71	81,38	0,93	0,3	0,43	1,14	71,74	6,89	53,54	39,15	0,94	16,26	17,26	5,46	94,21	5,94	0,49	50619	1,81	0,15	11,76	-0,98	-20,05	-0,36	0,14	0,43	0,94	132,28	34,27	113,32	60,85	0,95	19,41	20,41	0,75	95,1	-0,05	0,31	29155,5	3,07	0,63	34,23	3,54	27,56	0,82	0,37	0,52	0,72	84,3
965	-63,97	-384,15	-38,71	0,03	0,21	1,64	220,85	20,28	94,61	167,84	0,83	5,01	6,01	-51,25	83,35	-58,35	1,36	-21137	9,75	7,69	-34,41	-26,51	-285,88	-17,94	0,01	0,57	1,01	246,36	105,97	186,88	81,95	0,91	9,78	10,78	-24,94	90,73	-11,52	0,71	NA	0,02	1,06	-16,26	-20,16	-227,32	-90,86	0,45	0,71	1,1	1640,56
966	1,2	-1,18	1,74	0,26	0,24	0,5	532,1	-22,71	1048,44	275,18	2,02	-1,98	-0,98	10,39	201,74	0,59	NA	NA	0	13,41	118,92	64,37	443,21	58,42	0,26	1,03	1,18	330,35	212,93	276	42,59	0,85	5,89	6,89	64,37	85,48	75,3	NA	NA	0	0	0	13,11	43,12	51,72	1,28	1,28	1,46	1435,42
967	6,87	13,18	4,51	0,3	1,23	1,76	239,84	105,33	112,73	60,23	0,48	0,91	1,92	35,5	47,9	28,66	3,34	23356,5	0	18,82	63,05	18,39	23,94	7,01	2,22	2,85	3,95	138,83	19,41	30,87	34,49	0,23	0,29	1,3	60,97	23,2	113,98	7,15	29516,14	0	16,24	56,73	15,03	21,07	6,16	1,69	2,85	3,5	149,14
968	1,65	13,33	0,84	0,23	0,31	0,93	187,23	12,19	161,84	102,05	0,88	7,1	8,1	13,69	87,65	8,18	0,75	NA	0	6,18	59,78	2,76	18,3	1,59	0,36	0,4	1,05	210,01	6,96	175,25	114,36	0,85	5,64	6,64	29,37	84,93	9,73	1,38	NA	0	11,46	238,62	1,57	11,29	1,09	0,01	0,32	0,94	253,76
969	11,9	43,22	5,94	0,01	0,05	1,29	182,29	4,15	127,57	161	0,72	2,62	3,63	48,27	72,46	18,17	3,91	NA	0,05	18,16	65,99	29,75	51,51	15,14	0,05	0,11	2,3	185,2	4,31	74,49	165,35	0,42	0,73	1,73	60,05	42,24	73,67	9,47	7504,13	0	15,42	40,41	18,52	28,38	10,71	0,45	0,58	2,71	210,57
970	0,24	1,25	0,26	0,05	0,1	1,29	406,15	16,23	306,72	367,72	0,81	4,29	5,29	10,26	81,1	2,79	17,01	8460,67	3,78	11,15	76,56	-0,02	-0,12	-0,02	0,03	0,1	1,24	318,85	18,1	251,54	290,14	0,82	4,57	5,57	4,92	82,04	3,25	18,32	9287	1,72	4,33	54,24	-0,07	-0,46	-0,05	-0,11	0	1,15	258,88
971	6,07	93,4	1,96	0	0,9	1,05	118	96,72	108,04	16,2	0,93	14,38	15,38	24,16	93,5	7,68	3,09	32606,57	0	5,85	71,88	4,15	83,99	1,43	0	0,91	1,04	125,52	105,2	116,15	15,94	0,95	19,24	20,24	22,31	95,06	5,03	3,46	26435,63	0	6,26	79,26	4,53	82,52	1,26	0	0,87	1,05	101,01
972	-8,44	-8,44	NA	NA	NA	NA	NA	NA	NA	NA	NA	NA	1	-8,44	0	NA	NA	NA	0	NA	0	0	0	NA	NA	NA	NA	NA	NA	NA	NA	NA	NA	1	0	0	NA	NA	NA	0	NA	NA	21,56	44,89	NA	2,52	2,52	2,52	987,62
973	1,3	8,83	0,37	0,01	1,05	1,87	104,46	56,52	47,35	45,05	0,85	5,79	6,79	13,67	85,28	3,37	36,15	12674,2	39,26	3,54	66,7	1,38	10,06	0,4	0,18	0,97	1,66	105,8	49,31	57,73	43,64	0,86	6,32	7,32	14,61	86,33	1,9	42,6	12762,8	31,1	3,85	76,45	2,88	19,02	0,9	0,22	0,91	1,5	114,13
974	-29,96	-35,48	-22,19	6,21	6,21	6,21	270,33	NA	40,6	NA	0,16	0,18	1,18	-29,96	15,55	-192,66	NA	NA	0	0	0	18,49	21,16	13,86	5,14	5,37	7,75	272,87	7,76	33,25	80,24	0,13	0,14	1,14	18,49	12,59	146,93	NA	NA	0	0	0	-37,98	-46,37	-31,37	2,44	2,44	5,64	300,7
975	11,56	22,42	5,23	0,55	1,28	2,66	165,02	36,14	41,54	69,46	0,48	0,94	1,94	54,96	48,43	45,74	3,8	15036,76	8,71	19,62	60,8	10,51	16,74	4,56	1	1,55	2,87	158,06	27,07	32,22	64,9	0,37	0,59	1,59	52,77	37,24	47,74	8,52	13707,94	11,51	18,35	64,09	10,84	17,13	5,61	1,4	1,89	3,4	188,54
976	-0,47	-48,86	-1,87	0,01	0,33	0,99	1463,52	458,5	1420,05	952,33	0,99	103,96	104,96	4,79	99,05	-0,47	NA	1267,4	0	21,06	103,09	4,48	98,97	6,06	1,46	2,12	2,64	492,36	117,01	177	94,46	0,94	20,88	22,1	15,9	95,48	4,9	18,62	19001	0	15,45	58,58	10,94	96,82	10	0,3	0,78	1,59	332,6
977	9,29	37,28	17,08	0	0,14	0,15	670,57	62,92	381,65	2,44	0,75	3,01	4,01	14,82	75,07	41,73	0,29	NA	8,42	10,16	14,9	6,16	18,81	9,93	0	0,21	0,21	586,88	58,78	232,42	0,6	0,67	2,05	3,05	14,02	67,25	49,84	0,4	NA	8,6	12,67	18,82	-1,19	-207,54	NA	0,01	0,13	0,13	507,07
978	2,58	19,94	1,16	0,08	0,82	1,11	163,84	103,18	138,63	40,99	0,87	6,72	7,72	2,58	87,05	4,22	3,13	NA	0	0	0	1,89	12,52	0,82	0,26	0,89	1,14	157	83,14	132,02	34,6	0,85	5,63	6,63	1,89	84,91	4,41	5,39	NA	0	0	0	2,21	21,89	1,09	0,36	1,05	1,1	180,05
979	8,35	48,33	1,69	-0,01	0,6	1,12	73,75	37,18	60,17	31,16	0,83	4,78	5,78	37,05	82,71	10,1	2,23	NA	0	5,8	68,52	-7,56	-161,58	-1,19	0,05	0,43	1,05	57,07	20,73	41,68	33,28	0,95	20,37	21,37	50,78	95,32	-7,93	NA	NA	21,48	9,15	108,18	26,68	64,25	3,54	-0,23	0,69	1,71	48,27
980	8,53	157,65	2,77	0,16	0,34	0,48	118,32	19,19	87,82	14,45	0,94	17,37	18,47	107,34	94,59	26,08	0,14	11641,25	12,3	32,03	73,09	10,46	67,24	4,26	0,53	0,67	0,79	148,14	14,92	85,59	12,66	0,76	4,92	6,43	88,41	84,44	26,04	0,43	9617,83	11,88	31,72	74,1	4,13	22,51	2,04	0,79	0,86	0,86	179,64
981	-3,33	-3,96	-11,37	1,37	1,56	13,53	1245,46	16,97	88,92	1079,51	0,16	0,19	1,19	1,96	15,94	-15,11	46,34	3145,43	0	18,07	171,71	-4,59	-5,22	-15,76	0,95	1,16	10,71	1249,26	23,36	113,39	1098	0,12	0,14	1,14	0,43	12,08	-36,43	53,42	4947,43	0	17,24	109,79	-15,61	-17,17	-43,71	0,17	0,35	10,96	1019,4
982	-777,63	280,81	-236,71	0,01	0,27	0,27	111,1	105,43	407,33	NA	3,77	-1,36	-0,36	-777,63	376,92	-206,31	NA	NA	5,21	0	0	79,23	705,61	28,55	0,06	1,61	1,61	131,19	124,65	80,2	NA	0,89	7,91	8,91	79,23	88,77	89,25	NA	NA	0,36	0	0	44,03	96,4	30,07	0,69	1,7	1,7	248,57
983	-13,47	-22,52	-13,42	0,19	2,49	2,49	157,38	331,2	144,07	NA	0,4	0,67	1,67	-13,47	40,18	-33,53	NA	NA	0	0	0	-34,05	2330,05	-14,76	0,44	0,99	0,99	157,8	86,7	158,35	NA	1,01	-69,43	-68,43	-34,05	101,46	-33,56	NA	NA	0	0	0	28,83	103,57	23,75	3,86	4,63	4,63	299,83
984	-1,01	-1,01	-25	NA	NA	NA	4059	0	0	0	0	0	1	-1,01	0	NA	NA	NA	0	0	0	0,19	0,2	50	25,69	25,69	25,69	93912	0	3600	0	0,04	0,04	1,04	0,19	3,88	5	NA	NA	0	0	0	10,53	22,29	20,19	1,11	1,9	1,9	697,69
985	0	0	0	0,05	0,29	0,29	255,04	95,87	389,98	NA	0,66	1,96	2,96	0	66,26	2,59	0,42	NA	0	0	0	2,49	16,83	0,29	0,06	0,31	0,48	42,23	7,21	28,98	4,97	0,85	5,76	6,76	5,34	85,21	19,98	0,47	NA	0	0,33	10,31	48,89	84,68	6,28	0,81	0,91	1,58	46,75
986	25,49	34,76	6,05	3,74	3,74	3,74	86,67	0	22,81	0	0,27	0,36	1,36	132,78	26,69	95,5	NA	NA	0	25,48	71,35	19,55	25,31	5,65	4,38	4,38	4,38	105,27	NA	23,72	NA	0,23	0,3	1,3	104,18	22,78	85,81	NA	NA	0	16,78	49,05	NA	NA	NA	NA	NA	NA	NA
987	1,93	1,94	0,44	209,65	209,65	222,7	56,89	NA	0,37	4,9	0	0	1	1,93	0,45	430,43	NA	NA	0	0	0	1,59	1,6	0,7	188,44	188,44	208,24	160,82	NA	0,76	15,33	0	0	1	1,59	0,48	332	NA	NA	0	0	0	21,7	24,79	NA	8,02	8,02	8,22	152,35
988	-0,19	0,67	-0,26	0,03	0,05	0,68	499,12	8,71	501,69	321	1,29	-4,48	-3,48	3,86	128,73	-0,15	-0,95	8038,25	0	5,54	74,05	-29,76	60,2	-29,78	0,07	0,1	0,6	364,27	15,35	462,27	234,14	1,49	-3,02	-2,02	-25,36	149,43	-19,61	-2,21	-20170,44	0	4,4	-20,77	-26,12	-389,04	-22,78	0,15	0,21	1,01	317,35
989	0,74	4,69	0,21	0,17	0,91	1,22	104,48	62,32	84,34	26,26	0,84	5,33	6,35	56,8	84,25	19,22	NA	14464	0	16,05	75,4	6,9	37,1	1,61	0,05	0,86	1,36	85,07	49,58	54,74	31,24	0,79	4,28	5,38	95,4	81,42	8,79	39,01	18671	8,18	20,68	93,2	3,98	20,84	0,95	0,11	0,76	1,29	87,01
990	-26,16	-33,44	NA	4,55	4,56	4,56	NA	NA	NA	NA	0,22	0,28	1,28	-26,16	21,77	-120,13	NA	NA	0,9	NA	0	-6,96	-618,14	-23,07	0,14	0,28	0,28	1207,38	166,22	1180,67	NA	0,99	87,88	88,88	-6,96	98,87	11,98	0,02	NA	0	0	0	-41,6	103,94	-76	0,17	0,22	0,22	665,07
991	2	2,18	21,14	31,6	34,05	34,05	3865,05	30,96	12,65	0	0,09	0,09	1,09	2,37	8,5	23,48	1,03	NA	0	3,93	6,88	2,17	2,34	36,23	29,95	33,89	33,89	6074,52	72,87	18,49	0	0,07	0,08	1,08	2,53	7,28	29,81	1,04	NA	0	4,75	9,23	0,62	0,67	5,57	0,9	1,19	1,19	3295,4
992	-3,47	-51,78	-2,21	0,39	0,9	1,03	232,36	28,52	204,21	27,96	0,93	13,94	14,94	9,4	93,31	-0,54	1,21	11286	2,56	8,19	74,51	-0,97	-17,77	-0,74	0,42	0,88	1,03	276,86	28,41	241,4	38,43	0,95	17,32	18,32	9,97	94,54	1,54	1,87	9453	5,92	8,32	78,72	-1,02	-29,23	-0,8	0,54	0,98	1,16	283,34
993	12,18	23,78	8,81	0,07	2,05	2,05	109,21	251,32	127,03	NA	0,49	0,95	1,95	12,18	48,79	24,96	NA	NA	0	0	0	5,82	38,31	6,06	-0,27	0,06	0,06	378,9	106,51	317,82	NA	0,85	5,58	6,58	26,1	84,81	26,77	0,16	NA	0	21,12	21,82	0,18	1,72	NA	0,38	0,48	0,48	293,58
994	11,67	38,03	54,88	10,98	10,98	10,98	1717,02	NA	49,05	NA	0,69	2,26	3,26	11,67	69,33	21,27	1,42	NA	0	0	0	7,29	35,68	64,03	2,39	30,04	30,04	3199,2	NA	75,96	NA	0,8	3,9	4,9	7,29	79,58	10,81	3,5	NA	0	0	0	-4,45	-219,84	-78,33	0,72	22,2	22,2	6409,25
995	1,78	7,74	0,42	0,08	0,72	1,13	85,12	41,24	64,61	26,68	0,77	3,35	4,35	26,74	76,99	6,55	1,76	13509	0	5,82	80,21	1,05	4,26	0,25	0,06	0,74	1,19	85,82	42,93	63,89	29,7	0,75	3,05	4,05	26,87	75,3	5,85	2,46	13211	0	6,09	82,54	-0,04	-0,17	-0,01	0,14	0,79	1,21	83,07
996	10,29	34,44	8,57	1,04	1,04	1,47	304,09	0,12	203,81	88,87	0,7	2,35	3,35	14,86	70,12	14,68	NA	NA	0,03	3,81	25,44	1,32	2,41	0,63	2,06	2,06	2,21	173,36	0,12	77,49	11,75	0,45	0,83	1,83	12,49	45,22	2,91	NA	NA	0	5,32	82,16	9,5	18,13	6,23	2,05	2,05	2,1	238,62
997	1,95	24,16	0,61	0,15	0,66	0,99	113,73	45,39	89,09	29,39	0,92	11,37	12,37	17,67	91,92	21,2	0,96	17125,67	0	4,9	38,12	0,36	5,01	0,13	0,16	0,59	0,8	137,67	43,96	85,42	22,05	0,93	13,06	14,06	10,78	92,89	14,68	0,61	20933	13,07	3,94	37,14	-1,47	-22,81	-0,5	0,3	0,68	0,89	123,39
998	0,49	10,49	0,18	0,28	0,66	0,96	136,68	49,13	117,46	38,49	0,95	20,5	21,5	29,33	95,35	2,12	0,54	14548	6,88	10,8	94,79	0,56	11,66	0,21	0,23	0,67	0,99	135,57	55,14	117,38	41,48	0,95	19,94	20,94	22,94	95,22	2,05	0,74	12576,75	6,24	8,34	93,81	3,29	43,55	1,25	0,22	0,73	1,04	137,9
999	-525	0,9	NA	0	0	0	NA	NA	NA	NA	581,78	-1	0	-525	58177,78	-0,9	NA	NA	111,11	NA	NA	68,37	-201,62	44,72	0,52	0,75	0,75	238,09	73,86	313,3	NA	1,34	-3,95	-2,95	68,37	133,91	51,06	NA	NA	0	0	0	51,35	-331,9	NA	0,81	0,87	0,87	230,95
1000	5,66	78,97	21,4	0,07	0,13	0,13	1380,8	23,22	431	0,58	0,92	12,83	13,96	8,23	92,84	12,44	0,71	81083	60,2	9,74	14,14	4,9	43,11	20,04	0	0,15	0,15	1488,14	90,98	604,28	0,66	0,87	7,68	8,8	7,95	88,63	13,06	0,62	50127	46,06	12,47	17,31	7,7	41,11	NA	0,01	0,12	0,12	1245,66
1001	-11,61	-28,91	-32,74	0,6	1,78	2,08	1029,69	45,36	38,46	11,69	0,6	1,49	2,49	-3,67	59,86	-1,01	1,04	NA	55,69	22,37	76,82	-7,58	-20,35	-16,51	0,04	0,1	0,13	792,17	33,08	46,74	11,46	0,63	1,68	2,68	2,56	62,72	6,89	0,41	NA	56,76	22,07	59,58	7,88	17,28	15,31	0,06	0,16	0,19	707,43
1002	35,12	53,76	22,26	1,61	2,29	2,87	231,36	54,06	79,13	46,41	0,35	0,53	1,53	69,07	34,68	101,28	NA	11649	0	21,52	47,35	22,21	28,61	17,88	2,06	3,55	4,47	293,1	96,51	61,45	60,57	0,22	0,29	1,29	59,7	22,38	99,21	NA	6418	1,18	30,19	55,95	15,33	19,37	13,64	2,77	4	4,79	323,98
1003	0,43	-1,32	0,22	0,01	0,64	1,05	190,26	109,15	174,14	71,57	1,32	-4,08	-3,09	14	132,4	2,07	2,57	-3496,29	38,86	7,07	-127,65	-1,6	-365,49	-1,34	0,03	0,79	0,98	304,92	228,06	239,66	58,84	1	227,55	228,56	7,65	99,56	-0,29	0,22	-29898,29	19,69	7,75	-16,54	-20,05	-870,25	-25,21	0,05	1,12	1,15	457,69
1004	0	0	NA	0,11	0,44	1,1	NA	NA	NA	NA	0,9	8,85	9,85	0	89,84	0	5,39	NA	6,76	NA	NA	0,08	1,5	0,21	0,16	0,42	1,88	981,45	134,86	449,18	757,37	0,95	17,81	18,81	0,87	94,68	0,08	11,06	NA	6,77	2,14	35,52	0,27	4,66	0,61	0,06	0,28	1,93	833,16
1005	15,65	22,92	4,86	0,96	2,27	3,2	113,28	44,86	34,12	32,05	0,32	0,46	1,46	37,9	31,71	57,76	40,77	28394,33	0	6,9	46,49	10,65	13,88	3,79	1,43	2,8	4,35	129,46	38,91	28,36	44,75	0,23	0,3	1,3	30,64	23,26	49,64	25,38	21997,17	0	7,11	55,06	1,42	1,79	0,48	2,04	3,7	4,88	121,91
1006	31,27	31,5	39,3	17,86	138,99	138,99	458,65	394,24	3,25	NA	0,01	0,01	1,01	31,27	0,72	4346,67	NA	NA	0	0	0	NA	NA	NA	NA	NA	NA	NA	NA	NA	NA	NA	NA	NA	NA	NA	NA	NA	NA	NA	NA	NA	NA	NA	NA	NA	NA	NA	NA
1007	2,33	3,58	2,15	0,91	1,69	2,75	336,36	90,58	68,13	124,52	0,35	0,53	1,53	2,33	34,8	16,8	18,59	NA	14,27	0	0	23,86	33,78	17,35	7,22	9,07	9,88	264,76	48,75	22,71	21,63	0,29	0,42	1,42	23,86	29,37	92,92	NA	NA	20,7	0	0	13,02	17,63	14,08	3,49	6,12	7,82	393,59
1008	20,72	23,8	5,06	7,78	7,78	7,82	89,16	NA	11,24	0,43	0,13	0,15	1,15	41,06	12,96	159,8	NA	14040	0	4,97	44,31	17,94	NA	NA	NA	NA	NA	NA	NA	NA	NA	NA	NA	NA	43,79	0	NA	NA	18293	0	NA	52,49	17,4	19,14	4,2	6,59	10,24	10,33	87,88
1009	5,63	18,17	1,64	0,7	0,8	1,41	106,49	7,61	72,49	44,37	0,69	2,23	3,23	10,89	69,02	8,15	NA	3182	0	1,54	31,18	27,13	60,75	4,8	0,66	0,74	1,39	64,42	2,97	35,01	22,87	0,55	1,24	2,24	35,35	55,34	54,67	2,04	18215	0	1,45	15,02	33,19	56,07	6,82	1,51	1,58	2,2	74,79
1010	11,06	28,63	5,76	0,01	1,5	1,58	190,14	168,87	113,3	9,26	0,61	1,59	2,59	23,83	61,38	18,89	10,03	35363,63	0	6,65	53,6	4,04	52,97	2,44	0	1,01	1,05	219,76	201,05	199,76	7,08	0,92	12,12	13,12	18,51	92,38	4,91	2,32	28419,88	0	8,74	76,47	5,11	45,4	1,57	0,01	0,96	1,05	112,18
1011	-14,59	-309,61	-509,55	0	0,18	0,19	12745,32	1028,58	5679,03	30,04	0,95	20,22	21,22	-14,49	95,29	-15,15	0,64	-74396	12,52	3,46	-2,33	-3,05	-20,29	-338,8	-0,03	0,18	0,18	40484,17	3281,92	16484,53	107,17	0,85	5,66	6,66	-2,94	84,99	-3,58	0,68	NA	5,06	12,05	-1,79	4,67	28,68	10,12	0,05	0,49	1,36	788,52
1012	2,87	2,93	13,13	106,29	150,46	150,46	728,08	483,97	10,96	NA	0,01	0,01	1,02	2,87	2,18	431,43	NA	NA	0	0	0	-63,04	273,52	-50,47	0,5	0,79	0,79	291,42	104,71	352,86	NA	1,22	-5,31	-4,34	-63,04	123,05	-51,49	NA	NA	0	0	0	-0,03	3,89	-0,26	-0,26	0,99	0,99	2759,06
1013	18,91	91,63	5,15	0,22	1,13	1,82	99,44	48,39	53,36	37,21	0,79	3,82	4,84	42,5	79,36	25	64,46	23407	0	6,43	47,36	17,51	90,47	4,72	0,32	0,84	1,37	98,23	35,81	69,63	37,95	0,8	4,15	5,17	40,91	80,65	22,22	78389	28032	0	6,31	47,25	24,11	91,2	5,39	0,14	0,97	1,77	81,42
1014	6,77	11,13	1,34	0,11	0,65	2,48	72,02	15,07	23,64	51,46	0,39	0,64	1,64	8,39	39,2	22,02	20,33	58999	5,82	0,32	9,24	5	10,28	1,56	0,55	0,78	1,93	113,71	13,48	54,09	66,76	0,51	1,05	2,05	6,53	51,33	11,93	47,39	54810	3,11	0,48	13,05	5,52	11,7	2,42	0,05	0,37	1,9	159,56
1015	5,4	6,41	1,38	1,98	5,68	9,27	93,48	35,15	9,57	34,9	0,16	0,19	1,19	30,63	15,76	38,15	25,53	24168,86	0	6,46	78,15	6,55	7,65	1,72	2,87	6,33	9,56	95,69	33	9,55	31,3	0,14	0,17	1,17	32,84	14,43	49,65	31,73	22928,88	0	6,91	74,93	3,93	4,58	1,02	2,53	6,44	10,11	94,71
1016	6,12	23,35	1,96	0,02	0,93	1,13	116,56	72,6	76,5	16,6	0,74	2,81	3,81	27,63	73,78	15,99	1,42	27706	3,07	6,87	56,96	5,32	50,04	2,74	0,06	0,93	1,03	187,51	142,25	48,02	16,07	0,89	8,41	9,41	10,12	89,37	7,79	1,81	36130	62,28	2,47	30,93	9,44	44,14	2,85	0,12	0,84	1,04	109,86
1017	6,02	7,9	3,81	1,57	1,57	8,08	231,29	NA	20,46	135,19	0,24	0,31	1,31	8,06	23,87	45,83	3,31	8361	0	1,29	14,27	-17,81	-69,09	-17,48	0,2	0,24	1,27	357,27	10,34	241,8	252,05	0,74	2,88	3,88	0,66	74,23	-20,19	2,44	-1621	0	18,12	-582,02	5,99	41,66	1,88	0,01	0,09	0,63	114,36
1018	-1,22	-3,53	-1,38	0,06	0,06	1,53	413,7	NA	267,44	397,42	0,66	1,9	2,9	6,05	65,54	-1,86	NA	890	0	8,24	108,09	6,21	20,17	7,42	0,04	0,04	1,44	434,94	NA	297,81	423,05	0,69	2,25	3,25	8,3	69,23	8,96	NA	1764	0	2,5	22	2,9	10,65	3,33	0,07	0,09	1,37	417,43
1019	3,92	9,73	0,73	0,76	1,38	1,74	68,12	23,75	38,27	14,16	0,6	1,48	2,48	48,77	59,74	8,05	NA	8477,75	0	8,37	91,31	3,13	8,58	0,81	0,77	1,34	1,78	93,99	25,05	44,35	20,06	0,64	1,74	2,74	31,88	63,56	10,14	3,52	10650	0	7,42	75,09	-0,17	-0,43	-0,04	0,81	1,19	1,58	95,22
1020	-78,34	585,93	-76,04	0,21	0,21	0,21	354,27	NA	395,84	NA	1,13	-8,48	-7,48	-54,51	113,37	-30,46	-0,19	NA	0	23,13	42600	-14,79	70,1	-18,93	0,06	0,12	0,12	465,71	36,64	483,62	NA	1,21	-5,74	-4,74	-14,51	121,1	15,87	-0,26	NA	16,06	0,36	0,92	-23,71	42,08	-18,29	0,17	0,21	0,21	280,81
1021	7,5	11,32	5,15	0,08	0,36	1,43	250,83	19,65	71,98	78,43	0,34	0,51	1,51	26,71	33,78	74,31	1,24	20233	0	13,2	33,26	-14,89	-25,72	-10,17	0,27	0,41	1,37	248,59	13,78	99	95,6	0,42	0,73	1,73	6,34	42,13	23,75	1,37	17991,5	0	14,49	55,8	8,24	11,35	4,43	0,69	1,04	2,66	195,75
1022	131,53	350,84	24,19	1,35	7,03	7,4	67,12	46,12	8,12	3,03	0,63	1,67	2,67	185,26	62,51	250,37	10,05	32299,5	0	9,88	27,15	16,44	28,97	4,12	0,33	3,41	3,73	91,23	72,22	23,39	7,43	0,43	0,76	1,76	69,16	43,24	52	17,21	5339	0	13,21	99,89	35,04	62,97	14,77	1,34	3,61	3,62	153,43
1023	0,77	0,79	0,91	28,01	32,5	32,5	228,56	58,87	13,12	NA	0,03	0,03	1,03	0,77	3,08	25	NA	NA	0	0	0	1,01	3,91	1,35	0,65	1	1	487,52	80,07	233,82	NA	0,74	2,88	3,88	1,01	74,26	2,8	1,02	NA	0	0	0	6,3	24,77	3,14	0,54	0,58	0,66	181,37
1024	9,95	35,83	4,82	0,03	0,78	1,04	176,9	52,06	43,71	17,89	0,72	2,6	3,6	22,41	72,23	20,8	0,48	31324,86	14,62	6,04	38,25	8,39	30,49	3,88	0,01	0,62	0,85	168,46	52,67	60,43	20,31	0,72	2,63	3,63	22,64	72,47	21,41	0,5	31774,71	15,7	6,59	40,15	8,31	28,59	3,48	0,05	0,61	0,88	152,5
1025	-0,44	-0,45	NA	0,17	39,71	39,71	NA	NA	NA	NA	0,03	0,03	1,03	-0,44	2,52	-17,5	NA	NA	0	NA	0	-3,52	110,87	-5,32	0,01	0,91	0,96	549,67	507,79	559,23	26,61	1,03	-32,46	-31,46	1,03	103,18	-3,33	-5,33	3961,57	0	6,88	220,77	0,94	-31,31	0,57	0,01	0,89	0,96	221,55
1026	16,17	24,37	14,6	1,67	2,74	2,79	329,59	108	100,41	5,29	0,34	0,51	1,51	24,46	33,66	57,74	5,04	50367,25	0	7,48	25,79	7,71	11,53	8,33	2,29	2,7	2,79	393,17	50,38	123,48	11,65	0,33	0,49	1,49	14,25	33,1	32,49	7,09	37032	0	7,06	31,02	15,82	24,81	13,71	1,57	1,79	1,81	315,43
1027	1,19	2,01	5,2	0,07	0,15	0,97	1598,89	56,08	646,59	531,87	0,41	0,69	1,69	3,1	41	7,74	0,98	19824,5	0	8,4	29,62	1,16	1,92	6,1	0,03	0,07	1,04	1918,86	33,99	754,48	740,49	0,4	0,66	1,66	3,25	39,76	7,45	1,03	38542	0	11,01	33,12	0,97	1,66	6,13	0,01	0,14	1,07	2288,68
1028	0,72	-2,22	0,37	-0,03	0,1	0,55	185,54	0,19	200,03	91,82	1,32	-4,08	-3,08	25,01	132,41	1,74	-0,25	NA	22,2	12,35	83,03	1,79	566,43	1,28	0	0,38	0,79	261,13	0,58	228,02	96,22	1	316	317	16,93	99,68	2,89	0,39	7661,17	10,96	10,87	74,69	7,78	96	5,04	0	0,34	0,81	236,01
1029	-88,7	124,29	-31,75	0,01	0,12	0,12	130,63	17,91	162,94	NA	1,71	-2,4	-1,4	-80,08	171,37	-40,56	-0,34	NA	0	3,09	-14,77	53,45	4938,61	23,5	0,58	0,76	0,76	160,02	18,79	104,4	NA	0,99	91,39	92,39	53,45	98,92	66,3	0,65	NA	0	0	0	14,3	65,09	4,48	0,43	0,46	1,01	114
1030	0,31	20,47	1,58	0,03	0,84	1,02	1875,33	1473,92	1821,8	318,44	0,98	65,44	66,44	0,31	98,49	0,31	NA	NA	0	0	0	-0,86	-190,11	-2,84	0,03	0,94	1	1201,02	1079,77	1182,3	73,07	1	220,11	221,11	-0,86	99,55	-0,86	NA	NA	0	0	0	3,69	96,3	7,71	0,02	0,93	1,04	760,18
1031	4,99	33,95	1,04	0,06	0,76	1,03	76,28	43,55	62,32	16,57	0,85	5,8	6,8	46,7	85,29	11,24	1,14	21011,5	0	8,72	74,63	5,13	33,24	1	0,19	0,73	1,05	70,68	32,26	59	19,24	0,85	5,48	6,48	53,45	84,56	11,83	1,41	20941	0	9,38	81,76	8,8	40,7	1,38	0,16	0,8	1,28	57,29
1032	-3,4	-3,88	NA	8,08	8,08	8,08	NA	NA	NA	NA	0,12	0,14	1,14	8,42	12,46	-27,3	NA	-12721	0	NA	-7,05	-7,17	-8,8	-2,38	5,36	5,36	5,5	120,99	NA	21,76	3,01	0,18	0,23	1,23	29,85	18,49	-38,77	NA	2414	0	12,31	114,87	15,45	26,32	7,33	1,27	2,14	2,44	172,77
1033	-2,21	-3,26	-10,44	-162,06	-168,58	-168,98	1721,16	57,66	-8,85	3,61	0,32	0,47	1,47	1,75	32,07	2,09	8,26	3472,75	0	18,69	57,53	16,33	93,21	11,52	29,17	53,02	54,16	256,74	65,69	2,75	3,18	0,82	4,68	5,71	31,72	82,48	55,41	2,39	5778,75	0	10,85	22,78	-62,86	205,37	NA	1,46	2,37	2,46	186,28
1034	-1,72	-2,91	-6,11	2,35	2,35	2,35	1295,17	NA	523,42	NA	0,41	0,69	1,69	-1,72	40,97	34,61	NA	NA	0	0	0	69,62	93,23	64,51	3,49	3,94	3,94	337,29	37,97	84,47	NA	0,25	0,34	1,34	69,62	25,32	274,95	NA	NA	0	0	0	86,38	93,92	NA	12,19	12,42	12,42	264,33
1035	-0,01	-0,01	NA	NA	NA	NA	NA	NA	NA	NA	NA	NA	1	-0,01	0	NA	NA	NA	0	NA	NA	0,14	0,14	0,65	2142,47	2443,29	2649,84	1678,42	188,45	0,63	131,19	0	0	1	0,14	0,04	373,02	NA	NA	0	0	0	-2,58	-2,85	-17,05	7,55	9,43	10,56	2405,84
1036	0,57	4,6	0,29	0,92	1,01	1,14	149,28	14,72	162,97	21,37	0,88	7,09	8,09	46,84	87,64	0,65	NA	NA	0	23,9	169,04	0,32	6,91	0,11	0,73	0,92	1,05	128,24	22,59	120,94	15,91	0,95	20,53	21,53	84,66	95,35	0,34	NA	NA	0	29,71	16775	1,04	-62,82	0,44	0,67	1,16	1,56	153,66
1037	39,47	125,85	2,46	0,34	1,46	1,46	22,72	17,14	15,38	NA	0,69	2,19	3,19	56,44	68,64	57,51	NA	19625	0	1,06	22,84	20	29,07	0,78	1,11	3,21	3,21	14,13	9,14	4,36	NA	0,31	0,45	1,45	119,59	31,19	64,11	NA	7683,67	0	3,87	73,32	0,17	0,32	0,01	0,98	2,13	2,13	16,21
1038	-0,21	-0,9	-0,08	0,58	1,67	2,17	143,78	65,63	59,95	30,14	0,77	3,33	4,33	20,34	76,9	2,12	4,74	15494,67	0,03	8,1	92,25	1,71	7,33	0,7	0,52	1,69	2,11	148,19	75,77	64,63	27,53	0,77	3,28	4,28	19,1	76,62	4,38	6,46	16340,67	0,02	7,08	78,92	5,06	21,45	2,25	0,77	1,72	2,1	161,81
1039	3,1	7,73	0,82	1,78	3	3	96,03	38,22	31,32	0	0,6	1,49	2,49	267,63	59,92	5,19	NA	34901,7	0	69,6	97,32	5,83	13,13	1,58	2,29	3,68	3,68	98,44	36,79	26,35	NA	0,56	1,25	2,25	269,87	55,59	10,49	NA	36444,9	0	71,4	96,64	1,41	3,21	0,43	1,55	4,09	4,09	110,39
1040	-6,44	205,28	-8,5	0,82	2,1	2,29	481,32	71,24	55,71	10,74	1,03	-32,86	-31,86	-6,12	103,14	7,22	1,21	80709	0	0,42	4,54	-11,22	78,49	-13,17	0,16	1,32	1,35	427,27	121,72	104,59	2,73	1,14	-8	-7	-10,64	114,29	8,46	1,13	128745	0	0,68	5,2	2,07	-17,57	1,02	0,1	1,79	2,01	179,81
1041	-6,44	205,28	-8,5	0,82	2,1	2,29	440,44	71,24	55,71	10,74	1,03	-32,86	-31,86	-6,12	103,14	7,22	1,21	80709	0	0,42	4,54	-11,22	78,49	-13,17	0,16	1,32	1,35	427,27	121,72	104,59	2,73	1,14	-8	-7	-10,64	114,29	8,46	1,13	128745	0	0,68	5,2	2,07	-17,57	1,02	0,1	1,79	2,01	179,81
1042	-12,15	276,06	-117,59	0,01	0,14	0,59	910,01	463,62	3638,5	1674,01	1,04	-23,73	-22,73	-12,15	104,4	-10,22	-0,11	NA	0	0	0	0,75	-45,27	0,83	0	0,14	0,45	404,24	56,94	406,4	126,41	1,02	-61,34	-60,34	2,6	101,66	4,32	-0,03	NA	0	2,06	26,16	-0,25	24,14	-0,53	0,01	0,35	0,61	769,99
1043	19,99	24,33	8,22	0,19	0,23	5,65	150	1,1	26,17	143,8	0,18	0,22	1,22	44,42	17,83	112,15	NA	NA	0	10,04	49,74	18,15	23,99	4,44	2,34	2,35	4,12	88,96	0,16	21,34	38,36	0,24	0,32	1,32	36,03	24,35	74,54	NA	NA	0	4,37	43,14	5,38	6,69	1,09	3,33	3,33	5,14	73,42
1044	18,2	36,82	5,23	0,84	1,22	1,53	104,88	19,18	51,51	16,19	0,51	1,02	2,02	30,48	50,58	49,8	2,1	17796,67	0	3,53	28,77	5	8,77	1,55	1,13	1,58	1,88	112,55	21,3	46,98	14,07	0,43	0,76	1,76	15,21	43,03	30,42	3,07	15957	0	3,16	38,07	18,6	22,33	4,32	2,31	3,82	4,32	84,53
1045	36,7	78,85	36,2	0,26	13,14	13,16	360	32,96	7,31	0,5	0,53	1,15	2,15	48,54	53,45	83,32	4,91	25043,5	51,4	11,67	17,53	24,4	42,01	32,28	0,83	15,2	15,21	481,62	30,11	4,16	0,43	0,42	0,72	1,72	24,4	41,92	69,82	10,48	NA	40,88	0	0	18,23	25,99	25,3	0,11	3,2	3,21	505,03
1046	2,58	4,77	4,43	1,73	1,96	2,32	627,04	18,33	80,29	29,72	0,13	0,24	1,85	9,86	46,01	144,77	0,78	12043,2	0	12,51	43,08	7,03	12,39	11,11	1,95	2,16	2,27	574,84	24,35	115,32	13,35	0,21	0,36	1,76	14,48	43,22	108,01	1,06	14370,2	0	11,76	40,13	13,49	26,06	15,11	1,51	1,83	1,85	407,8
1047	-3,05	112,6	-2,17	0,14	0,32	0,78	259,59	36,33	199,01	98,34	1,03	-37,95	-36,95	4,93	102,71	1,86	0,51	NA	4,57	5,67	58,67	-39,98	506,32	-15,83	-0,04	0,26	0,42	144,17	35,21	104,8	19,96	1,06	-13,46	-12,67	-21,78	107,9	-37,61	0,22	-9444	10,83	7,21	-111,94	1,37	160,93	0,74	0,03	0,45	0,63	196,79
1048	0,63	7,18	0,69	0,01	0,08	1,07	398,54	22,84	358,07	360,08	0,91	10,31	11,31	3,79	91,16	3,44	3,29	NA	0	3,44	45,02	0,41	4,38	0,54	0	0,05	1,09	479,64	20	429,56	454,27	0,91	9,68	10,68	3,71	90,63	2,3	8,87	NA	0	4,35	56,31	0,14	1,58	0,19	0	0,04	1,08	481,08
1049	26,12	28,68	11,25	10,7	10,7	11,18	118,49	NA	13,88	6,64	0,09	0,1	1,1	26,12	8,95	291,87	NA	NA	0	0	0	-0,33	-0,37	-0,15	4	5,63	6,08	165,15	33,29	20,44	9,44	0,13	0,14	1,14	-0,33	12,51	-2,6	NA	NA	0	0	0	23,19	27,45	12,04	4,33	5,21	5,43	188,92
1050	2,76	29,22	6,01	0,42	0,46	1,11	793,09	30,92	706,39	460,31	0,91	9,57	10,57	5,24	90,54	3,05	NA	28672,5	0	5,39	34,19	1,66	7,94	0,92	0,54	0,67	1,27	201,87	20,26	157,27	95,85	0,79	3,8	4,8	6,45	79,16	2,09	NA	4244,5	0	2,66	220,17	0,76	4,81	0,96	0,38	0,4	1,19	456,18
1051	11,85	17,89	4,82	0,76	2,64	4,08	148,64	0,92	20,24	29,64	0,34	0,51	1,51	29,72	33,78	42,92	1,95	34146,25	18,62	7,28	49,67	6,61	9,35	3,1	1,88	3,09	4,62	170,77	2,12	21,81	33,72	0,29	0,42	1,42	24,89	29,36	30,83	2,14	29484,38	15,53	8,58	60,86	6,99	9,59	3,08	0,96	2,9	4,39	160,44
1052	41,8	44,91	30,09	10,19	14,13	14,13	262,74	66,64	16,89	NA	0,07	0,07	1,07	65,36	6,92	725,48	12,97	42225	0	16,96	27,4	37,89	40,12	27,35	15,55	20,22	20,22	262,77	57,4	12,3	NA	0,06	0,06	1,06	63,4	5,58	743,72	26,41	39564	0	18,42	31,73	44,86	53,97	45,4	5,25	6,08	6,08	368,37
1053	0,04	0,04	0,05	0,33	4,6	6,59	537,76	280,99	65,91	132,75	0,13	0,15	1,15	6,36	12,84	10,3	4,8	NA	0	9,32	81,46	3,23	4,03	3,51	0,2	3,6	4,21	396	255,88	75,29	46,31	0,2	0,25	1,25	10,31	19,83	25,05	4,19	NA	0	7,7	53,04	8,26	10,74	6,83	0,29	2,75	3,72	300,97
1054	19,37	32,24	5,99	0,7	2,16	2,21	112,83	61,55	42,08	2,13	0,4	0,66	1,66	89,2	39,92	58,14	3,87	16615	0	21,59	70,81	22,29	38,62	12,45	0,5	1,26	1,28	203,26	62,33	81,67	2,12	0,42	0,73	1,73	63,14	42,29	60,96	1,24	23377,4	0	22,81	54,94	23,91	36,26	15,54	0,76	1,61	1,63	236,49
1055	-3,78	-4,56	-2,54	2,27	2,29	5,8	245,39	0,88	41,2	146,56	0,17	0,21	1,21	-3,78	17,02	-22,22	NA	NA	0	0	0	-10,99	-26,21	-4,83	0,23	0,23	1,69	159,9	0,4	91,82	133,57	0,58	1,38	2,38	-10,99	58,06	-18,93	NA	NA	0	0	0	6,98	23,37	6,11	0,2	0,22	1,42	318,59
1056	0,05	3,72	0,04	0,16	0,59	0,84	153,59	106,47	245,67	62,41	0,98	68,13	69,21	6,24	98,56	1,45	0,49	6189,4	0	4,89	71,8	14,65	79,86	1,82	4,81	7,02	7,07	45,12	13	5,9	0,29	0,82	4,45	5,45	58,51	81,65	31,39	3,84	10923,5	0	5,44	94,03	27,87	37,03	27,54	2,06	6,72	6,72	359,73
1057	-1,19	-7,51	NA	8,55	147,43	147,43	NA	NA	NA	NA	0,84	5,31	6,31	-1,19	84,15	-1,41	NA	NA	0	NA	0	15,31	57,57	6,55	1,05	1,37	1,37	155,85	35,31	112,71	NA	0,73	2,76	3,76	15,31	73,41	20,85	NA	NA	0	0	0	7,85	42,85	NA	1,05	1,63	1,63	299,73
1058	0,7	1,14	0,65	0,99	1,94	2,26	336,29	119,28	125,79	40,39	0,39	0,63	1,63	29,2	38,81	6,87	7,07	20487,3	0	26,26	87,34	0,16	0,27	0,17	0,96	1,94	2,28	375,03	140,21	143,27	49,9	0,4	0,65	1,65	29,64	39,56	5,97	9,62	NA	0	30,37	88,82	-0,21	-0,34	-0,2	1,09	2,27	2,64	342,05
1059	-645,04	-769,57	NA	6,52	6,52	6,52	NA	NA	NA	NA	0,16	0,19	1,19	-227,26	16,18	-3986,49	NA	NA	0	NA	-194,7	-24,23	-30,32	NA	NA	NA	NA	NA	NA	NA	NA	0,2	0,25	1,25	-24,23	20,07	-120,72	NA	NA	0	NA	0	71,53	86,59	82,97	5,13	6,84	6,84	422,2
1060	5,88	5,96	1,22	15,07	15,07	15,07	60,29	NA	1,04	NA	0,01	0,01	1,01	5,88	1,39	1734,67	1,25	485	0	0	0	-0,69	-3,42	-0,24	0,09	1,02	1,02	127,82	93,72	100,83	NA	0,8	3,97	4,97	29,32	79,88	5,57	1,09	1795,6	0	10,54	85,42	-13,61	-381,37	NA	0,04	0,2	0,83	325,06
1061	0	0	NA	NA	NA	NA	NA	NA	NA	NA	NA	NA	1	0	0	NA	NA	NA	0	NA	NA	3,24	3,27	2,72	102,35	102,35	102,35	305,48	NA	2,95	NA	0,01	0,01	1,01	3,24	0,98	331,37	NA	NA	0	0	0	17,08	18,38	15,23	14,19	14,19	14,19	324,43
1062	36,25	44,67	22,19	0,45	5,3	5,3	161	201,86	41,54	0	0,19	0,23	1,23	96,78	18,85	192,28	NA	NA	0	37,06	57,5	20,3	35,85	NA	0,4	1,55	1,55	316,55	156,07	135,58	0	0,43	0,77	1,77	35,37	43,37	50,12	1,73	NA	0	9,65	17,27	31,69	32,62	NA	3,43	25,99	25,99	281,94
1063	-16,61	216,39	-20,93	0,03	0,3	0,64	460,01	41,69	149,53	50,48	1,08	-14,03	-13,03	13,61	107,68	-5,75	0,84	8488	0,02	38,08	104,31	1,42	-19	1,65	0,1	0,11	0,43	422,12	1,49	154,88	50,67	1,07	-14,35	-13,35	18,33	107,49	18,09	0,74	10938,5	0	19,61	38,99	2,14	-32,64	1,97	0,24	0,25	0,54	335,39
1064	-0,46	-0,46	-0,44	498,7	498,7	498,7	129,68	NA	0,69	NA	0	0	1	-0,46	0,2	-230	NA	NA	0	0	0	8,99	9,25	2,88	9,98	36,61	36,61	116,45	83,77	3,15	NA	0,03	0,03	1,03	8,99	2,73	329,22	NA	NA	0	0	0	4,61	8,43	3,03	0,32	1,77	2,21	239,11
1065	-3,27	-3,27	NA	NA	NA	NA	NA	NA	NA	NA	0	0	1	-3,27	0	NA	NA	NA	0	NA	NA	0	0	NA	NA	NA	NA	NA	NA	NA	NA	NA	NA	1	0	0	NA	NA	NA	0	NA	NA	32,97	41,25	NA	0,67	4,98	4,98	279,9
1066	15,19	70,53	3,43	0,62	1,28	1,28	82,42	41,53	63,7	NA	0,78	3,64	4,64	15,19	78,47	19,36	NA	NA	0	0	0	15,25	74,68	3,19	0,48	1,26	1,26	76,22	46,49	59,89	NA	0,8	3,9	4,9	15,25	79,58	19,16	NA	NA	0	0	0	16,37	65,48	3,01	0,68	1,34	1,34	67,01
1067	NA	NA	NA	NA	NA	NA	NA	NA	NA	NA	NA	NA	NA	NA	NA	NA	NA	NA	NA	NA	NA	-48,5	-54,58	-11	6,72	6,72	9,26	82,57	NA	8,7	22,43	0,11	0,13	1,13	32,66	11,14	-435,16	NA	169,4	0	18,41	848,52	-24,93	-61,48	-8,2	1,06	1,06	1,42	119,77
1068	7,28	12,35	4,18	1,67	2,66	2,66	209,41	77,19	77,49	NA	0,39	0,67	1,7	28,4	41	18,5	NA	NA	0	12,12	63,82	-4,57	-118,76	-7,07	0,17	0,28	0,28	563,11	60,89	533,47	NA	0,96	24,95	25,97	-2,77	96,15	-1,68	0,06	777	0	2,79	157,27	2,06	36,65	NA	0,36	0,54	0,54	420,79
1069	-3,79	-7,84	-1,23	0,47	1,01	1,1	119,01	32,37	60,41	5,66	0,52	1,07	2,07	15,68	51,7	4,91	1,14	15927	0	6,35	68,73	2,69	6,79	1,1	0,37	0,93	0,95	148,74	49,3	88,37	2,27	0,6	1,52	2,52	13,49	60,32	8,43	0,94	12630,25	0	4,41	53,53	3,55	9,36	1,42	0,18	0,77	0,79	146,17
1070	-10,91	-29,51	-8,17	0,13	0,17	0,31	273,41	6,33	166,73	23,84	0,63	1,7	2,71	-1,79	63,03	-7,86	0,47	4639,5	0	6,83	143,33	11,98	25,93	7,79	0,25	0,39	0,47	236,76	17,51	124,33	10,39	0,54	1,16	2,16	18,33	53,8	32,62	0,62	20749	0	4,13	24,12	2,33	5,16	2,39	0,06	0,25	0,3	373,89
1071	10,26	29,03	3,88	0,2	0,21	1,26	137,96	0,85	86,95	92,62	0,65	1,83	2,83	23,77	64,65	26,19	1,82	4518,25	0	5,11	40,65	10,23	24,74	4,08	0,54	0,6	1,52	145,28	4,67	83,69	78,16	0,59	1,42	2,42	24,17	58,65	27,45	3,68	NA	0	5,56	41,3	18,22	36,44	8,74	1,09	1,1	1,93	174,58
1072	-15,23	-16,05	-18,58	NA	NA	NA	139,06	NA	NA	NA	0,05	0,05	1,05	-15,23	5,14	-296,43	NA	NA	0	0	0	-1,31	-1,35	-5,12	9,69	23,42	23,8	1418,44	384,92	28,02	10,63	0,03	0,03	1,03	-1,23	2,52	359,97	1,88	NA	0	0,34	0,83	19,98	21,9	32,8	8,39	8,66	8,73	597,75
1073	33,73	39,07	2,64	7,76	7,76	7,76	24,04	NA	3,63	NA	0,14	0,16	1,16	182,55	13,67	246,81	NA	NA	0	11,65	77,69	5,29	6,62	0,61	5,33	5,37	5,37	41,79	0,26	7,7	NA	0,2	0,25	1,25	95,73	20,07	26,37	NA	2173,6	0	10,38	91,49	31,88	33,17	27,42	37,47	37,69	37,69	313,1
1074	-194,44	11,74	NA	0,04	0,06	0,06	NA	NA	NA	NA	17,56	-1,06	-0,06	-194,44	1755,56	-11,08	NA	NA	0	NA	NA	0	0	NA	0,04	0,06	0,06	NA	NA	NA	NA	17,56	-1,06	-0,06	0	1755,56	0	NA	NA	0	NA	NA	75,66	216,71	NA	1,52	1,54	1,54	327,3
1075	21,92	48,76	4,74	0,74	1,16	1,82	78,97	17,69	42,38	28,58	0,55	1,22	2,22	118,44	55,05	39,81	NA	35490	0	20,88	77,29	-14,28	-129,08	-2,86	0,25	0,5	0,98	72,94	15,71	63,38	31	0,89	8,04	9,04	120,07	88,94	-15,74	0,9	31144,5	0	26,92	110,8	40,88	82,24	9,95	1,04	1,19	1,9	88,59
1076	-29,72	-30,55	-80,3	29,03	29,03	29,03	986,31	NA	26,47	NA	0,03	0,03	1,03	-29,72	2,72	-706,17	4,63	NA	0	0	0	4	6,05	4,34	2,75	2,75	2,75	394,93	NA	132,62	NA	0,34	0,51	1,51	4	33,95	31,49	9,86	NA	0	0	0	9,52	10,09	NA	17,36	17,36	17,36	112,39
1077	-4,67	-4,67	NA	NA	NA	NA	NA	NA	NA	NA	NA	NA	1	-4,67	0	NA	NA	NA	0	NA	0	4,02	4,04	2,65	143,3	247,55	247,55	239,44	98,79	0,95	NA	0	0	1	4,02	0,4	1005	NA	NA	0	0	0	-13,96	-29,91	-10,01	1,34	1,88	1,88	261
1078	-3,48	111,57	-3,16	0,38	0,98	0,98	331,65	200,67	331,97	NA	1,03	-33,06	-32,1	15,44	103,12	-3,37	NA	7614,5	0	17,19	118,56	2,91	435,17	4,26	0,76	1,01	1,01	533,62	132,1	519,07	NA	0,99	148,64	149,64	15,33	99,33	2,93	NA	10064,5	0	18,22	81,94	0,17	30,24	0,37	0,62	1	1	817,95
1079	18,69	70,73	5,72	0,08	0,98	1,21	111,76	72,73	60,85	18,83	0,74	2,78	3,78	35,43	73,58	26,11	2,41	38467,2	18,2	5,13	37,37	0	0	NA	0,44	1,48	1,88	NA	NA	NA	NA	0,46	0,86	1,86	0	46,36	0	4,31	0	17,41	NA	NA	8,47	14,14	2,74	0,45	1,59	2,19	117,68
1080	8,07	9,56	11,12	1,42	3,32	6,75	502,89	1,41	35,57	123,5	0,16	0,18	1,18	11,16	15,53	97,68	1,8	52175	0	4,26	14,73	6,22	6,97	7,43	1,87	4,74	9,55	435,01	1,7	25,43	124,09	0,11	0,12	1,12	9,96	10,8	141,36	2,18	56708	0	4,48	16,72	13,06	14,25	13,21	3,28	5,96	10,39	368,32
1081	16,37	17,5	20,44	11,05	12,78	15,58	455,67	49,91	28,85	81,71	0,06	0,07	1,07	16,37	6,42	255,07	NA	NA	0	0	0	25,89	33,71	10,28	3,75	3,82	4,31	144,53	2,49	33,17	16,42	0,23	0,3	1,3	38,2	23,2	111,59	NA	NA	0	4,89	26,17	NA	NA	NA	NA	NA	NA	NA
1082	15,69	16,9	16,65	4,52	8,62	12,53	387,35	112,11	27,34	108,24	0,07	0,08	1,08	15,69	7,16	388,39	12,42	NA	0	0	0	20,58	23,97	22,39	2,18	3,88	4,91	395,98	91,23	53,62	55,77	0,14	0,16	1,16	20,58	14,12	188,13	2,67	NA	0	0	0	18,6	20,39	22,1	6,03	8,02	9,49	432,6
1083	-2,76	225,87	-2	0,12	0,56	0,86	264,28	117,74	263,62	80,21	1,01	-82,8	-81,8	-2,4	101,22	2,41	-0,09	NA	0	0,26	8,79	-0,22	-2,82	-0,18	0,08	0,61	0,99	296,79	142,08	270,56	105,33	0,92	11,92	12,92	-0,22	92,26	5,01	0,91	NA	0	0	0	-0,11	-1,38	-0,13	0,14	0,61	1	432,2
1084	-18,18	-194,64	NA	5,74	6,45	6,45	NA	NA	NA	NA	0,91	9,71	10,71	50,79	90,66	-20,05	NA	NA	0	NA	-211,39	-58,14	133,33	NA	3,11	3,82	3,82	NA	NA	NA	NA	1,44	-3,29	-2,29	54,07	143,61	-40,49	NA	NA	0	NA	-132,44	13,58	88,04	95,1	2,03	2,08	2,08	2548,06
1085	-106,67	54,27	-38,01	1,5	2,75	3,05	130,06	45,58	36,41	10,84	2,97	-1,51	-0,51	-53,5	296,54	-34,42	5,53	-8134,33	0	18,95	-176,27	-204,29	37,05	-140,93	0,1	1,15	1,71	251,1	112,4	107,33	60,8	6,51	-1,18	-0,18	-110,46	651,39	-29,58	2,01	-12780,83	0	64,73	-112,06	6,84	-3,42	3,01	0,12	2,27	2,6	159,88
1086	0,11	0,25	0,1	0,1	0,44	1,12	315,53	58,78	173,16	118,55	0,56	1,29	2,29	18,34	56,25	1,01	1,16	704,44	0	15,76	1051,89	0,09	0,31	0,03	0,08	0,27	1,38	138,58	17,49	95,78	107,83	0,71	2,45	3,45	32,72	71,05	1,29	9,7	8681,62	0	12,42	85,39	1,36	4,38	0,39	0,13	0,23	1,18	103,93
1087	-4,38	-1078,9	-3,58	0,02	0,04	0,63	298,29	5,73	209,18	134,37	1	245,19	246,19	31,81	99,59	5,89	0,43	14190,67	9,68	29,58	76,4	-8,45	-430,86	-5,75	0,06	0,09	0,66	247,9	5,1	199,53	122,81	0,98	50,01	51,01	29,05	98,04	3,85	0,32	11601,33	4,27	25,54	88,17	11,12	85,55	NA	0,15	0,17	0,85	213,43
1088	25,95	54,12	9,24	1,93	2,16	2,16	129,91	13,57	59,31	NA	0,48	1,01	2,09	35,85	52,05	53,72	NA	6918	0	3,52	22,68	1,95	21,08	0,87	0,04	1,11	1,11	163,15	154,72	145,71	NA	0,91	9,82	10,82	1,95	90,76	2,15	NA	NA	0	0	0	0,03	0,24	0,01	0,56	1,15	1,15	62,69
1089	1,69	15,54	0,2	0,8	0,81	1,12	43,43	0,47	38,17	11,94	0,89	8,18	9,18	21,63	89,11	1,9	NA	6754,33	0	2,37	89,3	0,35	5,02	0,06	0,33	0,76	1,04	68,23	26,89	62,84	18	0,93	13,53	14,53	14,11	93,12	0,37	2,6	5683,5	0	2,58	91,57	2,51	24,73	1,38	0,57	0,86	1,08	199,93
1090	-10,91	-12,71	NA	6,91	7,06	7,06	NA	NA	NA	NA	0,14	0,16	1,16	-10,91	14,16	-77,08	NA	NA	0	NA	0	16,95	79,01	38,72	0,05	0,53	0,53	831,57	197,15	406,34	NA	0,79	3,66	4,66	16,95	78,55	27,93	0,69	NA	0	0	0	3,58	39,71	7,43	0,1	0,5	0,65	755,24
1091	0,56	4,09	2,82	0,89	1,64	4,82	1248,79	285,29	377,58	1216,97	0,86	6,32	7,33	0,56	86,35	0,65	NA	NA	0	0	0	2,36	21,26	3,95	5,54	5,83	17,7	608,67	9,58	34,02	409,42	0,89	7,97	8,99	2,36	88,88	2,67	NA	NA	0	0	0	6,1	43,18	9,14	1,27	3,09	10,47	545,07
1092	37,07	68,95	19,17	2,28	2,29	2,29	188,76	0,23	54,13	NA	0,46	0,86	1,86	37,07	46,23	95,04	5,22	NA	0	0	0	19,51	42	21,42	0,1	0,11	0,11	399,72	1,24	61,02	NA	0,53	1,14	2,15	22,24	53,54	53,44	0,8	NA	7,95	3	6,02	8,63	14,2	10,24	5,12	5,82	5,82	432,21
1093	0	0	0,01	0,01	0,06	1,26	1465,93	22,02	416,13	508	0,44	0,78	1,78	6,53	43,93	2,61	1,12	5715,33	0	26,2	74,94	0,04	0,06	0,15	0,01	0,04	1,6	1399,59	9,37	380,91	603,13	0,34	0,51	1,51	6,29	33,65	8,22	1,29	7303,33	0	24,02	60,37	-7,62	-16,59	-32,18	0,03	0,04	1,18	1538,23
1094	8,61	12,59	3,18	0,46	1,28	2,53	134,79	29,89	36,97	46,85	0,32	0,46	1,46	31,02	31,63	53,4	2,48	21397,4	0,39	8,28	51,48	6,92	9,29	2,4	0,71	1,66	3,45	126,18	25,62	27,18	49,28	0,26	0,34	1,34	30,88	25,52	51,31	3,2	20380,87	0	8,31	56,83	2,26	3,03	0,78	1,42	3,29	7,08	125,15
1095	-24,33	-24,91	-761,88	4,5	99,4	99,4	11428,49	6650,23	70,08	0,32	0,02	0,02	1,02	-7,62	2,32	-1041,56	2,56	-6310,6	0	523,32	-219,9	5,7	7,16	36,69	14,61	133,94	133,94	2341,78	690,15	5,78	NA	0,2	0,26	1,26	6,91	20,38	27,98	1,46	5630	0	7,78	117,83	5,4	7,42	324,42	40,43	193,33	193,33	21860,43
1096	4,41	9,24	1,53	0,03	1,15	1,81	126,97	68,7	36,34	41,56	0,52	1,09	2,09	30,62	52,25	12,74	4,36	24759,14	20,05	9,12	71,47	3,05	6,86	1,03	0,05	1	1,58	123,26	62,1	44,73	38,59	0,56	1,25	2,25	25,16	55,54	9,53	2,91	23513	17,05	7,49	71,22	4,42	11,06	1,17	0,01	1,03	1,68	96,43
1097	-0,82	-0,82	NA	NA	NA	NA	NA	NA	NA	NA	NA	NA	1	-0,82	0	NA	NA	NA	0	NA	NA	-0,94	-0,94	NA	NA	NA	NA	NA	NA	NA	NA	NA	NA	1	-0,94	0	NA	NA	NA	0	NA	NA	-0,99	-0,99	NA	NA	NA	NA	NA
1098	-10,71	24,65	-15,49	0,1	0,28	0,66	528	134,35	746,79	289,48	1,43	-3,3	-2,3	-9,29	143,45	-4,31	-9,59	2217	0	2,05	22,24	19,29	-52,77	4,97	0,04	0,25	0,72	93,81	26,95	126,59	60,22	1,37	-3,74	-2,74	31,98	136,56	18,39	NA	4578,67	0	3,27	25,02	42,49	308,69	7,48	0,08	0,19	1,16	64,08
1099	-12,85	-202,41	-45,56	0,04	0,09	0,09	1294,19	68,09	1195,43	NA	0,94	14,75	15,75	-6,18	93,65	-2,53	0,07	NA	0	23,63	117,77	-32,94	135,61	-79,33	0,03	0,09	0,09	876,68	61,73	1077,62	NA	1,24	-5,12	-4,12	-27,77	124,29	1,06	-0,27	NA	0	12,44	50,86	-26,29	47,36	-40,07	0,16	0,22	0,22	554,82
1100	9,34	10,32	3,24	10,65	10,68	11,49	126,78	0,33	10,88	8,89	0,09	0,1	1,11	73,13	9,53	98,61	NA	4392	0	22,16	82,52	1,92	2,31	1,54	0,67	2,13	6,16	292,28	68,47	46,94	191,92	0,17	0,2	1,21	33,26	17,05	11,27	NA	-4870,5	0	25,17	-81,64	3,65	4,21	1,75	0,15	0,44	7,98	175,12
1101	10,92	34,64	4,88	0,08	0,18	1,46	163,13	10,84	110,07	142,89	0,68	2,17	3,17	29,91	68,48	15,95	NA	15494,5	0	8,48	61,07	14,85	24,97	5,35	0,5	0,58	2,46	131,19	4,07	52,56	100,48	0,41	0,68	1,68	41,9	40,54	36,63	NA	15981,5	0	9,75	59,61	20,69	26,52	6,62	0,13	0,53	3,48	116,38
1102	-0,07	-8,95	NA	NA	NA	NA	NA	NA	NA	NA	0,99	129,87	130,87	-0,07	99,24	-0,07	1,01	NA	0	NA	0	-0,07	-19,2	-0,68	NA	NA	NA	3609,93	96,6	NA	NA	0,94	264,88	280,43	-0,07	99,64	-0,07	1,01	NA	0	0	0	0,38	54,56	8,63	0,03	0,03	0,03	8365,24
1103	2,77	5,53	0,97	0,23	0,43	0,9	127,21	8,07	45,32	22,58	0,49	0,99	1,99	44,33	49,87	14,14	0,89	12999,83	1,6	14,48	80,97	2,96	5,52	0,97	0,08	0,29	0,83	119,74	7,55	36,49	21,9	0,46	0,86	1,86	43,1	45,93	16,39	0,86	7141,22	3,49	8,97	54,47	2,78	5,4	0,95	0,08	0,27	0,75	124,68
1104	-16,61	97,12	NA	0,01	0,07	0,07	NA	NA	NA	NA	1,17	-6,85	-5,85	-16,61	117,1	-14,18	-0,19	NA	0	NA	0	-1,09	-2,61	NA	0,45	0,53	0,53	NA	NA	NA	NA	0,58	1,39	2,39	-1,09	58,23	-1,87	0,6	NA	0	NA	0	-52,09	-65,25	NA	2,88	3,61	3,61	NA
1105	5	9,25	1,44	0,42	0,75	1,37	105,43	13,5	37,12	25,75	0,44	0,82	1,85	49,19	45,95	24,02	1,25	11508,96	4,22	12,77	86,62	6,11	11,43	1,86	0,38	0,71	1,38	110,47	14,66	41,54	30,4	0,45	0,84	1,87	47,49	46,52	24,16	1,3	12350,42	2,96	12,56	82,77	5,28	9,27	1,61	0,54	0,9	1,5	110,76
1106	0	0	NA	0,06	0,21	0,21	NA	NA	NA	NA	1,03	-38,81	-37,81	0	102,64	0	-0,03	0	0	NA	NA	1,7	47,46	8,47	0,05	0,34	0,34	1811,78	417,81	1456,48	NA	0,96	26,88	27,88	8,05	96,41	4,46	0,24	-5374,56	0	31,59	-70,72	-21,72	132,95	-148,05	0,07	0,26	0,26	2480,66
1107	4,38	68,88	1,96	0,01	0,52	0,73	163,46	72,16	148,44	31,87	0,94	14,74	15,74	28,05	93,65	7,37	0,21	16391	0	10,6	71,49	1,11	37,99	0,37	0,02	0,56	0,73	123,31	58,97	116,5	20,75	0,97	33,34	34,34	38,81	97,09	3,95	0,11	21625	0	12,77	88,51	3,64	61,49	1,01	0,02	0,38	0,7	100,65
1108	4,38	68,88	1,96	0,01	0,52	0,73	109,27	72,16	148,44	31,87	0,94	14,74	15,74	28,05	93,65	7,37	0,21	16391	0	10,6	71,49	1,11	37,99	0,37	0,02	0,56	0,73	123,31	58,97	116,5	20,75	0,97	33,34	34,34	38,81	97,09	3,95	0,11	21625	0	12,77	88,51	3,64	61,49	1,01	0,02	0,38	0,7	100,65
1109	4,12	5,92	3,11	1,73	3,12	3,17	275,46	114,86	25,65	3,72	0,31	0,44	1,44	6,53	30,51	33,93	21	42486	20,92	1,82	13,36	2,83	6,78	3,15	0,86	1,76	1,92	405,49	146,45	116,15	27,08	0,58	1,4	2,4	3,66	58,27	6,41	2,79	2551,5	29,22	0,68	7,53	1,5	3,11	3,25	0,95	1,95	2,03	790,23
1110	-13,68	-39,45	-5,93	0,14	0,4	1,1	158,28	26,01	92,54	70,94	0,65	1,88	2,88	20,33	65,33	-20,94	1,29	8791,5	4,47	14,75	133,29	7,92	17,92	2,07	0,04	0,27	1,37	95,15	11,54	45,6	56,82	0,56	1,26	2,26	60,52	55,79	23,54	1,92	4828,8	5,31	13,75	71,73	11,68	27,97	3,21	0,05	0,35	1,48	100,04
1111	11,05	79,21	2,34	0,03	0,83	1,16	77,34	51,72	38,98	22,53	0,86	6,17	7,17	39	86,05	13,08	NA	21927,8	34,66	5,92	64,18	8,23	72,07	1,47	0,06	0,8	1,13	65,03	41,95	45,15	19,38	0,88	7,75	8,76	47,1	88,58	9,3	NA	23811,8	17,91	6,94	74,78	0,13	4,07	0,02	0,04	0,65	0,99	69,44
1112	-4	-4	NA	NA	NA	NA	NA	NA	NA	NA	NA	NA	1	-4	0	NA	NA	NA	0	NA	0	-0,12	-0,13	-0,12	11,01	11,8	11,8	348,84	23,03	29	NA	0,08	0,09	1,09	-0,12	8,41	-1,46	NA	NA	0	0	0	30,82	36,93	10,84	3,36	3,42	6,08	128,09
1113	39,74	44,67	42,45	7,65	8,97	8,97	389,88	55,92	42,41	0	0,11	0,12	1,12	39,74	11,03	399,05	NA	NA	0	0	0	-5,66	-5,84	-11,76	17,99	32,06	32,06	755,9	320,09	22,74	0	0,03	0,03	1,03	-5,66	3,04	-186,17	NA	NA	0	0	0	-8,47	-20,6	NA	4,75	6,33	6,33	1466,28
1114	0,93	9	0,41	0,03	0,07	0,62	162,48	4,62	143,16	81,01	0,9	8,7	9,7	25,36	89,69	7,98	0,23	4804,6	0	10,88	76,08	1,06	8,79	0,37	0,03	0,09	0,56	128,68	6,4	111,35	52,63	0,88	7,3	8,3	25,36	87,95	10,66	0,24	6790,4	0	8,59	65,09	2,36	15,29	0,67	-0,04	0,07	0,63	102,98
1115	0,23	0,57	0,09	0,6	1,72	1,95	140,3	36,38	32,29	7,31	0,6	1,49	2,49	40,48	59,9	6,31	1,4	-5543,67	34,63	15,47	-152,46	17,1	32,13	3,56	0,71	1,24	1,42	75,88	17,75	17,97	6,08	0,47	0,88	1,88	51,51	46,79	63,88	1,51	-30787,25	21,01	7,17	-19,54	19,79	24,43	3,47	0,73	2,39	4,49	63,77
1116	5,64	8,86	1,5	0	2,12	2,81	97,32	72,44	-10,61	23,87	0,36	0,57	1,57	161,31	36,39	15,49	NA	NA	46,66	41,51	96,26	-0,54	-0,78	-0,12	-0,32	2,93	3,44	83,46	78	22,15	12,46	0,3	0,43	1,43	244,31	30,09	-1,8	NA	NA	2,22	56,14	108,05	1,16	2,25	0,39	-0,1	1,42	1,8	121,33
1117	-10,28	-21,09	-40,72	2,04	2,04	2,04	1129,34	NA	697,95	NA	0,51	1,05	2,05	-10,28	51,29	-20,04	NA	NA	0	0	0	-17,34	-68,39	-8,99	0,14	1,46	1,46	188,65	73,43	126,89	NA	0,7	2,77	3,94	-8,69	74,65	-24,73	NA	-363,5	0	4,49	-115,13	13,16	58,18	NA	0,7	0,89	0,89	186,01
1118	-2,91	-2,91	NA	NA	NA	NA	NA	NA	NA	NA	NA	NA	1	-2,91	0	NA	NA	NA	0	NA	0	3,71	23,61	1,97	0,92	0,98	1	193,37	8,95	161,17	3,44	0,84	5,37	6,37	10,94	84,3	4,78	1,04	NA	0	3,84	52,82	0,51	5,79	0,13	0,49	0,93	1,04	92,04
1119	-2,45	-138,8	-14,7	0,79	1,02	1,02	2190,56	12,95	57,58	0,53	0,97	55,09	56,66	1,27	98,24	4,82	0,99	14853	0	22,35	47,35	1,09	35,87	5,07	1,74	1,88	1,88	1695,91	10,93	76,99	0,37	0,96	31,69	32,93	1,6	96,96	10,93	1,04	21522	0	2,4	8,73	-4,51	142,71	-29,89	0,04	0,12	0,12	2414,54
1120	12,61	26,21	4,03	0,75	1,8	2,05	116,59	49,21	47,29	12,37	0,52	1,08	2,08	12,61	51,9	53,12	3,94	NA	10,78	0	0	4,3	7	1,36	1,18	2,24	2,55	115,04	46,54	43,92	13,86	0,39	0,63	1,63	4,3	38,6	57,13	NA	NA	0	0	0	10,17	16,37	3,96	1,45	2,37	2,64	141,72
1121	22,86	47,85	20,72	1,02	1,06	1,49	330,87	5,16	141,85	62,24	0,52	1,09	2,09	38,6	52,24	54,29	1,84	23206,5	0	14,27	30,16	14,35	26,26	16,34	1,37	1,43	1,83	414,42	9,98	166,65	66,54	0,45	0,83	1,83	33,05	45,35	40,51	2,7	22610	0	21,28	43,57	12,1	21,51	15,38	1,44	1,57	1,93	462,94
1122	2,54	2,96	1,14	11,21	11,52	11,66	164,81	4,43	13,95	1,85	0,14	0,17	1,17	64,45	14,32	17,7	NA	NA	0	27,95	86,02	5,39	7,07	3,86	11,36	13,51	13,8	260,21	40,07	18,64	5,45	0,24	0,31	1,31	47,95	23,73	22,73	NA	NA	0	30,42	76,81	20,8	24,82	11,26	8,39	8,47	8,78	197,08
1123	17,28	40,32	7,43	0,54	1,45	2,17	156,96	44,94	49,55	36,04	0,57	1,33	2,33	27,62	57,14	35,33	2,23	32303,33	15,86	4,44	30,27	15,9	28,28	7,44	0,87	1,8	2,84	170,37	41,28	44,7	47,36	0,44	0,78	1,78	26,68	43,78	46,24	3,02	37813,33	12,14	5,05	28,68	8,76	14,02	4,23	0,7	1,41	2,29	175,73
1124	-3,72	24,55	-1,13	0,3	0,56	0,84	111,13	31,4	110,57	34,02	1,15	-7,6	-6,6	107,73	115,15	-0,3	-1,69	10013	7,54	33,93	109,26	1,06	6,01	0,33	0,38	0,69	1,08	113,49	28,18	71,31	35,65	0,82	4,69	5,69	88,76	82,44	6,91	1,48	11062,7	16,63	27,34	81,61	14,89	45,02	3,7	0,09	0,81	1,37	90,42
1125	3,62	7,55	2,7	0,01	0,34	0,48	272,21	41,58	108,3	16,97	0,52	1,09	2,09	15,85	52,06	27,09	0,69	33501,08	11,05	9,12	45,09	4,78	8,91	3,42	0,05	0,45	0,6	260,28	45,09	112,29	16,88	0,46	0,86	1,86	16,49	46,34	32,25	0,78	33621,69	2,19	8,37	42,19	4,34	5,08	3,2	0,48	1,67	2,08	268,63
1126	28,25	36,07	10,63	3,45	3,75	4,59	87,69	8,81	29,37	24,73	0,22	0,28	1,28	40,4	21,68	130,3	NA	NA	0	4,57	23,83	14,32	24,94	10,65	1,92	2,08	2,34	270,86	18,76	114,1	29,9	0,43	0,74	1,74	21,83	42,59	33,61	NA	5118	0	5,59	26,65	2,17	5,16	2,86	1,14	1,33	1,73	480,39
1127	41,39	88,04	22,07	0,09	1,64	1,64	194,62	92,8	45,48	NA	0,53	1,13	2,13	91,17	52,99	104,39	2,01	78811,67	20,22	26,55	41,04	21,97	75,16	15,79	0,22	1,25	1,25	261,63	137,99	51,37	NA	0,7	2,39	3,42	64,34	70,76	57,11	1,8	50078	46,04	30,45	42,53	23,88	80,67	14,89	0,03	1,24	1,24	227,05
1128	0,47	0,52	0,51	16,07	16,09	16,46	396,13	0,53	23,31	8,72	0,1	0,11	1,11	67,65	9,79	4,83	NA	NA	0	72,91	101,34	-177,59	-226,41	-461,2	5,1	5,48	5,66	945,31	63,36	165,24	29,16	0,22	0,27	1,27	11,82	21,56	-823,57	NA	NA	0	491,9	2176,55	54,79	62,18	22,16	9,66	9,9	10,04	147,24
1129	36,37	45,44	10,52	2,13	2,13	5,02	105,61	NA	18,22	53,52	0,2	0,25	1,25	101,87	19,97	182,1	NA	3321,5	0	18,95	119,74	15,57	18,65	5,79	5,97	5,97	9,47	135,35	NA	13,47	47,73	0,17	0,2	1,2	55,42	16,52	94,22	NA	1873	0	14,82	148,18	9,91	12,8	5,45	5,79	6,39	7,82	200,2
1130	16,44	23,92	12,19	0,72	1,55	1,56	270,71	51,76	49,16	0,37	0,31	0,45	1,45	35,18	31,26	114,39	1,21	NA	4,75	13,9	30,79	18,41	33,79	11,83	2	2,67	2,67	233,91	42,26	57	NA	0,46	0,84	1,84	25,33	45,53	80,03	2,8	NA	20,44	4,45	11,29	22,55	26,75	13,36	3,3	4,75	4,76	215,6
1131	15,16	47,12	NA	1,09	1,3	1,48	NA	NA	NA	NA	0,68	2,11	3,11	23,14	67,82	22,36	NA	7954	0	NA	29,47	7,04	18,36	NA	1,32	1,6	1,62	NA	NA	NA	NA	0,62	1,61	2,61	7,93	61,66	11,42	NA	3237	0	NA	8,28	-3,84	-3,19	-7,4	-1,99	-4,17	-4,87	701,07
1132	0,1	0,2	0,06	0,04	0,34	1,81	204,07	28,22	61,21	136,45	0,51	1,06	2,06	34,7	51,43	9,68	3,06	19540,74	15,22	19,35	84,24	2,03	3,42	1,07	0,05	0,36	2,14	192,85	22,65	47,58	134,31	0,41	0,69	1,69	43,72	40,76	14,78	4,03	20229,96	13,89	22,09	79,76	0,3	0,5	0,16	0,04	0,34	2,26	193,62
1133	-0,48	-0,48	NA	100,52	100,52	100,52	NA	NA	NA	NA	0,01	0,01	1,01	-0,48	0,99	-48	NA	NA	0	NA	NA	-1,45	-1,47	NA	99,08	99,08	99,08	NA	NA	NA	NA	0,01	0,01	1,01	-1,45	1,01	-144	NA	NA	0	NA	NA	2,59	3,6	2,54	3,78	3,78	3,78	356,28
1134	-47,6	-96,94	-92,82	1,99	2,18	2,18	711,83	58,75	322,64	NA	0,51	1,04	2,04	-39,94	50,9	-93,51	NA	-597,67	0	14,93	-21,58	47,54	66,33	10,96	0,51	4,95	4,95	83,89	74,39	16,73	NA	0,28	0,4	1,4	159,93	28,33	167,81	NA	NA	0	25,9	65,73	26,54	47,3	4,58	1,07	2,28	2,28	62,83
1135	1,22	12,75	0,32	0,18	0,74	0,89	97,33	42,54	76,43	12,01	0,9	9,47	10,47	47,98	90,45	2,23	0,68	NA	8,46	12,47	88,72	-6,29	-152,74	-1,56	0,05	0,61	0,78	90,07	37,23	67,55	11,96	0,96	23,28	24,28	55,4	95,88	-3,55	0,51	24802,67	5,74	15,26	102,31	-3,25	-627,11	-0,87	0,14	0,78	0,96	97,63
1136	3,74	12,93	0,91	0,12	0,86	1,4	89,01	45,36	61,67	34,05	0,7	2,44	3,46	11,98	71,1	5,3	NA	8888	0	2,01	68,16	5,57	18,31	1,63	0,65	0,89	1,43	106,71	17,79	62,06	39,94	0,7	2,28	3,28	22,93	69,55	8,01	NA	3880,67	10,46	5,09	127,28	6,14	17,96	1,88	0,73	0,86	1,44	111,48
1137	5,58	-14,93	1,74	0,15	0,42	0,52	113,94	27,05	136,48	15,48	1,37	-3,68	-2,68	25,61	137,37	17,46	-2,34	12905,33	15,38	6,25	38,05	19,83	-297,14	7,22	0,24	0,53	0,54	132,48	22,94	118,36	1,31	1,07	-15,99	-14,99	35,78	106,67	27,87	0,21	18953	0,85	5,81	29,08	6,99	1770,77	2,84	1,55	2,53	2,92	148,18
1138	4,31	19,56	2,48	0,25	0,75	0,99	209,87	62,98	126,63	31,75	0,78	3,54	4,54	17,36	77,97	11,26	0,93	NA	13,75	7,51	46,9	1,96	8,73	1,06	0,24	0,91	1,17	196,88	77,88	115,54	29,57	0,73	3,24	4,46	16,51	72,65	10,49	1,11	NA	10,82	5,98	44,23	2,73	10,11	1,38	0,22	0,86	1,17	183,33
1139	3,61	59,92	2,03	0,04	1	1,05	205,75	166,14	172,95	7,75	0,94	15,62	16,62	3,61	93,98	5,14	1,4	NA	0	0	0	0,14	2,28	0,1	0,34	0,98	1,06	273,4	150	206,6	18,7	0,94	15,32	16,32	0,14	93,87	3,27	1,68	NA	10,75	0	0	11,13	42,5	1,64	0,51	1,39	1,62	53,66
1140	45,26	55,97	33,97	3,47	5,2	5,2	273,91	78,38	45,25	NA	0,19	0,24	1,24	91,3	19,14	241,62	6,87	20435	0	34,55	44,32	20,56	28,8	25,54	2,14	2,75	2,75	452,19	74,07	48,48	NA	0,29	0,4	1,4	50,36	28,61	80,93	2,92	19259	16,31	37,02	48,42	23,52	27,83	32,14	5,23	5,62	5,62	497,46
1141	-4,78	101,26	-3,07	0	0,56	0,68	234,73	129,44	239,82	31,08	1,05	-22,18	-21,18	13,35	104,72	-2,44	-0,15	17688	0	11,66	101,85	-6,06	57,75	-3,11	0,13	0,58	0,69	186,94	86,9	199,68	22,82	1,1	-10,53	-9,53	17,12	110,49	-3,44	-0,41	21723,33	0	11,9	112,91	3,74	-39,97	1,33	0,01	0,39	0,6	129,13
1142	15,42	40,21	7,24	1,7	4,25	4,71	171,32	90,52	35,51	16,33	0,62	1,61	2,61	30,81	61,65	25,02	NA	NA	0	7,22	43,12	24,48	48,07	7,33	3,13	8,12	8,99	108,95	58,98	11,83	10,33	0,49	0,96	1,96	41,92	49,07	49,88	NA	NA	0	3,73	24,41	15,75	27,73	6,05	0,6	2,9	3,3	139,75
1143	-14,7	-20,24	-119,07	0,2	0,51	0,51	2956,8	44,65	145,64	NA	0,26	0,36	1,38	-13,75	27,39	-38,75	0,99	142880	6,04	7,71	12,17	-1,15	-1,55	-10,23	0,01	0,26	0,26	3244,81	44,01	160,45	NA	0,25	0,34	1,35	-0,06	25,97	14,04	0,98	115361,67	4,07	9,72	16,68	-1,67	-2,19	NA	0,01	0,08	0,08	3345,27
1144	-4,48	111,03	-1,63	0	0,96	0,96	132,96	130,09	136,43	0,39	1,04	-25,79	-24,79	-4,48	104,03	-4,31	NA	NA	0	0	0	1,6	76,25	0,64	0,02	0,97	1,01	146,21	134,95	141,58	5,65	0,98	46,8	47,8	1,6	97,91	1,87	2,3	NA	0	0	0	-0,5	-31,55	-0,2	0,03	1,01	1,01	144,08
1145	0,72	10,69	0,44	0,21	0,24	0,93	223,21	6	205,14	144,74	0,93	13,81	14,81	3,84	93,25	6,52	0,53	9141	0	1,91	31,5	2,53	274,85	1,41	0,16	0,16	1,01	203,42	0	171,07	170,44	0,99	107,55	108,55	6,38	99,08	8,94	NA	10329	13,96	2,15	26,7	0,85	44,63	0,42	0,09	0,13	1,02	179,39
1146	-73,76	-763,73	-61,25	0,28	0,35	0,35	303,06	18,09	270,04	NA	0,9	9,35	10,35	-73,76	90,34	-12,95	0,16	NA	0	0	0	0,58	3,07	0,14	0,87	0,99	1,11	86,89	7,94	68	8,87	0,81	4,28	5,28	0,58	81,07	146,07	NA	NA	0	0	0	-100,33	287,54	-22,31	0,16	0,73	0,74	80,94
1147	72,65	194,3	91,96	0,79	1,58	1,58	462	226,35	285,29	NA	0,63	1,67	2,67	72,65	62,61	116,04	NA	NA	0	0	0	45,86	65,01	59,83	1,13	2,01	2,01	474,88	122,03	138,32	NA	0,29	0,42	1,42	59,52	29,45	159,65	2,64	4637	0	17,81	21,13	14,15	22,71	NA	0,17	1,66	1,66	310,18
1148	NA	NA	NA	NA	NA	NA	NA	NA	NA	NA	NA	NA	NA	NA	NA	NA	NA	NA	NA	NA	NA	-2538,36	670,3	NA	0,15	0,21	0,21	NA	NA	NA	NA	4,79	-1,26	-0,26	-2538,36	478,69	-398,36	NA	NA	0	NA	0	8,42	902,08	NA	0,01	0,88	0,88	510,73
1149	-21,53	-40,25	-54,71	0,87	1,66	1,66	927,4	337,33	425,26	1,87	0,47	0,87	1,87	-2,84	46,5	-13,27	2,39	3928,5	0	47,51	129,74	35,6	55,57	39,81	0,55	1,6	1,6	407,05	151,19	144,54	0,44	0,36	0,56	1,56	46,91	35,94	121,42	1,51	32589,5	0	12,65	17,78	5,08	7,94	10,71	0,63	1,87	1,87	767,45
1150	-6,67	6,91	-3059,55	0,08	0,08	0,74	167539,1	NA	224166,74	148259,72	1,96	-2,04	-1,04	-6,67	196,47	-3,39	NA	-2543	0	0	0	0,35	-0,47	1,69	0,12	0,18	0,82	1762,22	133,16	2122,31	1379,48	1,75	-2,33	-1,33	0,35	175,12	0,2	-661,86	384	0	0	0	-6,9	8,03	-74,64	0,09	0,1	0,55	3937,56
1151	13,49	27,44	17,14	1,07	1,4	2,02	463,81	71,81	214,17	133,54	0,51	1,03	2,03	13,49	50,84	27,34	11,68	NA	0	0	0	19,37	30,98	16,43	2,1	2,3	2,84	308,68	20,78	102,29	55,97	0,37	0,6	1,6	19,37	37,47	51,7	15,09	NA	0	0	0	6,67	22,98	3,2	0,46	0,86	1,32	174,86
1152	0	0	NA	24,63	24,63	25,63	NA	NA	NA	NA	0,04	0,04	1,04	0	3,9	0	NA	NA	0	NA	NA	1,74	3,38	4,3	1,94	2,02	2,06	898,12	35,08	430,96	18,19	0,49	0,94	1,94	1,74	48,52	3,59	NA	NA	0	0	0	9,46	17,32	2,59	2,21	2,21	2,21	99,66
1153	-78,7	-167,27	-12,5	0,98	1,03	1,89	57,98	1,71	30,28	26,29	0,53	1,13	2,13	-78,7	52,95	-148,62	NA	NA	0	0	0	11,4	21,59	5,28	0,96	1,1	2,12	168,5	10,91	78,63	81,28	0,47	0,89	1,89	11,4	47,18	24,17	NA	NA	0	0	0	11,56	31,28	4,94	0,21	0,61	1,59	155,59
1154	48,92	61,8	26,12	4,39	4,96	5,01	194,84	19,79	34,77	1,85	0,21	0,26	1,26	84,21	20,84	313,54	9,8	29043	0	18,84	29,34	52,72	63,59	34,28	5,33	6,6	6,89	236,72	42,74	33,66	9,76	0,17	0,21	1,21	79,7	17,1	356,62	NA	22924	0	17,55	28,48	49,78	78,48	35,22	1,51	1,76	2,02	257,5
1155	-15,18	-28,14	-99,32	3,3	4,62	4,62	1819,26	351,96	264,86	0	0,44	0,82	1,85	-15,18	46,07	-2,04	1,9	NA	0,01	0	0	2,16	2,44	0,62	6,1	17,47	17,47	104,93	1,52	2,94	NA	0,09	0,1	1,13	29,54	8,9	280,96	1,88	NA	0,01	5,86	222,93	-33,8	-38,33	-13,9	3,24	8,04	8,04	149,72
1156	-12,45	-72,47	-21,14	0,49	1,26	1,26	332,79	116,55	152,47	NA	0,83	4,82	5,82	-12,45	82,82	-7,54	1,1	NA	0	0	0	-164,87	108,13	-1217,24	0,05	0,2	0,24	2687,42	544,72	5876,97	224,85	2,52	-1,66	-0,66	-153,23	252,47	-59,62	-2,64	NA	0	85,95	-9	-187,81	50,69	NA	0,09	0,12	0,14	181,45
1157	16,86	75,09	7,76	0,58	0,88	1,26	167,97	38,36	78,95	49,58	0,77	3,45	4,45	32,88	77,55	23,13	8,92	77958,5	29,71	7,37	38,86	10,16	76,77	3,63	0,5	0,72	0,99	130,1	23,71	78,92	31,4	0,87	6,55	7,55	28,9	86,76	13,57	0,98	68733,75	25,3	6,7	50,75	8,96	44,9	3,5	0,44	1,02	1,08	142,29
1158	-43,44	-44,07	-100,67	69,01	69,01	69,05	845,83	NA	11,88	0,49	0,01	0,01	1,01	-39,81	1,42	1076,26	NA	NA	0	8,42	14,25	16,18	16,6	49,62	34,77	38,99	39,04	1115,96	117,82	27,95	1,53	0,03	0,03	1,03	16,98	2,53	639,11	NA	NA	0	2,45	3,36	47,01	54,52	NA	1,68	2,19	2,2	644,7
1159	27,55	79,51	13,73	0,43	0,48	1,19	181,94	6,01	116,68	83,71	0,65	1,89	2,89	49,33	65,36	50,86	1,73	21418,64	0	10,86	34,66	22,53	42,25	9,77	0,2	0,34	1,8	157,76	10	72,33	107,23	0,47	0,87	1,87	44,02	46,66	56,39	3,78	NA	0	9,31	36,3	0,69	1,41	0,3	0,17	0,32	1,73	158,9
1160	3,03	4,73	0,78	1,42	1,94	2,04	94,43	11,71	2,68	2,3	0,36	0,56	1,56	14	35,99	33,19	1,49	14316,67	21,5	2,84	43,33	3,6	4,2	0,59	7,07	11,54	12,32	59,45	2,6	2,15	1,69	0,14	0,17	1,17	17,44	14,27	119,07	1,75	17354,33	0	2,26	35,13	5,7	8,19	1,02	0,69	1,85	2,01	65,32
1161	7,48	8,13	NA	55,76	55,76	55,76	NA	NA	NA	NA	0,02	0,02	1,09	7,48	7,98	417,24	NA	NA	0	NA	0	-13,47	-28,25	NA	1,96	3,36	3,36	NA	NA	NA	NA	0,52	1,1	2,1	283,9	52,32	-25,75	NA	7263	0	NA	99,7	37,67	61,88	6,69	3,47	4,31	4,31	64,64
1162	10,96	18,21	2,37	0,01	2,21	2,56	79,01	66,77	-5,77	10,97	0,43	0,71	1,66	28,42	39,82	35,45	NA	7645	49,95	3,78	40,84	10,33	15,09	2,02	0,02	2,77	3,19	71,26	60,75	-10	9,46	0,32	0,46	1,46	29,28	31,55	32,74	NA	8013,33	45,54	3,71	43,78	11,55	19,28	4,69	0	0,83	0,99	147,75
1163	11,65	11,8	0,82	9,78	64,51	64,81	25,59	17,56	0,32	0,09	0,01	0,01	1,01	11,65	1,27	916,5	NA	NA	0	0	0	-49,35	-50,9	-1,38	11,06	45,02	109,22	10,15	3,06	0,09	5,86	0,01	0,01	1,03	-49,35	3,04	-5508,16	NA	NA	0	0	0	4,58	18,19	9,78	0,05	0,86	1,12	776,65
1164	11,46	15,95	9,15	0,12	1,45	2,85	291,43	104,04	78,76	112,22	0,28	0,39	1,39	16,09	28,16	51,91	3,34	59628,63	0	3,7	20,74	11,01	16,24	9,44	0,36	1,41	2,54	312,09	102,57	97,36	111,75	0,32	0,48	1,48	15,18	32,2	41,99	3,47	62462,25	0	3,58	18,97	11,44	16,56	9,45	0,55	1,56	2,73	300,69
1165	0,86	4,85	0,89	0,34	0,78	1,23	377,83	136,13	303,82	136,43	0,82	4,63	5,63	0,86	82,25	1,05	NA	NA	0	0	0	15,64	47,51	11,71	0,48	1,02	1,51	272,48	97,03	178,75	88,23	0,67	2,04	3,04	15,64	67,09	23,31	NA	NA	0	0	0	26,26	38,54	12,37	0,67	2,25	3,4	171,44
1166	NA	NA	NA	NA	NA	NA	NA	NA	NA	NA	NA	NA	NA	NA	NA	NA	NA	NA	NA	NA	NA	4,98	6,26	1,23	11,03	11,03	17,88	90,08	NA	4,98	34,61	0,2	0,26	1,26	31,16	20,44	24,38	NA	NA	0	6,48	78,17	21,78	24,55	5,46	6,42	6,42	8,97	91,24
1167	-9,27	-21,45	-5,26	1,04	1,55	1,75	207,13	56,74	111,36	22,48	0,57	1,32	2,32	35,7	56,81	-6,57	12,39	10218,67	0	25,51	99,52	4,66	7,2	2,24	1,75	2,72	3,06	175,23	54,08	55,99	19,39	0,35	0,55	1,55	61,17	35,35	27,08	NA	10995,5	0	27,2	83,7	19,3	30,66	9,13	1,19	2,03	2,91	172,21
1168	19,87	28,64	10,62	0,19	1,78	3,51	195,05	86,83	54,69	95,97	0,31	0,44	1,44	42,39	30,63	64,86	NA	NA	0	12,03	48,82	4,29	5,52	2,4	0,55	2,45	5,04	203,18	75,47	39,61	103,92	0,22	0,29	1,29	36,35	22,19	19,35	NA	NA	0	17,89	84,14	5,56	11,85	3,94	0,14	1,32	1,93	257,73
1169	0,62	4,86	1,2	0,47	0,47	0,47	708,41	NA	609,43	NA	0,87	6,83	7,83	0,62	87,22	10,39	0,22	NA	0	0	0	17,36	56,06	16,34	0,7	0,79	0,79	342,54	NA	233,84	NA	0,69	2,23	3,23	17,36	69,03	51,22	0,69	NA	0	0	0	2,99	34,05	1,61	0,99	1,03	1,04	196,24
1170	6,74	24,25	1,62	1,23	1,3	1,38	87,61	4,36	24,93	4,56	0,72	2,6	3,6	101,53	72,19	9,34	NA	NA	42,8	22,75	80,87	5,5	14,29	1,08	1,55	1,55	1,63	71,82	NA	15,95	3,22	0,62	1,6	2,6	114,34	61,53	8,93	NA	2975,5	38	21,47	80,87	20,75	31,25	4,8	2,87	2,93	3,12	84,22
1171	6,1	63,5	25,89	0,03	0,36	1,11	556,26	457,49	1381,86	1042,26	0,9	9,41	10,41	6,1	90,4	6,75	NA	NA	0	0	0	-1,7	-92,47	-1,12	0,1	0,35	0,94	240,7	56,81	233,54	141,46	0,98	53,52	54,52	-1,7	98,17	-1,15	0,25	NA	0	0	0	-3,33	133,38	-7,45	0,05	0,08	1,12	815,93
1172	-5,98	-5,98	NA	NA	NA	NA	NA	NA	NA	NA	NA	NA	1	-5,98	0	NA	NA	NA	0	NA	0	10,19	10,54	4,17	21,45	29,66	29,66	149,02	40,83	4,97	NA	0,03	0,03	1,03	10,19	3,37	302,17	NA	NA	0	0	0	22,26	24,77	11,14	7,74	9,88	9,88	182,07
1173	-1,16	-3,2	-0,33	0,07	0,15	1,56	102,49	5,29	64,48	92,08	0,64	1,76	2,76	15,37	63,78	-1,82	NA	NA	0	4,64	99,28	-4,02	-12,62	-1,13	0,15	0,17	1,46	102,13	1,33	68,77	89,94	0,68	2,14	3,14	20,31	68,18	-5,89	NA	NA	0	6,83	110,1	-2,93	-9	-0,74	0,06	0,07	1,49	92,31
1174	-6,76	-31,48	-130,11	0,29	0,33	1,27	6655,61	217,57	5436,78	5214,74	0,79	3,65	4,65	-6,76	78,51	-8,62	NA	NA	0	0	0	-0,88	-3,99	NA	0,22	0,27	1,28	NA	NA	NA	NA	0,78	3,54	4,54	-0,88	77,96	-1,13	NA	NA	0	NA	NA	59,59	88,26	NA	1,75	1,75	2,62	472,44
1175	-13,43	-18,97	-29,42	3,22	3,22	3,42	799,84	NA	230,5	47,82	0,29	0,41	1,41	-13,43	29,22	-45,95	NA	NA	0	0	0	-2,02	-3,02	-4,59	2,55	2,55	2,7	828,41	NA	272,65	43,46	0,33	0,5	1,5	-2,02	33,28	0,89	6,68	NA	0	0	0	-7,46	-12,04	-20,57	2,35	2,35	2,44	1004,26
1176	4,33	7,66	7,7	2,25	2,25	2,25	648,82	NA	278,03	NA	0,43	0,77	1,77	4,33	43,45	9,97	NA	NA	0	0	0	43,67	63,85	69,73	2,34	3,16	3,16	581,13	149,06	181,62	NA	0,32	0,46	1,46	43,67	31,6	138,21	NA	NA	0	0	0	8,68	9,64	40,3	7,12	10,8	10,8	1689,54
1177	14,72	418,03	451,47	0,02	0,03	0,03	11195,47	89,53	10639,2	6,71	0,96	27,4	28,4	14,72	96,48	19,73	0,04	NA	0	0	0	-65,67	109,75	-14288,36	0,04	0,11	0,11	79197,24	262,52	3537,58	NA	1,6	-2,67	-1,67	-65,67	159,84	-2,71	0,96	NA	0	0	0	-12522,02	43,43	NA	0,01	0,03	0,03	335,08
1178	9,84	18	4,92	0,01	0,22	1,01	182,42	15,08	34,87	60,02	0,45	0,83	1,83	31,9	45,34	27,08	0,97	21415,75	22,03	11,03	55,89	8,3	13,25	4,39	0,21	0,36	1,28	192,72	10,01	28,81	59,71	0,37	0,6	1,6	29,98	37,41	26,46	1,13	20789	18,76	11,48	56,98	5,87	9,25	2,82	0,16	0,35	1,28	174,69
1179	3,61	53,75	0,67	0,02	0,7	1,09	67,72	41,56	50,32	24,13	0,93	13,87	14,87	42,39	93,27	4,05	474	18080	16,43	7,19	83,92	6,75	70,41	1,4	0,04	0,76	1,12	75,52	48,36	51,61	24,01	0,9	9,43	10,43	45,29	90,41	7,47	NA	18187,14	20,32	8	77,88	9,48	75,65	1,81	0,02	0,68	1,08	69,44
1180	-1,09	-1,5	-0,69	0,88	1,73	3,61	231,07	52,9	62,66	119,45	0,27	0,38	1,38	-1,09	27,5	-3,95	NA	NA	0	0	0	4,48	6,3	3,37	1,58	2	3,43	273,89	32,46	78,14	111,88	28,85	40,54	1,41	4,48	28,85	15,53	NA	NA	0	0	0	23,59	31,46	14,71	1,85	2,42	3,97	227,06
1181	12,88	34,21	2,19	0,83	1,11	1,11	61,93	10,47	37,89	0,14	0,62	1,66	2,66	52,38	62,36	50,27	1,37	NA	0	6,7	62,3	-6,41	-15,63	-1,2	1,2	2,48	2,49	68,14	20,1	15,75	0,1	0,59	1,44	2,44	41,97	58,97	32,55	1,9	NA	0	6,26	-72,77	-0,5	-1,58	-0,11	0,96	1,88	1,92	79,42
1182	3,23	3,23	6,25	NA	NA	NA	705,29	NA	0	NA	NA	NA	1	3,23	0	NA	NA	NA	0	0	0	3,92	3,92	6,3	NA	NA	NA	585,37	NA	0	NA	NA	NA	1	3,92	0	NA	NA	NA	0	0	0	34,93	34,93	26,02	NA	NA	NA	271,13
1183	12,94	15,43	2,77	0,88	0,86	6,32	78,04	-0,22	12,18	67,45	0,16	0,19	1,19	120,36	16,14	80,16	NA	NA	0	22,97	83,81	4,83	6,37	1,12	0,39	0,5	4,19	84	2,14	19,83	73,13	0,24	0,32	1,32	114,91	24,17	20	NA	NA	0	18,4	66,83	8,56	10,52	1,8	0,16	0,16	5,43	76,49
1184	3,6	29,24	1,37	0,06	0,19	0,95	138,84	15,1	119,57	92,1	0,88	7,12	8,12	11,35	87,69	6,38	0,74	14052,67	0	2,95	51,99	2,09	19,34	1,09	0	0,1	0,78	189,59	17,18	148,8	114,38	0,89	8,25	9,25	7,13	89,19	4,92	0,36	12538,29	9,6	2,63	45,83	2,11	18,74	1,3	0,01	0,08	0,8	225,04
1185	-1,3	-1593,79	-10,24	5,11	5,84	5,84	2883,34	213,51	293,62	NA	1	1227,58	1230,04	-1,3	99,92	6,96	2,27	NA	0	0	0	1,55	95,65	12,65	0,38	1,68	1,68	2962,81	673,9	518,15	NA	0,98	60,48	61,54	1,55	98,38	8,71	1,17	NA	0	0	0	-20,97	106,99	-230,09	0,72	0,88	0,88	3992,93
1186	0	0	NA	NA	NA	NA	NA	NA	NA	NA	NA	NA	1	0	0	NA	NA	NA	0	NA	NA	-0,18	-20,16	NA	0,02	0,02	0,02	NA	NA	NA	NA	0,99	109,68	110,68	-0,18	99,1	-0,18	0,01	NA	0	NA	0	-1,08	-956,94	-9,17	0,02	0,12	0,13	3102,53
1187	-75,71	233,21	-4228,26	0,4	0,4	0,75	20384,46	NA	26632,17	9482,07	1,32	-4,08	-3,08	-75,71	132,46	-57,16	NA	NA	0	0	0	2,86	-52,19	1,77	0,67	0,83	0,95	224,78	38,87	234,5	26,96	1,05	-19,23	-18,23	2,86	105,48	2,71	NA	NA	0	0	0	1,08	267,07	NA	0,15	0,22	0,25	1463,67
1188	-2,3	-3,22	-3,98	0,31	0,71	8,88	632,61	20,35	53,92	489,72	0,28	0,4	1,4	15,66	28,68	-0,31	5,83	10182,71	3,03	31,12	96,01	-2,48	-3,47	-4,21	0,55	0,96	9,17	618,87	17,72	51,88	476,38	0,28	0,39	1,4	16,66	28,55	-0,16	6,48	12754,38	2,27	32,53	93,24	0,53	0,73	0,74	0,85	1,27	8,66	504,59
1189	2,48	5,19	1,81	0,05	0,92	1,46	267,48	119,01	98,54	75,68	0,52	1,09	2,09	2,61	52,26	7,29	2,01	NA	14,66	0,1	1,69	-0,13	-0,27	-0,11	0,01	0,97	1,5	303,68	149,22	113,51	83,78	0,52	1,08	2,08	-0,13	51,81	2,86	2,15	NA	13,79	0	0	1,06	2,19	1	0,15	1,09	1,62	343,51
1190	31,73	46,17	9,69	0,97	2,45	2,72	111,47	46,18	33,87	9,45	0,31	0,45	1,45	66,58	31,27	121,87	4,49	24876	0	10,64	43,26	28,46	39,57	7,39	1,47	3,16	3,38	94,57	41,53	25,65	5,51	0,28	0,39	1,39	58,45	28,09	111,17	10,37	17891,56	0	7,79	45,48	21,89	25,45	9,27	4,33	6,5	6,65	154,22
1191	-14,92	-18,91	-105,38	-0,61	-0,58	6,61	2577,69	4,64	130,07	947,92	0,21	0,27	1,27	-13,89	21,1	-53,24	1,43	NA	15,72	7,3	-12,26	-4,41	-5,78	-45,24	0,06	0,2	8,63	3735,57	24,99	177,21	1514,34	0,24	0,31	1,31	-3,63	23,74	-4,54	1,63	8578,67	18,82	7,97	49,67	-0,31	-0,48	-2,39	0,01	0,05	2,46	2782,62
1192	-2,14	-39,18	-0,5	0,12	0,64	1,06	84,79	41,08	78,94	33,46	0,95	17,33	18,33	56,65	94,55	-2,26	NA	6376,13	0	13,66	101,22	3,04	32,33	0,65	0,19	0,64	1,14	77,87	30,02	67,09	34,38	0,91	9,62	10,62	69,26	90,58	3,36	NA	5976,88	0	14,17	104,1	-1,77	-25,24	-0,4	0,11	0,61	1,08	82,38
1193	-3,79	-245,83	-2,03	0,06	1,05	1,34	195,6	139,64	141,84	41,7	0,98	63,88	64,88	0,11	98,46	0,45	0,88	2226	0	2,09	81,81	7,69	85,51	2,59	0,09	0,81	1,2	122,8	71,75	86,4	39,87	0,91	10,12	11,12	15,12	91,01	8,84	7,49	10104	10,94	2,51	40,61	1,99	20,48	0,51	0,35	0,83	1,24	93,68
1194	1,21	12,01	0,92	0,02	0,02	0,8	276,44	0,86	214,71	192,99	0,9	8,9	9,9	5,95	89,89	4,8	0,35	12669,33	11,15	3,59	42,77	2,11	17,18	1,63	0,02	0,02	0,85	281,72	1,42	215,84	205,34	0,88	7,14	8,14	9,96	87,72	5,92	0,48	16754,33	10,25	6,08	53,7	2,76	16,95	1,92	0,03	0,03	0,91	253,74
1195	0	0,1	0	0,22	0,39	1,36	214,53	21,11	155,51	153,61	0,97	37,37	38,37	8,28	97,39	0	NA	3058	0	4,86	266,73	14,84	85,78	9,88	0,07	0,2	1,53	242,39	16,45	156,52	210,69	0,83	4,78	5,78	18,83	82,71	17,94	NA	17382	0	2,66	23,29	30,06	92,7	18,53	0,09	0,19	1,49	224,42
1196	-47,77	105,64	-12,07	0,06	0,07	0,63	92,23	0,98	118,91	67,25	1,31	-2,9	-2,21	44,5	145,22	-24,16	-2,78	5910,5	0	23,32	138,82	34,05	-520,76	9,55	0,14	0,15	1,21	102,07	1,42	82,6	88,67	0,83	-12,62	-15,29	79,4	106,54	58,71	NA	13259,33	0	12,72	45,19	25,1	122,05	8,61	0,1	0,12	0,99	124,89
1197	-70,52	180,5	NA	0,04	0,04	0,04	NA	NA	NA	NA	1,39	-3,56	-2,56	-70,52	139,07	-50,71	-0,41	-11195	0	NA	0	-6,8	31,03	-2,93	0,05	0,34	0,58	157,04	54,48	186,98	44,64	1,22	-5,57	-4,57	8,42	121,9	-0,59	-0,72	6093	0	6,57	102,72	13,65	-271,08	4,05	0,26	0,52	0,77	107,92
1198	-6,82	-13,52	-20,36	2,3	3,14	3,74	1089,04	43,28	49,78	32,12	0,5	0,98	1,98	-0,48	49,51	-9,24	0,76	4474,2	11,61	18,92	343,61	-5,93	-11,89	-12,65	1,36	3,41	4,26	777,04	57,46	28,1	24,47	0,5	1,01	2,01	2,75	50,16	1,48	0,71	17320,33	10,08	18,52	91,6	-0,34	-0,7	-0,54	0,46	1,69	2,17	579,74
1199	0,46	10,81	0,9	0,1	0,37	0,91	707,25	179,94	661,8	362,55	0,96	22,28	23,29	3,09	95,71	4	0,32	14246,5	0,79	5,08	38,04	0,34	8,93	0,83	0,08	0,18	0,83	879,11	82,41	835,84	552,62	0,96	25,1	26,11	3,59	96,17	5,28	0,19	15187,5	0	7,83	54,33	0,67	14,67	0,69	0,27	0,38	0,81	375,82
1200	-0,16	-0,16	NA	NA	NA	NA	NA	NA	NA	NA	NA	NA	1	-0,16	0	NA	NA	NA	0	NA	0	8,07	48,55	6,12	0,8	1,2	1,2	276,1	88,89	227,66	NA	0,83	5,01	6,01	18,45	83,37	9,68	NA	12192	0	7,87	49,65	-6,36	-81,13	-11,85	1,17	1,3	1,3	678,44
1201	-1,18	-1,03	NA	-7,38	-7,38	-7,38	NA	NA	NA	NA	-0,14	-0,12	0,88	-1,18	-13,55	8,67	NA	NA	0	NA	0	2,02	2,25	2,12	10,14	10,91	10,91	382,17	26,55	34,43	NA	0,1	0,11	1,11	15,65	10,23	19,71	NA	NA	0	14,32	67,8	16,36	18,49	18,09	10	10,1	10,1	402,48
1202	1,43	34,69	1,64	0	0,01	1,02	419,14	1,3	378,11	400,68	0,96	23,23	24,23	1,43	95,87	2,78	1,63	NA	4,34	0	0	1,29	26,99	1,33	0,05	0,06	1,02	376,75	2,55	348,38	339,35	0,95	19,99	20,99	5,65	95,24	1,35	1,45	NA	1,66	3,33	88,78	0,06	1,41	0,12	0,04	0,04	1,02	684,81
1203	-117,31	-279,17	NA	1,59	1,71	1,71	NA	NA	NA	NA	0,58	1,38	2,38	-117,31	57,98	-202,32	NA	NA	0	NA	0	-68,38	101,94	-40,94	0,32	0,4	0,52	217,92	26,79	321,81	38,2	1,67	-2,49	-1,49	-68,38	167,08	-39,74	-2,28	NA	0	0	0	4,62	-61,18	2,08	0,62	0,92	0,92	163,73
1204	4,77	11,58	5,11	0,39	1,14	1,63	390,87	168,78	225,41	113,4	0,59	1,43	2,43	9,96	58,79	10,11	9,55	17169,75	0	5,56	36,11	5,1	12,56	5,65	0,5	1,12	1,5	403,35	148,18	235,47	90,46	0,59	1,46	2,46	9,51	59,42	9,68	3,63	20127,75	0	4,89	30,39	16,99	34,04	19,18	0,78	1,41	1,83	410,83
1205	2,56	9,31	0,7	0,05	0,83	0,83	100,43	47,8	48,12	NA	0,73	2,64	3,64	30,98	72,51	25,9	0,78	10840	13,67	7,82	44,57	1,38	4,66	0,42	0,04	0,72	0,72	110,32	51,46	62,88	NA	0,7	2,37	3,37	24,4	70,37	7,03	0,61	7243,33	11,03	6,98	61,53	6,11	19,36	1,92	0,05	0,76	0,77	114,35
1206	21,98	415,24	14,74	0,04	0,35	0,75	244,68	69,88	228,31	92,85	0,95	17,89	18,89	46,7	94,71	25,75	0,19	NA	0	16,57	54,03	-1,5	-27,48	-0,86	0,04	0,13	0,63	208,36	17,8	151,92	98,83	0,95	17,37	18,37	39,3	94,56	11,69	0,14	9342,25	20,67	23,36	80,5	-1,02	-27,03	-0,74	0,01	0,19	0,8	265,87
1207	0,59	2,09	0,53	0,04	0,07	1,9	326,31	4,9	83,68	251,6	0,72	2,55	3,55	14,68	71,8	0,82	3,23	6233,4	34,71	12,59	96,99	0,74	3,02	0,72	0,03	0,07	1,51	354,54	8,16	149,97	287,77	0,76	3,1	4,1	11,35	75,62	1,84	3,08	5450,57	26,95	10,34	71,19	0,17	0,72	0,16	0,02	0,06	1,18	332,83
1208	-5,53	-5,78	-158,74	-0,35	0,9	0,9	10486,5	311,56	250,33	0,04	0,04	0,05	1,05	-4,09	4,42	-112,02	0,98	19599,67	0	41,35	147,92	-0,29	-0,31	-6,37	-0,31	0,84	0,84	7883,15	257,04	223,58	0,02	0,06	0,06	1,06	1,16	5,62	7,14	0,97	39713,12	0	31,55	66,57	0,42	0,45	NA	0,01	0,8	0,8	7627,37
1209	2,44	30,31	1,34	-0,13	0,93	1,13	200,1	167,58	157,04	31,86	0,92	11,41	12,41	8,15	91,94	2,66	2,09	10208,75	0	3,13	62,09	1,71	9,95	0,72	-0,18	0,43	0,99	152,43	71,01	123,83	69,67	0,83	4,82	5,82	16,31	82,83	2,06	0,92	8763,2	0	6,11	75,84	3,95	8,52	1,94	0,11	0,91	1,62	178,93
1210	9,21	11,94	2,37	2,06	2,14	4,5	91,1	1,51	20,59	49,34	0,23	0,3	1,3	149,52	22,83	40,36	NA	2802,75	0	36,11	92,09	2,34	3,66	0,67	1,38	1,38	3,17	103,97	NA	32,48	58,74	0,36	0,56	1,56	164,91	36,03	6,51	NA	3832	0	46,43	97,72	14,94	20,56	NA	1,99	2,01	4,19	100,12
1211	NA	NA	NA	NA	NA	NA	NA	NA	NA	NA	NA	NA	NA	NA	NA	NA	NA	NA	NA	NA	NA	-11,37	16	-8,05	0,09	0,27	0,35	257,74	75,13	432,58	38,62	1,71	-2,41	-1,41	-11,37	171,1	-6,65	-1,77	NA	0	0	0	31,09	100	1,73	0,34	1,69	1,69	20,3
1212	7,22	156,91	4,1	0,19	0,8	0,9	207,34	119,49	194,86	18,79	0,95	20,72	21,72	11,87	95,4	8,16	0,34	68614	0	2,64	37,55	-16,22	146,25	-9,88	0,05	0,67	0,77	221,71	144,89	225,46	23,88	1,11	-10,01	-9,01	-9,84	111,09	-11,98	-0,38	18617	3,47	3,89	163,9	1,11	-6,06	0,5	0,17	0,47	0,65	166,07
1213	27,86	31,53	13,19	7,31	8,39	8,55	172,79	21,33	19,79	3,2	0,12	0,13	1,13	27,86	11,62	239,9	NA	NA	0	0	0	4,57	4,92	2,2	9,89	13,21	14,2	175,32	40,57	12,21	12,08	0,07	0,08	1,08	4,57	7,04	64,96	NA	NA	0	0	0	2,87	3,11	1,72	6,53	8,7	12,76	218,36
1214	2,39	4,99	1,04	0,32	0,64	2,1	158,58	23,88	74,47	109,99	0,52	1,09	2,09	39,94	52,08	4,59	NA	NA	0	16,31	91,79	4,33	9,31	0,69	0,08	0,16	2,13	58,37	2,22	27,15	54,22	0,53	1,15	2,15	49,76	53,46	8,1	NA	NA	0	7,29	88,23	0,46	1,55	0,08	0,05	0,13	2,63	63,16
1215	2,15	8,11	2,13	0,68	1,26	1,68	294,14	124	210,49	89,27	0,6	2,24	3,76	18,52	73,43	3,62	NA	3632	0	16,21	92,26	18,25	48,18	6,94	1,21	1,55	1,62	138,48	26,22	77,13	5,5	0,58	1,52	2,64	43,58	62,12	33,22	4,48	12810	0	9,64	54,8	-67,01	-9713,08	NA	0,39	0,59	0,92	105,78
1216	-95,44	116,8	-31,63	0,1	0,43	0,47	120,95	70,86	216,4	9,37	1,82	-2,22	-1,22	-71,56	181,71	-52,28	-5,66	-25732	0	7,91	-33,79	-11,74	20,72	-6,59	0,03	0,31	0,4	204,39	88,63	315,32	27,1	1,57	-2,77	-1,77	1,13	156,65	-2,35	-1,48	7602	0	7,23	112,18	-4,35	-13865,63	-3,3	0,04	0,78	0,93	276,09
1217	2,58	2,97	0,83	16,02	16,77	16,87	116,65	4,9	6,53	0,65	0,06	0,07	1,15	2,58	12,94	45,54	NA	NA	0	0	0	1,68	2,07	0,92	6,71	6,71	6,82	200,3	NA	28,03	3,05	0,14	0,17	1,24	1,68	19,09	11,85	NA	NA	0	0	0	21,99	25,89	9,67	9,44	9,44	9,47	160,11
1218	-108,23	915,66	NA	0,43	0,44	0,92	NA	NA	NA	NA	1,1	-9,3	-8,46	-44,12	111,82	-98,49	NA	-1224,5	0	NA	-135,77	0,97	188,58	0,37	0,87	0,88	0,99	137,52	0,98	134,74	14,85	0,99	193,82	195,03	38,94	99,49	0,97	0,3	4782,08	0	14,35	89,31	0,18	15,3	0,04	0,24	0,36	0,97	79,95
1219	0,26	0,69	0,26	0,02	0,03	1,43	358,6	3,55	208,74	301,87	0,61	1,59	2,62	11	61,78	6,29	3,23	3120,29	1,46	10,55	168,36	-5,63	-22,53	-4,59	0,06	0,1	4,99	296,43	2,38	52,16	258,43	0,74	2,97	4	6,35	75	-5,28	10,43	3717,44	0	9,76	153,01	3,14	9,61	1,14	0,23	0,25	2,1	131,61
1220	-3,23	-25,36	-1,4	11,17	13,42	13,42	158,3	15,19	6,76	0	0,87	6,84	7,84	-3,23	87,25	20,31	2,3	NA	0	0	0	5,35	43	4,53	4,28	7,02	7,02	308,14	44,26	16,12	NA	0,88	7,04	8,04	5,35	87,56	19,41	1,5	NA	0	0	0	-31,64	204,53	-40,67	5,26	5,76	5,76	467,78
1221	-100,6	173,33	-34,22	0,52	0,54	0,54	124,18	1,86	168,68	NA	1,58	-2,72	-1,72	-59,51	158,04	-60,33	-1,44	NA	0	13,98	-89,26	-8,91	7,83	-1,88	0,36	0,36	0,36	76,97	NA	148,55	NA	2,14	-1,88	-0,88	66,29	213,73	1,93	-3,13	NA	0	10,19	55,96	-70,05	15,27	-4,27	0,06	0,07	0,07	22,2
1222	20,02	68,93	4,14	0,46	1,17	1,45	75,5	36,51	51,25	14,42	0,71	2,44	3,44	62,8	70,96	28,28	NA	NA	0	8,85	62,66	26,23	68,07	4,45	0,42	1,5	1,96	61,74	33,71	31,04	14,43	0,61	1,6	2,6	75,56	61,47	42,67	NA	27663,75	0	8,37	58,04	20,88	63,81	4,09	0,44	1,17	1,52	71,29
1223	3,28	14,12	3,9	0,08	0,4	0,42	433,89	104,82	328,24	7,24	0,77	3,3	4,3	23,61	76,76	6,2	0,34	6970	0	24,17	73,06	-1,91	-17,78	-1,98	0,15	0,52	0,54	377,19	53,65	145,08	3,25	0,89	8,31	9,31	32,83	89,25	10,51	0,8	10311,5	0	36	77,49	-29,66	221,6	-22,18	0,12	0,37	0,38	272,24
1224	-12,59	-2369,72	-4,07	0,01	0,29	0,9	118,03	31,68	113,62	71,27	0,99	187,21	188,21	36,27	99,47	-8,61	0,07	10451,29	0	15,8	114,73	-12,11	104,99	-3,88	0,01	0,26	0,84	116,53	32,69	126,42	73,95	1,12	-9,67	-8,67	39,38	111,53	-6,44	-1,5	10438,05	0	16,48	111,73	-2,94	33,88	-2,12	0,03	0,23	0,8	262,26
1225	0,9	12,31	0,69	0,1	0,14	0,95	165,27	6,23	156,76	129,23	0,92	12,65	13,7	17,6	92,7	3,14	0,93	5447,67	0	12,78	79,8	0,67	8,03	0,25	0,24	0,29	1,09	134,22	3,99	78,01	63,02	0,91	10,87	11,94	32,67	91,63	14,65	1,05	18934,5	0	11,8	62,56	2,76	25,29	1,06	0,17	0,22	0,98	140,03
1226	11,47	13,09	7,89	0,67	5,29	10,44	250,89	NA	14,93	77,88	0,12	0,14	1,14	23,47	12,36	131,58	2,54	17352,33	0	8,25	36	9,46	11,56	6,3	0,33	2,6	3,83	242,65	NA	43,69	54,46	0,18	0,22	1,22	18,83	18,21	75,61	2,7	18170,33	0	6,25	34,43	11,68	44,21	5,86	0,14	0,72	1,08	182,65
1227	0,6	1,56	30,24	0,18	1,48	1,53	18487,47	9619,65	7351,6	307,02	0,62	1,62	2,62	0,6	61,78	3,66	0,99	NA	0	0	0	2,4	6,14	40,2	0,31	1,53	1,58	6089,97	2952,7	2410,93	115,75	0,61	1,56	2,56	2,4	60,88	6,45	1,06	NA	0	0	0	0,93	2,89	NA	0,11	0,87	0,9	67350,13
1228	-17,4	459,97	-245,73	0,12	0,48	0,48	1355,41	1005,78	2773,52	7,86	1,04	-27,43	-26,43	-14,42	103,78	-14,84	0,65	-4200	0	42,19	-26,12	1,93	703,91	1,54	0,09	0,7	0,73	291,36	90,45	148,55	4,82	1	364,58	365,58	13,18	99,73	3,95	0,8	11368,5	12,76	9,01	41,61	2,62	93,13	1,51	0,07	0,77	0,78	209,87
1229	2,03	7,6	2,45	0,56	0,85	1,76	440,72	37,61	96,59	122,44	0,73	2,74	3,74	14,48	73,27	23,39	1,51	17513,33	8,3	15,03	34,98	1,37	5,07	1,55	0,29	0,43	0,83	411,06	41,27	269,31	119,4	0,73	2,7	3,7	16,46	72,98	20,53	0,69	15922,67	6,74	17,04	43,36	2,38	6,01	2	0,22	0,34	0,78	305,32
1230	7,64	75,24	3,64	0,42	0,95	0,95	173,73	82,33	153,87	NA	0,9	8,84	9,84	11,1	89,84	10,03	0,72	28811	0	1,65	24,15	6,19	25,66	4,44	0,59	1,06	1,06	260,84	92,52	195,46	NA	0,76	3,15	4,15	12,44	75,88	17,3	1,33	25283	0	4,47	28,16	7,05	33,29	5,97	0,28	1,11	1,11	308,12
1231	-41,57	43,6	-6,97	0,11	0,22	0,25	61,22	10,97	114,86	2,92	1,95	-2,05	-1,05	59,98	195,33	-17,04	-1,8	5251,12	0	17,03	139,07	-55,78	33,82	-5,05	0,08	0,18	0,2	32,96	6,02	83,06	1,61	2,65	-1,61	-0,61	139,69	264,94	-15,17	-3,32	7129,95	0	17,7	122,2	-37,34	-377,08	-3,61	0,36	0,64	0,71	35,16
1232	40,02	49,86	17,74	1,87	4,05	4,11	161,8	68,45	31,5	1,96	0,2	0,25	1,25	44,79	19,74	296,44	4,34	54964	0	2,12	6,81	36,09	49,8	13,31	1,44	3,57	3,61	134,25	77,74	36,56	1,69	0,28	0,38	1,38	36,09	27,53	218,76	NA	NA	0	0	0	54,57	65,98	13,86	2,3	5,74	5,74	92,48
1233	2,64	3,45	0,91	2,8	4,26	4,26	125,92	42,43	29,19	NA	0,24	0,31	1,31	7,47	23,5	11,24	NA	NA	0	1,66	59,63	2,5	3,56	0,8	2,82	3,36	3,36	116,09	18,38	34,14	NA	0,3	0,43	1,43	30,88	29,86	8,36	NA	3935	0	9,05	86,43	1,22	2,07	NA	1,37	2,48	2,48	105,98
1234	5,48	39,06	3,82	0	0,16	0,34	254,66	33,31	148,4	38,8	0,86	6,13	7,13	18,84	85,97	9,26	0,2	28217,29	26,06	9,32	48,48	-3,44	-35,06	-2,31	0,01	0,23	0,44	244,06	45,52	162,38	45,67	0,9	9,19	10,19	10,94	90,19	4,52	0,17	21593,86	21,64	9,64	72,23	0,4	3,46	0,23	0,04	0,23	0,44	213,06
1235	0	-0,08	-0,01	0,13	0,28	0,81	608,87	91,32	574,17	304,8	0,96	21,87	22,87	17,02	95,63	5,42	NA	NA	0	28,4	75,49	NA	NA	NA	NA	NA	NA	NA	NA	NA	NA	NA	NA	NA	NA	NA	NA	NA	NA	NA	NA	NA	2,43	23,83	4,77	0,11	0,24	0,81	713,67
1236	-6,61	-14,83	-3,09	0,62	1,29	1,78	170,37	60,2	90,6	45,1	0,55	1,24	2,24	24,14	55,39	-11,41	14,05	16153	0	14,35	123	-1,79	-4,04	-0,79	0,6	1,2	1,72	159,59	50,81	84,97	44,72	0,56	1,25	2,25	31,9	55,56	-2,67	14,9	20487,29	0	14,77	102,54	-4,67	-11,69	-2,01	0,48	1,15	1,63	156,18
1237	0	0	NA	NA	NA	NA	NA	NA	NA	NA	NA	NA	1	0	0	NA	NA	NA	0	NA	NA	2	2	100	NA	NA	NA	18196,36	NA	NA	NA	NA	NA	1	2	0	NA	NA	NA	0	0	0	27	29,23	NA	13,12	13,12	13,12	141,29
1238	3,21	130,15	0,21	0,26	1	1	24,28	15,38	21,01	0,01	0,98	39,6	40,6	18,82	97,54	11,13	0,97	9617,5	0	1,04	61,35	8,08	73,72	0,6	0,68	0,93	0,94	27,18	5,14	20,58	0,09	0,89	8,12	9,12	31,35	89,04	14,93	0,82	12476,5	0	1,74	60,24	5,51	38,16	NA	0,71	0,82	0,82	37,03
1239	-76,05	359,94	-20,78	0,23	0,24	0,24	99,76	1,08	119,19	NA	1,21	-5,73	-4,73	-76,05	121,13	-56,12	-0,31	NA	0	0	0	-16,6	62,87	-45,29	0,06	0,06	0,06	993,22	4,3	1241,65	NA	1,26	-4,79	-3,79	-16,6	126,4	6,82	-0,29	NA	0	0	0	7,14	-30,29	NA	0,15	0,15	0,15	389,62
1240	11,38	34,09	3,28	0,39	1,14	1,56	105,16	49,46	66,36	28,1	0,66	1,99	3	37,44	66,61	17,15	NA	22747,67	0	7,51	63,55	12,43	27,44	3,47	0,53	1,42	1,91	101,49	46,77	52,3	26,19	0,55	1,2	2,21	40,25	54,68	22,78	NA	23171,67	0	7,75	61,93	14,15	32,94	4,24	0,19	1,33	1,83	109,09
1241	14,17	15,58	9,13	9	13,59	13,59	235,1	78,27	17,07	NA	0,09	0,1	1,1	14,17	9,04	156,72	NA	NA	0	0	0	4,21	4,29	1,43	51,92	79,7	79,7	123,53	42,58	1,53	NA	0,02	0,02	1,02	4,21	1,88	223,72	NA	NA	0	0	0	12,6	13,12	14,58	17,68	25,13	25,13	421,4
1242	8,81	9,56	2,33	9,32	10,25	12,74	96,35	6,93	7,44	18,79	0,08	0,08	1,08	8,81	7,83	112,45	NA	NA	0	0	0	5,12	5,33	1,4	22,06	22,51	26,21	99,61	1,68	3,75	13,88	0,04	0,04	1,04	5,12	3,81	134,46	NA	NA	0	0	0	17,26	17,77	4,74	16,07	25,38	35,18	99,88
1243	-0,03	-0,03	-0,09	NA	NA	NA	1293,46	455,62	NA	NA	0,02	0,02	1,02	-0,03	2,09	-1,25	NA	NA	0	0	0	-1,43	-1,43	NA	NA	NA	NA	NA	NA	NA	NA	NA	NA	1	-1,43	0	NA	NA	NA	0	NA	0	-18	-20,82	NA	1,75	7,37	7,37	NA
1244	8,16	-163,15	2,25	0,28	0,6	0,96	100,73	33,32	102,95	37,94	1,05	-20,99	-19,99	31,06	105	7,77	NA	7420	0	6,32	64,93	10,79	173,29	3	0,27	0,65	1,08	101,37	35,37	93,07	40,53	0,94	15,06	16,06	33,84	93,77	11,5	NA	7381,8	0	6,42	57,62	9,27	68,99	3,8	0,21	0,49	0,83	149,41
1245	6,95	18,64	3,35	0,1	1,44	1,44	175,77	78,17	58,15	NA	0,63	1,68	2,68	52,25	62,72	48,99	1,23	14088,67	0	21,82	56,2	13,13	25,47	5,35	0,13	3,5	3,5	148,18	92,11	27,3	NA	0,48	0,94	1,94	66,23	48,44	67,18	1,95	15718,33	0	21,61	57,27	22,9	31,78	9,95	0,99	3,09	3,09	158,19
1246	2,27	14,24	0,34	0,01	0,99	1,01	55,32	44,49	38,53	0,68	0,84	5,28	6,28	2,27	84,08	7,64	1,14	NA	12,62	0	0	1,46	16,36	0,4	0,43	1,24	1,24	100,15	61,01	52,75	0,35	0,91	10,24	11,24	6,79	91,1	3,93	5,25	58348	37,23	1,47	11,69	3,6	41,21	0,89	0,35	1,25	1,25	90,11
1247	1,13	3,44	1,08	0,64	1,27	2,9	346,94	45,72	72,63	120,08	0,67	2,04	3,04	27,22	67,07	21,48	2,07	NA	29,79	24,8	56,06	8,7	18,25	6,63	2,32	2,96	4,18	277,5	28,41	44,41	54,53	0,52	1,1	2,1	38,98	52,31	41,24	2,6	NA	24,08	16,24	35,67	16,33	26,6	13,88	1,92	4,1	5,02	309,37
1248	0,24	0,29	0,07	0,58	0,9	10,96	106,93	2,95	9,21	93,95	0,18	0,22	1,22	64,02	17,81	24,96	21,34	13058,14	0	18,69	89,47	11,98	14,11	4,03	1,83	1,9	7,54	122,39	0,97	15,85	90,72	0,15	0,18	1,18	60,63	15,09	105,23	75,26	14541,43	0	16,36	69,06	8,92	10,42	3,2	3,07	3,31	13,6	130,59
1249	2,67	4,9	9,45	0,25	0,53	0,89	1290,77	65,41	169,46	83,59	0,45	0,83	1,83	2,67	45,47	12,21	0,98	NA	32,09	0	0	2,35	3,49	11,25	0,09	0,86	1,27	1744,55	136,3	92,94	74,82	0,33	0,49	1,49	2,35	32,81	17,92	1,03	NA	27,21	0	0	1,33	1,83	7,33	0,1	1,21	1,37	2012,65
1250	0	NA	NA	NA	NA	NA	NA	NA	NA	NA	NA	NA	NA	0	0	NA	NA	NA	0	NA	NA	0	NA	NA	NA	NA	NA	NA	NA	NA	NA	NA	NA	NA	0	0	NA	NA	NA	0	NA	0	-9,68	-10,71	NA	10,33	10,33	10,33	NA
1251	24,2	39,82	13,09	3,75	4,29	4,29	197,41	24,44	45,38	NA	0,28	0,46	1,65	28,25	39,23	86,66	NA	NA	0	2,19	11,76	13,97	27,7	7,84	2,54	3,02	3,02	204,28	32,1	66,92	NA	0,38	0,76	1,98	14,65	49,58	36,63	NA	NA	0	0,38	3,4	31,41	48,9	17,84	3,38	4,02	4,02	206,74
1252	15,14	115,12	6,62	0,49	0,64	0,65	159,56	19,47	90,79	1,9	0,87	6,61	7,61	45,76	86,85	48,85	0,31	44649	28,07	13,39	39,09	22,41	47,47	4,81	0,35	0,56	0,61	78,18	8,02	39,04	2,08	0,53	1,12	2,12	69,93	52,79	131,94	0,74	40517	0	10,21	34,54	41,78	74,76	14,68	0,69	1,84	1,87	127,89
1253	-1,46	-7,83	-0,39	2,15	2,86	3,42	96,74	19,67	27,84	15,8	0,81	4,34	5,36	24,74	81,35	-1,8	NA	7582,5	0	6,95	80,71	3,6	20,81	0,99	0,62	1,17	1,93	99,84	24,13	43,85	34,1	0,82	4,77	5,79	24,05	82,72	9,96	3,96	10614,5	0,07	5,61	61,35	3,19	19,12	0,75	4,79	7,92	15,6	85,31
1254	13,52	34,29	10,27	0,01	0,49	1,64	277,28	79,93	119,38	191,48	0,61	1,54	2,54	17,64	60,56	27,59	45,45	18448	16,83	3,13	16,82	8,05	28,16	9,05	0,08	0,72	2,15	409,08	109,88	149,54	251,39	0,71	2,5	3,5	11,16	71,39	16,13	3,87	19881	5,81	3,49	22,36	6,78	9,73	5,02	0,46	1,29	3,65	269,78
1255	0,06	0,17	0,07	0,13	0,29	1,57	422,75	6,7	42,38	54,92	0,67	2,06	3,06	9,97	67,36	7,17	0,72	25164,95	27,31	11,48	61,11	0,78	2,19	0,95	0,16	0,54	2,2	441,84	13,27	35,04	59,11	0,64	1,81	2,81	10,46	64,43	8,62	0,74	21342,58	25,1	11,75	61,63	1,11	3,02	1,5	0,51	0,72	2,05	493,58
1256	-66,67	-66,67	NA	NA	NA	NA	NA	NA	NA	NA	NA	NA	1	-66,67	0	NA	NA	NA	0	NA	0	3,1	3,1	12	NA	NA	NA	1408,68	NA	NA	NA	NA	NA	1	3,1	0	NA	NA	NA	0	0	0	32,48	35,71	78,18	6,45	11,03	11,03	876,25
1257	-3,76	-6,32	-1,58	5,41	6,04	10,79	153,6	3,73	5,93	28,58	0,4	0,68	1,68	5,55	40,48	9,36	1,39	11416,33	20,23	3,92	49,96	7,34	11,47	3,4	4,44	4,72	7,02	168,28	3,19	11,48	26,81	0,36	0,56	1,56	13,93	35,97	58,61	1,52	19956,67	13,44	3,05	21,23	2,09	2,72	1,23	2,7	2,84	3,93	213,64
1258	-0,03	11,24	-0,01	0,27	0,8	0,99	105,08	53,73	102,68	20,13	1	-325,02	-324,29	28,14	100,31	1,78	0,47	60113	0	8,11	86,08	-3,41	92,36	-0,96	0,33	0,78	0,94	102,2	46,99	102,82	16,72	1,04	-28,05	-27,08	19,59	103,69	-1,88	-0,57	40312,67	0	6,46	114,49	3,08	-1729,88	0,91	0,29	0,89	0,98	107,29
1259	8,2	8,42	28,01	48,89	52,03	52,03	1246,75	74,06	23,64	NA	0,02	0,02	1,03	8,2	2,63	426,7	NA	2363	0	0	0	10,69	11,12	36,33	30,39	31,33	31,33	1236,8	36,84	39,04	NA	0,03	0,03	1,04	14,17	3,81	335,01	NA	4226	0	11,83	17,91	12,73	13,78	33,42	12,91	13,19	13,19	955,39
1260	0,62	19,93	0,18	0,06	0,48	1,03	102,99	41,34	97,83	54,5	0,97	31,13	32,13	17,2	96,89	0,64	NA	3110,5	0	4,68	84,36	-1,65	-214,92	-0,7	0,11	0,35	0,9	154,33	29,23	119,23	66,39	0,99	129,46	130,46	11,63	99,23	-0,96	0,74	3394,27	20,59	5,63	87,06	3,3	80,93	1,22	0,07	0,28	0,71	135,1
1261	-2,68	456,44	-1,64	0,01	0,42	0,58	223,92	91,24	220,43	34,67	1,01	-171,28	-170,28	10,16	100,59	-0,69	-0,13	13620,8	0	7,88	88,23	0,37	-124,51	0,13	0,01	0,47	0,61	126,75	58,38	124,6	17,4	1	-340,97	-339,97	24,07	100,29	2,34	-0,09	22528,2	0	8,26	87,58	3,53	111,8	1,03	0,01	0,44	0,64	105,71
1262	-2,68	456,44	-1,64	0,01	0,42	0,58	149,69	91,24	220,43	34,67	1,01	-171,28	-170,28	10,16	100,59	-0,69	-0,13	13620,8	0	7,88	88,23	0,37	-124,51	0,13	0,01	0,47	0,61	126,75	58,38	124,6	17,4	1	-340,97	-339,97	24,07	100,29	2,34	-0,09	22528,2	0	8,26	87,58	3,53	111,8	1,03	0,01	0,44	0,64	105,71
1263	NA	NA	NA	NA	NA	NA	NA	NA	NA	NA	NA	NA	NA	NA	NA	NA	NA	NA	NA	NA	NA	-3,55	100	-3,73	0,26	0,68	0,68	382,6	162,06	391,82	0	1,04	-29,19	-28,19	-1,75	103,55	6,26	-0,12	NA	0	1,89	21,62	23,22	30,93	9,42	2,24	2,45	2,45	147,66
1264	0,64	0,64	19,37	106,24	115,81	152,04	11098,92	689,14	72	2644,69	0,01	0,01	1,01	0,64	0,66	96,86	NA	NA	0	0	0	-1,85	-1,86	NA	60,77	60,77	520,01	NA	NA	NA	NA	0,19	0,19	1	-1,85	0,19	-963	NA	NA	0	NA	0	-2,57	-2,62	NA	5,85	5,85	53,68	NA
1265	-354,75	-2582,69	-79,12	0,06	0,9	1,24	81,4	54,64	64,29	22,06	0,82	5,96	7,28	-302,12	86,26	-359,76	NA	NA	0,06	11,74	-23,34	38,2	66,71	14,27	2,46	4,84	6,14	135,98	52,1	21,81	28,59	0,32	0,56	1,75	38,2	42,75	118,53	NA	NA	0	0	0	-41,89	-270,19	-20,8	0,4	1,7	1,92	180,69
1266	22,05	31,98	7,34	1,79	4,52	4,52	121,59	71,91	26,34	NA	0,31	0,45	1,45	115,26	31,05	71	NA	14160,5	0	31,05	73,43	10,06	20,19	5,57	0,71	3,48	3,48	201,55	109,3	39,42	NA	0,5	1,01	2,01	65,87	50,18	23,62	2,46	14686,5	0	30,9	73,5	13,87	24,21	NA	0,22	2	2	141,61
1267	0	0	NA	NA	NA	NA	NA	NA	NA	NA	NA	NA	1	0	0	NA	NA	NA	0	NA	NA	36,24	48,09	45,93	3,17	4,02	4,02	461,38	94,9	112,45	NA	0,25	0,33	1,33	36,24	24,64	147,04	NA	NA	0	0	0	43,78	50,58	42,49	3,47	7,43	7,43	353,31
1268	0,62	1,29	0,24	0,27	0,86	1,15	141,55	42,63	66,66	21,24	0,52	1,06	2,06	12,53	51,52	7,11	1,19	NA	3,69	4,62	72,75	0,22	0,56	0,1	0,14	0,81	0,98	166,23	66,08	86,54	16,54	0,6	1,52	2,52	9,64	60,38	0,4	0,97	NA	7,58	4,3	93,41	0,6	1,36	0,27	0,16	0,78	1,03	166,93
1269	0,72	12,38	0,31	NA	0,39	2,31	160,51	25,38	58,37	127,96	0,94	16,29	17,29	9,39	94,22	2,19	1,4	NA	4,58	3,82	75,12	-1,53	-41,2	-0,8	0,04	0,32	2,31	190,58	20,47	68,72	145,85	0,96	26,02	27,02	6,47	96,3	-0,78	0,63	6559,67	1,85	4,19	93,18	-1,36	-58,7	-0,64	0,06	0,4	2,41	170,47
1270	13,29	14,21	12,03	8,37	12,97	14,42	330,43	83,83	18,25	26,88	0,06	0,07	1,07	25,15	6,49	295,32	5	NA	0	10,74	35,75	-8,07	-8,7	-6,83	6,81	11,64	12,59	307,82	96,77	20,07	19,3	0,07	0,08	1,08	20,22	7,15	-17,84	5,54	NA	0	23,93	103,33	6,15	6,73	7,48	7,77	9,7	10,59	442,38
1271	37,04	21,16	NA	0,32	0,95	0,95	NA	NA	NA	NA	-0,75	-0,43	0,57	37,04	-75	-49,38	NA	NA	0	NA	NA	-108,57	94,01	-151,58	0,33	2,45	2,45	508,22	435,83	205,4	0	2,15	-1,87	-0,87	102,01	215,49	-50,38	NA	488,67	0	294,02	392,29	-16,91	-216,13	-7,42	0,08	0,16	0,98	159,62
1272	20,49	24,34	9,3	2,18	5,37	6,51	165,24	73,94	23,48	27,06	0,16	0,19	1,19	51,45	15,83	142,46	15,96	62089	0	14,06	51,55	5,37	7,48	2,85	1,31	2,88	3,6	192,85	78,27	50,73	36,97	0,28	0,39	1,39	40,79	28,13	27,27	21,45	41500,92	0	18,76	75,62	31,25	44,43	12,97	0,82	3,08	3,45	151,04
1273	-15,18	-60,05	-8,38	0,34	1,57	1,57	201,55	101,96	62,25	0,21	0,75	2,96	3,96	39,77	74,72	-4,92	1,64	5342,5	10,24	30,34	94,57	0,64	3,43	0,22	0,32	1,27	1,27	125,74	78,81	72,87	0,13	0,81	4,39	5,39	44,05	81,45	12,89	2,15	7554,75	8,24	15	74,58	-0,44	-2,17	-0,27	0,28	2,65	2,66	224,71
1274	-21,99	38,65	-13,69	0,02	0,23	0,56	227,15	72,25	351,49	114,8	1,57	-2,76	-1,76	-20,08	156,9	-9,99	-4,5	-5531	0	1,19	-16,58	4,69	-11,47	2,56	0,07	0,24	0,63	198,97	47,11	277,18	108,62	1,41	-3,44	-2,44	17,65	140,92	7,24	-3,63	7443	0	7,08	51,98	20,03	-112	9,23	0,12	0,35	0,81	167,85
1275	15,59	20,3	4	2,16	5,01	5,01	93,53	49,51	17,37	0	0,23	0,3	1,3	183,59	23,19	77,08	16,57	30436	0	43,05	88,25	8,39	10,59	2,98	4,21	5,74	5,74	129,13	32,98	21,54	0	0,21	0,26	1,26	157,77	20,77	48,43	34,38	28351,5	0	52,99	91,34	10,96	13,66	NA	2,58	5,86	5,86	142,36
1276	-1,27	-20,7	-0,53	0,28	0,58	0,67	153,3	42,64	141,96	13,13	0,94	15,36	16,36	3,19	93,89	1,95	0,18	7837	0	1,87	37,88	0,74	12,03	0,29	0,11	0,43	0,61	144,19	42,85	106,81	24,46	0,94	15,29	16,29	1,56	93,86	10,58	0,15	11027	18,96	0,33	5,89	1,76	25,69	0,53	0,62	0,9	1,11	109,52
1277	-0,49	-0,94	-0,1	0,1	0,37	0,74	74,2	9,43	34,79	12,86	0,48	0,92	1,92	52,82	47,78	18,37	0,81	3289,5	0	10,84	74,31	5,89	10,82	0,75	0,42	0,93	1,25	46,24	10,29	20,54	6,82	0,46	0,84	1,84	110,21	45,57	50,73	1,28	6891	0	13,25	74,68	0,68	1,65	0,14	0,51	0,73	1,38	75,86
1278	-3,18	-4,24	-5,08	0,61	1,05	1,05	582,51	61,89	142,57	NA	0,25	0,33	1,33	-3,18	24,81	96,72	1,04	NA	0	0	0	-13,05	-13,38	-16,3	8,89	12,07	12,07	454,81	36	11,34	NA	0,03	0,03	1,03	-13,05	2,52	1084,3	1,45	NA	0	0	0	-15,71	-16,75	-19,28	9,62	11,28	11,28	446,63
1279	-5,17	-95,58	-1,42	0,3	1,05	1,05	100,35	69,82	92,36	NA	0,95	17,49	18,49	83,03	94,59	-5,46	NA	NA	0	24,25	101,41	NA	NA	NA	NA	NA	NA	NA	NA	NA	NA	NA	NA	NA	NA	NA	NA	NA	NA	NA	NA	NA	17,59	-9,07	NA	0,18	0,38	0,38	16,71
1280	8,34	26,22	1,99	0,27	1,55	2,37	86,98	46,17	36,17	29,96	0,68	2,15	3,15	41,51	68,21	13,16	NA	26372	0	7,9	74,35	6	22,11	2,34	0,59	1,25	1,78	141,82	51,86	78,62	42,68	0,73	2,69	3,69	23,53	72,87	8,23	NA	22914	0	6,83	68,03	9,83	19,21	2,76	0,95	2,81	4,33	102,06
1281	33,61	54,81	10,2	1,32	2,43	2,43	110,75	46,52	41,93	0,04	0,39	0,63	1,63	183,17	38,67	94,04	10,09	NA	0	45,38	76,79	38,06	53,08	16,43	2,58	3,48	3,48	157,16	39,49	43,68	0,03	0,28	0,39	1,39	142,1	28,29	139,91	39,09	NA	0	44,92	66,91	4,01	6,26	1,41	0,95	2,8	2,8	128,32
1282	13,25	-41,66	6,96	0,41	2,17	3,8	191,82	75,91	43,15	71,33	1,32	-4,14	-3,14	23,98	131,81	10,82	-2,4	NA	0	5,64	63,63	-16,21	-24,18	-10,08	1,95	2,6	2,6	226,18	47,83	73,21	NA	0,33	0,49	1,49	-10,54	32,95	-45,48	4,55	NA	0	3,53	-10,84	1,39	3,97	2,9	1,05	1,54	1,54	760,51
1283	0,32	0,32	2,33	1336,14	1368,95	1368,95	2700,91	63,86	1,95	NA	0	0	1	0,32	0,07	431,82	NA	NA	0	0	0	-34,77	-38,34	-48,75	11,03	11,09	11,09	510,44	2,84	45,51	NA	0,09	0,1	1,1	38,41	9,33	-372,7	NA	-115,5	0	102,61	-3800	1,28	3,39	0,41	0,56	1,6	1,6	117,1
1284	-35,08	-87,02	-72,7	0,22	0,61	0,61	752,33	172,77	445,34	NA	0,6	1,48	2,48	-35,08	59,69	-25,44	0,63	NA	0	0	0	6,83	15,39	16,61	1,08	1,08	1,08	885	NA	486,73	NA	0,56	1,25	2,25	6,83	55,61	47,4	1,11	NA	0	0	0	-4,07	-5,13	-3,91	1,19	1,21	1,21	349,76
1285	6,92	37,98	6,09	1	1,18	1,18	320,92	22,58	242,2	NA	0,81	4,42	5,49	27,56	81,78	12,79	2,43	3506,8	0	18,14	172,84	5,01	14,12	2,67	1,29	1,5	1,5	194,41	17,31	115,73	NA	0,65	1,82	2,82	31,15	64,53	19,16	5,03	6099,5	0	13,96	94,15	-0,36	-0,84	-0,35	1,51	1,74	1,74	349,76
1286	0,06	1,94	0,07	0,04	1,04	1,04	105,39	361,37	361,5	NA	0,97	29,81	30,81	0,06	96,75	0,07	NA	NA	0	0	0	-34,73	-2176,34	-5,93	0,58	1,07	1,07	62,1	28,19	57,42	NA	0,98	61,66	62,66	-34,73	98,4	-35,3	NA	NA	0	0	0	-28,73	-327	NA	1,93	2,06	2,06	2191,99
1287	0	0	0	0,9	2,19	4,53	131,85	32,11	24,9	59,16	0,21	0,27	1,27	27,28	21,02	21,73	6,1	15168,33	0	9,85	72,57	0	0	0	0,94	1,87	3,95	162,49	31,71	34,18	72,08	0,23	0,3	1,3	25,46	22,94	22,57	4,98	15255	0	11,37	70,02	1,51	2,08	0,79	1,49	1,96	3,52	190,39
1288	6,78	17,03	1,17	1,4	1,69	2,07	63,04	6,81	23,86	9,29	0,6	1,51	2,51	129,65	60,22	57,45	3,68	14819	0	21,22	72,51	0,86	2,52	0,16	1,04	1,29	1,5	68,88	10,1	40,88	8,81	0,66	1,92	2,92	89,23	65,72	11,06	5,58	11160,8	0	16,72	82,42	1,87	5,68	0,38	0,46	0,75	1,09	74,09
1289	25,3	27,04	9,24	11,25	12,56	16	133,28	10,8	8,22	28,65	6,47	6,91	1,07	25,3	6,47	391,18	NA	NA	0	0	0	5,52	6,51	2,33	4,7	4,99	6,67	153,66	6,52	22,79	38,84	15,18	17,9	1,18	5,52	15,18	36,37	NA	NA	0	0	0	7,13	10,6	4,43	2,48	3,04	3,07	226,05
1290	-2,5	515,23	-4,8	0,33	0,4	1	702,71	49,93	686,69	422,26	1	-207,44	-206,44	-0,96	100,48	-2,48	NA	-1047	1,41	2,96	-427,6	0,05	-6,57	0,08	0,3	0,39	0,99	588,37	50,16	563,69	358,12	1,01	-129,55	-128,55	2,74	100,78	0,05	NA	4944	3,91	4,35	92,64	2,43	787,05	2,61	0,01	0,01	1	391,53
1291	5,45	6,27	5,61	88,2	210,52	210,52	375,63	215,27	1,76	NA	0,13	0,15	1,15	5,45	13,09	41,65	NA	NA	0	0	0	7,46	8,55	4,02	41,97	62,66	78,63	196,15	51,03	2,47	39,95	0,13	0,15	1,15	7,67	12,84	58,07	NA	NA	0	0,11	0,56	-16,43	539,24	-4,07	0,61	1,29	1,35	90,21
1292	13,51	15,44	5,35	3,82	5,66	7,07	144,43	29,36	15,94	22,74	0,13	0,14	1,14	31,52	12,51	137,49	4,41	36388	0	7,13	47,24	12,84	19,5	4,9	1,59	2,1	2,57	139,06	23,18	45,39	21,78	0,34	0,52	1,52	28,98	34,17	46,82	4,76	40760,83	0	6,17	44,14	12,48	17,92	4,12	1,17	2,39	2,93	120,24
1293	-13,68	-575,27	-7,41	0,04	0,73	1,01	197,59	131,59	188,26	53,24	0,98	41,06	42,04	6,9	97,62	-12,84	1,23	7591,4	0	11,14	167,59	-5,93	175,57	-3,58	0,03	0,71	0,97	219,92	149,32	222,37	59,13	1,03	-30,52	-29,59	14,15	103,38	-4,57	-3,88	8654	0	12,13	134,34	-9,12	68,64	-4,93	0,04	0,63	0,89	196,48
1294	4,82	193,97	5,98	0	0,28	0,39	452,82	48,69	114,88	20,31	0,47	19,01	40,24	7,44	97,51	37,65	0,11	22380,82	17,01	3,25	27,14	0,05	0,78	0,06	0,33	0,7	0,87	403,96	32,91	89,72	15,9	0,51	7,55	14,92	3,1	93,3	23,29	0,42	30129,67	20,93	3,38	27,47	0,11	1,77	0,09	0,3	0,74	0,92	313,15
1295	4,17	13,76	2,74	0,91	1,13	1,43	239,62	37,5	163,94	49,27	0,7	2,3	3,3	4,17	69,71	5,98	NA	NA	0	0	0	0,37	0,74	0,14	0,89	1,07	2,08	137,13	11,99	38,23	66,39	0,49	0,96	1,96	0,37	49,03	0,76	NA	NA	19,9	0	0	0,41	1,04	0,22	0,89	1,04	1,65	200,16
1296	3,35	41,28	5,88	0,17	0,24	0,27	640,63	40,6	580,57	19,51	0,92	11,32	12,32	3,35	91,88	12,53	0,11	NA	0	0	0	8,08	55,25	7,83	0,25	0,5	0,5	352,89	75,02	297,99	0,42	0,85	5,84	6,84	8,08	85,38	24,52	0,26	NA	0	0	0	12,18	55,11	12,1	0,33	0,64	0,65	361,52
1297	6,5	14,32	2,63	0,35	0,47	1,45	147,4	8,94	75,67	75,1	0,55	1,2	2,2	47,02	54,59	33,31	1,95	15161	0	16,36	64,38	-5,01	-12,97	-1,7	0,49	0,71	1,48	123,21	15,55	71,85	56,5	0,61	1,59	2,59	61,59	61,39	10,11	3,44	18741	0	22,54	89,12	-3,22	-8,23	-1,17	0,56	0,66	1,65	131,64
1298	0,09	12,03	0,09	0,06	0,55	0,91	373,86	172,82	345,19	131,76	0,99	130,18	131,19	2,21	99,24	0,44	0,16	10347,45	2,75	2,17	64,6	0,14	14,93	0,12	0,01	0,33	0,87	313,1	99,38	295,9	166,55	0,99	107,68	108,6	3,51	99,08	0,24	0,02	11017,47	2,57	2,9	68,79	1,47	57,84	0,74	0	0,29	0,8	182,95
1299	-0,08	-5,48	-0,02	0,08	0,76	0,84	71,19	47,19	62,51	5,55	0,99	69,64	70,64	11,88	98,58	3,09	0,08	18214,17	8,72	2,33	52,3	-7,46	139,46	-1,21	0,09	0,63	0,73	58,9	32,58	31,76	6,19	1,05	-19,7	-18,7	6,58	105,35	-5,1	-0,23	12865,33	49,87	2,27	116,63	0,89	-36,55	0,19	0,06	0,54	0,79	76,62
1300	4,99	62,43	9,3	0,15	0,25	1,19	679,8	55,03	560,67	537,89	0,92	11,5	12,5	8,94	92	5,43	NA	15954	8,13	7,35	37,74	6,82	43,29	5	0,07	0,07	1,26	267	NA	207,83	251,41	0,84	5,33	6,35	38,36	84,24	8,12	NA	14569	3,03	23,13	73,93	6,3	27,55	4,18	0,09	0,16	4,68	241,63
1301	-5,02	-81,39	-0,85	0,72	0,92	0,92	62,07	11,75	57,3	NA	0,94	15,21	16,21	30,64	93,83	-0,46	0,46	NA	0	6,06	90,94	2,29	37,12	0,79	0,73	1,01	1,01	124,78	31,33	115,48	NA	0,94	15,18	16,18	28,33	93,82	5,53	1,11	NA	0	8,93	76,37	4,58	64,75	NA	0,57	1,06	1,06	130,1
1302	0,14	3,5	0,04	0,06	0,87	1,01	105,34	78,31	96,19	13,94	0,96	24,73	25,8	9,1	96,12	1,68	0,7	15286,08	0	2,59	87,29	1,06	21,22	0,3	0,21	0,72	0,91	104,11	45,1	88,56	16,91	0,95	19,04	20,04	10,55	95,01	4,3	0,24	18613,38	0	2,71	69,09	0,25	9,8	0,21	0,02	0,22	0,93	312,33
1303	3,56	5,77	2,72	0,12	0,55	0,99	278,74	41,68	88,24	42,22	0,38	0,62	1,62	14,87	38,28	20,74	0,98	18924,05	3,45	8,64	53,98	1,88	2,75	1,49	0,06	0,7	1,23	288,52	52,36	80,81	44,64	0,32	0,47	1,47	14,67	31,82	18,37	1,09	16958,73	0,67	10,14	62,74	0,92	1,32	0,75	0,06	0,55	1,14	299,25
1304	-60,58	50,48	-27,27	0,03	0,24	0,33	164,34	31,06	332,28	30,91	2,17	-1,81	-0,83	-36,53	220	-23,74	-3,41	-11297,6	10,04	10,83	-64,77	-37,35	33,41	-11,15	0,01	0,13	0,23	108,7	2,17	216,63	21,61	2,11	-1,89	-0,89	-1,38	211,77	-12,9	-1,91	3668,57	4,62	10,74	249,53	4,41	-2,97	1,04	0,05	0,15	0,18	86,12
1305	-1,17	-5,65	-0,29	0,17	0,45	1,18	91,43	19,45	66,73	52,31	0,79	3,81	4,81	11,56	79,21	9,08	2,86	9301	4,26	3,19	50,5	-3,44	-13,45	-0,64	0,53	0,83	1,3	68,19	14,95	49,7	23,48	0,74	2,91	3,91	27,92	74,43	4,26	7,1	8416,5	0	5,87	73,87	16,24	48,08	4,38	1,27	1,57	1,67	98,23
1306	12,66	14,45	3,11	3,74	4,4	8,14	89,61	7,15	10,8	40,91	0,12	0,14	1,14	52,11	12,38	102,33	NA	13434,8	0	9,68	70,46	6,7	46,89	2	1,37	2,19	3,8	108,48	18,58	22,87	37,52	0,86	6	7	33,76	85,71	10,94	0,76	12435,8	0	8,06	70,86	1,14	6,32	0,38	1,71	1,91	3,01	121,87
1307	28,59	1194,44	10,33	0,28	0,89	1,05	131,86	76,04	124,14	19,4	0,98	40,77	41,77	70,35	97,61	29,3	NA	12506	0	15,08	57,74	-7,87	194,52	-1,37	0,13	1	1	63,45	54,76	62,87	0	1,04	-25,72	-24,72	121,66	104,05	-7,56	NA	13356	0	22,58	105,01	43,9	106,04	10,86	0,11	1,78	1,78	90,02
1308	0,11	1,78	0,05	0,03	0,42	0,99	167,41	60,89	154,19	88,37	0,94	14,94	15,94	10,4	93,73	1,87	0,82	NA	0	4,72	79,72	0,27	5,88	0,12	0,12	0,55	0,98	160,9	64,76	150,24	65,03	0,95	20,53	21,53	22,09	95,36	1,93	0,6	8029,67	0	9,64	88,56	2,47	48,56	1,19	0,11	0,59	0,96	174,82
1309	-10,78	-11,24	-15,28	24,65	24,65	24,83	517,58	NA	20,56	3,72	0,04	0,04	1,04	55,04	4,09	-263,3	NA	2526	0	93,33	119,68	15,01	15,3	8,7	72,2	72,2	72,68	210,96	NA	2,87	1,39	0,02	0,02	1,02	113,16	1,85	809,68	NA	1460,75	0	56,88	84,24	3,32	4,74	NA	3,38	3,38	3,39	78,65
1310	-0,41	43,51	-28,11	0,02	1,28	1,28	24989,33	20897,76	16674,51	NA	1,01	-106,96	-105,97	0,87	100,94	0,53	-0,07	-149343	0	87,57	-12,16	2,44	162,46	NA	0,02	1,36	1,36	39172,44	34400,03	25751,05	NA	0,98	65,29	66,47	3,89	98,23	4,17	0,16	14895,5	0	112,45	-12,46	-0,06	-4,61	NA	0,03	1,33	1,33	29136,14
1311	2,98	7,22	1,82	0,01	0,15	1,22	222,01	15,91	116,63	126,96	0,59	1,42	2,42	8,61	58,68	24,12	1,2	15463,54	0	3,42	25,56	1,45	3,41	0,95	0	0,14	1,46	238,13	15,01	102,33	145,56	0,58	1,36	2,36	8,12	57,55	20	1,32	9189,53	2,87	4,37	37,32	-2,53	-7,47	-2,34	0,01	0,1	1,13	335,76
1312	-12,96	-14,76	NA	8,2	8,2	8,2	NA	NA	NA	NA	0,12	0,14	1,14	-12,96	12,2	-106,2	NA	NA	0	NA	0	-12,83	-17,01	NA	4,08	4,08	4,08	NA	NA	NA	NA	0,25	0,33	1,33	-12,83	24,54	-52,3	NA	NA	0	NA	0	58,16	83,05	3,65	2,02	3,08	3,34	22,86
1313	3,48	13,64	2,95	0,02	0,44	1,35	111,99	94,21	226,16	208,77	0,74	2,92	3,92	5,24	74,49	4,67	NA	NA	0	1,49	25,29	4,03	17,59	1,7	0,16	0,21	1,3	153,61	5,64	116,64	127,4	0,77	3,37	4,37	9,64	77,12	5,22	NA	NA	0	2,37	48,17	-15,01	-2494,62	-20,17	0,26	0,44	1,27	489,14
1314	0,73	3,71	0,19	0,16	0,2	1,24	92,81	2,5	43,14	62,11	0,8	4,06	5,07	24,13	80,28	4,65	1,95	7738,67	32,49	5,95	75,8	4,51	22,54	0,9	0,21	0,22	1,17	72,65	0,42	31,49	50,43	0,8	3,99	5	36,61	79,99	11,6	1,8	6461,71	35,32	6,41	67,91	7,9	27,98	1,42	0,21	0,22	1,29	65,61
1315	14,51	38,89	8,6	1,19	1,68	1,68	216,24	61,7	125,52	NA	0,63	1,68	2,68	61,4	62,68	34,09	35,2	26286,8	0	27,78	61,53	9,56	12,68	4,14	3,22	5,02	5,02	157,65	53	29,33	NA	0,25	0,33	1,33	97,48	24,64	42,05	17,97	20609,4	0,06	38,08	83,46	-7,02	-9,49	-3,36	2,87	4,89	4,89	174,23
1316	0,91	2,15	0,47	23,34	23,34	28,37	189,19	NA	6,58	33,55	0,58	1,36	2,36	34,53	57,68	1,57	NA	5342	0	17,43	99,81	4,6	5,25	1,7	8,21	8,21	11,7	134,8	NA	11,39	40,34	0,12	0,14	1,14	70,18	12,29	37,44	NA	5605	0	24,29	98,16	33,25	37,76	34,58	3,49	5,4	5,47	378,54
1317	0,21	1,83	0,24	0,19	0,37	1	427,66	66,49	369,28	235,98	0,89	7,86	8,86	15,26	88,71	3,97	2,96	657,4	0	17,63	615,21	2,36	4,29	3,66	0,1	0,7	1,97	564,35	148,16	183,16	318,62	0,45	0,82	1,82	18,19	45,02	13,48	5,45	8402	11,5	24,54	64,69	-1,46	-7,22	-7	0,05	0,26	0,76	1743,93
1318	3,29	28,88	0,82	0,12	0,74	1,14	90,37	47,91	78,14	32,05	0,89	7,77	8,77	30,11	88,6	3,72	NA	13774,5	0	6,64	88,07	13,58	70,43	4,27	0,68	0,98	1,25	114,44	26,47	90,59	25,04	0,81	4,19	5,19	20,27	80,71	16,83	NA	34663	0	2,1	24,83	23,49	79,14	3,32	0,3	1,02	1,44	51,5
1319	0,06	0,09	0,1	0,13	0,15	1,59	642,05	NA	199,85	343,09	0,37	0,59	1,59	14,29	37,18	0,16	1,54	NA	5,62	25,03	78,1	6,28	18,22	8,32	0,15	0,18	1,45	481,93	NA	267,84	404,57	0,66	1,9	2,9	27,39	65,52	13,42	7,24	NA	9,33	27,94	70,31	0,83	0,88	1,24	0,83	6,06	31,16	543,23
1320	6,06	11,42	1,41	0,94	1,14	1,39	84,62	7,75	38,65	9,82	0,47	0,88	1,88	16,45	46,89	33,8	1,61	11450	0	2,41	47,9	8,03	10,97	1,58	2,37	2,58	2,73	71,65	3,93	18,24	2,73	0,27	0,37	1,37	21,36	26,85	81,59	2,73	17432	0	2,62	32,93	-28,09	-44,21	-4,63	1,22	2,15	2,35	60
1321	7,72	8,58	6,35	4,14	10,04	10,04	299,97	173,92	29,46	NA	0,1	0,11	1,11	12,16	9,96	77,57	NA	25822	0	3,64	31,17	1,59	1,96	1,63	2,83	5,29	5,29	373,25	172,09	69,72	NA	0,19	0,23	1,23	2,4	18,89	8,43	NA	NA	0	0,83	17,4	2,35	2,78	2,35	4,53	6,48	6,48	363,69
1322	0,93	11,32	0,41	0	0,57	0,87	162,5	81,91	134,23	45,06	0,92	11,14	12,14	12,7	91,76	3,74	0,41	24351,85	6,97	5,24	72,97	2,22	31,71	0,73	0	0,62	0,82	119,79	66,24	103,75	21,57	0,93	13,31	14,31	17,25	93,01	6,18	0,31	26100,77	3,32	4,95	66,61	2,37	36,87	0,76	0	0,53	0,84	116,31
1323	1,97	3,77	2,34	1,75	1,8	2,1	434,7	11,26	204,65	60,8	0,48	0,91	1,91	1,97	47,73	4,12	NA	NA	0	0	0	10,96	16,46	14,24	1,51	2,9	2,99	472,99	218,17	156,38	14,01	0,33	0,5	1,5	10,96	33,43	32,78	NA	NA	0	0	0	3,26	6,12	3,77	1,69	1,75	2,14	421,29
1324	2,61	50,15	0,73	0,11	0,46	1,06	102,34	33,47	64,26	57,05	0,95	18,18	19,18	41,4	94,79	3,14	5,07	17811,67	29,88	10,88	80,87	8,13	62,68	2,25	0,16	0,6	1,16	100,92	37,25	59,38	48,66	0,87	6,71	7,71	43,33	87,02	9,73	19,72	20615,67	26,05	9,76	68,26	2,94	17,51	0,75	0,18	0,67	1,21	92,78
1325	-11,4	-25,6	-56,61	0,73	1,1	1,8	585,74	360	988,4	698,98	0,55	1,24	2,24	-11,4	55,44	-20,62	NA	NA	0	0	0	-3,29	-19,48	-2,95	0,58	0,85	1,08	326,51	71,88	268,43	63,05	0,83	4,93	5,93	-3,29	83,12	-1,07	1,85	NA	0	0	0	-3,29	-19,48	-2,95	0,58	0,86	1,09	326,51
1326	-1,02	-3,16	-1,86	0,09	1,48	1,48	665,54	618,07	444,3	NA	0,68	2,09	3,09	-0,03	67,69	-1,51	NA	17	0	1,81	567,65	0,89	19,82	0,47	0	1,05	1,05	194,05	191,48	182,56	NA	0,96	21,3	22,3	43,95	95,52	0,93	NA	NA	0	22,96	97,34	13	21,16	0,71	0,2	2,91	2,91	19,81
1327	0,09	1,55	0,02	0,18	0,94	1,06	70,93	47,19	62,43	7,68	0,94	17	18	50,51	94,45	1,91	1,62	20490,17	0	9,8	90,49	1,18	16,52	0,24	0,15	0,85	1,08	73,2	45,12	64,41	15,31	0,93	13,05	14,05	59,79	92,88	3,56	2,77	23357,17	0	11,79	86,29	0,01	0,25	0	0,37	0,87	1,09	67,38
1328	-1,29	-1,29	NA	NA	NA	NA	NA	NA	NA	NA	0	0	1	-1,29	0	NA	NA	NA	0	NA	NA	-0,04	-0,04	NA	NA	NA	NA	NA	NA	NA	NA	NA	NA	1	-0,04	0	NA	NA	NA	0	NA	NA	-0,31	-0,31	NA	33,17	33,17	33,17	NA
1329	7,04	61,14	16,13	0,21	0,25	0,34	836,49	34,8	725,05	62,51	0,88	7,65	8,68	7,04	88,49	11,86	0,16	NA	0	0	0	5,07	30,83	11,75	0,1	0,16	0,23	842,59	45,18	693,76	51,65	0,83	5,07	6,08	5,07	83,54	10,11	0,2	NA	0	0	0	2,97	23,1	12,48	0,12	0,16	0,2	1529,47
1330	-2,87	-2,87	NA	5828	5828	5828	NA	NA	NA	NA	0	0	1	-2,87	0,02	-16700	NA	NA	0	NA	0	-7,47	-7,51	NA	194,61	194,61	194,61	NA	NA	NA	NA	0,01	0,01	1,01	-7,47	0,51	-1453,57	NA	NA	0	NA	0	19,92	36,74	NA	2,18	2,18	2,18	1272,79
1331	15,79	19,01	4,22	3,88	3,88	3,97	97,57	NA	16,12	1,37	0,17	0,2	1,2	46,06	16,95	159,18	2,48	NA	0	8,09	49,37	13,01	14,02	2,66	0,72	0,77	8,56	74,44	0,27	5,14	40,56	0,07	0,08	1,08	41,07	7,18	418,26	2,31	NA	0	5,74	45,03	3,26	6,56	1,76	0,03	0,03	1,87	196,53
1332	46,34	123,64	23,55	0,39	0,54	1,45	185,49	12,22	82,17	75,78	0,63	1,67	2,67	72,74	62,52	80,59	1,58	57201,8	0	13,42	40,99	37,09	86,17	14,4	0,88	0,88	1,69	141,3	0,32	61,43	50,21	0,57	1,32	2,32	66,12	56,96	84,25	2,12	74922,6	0	11,27	32,11	36,17	89,91	22,22	0,66	0,68	1,27	223,55
1333	8,11	26,44	1,16	0,49	0,77	1,29	52,26	9,95	35,73	18,97	0,69	2,26	3,26	20,74	69,31	31,17	3,07	11744,5	0	1,81	35,55	23,6	35,21	3,05	0,23	2,18	2,87	47,03	29,74	15,3	10,78	0,33	0,49	1,49	42,51	32,97	100,23	14,22	13903,5	0	2,44	31,78	6,2	8,03	2,01	1,85	3,08	4,39	118,09
1334	0,49	0,76	0,38	0,11	0,42	2,07	279,43	28,71	93,86	157,33	0,35	0,54	1,54	39,77	35,07	11,9	2,24	NA	0	30,06	84,11	7,26	9,89	4,79	0,15	0,57	2,87	240,3	24,91	59,67	139,56	0,26	0,35	1,36	47,88	26,54	43,06	2,68	NA	0	26,81	70,94	3,44	4,82	2,54	0,11	0,48	2,64	269,01
1335	34,79	78,97	22,7	0,87	1,38	1,38	238,15	56,71	111,43	NA	0,56	1,27	2,27	46,3	55,94	62,2	1,52	26994	0	7,51	20,06	-6,41	-11,13	-3,55	2,11	2,11	2,11	201,56	NA	53,68	NA	0,42	0,74	1,74	51,29	42,41	15,74	1,79	6827,33	0	31,95	87,68	1,4	10,75	0,72	0,69	2,11	2,11	185,48
1336	0	0	NA	NA	NA	NA	NA	NA	NA	NA	NA	NA	1	0	0	NA	NA	NA	0	NA	NA	9,27	9,6	3,62	14,56	14,56	29,36	142,16	NA	4,79	71,87	0,03	0,04	1,04	9,27	3,41	272,31	NA	NA	0	0	0	17,51	21,28	6,89	3	3	5,65	143,22
1337	0,05	0,05	0,03	1,08	1,4	9,92	223,62	6,52	20,83	180,08	0,11	0,12	1,12	23,08	10,68	28,92	14,74	13071,44	0	14,11	78,6	-0,27	-0,32	-0,17	0,53	0,7	6,26	231,41	5,82	25,99	189,76	0,16	0,19	1,19	22,06	15,9	17,15	11,14	12923,44	3,36	14,2	81,62	0,45	0,51	0,25	0,3	0,53	8,45	200,19
1338	-0,1	-0,1	-0,91	5,11	7,79	7,79	3333,58	100,04	37,35	NA	0,02	0,02	1,02	2,91	2,39	112,31	1,09	-5079	0	27,51	-893,88	-1,25	-1,28	-12,07	1,19	8,15	8,15	3525,5	287,66	41,31	NA	0,03	0,03	1,03	1,93	2,69	59,85	1,1	-13319	0	30,74	-355,71	-2,15	-2,18	NA	5,19	9,37	9,37	3731,92
1339	-24,81	101,87	-66,68	0,08	0,3	0,3	981	211,05	971,43	0	1,24	-5,09	-4,11	-15,61	124,35	0,01	-0,01	NA	0	24,74	52,18	4,47	-22,96	7,07	0,26	0,51	0,51	575,84	156,14	622,55	0	1,19	-6,12	-5,14	13,01	119,46	24,21	-0,22	20589	0	13,51	19,4	2,07	-9,58	2,82	0,4	0,63	0,63	495,72
1340	2,84	262,18	1,01	0	0,82	0,96	129,22	101,81	124,54	17,06	0,99	91,25	92,25	34,28	98,92	3,96	0,2	21174,6	0	11,13	85,61	-2,79	173,09	-1,12	0	0,81	0,93	146,84	117,83	145,86	17,58	1,02	-63,09	-62,09	29,17	101,61	-1,69	-0,25	15493,8	0	12,89	109,54	5,27	207,76	1,42	0,01	0,64	0,93	98,42
1341	-10,29	187,21	-18,77	0,11	0,38	0,74	665,78	182,47	685,98	255,26	1,05	-19,19	-18,19	5,11	105,5	-8,62	-0,25	2053,25	0	28,09	207,71	0,35	-7,9	0,09	0,17	0,44	0,8	94,77	26,23	96,48	35,25	1,04	-23,82	-22,82	52,51	104,38	3,2	-0,25	18372,75	0	13,58	91,41	-2,11	29,55	-0,41	0,17	0,48	0,78	70,2
1342	1,1	1,19	0,4	11,41	11,77	12,71	133,48	3,77	10,36	9,85	0,08	0,09	1,09	61,72	7,87	13,94	NA	4570	0	22,17	96,76	-0,68	-0,71	-0,19	15,73	20,56	25,15	102,26	19,4	4,02	18,73	0,04	0,04	1,04	93,02	3,98	-17,22	NA	3223,5	0	26,33	99,8	NA	NA	NA	NA	NA	NA	NA
1343	-18,76	-109,47	-5,79	0,28	0,31	1,2	92,65	2,72	91,73	82,74	0,83	4,84	5,84	-18,76	82,86	-22,64	NA	NA	0	0	0	15,39	56,8	4,41	0,28	0,82	1,37	104,33	40,61	75,23	41,71	0,73	2,69	3,69	15,39	72,91	21,11	NA	NA	0	0	0	10,79	39,42	3,27	0,8	1	1,54	110,48
1344	13,63	18,93	6,02	3,61	3,61	3,63	161,13	NA	43,37	0,72	0,27	0,38	1,39	17,94	28	49,94	NA	NA	0	1,9	19,81	-6,06	-16,07	-4,38	5,7	5,7	5,9	263,02	NA	13,35	2,73	0,62	1,64	2,65	1,78	62,28	16	1,37	2905	56,72	5,67	37,76	-15,53	-40,17	-12,87	2,13	2,13	2,26	301,64
1345	7,27	36,47	7,19	0	0,47	0,54	360,98	123,18	262,66	16,93	0,8	4,02	5,02	14,91	80,07	14,11	0,44	40525,6	0	7,56	34,55	7,11	20,64	5,58	0,04	0,26	0,35	286,07	39,85	185,52	18,47	0,66	1,9	2,9	18,97	65,57	20,03	0,45	40896,8	0	9,32	38,77	8,03	17,77	6,09	0,04	0,56	0,91	276,35
1346	0	0	NA	NA	NA	NA	NA	NA	NA	NA	NA	NA	1	0	0	NA	NA	NA	0	NA	NA	0	0	NA	NA	NA	NA	NA	NA	NA	NA	NA	NA	1	0	0	NA	NA	NA	0	NA	NA	-9,6	-10,62	NA	10,42	10,42	10,42	NA
1347	-11,59	-13,12	NA	NA	NA	NA	NA	NA	NA	NA	0,12	0,13	1,13	-11,59	11,7	-99,02	NA	NA	0	NA	0	-1,03	-1,18	NA	NA	NA	NA	NA	NA	NA	NA	0,13	0,15	1,15	-1,03	12,74	-8,06	NA	NA	0	NA	0	-3,52	-4,51	NA	9,91	9,91	9,91	NA
1348	3,57	9,33	0,68	0,26	1,25	1,46	69,71	29,72	29,9	6,35	0,62	1,62	2,62	99,07	61,78	5,86	1,49	31063,33	0	18,24	102,06	4,24	12,4	1,9	0,47	1,12	1,17	163,09	66,99	102,29	4,53	0,66	1,92	2,92	33,35	65,78	8,46	1,33	22090	0	13,04	78,21	6,22	11,6	2,35	0,56	1,45	1,49	137,72
1349	22,1	90,44	3,36	0,17	0,44	1,08	55,55	11,05	28,1	25,92	0,76	3,09	4,09	60,3	75,56	35,49	1,27	18713	22,11	5,81	49,16	10,19	39,95	2,2	0,53	1,06	1,92	78,57	17,05	27,35	27,82	0,75	2,92	3,92	42,25	74,5	20,24	2,84	16412,5	37,8	6,92	64,3	10,68	29,99	1,96	0,27	1,02	1,85	66,81
1350	1,12	20,69	0,41	0,03	0,5	0,68	134,07	58,66	124,6	22,33	0,94	17,48	18,54	9,59	94,61	2,73	0,15	20275	0	3,11	62,65	0,64	10,15	0,24	0,04	0,6	0,74	136,08	69,93	125,64	18,49	0,93	14,81	15,85	14,4	93,69	10,51	0,21	13970,5	0	5,14	70,22	2,07	29,56	0,72	0,04	0,69	0,97	125,83
1351	-0,76	-0,77	NA	130,95	130,95	130,95	NA	NA	NA	NA	0,01	0,01	1,01	-0,76	0,76	-100	NA	NA	0,15	NA	0	0	0	NA	130,95	130,95	130,95	NA	NA	NA	NA	0,01	0,01	1,01	0	0,76	0	NA	NA	0	NA	NA	-8,73	-9,56	NA	11,46	11,46	11,46	NA
1352	-1,31	-5,73	-3,47	0	0,04	0,34	966,84	27,69	690,62	226,72	0,77	3,37	4,37	2,82	77,13	5,23	0,31	19525	4,69	10,94	35,83	-3,61	-20,67	-10,91	0	0,01	0,28	1099,47	9,54	838,46	244,56	0,83	4,72	5,72	0,16	82,53	2,6	0,23	13189,67	5,18	11,38	47,02	-0,68	-0,69	-1,72	0,27	0,46	8,77	923,56
1353	19,24	26,23	4,19	4,98	4,98	5,89	79,43	NA	13,31	12,24	0,27	0,36	1,36	94,49	26,65	72,2	NA	8208	0	16,38	76,24	2,59	3,54	0,7	3,46	3,71	5,05	98,61	4,88	19,3	26,27	0,27	0,37	1,37	121,7	26,95	9,6	NA	5328,5	0	32,27	96,76	3,93	5,09	1,15	5,19	5,22	5,95	107,01
1354	4,25	36,83	4,34	0,35	0,48	0,66	372,09	41,62	324,61	59,41	0,88	7,66	8,66	4,25	88,45	8,99	0,28	NA	0	0	0	-0,05	-0,62	-0,04	0,39	0,72	0,89	296,35	87,43	270,66	46,8	0,92	12,07	13,07	-0,05	92,35	10,64	0,44	NA	0	0	0	-1,41	-28,35	-0,95	0,69	0,76	0,99	244,2
1355	33,68	80,19	15,42	0,24	0,28	0,97	167,11	3,91	95,25	66,81	0,58	1,38	2,38	41,82	58	96,12	0,96	NA	0	3,73	11,95	-1,8	-3,57	-0,61	0,52	0,59	1,43	124,03	4,37	60,65	51,59	0,49	0,98	1,98	0,08	49,46	51,48	1,85	NA	0	0,64	5,59	28,17	35,41	7,68	3,43	3,7	4,89	99,31
1356	7,11	7,91	2,33	20,19	20,71	20,71	119,35	2,99	5,68	NA	0,05	0,05	1,11	19,8	10,1	145,93	NA	3907	0	4,15	20,45	6,29	10,14	2,37	0,9	2,64	2,64	137,16	89,48	51,4	NA	0,38	0,61	1,61	22,59	37,99	16,56	NA	6343	0	6,14	26,11	17,43	19,4	9,51	5,94	10,03	10,03	198,52
1357	-4,71	115,06	-48,51	0,08	27,41	27,41	3760,54	169,14	27,3	NA	1,04	-25,44	-24,44	-4,71	104,09	0,72	-0,05	NA	0	0	0	3,05	-4093,41	29,19	0,04	0,81	0,81	3485,95	159,96	470,7	NA	1	-1344,07	-1343,07	3,05	100,07	7,71	0	NA	0	0	0	1,7	104,43	10,19	2,78	6,61	6,96	2183,7
1358	-17,96	-31,97	-4,86	0	0,87	2,25	98,74	37,27	42,68	59,64	0,44	0,78	1,78	-17,96	43,83	-40,97	NA	NA	0	0	0	-5,38	-10,85	-1,55	0,13	0,66	1,96	104,97	27,77	52,34	69,03	0,5	1,02	2,02	-5,38	50,41	-10,67	NA	NA	0	0	0	25,34	35,01	8,12	0,05	0,79	2,87	116,7
1359	24,42	29,73	3,24	2,32	5,6	5,6	48,36	27,94	8,52	NA	0,18	0,22	1,22	24,42	17,87	136,65	NA	NA	0	0	0	1,29	3,51	0,42	1,07	1,58	1,58	119,1	37,95	74,38	NA	0,63	1,71	2,71	1,29	63,14	2,05	NA	NA	0	0	0	3,08	13,31	1,43	0,8	1,13	1,13	168,4
1360	-6,89	-23,74	-5,88	0,57	1,41	1,41	311,57	183,09	217,96	NA	0,71	2,45	3,45	30,47	70,99	-9,71	NA	-4348	0	31,89	-124,86	1,81	1,83	1	24,98	106,71	106,71	202,32	153,27	1,88	NA	0,01	0,01	1,01	59,41	1,28	141,07	NA	-6944	0	32,02	-36,29	29,83	32,49	40,6	5	12,2	12,2	495,49
1361	-0,21	-2,85	-0,05	0,3	1,09	1,17	86,52	45,52	55,31	4,15	0,93	12,56	13,56	19,54	92,62	2,45	1,29	NA	1,94	4,68	81,1	0,03	0,34	0,01	0,16	1,02	1,06	78,3	51,44	59,77	2,83	0,91	10,16	11,16	26,84	91,04	9,95	1,19	20915,5	0,19	5,77	68,86	1,4	13,5	0,33	0,01	0,84	1,03	84,91
1362	-0,83	101,9	-0,85	0,19	0,64	0,86	373,28	164,16	323,39	82,19	1,01	-124,15	-123,15	7,87	100,81	-0,32	0,11	NA	12,65	8,9	71,94	0,62	1861,57	0,69	0,13	0,74	0,91	403,43	243,58	342,3	66,82	99,97	298189	2982,91	9,79	99,97	1,94	0,15	4315,43	13,79	7,32	67,09	1,01	92,5	0,41	0,1	0,32	0,78	147,86
1363	3,48	79,85	0,99	0,06	0,49	0,88	103,92	42,01	97,19	38,15	0,96	21,93	22,93	23,2	95,64	6,66	0,27	25104	0	5,61	70,06	7,61	66,97	2,15	0,17	0,65	0,98	102,97	40,01	83,01	28,34	0,89	7,8	8,8	29,92	88,64	14,5	0,92	18397	0	6,31	83,78	-2,19	-44,53	-1,03	0,04	0,36	0,6	170,49
1364	-7,74	105,75	-16,16	0,03	0,03	2,46	762,26	NA	146,21	359,65	1,07	-14,66	-13,66	3,99	107,32	13,28	1,54	5241,5	0	24,49	155,59	-15,92	61,94	-29,12	0	0	1,75	665,73	NA	224,79	397,22	1,26	-4,89	-3,89	-2,08	125,71	14,08	1,63	1196	0	25,32	602,05	-26,86	48,51	-47,61	0,19	0,2	0,57	645,27
1365	-43,74	-125,28	-48,4	0,56	1	1	403,88	57,06	130,9	0,14	0,65	1,86	2,86	-43,74	65,08	-19,44	1,01	NA	0,08	0	0	-87,61	400,14	-42,07	0,02	0,31	0,31	174,8	54,82	185,11	0,11	1,18	-5,37	-4,57	-87,61	121,89	-24,75	-0,17	NA	0	0	0	-4,2	8,66	-0,95	0,02	0,59	0,59	82,47
1366	18,55	30,13	4,66	0,43	1,74	2,37	91,73	43,75	29,36	21,63	0,38	0,62	1,62	58,07	38,45	54,92	5,51	21618,4	4,53	9,93	72,1	13,88	19,85	3,97	1,05	2,43	3,14	104,18	41,36	29,79	21,72	0,3	0,43	1,43	51,23	30,08	53,45	8,76	22071	0,19	10,69	73,3	7,01	9,26	1,92	0,89	3,16	3,99	99,45
1367	40,99	62,29	21,32	4,67	11,63	11,64	189,89	75,95	10,91	0,19	0,34	0,52	1,52	94,14	34,2	164,44	2,8	24716,5	0	27,65	47,45	50,64	69,32	37,18	5,64	7,7	7,71	267,28	60,67	29,36	0,23	0,27	0,37	1,37	71,67	26,95	231,79	5,83	52936	0	15,44	20,7	50,98	64,78	NA	3,89	5,35	5,35	236,48
1368	13,17	16,14	11,88	1,42	2,11	3,66	329,27	40,24	10,26	92,59	0,18	0,23	1,23	31,04	18,37	90,06	2,44	35646,79	14,92	16,12	46,17	14,8	16,29	13	3,48	5,11	7,85	319,79	45,89	16,09	77,6	0,09	0,1	1,1	30,87	9,13	196,87	3	47203,27	3,77	14,12	41,15	13,96	15,01	14,01	6,24	8,24	11,02	365,19
1369	-4,1	-632,56	-5,02	0,4	0,53	0,57	447,48	53,07	389,23	16,03	0,99	153,38	154,45	1,95	99,35	3,08	0,23	6869,5	9,94	7,42	43,87	-1,78	200,62	-0,79	0,54	0,94	0,97	160,86	57,76	144,96	3,27	1,01	-113,89	-112,89	19,7	100,89	10,09	0,74	22037,5	8,37	9,49	35,26	4,73	120,47	2,03	0,86	1	1,02	155,89
1370	-75,73	147,79	-22,57	0,02	0,64	1,01	108,8	66,03	54,4	39,43	1,51	-2,95	-1,95	-37,76	151,24	-50,07	NA	NA	47,47	11,32	-80,19	-74,15	56,39	-72,02	0,02	0,4	0,62	353,55	187,53	325,22	109,39	2,28	-1,73	-0,76	-66,37	231,48	-31,46	-8,57	NA	47,15	7,56	981,58	5,41	37,06	3,58	0,13	1,03	1,96	240,74
1371	9,56	51,72	9,74	0,36	1,22	1,23	372,2	259,8	299,03	0,99	0,82	4,41	5,41	25,22	81,52	11,72	NA	NA	0	15,98	58,59	-205,39	-222,35	-88,34	17,33	17,95	18,75	156,55	5,06	8,26	6,75	0,08	0,08	1,08	70,24	7,63	-2693,23	NA	NA	0	118,55	212,14	NA	NA	NA	NA	NA	NA	NA
1372	0,57	1,24	0,3	0,16	1,43	4,89	195,03	49,92	39,22	137,51	0,54	1,19	2,19	5,49	54,32	1,05	NA	794,5	0	2,63	67,15	-7,9	-17,62	-7,13	1,47	1,52	6,26	328,7	2,1	51,72	248,78	0,55	1,23	2,23	17,24	55,17	-14,32	NA	3613	0	22,7	130,56	-0,48	-0,81	-0,35	0,9	0,9	5,66	262,74
1373	3,98	52,93	1,82	0,35	1,07	1,08	166,68	110,12	151,69	0,24	0,92	12,29	13,29	3,98	92,48	5,14	13,1	NA	0	0	0	0,53	4,25	0,82	0,54	1,11	1,14	558,86	273,62	482,66	18,63	0,87	6,96	7,96	0,53	87,44	1,75	NA	NA	0	0	0	6,26	33,68	4,27	0,81	1,18	1,24	247,9
1374	9,65	24,82	6,71	0,66	0,66	1,7	125,21	NA	147,25	154,69	0,61	1,57	2,57	11,14	61,14	15,78	NA	2561	0	1,04	9,96	27,08	78,53	9,68	0,08	0,1	0,18	130,09	1,62	84	6,37	0,66	1,9	2,9	37,02	65,51	46,02	0,39	3973,45	0	3,55	20,43	0,07	0,45	0,06	0,01	0,07	0,28	331,67
1375	22,49	47,76	22,61	1,25	1,35	1,89	367,01	17,56	191,53	105,59	0,53	1,12	2,12	22,49	52,91	42,51	NA	NA	0	0	0	20,27	26,16	28,87	2,5	2,89	4,44	518,43	44,51	115,39	181,76	0,23	0,29	1,29	20,27	22,51	90,07	NA	NA	0	0	0	20,16	21,35	49,62	12,7	13,16	18,01	895,7
1376	62,28	94,97	9,67	1,67	2,56	2,7	56,69	16,84	18,85	2,68	0,34	0,52	1,52	69,06	34,42	190,94	7,53	148790	0	1,05	7,6	35,14	94,1	9,41	0,91	1,33	1,42	97,45	24,83	59,95	5,46	0,63	1,68	2,68	39,76	62,66	64,61	3,21	130104	0	1,24	8,89	48,97	98,31	11,14	1,14	1,88	1,94	82,77
1377	0,07	4,93	0,03	0	0,49	0,78	167,92	74,82	154,19	46,39	0,99	70,87	71,87	28,05	98,61	6,75	0,25	12605,3	0	12,87	75,21	1,44	61,51	1,25	0,23	0,3	1,29	317,02	12,77	199,09	200,95	0,98	41,71	42,71	20,29	97,66	5,67	2,19	12361272,73	28,74	16,41	72,58	0,3	17,73	0,15	0,09	0,14	0,53	177,02
1378	2,98	13,59	0,99	0,14	0,62	0,63	121,38	40	57,2	0,9	0,78	3,56	4,56	18,01	78,08	17,15	0,54	43629,67	21,76	5	48,37	2,82	10,16	3,25	0,26	0,64	0,64	418,21	105,47	166,41	NA	0,72	2,6	3,6	7,72	72,2	19,68	0,58	40043	26,46	5,62	45,17	1,03	2,62	3,18	0,04	0,66	0,66	1121,54
1379	-6,4	-10,7	-21,89	1,17	1,31	1,31	1247,58	105,98	793,17	NA	0,4	0,67	1,67	24,61	40,13	-12,38	3,79	NA	0	106	-37	5,02	9,69	16,43	1,7	1,83	1,83	1191,66	75,14	568,1	NA	0,48	0,93	1,93	11,64	48,2	10,41	4,43	NA	0	21,69	-59,14	-11,47	-22,01	-127,9	4,47	4,91	4,91	4057,73
1380	0	0	0	38,67	38,67	38,67	410,56	0	28,8	0	0,03	0,03	1,03	0	2,57	0	NA	NA	0	0	0	55,31	82,93	10,7	2,23	3	3	70,43	17,93	23,2	NA	0,33	0,5	1,5	55,31	33,31	166,06	NA	NA	0	0	0	-6,21	-12,2	-3,91	0,8	2,03	2,04	228,95
1381	-17,99	125,3	-19,04	0,09	0,12	0,2	386,21	11,49	435,38	32,72	1,14	-7,96	-6,96	-2,66	114,36	-7,25	-0,19	2564,54	0	16,22	147,52	-16,9	44,64	-20,34	0,09	0,11	0,11	438,2	11,63	596,75	NA	1,38	-3,64	-2,64	3,41	137,86	4,04	-0,44	6603,4	0	24,44	67,57	-36,24	-820,23	-35,71	0,06	0,13	0,13	358,63
1382	-7,27	75,23	-2,02	0,02	0,53	0,53	101,44	54,03	105,26	NA	1,1	-11,34	-10,34	1,32	109,67	4,85	-0,12	-1178,5	2,52	2,39	-489,31	8,26	353,25	2,2	0,01	0,89	0,89	96,89	73,39	83,65	NA	0,98	41,79	42,79	17,69	97,66	15,17	0,57	12534	0	2,51	46,01	1,62	64,91	3,14	0,37	0,52	0,98	706,56
1383	0,46	-8,96	0,66	0,07	0,23	0,89	524,53	85,01	543,54	362,9	1,05	-20,54	-19,54	9,28	105,12	2,8	-0,77	9029,17	0	12,67	65,54	3,26	10,43	3,25	0,08	0,16	1,32	363,44	20,6	246,6	290,97	0,69	2,2	3,2	12,14	68,76	8,75	3,48	8093,4	0	8,86	70,46	1,12	4,66	1,78	0,13	0,28	1,2	576,16
1384	27,82	205,06	7,48	0,14	0,63	1,11	98,1	35,75	82,51	40,04	0,86	6,37	7,37	38,62	86,43	34,79	2,92	33477	0	2,9	21,31	18,24	60,61	5,07	0,26	0,88	1,45	101,13	40,44	66,5	38,62	0,7	2,32	3,32	43,6	69,9	29,12	13,34	38295	0	7,05	46,65	15,81	33,76	3,88	0,29	1,09	1,99	89,38
1385	2,28	4,96	0,99	1,34	1,77	1,9	157,75	34,86	38,87	10,87	0,53	1,16	2,17	32,9	53,96	4,28	NA	NA	27,76	13,23	81,7	0,4	1	0,3	1,08	1,44	1,68	268,98	56,64	110,1	38,61	0,6	1,49	2,49	8,2	59,92	0,67	NA	NA	18,02	5,76	68,4	-2,83	-5,89	-1,84	0,94	1,77	1,95	236,82
1386	6,02	45,26	2,32	0,09	0,48	0,48	140,41	41,36	106,2	NA	0,77	5,77	7,52	17,22	86,7	14,91	0,21	NA	0	4,31	60,93	1,14	9,42	0,5	0,28	0,72	0,72	159,85	59,87	136,79	NA	0,87	7,15	8,26	7,03	87,9	10	0,32	NA	0	2,59	77,18	-2,24	-29,56	NA	0,32	0,64	0,64	192,31
1387	-1,41	-3,56	-1,13	0,4	0,64	1,31	291,85	26,63	113,45	77,8	0,5	1,26	2,52	15,58	60,33	30,6	1,04	21950,92	9,79	13,59	62,57	-9,54	-26,78	-7,3	0,21	0,39	0,95	278,83	28,16	140,97	87,04	0,58	1,64	2,81	13,56	64,4	10,91	0,81	15673,25	6,68	17,69	85,03	0,34	0,89	0,21	0,3	0,52	1,05	226,75
1388	-45,83	-45,83	NA	NA	NA	NA	NA	NA	NA	NA	NA	NA	1	-45,83	0	NA	NA	NA	0	NA	0	36,06	37,14	92,5	34,21	34,21	34,21	933,84	NA	27	NA	0,03	0,03	1,03	36,06	2,92	1233,33	NA	NA	0	0	0	37,85	45,82	70,22	2,65	5,75	5,75	675,28
1389	29,65	48,77	12,32	1,63	1,63	1,63	151,66	NA	58,73	NA	0,39	0,65	1,65	62,61	39,21	75,6	NA	15083	0	13,69	46,8	40,74	58,1	11,82	1,02	1,02	1,02	105,66	NA	31,35	NA	0,3	0,43	1,43	74,47	29,89	136,31	NA	21024	0	9,79	36,43	24,43	35,08	16,93	2,09	3,29	3,29	252,31
1390	-8,96	-9,22	-11,05	29	35,11	35,74	425,51	75,43	12,35	7,93	0,03	0,03	1,03	10,26	2,78	-322,14	NA	NA	0	23,7	91,78	14,06	16,87	2,16	5,19	6,04	6,1	56,05	7,62	9,03	0,56	0,17	0,2	1,2	106,13	16,66	84,38	NA	3779	0	14,18	80,5	-0,93	-2,99	-0,37	1,18	1,45	1,45	147,12
1391	29,27	51,98	7,52	0,58	1,1	1,97	93,78	20,99	40,04	35,44	0,44	0,78	1,78	29,27	43,68	73,36	4,06	NA	0	0	0	35,16	51,05	8,69	1,59	1,94	2,9	89,93	9,51	27,19	26,46	0,31	0,45	1,45	45,25	31,12	121,05	11,86	26979	0	2,49	20,6	29,74	36,26	6,34	2,13	2,59	5,53	77,57
1392	-5,15	-22,31	-2,52	0,29	0,4	1,33	125,14	14,22	131,68	124	0,77	3,33	4,33	22,3	76,93	-6,69	NA	4062	0	13,42	119,74	15,47	40,25	3,66	0,39	0,5	1,67	86,16	5,52	50,98	60,51	0,62	1,6	2,6	73,9	61,56	25,13	NA	6915,5	0	13,83	75,19	30,09	52,27	8,68	0,44	0,53	2,39	105
1393	20,29	390,2	3,39	0,08	0,5	0,97	60,89	19,29	46,46	22,31	0,95	18,23	19,23	51,18	94,8	26,91	0,92	9351,33	0	5,15	49,7	14,21	72,38	2,03	0,46	0,87	1,18	52,04	14,47	35,18	11,13	0,8	4,09	5,09	50,92	80,36	26,19	1,63	9396,33	0	5,25	56,37	2,79	18,14	0,72	0,68	0,92	1,11	94,53
1394	14,64	16,02	23,72	4,85	7,81	8,11	591,33	148,23	50,01	14,94	0,09	0,09	1,09	33,42	8,6	231,7	3,02	19792	0	30,43	52,58	8,45	8,84	16,16	12,09	17,22	17,55	696,32	155,69	30,4	10,32	0,04	0,05	1,05	18,28	4,48	337,51	4,32	15503	0	18,82	36,91	-0,66	-0,69	-1,68	14,87	20,23	20,55	930
1395	1,96	2,45	9,15	8,22	9,27	9,27	1702,41	187,8	172,44	0	0,2	0,25	1,25	1,96	19,91	9,86	NA	NA	0,34	0	0	1,24	1,52	1,15	9,64	10,86	10,86	335,63	36,57	30,08	0	0,18	0,23	1,23	1,24	18,39	6,76	NA	NA	0	0	0	-25,32	-39,83	-1341,88	3,45	3,98	3,98	19292
1396	-0,74	-2,72	-1,02	0,89	1,11	1,11	499,76	76,2	30,87	0,56	0,73	2,65	3,65	34,35	72,64	13,16	1,34	-230,33	64,69	48,05	-914,62	-15,01	-1100,73	-15,56	0,08	0,25	0,25	377,26	62,16	259,48	NA	0,99	72,31	73,31	11,71	98,64	11,32	0,02	1306	27,78	27,7	309,76	-53,62	104,15	-73,48	0,01	0,22	0,22	498,84
1397	29,02	29,02	21,1	NA	NA	NA	265,48	NA	NA	225,9	NA	NA	1	29,02	0	NA	NA	NA	0	0	0	-144,87	641,38	-123,03	0,08	0,08	0,82	309,14	NA	374,8	278,26	1,23	-5,43	-4,43	-144,87	122,59	-118,18	NA	NA	0	0	0	-77,29	79,98	-55,64	0,22	0,22	0,51	262,05
1398	-58,68	848,47	-139,06	0,05	0,3	0,94	865,06	228,05	912,22	586,68	1,07	-15,46	-14,46	-58,68	106,92	-54,88	NA	NA	0	0	0	-7,93	51,7	-26,18	0,19	0,44	0,87	1201,5	340,29	1370,59	592,54	1,15	-7,52	-6,52	-7,93	115,34	-6,88	NA	NA	0	0	0	NA	NA	-45,04	NA	NA	NA	NA
1399	23,88	59,85	13,66	1,16	1,68	1,68	208,75	63,74	122,68	NA	0,6	1,51	2,51	38,24	60,11	39,72	NA	NA	0	8,21	33,5	16,8	41,41	30,69	0,83	1,06	1,1	665,13	87,27	388,07	18,29	0,59	1,47	2,47	16,8	59,44	77,86	1,16	NA	0	0	0	3,85	13,47	NA	0,63	1,23	1,25	367,07
1400	0,52	0,99	0,01	1,41	2,08	2,08	10,07	3,16	4,13	NA	0,48	0,91	1,91	71,19	47,68	1,08	NA	NA	6,13	1,95	90,56	0,82	1,96	0,84	0,45	0,84	0,84	376,39	84,66	217,54	NA	0,58	1,41	2,41	0,82	58,44	3,22	0,83	NA	0	0	0	-27,97	-124,29	-22,16	0,49	0,68	0,68	288,36
1401	23,09	45,98	8,93	1,38	1,74	1,93	141,22	24,86	69,35	12,96	0,5	0,99	1,99	23,09	49,79	46,37	40,78	NA	0	0	0	12,43	30,08	4,69	0,65	0,86	1,15	137,33	16,75	79,7	23,06	0,59	1,42	2,42	12,43	58,68	35,15	1,33	NA	0	0	0	3,73	12,61	1,84	0,24	0,89	1,15	179,21
1402	0,78	2,13	1,2	0,04	1,37	1,97	563,07	52,29	101,67	73,2	0,62	1,71	2,73	6,62	63,42	9,36	1,35	14441,95	5,26	9	80,25	0,32	0,88	0,53	0,03	3,69	4,05	598,12	134,05	43,31	25,15	0,62	1,68	2,72	5,28	63,25	8,03	1,7	24436,5	4,45	8,15	42,02	0,1	0,3	0,28	0,1	3,53	3,73	1053,8
1403	1,05	1,34	0,48	3,51	4,04	4,94	167,37	17,63	33,37	30,31	0,22	0,28	1,28	1,05	21,76	4,81	NA	NA	0	0	0	2,75	6,56	1,24	9,25	9,25	10,93	163,97	0	5,65	9,63	0,58	1,38	2,38	2,75	57,99	22,77	1,56	NA	53,73	0	0	8,17	15,07	2,84	7,55	7,91	9,26	126,28
1404	3,82	16,12	2,54	0,31	0,97	1,31	203,98	118,69	182,16	64,04	0,76	3,22	4,22	29,63	76,29	5,01	NA	NA	0	17,15	83,06	5,55	35,97	3,1	0,11	0,97	1,18	203,25	146,4	169,98	35,72	84,56	547,66	6,48	18,48	84,56	6,57	NA	NA	0	7,22	63,25	-1,95	-8,15	-0,5	0,13	0,89	1,31	94,28
1405	-4,16	-69,14	-17,29	0,45	0,52	0,54	1517,58	97,52	1406,76	28,42	0,94	15,62	16,62	-4,16	93,98	3,36	0,13	NA	0	0	0	-11,54	961,25	-26,24	0,93	0,96	0,98	827,62	25,81	828,36	15,59	1,01	-84,28	-83,28	-11,54	101,2	7,49	NA	NA	0	0	0	0,78	7,59	3,48	0,44	0,53	0,54	1624,06
1406	8,97	114,01	3,35	0,01	0,78	1,09	136,38	95,1	123,09	38,59	0,92	11,71	12,71	14,48	92,13	9,92	42,01	65321	0	2,06	32,32	8,34	91,32	2,19	0	0,69	1,11	95,73	58,49	51,08	36,28	0,91	9,95	10,95	13,48	90,87	9,26	113,92	77021	36,23	1,35	30,88	7,89	94,64	2,08	0,01	0,79	1,1	95,96
1407	45,89	72,59	39,19	0,03	2,72	2,72	311,72	304,49	113,09	NA	0,37	0,58	1,58	65,09	36,78	124,76	NA	1689	0	16,4	28,89	11,81	15,93	10,54	0,12	3,87	3,87	324,86	311,2	82,96	NA	0,26	0,35	1,35	11,81	25,82	45,76	NA	NA	0	0	0	NA	NA	NA	NA	NA	NA	NA
1408	2,13	5,38	2	1,61	1,65	1,65	342,61	9,24	204,34	NA	0,6	1,53	2,53	93,87	60,47	3,52	NA	11052	0	86,12	96,81	16,12	22,52	9,04	2,71	3,52	3,52	204,04	46,49	57,35	NA	0,28	0,4	1,4	158,7	28,42	56,73	NA	6751,5	0	79,92	87,77	1,34	1,52	NA	8,54	8,54	8,54	498,17
1409	9,12	47,69	4,74	0,52	2,77	3,9	189,47	107,34	47,77	54,78	0,81	4,23	5,23	21,69	80,87	11,61	73,44	29541,33	0	6,52	45,17	5,11	23,72	3,16	0,29	1,74	2,51	224,99	128,62	88,58	68,88	0,78	3,64	4,64	15,6	78,43	7,02	678,99	27673,44	0	6,48	46,78	11,49	34,64	6,63	0,69	2,5	3,58	210,05
1410	0,03	0,03	0,2	0,23	0,33	0,33	2791,01	38,49	384,61	NA	0,14	0,16	1,16	0,03	14,08	58,59	0,91	NA	0	0	0	-3,24	-3,57	-32,49	0,18	0,37	0,37	3650,21	62,87	329,55	NA	0,09	0,1	1,1	-3,24	9,16	44,7	0,94	NA	0	0	0	-5,9	-6,24	-57	0,38	0,64	0,64	3516,51
1411	7,01	10,95	8,54	2,46	2,81	2,81	445,01	NA	155,98	NA	0,36	0,56	1,56	7,01	36	19,46	NA	NA	0	0	0	30,09	34,23	33,82	7,07	8,65	8,65	409,18	NA	46,79	NA	0,12	0,14	1,14	30,09	12,1	248,6	NA	NA	0	0	0	4,99	5,31	11,13	16,98	17,42	17,42	812,76
1412	-10,12	-12,4	-6,41	14,18	26,27	37,69	231,22	18,3	1,51	17,52	0,18	0,22	1,22	6,5	18,36	41,17	1,1	11767	0	10,53	64,61	-0,49	-0,58	-0,31	2,44	3,9	5,66	231,64	18,6	12,77	22,75	0,15	0,17	1,17	12,93	14,79	66,28	1,26	14987,5	0	8,54	48,75	8,72	9,52	4,69	2,49	4,13	4,84	195,65
1413	-0,32	-0,34	-0,11	18,1	18,1	18,1	126,48	NA	6,84	NA	0,05	0,06	1,06	53,82	5,64	-5,78	NA	NA	0	18,76	92,59	0,59	2,13	0,55	0,44	0,44	0,44	338,04	NA	241,3	0,53	0,72	2,6	3,6	1,55	72,22	19,68	0,41	NA	0	0,89	4,59	10,19	25,84	6,04	0,82	0,82	0,82	215,63
1414	14,97	36,04	6,11	0,57	0,72	0,75	148,94	13,02	85,86	2,32	0,58	1,41	2,41	20,2	58,45	56,44	0,76	9331	0	2,13	10,34	5,96	9,96	5,52	1,71	2,19	2,19	337,09	64,23	133,85	NA	0,4	0,67	1,67	16,21	40,15	166,25	5,76	6986	0	9,49	20,9	13,79	19,7	15,74	2,5	3,09	3,09	415,43
1415	10,24	30,53	2,78	0,15	0,56	1,51	98,91	25,84	63,14	60,66	0,66	1,98	2,98	70,28	66,45	16,56	22,27	NA	0	16,27	78,78	-0,35	-0,94	-0,1	0,15	0,44	1,64	108,07	18,92	64,09	77,97	0,62	1,65	2,65	64,33	62,32	0,92	41,41	NA	0	19,21	93,87	2,48	6,74	0,86	0,07	0,41	1,63	125,86
1416	34,07	87,02	7,39	0,25	1,42	2,24	79,16	31,87	34,35	28,72	0,61	1,55	2,55	62,04	60,85	61,75	41,77	25600,75	0	6,07	39,25	4,07	17,55	1,92	0,21	1,03	1,67	171,84	43,19	59,78	38,89	0,77	3,31	4,31	23,69	76,8	5,53	1,5	17474	0	9,26	82,59	18,13	27,52	3,63	0,17	1,63	2,82	72,85
1417	33,06	80,71	6,49	0,21	1,06	1,07	64,22	33	41,58	0,46	0,59	1,44	2,44	47,1	59,04	71,69	1,16	21617,5	0	2,76	20,55	15,98	46,54	2,34	0,14	1,13	1,2	53,34	32,24	34,64	2,16	0,66	1,91	2,91	31,3	65,67	38,12	1,75	19304	0	2,25	30,87	14,29	45,92	1,79	0,17	1,31	1,34	45,49
1418	-1,74	-1,97	NA	8,53	8,53	8,53	NA	NA	NA	NA	0,12	0,13	1,13	-1,74	11,72	-14,85	NA	NA	0	NA	0	-2,39	-2,72	NA	8,33	8,33	8,33	NA	NA	NA	NA	0,12	0,14	1,14	-2,39	12	-19,94	NA	NA	0	NA	0	-8,69	-10,64	NA	5,45	5,45	5,45	NA
1419	0,15	2,74	0,21	0,08	0,12	0,37	517,37	17,17	422,56	107,41	0,87	16,22	18,66	11,22	94,64	0,59	0,14	2991	4,1	15,7	159,78	0,03	0,62	0,04	0,06	0,12	0,33	491,65	23,18	384,65	82,56	0,91	19,77	21,77	7,61	95,41	0,72	0,22	1994,33	11,71	10,23	192,53	0,63	12,74	0,56	0,1	0,14	0,34	324,14
1420	14,79	26,69	2,97	0,35	0,93	2,13	73,21	17,96	31,2	38,02	0,45	0,8	1,8	46,78	44,59	39,43	7,71	NA	0	6,42	57,31	22,37	31,63	4,74	1,56	2,16	3,7	77,1	11,86	19,73	30,93	0,29	0,41	1,41	58,06	29,28	85,13	18,9	23745,56	0	7,56	51,08	11,27	34,71	6,7	0,66	0,99	2,06	216,19
1421	0,45	50,38	0,63	0,25	0,71	0,71	505,52	225,6	493,99	NA	0,99	110,37	111,37	0,68	99,1	4,7	0,03	26300	0	0,32	4,68	0,64	59,91	0,47	0,24	0,89	0,89	265,75	170,14	259,82	NA	0,99	91,91	92,91	1,28	98,92	3,38	0,09	15700,33	0	0,47	15,1	-2,08	149,33	-1,2	0,04	0,93	0,93	209,84
1422	11,8	13,54	5,67	7,64	7,7	22,28	175,4	0,48	7,73	114,24	0,13	0,15	1,15	11,8	12,85	91,85	NA	NA	0	0	0	5,59	6,29	3,48	11,26	11,26	31,22	226,88	NA	7,15	144,72	0,11	0,13	1,13	5,59	11,19	49,94	NA	NA	0	0	0	18,83	21,45	9,94	11,57	12,33	16,71	192,03
1423	1,44	2,45	0,59	0,24	1,72	2,27	149,63	90,36	61,01	33,94	0,41	0,7	1,7	55,51	41,34	7,81	NA	27875,57	0	22,17	95,59	0,16	0,24	0,06	0,26	2,02	2,68	136,69	85,84	48,84	32,78	0,37	0,58	1,58	43,87	36,51	4,82	20,32	23449,86	0	16,42	85,09	1,85	3,82	0,79	0,36	1,57	1,82	156,53
1424	8,16	12,56	3,86	1,07	2,44	2,9	172,52	75,87	55,14	25,74	0,35	0,54	1,54	74,59	34,98	34,27	15,31	NA	0,08	31,4	79,01	0,18	0,23	0,14	2,43	4,41	5,75	271,86	85,68	42,28	58,28	0,18	0,22	1,22	75,73	18,11	1,78	15,75	NA	0,37	41,64	71,16	11,26	15,63	6,03	1,96	3,32	3,71	195,08
1425	11,72	23,56	6,25	0	1,65	1,94	194,74	157,03	95,42	28,12	0,5	1,01	2,01	25,97	50,26	24,56	16,7	27814,71	0	7,6	59,73	-2,31	481,56	-4,5	0	0,96	0,96	709,2	677,76	703,77	NA	1	-209,71	-208,71	1,35	100,48	-2,21	NA	NA	0	7,12	128,57	2,28	133,35	1,72	0	0,42	0,78	274,84
1426	-4,4	-74,76	-3,17	0,06	0,29	0,46	262,69	57,34	73,11	41,87	0,94	15,98	16,98	30,55	94,11	-0,54	0,11	NA	65,6	25,15	91,28	-14,5	189,42	-8,22	-0,15	0,66	1,22	206,35	54,81	67,56	38,8	1,08	-14,07	-13,07	28,33	107,65	-7,54	1,1	NA	0	24,28	118,43	3,89	-134,58	2,1	0,13	0,84	1,28	196,17
1427	17,48	67,91	16,58	0,19	1,24	1,24	346,38	262,26	143,33	NA	0,74	2,89	3,89	23,18	74,27	28,59	3,3	36290	31,2	5,42	15,06	7,41	23,76	9,01	0,17	1,52	1,52	442,81	362,76	151,98	NA	0,69	2,21	3,21	12,93	68,81	14	5,94	21025,5	26,81	6,71	27,2	12,28	29,88	9,75	0,13	1,75	1,75	289,17
1428	0,13	0,18	0,06	0,12	0,21	1,27	183,8	4,56	51,22	54,83	0,28	0,4	1,4	5,82	28,34	0,45	1,12	NA	0	2,87	103,03	0,18	0,22	0,14	0,38	0,45	1,46	281,81	3,88	53,85	55,48	0,19	0,24	1,24	4,13	19,39	21,23	1,13	NA	0	3,05	54,67	0,74	0,9	0,69	0,25	0,39	1,66	336,25
1429	-11,61	-11,61	NA	NA	NA	NA	NA	NA	NA	NA	NA	NA	1	-11,61	0	NA	NA	NA	0	NA	0	-5,66	-5,66	NA	NA	NA	NA	NA	NA	NA	NA	NA	NA	1	-5,66	0	NA	NA	NA	0	NA	0	-18	-20,45	NA	8,33	8,33	8,33	NA
1430	12,27	63,76	6,83	1,03	1,08	1,17	202,99	3,32	77,82	7,14	0,8	4,13	5,2	22,25	80,75	23,48	0,36	NA	0	5,55	9,74	6,55	25,7	3,32	0,37	0,39	0,44	184,47	2,51	99,93	4,65	0,65	2,56	3,92	17,97	74,52	24,42	0,37	NA	0	5,79	17,11	21,25	51,16	13,81	0,01	0,37	0,42	236,55
1431	0,33	1,75	0,06	0,63	1,4	2,17	40,6	24,29	31,36	24,41	0,81	4,28	5,28	82,54	81,05	0,41	NA	NA	0	15,53	99,28	24,14	70,11	4,11	0,42	2,04	2,4	61,98	41,42	22,36	9,26	0,66	1,9	2,9	85,62	65,57	36,82	NA	NA	5,14	10,47	64,42	7,33	36,25	3,63	0,09	1,31	1,36	180,34
1432	-0,22	-2,63	-0,08	0,08	0,87	1,09	136,45	97,26	84,03	26,42	0,92	10,98	11,98	18,09	91,66	0,67	6,98	NA	28,38	6,84	96,95	0,6	8,08	0,26	0,06	0,89	1,09	159,4	120,82	108,2	27,93	0,93	12,52	13,52	13,91	92,6	1,38	22,89	NA	23,12	4,18	65,63	1,75	18,1	0,72	0,07	0,91	1,12	148,98
1433	-17,7	-17,7	NA	NA	NA	NA	NA	NA	NA	NA	NA	NA	1	-17,7	0	NA	NA	NA	0	NA	0	3,92	16,59	1,69	0	0,82	0,82	156,41	67,01	81,49	NA	0,76	3,23	4,23	64,25	76,36	17,75	0,8	17547	0	25,92	74,07	4,46	25,85	NA	0,09	1,62	1,62	286,12
1434	-15,51	-409,21	-26,22	0,02	0,23	0,36	616,95	102,42	465,2	64,29	0,96	25,38	26,38	-4,16	96,21	-16,13	0,29	NA	3,11	19,2	124,66	0,59	12,58	1,15	0,01	0,15	0,25	709,97	92,37	668,02	70,75	0,95	20,4	21,4	12,45	95,33	0,62	0,06	6423	0	23,13	86,39	-13,76	146,63	-29,5	0,1	0,18	0,26	780,48
1435	0,09	0,5	0,02	0,23	0,93	1,24	80,27	44,99	63,68	19,94	0,81	4,27	5,29	56,24	81,1	0,12	NA	11579	0	12,35	98,26	-0,66	-4,47	-0,18	0,16	0,95	1,17	99,02	65,58	81,95	18,9	0,85	5,76	6,77	45,09	85,22	-0,78	NA	9518	1,34	12,45	99,35	5,89	30,06	1,74	0,28	1,07	1,28	107,18
1436	-30,98	-1150,54	NA	0,08	0,08	0,61	NA	NA	NA	NA	0,97	36,14	37,14	-30,98	97,31	-17,81	0,07	NA	0	NA	0	22,21	87,85	7,88	0,26	0,26	0,93	129,11	NA	93,05	64,03	0,75	2,96	3,96	120,97	74,72	50,61	0,82	16830	0	35,03	70,52	55,21	77,96	24,11	1,69	1,73	3,25	158,98
1437	-16,27	-23,18	-16,88	1,86	2,37	3,27	238,67	56,45	111,41	102,15	0,3	0,42	1,42	-16,27	29,82	-54,55	NA	NA	0	0	0	-65,48	-140,18	-12,95	1,04	1,68	2,35	71,96	19,04	29,94	20,44	0,42	0,9	2,14	-65,48	53,29	-155,65	NA	NA	0	0	0	32,29	57,74	9,87	1,33	1,64	2,25	111,26
1438	2,07	8,8	0,62	0,24	0,73	1,08	110,15	40,25	81,77	29,36	0,76	3,25	4,25	20,33	76,49	10,7	1,28	NA	0	5,51	64,78	-0,59	-2,98	-0,14	0,17	0,45	1,15	88,03	19,5	69,44	48,61	0,8	4,02	5,02	49,12	80,09	10,03	2,32	6758	0	12,02	79,99	7,38	32,04	2,37	0,31	0,65	1,35	117,05
1439	8,39	11,32	56,53	2,76	3,8	7,48	2458,2	101,86	98,53	367,54	0,04	0,06	1,35	20,68	25,87	281,7	1,07	-3071	0	82,77	-233,95	3,78	5,3	32,67	0,84	2,03	4,28	3142,66	245,51	206,02	469,73	0,07	0,1	1,4	17,03	28,55	156,73	1	-6935,13	0	114,4	-112,92	7,24	9,8	63,04	1,48	2,22	4,16	3168,96
1440	11,71	98,78	25,84	0,39	0,6	0,6	805,23	144,43	699,85	NA	0,88	7,43	8,43	11,71	88,14	18,19	0,25	NA	0	0	0	10,31	51,41	18,57	0,54	0,84	0,84	655,43	155,56	518,11	NA	0,8	3,99	4,99	10,31	79,94	26,22	0,71	NA	0	0	0	7,15	22,16	11,92	0,57	1,07	1,07	607,09
1441	2,36	4,15	2,42	0,7	0,93	1,2	373,49	14,22	69,82	35,45	0,43	0,75	1,76	16,57	43,07	17,87	1,14	11265,44	17,15	14,54	61,11	1,19	1,99	1,02	0,25	1	1,31	313,1	21,15	44,44	31,99	0,4	0,67	1,68	16,78	40,33	15,32	1,18	12307,67	18,6	13,41	63,71	2,04	4,84	1,93	0,39	1,04	1,31	343,98
1442	4,77	82,56	2,87	0,02	0,74	0,83	219,64	44,57	142,99	15,8	0,94	16,29	17,29	14,58	94,22	6,37	0,61	NA	28,06	5,9	53,03	6,84	87,56	4,03	0,02	0,69	0,83	214,46	41,42	160,29	25,16	0,92	11,81	12,81	15,72	92,19	8,7	0,58	NA	16,33	5,23	43,65	-27,6	106,47	-11,03	0,02	0,65	0,75	145,43
1443	1,03	12,95	0,29	0,29	0,74	1,09	103,48	41,74	74,41	33,01	0,92	11,61	12,61	34,42	92,07	1,12	NA	10016,5	19,13	9,47	85,81	-7,02	625,83	-2,65	0,23	0,52	0,77	137,1	39,64	100,61	34,84	1,01	-90,11	-89,11	11,44	101,12	-3,28	-0,05	6258,25	26,9	6,96	105,11	-11,47	93,69	-4,77	0,22	0,62	0,79	151,28
1444	3,7	16,87	4,56	0,2	1,33	1,45	449,42	228,81	201,79	25,37	0,58	2,64	4,56	7,89	78,05	29,55	1,04	47139	2,11	5,16	17,47	2,09	10,69	2,57	0,12	1,28	1,35	448	285,52	247,3	18,4	0,6	3,08	5,12	7,23	80,45	27,52	1,01	NA	0	6,33	23,73	3,54	15,68	3,8	0,21	1,22	1,38	390,52
1445	2,18	24,47	2,98	0	0,89	0,93	499,24	336,5	311,95	17,02	0,91	10,21	11,22	10,22	91,08	2,65	0,89	21533,67	25,48	10,99	69,36	1,01	9,72	1,49	0	1	1,03	534,28	393,95	327,59	9,23	0,9	8,6	9,6	7,59	89,59	2,51	1	21803,88	25,2	9,65	59,82	0,76	7,08	1,16	0	0,95	0,98	557,48
1446	21,56	88,91	8	0,7	0,76	1,31	135,4	6,49	99,22	55,22	0,76	3,12	4,12	51	75,76	28,65	13,24	NA	0	10,92	50,96	24,24	88,74	7,87	0,52	0,59	1,25	118,19	6,36	83,09	55,53	0,73	2,66	3,66	60,82	72,69	37,06	2,66	NA	0	11,88	51,91	12,03	85,15	5,99	0,5	0,74	1,18	181,17
1447	15,96	33,03	3,34	0,34	1,92	1,92	76,36	61,07	38,82	NA	0,52	1,07	2,07	31,41	51,68	33	44,3	10706,5	0	3,23	44,53	0,11	0,18	0,03	0,59	2,3	2,51	104,46	66,97	26,61	8,62	0,38	0,62	1,62	28,02	38,4	4,67	14,24	5588	12,3	8,01	121,11	-101,12	-328,98	-19,48	0,09	1,46	1,47	70,14
1448	12,87	33,89	3,92	0,93	0,98	1,72	111,22	3,14	58,62	44,11	0,62	1,63	2,63	46,26	62,02	40,28	5,9	13647,58	0	10,18	56,46	19,72	37,4	7,06	1,29	1,3	2,23	130,41	0,57	55,55	51,98	0,47	0,9	1,9	48,03	47,28	47,65	14,52	14329,27	0	10,14	57,23	13,69	20,28	4,89	1,59	1,68	3,14	130,01
1449	NA	NA	NA	NA	NA	NA	NA	NA	NA	NA	NA	NA	NA	NA	NA	NA	NA	NA	NA	NA	NA	5,37	373,1	0,63	0,18	0,98	1,15	42,62	29,23	36,59	6,38	0,99	68,51	69,51	5,37	98,56	5,45	NA	NA	0	0	0	7,19	60,07	1,44	0,36	1,25	1,3	72,76
1450	25,57	39,04	7,47	1,56	2,33	2,53	106,66	27,23	35,41	7,18	0,35	0,53	1,53	58,28	34,5	84,34	4,47	40590,64	0	9,56	47,39	32,78	42,27	9,23	2	3,4	3,82	102,5	29,7	21,48	9,33	0,22	0,29	1,29	66,7	22,44	164,62	4,23	51277,82	0	9,55	43,15	35,85	41,84	10,06	1,62	4,74	5,66	102,11
1451	40,78	41,95	76,49	29,83	36,62	36,62	684,56	125,12	18,43	NA	0,03	0,03	1,03	40,78	2,78	1468,8	NA	NA	0	0	0	24,07	24,92	63,39	15,94	29,53	29,53	958,73	436,15	32,1	NA	0,03	0,04	1,04	24,07	3,42	703,73	NA	NA	0	0	0	27,75	29,43	NA	9,12	17,64	17,64	742,07
1452	15,61	21,13	18,88	0,25	1,08	3,36	441,46	70,72	64,11	196,83	0,26	0,35	1,35	27,52	26,14	76,83	2,24	27269,87	4,8	14,4	33,82	3,49	5,36	4,13	0,13	0,59	2,02	430,33	65,48	117,38	207,59	0,35	0,53	1,53	33,67	34,78	23,5	2,05	13004,74	6,06	35,67	74,96	2,51	3,37	2,68	0,4	1,2	3,94	389,8
1453	45,99	-17,76	2,62	0,28	0,28	0,28	20,78	NA	73,56	NA	3,59	-1,39	-0,39	45,99	359	12,81	NA	NA	0	0	0	15,45	316,61	5,64	0,24	0,24	0,24	132,75	0,17	124,88	NA	0,95	19,49	20,49	15,45	95,12	34,91	0,06	NA	0	0	0	10,24	75,5	7,55	0,16	0,88	0,88	268,31
1454	-9,89	-11,42	-8,28	2,44	4,54	6,77	305,33	77,82	36,92	83,19	0,13	0,15	1,15	10,16	13,36	54,42	5,2	NA	0	16,78	66,43	-0,3	-0,34	-0,27	2,95	4,92	7,73	331,68	71,23	36,21	103,23	0,12	0,14	1,14	23,93	12,02	24,11	6,17	NA	0	22,07	85,75	-10,46	-12,27	-9,88	3,07	4,24	6,45	343,91
1455	0,56	9,58	0,61	1,03	1,06	1,06	395,31	12,42	367,05	NA	0,94	16,07	17,07	0,56	94,14	0,6	NA	NA	0	0	0	0,59	10,01	4,09	1,03	1,06	1,06	2536,73	79,92	2361,88	NA	0,94	16,07	17,07	0,59	94,14	0,62	NA	NA	0	0	0	-11,86	-15,44	-501	4,3	4,31	4,31	15380,82
1456	0,01	0,06	0	0,02	0,69	0,71	118,56	54,11	74,2	2,4	0,79	3,87	4,87	81,52	79,46	4,89	0,6	12899,5	6,39	26,48	98,08	0,83	3,44	0,22	0,03	0,83	0,86	98,29	55,04	50,33	2,17	0,76	3,14	4,14	90,95	75,83	21,01	0,67	15167	19,1	24,33	81,18	-1,07	-3,65	-0,23	0,11	0,97	1,02	79,97
1457	13,25	87,61	2,14	0,05	0,63	1,11	58,94	28,69	9,51	23,98	0,85	5,61	6,61	16,69	84,88	17,17	2,85	148292	68,29	0,56	15,11	10,74	93,1	2,02	0,04	0,75	1,2	68,61	39,5	44,03	25,42	0,88	7,67	8,67	12,29	88,46	12,82	6,97	160398	16,89	0,29	8,91	19,16	96,2	3,12	0,05	1,01	1,24	59,33
1458	1,03	2,25	0,73	1,15	1,57	1,87	260,36	57	135,16	40,41	0,54	1,19	2,19	14,13	54,39	4,38	34,56	15997,33	0	9,35	99,61	0,82	1	0,57	11,37	28,88	33,36	250,86	129,76	7,41	33,72	0,18	0,21	1,21	16,97	17,6	18,47	NA	13820,67	0	11,13	79,38	1,63	1,76	1,1	3,7	23,21	27,39	245,22
1459	-8,04	-8,04	NA	NA	NA	NA	NA	NA	NA	NA	NA	NA	1	-8,04	0	NA	NA	NA	0	NA	0	6,57	6,71	6,22	48,25	48,25	48,25	344,55	NA	7,06	NA	0,02	0,02	1,02	6,57	2,07	317,14	NA	NA	0	0	0	-18,7	-21,8	NA	7,03	7,03	7,03	NA
1460	0,36	0,4	2,57	1,49	1,62	1,62	2634,69	33,35	258,9	NA	0,1	0,11	1,11	0,36	10,08	47,47	1,07	NA	0	0	0	0,36	0,4	6,13	2,01	2,13	2,13	6168,84	69,89	590,95	NA	0,1	0,11	1,11	0,36	9,79	48,88	1,14	NA	0	0	0	0,3	0,33	NA	2,49	2,62	2,62	6199,8
1461	-144,74	46,06	-26,47	0,01	0,01	0,01	66,74	NA	172,69	NA	4,14	-1,32	-0,32	-70,76	414,25	-34,94	-3,19	NA	0	13,53	-104,53	NA	NA	26,56	NA	NA	NA	NA	NA	NA	NA	NA	NA	NA	NA	NA	NA	NA	NA	NA	0	0	-11,11	285,07	-14,53	NA	0,96	0,96	476,14
1462	-12,26	-359,38	-2,75	0,01	0,39	0,77	81,81	29,5	77,84	29,72	0,97	28,3	29,3	30,71	96,59	8,64	0,14	14822	0	9,63	77,2	1,9	36,04	0,42	0,06	0,51	0,93	81,02	33,78	75,78	31,93	0,95	18,01	19,01	45,29	94,74	14,95	0,44	11720	0	9,66	70,43	10,97	69,61	2,65	0,04	0,53	0,91	87,82
1463	0,42	0,72	6,48	2,49	2,49	2,49	5604,19	0,65	901,42	NA	0,4	0,69	1,71	48,59	41,46	1,05	NA	-7562,75	23,8	739,58	-80,68	1,81	2,74	25,24	3,49	3,49	3,49	5085,96	NA	674,84	NA	0,33	0,49	1,51	60,52	33,95	5,54	NA	-5504,5	15,22	820,3	-122,94	4,64	6,65	65,3	3,75	3,75	3,75	5126,55
1464	31,58	57,03	28,1	1,63	2,24	2,24	185,06	NA	142,91	NA	0,45	0,81	1,81	31,58	44,62	70,79	NA	NA	0	0	0	0,71	1,97	0,95	0,86	1,55	1,55	487,68	213,13	308,6	NA	0,64	1,78	2,78	0,71	63,98	1,11	NA	NA	0	0	0	9,52	15,21	13,25	1,62	2,67	2,67	506,54
1465	0,24	0,64	0,29	0,02	0,76	1,03	438,38	76,07	58,1	28,24	0,63	1,71	2,71	7,42	63,08	8,58	1,01	10824,75	14,99	8,63	49,64	0,29	0,78	0,38	0,01	0,59	0,84	480,42	78,07	84,02	34,98	0,63	1,7	2,7	7,31	62,95	10,85	0,94	11583,5	10,73	9,27	45,53	0,83	2,15	1,04	0,23	0,73	1,07	458,09
1466	-9,22	-9,23	-83,98	NA	NA	NA	3323,05	NA	NA	3010,19	NA	NA	1	-9,22	0	NA	NA	NA	0	0	0	-12,66	-47,4	-16,39	0,46	1,11	1,36	471,23	220,47	341,59	89,8	0,73	2,74	3,74	-11,78	73,29	-17,27	NA	NA	0	1,14	-7,94	12,54	35,89	14,36	0,43	1,22	1,54	416,62
1467	4,59	13,61	1,25	0,02	0,98	1,27	99,26	60,41	63,17	18,74	0,66	1,96	2,96	30,78	66,24	8,76	2,08	24719	0	7,12	73,5	2,12	56,82	0,94	0,01	0,73	0,9	161,14	109,09	151,62	25,77	0,96	25,83	26,83	24,79	96,27	4,27	0,28	24514	0	10,04	83,91	4,47	63,47	1,25	0,01	0,54	0,86	101,66
1468	1,59	38,6	2,37	0,06	0,39	0,39	542,49	102,44	310,59	NA	0,96	23,21	24,21	2,45	95,87	4,62	0,55	53342	7,68	1,27	9,69	1,35	21,24	0,99	0,03	0,18	0,18	267,25	27,38	162,46	NA	0,94	14,7	15,7	4,54	93,63	9,81	0,39	53317	13,83	2,34	14,95	1,28	13,77	0,98	0,14	0,25	0,25	278,52
1469	-2,76	-208,84	-9,66	0,12	0,14	0,14	1279,49	18,89	1245,31	NA	0,99	74,76	75,76	-2,76	98,68	7,85	0,02	NA	0	0	0	-2,59	197,55	NA	0,23	0,24	0,24	1402,25	7,69	1405,06	NA	1,01	-77,13	-76,13	-2,59	101,31	5,66	-0,02	NA	0	0	0	-5,47	79,46	NA	0,2	0,21	0,21	1322,79
1470	-7,95	-9,54	-1,98	2,36	6,7	6,71	90,85	55,84	12,86	0,02	0,17	0,2	1,2	49,65	16,67	-42,74	23,37	11335,4	0	14,34	111,34	-6,07	-11,41	-1,04	1,4	2,2	2,21	62,3	22,14	27,42	0,05	0,47	0,88	1,88	58,28	46,78	-11,31	30,44	18424,8	0	11,01	107,55	18,18	25,84	2,49	1,48	3,81	3,81	49,78
1471	10,72	28,33	16,7	1,64	5,46	5,46	308,5	199,26	52,16	0	0,62	1,64	2,64	13,22	62,15	43,6	1,85	7128	0	3,89	6,45	9,27	28,05	4,97	0,52	1,91	1,91	195,09	43,61	31,33	0	0,67	2,03	3,03	40,66	66,95	53,08	1,22	11377,5	0	16,82	40,47	12,61	30,81	6,99	1,11	1,59	1,59	201,65
1472	-44,89	-709,43	-5,55	0	0,07	0,39	45,11	2,82	14,27	13,22	0,94	14,8	15,8	-30,8	93,67	-29,62	0,1	-1847,67	61,28	1,74	-328,35	12,81	-314,23	2,89	0,34	0,51	0,61	82,05	14,19	64,59	9,27	1,04	-25,54	-24,54	19,34	104,08	21,67	-0,11	35871,29	24,34	1,47	17,42	9,98	32,43	1,29	0,51	0,67	0,82	47,02
1473	0,69	15,86	1,15	0,29	0,32	1,05	607,72	14,73	573,18	422,65	0,96	21,86	22,86	1,71	95,63	0,73	NA	NA	0	1,69	47,57	8,09	42,74	5,98	0,31	0,41	1,23	268,84	21,59	215,54	180,15	0,81	4,28	5,28	23,71	81,06	9,98	NA	NA	0	11,54	60,14	15,59	44,22	37,15	0,18	0,47	1,54	867,48
1474	17,82	39,68	4,29	0,68	2,24	2,24	87,82	54,2	34,61	NA	0,55	1,23	2,23	231,63	55,09	52,72	6,15	22378	0	51,44	85,85	22,13	54,67	NA	0,56	1,63	1,63	146,64	58,23	54,66	0	0,6	1,47	2,47	161,89	59,52	50,17	1,43	NA	0	41,6	55,24	18,97	50,18	6,75	0,92	1,91	1,91	129,5
1475	-11,9	-34	-22,77	0,86	0,96	1,1	698,78	43,67	448,06	65,32	0,65	1,86	2,86	-11,9	65,01	0,23	1,25	NA	0	0	0	4,85	13,07	9,23	0,85	1,27	1,35	692,61	177,96	430,82	37,22	0,63	1,69	2,69	4,85	62,89	25,37	2,53	NA	0	0	0	-18,1	-74,67	-47,35	0,98	1,02	1,27	952,17
1476	1,12	7,53	0,61	0,2	0,51	1,03	198,02	47,11	144,96	80,66	0,85	5,71	6,72	27,42	85,11	3,29	1,19	8462,5	10,82	14,27	82,41	-10,27	-260,8	-6,3	0,16	0,39	1,07	223,18	40,77	152,92	122,82	0,96	24,38	25,38	9,53	96,06	-5,7	1,51	3451,33	26,75	12,14	106,3	6,85	67,6	4,67	0,09	0,3	1,04	248,21
1477	8,55	8,55	70,88	NA	NA	NA	3026,76	NA	NA	NA	0	0	1	8,55	0	NA	NA	NA	0	0	0	14,06	14,68	25,93	23,94	23,94	23,94	671,25	NA	27,74	NA	4,18	4,36	1,04	14,06	4,18	336,58	NA	NA	0	0	0	17,37	18,26	36,49	20,45	20,45	20,45	764,78
1478	0,08	0,21	0,2	0,54	1,67	1,67	864,28	574,96	509,53	0	0,6	1,49	2,49	0,34	59,77	50,18	NA	NA	0	0,6	-1,19	3,4	14,92	NA	1,2	1,3	1,3	397,31	28,86	303,31	NA	0,77	3,38	4,38	3,4	77,19	4,41	NA	NA	0	0	0	7,59	21,76	11,39	1,07	1,54	1,54	546,76
1479	-8,87	-10,12	-2,28	1,99	8,08	8,08	93,69	69,6	11,44	NA	0,12	0,14	1,14	-1,66	12,38	-71,6	NA	NA	0	1,85	90,02	7,11	13,82	2,19	0,14	2,06	2,06	112,32	103,48	53,92	NA	0,49	0,94	1,94	7,11	48,54	14,65	NA	NA	0	0	0	4,01	22,93	2,23	0,03	1,13	1,13	202,58
1480	0,07	2,57	0,03	0,33	0,96	1,01	173,91	105,05	167,51	9,06	0,97	36,06	37,06	54,41	97,3	0,59	2,34	11498,67	0	25,89	96,38	-0,74	-36,62	-0,42	0,36	0,99	1,02	208,26	127,23	202,08	6,25	0,98	48,43	49,43	53,45	97,98	0,29	NA	9773,33	0	31,01	110,42	-0,51	-55,77	-0,42	0,25	0,96	1,01	296,8
1481	9,24	9,52	10,07	13,79	34,7	34,7	397,71	236,32	11,31	NA	0,03	0,03	1,03	9,24	2,88	320,73	NA	NA	0	0	0	4,14	4,39	3,48	4,06	17,15	17,15	306,59	231,38	17,28	NA	0,06	0,06	1,06	12,78	5,88	70,36	NA	978	0,13	7,28	54,29	29,77	36,15	22,57	3,14	5,67	5,67	275,91
1482	33,52	37,72	20,14	6,19	9,34	9,34	219,35	68,84	21,86	0	0,11	0,13	1,13	73,77	11,14	356,22	18,93	NA	0	24,19	44,65	24,02	26,79	NA	5,57	7,87	7,87	286,22	61,18	26,66	NA	0,1	0,12	1,12	57,22	10,32	321,8	3,58	NA	0	18,71	31,05	20,13	21,25	17,27	16,52	20,15	20,15	312,4
1483	-2,22	-2,43	-2,01	8,27	10,88	11,21	330,17	75,66	29,01	9,49	0,09	0,1	1,1	-2,22	8,91	-24,88	NA	NA	0	0	0	0,38	0,47	0,4	1,77	4,61	5,05	389,2	216,04	76,17	34,4	0,2	0,25	1,25	0,38	19,79	1,91	NA	NA	0	0	0	-116,22	-217,14	-185,59	-0,7	1,75	2,15	581,29
1484	5,53	14,8	12,41	1,51	1,56	1,6	818,91	23,89	505,71	18,83	0,63	1,67	2,67	5,53	62,61	8,84	NA	NA	0	0	0	1,05	3,56	4,68	1,32	1,4	1,42	1614,49	90,96	1123,49	28,46	0,7	2,37	3,37	1,05	70,36	1,5	NA	NA	0	0	0	3,67	9,54	7,34	1,43	1,59	1,63	726,66
1485	-9,96	-9,96	NA	NA	NA	NA	NA	NA	NA	NA	NA	NA	1	-9,96	0	NA	NA	NA	0	NA	0	-0,87	-0,87	NA	NA	NA	NA	NA	NA	NA	NA	NA	NA	1	-0,87	0	NA	NA	NA	0	NA	0	35,15	43,39	NA	3,81	5,26	5,26	728,44
1486	2,11	-122,88	12,9	0,89	2,12	2,12	2227,64	266,7	127,88	NA	1,01	-58,75	-58,12	2,11	101,72	8,15	1,13	NA	69,31	0	0	0,2	21,03	1,35	0,76	1,89	1,89	2458,54	377,71	225,39	NA	0,98	103,54	105,17	0,2	99,05	6,51	1,15	NA	66,25	0	0	-0,97	34,47	-6,51	0,55	1,66	1,66	2433,65
1487	0,84	0,89	0,8	1,46	1,94	10,19	346,65	8,02	16,84	140,73	0,05	0,05	1,06	0,84	5,94	118,85	1,89	NA	0	0	0	0,3	0,39	0,35	0,42	0,5	1,67	424,46	8,45	99,63	117,85	0,24	0,31	1,31	2,13	23,73	4,55	1,26	5975	0	2,13	111,5	1,3	2,28	1,73	0,16	0,18	0,56	484,56
1488	7,57	7,74	61,96	51,94	56,31	56,31	876,39	229,09	52,36	NA	0,02	0,02	1,02	7,57	2,31	327,69	NA	3168	0	0	0	4,49	5,97	15,01	2,62	3,94	3,94	1218,11	358,87	270,95	NA	0,25	0,33	1,33	21,55	24,88	22,15	6,67	5810	0	57,11	68,63	-1,42	-1,74	-2,05	4,12	7,91	7,91	524,19
1489	37,75	56,1	7,56	1,95	2,56	3,06	62,86	14,23	23,57	11,94	0,33	0,49	1,49	37,75	32,71	115,43	NA	NA	0	0	0	21,37	26,04	8,83	1,4	3,95	5,57	150,43	68,24	26,7	43,83	0,18	0,22	1,22	21,37	17,95	119,06	NA	NA	0	0	0	15,16	16,92	8,51	6,33	7,34	9,59	204,32
1490	14,98	62,48	2,47	0,14	1,52	3,12	60,13	26,22	19,02	30,87	0,76	3,17	4,17	87,14	76,03	19,7	NA	29473,67	0	11,89	61,26	14,47	25,86	1,07	0,21	2,56	4,77	26,86	13,06	5,57	12,48	0,44	0,79	1,79	136,4	44,02	32,88	NA	20423,67	0	9	86,27	18,96	25,74	1,32	0,32	3,13	3,8	25,25
1491	0	0	NA	NA	NA	NA	NA	NA	NA	NA	NA	NA	1	0	0	NA	NA	NA	0	NA	NA	0	0	NA	NA	NA	NA	NA	NA	NA	NA	NA	NA	1	0	0	NA	NA	NA	0	NA	NA	-9,6	-10,62	NA	10,42	10,42	10,42	NA
1492	0,85	13,93	1,21	0,06	0,16	0,76	521,21	20,67	204,78	123,91	0,94	15,38	16,41	7,42	93,9	4,31	0,9	8252	0	9,38	46,21	1,27	16,79	2,31	0,06	0,32	0,85	661,53	68,24	262,73	142,11	0,92	12,21	13,21	4,93	92,43	5,27	0,91	14161	52,27	6,65	29,02	4,06	36,29	8,59	0,12	0,21	0,6	769,75
1493	16,01	17,48	10,97	7,88	12,46	12,46	250,06	81,9	17,86	NA	0,08	0,09	1,09	65,13	8,38	208,76	10,35	24862,83	0	33,65	72,93	15,18	16,62	11,09	8,01	12,72	12,72	265,95	81,84	17,4	NA	0,09	0,09	1,09	62,67	8,67	196,98	6,01	5783	0	34,7	72,46	18,72	20,21	NA	9,24	15,15	15,15	287,86
1494	-13,43	-63,95	-13,03	0,31	0,97	1,84	354,33	54,37	81,87	72,05	0,79	3,76	4,76	-1,5	79,01	2,08	1,29	14728	0	11,57	52,68	-13,62	-50,65	-10,55	0,06	2,95	4,36	282	90,62	31,31	44,58	0,73	2,71	3,72	-1,78	73,11	6,58	1,5	9358,5	3,95	9,17	50,52	12,97	35,45	NA	0,17	1,34	1,67	198,71
1495	0,16	0,32	0,63	0,16	0,43	2,07	1423,36	179,56	677,11	1130,52	0,48	0,94	1,94	0,16	48,44	0,34	NA	NA	0	0	0	0,26	0,42	4,47	0,16	0,19	2,56	6357,36	67,62	2456,29	5823,85	0,39	0,65	1,65	0,26	39,39	0,65	NA	NA	0	0	0	2,68	2,78	29,89	3,19	3,38	30,14	4057,44
1496	5,48	25,52	3,1	0,06	0,13	1,07	206,32	4,68	55,61	67,82	0,78	3,65	4,65	22,86	78,51	13,48	1,04	19893	7,65	9,82	50,22	1,11	5,37	0,53	0,1	0,23	1,32	174,54	9,23	61,16	75,16	0,79	3,84	4,85	19,93	79,39	10,91	1,28	21063	4,25	9,03	56,58	-5,7	-54,35	-3,69	0,07	0,5	1,02	235,68
1497	2,36	4,08	1,85	0,27	1,94	2,29	286,17	154,66	115,65	41,17	0,42	0,73	1,73	22,01	42,18	11,82	12,7	41918,86	0	15,4	75,5	-2,45	-5	-1,96	0,4	1,75	2,11	290,91	109,26	129,38	47,48	0,51	1,04	2,04	20,85	51,02	-0,93	12,15	43038,92	0	18,62	85,35	1,63	2,9	1,01	0,57	1,84	2,26	225,91
1498	10,14	18,96	3,98	0,7	1,96	2,25	143,43	77,43	61,48	18	0,47	0,87	1,87	18,42	46,54	27,27	24,53	17995,67	0	3,26	33,57	8,35	14,64	3,99	0,79	2,17	2,46	173,78	91,02	60,85	19,64	0,43	0,75	1,75	15,6	42,96	27,4	10,96	18224,67	2,92	3,46	31,85	-1,66	-2,9	-0,92	1,28	2,14	2,45	201,79
1499	16,5	81,45	6,22	0,18	0,66	1,25	136,55	51,11	108,29	65,75	0,8	3,94	4,94	17,24	79,75	20,69	NA	28491	0	0,28	3,48	2,97	10,39	2,01	0,56	6,75	12,05	246,2	117,62	18,98	101,87	0,71	2,5	3,5	4,37	71,43	6,19	15,15	7332	0	0,95	20,1	8,62	21,26	4,98	0,64	1,23	1,6	210,33
1500	-6,19	-11,92	-1,35	0,35	0,44	2	79,48	3,29	37,63	59,53	0,48	0,93	1,93	13,28	48,07	-12,87	NA	668,5	0	4,24	126,63	5,58	15,21	1,59	0,5	0,63	1,55	103,68	8,23	64,57	60,17	0,63	1,72	2,73	24,93	63,34	8,84	NA	1891,5	0	5,51	74,33	11,52	43,39	5,64	0,43	3,03	6,47	178,4
1501	1,5	7,17	0,37	0,17	0,77	1,27	89,35	40,67	60,26	34,41	0,79	3,78	4,78	40,08	79,1	3,99	11,91	16260,14	8,48	9,44	89,2	2,33	10,56	0,7	0,2	0,87	1,3	108,71	53,93	68,61	36,12	0,78	3,53	4,53	32,28	77,92	4,78	71,91	16539,83	12,1	8,94	84,04	0,48	1,96	0,15	0,21	0,9	1,36	115,22
1502	-2,47	-43,7	-0,39	0,15	0,86	1,03	57,59	37,9	52,96	9,44	0,94	16,69	17,69	59,55	94,35	-1,31	2,3	22273,33	1,12	9,79	83,46	30,65	87,15	5,78	0,39	1,38	1,53	68,6	43,58	43,78	6,77	0,65	1,84	2,84	76,78	64,83	48,8	35,8	23769	0	8,69	54,56	5,5	15,05	1,05	0,37	1,18	1,28	69,4
1503	-62,64	346,43	-13,27	0,32	0,33	0,82	77,3	NA	81,39	40,17	1,16	-6,41	-5,53	24,79	118,08	-54,06	NA	NA	0	18,52	274,41	52,69	134,27	14,09	1,5	1,5	1,74	97,33	NA	50,19	11,92	0,59	1,51	2,55	113,33	60,76	89,13	NA	NA	0	16,21	51,35	14,96	26,39	3,79	2,81	2,81	2,81	92,14
1504	0	0,03	0	0,23	0,94	1,14	203,46	89,98	104,81	26,16	0,84	5,43	6,43	34,7	84,44	1,35	1,31	13604,42	30,11	19,34	100,93	-3,03	-18,69	-1,3	0,27	0,9	1,11	156,8	79,4	103,09	25,68	0,84	5,17	6,17	44,44	83,8	-1,72	1,65	14582,67	14,07	20,45	104,29	-4,49	-35,21	-1,88	0,22	0,87	1,08	152,18
1505	-70,56	1422,75	-18,63	0,46	0,46	0,95	96,38	NA	99,77	49,47	1,05	-21,16	-20,16	-70,56	104,96	-67,23	NA	-1792,67	0	0	0	2,85	-320	0,89	0,67	0,67	0,99	114,13	NA	113,88	37,22	1,01	-113,12	-112,12	222,92	100,89	2,83	NA	5649	0	69	98,28	0,9	146,63	0,93	0,31	0,31	1,01	374,09
1506	9,99	35,89	5,34	0,45	0,93	1,28	195,28	65,52	139,01	50,61	0,72	2,59	3,59	9,99	72,17	14,49	4	NA	0	0	0	23,17	45,78	8,75	0,49	1,2	1,78	137,55	47,86	67,2	39,51	0,49	0,98	1,98	23,17	49,39	50,92	4,35	NA	0	0	0	10,29	23,82	5,04	0,65	1,23	1,71	178,42
1507	15,88	21,03	5,21	0,03	0,15	3,03	119,72	3,21	13,1	81,32	0,24	0,32	1,32	28,56	24,47	94,29	2,69	34258,8	12,51	4,16	30,87	10,53	13,27	3,4	0,2	0,42	4,27	117,48	4,58	14,93	84,48	0,21	0,26	1,26	29,2	20,64	91,19	3,98	35613,63	5,78	6,02	44,96	5,21	6,3	1,86	0,17	0,68	5,56	129,49
1508	0,16	11,69	1,49	0,01	0,02	1	3429,09	7,75	3333,31	3317,25	0,99	72,74	73,74	2,74	98,64	0,63	0,97	-7389,47	0	24,26	-65,14	0,14	8,83	1,38	0,02	0,03	1	3648,45	9,96	3546,77	3511,23	0,98	63,13	64,13	2,89	98,44	0,41	1,29	-7647,35	0	27,6	-64,04	0,15	9,2	1,12	0,02	0,02	1	2655,68
1509	-10,71	-16,71	-10,58	1,25	2,73	2,73	99,81	189,89	127,87	NA	0,36	0,56	1,56	-10,71	35,94	-29,78	NA	NA	0	0	0	8,11	8,95	2,02	4,32	10,24	10,24	90,41	49,35	8,34	NA	0,09	0,1	1,1	8,11	9,33	86,98	NA	NA	0	0	0	42,83	71,59	26,31	3,72	4,01	4,01	223,61
1510	-0,47	-1,24	-0,1	0,14	0,85	1,66	80,17	33,67	47,49	38,84	0,62	1,66	2,66	51,2	62,35	-0,52	173,9	19111,33	0	11,35	103,64	4,78	8,47	0,85	0,14	1,08	2,41	59,39	25,14	26,63	35,28	0,44	0,77	1,77	68,13	43,62	11,29	379,98	17717,67	0	11,3	98,47	3,4	7,77	0,79	0,03	0,93	1,82	84,77
1511	19,2	24,48	13,69	1,72	3,06	3,06	260,21	72,95	54,14	0	0,22	0,27	1,27	107,68	21,55	94,12	2,23	15158,5	0	63,08	77,78	11,26	14,51	9,89	2,31	3,25	3,25	319,93	64,17	68,33	NA	0,22	0,29	1,29	87,74	22,45	50,13	2,62	19580,83	0	67,23	82,13	20,55	28,4	10,98	2,1	3,41	3,41	194,43
1512	3,26	61,25	0,44	0,11	0,47	1,92	49,35	4,74	12,67	19,33	0,95	17,76	18,76	42,09	94,67	11,71	1,52	9902,87	62,86	5,25	69,6	3,46	64,28	0,51	0,04	0,06	1,04	53,22	0,36	17,3	17,82	0,95	17,56	18,56	34,94	94,61	13,35	1,03	11526,33	46,56	4,6	65,04	4,63	71,28	1,18	0,03	0,17	0,46	92,63
1513	6,56	13,33	3,65	0,54	1,53	1,53	203,16	94,04	95,11	NA	0,47	0,97	2,03	11,8	50,82	28,9	1,81	NA	0	2,92	23,21	14,28	33,61	11,29	0,67	3,9	4,48	287,85	182,62	56,54	33,41	0,55	1,3	2,35	19,68	57,52	34,87	7,28	12121	35,21	4,27	16,74	3,56	7,15	4,65	0,21	1,62	1,62	475,17
1514	17,19	22,07	10,66	2,04	3,17	4,53	226,32	56	49,28	67,79	0,22	0,28	1,28	17,19	22,07	77,89	NA	NA	0	0	0	-3,21	-15,92	-1,57	0,79	1,07	1,71	178,25	16,21	56,44	36,36	0,8	3,96	4,96	2,28	79,84	10,84	1,51	NA	0	2,69	20,71	-31,61	448,45	-16,06	0,49	0,7	1	184,97
1515	0	0	NA	NA	NA	NA	NA	NA	NA	NA	NA	NA	1	0	0	NA	NA	NA	0	NA	NA	0	0	NA	NA	NA	NA	NA	NA	NA	NA	NA	NA	1	0	0	NA	NA	NA	0	NA	NA	16,18	17,19	NA	17	17	17	1649,93
1516	11,63	14,01	9,83	1,07	3,79	7,22	308,5	78,99	28,96	100,62	0,17	0,2	1,2	44,51	17	97,21	2,91	NA	6,36	27,79	70,88	15,07	17,16	14,37	2,36	5,01	9,85	347,27	60,53	22,98	112,79	0,12	0,14	1,14	43,71	12,2	142,02	2,73	NA	4,32	27,33	61,05	12,03	13,37	10,77	1,93	6,06	11,46	326,06
1517	2,47	6,82	0,46	2,27	2,66	2,66	50,61	3,94	-5,97	NA	0,64	1,76	2,76	4,73	63,72	26,09	1,46	NA	23,6	0,42	8,93	-85,53	-362,4	-9,09	0,5	0,77	0,86	38,67	5,75	15,11	1,79	0,76	3,24	4,24	-79,09	76,4	-85,64	0,88	-10071	16,06	0,68	-14,16	2,7	14,45	0,26	0,57	0,94	0,98	34,67
1518	-4,77	66,99	-1,06	0,02	0,51	0,89	80,82	36,75	74,38	28,61	1,07	-15,05	-14,05	47,69	107,12	-1,38	-0,43	16532,29	0	11,61	100,52	9,59	954,49	1,82	0,09	0,41	0,93	68,95	19,54	61,53	32,26	0,99	98,56	99,56	58,72	99	13,69	0,07	16981,64	0	9,31	76	8,05	91,44	1,95	0,04	0,66	1,09	88
1519	4,93	5,25	8,32	1,92	2,6	2,61	615,43	24,12	35,21	0,1	0,06	0,06	1,06	4,93	6	416,62	1,11	NA	0	0	0	15,46	22,54	30,89	0,27	0,48	0,48	727,54	20,99	97,03	0,17	0,31	0,46	1,46	15,46	31,43	78,75	0,93	NA	0	0	0	17,86	27,5	19,31	0,66	1,25	1,25	393,59
1520	NA	NA	5,99	NA	NA	NA	NA	NA	NA	NA	NA	NA	NA	NA	NA	NA	NA	NA	NA	0	0	7,63	56,18	6,2	0,03	0,06	1,11	295,75	8,16	252,76	267,55	0,86	6,36	7,36	7,63	86,41	10,03	3,89	NA	0	0	0	20,88	62	7,89	0,09	0,09	1,47	137,59
1521	-43,38	-44,13	NA	57,82	57,82	58,82	NA	NA	NA	NA	0,02	0,02	1,02	-43,38	1,7	-2551,67	NA	NA	0	NA	0	0,15	0,49	0,02	0,42	1,43	1,44	51,06	35,49	35,03	0,43	0,69	2,27	3,27	0,15	69,37	0,22	NA	NA	0	0	0	-12,17	-63,85	-1,7	0,34	1,23	1,24	50,76
1522	0	0	0	0,05	0,12	0,12	1177,73	NA	248,97	0,11	0,97	32,34	33,35	3,84	97	5,34	0,69	47226	48,38	12,38	33,17	-1,57	-97,75	-5,09	0,08	0,08	0,09	1184,41	0,66	237,97	0,37	0,98	61,43	62,45	2,24	98,4	4,11	0,62	42662,33	42,8	12,37	40,2	0,34	1,75	1,04	0,42	0,47	0,48	1120,95
1523	-8,15	-14,86	-2,28	0,13	1,35	2,25	102,04	53,05	43,49	39,94	0,45	0,82	1,82	7,33	45,2	-12,5	31,88	12537	0	4,33	109,14	0,79	1,43	0,23	0,07	1,44	2,18	103,5	62,7	45,74	34,37	0,45	0,81	1,81	15,32	44,69	2,05	34,85	17005	0	4,13	75,94	5,85	11,37	1,33	0,15	1,59	1,96	82,87
1524	10,34	24,06	5,19	0,55	0,67	1,19	183,14	11,53	102,34	53,93	0,57	1,33	2,33	18,6	57,01	34,14	1,42	NA	0	4,14	25,7	4,14	6,7	3,18	0,27	0,42	2,33	279,61	15,73	50,89	199,54	38,14	61,71	1,62	11,64	38,14	27,45	6,43	NA	19,25	4,16	167,19	0,67	0,8	0,32	1,38	1,49	4,4	176,21
1525	26,87	37,15	NA	2,53	2,55	2,55	NA	NA	NA	NA	0,28	0,38	1,38	26,87	27,67	97,1	0,93	NA	0	NA	0	-7,93	-9,96	NA	2,23	10,65	10,65	NA	NA	NA	NA	0,2	0,26	1,26	-7,93	20,39	97,49	0,95	NA	0	NA	0	10,07	10,45	15,1	9,1	10,82	10,82	545,97
1526	3,78	-4,46	0,74	0,07	0,14	0,54	71,84	9,02	130,97	53,2	1,85	-2,18	-1,18	37,88	184,83	7,97	NA	8187	0	6,71	71,71	98,68	210,26	18,2	0,85	2,07	4,85	67,13	16,54	13,51	38,12	0,52	1,12	2,13	130,3	53,07	188,09	NA	29157	31,35	5,83	22,87	5,98	26,94	2,72	5,7	5,7	8,21	165,54
1527	6,93	9,3	0,92	4,49	4,49	4,49	48,71	0	10,7	0	0,23	0,31	1,34	166,43	25,47	30,26	NA	NA	0	21,28	92,8	8,25	12,71	1,56	0,25	2,85	2,85	68,91	62,06	23,88	NA	0,35	0,54	1,54	8,25	35,03	23,56	NA	NA	0	0	0	17,76	23,04	3,48	4,36	4,36	4,36	71,26
1528	35,82	42,03	29,58	6,55	7,49	7,49	301,34	37,35	39,68	NA	0,15	0,17	1,17	90,41	14,76	242,73	NA	15087	0	45,07	53,47	32,95	40,92	24,3	5,5	5,54	5,54	268,43	2,14	47,9	NA	0,19	0,24	1,24	92,83	19,48	169,11	NA	NA	0	44,16	54,25	11	17,78	NA	2,48	2,66	2,66	400,83
1529	-15,89	-16,7	NA	0,2	10,22	10,61	NA	NA	NA	NA	0,05	0,05	1,05	-15,1	4,84	-313,34	1,95	NA	0	NA	-18,76	-4,81	-16,63	NA	0,03	0,15	0,16	NA	NA	NA	NA	0,71	2,46	3,46	-4,45	71,09	-6,77	0,32	NA	0	NA	-8,3	-5,66	-126,01	NA	0,05	0,1	0,1	NA
[truncated: 3,785 more rows]
[truncated: 14 more columns]
