# Supplementary material for: Bankruptcy prediction using ensemble of autoencoders optimized by genetic algorithm
Source: PeerJ Comput Sci. 2023 Jun 8;9:e1257. doi: 10.7717/peerj-cs.1257 (PMC10280414; doi:10.7717/peerj-cs.1257)
Supplement: Supplemental Information 1 [file peerj-cs-09-1257-s001.zip › nonbankrupt_retail_16_year_13_14_15.csv]

	V1	V2	V3	V4	V5	V6	V7	V8	V9	V10	V11	V12	V13	V14	V15	V16	V17	V18	V19	V20	V21	V22	V23	V24	V25	V26	V27	V28	V29	V30	V31	V32	V33	V34	V35	V36	V37	V38	V39	V40	V41	V42	V43	V44	V45	V46	V47	V48	V49
1	7,88	17,48	1,21	0,24	0,85	5,85	55,7	5,69	9,42	47,77	0,55	1,22	2,22	7,88	54,93	14,34	NA	NA	0	0	0	8,18	21,7	1,98	0,05	4,2	26,42	88,01	8,26	1,99	44,26	0,62	1,65	2,65	8,18	62,32	15,88	0,95	NA	0	0	0	5,09	13,3	1,42	14,19	16,93	41,66	101,13
2	0	0	NA	NA	NA	NA	NA	NA	NA	NA	NA	NA	1	0	0	NA	NA	NA	0	NA	NA	41,76	41,76	NA	NA	NA	NA	858,62	NA	NA	NA	NA	NA	1	41,76	0	NA	NA	NA	0	0	0	16,69	24,52	NA	1,61	3,13	3,13	748,86
3	0	NA	0	0,16	0,33	1	116,81	18,88	115,49	78,66	1	NA	NA	24,85	100	0	NA	23460,71	0	7,98	58,98	0	NA	0	0,15	0,35	0,94	112,08	21,5	109,77	65,22	1	NA	NA	24,53	100	0,43	0,01	NA	0	3,75	28,71	0	NA	NA	0,13	0,34	0,9	109,03
4	-5,75	-6,6	NA	0,15	7,83	7,83	NA	NA	NA	NA	0,13	0,15	1,15	-5,75	12,78	-45,04	NA	NA	0	NA	0	8,03	9,35	30,43	0,61	7,1	7,1	1379,32	1247,59	192,2	NA	14,09	16,4	1,16	8,03	14,09	57	NA	NA	0	0	0	6,21	7,24	20,59	0,45	7,9	7,9	1206,26
5	0,12	5,24	0,05	0,18	0,79	1,03	152,55	90,29	146,81	34,85	0,98	41,87	42,87	9,31	97,67	0,13	NA	7638,33	0	3,85	99,62	3,05	62,94	0,93	0,18	0,82	1,05	111,49	67,85	104,86	24	0,95	19,65	20,65	14,1	95,16	3,2	NA	NA	0	2,45	53,8	3,27	41,15	1,08	0,13	0,83	1,09	120,84
6	18,76	29,98	11	1,71	2,61	2,67	213,43	70,66	78,96	5,16	0,37	0,6	1,6	18,76	37,41	50,16	NA	NA	0	0	0	8,1	11,09	13,16	3,38	3,62	3,71	591,54	38,79	157,59	14,23	0,27	0,37	1,37	8,1	26,94	30,07	NA	NA	0	0	0	-7,45	-9,86	-15,93	3,67	3,98	4,1	778,05
7	14,2	90,71	5,79	0	0,46	0,91	148,36	47,31	98,09	46,56	0,84	5,34	6,39	54,4	84,35	20,41	0,68	24807,08	10,92	16,39	62,62	20,77	95,6	9,23	0,07	0,83	1,04	161,71	81,15	99,35	22,22	0,78	3,6	4,6	50,81	78,26	30,6	1,04	NA	13,1	9,64	36,03	22,13	95,55	9,71	0,12	0,68	0,97	159,66
8	11,42	28,13	2,47	0,5	0,82	2,08	78,66	10,86	26,95	43,13	0,59	1,46	2,46	71,4	59,39	32,47	5,4	49458,5	15,9	12,96	69,65	22,27	36,03	4,63	1,24	1,69	3,42	75,72	9,56	21,85	36,61	0,38	0,62	1,62	76,71	38,19	72,89	21,86	NA	5,93	11,33	60,09	24,22	35,83	6,23	1,35	1,69	3,43	93,59
9	0	0	NA	NA	NA	NA	NA	NA	NA	NA	NA	NA	1	0	0	NA	NA	NA	0	NA	NA	27,09	29,33	NA	13,09	13,09	13,09	1048,15	NA	79,2	NA	7,64	8,27	1,08	27,09	7,64	354,55	NA	NA	0	0	0	16,37	22,8	10,73	1,33	1,33	3,55	238,68
10	7,24	9,13	NA	0,22	4,97	4,97	358,89	316,9	42,34	NA	0,2	0,25	1,26	38,82	20,12	57	12,34	NA	6,85	23,06	48,62	19,47	27,92	NA	0,54	3,67	3,67	266,28	193,37	39,97	NA	0,3	0,43	1,43	45,05	29,8	76,95	7,1	NA	8,22	13,71	31,1	16,74	17,37	NA	-56,32	-266,26	-266,26	264,75
11	4,53	11,78	2,62	2,43	2,43	2,44	210,19	NA	85,04	1,22	0,64	1,67	2,6	63,73	64,28	7,05	NA	NA	0	34,18	254,02	3,35	10,57	3,2	2,46	2,91	2,93	347,91	5,23	117,57	1,65	68,28	215,24	3,15	39,97	68,28	4,91	NA	NA	0	35	184,94	4,41	14,66	5,01	2,27	2,65	2,98	413,54
12	16,55	89,96	3,19	0,15	0,51	1,06	70,19	17,67	52,71	31,25	0,82	4,43	5,44	52,31	81,6	23,08	1,36	30248,5	4,35	6,9	58,43	21,21	92,98	4,38	0,25	0,58	1,13	75,22	16,15	56,13	30,92	0,77	3,38	4,38	51,81	77,19	30,06	2,13	NA	0	4,51	35,37	24,48	50,17	5,22	0,26	0,75	1,82	77,55
13	50,03	-73,29	7,13	0,27	0,48	0,48	51,91	9,79	85,39	0	1,68	-2,46	-1,46	137	168,27	35,95	-3,68	11461,8	0	12,4	49,15	-4,83	26,21	-2,86	0,05	0,82	0,82	215,04	193,99	251,9	NA	118,44	-642,23	-5,42	5,43	118,44	-3,2	-7,22	NA	0	6,06	140,38	12,74	-136,31	3,92	0,02	0,91	0,91	112,12
14	25,46	30,1	24,62	6,01	6,46	6,46	351,98	23,99	53,66	NA	0,15	0,18	1,18	25,46	15,41	165,17	NA	NA	0	0	0	9	9,71	NA	12,94	13,51	13,51	549,83	22,89	40,07	NA	0,07	0,08	1,08	9	7,37	122,09	NA	NA	0	0	0	9,95	10,75	NA	11,72	12,29	13,36	710,24
15	-3,73	18,02	-30,23	0,05	0,07	0,08	2946,79	28,36	1324,34	19,21	1,21	-5,83	-4,83	-0,94	120,72	-3,09	0,57	470	0	22,59	950,21	-1,25	-5,62	-8,08	0,14	0,35	0,55	2352,54	23	110,25	22,28	0,78	3,5	4,5	2,56	77,75	-1,61	0,98	NA	0	18,23	111,14	0,25	1,1	1,35	0,19	0,43	0,59	1993,56
16	28,81	29,49	NA	47,66	47,66	47,66	344,74	NA	6,74	NA	0,02	0,02	1,02	28,06	2,29	1256,38	NA	NA	0,12	-0,02	-0,08	47,66	55,45	NA	1,46	3,61	3,61	162,6	48,27	22,45	NA	0,14	0,16	1,16	107,84	14,04	347	1,74	NA	0	19,14	38,82	16,74	23,49	NA	1,65	2,67	2,67	235,05
17	16,21	22,14	5,42	0,63	3,11	3,95	121,78	74,06	29,89	25,45	0,27	0,37	1,37	31,84	26,77	62,47	36,91	32407,83	0	5,23	41,12	18,15	22,27	6,95	0,75	4,58	5,38	139,3	89,87	24,98	19,84	0,19	0,23	1,23	29,68	18,51	100,8	39,45	NA	0	3,11	22,24	12,84	14,99	5,45	2,63	5,93	7,02	154,36
18	0,06	1,49	0,09	0,78	0,91	1,02	531	65,15	499,17	55,5	0,96	23,86	24,86	0,06	95,98	1,69	1,46	NA	0	0	0	1,33	29,29	NA	0,71	0,92	1,01	2876,56	543,89	2575,38	236,06	0,91	20,15	22,08	3,6	91,26	3,15	0,61	NA	0	13,31	48,72	0,57	10,82	2,13	0,8	0,99	1,1	1354,62
19	-514,01	90,88	NA	0,15	0,15	0,15	NA	NA	NA	NA	6,66	-1,18	-0,18	-514,01	665,57	-77,23	NA	NA	0	NA	0	34,57	6876	17,82	0,62	0,62	1,22	187,66	NA	152,2	90,69	0,99	197,92	198,92	34,57	99,5	34,74	NA	NA	0	0	0	0,98	98,57	2,03	0,05	0,11	1,21	754,84
20	28,11	43,39	33,22	0,13	2,14	2,14	430,23	300,54	149,55	0,02	0,35	0,54	1,54	44,54	35,23	89,84	2,62	24209	0	19,42	27,63	30,23	41,71	NA	2,55	3,23	3,23	463,59	85,52	125,53	0	0,28	0,38	1,38	50,48	27,52	126,66	6,29	NA	0	18,48	22,14	18,16	23,56	NA	3,4	4,16	4,16	633,62
21	1,55	132,08	0,58	0,13	0,4	0,77	135,54	28,14	104,53	38,6	0,99	84,41	85,41	21,78	98,83	1,6	0,55	15899,38	13,91	7,53	83,64	2,72	65,88	0,8	0,17	0,55	0,94	106,89	36,96	87,47	38,48	0,94	22,78	24,24	29,36	93,98	2,91	0,4	NA	10	5,62	62,24	6,44	63,26	2,03	0,22	0,59	0,99	114,86
22	7,19	45,02	2,64	0,34	0,71	1,12	133,47	13,79	106,84	44,16	0,84	5,26	6,26	49,73	84,04	11,91	3,39	28732,8	1,78	15,6	74,6	38,33	82,41	13,14	1,01	1,23	1,81	124,74	NA	64,76	37,47	0,53	1,15	2,15	82,69	53,49	76,39	20,37	NA	0	11	33,36	7,53	44,21	3,44	0,4	0,66	1,22	166,43
23	0,31	17,85	0,27	0,05	0,4	0,54	317,11	67,78	189,81	29,32	0,98	56,9	57,9	10,86	98,27	4,74	0,56	24724	37,2	9,19	60,43	1,29	43,28	1,25	0,03	0,16	0,25	353,74	44,33	246,11	30,32	0,97	32,64	33,64	13,81	97,03	5,91	0,04	NA	26,19	8,67	43,08	0,56	16,12	0,51	0,01	0,19	0,3	330,05
24	2,11	2,23	14,25	19,28	19,28	19,28	2455,64	NA	126	NA	0,05	0,06	1,06	14,19	5,24	40,28	NA	800	0	81,5	81,5	19,39	23,89	19,46	5,36	5,36	5,36	365,28	NA	67,36	NA	0,19	0,23	1,23	49,55	18,81	103,08	NA	NA	0	30,27	43,05	17,83	20,7	4,48	7,28	7,31	7,31	91,39
25	-6,99	100	-2,04	0,14	-1	-1	106,46	-129,35	112,65	NA	1,07	-15,31	-14,31	-5,34	106,99	11,1	-0,03	NA	0	0,48	10,45	-42,29	-327,44	NA	0,58	0,56	1,15	195,51	-4,39	168,39	99,38	0,87	6,74	7,74	-42,29	87,09	-48,56	NA	NA	0	0	0	6,96	38,41	8,89	1,03	1,06	1,22	465,05
26	-2,18	-2,21	-2,13	73	81,2	81,2	214,92	35,5	4,33	NA	0,01	0,01	1,01	-2,18	1,23	-177,05	NA	NA	0	0	0	8,58	19,72	NA	0,35	0,36	0,37	584,71	2,11	326,73	4,66	0,56	1,3	2,3	8,58	56,5	56,6	0,55	NA	0	0	0	0,49	1,01	NA	0,66	0,79	0,79	624,36
27	1,32	3,08	0,4	0,12	0,36	0,91	110,08	5,55	35,72	26,68	0,57	1,33	2,34	43,76	57,19	7,68	0,92	10470,67	12,6	12,84	86,72	0,99	2,15	0,28	0,13	0,36	0,94	102,48	5,22	33,64	24,11	0,53	1,14	2,17	47,77	52,78	8,02	0,92	6366,75	7,63	9,08	61,54	0,98	2,11	0,27	0,12	0,3	0,82	99,63
28	-6,85	-6,85	-60,56	NA	NA	NA	1909,2	57,33	NA	NA	NA	NA	1	-6,85	0	NA	NA	NA	0	0	0	23,92	25,71	21,33	14,39	14,39	14,39	324,48	NA	22,31	NA	6,95	7,47	1,07	23,92	6,95	344,17	NA	NA	0	0	0	24,26	26	56,1	14,94	14,94	14,94	841,59
29	3,73	42,2	4,72	0,01	0,13	0,93	459,64	48,11	412,35	334,41	0,91	10,29	11,3	25,27	91,15	4,1	0,59	7130,83	0	27,19	79,45	1,42	16,88	2,05	0,03	0,11	0,96	524,83	37,67	473,64	404,97	0,92	10,87	11,87	18,94	91,58	1,55	0,71	NA	0	25,26	86,51	14,03	66,05	26,48	0,03	0,12	1,14	686,89
30	20,28	492,98	3,9	0,63	0,64	1,07	70,02	0,18	64,33	28,12	0,93	22,62	24,31	234,13	95,89	21,79	NA	14763	0	41,13	85,21	18,48	42,5	4,59	1,24	1,25	1,88	90,5	0,38	32,14	30,02	0,54	1,24	2,3	198,85	53,88	34,29	NA	NA	17,11	32,12	66,86	-0,2	-0,4	-0,04	1,23	1,24	2,27	80,75
31	-19,11	102,13	-4,83	0,03	0,49	0,68	91,93	48,65	106,94	19,91	1,19	-6,34	-5,34	26,82	118,71	-14,14	-0,98	14412	0	11,6	148,55	9,57	-79,96	2,24	0,01	0,46	0,71	85,18	36,14	93,29	23,53	1,12	-9,36	-8,36	55,03	111,96	10,93	-0,61	NA	0	7,62	59,83	1,3	-10,85	0,28	0,01	0,36	0,71	76,98
32	0,79	2,76	0,91	0,14	0,63	1,11	417,96	143,28	291,4	140,92	0,71	2,47	3,47	3,23	71,17	9,88	1,32	4592	0	2,8	23,34	0,58	1,8	0,74	0,14	0,42	1,22	468,28	88,38	314,24	252,4	67,85	211,05	3,11	2,77	67,85	10,92	1,88	NA	0	2,82	17,47	10,75	27,31	10,13	0,19	0,69	1,5	342,75
33	-5,98	-1575,04	-5,29	0,08	0,68	1,83	321,65	96,63	159,92	185,79	1	262,23	263,23	12,83	99,62	-4,97	6,3	11605,75	0,08	16,62	130,36	1,42	82,16	0,88	0,06	0,78	2,27	225,62	17,86	91,56	136,55	0,98	56,89	57,89	16,31	98,27	2,34	8,63	NA	0,07	6,66	38,78	4,17	57,74	1,63	0,13	0,77	2,23	142,78
34	5,73	75,6	6,36	0,06	0,19	0,22	404,06	42,73	319,72	7,97	0,92	12,2	13,2	14,84	92,42	14,2	0,25	20192	7,13	10,12	37,33	1,48	22,7	1,84	0,05	1,41	1,56	453,45	184,66	136,56	20,32	0,93	14,38	15,38	5,45	93,5	7,74	1,32	NA	13,56	3,66	21,99	2,32	32	2,12	0,03	1,68	1,72	333,15
35	0,97	1,01	4	22,64	22,64	22,64	1508,05	NA	65,88	NA	0,04	0,05	1,05	0,97	4,42	21,86	NA	NA	0	0	0	0,66	1,8	NA	0,16	1,14	1,14	13168,7	8100	8240,22	NA	0,63	1,73	2,73	0,66	63,41	1,04	1,32	NA	0	0	0	-0,53	-46	-4,9	0,04	0,69	0,83	3398,59
36	0,74	11,22	2,7	0,14	0,18	0,5	1333,61	57,13	1232,29	392,75	0,93	14,22	15,22	0,74	93,43	4,95	0,12	NA	0	0	0	0,35	5,33	1,04	0,13	0,19	0,58	1092,1	62,82	1009,62	384,95	0,93	14,32	15,32	0,35	93,47	10,61	0,14	NA	0	0	0	0,91	13,25	7,93	0,12	0,18	0,64	3185,32
37	0,56	0,65	0,37	2,28	2,32	3,39	240,35	1,16	32,29	35,22	0,14	0,16	1,16	52,72	14,11	91,89	1,61	7231	0	34,45	85,71	-0,26	-0,29	-0,16	4,4	4,51	5,02	226,89	2,84	27,78	14,39	13,03	14,98	1,15	30,35	13,03	127,1	2,32	NA	0	19,08	54,21	2,99	3,54	2,32	5,11	5,15	5,45	281,51
38	22,31	23	4,71	15,5	21,27	39,02	76,9	10,49	1,82	32,75	0,03	0,03	1,03	25,32	2,98	871,8	16,8	65317	0	0,64	8,13	13,99	14,36	3,52	18,5	29,6	47,98	91,53	18,58	1,84	33,78	0,03	0,03	1,03	16,67	2,6	661,05	54,18	NA	0	0,48	7,53	18,65	20,39	4,84	7,24	10,43	12,42	94,53
39	-1,95	-2,18	-0,54	7,72	7,72	9,55	96,18	NA	10,48	19,44	0,1	0,12	1,12	55,35	10,47	-18,64	NA	1635	0	15,93	100,58	7,98	9,38	1,31	3,98	3,98	6,71	59,79	NA	8,81	24,03	0,15	0,18	1,18	102,81	14,9	53,58	NA	NA	0	15,58	90,26	5,84	7,35	1,59	3,38	3,38	4,85	99,23
40	-3,32	-3,43	NA	30,12	30,12	30,12	NA	NA	NA	NA	0,03	0,03	1,03	-3,32	3,32	-100	NA	NA	0	NA	NA	1,85	36,97	5,5	0,07	0,52	1,45	1080,44	79,81	664,34	616,33	0,95	18,94	19,94	4,42	94,98	2,53	0,54	NA	0	5,4	28,88	7,8	74,18	2,91	0,18	0,94	1,34	135,79
41	-2,41	-2,81	-0,85	4,9	6,92	6,92	128,23	37,1	18,32	0	0,14	0,17	1,17	38,64	14,44	-16,67	NA	NA	0	14,46	91,48	-16,64	-94,84	-14,67	0,48	0,57	0,57	320,73	21,97	261,54	NA	0,82	4,7	5,7	-9,75	82,45	-20,19	0,33	NA	0	6,08	-92,5	27,48	59,58	1,71	0,5	0,81	0,81	22,6
42	49,06	252,57	19,31	0,44	1,28	1,3	143,25	0,66	86,91	2,07	0,81	4,15	5,15	49,32	80,58	70,22	1,93	NA	0	0,1	0,42	8,03	32,32	4,95	0,56	0,98	0,98	224,47	1,16	140,81	0,83	0,75	3,03	4,03	9,43	75,17	26,48	0,97	NA	0	0,86	5,09	5,93	18,22	2,3	0,43	0,96	0,97	141,4
43	2,55	57,67	3,43	0,28	0,48	0,79	488,79	89,51	461,8	148,71	0,96	21,59	22,59	14,18	95,57	4,79	0,19	7375,5	0	15,62	66,84	-1,09	-107,09	-2,92	0,24	0,29	0,92	977,57	47,69	956,6	601,16	0,99	97,55	98,55	4,06	98,99	1,64	0,12	NA	0	13,83	66,75	-2,57	149,1	-2,48	0,69	0,71	0,93	351,87
44	9,33	11,6	64,7	4,85	5,12	5,12	2523,25	129,6	487,44	NA	0,2	0,24	1,24	9,33	19,53	47,78	NA	NA	0	0	0	12,73	13,3	71,33	9,38	23,19	23,19	2039,61	1201,5	87	0	0,04	0,05	1,05	12,73	4,31	295,17	NA	NA	0	0	0	-7,95	-9,33	-45,75	2,85	6,77	6,77	2094,52
45	0,02	0,04	0,26	0,24	3,09	3,09	4242,52	2883,08	1011,74	0,06	0,42	0,73	1,73	1,07	42,12	0,05	3	7808,67	0	12,24	120,19	-0,01	-0,01	-0,12	0,03	0,81	0,81	7948,56	1520,76	1958,15	NA	0,42	0,74	1,74	0,94	42,45	-0,01	0,94	NA	0	20,73	-230,65	-1,1	-1,92	-20,57	0,09	0,75	0,75	6777,44
46	-5,86	94,4	-24,23	0	0,27	0,27	1506,14	230,22	872,01	NA	1,06	-17,12	-16,12	-2,79	106,2	5,49	0,25	4341,71	0	12,68	27,34	0,87	-17,7	1,2	0,03	0,49	0,49	505,51	196,7	426,2	NA	1,05	-21,4	-20,4	12,06	104,9	20,06	-0,08	NA	0	10,71	21,02	-2,3	20,5	-3,26	0,05	0,26	0,26	516,89
47	-9,4	-9,87	NA	21,27	21,27	21,27	NA	NA	NA	NA	0,05	0,05	1,05	-9,4	4,7	-200	NA	NA	0	NA	0	-27,55	-36,45	-53,91	3,69	4,09	4,09	712,24	69,17	172,03	NA	0,24	0,32	1,32	-27,55	24,42	-112,81	NA	NA	0	0	0	38,5	71,7	8,39	0,31	1,96	2,18	79,33
48	5,92	15,51	7,64	1,47	1,63	1,63	469,8	44,56	87,03	1,26	0,61	1,59	2,62	12,37	61,81	11,31	40,16	7756,43	42	8,33	36,78	-1,73	-4,62	-3,56	1,38	1,57	1,58	748,74	90	141,89	3,21	62,61	167,47	2,67	2,5	62,61	-2,76	36,5	NA	43,45	8,69	59,22	-7,47	-23,64	-13,4	1,24	1,45	1,46	653,16
49	36	46,06	12,23	3,64	4,82	4,82	123,69	29,98	25,36	NA	0,22	0,28	1,28	60,84	21,83	164,93	NA	35625	0	8,44	39,33	-43,86	-145,89	NA	0,34	1,01	1,01	136,37	61,94	92,2	NA	0,7	2,33	3,33	-15,87	69,9	-52,54	0,98	NA	0	7,53	-443,56	21,25	50,75	NA	0,74	1,48	1,48	142,22
50	0,34	0,54	0,07	1,64	2,3	2,8	75,3	18,61	27,89	14,05	0,36	0,57	1,57	118,35	36,16	0,95	NA	4678,5	0	25,61	99,31	9,96	25,16	3,44	1,39	1,57	1,67	125,89	13,77	74,64	7,06	0,6	1,53	2,53	84,32	60,41	16,49	NA	NA	0	25,72	100,23	6,73	20,12	3,29	1,32	1,43	1,51	177,89
51	25,68	27,71	14,52	1,85	6,62	9,74	205,85	71,66	15,03	47,44	0,08	0,09	1,08	38,31	7,33	349,33	3,39	37023,14	0	7,14	26,49	42,52	75,73	6,6	0,1	0,52	2,19	56,47	8,5	4,25	34,27	0,43	0,77	1,78	112,44	43,09	103,36	3,29	NA	29,04	7,8	32,1	2,24	19,71	0,58	0,17	0,43	0,82	93,85
52	23,46	33,05	NA	3,45	3,45	3,45	174,7	0	87,7	0	0,29	0,41	1,41	23,46	29	80,89	NA	NA	0	0	0	25,58	43,3	7,29	0,46	2,45	2,45	103,71	83,22	41,82	NA	0,41	0,69	1,69	61,01	40,93	62,48	NA	NA	0	10,1	50,61	-7,69	-17,78	-2,51	0,57	1,79	1,79	118,73
53	3,02	3,96	1,19	2,32	4,15	4,15	56,93	61,39	33,45	NA	0,24	0,31	1,31	3,02	23,67	12,76	NA	NA	0	0	0	-5,68	-1012,39	-7,13	0,04	0,1	1,01	456,94	26,13	449,38	406,33	0,99	177,16	178,16	-3,68	99,44	-5,71	NA	NA	0	2,52	-66,26	7,82	93,59	8,82	0,13	0,24	1,09	410,25
54	14,89	19,18	10,02	2,78	4,26	4,51	245,08	64,24	43,37	11,25	0,22	0,29	1,29	32,18	22,4	68,25	4,57	33822	0,05	11,64	46,44	15,95	23,73	11,52	1,01	2,93	3,01	263,04	139,96	72,87	6,27	0,33	0,49	1,49	31,09	32,81	53,17	4,78	NA	0	8,1	29,55	8,36	10,2	5,05	4,13	5,53	5,82	219,71
55	20,36	42,03	14,48	0,43	1,13	1,35	258,97	86,72	124,67	27,72	0,5	1,04	2,06	34,24	51,56	52,21	1,47	NA	0	9,88	28,85	12,75	20,92	9,22	0,32	1,36	1,68	263,09	101,75	97,99	30,79	39,02	63,99	1,64	35,12	39,02	49,08	1,69	NA	0	16,17	47,31	14,96	18,18	10,44	2,2	3,19	3,98	254,74
56	4,11	7,86	3,81	0,56	1	1,7	337,13	69,65	157,25	109,88	0,48	0,91	1,91	23,09	47,66	21,68	2,62	NA	0	17,58	57,23	-3,95	-6,92	-7,96	0,79	1,17	1,91	733,99	119,73	310,73	230,41	0,43	0,75	1,75	10,72	42,97	2,94	3,16	NA	0	29,57	78,95	-5,06	-8,58	-7,81	0,97	1,56	2,33	562,03
57	34,29	143,06	17,52	1,28	1,29	1,33	185,93	0,56	66,46	2,48	0,76	3,17	4,17	41,92	76,03	64,27	1,46	13816	0	3,89	10,77	-20,75	-446,85	-12,06	0,72	0,82	0,85	211,62	19,05	107,69	3,97	95,36	2053,5	21,54	1,73	95,36	-0,19	0,47	NA	36,44	13,07	60,09	-69,52	113,99	-45,96	0,06	0,32	0,51	240,65
58	-12,44	-14,65	-104,63	1,42	1,44	1,44	3062,22	9,85	437,23	NA	0,15	0,18	1,18	-7,43	15,09	-12,62	1,08	1352	0	42,15	130,44	-11,58	-13,71	NA	1,17	1,44	1,44	2711,68	108,58	401,54	0	0,16	0,18	1,18	-7,9	15,55	-2,64	1,09	NA	0	18,55	47,56	8,52	9,84	NA	2,32	2,32	2,32	983,67
59	16,98	40,83	7,24	2,1	4,47	5,35	155,29	61,01	25,72	22,93	0,58	1,41	2,41	24,36	58,42	32,76	8,62	25926,33	0	3,15	22,31	19,58	33,8	9,22	2,85	4,67	5,44	171,49	47,59	26,12	20,1	0,42	0,73	1,73	27,27	42,08	53,43	5,5	NA	0	2,36	13,58	23,57	28,15	10,22	3,94	5,79	6,92	157,79
60	26,5	28,37	11,41	14,59	14,59	15,17	156,69	NA	10,22	6	0,07	0,07	1,07	34,7	6,59	402,01	NA	NA	0	3,53	19,95	11,37	12,21	7,73	14,14	14,14	14,59	247,55	NA	16,78	7,59	0,07	0,07	1,07	18,9	6,86	165,91	NA	NA	0	5,12	29,36	9,82	10,49	8	15,06	15,06	15,53	296,49
61	-2,93	-3,61	-2,44	5,46	6,31	6,31	273,06	40,61	47,48	NA	0,19	0,23	1,23	103,99	18,85	-15,55	NA	NA	0	89,01	96,06	13,47	17,67	2,96	3,7	4,36	4,36	79,88	11,93	18,12	NA	0,24	0,31	1,31	112,53	23,74	56,75	NA	NA	0	21,74	81,12	-29,63	-38,97	-9,08	4,32	5,5	5,5	111,53
62	6,75	8,79	1,74	1,22	1,46	4,14	93,89	4,91	20,37	55,41	0,23	0,3	1,3	58,49	23,22	39,69	9,51	19877,08	0	13,35	77,91	1,95	2,53	0,51	1,03	1,34	4,36	95,6	6,29	20,56	61,99	0,23	0,3	1,3	57,33	22,87	23,43	17,1	NA	0	10,43	59,67	-0,72	-0,93	-0,19	1,06	1,36	4,27	97,74
63	-13,45	-165,83	-4,3	0,14	0,18	0,82	116,47	3,47	105,33	68,78	0,92	11,33	12,33	14,04	91,89	-14,64	0,33	1293	0	8,8	446,4	-34,23	125,46	-10,74	0,02	0,02	0,96	114,21	0,13	92,74	87,12	1,27	-4,66	-3,66	7,73	127,29	-26,89	-1,26	NA	0	13,17	342,05	-25,5	64,6	-12,23	0,23	0,3	1,8	174,58
64	1,37	1,73	5,87	189	246,69	246,69	863,75	360	6,24	NA	0,21	0,26	1,26	1,37	20,67	6,64	NA	NA	0	0	0	-26,49	104,96	-11,21	0,21	0,64	0,81	154,01	81,75	188,64	30,71	125,24	-496,18	-3,96	-19,56	125,24	-21,15	NA	NA	0	2,16	78,55	5,59	-42,79	1,7	0,23	0,67	0,84	110,98
65	24,31	32,21	12,89	2,1	4,08	4,08	193,07	92,39	46,84	NA	0,25	0,33	1,33	24,31	24,53	99,1	NA	NA	0	0	0	24,92	28,7	13,92	4,98	7,59	7,59	203,36	69,26	26,49	NA	0,13	0,15	1,15	24,92	13,17	189,19	NA	NA	0	0	0	18,11	21,51	11,73	4,67	6,33	6,33	235,77
66	8,58	26,39	2,89	0,22	0,93	1,47	122,72	52,96	78,35	42,2	0,67	2,07	3,07	44,15	67,45	15,69	47,45	NA	0	8,58	46,86	4,65	17,43	1,6	0,32	0,93	1,3	125,62	51,69	87,96	32,33	0,73	2,73	3,75	31,12	72,82	6,93	6,25	NA	0	6,62	49,72	5,68	18,41	1,69	0,24	1,02	1,39	108,36
67	14,31	97,5	20,73	0,07	0,2	0,27	527,38	58,57	411,58	32,07	0,85	5,81	6,81	27,08	85,22	26,62	0,19	NA	5,71	13,31	24,55	11,5	96,86	15,68	0,03	0,19	0,26	496,35	71,5	403,61	30,26	0,88	7,42	8,42	26,46	88,13	22,24	0,16	NA	5,52	14,65	28,04	15,12	56,43	17,84	0,11	0,31	0,4	429,26
68	-45,01	-45,01	NA	NA	NA	NA	NA	NA	NA	NA	NA	NA	1	-45,01	0	NA	NA	NA	0	NA	0	0	0	NA	NA	NA	NA	NA	NA	NA	NA	NA	NA	1	0	0	NA	NA	NA	0	NA	NA	23,82	92,61	NA	0,07	0,48	0,48	224,32
69	8,16	-219,75	3,92	0,03	0,57	0,9	175,15	97,51	162,94	58,67	1,04	-27,94	-26,94	39,14	103,71	12,97	-0,56	NA	8,72	10,39	48,78	10,82	152,9	4,99	0,14	0,66	1,03	167,76	78,42	136,73	56,32	0,93	13,13	14,13	53	92,92	14,81	1,21	NA	9,09	19,44	71,02	13,89	65,16	5,86	0	0,67	1,24	153,61
70	3,69	11,66	2,72	0,29	1,26	1,26	268,2	96,91	69,26	NA	0,65	2,06	3,16	22,9	68,33	32,66	0,83	22012,6	16,72	14,15	44,28	-16,92	-102,02	NA	0,34	0,95	0,95	239,74	74,85	99,4	0	83,41	502,9	6,03	7,49	83,41	2,32	0,8	NA	14,43	11,52	49,61	-16,19	-950,98	NA	0,41	0,9	0,9	220,01
71	9,96	19,9	2,13	0,03	1,18	2,11	77,99	41,47	36,36	34,45	0,5	1	2	65,29	49,98	20,41	NA	19044,25	0	11,86	78,93	1,86	3,73	0,4	0,09	1,19	2,13	77,39	38,98	35,65	33,66	0,5	1	2	56,13	49,95	3,73	NA	NA	0	8,42	55,23	-3,77	-7,92	-0,81	0,08	1,15	2,04	78,11
72	1,67	9,5	1,08	0,1	1,21	1,21	236,27	213,62	192,55	NA	0,82	4,68	5,68	1,67	82,4	2,03	NA	NA	0	0	0	16,71	21,84	4,9	1,34	3,11	3,11	106,8	43,96	24,83	NA	0,24	0,31	1,31	16,71	23,51	71,08	2,84	NA	0	0	0	-12,16	-27,85	-8,82	0,31	0,84	0,84	263,96
73	-0,44	-0,56	-0,06	4,97	5,04	5,6	51,15	0,62	9,04	5,1	0,21	0,27	1,27	57,61	21,49	-2,04	NA	NA	0	8,16	97,19	-53,21	-68,41	-5,92	4,32	4,32	4,85	40,5	0	8,26	4,33	0,22	0,29	1,29	57,32	22,21	-239,55	NA	NA	0	7,59	72,98	30,83	31,26	5,67	NA	NA	NA	66,96
74	21,8	34,37	15,72	0,61	1,46	1,46	262,55	25,51	30,06	NA	0,37	0,58	1,58	32,55	36,59	90,52	0,78	33194	0	7,76	17,11	15,44	22,19	15,88	1,65	3,19	3,19	374,6	165,56	107,58	NA	30,43	43,75	1,44	25,93	30,43	53,02	9,75	NA	0	7,99	13,31	28,85	36,89	34,37	1063,92	1258,71	1258,71	433,58
75	17,14	19,42	6,31	1,28	3,74	8,28	133,92	20,46	14,24	65,54	0,12	0,13	1,13	17,14	11,73	172,33	13,2	NA	0	0	0	12,4	14,25	5,81	1,84	4,24	8,73	170,62	24,36	17,99	80,75	0,13	0,15	1,15	14,02	13	113,82	26,76	NA	0	0,56	5,35	9,11	18,01	3,13	0,62	0,68	2,08	125,41
76	-4,84	-7,32	-31,26	2,42	2,42	3,2	1484,56	NA	720,33	572,42	0,34	0,51	1,51	-1,25	33,84	-14,31	NA	10,33	0	23,19	816,13	19,06	26,34	5,87	2,79	2,79	3,6	112,04	NA	30,63	24,82	27,64	38,2	1,38	53,32	27,64	68,96	NA	NA	0	9,17	43,9	8,83	9,81	14,53	7,93	7,93	9,97	598,9
77	8,16	96,85	26,26	0,3	0,86	1,14	1170,96	302,4	962,59	277,28	0,92	10,86	11,86	8,57	91,57	10,28	1,81	83886,67	0	1,31	4,93	11,87	61,41	NA	0,29	0,94	1,27	934,75	284,52	692	226,61	0,81	4,17	5,17	12,43	80,68	15,62	4,01	4755	0	1,06	2,62	5,06	25,06	NA	0,49	0,99	1,28	1525,27
78	7,56	22,08	3,46	0,31	0,97	1	166,6	69,37	51,36	3,27	0,66	1,92	2,92	43,7	65,75	28,66	1,13	10991,56	33,08	16,54	60,76	19,49	42,11	12,48	1,05	2,04	2,08	233,05	77,15	77,89	3,32	0,54	1,16	2,16	39,47	53,72	53,22	2,52	NA	18,82	9	24,22	22,11	33,96	14,93	3,46	5,73	5,84	245,76
79	5,3	9,95	3,95	0,55	0,84	1,5	271,43	35,93	124,28	83,44	0,47	0,88	1,88	18,94	46,77	14,17	1,77	15227,41	0	10,17	58,31	5,66	10,64	4,59	0,61	0,9	1,49	295,32	39,76	135,54	79,8	0,47	0,88	1,88	19,38	46,84	13,24	1,75	NA	0	7,91	45,26	5,78	10,51	4,22	0,46	0,79	1,53	265,5
80	0	0	NA	4,6	5,33	5,33	201,47	22,01	29,99	NA	0,15	0,18	1,18	14,13	15,11	130,57	4,7	11771	0	7,82	22,83	1,62	1,8	NA	8,85	10	10	202,7	23,01	20,02	NA	0,1	0,11	1,11	39,32	10,19	138,84	NA	NA	0	15,47	77,09	15,14	16,69	NA	7,47	11,11	11,11	189,77
81	4,33	30,57	1,38	0,15	0,45	1,25	116,37	27,28	76,33	73,17	0,86	6,07	7,07	45,18	85,85	10,47	NA	18916,67	13,45	9,66	52,25	-1,64	-25,15	-0,5	0,09	0,64	1,78	110,89	33,15	59,95	68,45	0,93	14,35	15,35	36,15	93,49	-1,67	22,18	NA	7,35	8,58	72,38	1,2	17,76	0,41	0,04	0,4	1,51	124,36
82	4,47	6,5	3,3	0,47	0,9	3,04	268,2	35,25	82,36	179,15	0,31	0,45	1,45	12,47	31,17	23,33	12,92	25831,4	0	5,89	45,47	14,13	23,06	9,38	0,52	0,67	2,42	241,71	13,89	92,26	161,38	0,39	0,63	1,63	21,34	38,66	40,3	9,32	NA	0	3,44	18,95	39,76	46,79	12,42	0,39	1,11	6,23	113,7
83	3,91	13,59	1,25	0,11	0,15	1,2	116,71	3,62	57,05	86,62	0,71	2,48	3,48	14,25	71,26	20,29	2,14	23526	21,16	3,32	31,89	3,64	12,07	1,12	0,18	0,2	1,21	111,91	1,86	54,59	77,64	0,7	2,31	3,31	12,87	69,82	14,24	2,06	NA	20,37	2,03	32,45	2,53	9,52	1,05	0,24	0,26	1,11	151,63
84	0,27	3,21	6,71	0,13	2,51	2,51	8980,99	6704,4	2856,88	1,27	0,92	10,81	11,81	2,13	91,54	0,65	0,44	-10331	0	45,96	-94,71	0,32	2,69	3,89	0,09	1,8	1,81	4490,2	3914,66	2324,85	19,12	0,88	7,54	8,54	3,92	88,29	0,85	2,19	NA	0	44,51	-46,51	26	76,82	23,25	0,56	1,75	5,32	325,47
85	1,83	65,13	11,07	1,62	1,75	1,75	2207,2	17,96	7,95	NA	0,97	34,68	35,68	1,83	97,2	10,38	1,05	NA	70,04	0	0	2,06	63,86	11,34	1,51	1,56	1,56	2002,6	7,94	18,91	NA	0,97	29,98	30,98	2,06	96,77	11,45	1,05	NA	69,87	0	0	-12,88	110,17	-589,78	0,8	0,88	0,88	16669,75
86	-0,31	-0,35	-0,15	1,98	2,94	6,99	180,81	19,28	20,03	82,36	0,12	0,14	1,14	16,2	11,9	10,63	4,09	45014	0	8,2	32,56	2,96	3,51	1,32	2,58	3,57	6,07	162,03	22,5	22,78	56,99	15,65	18,55	1,19	19,61	15,65	51,07	6,17	NA	0	7,41	79,29	8,97	19,34	4,76	0,92	1,16	1,78	193,14
87	5,71	87,02	2,73	0	0,95	1,05	173,7	151,06	159,51	15,47	0,93	14,23	15,23	26,13	93,43	6,58	3,27	25071,43	0	9,74	75,07	4,57	80,06	1,37	0,01	0,9	1,03	109,26	90,23	100,78	13,4	0,94	16,53	17,53	31,88	94,29	5,38	2,38	NA	0	5,88	59,83	4,23	73,35	0,91	0	0,82	0,99	78,47
88	16,27	76,88	6,07	0,14	0,25	0,74	135,74	11,69	84,49	52,83	0,79	3,73	4,73	27,47	78,84	34,77	0,51	2576	15,88	4,18	24,99	7,04	26,88	2,77	0,32	0,44	1,06	143,39	11,96	83,08	65,38	0,74	2,82	3,82	23,33	73,81	31,12	1,22	NA	15,2	6,42	35,5	7,36	24,07	2,45	0,52	0,67	1,29	121,14
89	20,32	83,97	4,03	0,06	0,86	1,38	72,2	41,25	51,13	26,61	0,76	3,13	4,13	54,43	75,8	28,94	26,92	26842,83	0	6,77	54,37	18,17	83,23	3,96	0,06	0,83	1,29	79,27	46,78	60,57	27,61	0,78	3,58	4,58	49,56	78,05	24,38	NA	NA	0	4,91	39,34	12,57	85,22	3,77	0,07	0,89	1,18	109,16
90	-27,93	-41	-15,77	2,25	2,42	3,36	205,5	10,49	60,48	56,76	0,32	0,47	1,47	-27,93	31,89	-87,57	NA	NA	0	0	0	-64,22	-232,12	-26,22	0,63	0,9	1,44	148,6	26,84	102,08	55,37	72,33	261,43	3,61	-64,22	72,33	-88,79	NA	NA	0	0	0	-87,24	153	-26,7	0,21	0,39	0,67	111,42
91	12,49	402,62	3,23	0,05	0,05	2,56	94,09	NA	36,3	92,61	0,97	31,14	32,23	40,78	96,9	12,93	NA	4061,5	0	7,31	68,51	0,23	11,33	0,09	0,01	0,01	1,02	138,41	0,62	133,88	135,08	97,8	4912,74	50,23	13,4	97,8	0,23	NA	NA	0	3,72	68,35	2,17	53,79	0,86	0,07	0,13	0,76	144,13
92	0,48	1,27	0,41	0,89	0,89	1,51	306,61	NA	180,12	114,57	0,62	1,62	2,62	39,94	61,8	0,78	NA	1827	0	33,23	140,59	-1,07	-5,61	-0,57	0,36	0,36	1,26	194,49	NA	152,55	136,82	0,81	4,23	5,23	60,36	80,9	-1,32	NA	NA	0	32,82	126,74	-594,09	189,88	-34,48	0,24	0,24	0,24	21,13
93	1,49	2,16	1	1,69	2,79	3,19	243,31	28,73	74,23	30,22	0,31	0,45	1,45	17,15	30,9	6,41	46,43	17196	0	10,47	84,47	6,24	10,44	5,04	1,38	2,18	2,47	294,1	33,62	108,27	33,97	0,4	0,67	1,67	17,35	40,26	16,44	77,35	NA	2,99	6,7	41,63	8,95	13,36	7,08	1,8	2,63	3,02	287,77
94	9,95	86,87	5,15	0,3	0,89	1,08	188,35	89,83	154,79	31,09	0,89	7,73	8,73	54,66	88,55	14,16	1,61	5641,61	0	23,14	167,35	7,21	42,68	2,74	0,31	0,45	1,18	138,25	14,65	108,6	79,31	0,83	4,92	5,92	65,53	83,1	12,14	3,17	NA	0	16,24	57,09	14,08	91,85	3,21	0,27	0,42	1,16	83
95	0,41	0,73	0,27	1,28	1,37	2,46	237,19	8,31	68,04	94,99	0,44	0,8	1,8	11,37	44,44	6,97	6,92	11581,25	7,83	7,14	66,91	2,35	3,57	1,39	1,55	1,6	3,05	216,25	3,76	52,74	95,77	0,34	0,52	1,52	13,9	34,37	20,73	12,5	NA	6,24	4,82	36,25	4,43	6,95	2,6	1,43	1,51	2,74	213,86
96	-11,06	34,51	-6,6	0,33	0,6	0,6	216,99	75,7	283,4	NA	1,32	-4,12	-3,12	-11,06	132,06	6,35	-1,65	NA	0	0	0	36,63	344,92	8,83	0,57	1,12	1,12	87,75	42,83	77,56	NA	0,89	8,42	9,42	36,63	89,38	58,64	NA	NA	0	0	0	10,56	60,2	9	0,83	1,21	1,21	310,3
97	0,46	29,74	0,2	0,3	0,81	0,98	160,44	79,92	122,25	26,66	0,98	63,77	64,77	13,65	98,46	1,21	0,44	10374,57	20,96	5,81	94,19	1,4	42,66	0,5	0,36	0,79	0,99	130,4	54,05	91,23	24,3	0,97	29,49	30,49	20,46	96,72	2,39	0,74	NA	25,53	4,87	66,03	1,03	17,61	0,46	0,53	0,78	1	162
98	-2,07	-2,07	NA	NA	NA	NA	NA	NA	NA	NA	NA	NA	1	-2,07	0	NA	NA	NA	0	NA	0	3,17	25,42	NA	14,55	108,3	108,3	8602,81	7363,64	78,55	NA	0,88	7,02	8,02	3,17	87,52	3,62	NA	NA	0	0	0	-27,01	-43,73	-5786,88	0,2	0,38	0,39	77978,97
99	-2,29	109,69	-0,89	0	0,85	0,97	141,29	110,31	131,18	17,11	1,02	-49	-48	21,18	102,08	-1,35	-0,27	19961,2	0	9,11	108,19	4,84	211,37	1,46	0,01	0,87	1,04	109,58	80,63	93,93	16,02	0,98	42,64	43,64	33,29	97,71	5,85	0,29	NA	0	6,17	57,86	3,94	70,9	1,02	0	0,68	0,96	93,9
100	5,3	77,8	2,07	0	0,84	1,03	141,91	109,03	129,76	24,62	0,93	13,67	14,67	31,67	93,18	6,49	1,78	24238,71	0	10,28	78,4	4,4	65,17	1,26	0	0,71	1,03	104,25	65,92	93,52	29,68	0,93	13,82	14,82	43,02	93,25	5,67	1,25	NA	0	7,98	62,72	3,31	56,43	0,8	0,01	0,62	1	88,29
101	2,71	6,26	1,14	0,42	1,8	1,81	153,32	115,09	83,57	0,94	0,57	1,31	2,31	27,69	56,63	4,79	NA	18733,33	0	10,52	71,12	10,65	22,13	3,75	0,26	1,96	1,97	128,11	110,1	64,48	0,08	0,52	1,08	2,08	32,16	51,86	20,54	NA	NA	0	7,57	53,38	12,95	24,92	5,53	0,3	2,11	2,12	155,42
102	-7,86	208,86	-7,32	0,04	0,75	0,75	338,89	86,88	91,86	NA	1,04	-27,57	-26,57	-0,94	103,76	7,32	0,86	29255	12,77	6,44	32,97	-6,99	61,09	NA	0	0,62	0,62	218,16	83,51	107,02	0	1,11	-9,75	-8,75	1,23	111,43	24,86	0,56	NA	17,71	3,63	12,17	3,15	535,16	NA	0,17	2,73	2,73	211,77
103	-3,25	-3,51	-60,35	0,01	2,54	2,54	6760,68	1121,96	442,01	NA	0,07	0,08	1,08	-3,22	7,33	47,6	1,12	NA	0	0,51	0,6	0,34	0,38	NA	0,01	2,44	2,44	6293,47	1125,15	462,21	NA	0,09	0,1	1,1	0,37	8,89	62,05	1,13	NA	0	0,35	0,44	-0,4	-0,43	-8,03	0,01	3,05	3,05	7283,42
104	25,84	94,07	9,74	0,39	1,37	1,37	137,16	93,35	96,61	NA	0,73	2,64	3,64	57,36	72,52	37,76	12,75	57559,83	0	11,88	40,87	28,32	95,17	11	0,39	1,4	1,4	141,39	97,25	97,33	NA	0,7	2,36	3,36	57,59	70,25	42,42	11,26	NA	0	9,2	34,09	19,16	93,98	8,03	0,2	1,24	1,24	152,47
105	0,49	1,65	0,2	0,07	0,2	0,38	150,08	10,36	46,56	15,88	0,7	2,39	3,39	24,06	70,5	8,04	0,53	12628,87	34,8	9,72	79,35	0,36	1,24	0,18	0,07	0,21	0,39	180,29	13,81	62,7	18,81	0,71	2,44	3,44	24,06	70,88	8,69	0,54	6810,17	32,32	8,01	51,62	0,5	1,62	0,22	0,1	0,26	0,46	162,86
106	36,05	38,91	53,47	9,77	12,12	13,56	539,88	92,29	39,33	57,36	0,07	0,08	1,08	36,05	7,37	489,42	NA	NA	0	0	0	-50,3	-1639,14	-16,65	0,99	0,98	0,98	120,47	-0,5	115,49	NA	0,97	31,59	32,59	-50,3	96,93	-51,89	0,66	NA	0	0	0	-3,16	1888,46	-19,85	0,93	0,95	0,95	2289,83
107	16,89	36,92	4,05	3,1	4,1	7,45	87,35	2,63	9,16	31,49	0,54	1,19	2,19	52,46	54,26	38	4,73	13959,33	25,11	8,54	52,93	18,99	35,55	5,83	0,69	1,32	1,99	111,81	5,78	42,38	33,46	46,57	87,17	1,87	54,42	46,57	49,95	5,43	NA	6,99	10,88	57,68	23,79	34,01	7,43	1,42	2,39	3,32	113,74
108	-16,18	363,74	-13,33	0,01	0,01	0,73	299,82	0,52	306,75	222,99	1,04	-23,48	-22,48	12,12	104,45	-10,9	-0,18	2349,33	0	23,31	186,24	-13,16	79,86	-12,29	0,01	0,06	0,72	340,01	14,62	350,94	231,67	1,16	-7,07	-6,07	6,9	116,48	-3,42	-0,2	NA	0	13,92	68,22	-8,91	36,53	-7,65	0,11	0,13	0,73	312,46
109	5,48	11,44	1,64	0,41	0,5	1,09	109,05	4,49	52,64	31,73	0,52	1,09	2,09	48,84	52,14	14,86	1,09	11763,54	0	12,99	83,72	2,72	5,65	0,81	0,48	0,57	1,11	109,08	4,34	52,88	28,93	0,52	1,08	2,08	48,41	51,82	10,06	1,11	6570,16	0	9,42	58,97	2,78	5,27	0,76	0,35	0,45	1,17	98,78
110	8,94	23,28	14,36	0,11	0,98	1,3	584,42	268,16	314,66	104,38	0,62	1,6	2,6	12,15	61,58	21,62	1,52	29398,5	0	5,15	22,39	-12,2	-26,98	-17,65	0,14	0,84	1,27	526,62	183,56	270,76	116,33	0,55	1,21	2,21	-7,56	54,79	-11,69	1,42	NA	0	4,6	16,51	1,63	3,32	2,13	0,05	0,72	1,21	475,78
111	7,84	9,53	4,05	1,49	3,68	6,05	188,11	62,94	28,72	69,1	0,18	0,21	1,21	32,1	17,66	55,58	13,46	47243,63	0	12,53	63,94	8,05	9,03	3,73	2,4	6,53	11,39	168,39	57,86	14,03	68,22	0,11	0,12	1,12	34,04	10,8	97,25	24,5	NA	0	8,9	46,78	4,19	4,95	2,23	1,22	4,44	7,22	193,35
112	7,45	33,41	2,52	0,68	1,19	1,19	98,77	48,3	94,61	NA	0,78	3,48	4,48	57,15	77,69	9,59	NA	5597,75	0	16,81	74,7	8,52	25,66	2,17	0,77	1,5	1,5	92,78	44,48	61,29	NA	0,67	2,01	3,01	92,92	66,8	12,76	NA	NA	0	21,51	81,41	9,36	23,96	2,24	0,89	1,64	1,64	87,25
113	0,34	1,45	0,1	0,1	0,43	1,3	106,77	25,43	75,9	66,42	0,77	3,28	4,28	14,83	76,62	7,25	5,13	16044,33	0	4,25	55,19	-0,33	-1,48	-0,08	0,06	0,31	1,23	93,23	16,42	61,78	60,35	0,78	3,49	4,49	13,83	77,75	3,85	2,44	6434,17	4,52	2,61	46,21	4,2	16,18	0,99	0,11	0,42	1,29	85,82
114	13,34	26,44	2,72	0,03	1,99	2,13	74,14	48,18	24,55	3,58	0,48	0,95	1,98	32,96	49,54	43,35	2,56	14165	14,08	4	47,25	9,28	17,75	2,2	0,36	1,97	2,24	86,4	50,47	31,34	8,46	0,48	0,91	1,91	29,61	47,72	35,78	3,56	NA	11,05	4,83	48,85	6,97	12,98	1,72	0,68	2,38	2,78	89,67
115	-23,47	840,31	-28,96	7,85	9,93	9,93	449,11	61,43	29,44	NA	1,03	-36,8	-35,8	-2	102,79	-6,16	2,81	1533,6	0	26,5	80,72	-12,14	-166,29	-11,17	4,6	7,79	7,79	335,07	93,2	29,15	NA	0,93	12,7	13,7	1,63	92,7	0,08	3,01	NA	0	9,35	34,12	-4,2	-256,37	NA	12,72	14,63	14,99	1484,54
116	-22,98	-27,12	-14,92	4,47	6,87	6,87	118,85	81,71	33,9	NA	0,15	0,18	1,18	-10,5	15,27	-150,5	NA	538	0,05	5,97	-132,51	-0,11	-0,14	-0,03	4,13	4,13	4,13	104,92	NA	25,09	NA	0,24	0,32	1,32	21,99	24,36	-0,44	NA	NA	0,05	4,69	36,61	1,81	5,61	1,26	-57,02	-57,02	-57,02	254,19
117	-0,39	-65,77	-1,1	0,36	0,63	0,76	1037,37	267,43	1013,89	139,63	0,99	169,81	170,81	2,03	99,41	-0,16	0,03	2396,2	0	6,88	96,47	3,54	82,44	1,07	0,01	0,58	0,75	109,6	58,46	102,66	18,03	0,96	22,29	23,29	33,95	95,71	7,42	0,16	NA	0	6,58	56,41	4,16	72,82	1,1	0	0,51	0,78	96,25
118	1,49	5,29	1,49	0,72	1,14	1,14	362,64	107,73	257,38	0	0,72	2,54	3,54	12,99	71,76	2,08	1,59	3961	0	11,45	76,36	2	21,84	3,71	0,27	0,5	0,5	675,27	144	606,71	NA	0,91	9,92	10,92	7,37	90,84	12,83	0,17	NA	0	9,97	28,95	1,11	10,59	2,3	0,51	0,64	0,64	751,84
119	0	0	NA	102,53	102,53	102,53	NA	NA	NA	NA	6,86	7,36	1,07	0	6,86	0	20,04	NA	0	NA	NA	-6,39	-8,99	-57,75	3,51	3,66	3,66	3288,97	115,58	779,62	2,96	28,9	40,65	1,41	-6,39	28,9	-5,07	6,24	NA	0	0	0	1,3	1,87	1,83	3,38	3,55	3,55	513,21
120	-1,65	-1,8	-9,91	0,2	5,07	5,07	2182,94	840,09	172,59	NA	0,08	0,09	1,09	4,53	8,39	24,76	1,55	19625,5	0	37,07	57,42	-7,92	-8,17	NA	0,37	27,01	27,01	5371,83	4093,38	153,61	NA	0,03	0,03	1,03	-5,42	3,06	-205,65	4,44	NA	0	26,33	37,58	0	0	NA	8,27	136,32	136,32	6629,29
121	3,73	93,18	493,82	0,09	0,09	0,09	48199,89	130,99	45762,44	NA	0,96	23,99	24,99	3,73	96	5,12	0,04	NA	0	0	0	-1,52	-1,72	NA	0,59	0,65	0,65	6081,52	47,51	722,55	NA	0,12	0,14	1,14	-1,52	12,01	28,07	0,95	NA	0	0	0	-0,17	-0,23	NA	0,63	0,68	0,68	7133,02
122	9,87	15,41	1,92	1,68	1,84	2,85	70,76	3,95	24,52	25,22	0,36	0,56	1,56	220,92	35,97	27,43	NA	3468,17	0	41,03	93,63	-8401,34	189,44	-23,51	0,02	0,02	0,02	1,02	0,18	44,44	0	45,35	-1,02	-0,02	6376,51	4534,9	-185,26	NA	NA	0	41,35	199,88	-325,66	74,6	-39,03	0,01	0,01	0,01	43,63
123	26,25	54,69	6,96	0,13	0,43	1,93	96,49	14,92	49,4	75,22	0,52	1,08	2,08	132,66	51,99	50,5	NA	6573,5	0	28,2	106,59	-12,56	-60,48	-3,15	0,16	0,3	1,3	91,21	9,35	69,31	69,47	0,79	3,81	4,81	48,57	79,23	-15,86	NA	NA	0	15,32	153,96	-1,17	-10,89	-0,36	0,39	0,53	1,14	113,43
124	15,84	46,42	5,93	0,83	1,04	1,52	136,2	18,66	87,85	42,48	0,65	1,91	2,93	40,2	65,87	30,88	NA	NA	0	9,11	42,39	10,83	21,63	4,82	0,96	1,32	2,01	162,17	28,24	79,96	55,07	0,5	1	2	33,18	49,95	21,68	NA	NA	0	9,96	59,32	-29,24	-125,25	-11,46	0,56	1,07	1,31	142,69
125	7,27	14,35	8,45	0,06	0,34	0,34	423,14	57,8	204,12	NA	0,49	0,97	1,97	7,27	49,36	23,74	0,61	NA	0	0	0	1,52	2,87	2,65	0,25	0,42	0,42	634,44	52,55	295,61	NA	0,47	0,89	1,89	1,52	47,15	12,66	0,66	NA	0	0	0	-11,02	-23,17	-35,43	0,16	0,31	0,31	1170,02
126	7,58	93,31	0,88	0,23	0,67	1,09	42,02	16,51	37,36	15,89	0,92	11,31	12,31	45,86	91,87	9,08	4,08	26048,6	0	4,42	79,97	31,26	74,7	1,9	0,62	1,21	1,75	22,13	7,14	12,27	6,66	0,58	1,39	2,39	77,74	58,15	55,33	24	NA	0	2,07	38,22	6,2	64,68	0,98	0,01	0,62	0,95	57,2
127	0	0	NA	NA	NA	NA	NA	NA	NA	NA	NA	NA	1	0	0	NA	NA	NA	0	NA	NA	16,49	63,43	5,39	1,35	1,34	1,34	118,9	-1,1	86,9	NA	74,01	284,72	3,85	44,4	74,01	22,28	NA	NA	0	6,73	42	-138,56	55,93	-9,56	0,18	0,23	0,29	25,1
128	4,5	19,57	3,94	0,08	0,48	0,48	318,6	91,32	198,06	NA	0,77	3,35	4,35	7,43	77,02	17	0,4	32793	11,05	2,57	15,09	2,36	9,52	1,76	0,38	1,27	1,27	271,37	60,68	53,69	NA	0,75	3,04	4,04	6,35	75,25	16,12	1,1	NA	5,61	1,67	9,3	0,16	0,78	0,12	0,07	0,83	0,83	272,92
129	17,35	81,13	13,24	2,98	6,78	9,19	277,8	NA	29,9	73,02	0,79	3,67	4,67	33,99	78,61	28,49	NA	NA	0	12,69	33,77	18,73	53,56	18,08	3,25	5,9	7,37	351,34	0	47,13	69,64	0,65	1,86	2,86	41,83	65,04	28,79	NA	NA	0	22,3	45,63	1,2	3,21	1,35	1,63	8,38	11,25	409,06
130	-2,02	-4,24	-0,83	0,75	0,94	1,34	148,94	14,3	77,01	31,14	0,52	1,1	2,1	35,51	52,28	20,26	1,62	3748	0	15,36	73,05	-7,1	-10,96	-1,58	1,02	1,11	2,09	80,76	2,62	28,11	27,53	0,35	0,54	1,54	53,89	35,19	33,86	2,56	NA	0	10,44	56,36	-6,23	-9,28	-1,43	1,06	1,22	2,79	83,61
131	4,4	5,28	14,4	0,54	2,1	2,1	1191,44	284,84	183,03	NA	0,16	0,19	1,2	6,44	16,7	51,33	1,3	NA	0	6,68	14,56	7,1	8,18	22	2	3,12	3,12	1127,6	163,73	146,68	NA	0,13	0,15	1,15	9,08	13,15	79,96	1,47	NA	0	6,13	9,33	7,97	9,04	26,11	2,56	3,58	3,58	1192,1
132	-6,39	-62,5	-5,45	0,07	0,5	0,83	310,17	101,02	238,28	81,51	0,78	7,63	9,77	-0,27	89,77	-4,91	0,3	13102,17	0	5,22	138,51	-3,51	-33,62	-5,49	0,05	0,15	0,61	569,88	49,49	497,87	233,02	0,9	8,59	9,59	3,84	89,57	0,23	0,26	NA	0	8,37	43,8	-2,51	-46,66	-3,52	0,05	0,22	0,82	510,81
133	0	0	NA	1,26	2,48	3,27	NA	NA	NA	NA	0,89	8,92	10	0	90	0	0,51	0	0	NA	NA	6,01	57,91	1,83	0,05	0,41	0,51	111,05	26,35	65,53	7,12	0,89	8,61	9,63	33,41	89,36	10,11	0,33	NA	7,98	5,88	46,74	6,35	20,66	1,6	0,05	0,94	1,27	91,77
134	0	0	NA	NA	NA	NA	NA	NA	NA	NA	NA	NA	1	0	0	NA	NA	NA	0	NA	NA	23,41	25,22	16,87	13,96	13,96	13,96	262,31	NA	18,59	NA	0,07	0,08	1,08	23,41	7,16	326,74	NA	NA	0	0	0	20,08	21,28	20,56	17,82	17,82	17,82	372,7
135	11,9	14,26	5,67	3,48	3,57	4,33	173,5	2,31	27,86	21,62	0,17	0,2	1,2	75,13	16,54	159,64	2,94	10934	0	30,14	67,14	-20,43	-24,42	-22,63	4,75	4,45	5,42	403,28	-19,32	63,7	61,81	0,16	0,2	1,2	-20,43	16,35	9,79	6,25	NA	0	0	0	-67,13	-92,42	6340,68	2,54	2,23	3,2	-34382,58
136	4,27	28,85	2,5	0,31	0,62	0,64	212,71	47,26	45,42	2,62	0,85	5,75	6,75	52,09	85,19	10,8	0,5	9106,75	49,33	27,94	78,86	9,34	44,54	5,38	0,21	0,43	0,44	209,73	32,87	64,76	2,74	0,79	3,77	4,77	54,4	79,04	22,24	0,37	NA	42,73	18,58	46,18	-3,99	-24,9	-1,8	0,07	0,31	0,33	164,36
137	13,65	15,84	12,58	12,85	12,85	12,85	335,44	NA	25,37	NA	0,08	0,09	1,16	46,02	13,82	175,7	NA	3612	0	29,83	57,89	-34,99	-149,75	-23,56	0,34	0,39	0,39	245,1	8,89	185,77	NA	0,77	3,28	4,28	-22,86	76,64	-35	0,33	NA	0	8,17	50,9	15,04	67,83	17,8	0,36	0,48	0,48	430,96
138	34,94	77,57	7,75	0,21	1,15	1,83	80,71	41	43,67	29,84	0,55	1,22	2,22	46,54	54,96	63,56	NA	41435	0	2,57	20,25	20,34	66,25	4,61	0,16	0,97	1,46	82,49	45,55	55,86	27,29	0,69	2,26	3,26	51,76	69,3	29,35	NA	NA	0	7,12	54,22	23,67	66,36	4,47	0,06	1,07	1,62	68,68
139	1,12	7,68	0,33	0,2	0,67	1,15	106,22	41,92	43,41	44,24	0,85	5,86	6,86	24,15	85,43	3,16	29,55	6870,56	43,99	6,72	62,77	9,15	38,64	2,69	0,12	0,87	1,3	107,13	60,1	48,31	34,05	0,76	3,22	4,22	38,98	76,33	12,72	20,45	NA	29,56	6,64	43,43	4,96	16,61	1,62	0,1	0,96	1,42	119,11
140	0,01	0,06	0	0,6	0,8	1,09	129,73	23,39	77,11	34,95	0,91	10,46	11,46	9,14	91,27	0,01	NA	9633	31,16	3,25	89,04	3,76	36,17	1,74	0,62	0,9	1,12	168,17	42,53	108,82	31,76	0,9	8,63	9,63	10,64	89,62	4,19	NA	NA	24,18	3,18	60,69	1,05	2,13	0,89	0,01	0,18	0,33	308,32
141	25,86	27,78	7,2	10,12	10,12	14,7	101,37	NA	6,82	31,67	0,07	0,07	1,07	37,81	6,92	373,48	NA	NA	0	3,33	30,51	14,92	16,65	5,19	6,93	6,93	9,72	126,67	NA	12,9	35,91	0,1	0,12	1,12	25,17	10,39	143,61	NA	NA	0	3,57	34,72	8,07	8,45	2,7	19,55	19,55	22,34	121,68
142	7,84	56,17	11,02	0,56	0,57	0,57	511,73	1,83	435,49	NA	0,86	6,17	7,17	7,84	86,05	24,71	0,28	NA	0	0	0	32,47	61,49	30,81	0,92	0,93	0,93	345,33	1,8	161,17	NA	0,47	0,89	1,89	32,47	47,19	110,46	0,94	NA	0	0	0	29,97	53,48	36,86	1,71	1,73	1,73	447,6
143	4,32	40,89	1	0,32	1,09	1,09	84,49	56,71	73,92	NA	0,89	8,47	9,47	4,32	89,44	6,05	3,14	NA	0	0	0	-24,92	-25,37	-0,37	31,24	56,76	56,76	5,36	2,38	0,09	0	0,02	0,02	1,02	-24,92	1,76	1442,7	NA	NA	0	0	0	-20,98	141,51	NA	0,05	0,08	0,08	NA
144	-12,62	-718,1	-8,96	0,01	0,05	0,39	258,4	0,16	163,75	67,59	0,98	55,9	56,9	8,02	98,24	-1,53	0,33	5655,86	21,82	14,65	93,32	-8,33	129,73	-5,13	0,02	0,07	0,32	224,42	0	163,67	47,28	1,06	-16,58	-15,58	16,25	106,42	-0,14	0,17	NA	18,96	11,05	66,1	4,08	6,1	2,19	0,12	0,28	1,1	195,86
145	30,4	37,32	28,38	1,52	5,25	6,18	339,82	202,65	54,33	51,08	0,19	0,23	1,23	30,4	18,54	163,99	NA	NA	0	0	0	31,41	36,72	27,63	0,52	6,02	7,14	320,12	244,05	44,37	49,46	0,14	0,17	1,17	43,56	14,46	217,29	NA	NA	0	10,69	24,11	27,05	32,36	25,94	1,76	5,82	7,03	349,07
146	-55,13	310,61	-745,9	0	0,54	0,54	4925,12	750,79	1401,68	NA	1,18	-6,63	-5,63	-55,13	117,75	-36,72	-0,21	NA	0,04	0	0	-739,18	84,79	NA	0,3	0,3	0,3	116,74	NA	553,24	NA	971,81	-111,47	-0,11	-739,18	971,81	-71,49	12,92	NA	0	0	0	31,2	-11,96	NA	0,34	0,8	0,67	311,53
147	6,47	6,76	15,61	1,15	7,53	7,57	878,75	230,22	36,09	1,43	0,04	0,05	1,05	15,51	4,4	292,34	1,41	11577	0	21,84	62,64	4,57	9,88	9,48	0,21	0,51	0,53	754,2	116,54	62,43	8,32	53,71	116,04	2,16	20,61	53,71	22,42	0,65	NA	45,06	33,23	55,37	-2,6	-5,93	-4,72	0,36	0,61	0,63	658,96
148	6,28	41,05	2,85	0,09	0,09	0,12	164,94	0,46	137,77	3,94	0,85	5,53	6,54	15,72	84,71	9,54	0,17	12162,33	0	4,28	47,29	1,42	9,72	0,81	0,01	0,05	0,27	209,12	7,75	176,05	37,97	0,85	5,85	6,86	9,54	85,27	3,22	0,19	NA	0	3,25	47,3	1,02	6,45	0,56	0,04	0,05	0,25	200,11
149	-3,27	-5,6	-2,42	1,34	1,73	1,78	269,97	43,01	111,27	5,25	0,42	0,71	1,71	-3,27	41,67	16,46	2,26	NA	0	0	0	-8,23	-15,81	-6,46	1,57	1,68	1,75	285,74	15,09	135,49	8,72	0,48	0,92	1,92	-8,23	47,94	4,67	3,22	NA	0	0	0	15,66	28,16	6,9	0,98	2,06	2,15	160,37
150	0,15	0,93	0,11	0,15	0,48	1	266,26	72,74	217,81	115,37	0,83	5,26	6,31	17,61	84,16	1,54	0,96	9282	0	12,78	66,14	7,35	32,63	5,76	0,34	0,42	1,09	285,07	17,42	218,43	147,95	0,77	3,44	4,44	20,2	77,47	10,89	1,48	NA	0	10,06	43,35	-0,13	-0,4	-0,02	-0,14	0,52	0,93	59,65
151	-0,74	-6,33	-0,22	0,59	1,01	1,27	109,48	35,52	84,88	22,4	0,88	7,59	8,59	31,2	88,36	1,06	NA	11824	8,59	9,61	91,72	-2,35	-17,6	-0,51	0,57	0,86	1,18	79,42	19,64	62,5	21,37	0,87	6,49	7,49	40,61	86,66	-2,71	NA	NA	4,96	9,37	96,77	3,58	24,04	0,9	0,07	0,36	0,6	91,86
152	53,4	245,58	8,65	0,63	0,86	1,38	58,96	9,52	42,14	22,16	0,78	3,6	4,6	104,77	78,25	68,24	NA	36221,67	0	8,32	44,02	8,33	53,91	1,07	0,07	0,68	1,26	46,85	22,17	36,44	21,26	0,85	5,48	6,48	104,61	84,56	9,85	NA	NA	0	9,02	60,75	4,06	52,04	0,9	0,15	0,35	0,66	81,06
153	0,54	16,76	0,44	0,16	0,75	1	297,87	3,04	284,74	73,41	0,97	30,25	31,25	5,61	96,8	0,6	1,13	NA	0	4,15	80,33	7,48	75,63	3,94	0,22	0,64	1,08	191,81	1,49	170,42	74,06	0,9	9,11	10,11	15,23	90,11	8,87	3,3	NA	0	2,9	31,58	2,04	16,99	0,92	0,29	0,77	1,09	164,68
154	-45,49	102,5	-26,6	0	0,43	0,56	212,83	127,93	301,92	39,13	1,44	-3,25	-2,25	-30,8	144,39	-30,25	-2,26	-58334	0	8,59	-52,81	5,53	-17	1,4	0	0,5	0,65	92,3	58,27	119,07	17,2	1,32	-4,08	-3,08	27,58	132,5	6,34	-2,21	NA	0	4	51,67	8,17	-52,8	2,11	0	0,63	0,77	94,11
155	0,24	0,76	0,07	0,76	1,15	1,15	104,22	23,52	30,77	0,14	0,69	2,2	3,2	21,57	68,76	15,14	1,28	10209,25	28,6	6,11	54,73	-0,59	-1,68	-0,23	0,81	1,12	1,12	142,42	27,27	58,06	0,07	0,65	1,84	2,84	18,4	64,82	0,24	1,26	NA	22,38	7,43	60,92	3,38	9,98	2,02	0,77	0,93	0,93	217,41
156	4,61	-21,5	2,35	0,46	0,48	0,58	185,15	5,15	217,19	21,56	1,21	-5,66	-4,66	22,59	121,45	5,2	-0,68	2787,75	0	9,15	70,31	26,17	-150,5	6,37	0,06	0,11	0,35	88,67	4,92	100,33	23,42	1,17	-6,75	-5,75	73,8	117,39	25,24	-0,28	NA	0	11,6	-1563,61	71,63	117	23,36	0,99	1,28	1,79	118,73
157	-71,62	125,65	-10,4	0,02	0,34	0,56	52,84	26,19	81,85	18,29	1,57	-2,75	-1,75	9,07	157	-45,62	-5,15	-1602,75	0	11,71	-142,99	13,12	337,85	NA	0,27	0,85	1,12	83,75	38,76	67,51	18,64	82,22	2116,9	25,75	126,41	82,22	15,96	0,54	NA	0	19,52	-1441,11	-3,42	193,43	NA	0,03	0,58	0,6	116,27
158	0,03	0,25	0,01	0,49	0,84	1,05	146,91	44,51	115,01	27,49	0,88	7,66	8,66	16,57	88,46	0,92	1,72	11890	9,3	6,67	72,53	2,33	15,76	0,95	0,73	0,97	1,11	148,6	30,04	110,03	17,37	0,85	5,77	6,77	14,19	85,22	5,11	2,84	NA	10,3	4,84	53,86	7,87	31,92	2,71	0,98	1,11	1,28	125,57
159	10,28	78,15	1,41	0,05	0,08	1,12	50,11	1,1	36,48	38,34	0,87	6,6	7,6	67,38	86,85	17,19	1,56	24460,25	12,12	7,86	74,17	-9,39	143,18	-1,35	NA	0,02	0,82	52,28	0,14	49,86	43,42	1,07	-16,24	-15,24	39,78	106,56	-2,96	-0,43	NA	9,07	4,99	66,89	2,72	-82,94	0,4	0,07	0,09	0,81	53,02
160	4,24	8,15	7,38	0,73	1,25	2,08	633,67	157,16	300,77	254,12	0,48	0,92	1,92	4,24	47,99	8,84	NA	NA	0	0	0	69,27	70,15	NA	39,9	41,3	59,21	NA	NA	NA	NA	0,01	0,01	1,01	69,27	1,26	5553,23	4,13	NA	0	NA	0	1,06	3,68	0,87	0,2	1,25	1,25	300,53
161	-4,4	-14,52	-1,88	0,25	0,35	1,67	155,82	7,97	83,33	111,69	0,7	2,3	3,3	12,66	69,71	-1,53	4,86	5322,22	0	7,3	104,39	-0,51	-1,35	-0,23	0,03	0,39	2,12	164,36	24,5	68,44	118,77	0,62	1,64	2,64	22,66	62,14	1,76	5,57	NA	0	7,34	59,31	-0,17	-0,43	-0,09	0,12	0,35	2,34	184,26
162	-42,82	876,59	-61,26	0,26	0,37	0,47	520,73	59,82	539,87	56,45	1,05	-21,47	-20,47	-13,92	104,89	-21,45	-0,1	2727	0	41,35	255,78	-173,56	-210,5	-154,15	0,33	0,34	0,36	323,3	0,63	54,93	1,13	0,18	0,21	1,21	-92,97	17,55	-622,5	0,91	NA	0	49,38	952,58	-1,25	-23,23	-0,46	0,2	0,5	0,66	134,46
163	4,06	8,73	1,34	0,96	1,73	1,86	120,25	47,29	61,5	8,11	0,54	1,15	2,15	12,04	53,51	7,59	NA	1838	0	2,63	48,31	-27,68	160,09	-11,49	0,31	0,31	0,89	151,05	NA	167,14	97,72	1,17	-6,78	-5,78	-27,52	117,29	-23,6	NA	NA	5,01	0,05	-0,52	29,32	151,89	8,45	0,42	0,47	1,18	104,88
164	6,42	16,91	2,83	0,16	0,41	1,18	160,38	20,88	42,99	66,42	0,62	1,63	2,63	16,64	62,05	13,69	1,27	50182,33	34,67	4,5	40,01	8,37	19,39	3,18	0,12	0,32	1,19	138,11	15,24	39,71	64,35	0,57	1,32	2,32	19,12	56,82	18,36	1,3	15076,67	27,49	2,94	28,18	14,24	26,88	5,24	0,18	0,41	1,42	133,87
165	0	0	NA	NA	NA	NA	NA	NA	NA	NA	NA	NA	1	0	0	NA	NA	NA	0	NA	NA	20,7	22,92	NA	10,29	10,29	10,29	1196,95	NA	115	NA	0,1	0,11	1,11	20,7	9,71	213,04	NA	NA	0	0	0	16,16	23,46	NA	1,77	3,21	3,21	124,84
166	0,39	2,41	0,44	0,03	0,69	0,72	407,52	221,38	334,44	10,18	0,84	5,15	6,15	12,17	83,73	4,75	0,41	-13011	0	13,19	-63,68	4,73	24,55	4,14	0,08	0,39	0,47	318,51	76,21	247,78	20,79	0,8	4,17	5,19	29,54	80,41	14,02	0,32	NA	0	14,92	48,88	1,46	9,44	1,54	0,04	0,39	0,45	382,99
167	5,78	6,01	4,38	20,24	25,99	25,99	275,66	58,9	10,24	NA	0,04	0,04	1,04	12,8	3,76	153,99	NA	998	0	5,32	39,88	0,57	0,84	0,53	3,11	3,19	3,19	337,13	8,32	104,53	NA	0,31	0,46	1,46	1,72	31,35	1,83	NA	NA	0	1,06	11,63	5,53	20,59	3,5	7,06	11,26	11,26	230,76
168	-21,49	-72,77	-351	0,56	0,8	0,8	5438,45	1008	4143	NA	0,7	2,39	3,39	-21,49	70,47	-28,72	0,68	NA	0	0	0	-19,41	114,36	-31,54	0,13	0,79	1,23	591,43	306,64	464,53	202,19	1,17	-6,89	-5,89	-12,27	116,92	-15,55	-7,17	NA	0	8,14	-48,22	-0,3	2,83	-0,1	0,22	0,89	1,24	128,34
169	53,06	94,92	62,84	1,85	2,02	2,02	431,09	33,05	188,02	NA	0,44	0,79	1,79	53,06	44,1	127,58	5,2	NA	0	0	0	11,32	11,45	NA	42,39	80,7	80,7	1103,86	472,58	12,33	NA	0,01	0,01	1,01	14,06	1,13	1727,39	11,43	NA	0	6,19	7,65	43,13	48,45	NA	6,81	8,97	8,97	539,64
170	0,43	7,3	0,47	0,04	0,32	0,46	395,82	70,92	256,41	38,14	0,94	16,07	17,07	8,67	94,14	0,61	0,54	20680,33	0	8,96	110,95	0,22	3,65	0,24	0,04	0,41	0,56	399,8	96,15	259,62	39,61	93,93	1551,37	16,52	8,89	93,93	0,43	0,54	NA	0	6,94	67,16	0,35	5,81	0,37	0,03	0,44	0,59	393,98
171	-1,73	-18,16	-9,63	0,72	0,72	1,29	2031,23	NA	772,2	446,04	0,9	9,53	10,53	-1,73	90,5	-0,74	1,21	NA	0	0	0	-84,18	116,3	-158,33	0,02	0,12	0,37	684,59	103,41	996,43	242,76	1,72	-2,38	-1,38	-82,56	172,38	-39,71	-1,57	NA	0	3,05	-2,7	-73,57	40,18	-77,9	0,05	0,05	0,19	385,43
172	-1,68	-185,73	-0,34	0,06	0,56	1,1	73,18	28,75	39,42	31,63	0,99	109,67	110,67	7,81	99,1	0,37	1,38	5075,6	39,75	1,91	79,62	-6,56	137,58	-0,4	0,13	0,37	1,1	22,38	4,45	5,35	13,61	1,05	-21,96	-20,96	11,83	104,77	-2,97	1,13	NA	72,99	0,79	47,35	-0,44	8,59	-0,1	0,15	0,32	0,94	82,38
173	0,29	0,31	0,4	0,16	4,8	4,8	370,01	160,65	34,54	NA	0,07	0,07	1,07	0,29	6,85	215,8	1,39	NA	0,01	0	0	8,35	15,34	NA	0,05	1,17	1,17	112,2	56,63	50,59	NA	0,46	0,84	1,84	8,35	45,59	628,83	1,17	NA	0	0	0	-18,02	-90,23	-9,2	0,02	0,25	0,39	185,79
174	0,09	8,35	0,03	0,09	0,95	0,95	132,49	103,07	119,59	NA	0,99	95,91	97,06	72,74	98,97	1,6	0,52	6859,46	0	26,44	91,89	4,37	82,42	2,1	0,48	0,99	0,99	174,9	81,67	160,45	NA	0,95	17,88	18,88	59,25	94,7	8,02	0,63	NA	0	26,37	70,25	-24,13	130,46	-7,78	0,12	0,81	0,81	117,3
175	16,89	27,85	14,62	1,97	2,28	2,3	315,16	27,54	62,34	2	0,39	0,65	1,65	32,26	39,37	63,09	2,11	NA	12,06	13,31	28,16	16,26	21,44	13,42	1,91	3,15	3,17	300,38	89,06	44,54	1,19	0,24	0,32	1,32	36,79	24,18	104,23	3,23	11785,33	9,19	16,95	37,77	20,44	23,69	20,16	5,15	7,18	7,21	359,16
176	2,94	29,43	1,48	0,74	1,11	1,11	182,55	60,62	139,37	NA	0,9	9	10	3,04	90	3,35	NA	NA	12,8	0,05	3,11	4,27	23,94	1,51	0	0,58	0,84	128,8	60,48	90,13	27,37	0,82	4,61	5,61	4,45	82,18	13,71	0,58	NA	11,43	0,06	1,1	-4,68	-28,69	-1,51	-0,11	0,55	0,89	117,38
177	5,09	28,19	4,58	0,14	0,14	1,07	327,01	1,01	264,13	248,09	0,82	4,53	5,53	15,89	81,93	6,48	1,43	13115,5	0	9,7	55,13	3,93	26,09	5,21	0,09	0,09	0,48	482,27	0,87	402,91	157,09	0,85	5,64	6,64	12,68	84,94	4,78	0,25	NA	0	11,59	57,75	2,39	20,84	4,81	0,01	0,04	0,21	733,57
178	0,99	1,4	0,29	2,64	3,45	3,45	95,5	25,09	30,62	NA	0,29	0,41	1,41	0,99	28,95	3,44	NA	NA	0	0	0	23,13	24,74	6,27	12,1	15,34	15,34	98,73	20,63	6,37	NA	0,07	0,07	1,07	23,13	6,52	354,68	NA	NA	0	0	0	16,25	17,21	4,62	15	17,93	17,93	103,45
179	4,28	79,18	4,41	0,97	0,97	1,06	374,72	NA	350,57	30,57	0,95	17,5	18,5	4,49	94,59	4,53	NA	NA	0	0,22	3,69	17,86	50,75	3,03	0,04	0,13	1,66	61,77	3,12	33,01	50,37	64,81	184,2	2,84	19,8	64,81	32,5	4,39	NA	0	0,24	4,81	4	43,18	0,78	0,02	0,02	1,05	71,13
180	0,45	2,96	0,2	0,02	0,09	0,75	160,62	9,55	95,24	90,42	0,85	5,56	6,56	6,18	84,75	4,77	0,43	NA	24,64	2,53	53,72	1,51	5,66	0,34	0,01	0,34	0,6	82,71	19,16	31,1	15,95	73,37	275,5	3,75	13,41	73,37	9,65	0,48	NA	35,35	2,7	51,63	2,26	6,89	0,56	0,02	0,16	0,59	90,11
181	-68,63	-171,33	-2,26	0,22	0,22	1,62	12,01	NA	7,12	10,16	0,6	1,5	2,5	21,72	59,94	-114,49	NA	1752	0	2,98	303,94	13,84	20,93	0,5	0,65	0,66	2,95	13,26	0,07	4,44	10,16	0,34	0,51	1,51	137,95	33,88	40,85	NA	NA	0	4,52	114,18	42,78	57,85	1,46	0,31	2,24	3,84	12,46
182	11,58	12,22	8,2	18,92	19,2	19,2	155,75	3,65	13,28	NA	0,05	0,05	1,05	11,58	5,21	222,36	NA	NA	0	0	0	2,24	12,41	1,61	0,82	1,11	1,21	260,98	61,62	211,43	21,4	0,82	4,54	5,54	8,15	81,93	2,74	NA	NA	0	2,53	45,05	1,98	12,29	0,71	0,77	0,98	0,98	130,08
183	41,72	82,45	14,02	0,87	1,83	1,83	122,29	57,53	59,74	NA	0,49	0,98	1,98	41,72	49,4	85,74	5,35	NA	0	0	0	45,8	73,36	23,55	1,8	2,11	2,11	187,16	21,42	69,54	NA	0,38	0,6	1,6	45,8	37,57	123,25	3,03	NA	0	0	0	38,45	47,58	13	3,69	4,05	4,05	123,02
184	6,13	7,22	1,43	5,59	6,4	8,35	84,95	8,24	10,06	19,84	0,15	0,18	1,18	102,66	15,04	40,78	NA	7415,6	0	22,53	78,52	11,94	13,53	NA	8,1	8,51	11,35	103,11	3,62	8,98	25,57	0,12	0,13	1,13	62,44	11,74	101,65	NA	NA	0	10,54	52,07	7,67	14,32	NA	2,01	2,11	2,23	175,02
185	0,91	5,77	0,59	0,21	0,62	0,69	187,83	57,24	139,19	10,53	0,84	5,3	6,3	30,21	84,14	1,09	NA	5432	0	18,84	90,21	-55,83	134,11	-34,82	0,03	0,19	0,31	227,05	39,02	243,16	29,4	1,42	-3,4	-2,4	-3,56	141,63	-37,72	-2,95	NA	0	23,48	693,69	-7,31	-77,46	-4,15	0,33	0,49	0,72	206,6
186	-2,76	64,47	-5,82	0,17	0,37	0,38	767,26	160,62	791,33	7,51	1,04	-24,35	-23,35	-0,72	104,28	-2,65	-0,07	-434	0	4,3	-1333,64	1,96	-71,42	1,54	0,28	0,33	0,33	285,33	15,26	289,93	NA	1,03	-37,46	-36,46	6,88	102,74	1,91	-0,04	NA	0	2,62	43,4	0,45	-27,29	0,62	0,09	0,13	0,28	507,46
187	-0,08	42,21	-2,49	0,42	0,42	0,42	10744,73	43,66	7454,93	NA	1	-500,51	-499,51	-0,08	100,2	1,68	0,38	NA	30,05	0	0	-0,35	54,49	NA	0,01	0,02	0,02	7517,98	69,54	4633,96	NA	1,01	-155,27	-154,27	-0,35	100,65	2,25	-0,01	NA	38,32	0	0	0,98	309,64	NA	0,03	0,04	0,04	5553,73
188	33,39	97,24	3,84	0,24	1,48	1,5	41,88	33,56	6,54	0,7	0,66	1,91	2,91	62,13	65,66	51,47	26,67	463313,5	49,81	3,31	35,86	11,88	24,65	4,81	0,36	1,62	1,62	147,31	66,24	8,96	NA	51,81	107,53	2,08	16,75	51,81	23,36	1,17	NA	30,02	1,76	19,5	45,32	98,61	9,23	0,22	2,16	2,28	74,13
189	50,32	91,09	8,31	1,61	1,84	1,89	60,1	6,12	26,6	1,27	0,45	0,81	1,81	70,46	44,76	116,25	3,76	29589,67	0	3,33	21,35	53,5	91,53	9,55	1,93	2,12	2,2	64,98	5	26,32	2,05	41,55	71,08	1,71	90,35	41,55	137,12	6,52	NA	0	3,91	19,73	31,4	41,55	8,05	3,62	3,99	4,07	93,37
190	-307,69	-1761,9	NA	0,6	0,6	0,6	NA	NA	NA	NA	0,83	4,73	5,73	-307,69	82,54	-372,8	NA	NA	0	NA	0	-344,42	104,95	NA	0,23	0,23	0,23	NA	NA	NA	NA	4,28	-1,3	-0,3	-344,42	428,18	-80,44	NA	NA	0	NA	0	28,8	-63,29	NA	0,62	0,62	0,62	371,74
191	2,34	26,05	0,23	0,07	1,1	1,1	36,05	33,5	32,45	NA	0,91	10,11	11,11	2,34	91	2,58	NA	NA	0	0	0	7,72	69,07	1,11	0,21	1,11	1,13	52,54	41,86	46,15	0,52	0,89	7,94	8,94	7,77	88,82	8,69	NA	NA	0	0,01	0,56	8,41	63,67	0,89	0,08	1,15	1,15	38,49
192	34,33	41,99	12,29	4,13	4,3	8,78	130,35	2,4	14,65	66,52	0,18	0,22	1,22	34,33	18,25	188,1	NA	NA	0	0	0	21,59	27,65	10,16	1,58	2,25	4,56	171,23	24,94	37,11	85,92	0,22	0,28	1,28	21,59	21,91	98,55	NA	NA	0	0	0	19,06	23,02	12,73	2,73	2,81	5,81	243,22
193	273,43	-176,12	88,45	0,39	0,39	0,39	117,75	NA	297,25	NA	2,55	-1,64	-0,64	273,43	255,25	107,12	NA	NA	0	0	0	98,11	-891,29	19,12	0,64	0,9	0,9	70,93	20,34	77,88	NA	1,11	-10,08	-9,08	98,11	111,01	88,38	NA	NA	0	0	0	89,06	113,28	15,22	2,72	4,45	4,68	62,19
194	29,54	36,96	14,45	5,5	6,39	9,01	178,02	5,4	15,73	41,82	0,2	0,25	1,25	45,96	20,07	179,1	4,4	60453,31	0	8,03	26,15	31,24	37,13	16,11	7,58	8,6	11,22	187,68	5,79	13,76	36,01	15,87	18,87	1,19	46,86	15,87	231,33	5,36	NA	0	5,64	17,5	33,19	37,76	17,08	7,77	8,65	11,03	187,32
195	0	0	NA	NA	NA	NA	NA	NA	NA	NA	NA	NA	1	0	0	NA	NA	NA	0	NA	NA	-10,21	-11,37	NA	9,79	9,79	9,79	NA	NA	NA	NA	10,21	11,37	1,11	-10,21	10,21	-100	NA	NA	0	NA	NA	31,03	35,79	NA	6,03	7,52	7,52	349,48
196	-28,62	-116	-55,56	0,48	1,93	2,21	380,53	456,54	316,21	90,83	0,75	3,05	4,05	-12,23	75,33	-37,99	NA	-5686	0	31,83	-135,24	-43,79	178,97	-21,45	0,11	0,93	0,93	178,25	155,29	189,89	NA	1,24	-5,09	-4,09	-9,3	124,47	-35,18	NA	NA	0	16,89	-474,51	2,98	-32,73	4,71	0,22	1,43	1,57	576,46
197	NA	NA	NA	NA	NA	NA	NA	NA	NA	NA	NA	NA	NA	NA	NA	NA	NA	NA	NA	NA	NA	1,97	1544,56	1,46	0,02	0,64	1	269,79	157,34	254,35	91,13	1	782	783	4,97	99,87	1,98	1,35	NA	3,93	1,69	38,17	1,36	91,7	1,06	0,07	0,74	1,1	282,32
198	0,17	0,99	0,06	0,52	0,64	1,09	129,47	12,58	105,45	48,42	0,83	4,77	5,77	74,04	82,68	5,06	1,7	7292	0	26,28	97,41	6,13	29,41	2,09	0,59	0,78	1,25	123,92	17,46	92,8	43,37	79,15	379,52	4,8	76,78	79,15	12,05	3,96	NA	0	17,14	63,48	6,74	26,5	2,16	0,77	0,8	1,17	116,44
199	2,44	26,17	0,85	0,26	1,83	1,84	127,46	106,73	67,81	0,69	0,91	9,74	10,74	6	90,69	9,32	86,96	11922	0	1,25	47,84	3,36	21,74	1,12	0,42	1,17	1,2	121,64	40,62	54,06	1,54	0,85	5,46	6,46	6,12	84,53	4,79	1,2	NA	0	0,63	16,33	2,24	30,93	2,07	1,54	3,3	3,31	336,38
200	23,57	56,35	21,8	0,17	1,41	1,44	336,69	241,35	193,71	4,56	0,58	1,39	2,39	28,02	58,17	40,52	2,56	NA	0	4,12	15,15	0,39	20,71	4,77	0,01	0,88	0,88	4468,95	1900,29	2182,6	0,34	0,6	32,05	53,29	0,74	60,13	0,65	0,22	NA	0	3,19	19,7	0,13	5,96	0,43	0,07	0,48	0,5	1205,64
201	0,76	2,36	0,17	0,25	0,4	1,46	81,66	7,8	51,77	55,68	0,68	2,12	3,12	61,81	67,99	20,1	6,2	17830,33	0	13,7	78,28	0,22	0,86	0,06	0,21	0,27	1,38	105,02	5,12	50,49	83,18	0,75	2,96	3,96	62,99	74,74	5,82	NA	NA	24,03	18,11	85,1	2,61	8,03	0,59	0,19	0,27	1,56	82,05
202	-2,56	-31,77	-0,96	0,38	1,88	1,88	136,16	98,71	65,71	NA	0,92	11,39	12,39	26,7	91,93	1,77	1	6761	0	10,95	90,33	36,34	84,78	8,55	1,68	1,7	1,7	85,69	0,58	47,14	NA	0,57	1,33	2,33	60	57,14	69,52	13,81	NA	1,51	5,57	30,76	19,6	39,81	7,14	1,93	2	2	132,7
203	11,46	42,84	12,31	0,62	0,66	0,75	390,96	7,97	144,01	18,69	0,73	2,74	3,74	26,81	73,26	24,96	0,79	20335,38	31,95	16,49	37,72	16,34	52,76	17,75	0,69	0,79	0,86	395,44	20,44	158,49	14,65	0,69	2,23	3,23	33,46	69,04	32,25	0,83	NA	27,25	18,6	37,33	14,85	47,46	14,65	0,53	0,67	0,82	359,25
204	6,36	14,46	2,7	0,46	1,78	1,78	154,41	113,4	85,6	NA	0,56	1,28	2,28	6,36	56,06	11,34	NA	NA	0	0	0	11,53	21,51	4,3	0,54	2,16	2,16	135,8	100,66	62,29	NA	0,46	0,86	1,86	11,53	46,38	24,87	NA	NA	0	0	0	8,46	18,81	5,5	0,85	1,82	1,82	236,49
205	-4,8	-17,84	-0,5	0,78	0,85	1,39	37,53	1,82	26,68	14,63	0,73	2,71	3,71	30,9	73,07	-6,57	NA	6096	0,04	3,68	92,29	1,6	6,27	0,17	0,11	0,18	1,39	39,22	1,85	28	33,87	0,74	2,92	3,92	38,79	74,49	2,15	NA	NA	0	4,01	82,22	6,16	26,57	0,98	0,06	0,11	1,33	57,62
206	1,87	14	1,07	0,17	1,13	1,13	208,21	171,14	178,43	0,1	86,65	649,26	7,49	3,6	86,65	3,65	7,85	NA	0	0,67	22,11	-4,05	-9,66	-17,1	0,97	1,7	1,7	1537,09	648,96	882,86	NA	58,08	138,52	2,39	-4,05	58,08	-5,74	37,28	NA	0	0	0	4	8,83	NA	1,03	1,96	1,96	197,23
207	-4,91	-2587,85	-0,77	0,1	0,14	0,5	56,97	2,15	55,51	20,48	1	525,56	526,56	30,54	99,81	3,91	0,03	11334,2	0	5,55	81,38	-6,3	534,49	-0,95	0,14	0,22	0,49	54,85	3,97	54,09	14,7	101,18	-8582,85	-84,83	33,02	101,18	-6,23	0,01	NA	0	4,37	81,04	7,2	60,06	1,08	0,15	0,23	0,58	54,69
208	2	11,83	3,38	0,29	0,5	0,5	613,95	103,5	500,91	0,71	0,83	4,9	5,9	24,82	83,06	12,02	0,3	19273,67	0	38,49	65,81	4,79	22,06	7,88	0,41	0,61	0,61	599,44	90,78	460,14	0,69	0,78	3,61	4,61	27,47	78,31	20,36	0,42	NA	0	37,36	55,35	3,58	12,78	4,86	0,49	0,73	0,73	494,26
209	6,91	77,78	2,49	0,41	0,68	0,9	131,35	31,12	86,75	24,93	0,91	10,26	11,26	24,07	91,12	9,29	0,53	20825	21,94	6,19	58,05	4,18	67,37	1,07	0,37	0,63	0,82	92,79	22,22	64,4	15,83	93,79	1510,43	16,1	21,09	93,79	4,6	0,31	NA	22,07	3,1	47,92	11,41	78,33	2,91	0,09	0,66	1,05	92,69
210	15,73	30,7	8,37	0,31	0,59	0,94	193,71	17,3	68,53	23,8	48,76	95,16	1,95	19,78	NA	NA	NA	NA	NA	NA	NA	17,73	32,28	8,43	0,18	0,42	0,7	173	15,69	74,19	21,25	45,06	82,02	1,82	21,75	NA	NA	NA	NA	NA	NA	NA	17,03	35,01	8,68	0,18	0,7	1,04	186,08
211	6,54	58,24	3,81	0,2	0,57	0,73	211,97	59,8	160,97	26,44	0,89	7,89	8,91	12,86	88,77	10,45	0,27	36006,75	0	3,68	38,41	8,61	40,78	3,94	0,12	0,63	0,86	166,34	54,36	107,75	25,32	0,79	3,73	4,73	15,2	78,76	14,43	0,49	NA	0	2,16	24,8	14,03	43,61	6,97	0,21	0,86	1,13	180,77
212	1,66	13,89	0,86	-0,04	0,33	1,14	187,97	56,18	160,91	131,86	0,88	7,35	8,35	12,7	88,02	4,64	11,67	14167,67	0	5,7	54,6	2,95	19,79	1,7	0,06	0,24	1,19	209,03	30,62	169,07	159,43	0,85	5,7	6,7	9,22	85,07	5,72	6,5	NA	0	2,49	27,1	2,31	15,73	1,36	0,1	0,27	1,18	213,83
213	3,85	8,03	1,5	0,71	1,43	1,8	141,68	52,17	72,71	27,85	0,52	1,09	2,09	12,95	52,05	11,65	7,91	8655,5	0	3,54	72,32	5,65	11,46	2,18	0,85	1,42	1,92	140,89	40,17	70,03	34,8	0,51	1,03	2,03	17,91	50,73	15,1	14,11	NA	0	3,42	37,71	3,04	5,62	1,05	0,94	1,67	2,17	125,99
214	-1,86	-14,37	-0,72	0,06	0,2	0,37	141,27	8,3	26,71	10,52	0,85	6,57	7,73	63,17	87,06	9,01	0,69	10013,2	64,5	25,24	77,5	1,94	15,11	0,88	0,02	0,15	0,26	165,33	17,76	72,62	16,28	0,87	6,78	7,78	71,55	87,15	24,75	0,17	NA	39,91	31,62	67,11	-11,69	428,06	-7,98	0,02	0,05	0,17	248,54
215	-44,14	-70,05	-9,5	0,9	3,1	3,25	78,37	52,13	23,79	3,83	0,37	0,59	1,59	324,83	36,98	105,16	NA	8229,5	0	79,44	89,88	0	0,01	NA	1,15	3,85	4,07	191,22	125,25	46,41	10,26	0,32	0,46	1,46	160,72	31,67	0,01	NA	NA	0	61,4	70,37	11,67	19,53	6,1	1,02	2,93	3,05	190,41
216	26,31	86,97	5,01	0,43	2,28	2,73	69,32	42,91	23,23	10,7	0,7	2,31	3,31	26,31	69,75	40,52	4,08	NA	0	0	0	17,12	50,19	5,96	0,42	1,39	1,81	126,68	62,39	64,24	26,84	0,65	1,9	2,93	18,7	64,78	30,74	4,68	NA	0	0,4	4,4	14,12	31,95	5,31	0,43	1,41	2,18	136,93
217	13,71	100	3,41	NA	NA	NA	90,54	NA	NA	NA	0,86	6,3	7,3	13,71	86,29	15,88	NA	NA	0	0	0	82,13	82,13	NA	NA	NA	NA	64,08	19,04	NA	NA	NA	NA	1	82,13	0	NA	NA	NA	0	0	0	60,53	60,53	NA	NA	NA	NA	103,16
218	0,2	0,52	0,06	0,05	0,29	0,81	109,21	12,07	45,39	27,09	0,62	1,62	2,63	46,72	61,93	10,11	0,69	10876,53	8,47	13,96	82,79	0,09	0,24	0,03	0,04	0,24	0,82	103,84	9,25	39,73	26,56	0,6	1,53	2,54	50,01	60,2	10,4	0,69	6386,39	8,21	9,98	58,7	0,62	1,52	0,17	0,02	0,23	0,73	102,11
219	-0,41	-2,72	-0,13	0,03	1,16	1,3	117,46	105,66	89,74	12,71	0,85	5,66	6,66	86,57	84,99	14,95	-2,83	8871,71	4,39	28,07	82,41	6,2	37,14	1,61	0,16	1,48	1,48	94,42	82,58	62,78	NA	0,83	4,99	5,99	119,48	83,32	8,94	36,37	NA	10,52	29,39	86,26	44,58	81,04	9,7	0,37	2,58	2,58	79,16
220	17,62	37,33	0,84	0,71	1,89	1,89	17,28	10,66	9,02	NA	0,53	1,12	2,12	17,62	52,79	33,38	NA	NA	0	0	0	-1135,52	125,42	NA	0,1	0,1	0,1	NA	NA	NA	NA	10,05	-1,11	-0,11	-1135,52	1005,36	-112,95	NA	NA	0	NA	0	108,63	-5,2	9,23	0,04	0,05	0,05	30,94
221	9,69	174,01	3,5	0,53	0,71	1,09	131,3	19,2	119,51	44,98	0,94	16,95	17,95	34,22	94,43	10,27	NA	NA	0	8,85	71,54	4,28	43,99	1,43	0,27	0,86	1,16	121,63	59,61	103,57	30,73	0,9	9,27	10,27	44,48	90,26	4,75	NA	NA	0	13,43	84,09	15,1	58,06	4,3	0,52	1,04	1,42	103,62
222	9,18	9,44	12,71	29,79	36,38	36,38	503,9	55,76	13,7	NA	0,03	0,03	1,03	9,18	2,75	334,07	NA	NA	0	0	0	15,98	16,77	30,94	20,4	21,02	21,02	704,94	20,73	33,17	NA	0,05	0,05	1,05	15,98	4,76	335,83	NA	NA	0	0	0	7,85	8,21	22,93	22,4	22,81	22,81	1062,88
223	0,26	1,17	0,41	0,07	0,23	1,77	573,17	40,44	159,26	420,83	0,78	3,49	4,49	9,34	77,73	1,44	5,93	NA	19,6	14,3	69,55	-1,64	-8,99	-2,76	0,02	0,4	1,64	611,8	121,41	197,17	412,07	0,82	4,48	5,48	4,97	81,74	-0,8	7,14	NA	22,46	8,02	48,04	1,53	6,9	1,44	0,01	0,39	1,96	343,01
224	77,75	87,86	53,1	6,8	8,87	8,87	248,59	57,3	27,68	NA	0,12	0,13	1,13	103,83	11,51	675,76	NA	32717,5	0	17,81	20,41	77,65	89,08	54,18	6,33	7,99	7,99	253,96	52,3	31,43	NA	0,13	0,15	1,15	101,64	12,83	605,17	NA	NA	0	16,74	19,33	78,78	90,1	56,36	6,76	7,96	7,96	260,37
225	-0,21	-0,23	-212,51	0,4	0,77	0,77	362156,8	10778,75	28827,49	NA	0,08	0,09	1,09	-0,21	8,12	-2,63	0,98	NA	0	0	0	-48,04	-67,32	NA	0,03	0,06	0,06	5482,02	46,16	1547,85	NA	0,29	0,4	1,4	-47,65	28,64	-160,97	0,73	NA	0	4,36	5,87	0,59	1,14	NA	0,02	0,03	0,03	7810,71
226	-1,06	-21,53	-0,66	0,01	0,3	0,52	228,98	62,68	201,81	46,57	0,95	19,37	20,37	5,36	95,09	2,59	0,1	5083,5	5,49	4,03	73,71	14,76	78,13	6,07	0,03	0,4	0,76	149,79	43,94	119,68	43,01	81,11	429,39	5,29	27,57	81,11	21,85	0,48	NA	0	3,79	26,61	6,56	26,47	2,57	0,09	0,5	0,87	142,29
227	20,34	43,8	4,52	0,23	1,14	1,79	80,96	38,69	42,78	28,52	0,54	1,15	2,15	76,82	53,55	37,99	NA	16145,5	0	12,56	86,27	26,93	39,86	5,19	0,5	1,85	3,1	70,14	30,18	22,4	28,01	0,32	0,48	1,48	79,02	32,43	83,07	NA	NA	0	10,04	81,39	2,64	9,27	1,19	0,24	0,68	0,95	164,77
228	9,54	85,22	4,63	0,17	0,49	0,6	176,61	22,54	71,36	8,11	0,89	7,94	8,94	14,6	88,81	14,98	0,78	68874,29	0	2,46	22,11	11,3	48,8	5,8	0,13	0,56	0,73	186,93	28,15	64,85	11,02	0,77	3,32	4,32	16,68	76,84	22,23	0,87	11065,57	0	2	15,49	13,01	34,65	6,06	0,11	0,53	0,74	169,49
229	-2,74	-163,88	-1,15	0,02	0,28	0,38	152,87	19,55	77,38	8,16	0,98	58,74	59,74	16,9	98,33	-0,39	0,24	2732	9,59	8,25	73,97	21,08	79,42	6	0,04	0,5	0,56	103,67	15,07	32,3	1,82	0,73	2,77	3,77	51,1	73,46	58,08	0,81	NA	18,6	6,37	72,06	11,66	52,97	7,33	0,02	0,3	0,57	228,76
230	-72,15	107,79	-47,42	0,05	0,05	0,12	239,25	0,85	394,61	30,09	1,67	-2,49	-1,49	-42,73	166,93	-25,36	-0,84	-1452	0	19,34	-270,11	-332,3	92,68	NA	0,22	0,22	0,22	97,43	1,36	440,37	NA	4,59	-1,28	-0,28	-262,66	458,56	-72,47	NA	NA	0	13,73	45,37	73,48	84,24	NA	8,14	8,19	8,19	292,82
231	-0,09	-4,58	-18,25	0,61	0,61	0,61	74560,85	6,6	72214,2	NA	0,98	50,35	51,41	-0,09	98,05	-0,09	0,05	NA	0	0	0	6,78	13,49	NA	0,04	-0,52	-0,52	800,74	268,07	-803,63	NA	0,5	0,99	1,99	6,78	49,86	73,62	2,33	NA	41,67	0	0	-19,45	-295,29	NA	6,69	12,07	12,07	4314,33
232	-11,55	-42,77	-4,37	0,64	1,17	1,17	137,9	49,58	93,82	NA	0,71	2,64	3,7	-11,55	73	7,1	1,78	NA	0	0	0	-2,57	-14,21	-1,73	1,1	1,95	1,95	244,38	66,81	77,93	NA	0,82	4,52	5,52	1,92	81,88	16,7	1,77	NA	0	3,02	53,76	-50,23	149,04	-31,33	1,28	1,56	1,56	227,08
233	-8,14	-8,14	NA	NA	NA	NA	NA	NA	NA	NA	NA	NA	1	-8,14	0	NA	NA	NA	0	NA	0	9,72	56,18	1,61	1,33	1,41	1,42	60,16	3,22	41,76	0,65	0,83	4,78	5,78	127,78	82,71	11,75	NA	NA	0	19,51	89,44	0,47	9,64	0,56	0	0,03	2,59	431,79
234	14,25	14,69	8,58	12,63	23,7	43,76	219,2	51,81	4,68	95,15	0,03	0,03	1,03	25,76	2,97	550,91	18,3	27143,5	0	6,93	36,4	12,89	13,57	8,48	6,14	11,5	19,14	239,5	55,41	10,32	78,77	0,05	0,05	1,05	26,27	5,05	290,59	5,72	NA	0	8,81	43,36	15,24	15,96	10,58	8,51	13,89	21,3	252,7
235	-67,18	136,23	-51,57	0,02	0,2	0,2	279,41	NA	379,33	NA	1,49	-3,03	-2,03	-60,31	149,32	-22,36	-0,55	NA	0	3,88	-27,42	-10,36	18,62	-8,31	0,18	0,45	0,45	291,98	10,07	442,83	NA	155,64	-279,74	-1,8	-3,31	155,64	18,06	-1,71	NA	0	5,66	16,09	23,07	-725,81	26,17	0,05	0,09	0,09	412,89
236	-0,81	-1,11	-0,28	0,44	0,44	12,22	127,23	0	10,09	120,59	0,27	0,37	1,37	33,01	27,07	84,2	36,98	1272	0	11,82	279,09	-0,05	-0,08	-0,01	3,19	3,19	7,37	94,97	NA	12,75	53,3	0,31	0,46	1,46	57,05	31,33	5,7	NA	NA	0	14,9	130,63	-1,08	-1,31	-0,22	5,15	5,2	5,69	73,35
237	0,83	39,3	0,31	0,13	0,86	1,03	136,01	94,48	129,95	22	0,98	46,11	47,11	19,99	97,88	0,97	3,05	18609,33	0	7,16	92,85	5,31	71,32	2,18	0,16	0,94	1,13	149,31	100,6	129,65	25,11	0,93	12,43	13,43	25,1	92,55	5,92	11,9	NA	0	5,86	41,68	4,17	25,73	1,03	0,12	1,03	1,36	89,56
238	4	6,15	0,97	2,24	2,24	3	88,6	NA	29,23	22,29	0,35	0,54	1,54	17,93	34,92	11,46	NA	NA	0	0	0	19,26	22,41	6,51	3,61	3,71	7,98	123,04	1,56	15,19	64,84	0,14	0,16	1,16	19,26	14,08	136,75	NA	NA	0	0	0	10,19	14,95	6,57	1,8	1,8	3,24	234,8
239	5,93	42,87	4,18	0,01	0,51	0,51	256,34	72,95	146,76	NA	0,86	6,23	7,23	9,94	86,17	20,73	0,59	21158,5	0	2,82	17,59	-7,43	-133,54	-6,67	0,01	0,49	0,49	327,13	102,97	214	NA	94,44	1698,34	17,98	-3,14	94,44	15,8	0,5	NA	0	2,83	14,97	-2,31	-8,77	-2,94	0,08	0,82	0,96	463
240	14,6	23,72	3,89	1,52	2,32	2,32	97,02	29,39	36,88	0,09	0,38	0,62	1,62	15,1	38,46	47,98	5,84	NA	0	0,13	1,72	2,32	6,77	2,82	0,34	1,47	1,47	443,46	324,87	280,61	0,22	0,66	1,92	2,92	2,59	65,81	6,54	9,84	NA	1,83	0,33	3,65	-19,38	-25,11	-10,14	3,45	4,19	4,2	190,52
241	23,16	39,74	9,06	1,03	1,78	1,78	142,29	44,03	58,7	NA	0,42	0,72	1,72	23,16	41,71	69,51	2,41	NA	0	0	0	21,34	35,06	NA	0,57	1,25	1,25	174,59	44,47	67,01	NA	0,39	0,64	1,64	21,34	38,81	80,45	1,21	NA	0	0	0	17,09	26,3	NA	0,29	1,05	1,05	182,31
242	13,08	13,26	15,81	14,37	73,91	73,91	440,02	350,59	5,89	NA	0,01	0,01	1,01	13,08	1,35	966,67	NA	NA	0	0	0	NA	NA	NA	NA	NA	NA	NA	NA	NA	NA	NA	NA	NA	NA	NA	NA	NA	NA	NA	NA	NA	-7,45	-7,7	-15,26	1,05	30,6	30,6	745,18
243	-9,33	-1944,22	-19,81	0,34	0,48	1	772,45	106,6	760,3	400,2	1	207,32	208,32	1,01	99,52	-9,38	NA	658	0	21,95	821,88	3,45	94,45	0,61	NA	NA	NA	64,04	5,92	NA	29,34	96,34	2634,61	27,35	30,91	96,34	3,78	84,12	NA	0	4,83	84,32	8,2	100	1,3	0,51	0,83	0,83	57,76
244	-3,72	-34,43	-3,18	0,36	0,54	0,84	311,43	49,67	274,72	81,43	0,89	8,26	9,26	-2,21	89,2	3,17	0,49	5121	0	1,29	25,76	7,91	42,75	5,54	0,4	0,58	1,05	254,83	37,19	205,42	95,99	0,82	4,41	5,41	9,9	81,51	18,29	1,27	NA	0	1,39	12,84	14,81	50,99	10,34	0,54	0,78	1,33	254,17
245	-32,69	-32,69	-11,45	NA	NA	NA	127,46	NA	NA	82,8	NA	NA	1	51,94	0	NA	NA	NA	0	29,63	150,03	-9,57	-28,59	-3,12	0,16	0,21	1,21	118,47	3,66	77,94	78	66,52	198,67	2,99	-9,57	66,52	-8,55	1,72	NA	0	0	0	14,7	35,87	4,03	0,05	0,12	1,51	99,83
246	-7,1	-7,5	NA	18,62	18,62	18,62	NA	NA	NA	NA	5,37	5,68	1,06	-7,1	5,37	-132,2	NA	NA	0	NA	0	27,86	31,67	NA	8,3	8,3	8,3	894,4	NA	106,63	NA	12,05	13,71	1,14	27,86	12,05	231,08	NA	NA	0	0	0	22,24	31,27	NA	3,09	3,46	3,46	315,5
247	1,19	-17,84	0,73	0,21	0,34	0,4	222,97	29,52	226,43	14,12	1,07	-16,05	-15,05	131,87	106,64	2,16	-0,11	6600,5	0	80,05	99,4	-25,55	-142,22	-14,98	0,12	0,33	0,48	213,4	36,68	172,39	26,51	0,82	4,57	5,57	86,13	82,03	-11,25	0,3	NA	0	65,48	87,65	-9,08	-2827,66	-5,65	0,07	0,3	0,37	226,53
248	9,76	10,08	10,34	38,95	39,75	39,75	385,83	7,68	9,6	NA	0,03	0,03	1,03	58,17	3,17	308,07	NA	NA	0	51,31	82,29	11,66	12,23	11,94	24,84	25,75	25,75	372,7	13,02	14,31	NA	0,05	0,05	1,05	11,66	4,66	250,44	NA	NA	0	0	0	11,84	12,25	17,62	37,89	40,33	40,33	541,38
249	7,25	14,15	2,4	1,52	1,87	2,05	120,45	20,44	58,13	10,42	0,49	0,95	1,95	7,25	48,8	14,85	NA	NA	0	0	0	2,75	4,51	0,66	1,25	1,96	2,57	87,11	23,82	33,54	20,29	0,39	0,64	1,64	2,75	38,93	7,08	NA	NA	0	0	0	-1,22	-2,01	-0,24	0,65	1,94	2,53	72,86
250	-0,05	-0,28	0	0,02	0,51	1,14	29,17	11,67	23,58	14,92	0,82	4,51	5,51	20,48	81,84	-0,06	NA	3370,5	0	1,65	84,97	2,68	14,94	0,24	0,03	0,47	1,22	32,12	11,49	26,02	19,56	0,82	4,58	5,58	20,84	82,06	3,27	NA	NA	0	1,18	50,45	6,76	30,66	0,62	0,08	0,59	1,28	33,43
251	23,6	24,65	28,19	19,61	30,14	30,14	434,76	150,24	14,27	NA	0,04	0,04	1,04	45,24	4,26	553,42	NA	12792	0	25,85	47,52	-37,95	-40,05	-724,8	10,53	19,13	19,13	6951,39	3090,03	359,36	NA	0,05	0,06	1,06	-10,47	5,24	-724,15	NA	NA	0	524,89	-348,17	0,93	0,99	2,07	14,78	15,75	15,75	810,63
252	25,56	32,35	30,36	4,72	4,75	4,75	432,36	2,71	90,01	NA	0,21	0,27	1,27	41,56	21	121,68	NA	10047	0	19,01	32,12	29,3	35,97	NA	5,24	5,4	5,4	442,89	12,66	81,1	NA	0,19	0,23	1,23	45,49	18,53	158,14	NA	NA	0	12,44	18,83	33,45	53,42	32,45	2,27	2,68	2,68	353,1
253	13,97	17,2	5,5	5,36	5,36	5,36	143,37	NA	26,43	NA	0,19	0,23	1,23	107,47	18,8	74,31	NA	2843,67	0	36,83	82,85	15,96	21,26	6,98	3,56	4,01	4,01	159,33	17,52	39,31	NA	0,25	0,33	1,33	92,38	24,94	63,97	NA	NA	0	33,45	76,5	0,46	0,54	0,16	6,38	6,56	6,56	128,68
254	0,17	10,49	0,11	0,03	0,55	1,01	225,54	111,96	219,43	104,52	0,98	60,55	61,55	10,53	98,38	0,17	NA	4507,88	0	6,42	102,32	-0,49	-83,22	-0,38	0,01	0,4	1	284,28	107,18	279,49	169,31	0,99	168,68	169,68	8,73	99,41	-0,49	NA	NA	0	4,95	59,44	2,27	66,05	1,54	-0,05	0,37	1,03	247,69
255	-0,93	2,72	-0,23	0,22	0,25	0,75	91,05	4,32	120,07	59,93	1,34	-3,91	-2,91	74,69	134,36	-0,69	NA	5708,67	0	18,92	96,07	-1,94	-5,87	-0,46	0,33	0,39	1,5	86,32	3,3	56,34	62,5	0,67	2,02	3,02	86,32	66,94	-2,9	NA	NA	0	15,48	68,83	3,04	9,7	0,82	0,55	0,73	1,47	98,19
256	14,09	15,03	5,46	7,46	13,34	19,24	141,14	42,26	7,19	43	0,06	0,07	1,07	37,39	6,3	297,98	197	29310,14	0	9,04	48,54	16,68	68,36	7,5	0,58	0,97	1,34	163,69	47,19	120,68	44,48	0,76	3,1	4,1	34,43	75,6	22,39	161,4	NA	0	5,71	31,14	15,99	65,38	6,11	0,47	0,93	1,34	139,07
257	0,23	-7,8	0,21	0,13	0,14	0,85	327,99	5,05	334,13	241,27	1,03	-34,28	-33,28	7,83	103	4,98	-0,25	14974	0	6,84	47,38	5,01	211,03	4,8	0,02	0,23	0,96	348,66	11,23	336,64	247,68	0,98	41,12	42,12	12,74	97,63	9,54	0,39	NA	0	7,41	38,33	4,34	66,09	4	0,18	0,27	1,05	335,48
258	2,06	22,5	0,68	0,54	0,82	1,1	120,16	31,03	107,98	30,37	0,91	9,94	10,94	4,03	90,86	2,26	NA	2889	0	0,65	36,21	1,82	8,01	2,01	0,02	0,02	1,3	401,06	NA	306,03	390,13	0,77	3,39	4,39	25,54	77,25	2,36	NA	NA	0	19,26	95,06	4,37	24,1	6,41	0,09	0,32	1,22	534,53
259	5,37	84,4	2,01	0,01	0,75	0,94	136,15	87,13	118,9	22,44	0,94	14,7	15,7	28,52	93,63	8,06	0,42	22126	0	8,66	72,4	3,88	75,27	1,16	0,01	0,65	0,93	108,62	57,11	93,69	25,76	0,95	18,4	19,4	34,19	94,85	6,93	0,31	NA	0	6,52	59	4,2	73,97	1,07	0,01	0,58	0,89	92,91
260	5,47	5,91	4,2	4,71	6,31	13,69	279,49	32,26	20,18	150,97	0,08	0,08	1,08	16,35	7,53	72,6	NA	38306	0	8,36	56,81	17,85	19,85	14,7	5,38	5,99	11,32	299,85	15,94	26,19	139,74	0,1	0,11	1,11	29,44	10,08	177,02	NA	NA	0	9,55	32,62	18,92	20,53	13,01	3,13	6,1	16,2	250,4
261	15,69	63,68	9,92	0,63	1,13	1,33	230,14	1,07	171,54	34,18	0,75	3,06	4,06	15,69	75,37	20,81	NA	NA	0	0	0	-13,11	-156,28	-7,75	0,41	0,79	1,08	215,06	NA	194,85	55,91	0,92	10,92	11,92	-13,11	91,61	-14,25	5,8	NA	0	0	0	36,95	84,43	13,68	1,36	1,66	1,69	134,82
262	1,91	9,57	2,21	0,11	0,33	3,34	420,89	20,29	66,25	272,3	0,8	4	5,01	9,24	80,02	18,17	2,82	21091	9,88	8,48	27,67	-8,68	-78,58	-9,68	0,14	0,57	4,21	405,98	28,11	9,04	238,26	0,89	8,05	9,05	-8,68	88,95	4,44	2,66	NA	14,05	0	0	2,74	22,46	4,34	0,17	0,74	3,27	576,8
263	5,43	15,02	1,06	0,38	1	1	71,42	27,78	45,09	NA	0,64	1,77	2,77	13,07	63,87	19,35	1	19487	0	1,5	33,42	7,8	22,92	2,13	0,41	1,2	1,2	99,19	51,19	64,66	NA	0,66	1,94	2,94	12,67	65,97	19,81	1,62	NA	0	1,33	22,27	25,11	52,53	5,62	1,11	1,46	1,46	81,45
264	-14,58	1818,92	-3,86	0,01	0,8	0,98	96,37	72,18	91,3	17,2	1,01	-125,77	-124,77	37,97	100,8	-9,62	0,39	41951,25	0,3	13,91	107,6	7,2	113,62	1,51	0,09	0,99	1,22	76,48	55,48	61,21	14,42	0,94	14,78	15,78	63,32	93,66	13,56	61,42	NA	0,39	9,02	57,05	21,15	84,67	5,46	0,12	1,18	1,44	94,04
265	1,63	-0,76	0,88	0,02	0,02	0,08	195,64	0,45	597,33	37,92	3,16	-1,46	-0,46	7,01	315,71	0,52	-2,89	181,32	7	2,89	171,35	26,4	55,49	22,65	0,04	0,04	0,44	312,22	0,05	154,39	64,14	0,52	1,1	2,1	36,62	52,42	50,36	0,62	NA	2,43	6,59	23,81	7,34	29,56	11,13	0,13	0,14	0,66	552,11
266	194,49	-136,5	40,21	0,23	0,23	0,41	75,25	NA	180,48	33,33	2,42	-1,7	-0,7	194,49	242,48	80,21	NA	NA	0	0	0	57,69	303,4	54,41	1,09	1,09	1,23	343,34	NA	275	40,65	80,99	425,93	5,26	57,69	80,99	71,23	NA	NA	0	0	0	17,37	41,22	21,96	1,43	1,46	1,73	460,17
267	-24,27	193,01	-5,82	0,28	0,55	0,86	87,3	25,71	96,96	30,45	1,13	-8,95	-7,95	-13,95	112,58	-21,56	-3,37	-1518,67	0	2,48	-96,84	24,74	211,88	6,74	0,25	0,82	1,17	99,23	47,3	83,77	29,53	0,88	7,56	8,56	24,74	88,32	28,01	NA	NA	0	0	0	35,43	63,62	6,83	1,11	1,87	2,33	70,11
268	0,56	33,18	1,3	0,15	1	1,01	852,12	704,22	826,96	7,64	0,98	58,59	59,59	6,01	98,32	2,36	1,79	3101	0	12,76	714,33	0,27	17,02	0,36	0,08	1,37	1,44	486,62	423,11	327,4	24,11	0,98	62,74	63,74	4,81	98,43	0,38	17,36	NA	0	4,27	58,27	0,25	29,35	0,34	0,41	1,09	1,09	486
269	1,61	-1007,91	5,6	0,08	0,23	0,95	1267,08	188,55	1251,98	918,72	1	-627,19	-626,19	8,13	100,16	2,87	-0,03	10197	0	22,71	86,15	-7,57	97,65	-20,55	0,06	0,13	0,87	987,97	65,32	1049,35	778,25	1,08	-13,89	-12,89	-1,87	107,75	-5,72	-1,1	NA	0	15,47	93,05	-5,21	-91,52	-19,35	0,03	0,1	1	1350,92
270	30,56	38,72	77,15	1,58	1,76	1,76	919,04	33,81	191,62	NA	0,21	0,27	1,27	30,56	21,08	144,95	1,25	NA	0	0	0	17,12	21,06	71,36	2,45	2,61	2,61	1517,45	43,58	280,88	NA	18,72	23,02	1,23	17,12	18,72	91,46	1,59	NA	0	0	0	12,63	14,74	77,85	3,69	3,77	3,77	2243,36
271	0,11	0,48	0,05	0,31	1,23	1,3	179,45	125,45	136,3	10,29	0,77	3,31	4,31	37,71	76,8	0,14	NA	8168	0	18,53	95,32	17,09	41,05	7,13	0,57	1,67	1,77	151,91	92,53	84,69	9,09	0,58	1,4	2,4	94,14	58,35	29,3	NA	NA	0	32,15	76,63	-12,01	-42,02	-16,87	0,85	1,33	1,41	511,49
272	1,35	6,05	1,89	0,06	0,68	1,08	509,98	215,15	348,8	140,57	0,78	3,48	4,48	7	77,67	3,61	0,88	9939,5	0	7,91	64,3	0,05	0,24	0,07	0,1	0,65	1,1	476,36	185,73	333,33	149,4	0,79	3,74	4,74	7,22	78,9	2,43	0,95	NA	0	9,39	79,81	1,09	5,2	1,13	0,08	0,71	1,07	376,25
273	-39,55	-69,02	-16,04	0,77	1,58	2,38	147,61	50,12	61,45	49,41	0,43	0,74	1,74	40,75	42,69	11,77	NA	3849	0	32,57	76,38	39,16	55,15	24,48	3,05	3,1	3,5	227,6	3,28	64,29	26,04	0,29	0,41	1,41	65,52	29	135,03	NA	NA	0	16,48	35,5	9,96	12,99	4,41	2,67	3,5	4,39	161,07
274	11,96	77,45	5,31	0,13	0,92	1,15	161,68	104,76	131,12	29,89	0,84	5,47	6,47	33,58	84,55	16,29	3,75	45010,5	0	9,6	49,51	21,78	43,24	5,7	0,4	1,41	1,7	95,23	43,83	43,28	12,42	0,49	0,98	1,99	68,05	49,36	54,01	2,8	NA	0	8,65	39,95	17,6	46,9	5,09	0,02	0,98	1,17	105,35
275	27,96	80,66	9,64	1,17	1,2	1,37	125,57	2,56	77,1	13,09	0,64	1,85	2,88	82,95	65,34	46,48	2,46	27056,97	0	18,97	57,94	0,1	0,33	0,03	0,61	0,93	1,14	117,16	22,28	69,68	14,46	0,7	2,38	3,38	78,52	70,39	4,85	0,96	9177,21	0	18,84	73,04	8,45	97,72	2,73	0,74	0,93	1,14	117,72
276	-0,2	-0,2	NA	505,53	505,53	505,53	NA	NA	NA	NA	0	0	1	-0,2	0,2	-100	NA	NA	0	NA	NA	-1,58	-1,61	NA	56,17	56,17	56,17	NA	NA	NA	NA	0,02	0,02	1,02	-1,58	1,78	-88,89	NA	NA	0	NA	NA	-1,61	-1,64	NA	62,07	62,07	62,07	NA
277	14,4	21,23	6,49	1,42	2,04	3,67	163,9	4,39	27,47	45,41	0,19	0,27	1,47	31,13	32,14	134,62	1,9	50792,23	0	7,53	34,26	14,87	23,76	7,24	1,03	1,41	2,84	177,29	4,68	45,6	65	0,27	0,44	1,6	30,56	27,24	87,23	2,56	NA	0	5,45	23,39	23,57	31,3	9,99	1,84	2,45	5,38	154,28
278	4,77	17,51	2,14	0,08	0,62	1	163,23	36,89	60,62	25,92	0,73	2,67	3,67	19,64	72,76	17,33	0,99	28016,2	29,02	6,67	46,99	9,41	31,14	3,3	0,27	0,79	1,11	127,76	30,85	59,42	19,06	0,7	2,31	3,31	24,08	69,73	21	1,1	NA	19,4	3,71	28,22	9,44	27,82	3,85	0,66	1,27	1,59	148,21
279	2,91	7,5	0,85	0,31	1,07	1,2	106,29	43,27	57,17	7,78	0,61	1,58	2,58	18,76	61,19	16,67	1,37	34283	0	4,63	39,39	20,14	34,79	4,96	1,34	1,74	2,12	89,62	13,03	32,19	12,04	0,42	0,73	1,73	36,21	42,1	62,14	2,75	NA	0	3,96	37,5	2,94	5,82	0,63	1,27	1,59	2,18	77,85
280	0,3	1,21	0,13	0,02	0,81	1,14	155,5	89,71	114	38,66	0,75	2,99	3,99	31,49	74,93	9,8	1,7	7297	0	13,32	75,89	7,8	24,06	3,39	0,22	1,48	2,36	158,24	76,17	53,06	53,53	0,68	2,09	3,09	41,76	67,6	21,75	7,6	NA	21,71	10,3	44,3	7,38	19,55	2,98	0,15	1,4	2,65	146,85
281	3,24	8,67	2,14	0,32	0,82	1,67	240,63	65,69	83,03	112,3	0,62	1,66	2,68	5,35	62,63	7,5	4,51	1304,5	19,82	1,39	20,81	11,62	22,79	NA	1,15	1,75	2,28	NA	NA	NA	NA	49	96,07	1,96	11,62	49	23,72	8,25	NA	14,6	NA	NA	-3,57	-6,95	-2,77	0,42	1,61	2,13	282,36
282	-3,67	-8,44	NA	NA	NA	NA	NA	NA	NA	NA	0,57	1,3	2,3	-3,67	56,55	-6,48	2,1	NA	0	NA	0	-3,66	-80,55	NA	0,62	0,77	0,77	3672,41	45,53	304,95	-0,29	0,95	20,99	21,99	-1,23	95,45	-3,01	0,05	NA	0	18,19	18,86	4,06	47,38	NA	1,58	1,58	1,58	3018
283	14,89	16,4	13,47	6,14	7,7	10,98	329,22	45,7	29,37	97,81	0,09	0,1	1,1	16,12	9,17	163,2	294,5	32904	0	1,11	5,62	21,06	22,74	15,84	6,89	8,93	13,68	273,91	40,16	19,64	93,2	0,07	0,08	1,08	21,85	7,4	285,33	357,85	NA	0	0,59	2,73	22,58	24,62	18,66	7,79	9,52	12,2	300,76
284	1,24	1,29	3,31	16,58	26,64	26,64	975,98	360	35,78	NA	0,04	0,04	1,04	1,24	4,02	30,75	NA	NA	0	0	0	2,64	2,8	11,87	9,91	17,9	17,9	1633,27	720,84	90,24	NA	0,06	0,06	1,06	3,23	5,59	47,34	NA	NA	0	2,63	5,83	-36,84	-39,39	-911,68	15,36	15,4	15,4	9008,54
285	16,2	23,55	30,15	1,66	2,64	2,78	677,46	205,07	209,28	28,72	0,31	0,45	1,45	16,2	31,24	66,29	5,38	NA	0	0	0	17,21	19,37	29,41	7,52	7,63	8,19	622,01	7,79	68,63	38,58	0,11	0,13	1,13	17,21	11,16	196,38	10,32	NA	0	0	0	0,11	0,11	0,23	7,68	10,41	12,32	782,08
286	4,9	12,2	3,03	0,11	1,1	1,11	224,92	101,16	102,17	0,2	0,6	1,49	2,49	15,46	59,82	18,12	1,1	14828	0	6,52	43,51	6,09	20,37	5,66	0,9	1,12	1,12	337,89	50,83	67,05	0,17	0,7	2,34	3,34	22,98	70,09	19,61	1,39	NA	49,92	15,67	45,49	1,14	3,93	1,04	0,48	1,08	1,08	332,32
287	-24,12	137,6	-199,72	0,03	0,22	0,22	3014,32	674,93	3501,5	NA	1,18	-6,71	-5,71	-18,56	117,53	-11,47	-0,25	-551,5	0	46,02	-323,3	-37,43	62,56	-43,64	0,04	0,21	0,21	424,41	115,16	669,7	NA	1,6	-2,67	-1,67	-24,05	159,83	-7,04	-0,92	NA	0	11,49	37,28	-61,55	-79,87	NA	0,55	1,34	1,34	410,34
288	0,55	0,66	0,21	5,54	5,58	5,61	138,52	1,09	24,39	0,67	0,18	0,22	1,22	64,68	18,02	3,03	NA	7493	0	24,41	84,8	3,32	4,1	1,04	4,95	5,3	5,3	114,26	2,18	21,34	NA	0,19	0,23	1,23	82,06	18,89	17,6	NA	NA	0	24,72	70,06	-48,51	-62,2	-15,14	4,24	4,61	4,61	113,6
289	6,85	28,4	1,24	0,53	0,64	1,14	65,67	5,31	49,12	24,59	0,76	3,14	4,14	32,15	75,87	23,16	1,77	5553,5	0	4,56	95,6	3,12	10,27	0,55	0,61	0,8	1,35	64,76	8,13	44,43	24,37	0,7	2,29	3,29	19,33	69,65	13,94	5,04	NA	0	2,21	56,05	8,12	21,32	1,41	1	1,12	1,61	63,13
290	-42,29	193,52	-1199,16	2,19	2,65	2,65	10321,24	1757,32	3800,13	0	1,22	-5,58	-4,58	-42,29	121,85	-34,71	47,94	NA	0	0	0	42,48	149,06	NA	1,27	1,34	1,34	351,58	14,54	237,68	NA	0,72	2,51	3,51	42,48	71,5	60,3	3,7	NA	0	0	0	38,97	46,15	NA	6,88	7,84	7,84	533,48
291	-3,81	-11,43	-2,33	0,07	1,35	1,53	222,67	184,05	103,96	26,36	0,67	2	3	7,91	66,66	-5,72	NA	7065	18,2	7,17	132,11	-0,26	-0,79	-0,18	0,07	1,29	1,54	242,48	190,36	122,07	37,57	0,66	1,98	2,98	14,04	66,45	-0,4	NA	NA	14,06	6,85	65,87	-0,05	-0,16	-0,03	0,05	1,21	1,49	219,66
292	3,43	20,18	1,9	0,67	0,99	1,17	201,85	46	140,21	26,18	0,83	4,89	5,89	17,26	83,03	7,3	1,11	24940,83	1,47	7,67	63,49	2,59	12,89	1,41	0,63	0,87	1,08	197,68	38,22	153,92	31,91	0,8	3,98	4,98	18,28	79,91	4,71	1,38	NA	0	6,2	54,44	2,3	10,79	1,47	1,04	1,37	1,64	231,79
293	9,89	39,86	3,35	0,36	0,74	0,98	123,29	34,51	90,77	21,47	0,75	3,03	4,03	25,71	75,19	19,9	0,93	43872	0	5,36	47,59	14,23	35,43	3,11	0,29	0,94	1,28	79,55	30,11	46,28	15,71	0,6	1,49	2,49	32,06	59,83	30,42	1,66	NA	0,02	2,87	32,13	17,7	29,71	4,43	0,76	1,32	1,91	91,08
294	2,99	7,48	1,22	0,28	0,74	0,74	148,75	40,58	88,3	NA	0,6	1,5	2,5	2,99	60,02	32,48	0,72	NA	0	0	0	22,63	24,25	4,25	10,48	14,98	14,98	68,33	20,29	4,51	NA	0,07	0,07	1,07	22,63	6,68	338,92	NA	NA	0	0	0	10,8	11,52	2,36	12,98	16,18	16,18	79,5
295	6,42	-144,13	1,51	0,05	0,8	0,92	85,73	64,59	85,94	10,68	1,04	-23,44	-22,44	19,39	104,46	6,81	-0,71	23854,5	0	3,06	61,84	3,93	-118,25	1,03	0,02	0,88	1,01	95,36	77,1	65,48	11,03	1,03	-31,05	-30,05	16,73	103,33	4,25	-0,67	NA	24,83	2,44	47,98	1,86	107,94	0,38	0	0,92	1,09	74,97
296	6,36	56,79	1,46	0,28	0,6	0,64	83,75	22,89	73,33	3	0,89	7,92	8,92	75,49	88,79	34,32	0,27	13004,75	0	15,9	66,89	16,17	76,59	5,53	0,72	0,93	0,93	124,6	14,61	96,68	NA	0,79	3,74	4,74	65,68	78,89	42,6	0,8	NA	0	12,53	39,83	10,67	63,26	5,32	0,52	1,06	1,06	181,31
297	25,09	32,48	17,41	3,58	4,7	4,79	252,55	50,34	45,2	4,19	0,23	0,29	1,29	86,93	22,74	138,28	6,92	20619	0	42,9	59,71	10,37	16,31	6,55	1,47	2,81	2,87	230,06	100,49	75,23	4,51	0,36	0,57	1,57	88,81	36,43	45,14	12,64	NA	0	49,58	78,28	17,99	28,44	9,07	1,07	2,39	2,45	183,46
298	29,58	95,62	5,37	0,81	1,54	1,54	66,09	31,03	42,43	NA	0,69	2,23	3,23	29,58	69,07	42,82	NA	841	0	0	0	25,02	60,18	9,47	1,39	1,77	1,77	137,71	28,96	77,02	NA	58,42	140,49	2,4	74,71	58,42	42,83	NA	NA	0	18,8	58,62	17,86	36,21	7,65	1,59	2,03	2,03	155,94
299	1,9	179,19	1,18	0,02	0,15	0,98	226,3	29,58	220,6	184,97	0,99	93,14	94,14	21,87	98,94	4,42	0,41	16630,38	0	12,41	76,77	0,1	8,81	0,06	0,03	0,15	0,99	234,19	28,08	227,96	191,16	0,99	87,28	88,28	19,95	98,87	1,77	0,64	NA	0	9,01	60,54	1,71	60,44	1,15	0,04	0,14	0,97	244,45
300	11,18	-63011,11	16,02	0,16	0,24	1	521,28	37,44	515,64	399,46	1	-5635,11	-5634,11	11,18	100,02	11,18	NA	NA	0	0	0	0,97	101,89	1,26	0,1	0,25	1,01	470,5	66,34	460,88	350,65	99,04	10363,31	104,63	0,97	99,04	0,98	NA	NA	0	0	0	-3,78	-21,42	-4,08	0,03	0,38	1,21	392,54
301	0,52	2,51	0,34	0,03	0,5	1,13	237,33	80,1	98,36	109,19	0,79	3,8	4,81	14,76	79,22	5,68	1,5	8800,5	30,99	9,28	64,72	0,46	2,28	0,27	0,03	0,35	1,09	210,33	45,85	75,34	108,39	0,8	3,92	4,92	16,48	79,69	11,13	1,23	NA	33,95	6,43	49,61	2,1	6,46	0,71	-0,93	-0,08	1,09	123,33
302	2,75	20,05	0,92	0,45	0,67	0,9	121,5	19,55	64,01	20,1	0,86	6,23	7,28	34,97	86,27	27,4	0,78	16180	19,25	10,75	52,69	9,98	34,21	2,5	0,2	0,72	1,14	91,29	28,56	28,15	23,22	0,71	2,43	3,43	58,34	70,82	39	1,25	NA	30,04	12,13	57,19	2,19	13,79	1,24	0,45	0,61	0,73	205,57
303	8,88	25,38	3,81	0,93	1,51	4,33	156,13	12,89	10,98	63,85	0,65	1,86	2,86	26,33	65	30,62	2,31	13225,56	7,31	7,48	42,55	13,81	28,25	6,46	0,66	0,71	2,29	170,11	2,96	25,12	82,84	51,11	104,53	2,05	31,23	51,11	47,37	2,47	NA	16,3	5,88	26,65	14,05	25,8	7,02	1,95	2,09	4,16	181,84
304	0,25	1,75	NA	0,25	0,56	0,56	274,83	32,77	232,66	NA	0,86	5,94	6,94	0,25	85,6	0,29	0,28	NA	0	0	0	4,12	26,9	NA	0,47	0,76	0,76	130,67	17,81	109,42	NA	0,85	5,52	6,52	83,85	84,67	11,37	0,44	NA	0	18,64	56,18	3,38	30,3	0,78	0,23	0,51	0,51	83,75
305	6,76	31,79	315,82	0,65	2,79	2,8	17002,44	188,18	78,07	2,28	0,79	3,7	4,7	6,93	78,73	15,11	1,16	NA	72,61	8,09	15,24	6,65	23,81	NA	0,82	3,54	3,54	18062,07	332,07	70,94	2,39	0,72	2,58	3,58	6,75	72,08	16,36	1,25	NA	66,03	3,55	11,13	1,49	92,94	NA	0,26	0,96	0,96	16299,57
306	-50,81	224,45	-70,13	0,15	0,24	0,83	502,41	41,39	595,13	351,14	1,2	-5,29	-4,42	-45,69	122,64	-42,42	NA	-2251,75	0	7,06	-11,48	29,71	181,89	6,22	0,07	0,14	1,19	76,23	NA	63,08	66,17	83,67	512,22	6,12	46,09	83,67	35,51	NA	NA	0	2,54	21,58	2,41	25,39	0,78	0,03	0,19	1,12	117,73
307	2,12	3,63	1,79	0,6	1,21	2,1	307,74	67,8	90,8	98,46	0,42	0,72	1,72	11,53	41,78	16,64	2,67	21121,89	6,39	7,96	49,35	4,43	6,44	2,88	0,6	1,19	3,19	236,97	31,84	54,07	107,82	0,31	0,45	1,45	16,36	31,19	32,46	2,95	NA	0	5,59	38,71	3,68	6,51	1,78	0,66	1,24	2,44	176,2
308	6,14	6,64	1,73	52,94	53,06	54,46	102,6	0,22	1,86	2,62	0,02	0,02	1,08	6,14	1,84	334,36	NA	NA	0	0	0	18,47	17,83	3,85	-16,31	-16,31	-20,57	75,85	0	-3,65	15,54	-0,05	-0,05	0,97	18,47	-4,86	-379,96	NA	NA	0	0	0	13,6	14,4	4,34	15,27	15,27	17,93	116,21
309	-9,13	-15,15	-3,45	0,58	0,91	0,91	126,51	17,8	53,62	NA	0,4	0,66	1,66	60,86	39,73	25,05	0,94	6184	0	26,43	81,53	11,4	16,74	3,29	0,21	1,89	1,89	105,01	54,53	32,53	NA	0,32	0,47	1,47	86,3	31,88	97,21	1,68	NA	0	21,61	63,39	4,25	18,92	2,94	0,14	1,22	1,22	251,47
310	1,35	7,8	0,55	0,62	1,25	1,48	147,74	50,1	37,98	18,53	0,83	4,79	5,79	1,35	82,72	9,46	2,25	NA	54,66	0	0	7,13	30,93	3,86	0,31	1,21	1,3	197,15	134,29	114,34	13,67	76,95	333,77	4,34	7,13	76,95	9,27	NA	NA	18,24	0	0	22,12	38,07	4,28	0,67	1,71	2,4	70,49
311	13,43	14,3	19,93	15,59	16,56	16,56	537,2	31,15	32,27	NA	0,06	0,06	1,06	13,43	6,04	222,4	NA	NA	0	0	0	20,12	21,82	25,34	10,68	12,86	12,86	458,46	76,82	35,27	NA	0,08	0,08	1,08	20,12	7,78	258,66	NA	NA	0	0	0	17,23	31,79	31,34	1,04	1,51	1,52	662,03
312	-0,14	-86,11	-0,03	0,05	0,16	0,82	82,92	9,17	80,3	53,04	1	621,97	622,97	98,58	99,84	1,06	0,01	5244,5	0	22,49	105,54	-3,92	104	-0,41	0,09	0,15	0,87	37,89	2,01	35,05	25,31	1,04	-27,54	-26,54	186,01	103,77	-3,78	-0,2	NA	0	19,77	101,81	-32,41	76,77	-2,62	0,03	0,13	0,58	29,38
313	-0,38	-0,38	NA	NA	NA	NA	NA	NA	NA	NA	NA	NA	1	-0,38	0	NA	NA	NA	0	NA	NA	13,12	23,93	12,3	1,98	2,21	2,21	341,21	35,59	152,5	NA	0,45	0,82	1,82	13,12	45,19	29,02	NA	NA	0	0	0	7,03	7,41	2,78	16,06	19,32	19,32	144,22
314	0,72	0,75	2,67	26,21	26,21	26,21	789,44	NA	50,67	NA	0,04	0,04	1,04	17,19	3,89	18,63	NA	951	0	60,73	90,75	8,39	9,24	14,25	11,06	11,06	11,06	618,4	NA	55,3	NA	0,09	0,1	1,1	38,46	9,24	90,8	NA	NA	0	51,08	63,35	29,96	32,35	45,7	13,57	13,57	13,57	555,15
315	6,83	9,2	2,43	2,71	4,49	4,49	129,66	50,14	28,22	NA	0,25	0,34	1,35	123,81	25,78	26,82	NA	1844,6	0	41,67	109,03	7,08	9,03	3,15	2,88	5,25	5,25	161,72	72,23	30,47	NA	0,22	0,27	1,27	134,87	21,52	32,92	NA	NA	0	56,77	351,17	3,97	4,04	9,01	52,71	57,64	57,64	825,69
316	3,65	14,05	1,37	0,37	0,76	0,91	91,75	37,81	98,12	15,03	0,74	2,85	3,85	42,78	74	10,28	0,77	NA	0	14,71	75,45	9,5	52,78	4,18	0,51	0,94	0,96	160	NA	127,49	1,7	0,82	4,55	5,55	39,81	82	21,4	0,81	NA	0	9,7	33,83	-112,02	132,42	-26,8	0,12	0,14	0,25	87,09
317	0,97	1,05	0,2	0,64	0,64	13,76	73,38	NA	5,27	70,15	0,08	0,08	1,08	96,08	7,83	12,36	NA	NA	0	19,17	110,11	13,63	14,25	11,13	9,92	9,92	26,04	297,3	NA	11,29	182	0,04	0,05	1,05	22,72	4,35	313,28	NA	NA	0	7,42	32,86	11,39	11,67	8,06	25,3	25,3	51,54	257,79
318	0,49	21,26	2,87	0,12	0,14	0,14	2144,27	30,15	440,24	NA	0,98	42,61	43,61	0,49	97,71	10,96	0,32	NA	50,49	0	0	0,3	10,92	1,68	0,13	0,15	0,15	2039,1	35,96	987,74	NA	0,97	35,44	36,44	0,3	97,26	10,78	0,03	NA	48,28	0	0	-2,71	-1014,72	-22,45	0,05	0,19	0,19	3018,96
319	7,37	8,48	25,43	0,39	9,7	9,7	1256,55	368,44	56,06	0	0,13	0,15	1,15	16,45	13,14	75,56	1,7	44207,53	0	31,37	39,6	6,11	7,31	NA	0,12	3,74	3,74	1737,12	220,43	202,59	NA	0,16	0,2	1,2	14,81	16,49	53,31	1,58	NA	0	30,31	39,87	13,67	15,35	NA	0,28	6,1	6,1	1347,83
320	2,03	2,67	0,91	1,27	1,49	2,74	163,09	7,89	36,16	45,55	0,24	0,32	1,32	43,27	24,06	44,05	2,06	NA	0	13,14	52,78	1,26	1,62	0,58	1,34	1,62	3,16	167,54	9,44	34,1	52,52	0,22	0,29	1,29	47,66	22,25	38,65	2,32	NA	0	15,36	56,38	1	5,95	0,36	0,33	0,4	0,78	131,01
321	0,2	0,45	0,02	1,01	1,49	1,77	34,88	9,09	15,21	5,38	0,55	1,23	2,23	2,58	55,25	3,05	20,73	24382,33	11,09	0,23	22,68	1,01	2,01	0,07	1,22	1,78	1,83	25,32	6,87	12,37	0,63	0,49	0,98	1,98	4,12	49,48	4,95	5,24	NA	0	0,16	4,35	1,17	2,44	0,07	1,47	1,8	2,07	21,31
322	7,58	73,93	2,41	0,1	0,45	1,03	115,58	32,98	58,33	59,15	0,9	8,76	9,76	30,63	89,75	10,22	1,36	25392,28	36,98	7,32	67,44	9,9	51,44	2,95	0,02	0,42	1,13	108,35	31,41	29,25	59,86	0,81	4,2	5,2	34,7	80,76	13,8	2,83	NA	51,81	5,34	47,48	13,9	44,92	3,94	0,12	0,56	1,31	103,23
323	0,19	0,49	0,22	0,15	0,58	1,24	419,83	84,55	194,82	133,52	0,53	1,35	2,55	15,9	60,8	3,6	1,15	14349,4	0,96	18,12	86,79	0,52	1,04	0,59	0,26	0,81	1,6	417,93	95,32	170,65	134,9	0,45	0,9	2,02	12,11	44,64	4,36	1,65	NA	0,26	9,52	56,54	0,35	0,65	0,49	0,2	0,73	1,64	510,43
324	0	0	NA	NA	NA	NA	NA	NA	NA	NA	NA	NA	1	0	0	NA	NA	NA	0	NA	NA	9,14	10,15	37,74	10,02	10,05	10,05	1502,69	3,85	147,9	NA	9,95	11,05	1,11	9,14	9,95	91,87	NA	NA	0	0	0	32,09	36,69	57,13	7,11	7,98	7,98	648,04
325	1,29	4,51	0,68	0,66	1,37	1,38	192,04	12,91	134,9	1,92	0,71	2,48	3,48	1,29	71,3	1,82	NA	NA	0	0	0	2,33	7,28	7,35	0,41	1,1	1,2	1148,72	16,35	772,43	78,43	67,99	212,41	3,12	2,33	67,99	3,43	1,72	NA	0	0	0	14,99	35,39	13,95	0,83	1,51	1,53	338,61
326	0,88	28,31	1,96	0,09	0,52	0,77	324,66	255,2	747,68	188,78	0,97	31,34	32,34	5,2	96,91	1,15	0,13	1960,57	0	9,67	71,01	2,77	52,84	0,74	0,1	0,45	0,8	96,71	23,29	87,65	30,27	0,95	18,05	19,05	53,81	94,75	6,2	0,23	NA	0	9,77	63,14	3,43	61,82	0,97	0,07	0,27	0,67	102,8
327	18,3	82,05	3,55	0,5	1,27	1,29	70,69	41,88	54,27	0,81	0,78	3,48	4,48	22,17	77,69	25,52	NA	29680	0	0,75	20,81	-28,47	211,16	-9,52	0,15	0,76	0,8	121,79	82,98	136,61	6,34	113,48	-841,75	-7,42	-24,03	113,48	-23,19	-1,51	NA	0	1,09	-16,01	2,77	-22,62	0,98	0,29	0,74	0,83	128,52
328	6,68	86,24	2,86	0	0,98	1,06	155,82	133,31	138,21	11,22	0,92	11,92	12,92	27,8	92,26	8,51	1,79	26755,25	0	9,04	67,67	3,54	152,66	1,14	0,02	0,51	0,81	117,27	49,3	109,89	32,63	0,98	42,15	43,15	43,86	97,68	7,27	0,11	NA	0	9,46	61,17	3,32	66,22	0,81	0,03	0,52	0,86	88,84
329	8,4	93,25	1,96	0,01	0,83	1,09	84,92	62,52	48,68	20,63	0,91	10,1	11,1	13,17	90,99	9,38	24,42	65204	32,91	1,11	29,3	7,99	93,26	1,79	0	0,87	1,09	81,33	64,05	48,34	15,96	0,91	10,67	11,67	12,8	91,43	8,88	37,86	15116	31,27	0,8	21,84	6,22	93,12	1,43	0,01	0,84	1,07	83,61
330	12,98	13,54	26,1	27,71	27,89	27,89	731,83	4,7	25,94	NA	0,04	0,04	1,04	12,98	4,1	316,78	NA	NA	0	0	0	45,66	53,89	26,26	7,32	7,51	7,51	209,32	5,27	27,53	NA	0,15	0,18	1,18	45,66	15,26	299,2	NA	NA	0	0	0	26,38	30,5	21,63	8,72	8,97	8,97	298,44
331	-3,26	-25,82	-18,84	0,23	0,25	0,25	2104,13	38,47	1818,31	NA	0,87	6,92	7,92	-3,26	87,38	6,69	0,16	NA	0	0	0	-1,93	-17,64	-7,25	0,43	0,48	0,48	1367,82	53,61	1204,83	NA	0,89	8,14	9,14	-1,93	89,06	22,83	0,19	NA	0	0	0	4,56	27,5	10,17	0,52	0,65	0,66	811,79
332	-1,94	-9,02	-0,62	0,15	0,38	0,75	116,28	19,17	84,35	31,81	0,78	3,64	4,64	41,04	78,45	9,93	0,59	13493,04	0	13,73	76,09	1,87	8,1	0,44	0,2	0,87	0,89	84,98	36,8	55,07	0,89	70,61	305,04	4,32	36,71	70,61	21,51	0,72	NA	0	5,79	55,63	2,12	10,76	0,84	0,33	0,55	1	144,5
333	2,63	3,02	1,49	1,81	5,18	5,55	206,29	87,89	26,11	9,84	0,13	0,15	1,15	33,15	12,8	60,83	3,01	10264	0	17,3	53,54	-13,76	-23,35	NA	0,81	1,85	1,95	269,31	114,33	109,4	10,55	0,41	0,7	1,7	12,68	41,08	-23,04	2,97	NA	0	14,47	65,23	3,92	10,8	2,03	0,26	1,23	1,27	188,3
334	-15,54	226,85	-4,5	0,03	0,67	0,88	105,44	61,36	109,38	23,54	1,07	-15,6	-14,6	22,6	106,85	-12,76	-1,01	10927,13	0	11,05	153,79	7,87	-33907,04	1,92	0,01	0,63	0,95	89,07	42,16	86,13	27,03	1	-4311,68	-4310,68	52,01	100,02	9,99	-0,03	NA	0	7,85	61,4	0,93	102,28	0,25	0,01	0,51	0,89	98,37
335	36,16	38,2	68,38	16,18	21,9	21,9	688,38	177,78	31,05	NA	0,05	0,06	1,06	36,16	5,34	677,43	NA	NA	0	0	0	26,48	27,23	NA	44,73	56,56	56,56	975,1	201,75	17,05	NA	0,03	0,03	1,03	26,48	2,75	962,24	NA	NA	0	0	0	6,87	6,97	NA	159,91	178,27	178,27	2636,74
336	0,02	0,16	0	0,08	0,8	1,16	61,89	37,87	52,2	18,94	0,85	6,09	7,13	74,17	85,97	0,03	NA	41825	0	12,61	94,73	1,35	6,73	0,19	0,29	0,77	1,25	49,89	19,27	39,43	18,82	0,8	3,98	4,98	102,99	79,93	1,69	NA	NA	0	13,93	94,31	6,42	25,98	1,05	0,3	0,8	1,33	59,55
337	17,46	18,43	41,17	20,32	20,32	20,32	858,11	NA	41,76	NA	0,05	0,06	1,06	17,46	5,25	332,38	NA	NA	0	0	0	11,29	14,04	22,11	4,41	5,16	5,16	712,91	102,24	136,55	NA	0,2	0,24	1,24	11,29	19,61	57,57	NA	NA	0	0	0	27,83	32,53	10,41	3,83	5,5	7	136,18
338	12,45	22,49	2,95	0,8	1,46	2,17	86,26	24,56	37,31	27,03	0,45	0,81	1,81	42,63	44,61	38,05	18,06	17119,6	0	7,15	57,82	16,49	27,4	3,76	0,28	1,39	2,53	82,99	35,2	31,83	36,34	0,4	0,66	1,66	49,75	39,8	47,43	32,74	NA	0	7,58	57,5	12,73	20,5	3,21	0,8	1,73	2,68	91,74
339	3,81	13,02	1,26	0,54	0,99	3,41	120,21	15,34	34,77	85,54	0,71	2,42	3,42	11,34	70,72	5,58	NA	9646	0	2,49	57,37	9,28	24,89	3,56	0,59	0,73	3,32	139,62	5,95	41,47	107,43	0,63	1,68	2,68	16,87	62,73	14,79	NA	NA	0	1,96	25,33	5,53	11,06	1,88	1,06	1,53	5,19	123,9
340	2,01	8,41	0,61	0,03	0,25	1,27	109,78	18,01	80,73	83,25	0,76	3,18	4,18	13,96	76,05	4,67	4,93	14592,43	0	3,6	65,4	2,19	10,15	0,69	0,17	0,33	1,22	114,98	13,26	83,96	75	0,78	3,62	4,62	11,3	78,37	4,67	2,79	NA	0	2,04	44,63	7,81	30,65	2,51	0,27	0,42	1,3	116,78
341	25,34	41,69	11,07	0,8	1,35	1,67	159	34,14	61,66	19,67	0,39	0,65	1,65	25,34	39,21	79,08	1,79	NA	0	0	0	-13,07	-26,81	-5,9	0,68	1,31	1,37	164,36	52,06	83,3	4,79	0,51	1,05	2,05	-13,07	51,24	0,23	1,63	NA	0	0	0	17,1	25,56	5,47	2,14	2,25	2,36	116,5
342	8,71	23,07	2,25	1,32	1,32	2,86	94,03	NA	32,4	49,99	0,35	0,94	2,65	128,14	35,45	24,57	NA	NA	0,09	22,78	64,49	14,97	48,84	3,56	1,22	1,22	1,45	86,63	NA	24,24	13,94	0,69	2,26	3,26	112,61	69,35	21,58	NA	NA	40,45	23,24	74,72	12,33	25,03	2,66	1,52	1,52	1,97	78,61
343	9,95	22,44	8,09	0,63	0,63	1,8	170,7	NA	162,83	193,24	0,56	1,25	2,25	36,03	55,65	17,89	NA	NA	0	21,2	71,39	-7,31	-37,92	-4,74	0,2	0,2	1,24	236,04	NA	188,44	196,45	0,81	4,19	5,19	24,48	80,72	-9,05	NA	2992,5	0	15,24	57,21	4,79	29,1	4,36	0,17	0,18	1,2	331,28
344	0,69	2,65	0,31	0,05	0,93	1,07	166,79	101,41	92,74	16,05	0,74	2,87	3,87	59,44	74,15	2,94	1,11	5032,37	13,62	26,92	94,6	2,36	7,82	0,8	0,03	0,78	1,1	123,73	57,23	57,53	24,38	69,82	231,31	3,31	70,57	69,82	6,2	1,06	NA	15,81	17,1	72,26	1,89	7,35	0,74	0,05	0,85	1,09	142,64
345	-1,97	-2,66	-0,58	2,42	4,55	4,55	107,11	45,75	21,14	NA	0,26	0,35	1,35	74,02	25,94	-7,61	NA	4535,5	0,28	22,36	89,99	-15,89	-54,52	-7,02	0,17	0,91	0,91	160,72	83,26	112,05	NA	0,71	2,43	3,43	82,08	70,84	-10,94	0,82	NA	0	43,26	96,34	-4,02	-35,5	-3,61	0,26	0,57	0,57	326,52
346	1,12	1,12	77,27	20,08	293,15	293,15	25221,89	NA	85,09	NA	0	0	1	1,12	0,34	326,92	NA	NA	0	0	0	-2,56	-8,05	-16,46	0,73	0,74	1,46	2338,85	3,65	1577,06	1136,62	0,68	2,14	3,14	-2,56	68,18	-3,76	NA	NA	0	0	0	-1,63	-3,08	-2,03	1,23	1,24	2,13	451,69
347	12,95	13,14	81,6	69,02	69,02	69,02	2293,4	NA	NA	NA	0,01	0,01	1,01	12,95	1,45	893,85	NA	NA	1,45	0	0	28,68	31,01	20,36	13,32	13,32	13,32	258,38	NA	19,18	NA	7,51	8,11	1,08	28,68	7,51	382,12	NA	NA	0	0	0	25,57	27,06	21,47	18,19	18,19	18,19	305,59
348	40,19	72,31	15,29	0,93	2,41	2,41	138,46	83,32	56,43	NA	0,44	0,79	1,8	156,5	44,42	91,59	NA	NA	0	44,24	68,15	45,31	67,12	NA	1,38	3,53	3,53	123,55	73,86	34,36	NA	0,32	0,47	1,48	180,45	31,81	142,43	NA	NA	0	33,29	49,36	37,05	73,07	NA	1,21	2,12	2,12	192,14
349	3,42	6,41	3,37	0,18	0,49	3,06	359,05	27,42	90,11	235,13	0,47	0,88	1,88	23,64	46,74	14,58	3,31	16251	9,48	19,95	67,08	7,2	11,72	6,54	0,33	0,54	3,69	330,42	15,35	73,21	231,02	0,39	0,63	1,63	30,05	38,54	32,53	4,42	NA	7,13	20,74	57,78	7,9	12,33	6,48	0,11	0,34	3,48	298,75
350	-21,36	89,28	-6,22	0,02	0,43	0,66	106,04	47,6	127,19	29,83	1,24	-5,18	-4,18	22,28	123,92	-11,24	-1,31	12598	0	12,71	143,32	7,1	-38,62	2,04	0,01	0,48	0,72	104,75	45,96	120,53	29,7	1,18	-6,44	-5,44	45,73	118,38	11,85	-1,47	NA	0	7,99	53,14	-0,43	1,82	-0,1	0,01	0,37	0,71	83,74
351	1,74	1,94	1,76	9,96	9,96	9,96	368,44	NA	36,59	NA	0,1	0,11	1,11	1,74	10,04	17,34	NA	NA	0	0	0	23,78	27,45	16,23	6,78	7,49	7,49	248,39	23,44	32,79	NA	0,13	0,15	1,15	23,78	13,35	178,18	NA	NA	0	0	0	11,92	16,42	9,72	0,53	1,56	1,56	296,68
352	0,17	0,56	0,68	NA	NA	NA	1478,93	26,64	NA	NA	0,7	2,3	3,3	0,17	69,72	31,29	1,54	NA	0	0	0	0,26	0,9	0,91	11,43	13	13	1268,55	88,82	56,73	NA	0,71	2,44	3,44	0,26	70,91	29,44	2,32	NA	0	0	0	-52,19	-296,43	-102,88	2,34	4,69	4,69	717,51
353	16,03	45,43	10,3	0,67	1,33	1,33	233,93	56,42	86,12	NA	0,65	1,83	2,83	19,19	64,71	40,53	1,22	NA	0	2,03	8,95	5,47	24,65	6,21	0,75	1,23	1,23	413,28	128,54	244,98	NA	0,78	3,51	4,51	13,64	77,83	18,97	1,75	NA	14,03	9,28	25,74	7,85	31,51	4,97	0,56	0,83	0,83	230,49
354	-1248,98	571,48	-75,86	0,33	0,33	0,33	22,11	NA	67,02	NA	3,19	-1,46	-0,46	1011,32	318,55	-392,08	NA	NA	0,37	137,29	220,43	37,06	154,19	23,58	1,33	1,33	1,33	231,65	NA	171,76	NA	0,76	3,16	4,16	119,21	75,97	48,78	NA	NA	0	52,28	65,53	12,62	51,66	13,14	1,3	1,34	1,34	379,11
355	3,9	59,58	1,1	0,15	0,76	0,95	103,15	53,56	88,2	17,16	0,93	14,27	15,29	21,67	93,46	10,56	0,75	NA	6,56	5,04	59,63	-1,74	-37,17	-0,56	0,17	0,76	0,92	117,88	65,57	110,81	17,34	0,95	20,31	21,31	15,99	95,31	5,28	0,36	NA	0	5,74	69,15	5,02	49,8	1,42	0,04	0,78	1,02	103,3
356	-34,12	-42,78	-35,66	2,6	2,6	4,94	252,89	NA	76,1	178,33	0,2	0,25	1,25	-34,12	20,23	-168,69	NA	NA	0	0	0	0,98	6,13	0,48	0,08	0,34	1,19	179,92	39,64	149,64	126,76	0,84	5,29	6,29	3	84,1	1,16	NA	NA	0	0,74	29,69	10,45	47,35	2,89	0,07	0,49	1,28	100,63
357	3,31	24,78	0,86	0,41	1,14	1,21	94,74	55,42	76,01	5,48	0,87	6,49	7,49	7,15	86,64	3,82	NA	NA	0	1	-26,65	14,53	88,21	2,46	0,42	1,09	1,1	61,58	33,65	49,96	0,79	0,84	5,07	6,07	14,53	83,53	20,75	2	NA	1,17	0	0	2,32	15,04	0,34	0,18	0,63	0,71	53,55
358	-12,91	48,27	-6,81	0,01	0,8	0,94	192,02	145,54	185,15	27,11	1,27	-4,74	-3,74	-2,33	126,76	-4,67	0,24	2136	0	5,59	235,86	1,68	-7,4	0,15	0,12	0,73	0,88	32,23	18,82	30,88	4,74	1,22	-5,37	-4,4	12,63	122,18	5,43	0,17	NA	0	0,71	37	-34,82	95,45	-3,14	0,05	0,57	0,63	32,79
359	1,78	2,01	5,5	4,36	5,34	5,34	293,65	126,46	128,82	0,54	0,12	0,13	1,13	13,21	11,61	29,16	2,4	NA	0	35,34	58,29	5,73	6,21	4,4	8,6	9,8	9,81	279,6	24,88	20,66	0,26	7,74	8,38	1,08	65,23	7,74	195,98	3,47	NA	0	45,7	75,83	7,73	8,54	5,78	3,04	7,26	7,26	272,21
360	2,12	94,89	1,75	0,07	0,86	0,94	300,77	232,58	292,56	23,27	0,98	43,73	44,73	7,09	97,76	2,65	0,31	NA	0	2,95	36,84	0,8	30,34	0,73	0,05	0,89	0,97	334,95	270,74	322,18	24,03	0,97	37,01	38,01	4,88	97,37	1,21	0,47	NA	0	2,46	40,87	2,83	53,78	4,42	0,06	0,94	1	568,07
361	0,91	35,63	0,97	0,01	0,97	0,97	387,43	357,02	371,57	NA	0,97	38,21	39,21	83,47	97,45	4,31	0,52	203725,75	0	87,87	90,13	45,5	82,66	29,45	0,79	1,26	1,26	235,59	46,01	98,45	NA	0,45	0,82	1,82	55,74	44,96	135,18	1,24	NA	0	6,63	12,86	0,63	6,93	1,07	0,71	0,85	0,85	622,24
362	2,3	2,65	2,66	7,56	7,56	7,56	420,92	NA	55,07	NA	0,13	0,15	1,15	2,3	13,23	17,36	NA	NA	0	0	0	8,16	10,8	9,94	4,1	4,1	4,1	443,29	NA	106,85	NA	0,24	0,32	1,32	8,16	24,37	33,5	NA	NA	0	0	0	-219,07	-294,4	-130,97	3,91	3,91	3,91	217,61
363	0,53	3,66	0,14	1,4	1,43	1,43	85,09	1,57	64,33	NA	0,86	5,92	6,92	4,31	85,56	0,62	NA	4781	0	0,98	28,4	-1,79	-19,33	NA	1,64	1,64	1,64	124,51	0,73	52,26	NA	0,91	9,79	10,79	9,37	90,73	-1,97	NA	NA	17,71	3,02	62,6	1,03	14,74	NA	2,12	2,13	2,13	178,79
364	0,5	0,62	0,3	3,04	3,99	5,74	220,33	36,03	37,68	66,73	0,2	0,25	1,25	32,83	20,03	2,47	NA	5710	0	19,57	94,94	10,23	13,66	7,4	2,58	3,19	4,43	263,49	35,8	58,72	73,07	0,25	0,34	1,34	38,21	25,17	40,63	NA	NA	0	14,9	45,83	21,68	24,91	25,18	5,86	7,21	9,36	422,82
365	4,53	5,21	0,67	7,64	7,64	7,64	54,06	NA	7	NA	0,13	0,15	1,15	4,53	13,08	34,6	NA	NA	0	0	0	26,94	32,4	6,81	5,83	5,93	5,93	92,02	1,54	15,34	NA	0,17	0,2	1,2	26,94	16,85	159,88	NA	NA	0	0	0	31,27	37,13	8,25	6,31	6,34	6,34	95,98
366	5,64	24,48	1,85	0,58	0,58	0,58	101	NA	90,86	NA	0,77	3,34	4,34	216,05	76,96	21,7	NA	5496,33	0	69	91,69	18,04	42,14	1,25	1,31	1,98	1,98	25,16	8,44	12,59	NA	0,57	1,34	2,34	683,52	57,2	35,38	NA	NA	0	41,63	86,14	8,25	33,14	NA	-0,2	0,83	0,83	49,57
367	3,32	5,83	1,28	0,15	0,26	0,63	140,29	3,78	40,38	16,2	0,43	0,75	1,75	37,07	43,01	17,44	0,82	14905,07	1,86	13,01	78,63	3,01	4,87	1,26	0,17	0,26	0,62	152,66	3,97	39,57	15,01	0,38	0,62	1,62	34,6	38,05	18,56	0,84	8025,28	1,7	9,11	53,93	3,13	5,02	1,33	0,19	0,26	0,64	155,04
368	-1,53	-12,59	-1,94	0,02	0,25	0,27	459,84	89,24	309,97	9,14	0,88	7,22	8,22	35	87,83	3,55	0,16	13479	18,24	46,16	82,01	-9,12	-238,57	NA	0,02	0,24	0,28	398,89	82,96	351,34	14,17	0,96	25,15	26,15	19,83	96,18	-1,13	0,05	NA	5,86	22,24	64,23	0,81	17,11	NA	0,16	0,4	0,42	345,79
369	-0,64	-0,89	-5,69	175,35	222,58	222,58	2115,52	681,81	14,44	NA	0	0,01	1,39	-0,64	28,17	3287,1	NA	NA	0	0	0	21,53	27,31	8,71	2,15	4,73	4,73	147,31	79,35	30,83	NA	0,21	0,27	1,27	34,03	21,16	101,75	NA	NA	0	5,06	28,75	-5,89	-8,17	-4,6	2,6	3,58	3,58	284,33
370	0,99	5,22	0,29	0,06	0,11	0,36	107,7	4,45	32,22	21,45	0,81	4,28	5,29	34,11	81,1	8,54	0,27	NA	49,99	9,8	81,78	7,25	24,43	2,52	0,15	0,24	0,38	126,65	7,05	19,95	12,57	0,7	2,37	3,37	43,06	70,32	19,33	0,41	NA	54,08	8,89	56,66	7,57	21,18	2,71	0,08	0,22	0,39	130,48
371	9,87	23,6	4,79	0,11	1,43	1,78	176,76	128,92	87,03	34,04	0,58	1,39	2,39	22,09	58,17	18,74	58,73	30071,17	7,38	5,93	37,91	6,08	13,53	3,19	0,22	1,02	1,31	191,33	76,53	55,32	27,85	0,55	1,23	2,23	17,54	55,09	12,45	1,46	NA	21,56	4,32	37,71	6,51	15,48	3,04	0,1	0,85	1,18	169,77
372	0,08	0,15	0,04	0,6	1,5	2,62	170,75	25,64	28,5	31,89	0,44	0,78	1,78	76,37	43,86	0,19	1,49	NA	0	35,78	89,77	3,53	6,72	1,11	0,69	1,09	1,61	114,93	21,45	23,89	27,72	0,48	0,91	1,91	108,6	47,54	21,03	2,18	NA	26,01	33,18	76,1	1,72	3,37	0,46	0,31	0,65	1,82	98,37
373	31,85	-60,1	24,88	0,04	0,12	0,26	284,38	34,5	390,54	52,47	1,53	-2,89	-1,89	41,42	152,99	29,73	-0,61	38128	4,56	7,48	16,43	15,4	87,13	10,73	0,42	0,62	0,73	253,75	39,77	193,94	23,32	0,82	4,66	5,66	25,13	82,33	31,19	0,49	NA	2,26	6,79	22,54	8,31	25,83	4,03	0,16	0,52	0,88	176,56
374	8,93	9,37	9,9	20,31	21,14	21,14	291,6	15,51	18,89	NA	0,05	0,05	1,05	8,93	4,73	188,69	NA	NA	0	0	0	22,14	23,62	14,76	11,86	16,02	16,02	242,62	62,29	14,98	NA	6,24	6,66	1,07	22,14	6,24	354,68	NA	NA	0	0	0	15,24	23,78	13,08	2,75	2,75	2,78	312,42
375	0,92	1,08	19,87	0,2	0,23	0,23	7892,34	26,87	1082,39	NA	0,15	0,18	1,18	0,92	15,33	22,38	0,89	NA	0	0	0	0,72	1,02	16,79	0,22	0,22	0,22	8482,76	7,37	2389,14	0	0,3	0,42	1,42	0,72	29,55	10,61	0,76	NA	0	0	0	0,18	0,26	3,94	0,32	0,33	0,33	7786,06
376	21,29	31,69	4,85	1	1,81	2,98	82,92	21,77	26,77	31,18	0,33	0,49	1,49	67,61	32,83	68,08	24,49	NA	0	10,55	74,94	20,15	36,73	6,06	0,83	1,47	2,19	109,48	31,35	48,74	35,03	0,45	0,82	1,82	50,69	45,15	45,81	35,61	NA	0	9,19	67,5	11,67	27,16	4,07	0,86	1,24	1,74	126,79
377	-58,61	282,42	-9,5	0,12	0,31	0,78	27,23	13,5	69,75	33,12	1,21	-5,82	-4,82	-9,68	120,75	-48,54	NA	-464,5	0	7,93	-695,59	4,31	149,27	0,83	0,04	0,43	0,9	70,11	23,42	58,32	28,56	0,97	33,61	34,61	17,79	97,11	9,04	0,64	NA	3,45	1,89	35,98	0,03	1,96	0,01	0,01	0,11	0,91	112,19
378	0,86	1,49	1,3	0,16	2,26	2,92	550,71	274,54	131,02	88,67	0,42	0,74	1,74	5,04	42,47	12,52	2,57	12839,5	18,16	6,32	34,24	3,1	5,02	5,24	0,41	2,62	3,31	615,5	285,25	129,48	90,22	0,38	0,62	1,62	7,91	38,29	19,83	2,66	NA	16,72	8,14	35,89	2,26	3,54	3,71	0,53	2,68	3,41	597,84
379	25,57	47,69	5,72	1,25	4,69	4,69	81,47	29,16	8,48	NA	0,46	0,87	1,87	25,57	46,39	55,12	1,06	NA	0	0	0	5,89	34,13	2,13	0,6	2,16	2,17	131,76	17,91	11,49	0,16	0,83	4,79	5,79	12,29	82,73	12,03	1,14	NA	16,18	1,65	1607,02	2,25	26,14	1,51	0,1	0,14	0,19	243,77
380	-15,82	-29,95	-12,81	0,53	0,53	1,46	163,6	NA	134,99	126,77	0,47	0,89	1,89	2,99	47,18	-27,83	1,8	NA	0	15,24	296,69	-19,89	-143,98	-12,1	0,41	0,41	0,79	221,48	NA	187,42	70,45	0,86	6,24	7,24	5,64	86,19	-18,89	0,46	NA	0	11,05	140,85	-38,87	167,18	-22,38	0,16	0,16	0,56	209,63
381	0,13	0,22	0,12	0	1,07	1,93	348,13	148,38	75,67	119,41	0,4	0,68	1,68	6,84	40,31	19,22	2,69	NA	18,33	6,42	40,24	5,65	12,37	4,3	0,23	1,13	1,6	276,59	134,61	76,29	69,34	0,54	1,19	2,19	12,82	54,31	22,92	3,51	NA	26,42	5,45	30,8	3,35	6,55	1,84	0,24	1,34	1,91	200,38
382	10,15	10,7	1,62	19,4	19,4	19,4	58,12	NA	2,96	NA	0,05	0,05	1,05	10,15	5,16	196,77	NA	NA	0	0	0	20,78	23	NA	10,36	10,36	10,36	207,93	NA	19,84	NA	0,1	0,11	1,11	21,22	9,65	215,4	NA	NA	0	0	0	10,57	12,1	NA	7,02	7,87	7,87	89,55
383	18,49	32,4	9,86	1,29	3,61	3,61	194,14	93,08	40,17	NA	0,43	0,75	1,75	122,13	42,91	53,94	3,54	13132,75	21,46	55,27	77,24	13,9	22,52	NA	2,11	4,23	4,23	224,37	94,51	44,55	NA	0,38	0,62	1,62	104,45	38,27	51,01	4,77	NA	0	40,24	56,65	12,92	17	NA	2,03	5	5	216,66
384	4,11	-14,81	2,3	0,43	0,58	0,66	204,02	39,15	248,34	20,05	1,28	-4,6	-3,6	22,65	127,75	9,83	-1,77	6694	4,67	10,39	88,56	15,57	-413,96	7,6	0,52	0,89	0,89	177,74	66,56	182,31	NA	1,04	-27,58	-26,58	28,64	103,76	17,94	-0,47	NA	0	6,38	34,77	17,77	119,96	9,8	0,14	0,72	0,72	200,7
385	25,58	31,64	17,39	5,82	6,05	6,05	247,48	9,46	40,4	NA	0,19	0,24	1,24	66,61	19,16	133,51	NA	16120	0	27,9	51,22	6,29	11,75	5,54	3,48	3,49	3,49	320,29	0,16	13,63	NA	0,46	0,87	1,87	36,85	46,44	44,79	1,11	NA	0	26,88	54,72	2,17	3,62	1,99	4,71	4,76	4,76	334,21
386	25,33	28,62	51,14	8,25	8,7	8,7	734,89	NA	83,54	0,28	0,11	0,13	1,13	25,33	11,49	220,37	NA	NA	0	0	0	21,02	23,19	51,84	10,21	10,72	10,72	897,49	0	82,76	0,4	0,09	0,1	1,1	21,02	9,32	225,48	NA	NA	0	0	0	9,14	11,1	28,35	5,37	5,65	5,65	1129,33
387	0	0	NA	NA	NA	NA	NA	NA	NA	NA	NA	NA	1	0	0	NA	NA	NA	0	NA	NA	61,41	100	NA	-0,43	2,59	2,59	312,29	360	119,17	NA	38,59	62,83	1,63	61,41	38,59	159,17	NA	NA	0	0	0	-2,07	-13,52	NA	0,04	0,29	0,29	1026,2
388	-16,07	138,08	-11,37	0,59	0,88	0,88	257,65	82,6	281,83	NA	1,12	-9,59	-8,59	8,89	111,64	-14,13	-4,93	6384,4	0	17,66	109,61	1,89	-46,68	1,42	0,58	0,95	0,95	274,03	106,24	281,11	NA	1,04	-25,68	-24,68	19,3	104,05	2,03	-4,09	NA	0	13,1	86,89	9,01	-173	1,99	0,4	0,93	0,93	80,18
389	40,27	40,75	41,84	85,88	85,88	85,88	378,17	NA	4,36	NA	0,01	0,01	1,01	48,99	1,16	3458,51	NA	NA	0	9,05	14,23	26,35	27,06	4,78	15,47	16,9	37,98	66,05	2,45	1,72	36,26	0,03	0,03	1,03	77,19	2,63	1000,77	NA	NA	0	6,88	44,51	3,97	5,03	0,75	1,17	18,48	193,48	68,48
390	3,14	77,47	3,3	0,08	0,16	0,88	381,94	17,8	229,85	169,79	0,96	23,57	24,66	23,18	95,95	8,85	0,84	5077,5	0	21,02	80,01	4,57	52,8	4,01	0,16	0,16	1,01	319,56	1,18	209,38	177,5	0,91	10,56	11,56	30,09	91,35	19,07	1,06	NA	0	14,94	37,78	11,46	61,9	9,24	0,48	0,5	1,19	293,7
391	2,52	3,28	0,78	6,67	6,67	8,85	113,09	NA	12,63	27,95	0,23	0,3	1,3	141,75	23,06	10,94	NA	8688	0	43,26	96,62	32,8	36,94	18,7	9,64	9,64	9,64	207,55	NA	21,29	NA	0,11	0,13	1,13	84,09	11,19	293,1	NA	NA	0	29,24	55,95	7,02	7,51	39,8	17,71	17,71	17,71	2062,67
392	1,26	2,25	0,46	0,64	1,3	1,61	132,65	37,08	56,63	17,97	0,44	0,78	1,78	29,67	43,8	18,23	1,87	NA	0	10,35	79,32	-1,89	-3,73	-0,67	0,41	1,03	1,65	129,44	38,43	62,13	38,46	0,49	0,97	1,97	32,86	49,28	13,13	2,55	NA	0	9,06	56,91	-0,83	-2,06	-0,38	0,49	0,62	0,95	165,03
393	1	1,04	2,06	13,2	32,53	39,15	749,72	365,73	18,91	126,85	0,04	0,04	1,04	1	4,14	24,14	NA	NA	0	0	0	NA	NA	NA	NA	NA	NA	NA	NA	NA	NA	NA	NA	NA	NA	NA	NA	NA	NA	NA	NA	NA	NA	NA	NA	NA	NA	NA	NA
394	0	0	NA	NA	NA	NA	NA	NA	NA	NA	NA	NA	1	0	0	NA	NA	NA	0	NA	NA	-5,05	-8,32	-1,89	2,45	2,48	2,55	136,42	1,53	52,98	3,64	0,39	0,65	1,65	-2,62	39,26	-12,87	NA	NA	0	0,76	34,15	10,32	13,33	1,64	1,62	3,05	3,05	57,85
395	11,56	45,91	1,76	0,42	1,02	1,32	55,35	20,55	34,12	10,46	0,74	2,96	3,97	28,07	74,81	22,55	2,16	24721,64	0	2,51	39,89	10,06	43,1	2,38	0,49	1,01	1,22	86,24	29,25	43,12	11,7	0,76	3,27	4,28	20,03	76,43	18,72	1,72	NA	15,47	1,66	24,79	5,02	18,99	1,19	0,51	1,17	1,35	86,32
396	12,29	12,77	3,54	22,45	22,45	26,46	91,7	NA	3,9	15,9	0,04	0,04	1,04	35,56	3,76	326,79	NA	NA	0	6,71	57,97	16,5	18,93	5,1	6,49	6,65	7,8	112,59	2,21	14,27	16,51	0,13	0,15	1,15	43,99	12,81	128,78	NA	NA	0	8,5	40,82	-6,19	-15,39	-4,45	0,53	0,53	0,67	261,69
397	0,08	0,12	0,05	0,68	0,68	3,26	155,46	NA	70,26	183,78	0,35	0,53	1,53	9,54	34,61	0,23	NA	317,67	0,07	6,03	75,97	19,67	25,55	5	3,97	3,97	5,43	92,59	NA	16,82	24,64	0,23	0,3	1,3	37,97	23	85,52	NA	NA	0,06	4,65	34,96	12,31	18,53	5,64	1,51	1,51	2,99	166,81
398	77,66	90,2	31,54	1,48	2,39	2,39	147,84	11,47	12,62	NA	0,14	0,16	1,16	77,66	13,91	668,66	1,12	NA	0	0	0	14,26	16,88	NA	0,79	3,53	3,53	208,76	87,68	32,09	NA	0,16	0,18	1,18	14,26	15,54	212,3	1,93	NA	0	0	0	6,11	6,87	NA	4,82	6,7	6,7	145,72
399	27,67	29,67	6,55	3,65	10,81	14,8	86,18	41,07	5,74	23,22	0,07	0,07	1,07	51,74	6,74	410,81	NA	46716	0	5,7	39,78	12,41	21,55	5,15	0,27	2,05	2,35	150,99	111,72	62,77	18,92	0,42	0,74	1,74	20,07	42,39	29,4	50,17	NA	0	3,18	30,11	11,22	21,66	5,77	0,44	1,6	1,82	187,15
400	0,02	0,25	0,01	0,88	1,81	2,02	132,54	57,07	60,96	12,91	0,47	5,39	11,42	18,9	91,24	0,05	NA	8349	0	6,88	100,1	9,29	43,12	2,63	3,21	4,23	4,78	102,97	20,5	20,05	10,99	0,22	1	4,64	33,98	21,51	43,17	NA	NA	0	5,06	53,14	9,1	36,04	2,5	1,13	1,41	1,8	100,03
401	5,38	16,1	6,61	0	1,61	1,61	447,06	439,12	272,38	NA	0,67	1,99	2,99	5,38	66,59	8,08	NA	NA	0,1	0	0	26,19	66,24	NA	0,13	1,71	1,71	256,41	233,6	148,39	NA	60,47	152,96	2,53	26,19	60,47	43,31	NA	NA	0	0	0	18,48	44,5	NA	1,27	1,79	1,79	119,98
402	7,26	20,79	57,58	0,3	0,55	0,55	2885,55	479,84	1856,86	0	0,65	1,86	2,86	7,26	65,07	14,41	0,55	NA	0	0	0	9,76	18,32	62,1	0,13	0,49	0,49	2316,73	381,28	1070,73	0	0,47	0,88	1,88	9,76	46,73	26,51	0,69	NA	0	0	0	1,07	1,89	15,25	0,52	0,52	0,52	5181,05
403	33,95	40,14	17,57	6,48	6,49	6,49	188,38	0,34	28,7	NA	0,15	0,18	1,18	44,75	15,41	220,38	NA	6232	0	5,59	18,93	NA	NA	NA	NA	NA	NA	NA	NA	NA	NA	NA	NA	NA	NA	NA	NA	NA	NA	NA	NA	NA	8,09	8,87	NA	14,33	14,36	14,36	402,95
404	0,6	57,33	0,5	0,17	0,17	0,34	304,8	2,03	298,27	48,83	98,95	9444,54	95,45	13,72	98,95	0,61	0,02	NA	0	7,59	62,07	-8,34	115,31	-6,16	0,18	0,18	0,28	268,55	1,79	284,82	26,95	107,24	-1481,94	-13,82	5,53	107,24	-5,41	-0,1	NA	0	7,23	105,01	0,43	-6,42	0,35	0,1	0,11	0,3	297,87
405	0,42	0,66	0,07	1,55	2,8	2,8	51,35	25,74	20,64	NA	0,36	0,56	1,56	0,42	35,76	1,18	NA	NA	0,15	0	0	-22,97	-35,7	-2,74	11,62	11,62	11,62	43,39	NA	3,69	NA	35,66	55,43	1,55	-22,97	35,66	-64,4	NA	NA	0	0	0	37,48	41,42	6,49	0,93	6,94	10,52	63,01
406	12,06	23,11	6,15	0,43	1,07	1,5	185,61	55,69	87,53	38,85	0,48	0,92	1,92	12,06	47,79	26,94	2,11	NA	0	0	0	7,8	18,18	7,19	0,54	0,97	1,38	335,51	80,86	189,07	77,59	0,57	1,33	2,33	7,8	57,09	18,64	2	NA	0	0	0	7,23	9,02	4,12	0,68	1,85	3,08	207,33
407	NA	NA	NA	NA	NA	NA	NA	NA	NA	NA	NA	NA	NA	NA	NA	NA	NA	NA	NA	NA	NA	7,7	21,43	9,19	0,5	0,6	0,99	434,6	27,03	275,4	108,02	0,64	1,78	2,78	8,57	64,07	19,89	0,99	NA	0	1,04	6,5	-4,37	-8,56	-2,83	0,04	0,28	1,25	235,94
408	-10,53	-57,04	-29,44	0,41	0,47	0,47	799,39	46,69	820,39	NA	0,82	4,41	5,41	-10,53	81,53	4,43	0,3	NA	0	0	0	60,63	82,85	33,21	1,53	2	2	199,39	23,27	49,4	NA	0,27	0,37	1,37	60,63	26,83	275,16	1,47	NA	0	0	0	4,91	4,93	7,67	75,76	149,11	149,11	568,08
409	5,23	30,15	3,5	0,01	0,7	0,89	243,43	NA	233,91	44,68	0,83	4,76	5,76	26,22	82,59	11,45	0,2	NA	0	14,04	165,94	1,75	18,94	1,94	0,01	0,68	0,82	403,46	0,77	383,74	55,3	0,91	9,83	10,83	12,24	90,76	4,63	0,18	NA	0	8,59	59,33	3,18	7,45	4,72	0	1,08	1,17	540,72
410	NA	NA	NA	NA	NA	NA	NA	NA	NA	NA	NA	NA	NA	NA	NA	NA	NA	NA	NA	NA	NA	9,6	8,76	NA	10,42	-10,42	-10,42	NA	NA	NA	NA	-0,1	-0,09	0,91	9,6	-9,6	-100	NA	NA	0	NA	NA	22,32	3572,22	6,75	0,17	0,28	1,01	110,03
411	12,58	16,62	5,59	1,68	3,29	3,59	161,61	62,71	38,86	11,57	0,24	0,32	1,32	12,58	24,31	102,28	6,16	NA	0	0	0	-1,46	-3,84	-1,3	0,35	1,09	1,11	323,19	147,52	198,03	3,95	0,62	1,63	2,63	-1,46	61,95	2,14	1,22	NA	0	0	0	13,36	24,4	10,11	0,77	1,63	1,67	275,43
412	4,74	15,35	3,86	1,2	1,38	1,38	296,42	36,07	202,61	NA	0,69	2,24	3,24	5,95	69,11	11,19	6,53	32241	0	0,99	11,15	10,49	17,74	6,48	0,05	1,66	1,66	224,95	146,31	85,61	NA	0,41	0,69	1,69	12,2	40,85	37,23	1,85	NA	2,37	0,86	6,57	-0,54	-1,06	-0,38	1,22	1,74	1,74	257,65
413	17,2	29	13,1	0,85	2,44	2,44	169,83	177,81	111,52	NA	0,41	0,69	1,69	17,2	40,68	42,29	NA	NA	0	0	0	22,67	29,61	9,35	1,73	2,23	2,23	150,14	17,37	34,78	NA	0,23	0,31	1,31	22,67	23,42	143,33	1,62	NA	0	0	0	19,65	22,6	14,8	5,37	5,43	5,43	274,2
414	0,14	0,26	0,07	1,63	2,18	2,18	105,93	48,22	87,63	NA	0,46	0,85	1,85	0,14	45,96	0,3	NA	NA	0	0	0	-13,12	-52,7	-6,57	0,26	1,24	1,33	182,4	132,87	135,49	11,85	0,75	3,02	4,02	-9,25	75,1	-17,47	NA	NA	0	1,94	750	-47,73	139,64	-46,23	0,3	0,7	0,75	352,61
415	11,89	38,72	4,79	0,4	0,4	1,14	146,75	NA	98,24	73,46	0,69	2,26	3,26	42,36	69,3	47,54	1,48	27561	0	12,28	42,93	20,44	48,21	7,42	0,5	0,5	1,59	132,04	0	74,24	81,63	0,58	1,36	2,36	53,07	57,6	65,24	5,79	7655	0	8,35	28,61	10,02	39,97	5,6	0,23	0,24	0,69	203,37
416	5,68	7,74	1,11	0,73	1,54	1,99	71,25	13,73	16,91	7,76	0,27	0,36	1,36	176,96	26,63	33,96	1,42	15953,2	0	33,53	89,94	7,12	10,34	1,51	0,79	1,62	1,97	77,16	17,66	21,15	7,43	0,31	0,45	1,45	166,14	31,21	30,28	1,54	NA	0	24,41	66,71	9,36	11,56	1,91	1,4	2,71	3,39	74,4
417	18,85	36,74	5,06	1	5,29	6,43	97,8	NA	15,05	17,4	0,49	0,95	1,95	61,67	48,71	38,69	NA	35241,67	0	11,51	61,51	13,92	27,08	4,88	0,13	2,2	2,61	127,53	82,85	39,92	16,05	0,49	0,94	1,94	47,75	48,56	30,59	3,74	NA	0	8,51	45,67	-2,02	-3,8	-0,85	0,51	2,22	2,62	153,5
418	65,9	76,52	64,53	3,8	4,81	4,81	318,24	73,23	72,9	NA	0,21	0,24	1,16	65,9	13,88	314,35	NA	NA	0	0	0	69,87	77,07	60,11	9,45	10,72	10,72	313,12	36,65	28,9	0	0,09	0,1	1,1	89,63	9,34	748,12	NA	NA	0	17	18,07	66,6	69,34	51,16	24,91	25,41	25,41	279,62
419	-0,66	-2,74	-0,3	0,46	0,94	1,21	168,87	61,72	126,6	34,66	0,76	3,17	4,17	26,54	76	1,28	3	16455,5	0	12,62	88,47	-0,85	-3,26	-0,42	0,63	1,05	1,37	178,96	51,3	121,71	39,13	0,74	2,84	3,84	24,01	73,95	2,8	4,53	NA	0	8,72	78,75	-0,09	-0,43	-0,06	0,63	0,96	1,28	241,4
420	-2,1	-2,62	-0,72	2,2	4,95	4,95	125,51	68,45	24,86	NA	0,2	0,25	1,25	3,78	20,03	-10,47	NA	108,5	0	2,03	148,39	7,14	8,46	2,14	3,18	6,43	6,43	109,3	54,63	16,81	NA	15,55	18,42	1,18	7,62	15,55	45,92	NA	NA	0	0,14	2,94	-7,37	-8,11	-12,33	7,5	10,95	10,95	609,45
421	-2,1	-2,1	NA	NA	NA	NA	NA	NA	NA	NA	NA	NA	1	-2,1	0	NA	NA	NA	0	NA	0	-21,6	-33,4	NA	2,21	2,21	2,83	NA	NA	NA	NA	0,35	0,55	1,55	-21,6	35,35	-61,1	NA	NA	0	NA	0	61,88	90,12	6,91	0,5	2,41	2,48	40,65
422	0,02	0,02	0,14	15,19	15,19	15,19	2581,8	NA	165,09	NA	0,06	0,07	1,07	0,02	6,47	0,31	NA	NA	0	0	0	-19,9	-28,22	-127,75	3,18	3,51	3,51	2336,88	216	658,8	NA	29,48	41,8	1,42	-19,9	29,48	-67,5	NA	NA	0	0	0	18,88	60,57	37,82	0,12	0,82	0,82	729,19
423	-0,4	-0,4	-1	NA	NA	NA	639,93	NA	NA	NA	NA	NA	1	-0,4	0	NA	NA	NA	0	0	0	10,83	26,07	14,63	1,71	1,71	1,71	491,73	NA	284,25	NA	0,58	1,41	2,41	10,83	58,45	18,53	NA	NA	0	0	0	16,8	21,73	9,35	4,17	4,41	4,41	202,62
424	5,65	7,69	1,67	0,45	3,02	3,21	107,81	58,42	22,77	4,5	0,26	0,36	1,36	143,99	26,43	62,82	2,45	29756,33	0,61	40,97	86,06	-10,08	-11,32	-3,18	7,39	14,57	14,79	114,82	39,88	5,56	1,24	10,98	12,34	1,12	111,34	10,98	-29,48	3,24	NA	0	38,3	97,25	-74,01	-143,44	-22,44	0,09	1,23	1,3	110,38
425	14,07	32,68	4,47	0,95	0,95	1,76	115,7	NA	65,11	52,99	0,57	1,32	2,32	57,53	56,96	24,7	NA	NA	0,01	13,81	72,36	16,98	20	3,45	1,08	1,08	6,66	73,99	NA	10,98	61,36	0,15	0,18	1,18	81,32	15,09	112,57	NA	NA	0	9,67	53,5	-0,12	-0,29	-0,05	0,07	0,07	1,69	164,84
426	-0,08	-2,25	-0,08	0,04	0,54	0,75	362,59	170,8	344,16	74,18	0,97	28,26	29,26	19,75	96,58	2,61	0,13	7852,5	0	19,76	90,34	2,18	36,34	0,89	0,04	0,54	0,79	148,44	68,26	136,71	34,2	0,94	15,65	16,65	52,68	94	7,68	0,24	NA	0	14,81	60,99	1,76	19,53	0,62	0,07	0,48	0,83	127,82
427	0,53	2,26	0,14	1,38	2,19	3,38	97,69	22,98	28,56	34,68	0,77	3,28	4,28	32,92	76,65	0,69	NA	3389	47,09	8,69	97,93	1,76	8,98	0,63	0,41	0,69	0,97	131,21	28,39	71,57	29,15	80,38	409,79	5,1	12,15	80,38	2,78	0,88	NA	25,23	3,75	72,81	4,12	18,33	1,65	0,6	0,8	1,09	146,06
428	4,75	-857,59	4,24	0,09	0,09	0,68	325,12	0,1	238,21	141,5	1,01	-181,51	-180,51	4,75	100,55	9,64	0,53	NA	0	0	0	2,75	114,88	3,53	0,27	0,27	1,1	466,45	1,25	265,2	219,61	0,98	40,76	41,76	2,75	97,61	8,01	1,17	NA	0	0	0	0,82	21,77	0,89	0,11	0,11	1,07	394,33
429	10,31	13,46	2,27	0,04	0,19	4,27	79,96	2,89	18,5	76,52	0,23	0,31	1,31	46,31	23,42	44,02	NA	7828,33	0	7,91	76,94	9,22	11,65	1,94	0,95	1,08	4,81	76,61	2,12	15,77	58,69	0,21	0,26	1,26	44,27	20,81	44,32	NA	NA	0	7,38	70,22	4,82	9,16	1,58	3,9	4,08	9,49	119,18
430	-25,98	14,93	-6,47	0,03	0,35	0,35	90,7	78,74	245,77	NA	2,74	-1,57	-0,57	-25,98	273,99	-6,07	NA	NA	0	0	0	85,77	243,33	53,05	1,21	1,53	1,53	225,16	46,29	144,19	NA	0,65	1,84	2,84	85,77	64,75	132,46	NA	NA	0	0	0	19,8	48,11	22,79	0,91	1,03	1,03	418,86
431	5,91	60,76	0,93	0,7	0,82	0,99	57,36	5,95	50,33	8,84	0,9	9,28	10,28	62,76	90,27	11,65	0,84	11960,7	0	8,96	77,94	-0,8	-6,95	-0,12	0,72	0,85	1,06	53,74	5,85	45,57	9,6	0,88	7,65	8,65	74,11	88,44	5,94	1,34	NA	0	7,99	49,02	11,11	49,38	1,69	0,48	1,02	1,36	55,26
432	4,73	48,03	0,8	0,02	0,77	1,49	61,71	28,78	38,08	27,81	0,9	9,16	10,16	37,19	90,16	10,33	1,93	14438,84	0	5,5	77,65	1,91	15,86	0,29	0,03	0,81	1,41	55,34	27,93	35,52	21,19	87,98	731,94	8,32	27,56	87,98	7,75	1,57	NA	0	3,9	75,36	1,55	12,02	0,23	0,02	0,74	1,44	55,01
433	0,22	0,51	0,87	4,97	23,53	129,04	1448,86	188,48	10,16	1086,77	0,57	1,35	2,35	0,22	57,4	3,31	5,05	NA	0	0	0	-0,3	-0,66	-1,15	1,22	21,41	242,64	1393,8	105,08	5,2	1151,36	0,55	1,21	2,21	-0,3	54,85	0,62	5,4	NA	0	0	0	0,05	0,12	0,24	48,3	126,45	1144,55	1686,6
434	0	0	NA	NA	NA	NA	NA	NA	NA	NA	0	0	1	0	0	NA	NA	NA	0	NA	NA	9,61	46,78	4	4,27	5,36	5,37	151,57	29,32	26,84	0,16	0,79	3,87	4,87	9,61	79,46	12,16	5,25	NA	0	0	0	9,59	27,95	1,75	0,39	1,47	3,24	66,44
435	3,44	51,43	0,8	0,02	0,63	1,14	84,08	39,34	39,66	32,72	0,93	13,94	14,94	80,51	93,31	4,77	0,73	20927,86	29,41	17,8	88,66	2,46	40,78	0,51	0,01	0,62	1,15	75,74	34,85	30,28	30,71	0,94	15,59	16,59	84,09	93,97	3,79	0,64	NA	36,72	12,44	65,94	3,79	48,64	0,81	0,03	0,47	0,97	77,66
436	8,49	9,92	3,67	0,34	1,89	6,24	157,24	34,87	21,08	99,05	0,14	0,17	1,17	8,49	14,45	85,2	8,94	NA	0,9	0	0	2,83	3,54	1,47	0,38	1,28	3,8	189,07	33,63	36,04	94,81	0,2	0,25	1,25	3,52	20,08	47,02	3,37	NA	0,8	0,36	8,74	-3,37	-5,34	-2,06	0,4	1,12	2,36	222,6
437	2,26	2,27	16,53	99,37	148,15	148,15	2666,99	NA	17,8	NA	0,01	0,01	1,01	2,26	0,68	334,15	NA	NA	0	0	0	-49,91	-80,41	-35,55	2,51	2,64	2,64	259,32	12,14	97,29	NA	0,38	0,61	1,61	-49,91	37,94	-131,56	NA	NA	0	0	0	-118,11	410,2	-73,5	0,74	0,78	0,78	226,53
438	0,04	1,79	0,92	0,2	0,2	0,2	9509,67	NA	9220,9	NA	0,98	50,04	51,04	0,04	98,04	2,86	0,02	NA	0	0	0	-0,22	-12,95	-5,47	0,23	0,23	0,23	9021,8	NA	8770,59	NA	0,98	57,68	58,68	-0,22	98,3	2,59	0,02	NA	0	0	0	1,01	34,69	19,47	0,27	0,27	0,27	7000,59
439	2,74	23,21	0,87	0	0,56	0,79	115,53	55,7	82,49	24,05	0,88	7,49	8,49	30,77	88,22	7,42	0,39	18350,4	15,89	8,9	72,84	1,97	21,06	0,62	0	0,52	0,76	114,03	52,6	82,39	24,54	0,91	9,68	10,68	32,37	90,64	4,14	0,3	NA	17,43	6,86	59,81	1,55	13,43	0,52	0,02	0,56	0,76	123,25
440	-3,95	-25,18	-51,93	0,48	0,48	1,19	4790,85	NA	3995,85	2846,53	0,84	5,38	6,38	-3,95	84,33	-4,68	NA	NA	0	0	0	19,64	61,03	3,63	0,04	0,93	1,47	67,35	39,95	45,17	24,81	0,68	2,11	3,11	19,64	67,81	28,97	NA	NA	0	0	0	0,08	0,56	0,03	0,23	0,55	0,83	128,01
441	19,06	35,2	10,04	0,48	2,04	2,29	191,68	128,9	82,34	20,86	0,45	0,83	1,85	63,09	45,85	42,37	NA	22180,17	0	23,18	63,89	18,9	27,43	9,2	0,68	3,79	4,96	177,22	86,44	27,78	32,57	0,31	0,45	1,45	64,23	31,1	69,25	3,88	NA	0	22,07	61,51	-0,22	-0,33	-0,1	0,2	2,8	3,25	167,17
442	53,1	-268,37	10,23	0,34	0,61	0,84	70,15	22,1	82,54	19,48	1,2	-6,05	-5,05	61,49	119,79	44,33	NA	283668	0	1,62	8,47	84,23	139,24	12,95	1,22	2,56	2,56	55,97	28,89	21,6	0,03	0,4	0,65	1,65	93,79	39,51	213,19	NA	NA	0	1,47	8,02	63,85	94,94	12,37	0,95	3,1	3,1	70,5
443	0,07	0,77	0,05	0,01	0,55	0,99	266,92	114,99	212,51	93,56	0,9	9,22	10,22	21,54	90,21	2,77	1,3	12974,24	8,79	15,74	82,52	-0,21	-1,5	-0,13	0,01	0,32	0,96	231,45	60,33	167,69	124,95	0,86	6,23	7,23	27,46	86,17	3,49	1,11	NA	12,01	12,74	53,44	-0,23	-1,71	-0,21	0,03	0,08	0,78	329,87
444	0,69	2,49	0,2	9,53	11,28	23,75	105,29	5,85	3,34	42,25	0,72	2,62	3,62	23,47	72,34	0,95	1,16	2533	0	6,59	88,26	6,41	33,71	2,49	0,17	0,32	1,25	141,54	12,92	64,82	78,48	0,81	4,26	5,26	31,75	80,98	10,38	0,77	NA	13,72	9,85	66,71	-28,69	377,94	-11,11	0,02	0,1	1,05	140,94
445	33,99	60	21,24	0,89	1,3	1,31	227,45	40,09	33,71	1,1	0,43	0,77	1,77	37,65	43,35	97,41	1,35	69817	28,33	2,28	5,78	31,72	52,11	19,96	0,9	1,37	1,38	229,11	41,2	13,61	1,03	0,39	0,64	1,64	37,54	39,13	109,44	1,32	NA	33,1	3,66	8,9	20,32	36,54	17,43	1,08	1,35	1,35	312,29
446	-2,9	-4,38	-1,13	1,06	1,06	2,97	141,75	NA	47,16	91,29	0,34	0,51	1,51	15,79	33,71	-8,61	NA	1162	0	7,28	108,61	22,1	27,41	8,66	3,45	3,45	5,22	142,6	NA	27	47,8	19,38	24,04	1,24	59,71	19,38	114,04	NA	NA	0	14,73	55,65	13,88	20,03	7,04	2,1	2,52	3,3	184,57
447	4,59	76,47	6,18	0,16	0,55	0,72	402,45	181,3	455,3	78,61	0,94	15,64	16,64	4,59	93,99	5,11	0,19	NA	0	0	0	10,98	58,41	3,99	0,02	0,43	0,76	132,14	43,37	106,13	35,18	0,81	4,32	5,32	19,46	81,21	17,01	0,49	NA	0	3,08	32,1	6,72	25,84	2,65	0,08	0,42	0,77	143,65
448	-69,07	145,95	-45,45	0,1	0,15	0,15	239,5	16,38	345,65	NA	1,47	-3,11	-2,11	-69,07	147,33	-33,63	-0,6	NA	0	0	0	-98,96	1466,1	-59,07	0,2	0,26	0,26	217,28	12,94	225,69	NA	1,07	-15,82	-14,82	-98,96	106,75	-70,23	-0,09	NA	0	0	0	-95,23	302,45	-30,89	0,1	0,11	0,11	118,08
449	7,66	13,11	2,31	0,34	1,47	1,84	109,69	50,63	36,75	16,65	0,42	0,71	1,71	29,14	41,59	23,25	2,44	15042	7,39	6,47	60,91	9,01	14,24	2,62	0,41	1,85	2,2	105,96	54,58	35,21	13,07	0,37	0,58	1,58	33,77	36,75	29,44	3,1	NA	2,66	5,34	49,66	9,72	15,96	3,44	0,56	1,64	1,87	128,9
450	-3,98	-5,18	-9,95	1,12	1,57	4,29	910,66	94,06	209,21	577,68	0,23	0,3	1,3	-3,98	23,23	-17,13	NA	NA	0	0	0	-3,95	289,37	-2,23	0,15	0,97	0,97	205,31	135,07	165,23	0,23	1,01	-74,18	-73,18	-1,2	101,37	-1,66	0,89	NA	0	1,55	68,38	-3,81	-17,71	-0,49	0,05	1,08	1,08	46,73
451	3,78	4,25	0,67	8,96	8,96	8,96	64,94	NA	7,17	NA	0,11	0,13	1,13	3,78	11,16	33,83	NA	NA	0	0	0	17,82	20,87	NA	6,85	6,85	6,85	58,69	NA	8,47	NA	14,59	17,09	1,17	17,82	14,59	122,13	NA	NA	0	0	0	20,92	23,75	NA	8,4	8,4	8,4	61,64
452	-22,32	132,04	-54,27	0,15	0,33	0,61	885,13	178,87	1021,47	290,24	1,17	-6,92	-5,92	-20,8	116,9	-17,77	-0,58	-14382	0	3,7	-8,43	-4,2	28,83	-1,6	0,06	0,35	0,67	138,91	45	156,88	50,84	1,15	-7,86	-6,86	16,87	114,57	-0,36	-0,62	NA	0	8,04	89,02	5,6	-91,95	1,83	0,12	0,4	0,82	118,93
453	-1,8	-6,77	-1,01	0,56	1,32	1,32	117,16	113,68	148,94	NA	0,73	2,77	3,77	-1,8	73,45	-2,45	NA	NA	0	0	0	-9,48	-23,81	-1,59	0,81	1,66	1,66	61,15	30,9	36,41	NA	0,6	1,51	2,51	-9,48	60,21	-15,74	NA	NA	0	0	0	33,21	55,91	14,18	1,39	2,46	2,46	155,4
454	-0,86	4,65	-0,97	0,06	0,06	0,84	413,14	0,24	483,73	385,95	1,18	-6,43	-5,43	2,68	118,42	-0,72	NA	NA	0	4,01	99	2,49	-16,09	2,9	0,09	0,09	0,87	424	NA	484,05	374,22	1,15	-7,46	-6,46	7,33	115,48	2,16	NA	NA	0	4,16	39,62	3,87	-34,87	4,94	0,09	0,09	0,9	464,85
455	22,99	34,56	24,81	0,7	1,27	2,04	392,88	74,81	129,43	101,27	0,33	0,5	1,5	26,02	33,47	76,48	2,09	194409,5	0	3,27	8,22	22,41	34,92	27,17	0,42	1,09	1,95	441,28	104,07	155,61	133,67	0,36	0,56	1,56	25,5	35,82	66,26	2,11	NA	0	2,72	6,68	25,06	25,3	27,4	27,04	46,53	92,2	397,98
456	3,86	18,26	1,82	0,48	1,45	1,46	171,72	102,34	105,89	1,69	0,79	3,72	4,72	3,86	78,83	4,9	2,52	NA	0	0	0	3,14	78,46	2,9	0,07	0,97	0,97	336,15	286,68	319,15	0,01	0,96	23,97	24,97	4,49	96	4,78	0,57	NA	0	0,92	13,13	5,27	32,08	3,26	0,07	1,08	1,08	225,03
457	51,32	118,8	7,54	0,33	0,33	1,83	53,48	NA	28,93	43,91	0,57	1,32	2,32	225,78	56,8	90,34	NA	7190	0	25,63	76,93	-3,57	-9,08	-0,7	0,31	0,31	1,74	71,74	NA	40,85	58,4	60,65	154,1	2,54	229,22	60,65	-5,89	NA	NA	0	33,79	70,42	21,68	43,54	7,76	0,38	0,86	2,09	130,25
458	8,71	12,55	7,12	0,13	0,32	3,23	297,57	16,93	89,82	261,23	0,31	0,44	1,44	23,91	30,63	29,92	48,23	NA	0	9,06	40,44	12,59	17,45	10,36	0,06	0,3	3,56	299,4	19,29	82,07	267,32	0,28	0,39	1,39	27,61	27,81	46,71	50,81	NA	0	8,91	33,91	14,18	19,01	11,62	0,17	0,47	3,93	298,2
459	14,83	49,22	16,22	0,85	0,92	2,27	226,35	11,93	172,57	235,62	0,7	2,32	3,32	14,83	69,86	21,24	NA	NA	0	0	0	60,07	89,29	34,34	1,34	2,55	4,01	208,1	52,18	43,2	63,02	0,33	0,49	1,49	68,2	32,73	197,99	4,97	NA	0	4,65	9,79	3,31	6,24	2,27	1,98	6,45	11,48	249,71
460	4,88	99,98	1,52	0,04	0,2	1,03	113,45	16,93	102,62	85,29	0,95	19,49	20,49	62,97	95,12	6,33	0,89	NA	0	12,84	62,78	-4,87	-45464,86	-1,5	0,07	0,26	0,96	111,85	21,09	110,5	77,25	1	9333,76	9334,76	58,49	99,99	-3,79	0,01	NA	0	13,93	74,39	0,08	90,19	0,03	0,02	0,2	0,82	128,32
461	1,23	1,69	0,29	1,69	2,34	3,4	84,99	14,56	22,28	23,98	0,27	0,38	1,38	55,17	27,47	14,77	7,34	8175,33	0	12,6	89,28	3,9	4,56	0,83	5,42	5,69	7,43	77,44	2,64	9,58	16,64	0,14	0,16	1,17	62,99	13,82	55,64	12,06	NA	0	9,12	61,27	-1,34	-1,57	-0,32	5,17	5,96	7,79	86,33
462	-49,12	-96,83	-14,73	0,12	0,33	0,66	109,16	10,22	40,78	15,82	0,49	0,97	1,97	4,43	49,28	-72,71	0,76	3555,54	6,83	16,06	197,84	6,73	13,15	1,84	0,33	0,63	0,84	99,37	10,91	42,66	9,42	0,49	0,95	1,95	60,2	48,8	37,59	0,85	4693,48	0,85	10,69	53,18	-21,75	-94,54	-5,38	0,05	0,25	0,51	90,04
463	1,1	2,23	0,32	1,33	2,27	2,27	106,42	43,49	46,27	NA	0,51	1,02	2,02	300,66	50,61	2,18	NA	11819,78	0	87,58	99,17	-76,5	370,8	-24,23	0,44	0,86	0,86	115,27	55,95	133,27	NA	1,21	-5,85	-4,85	240,22	120,63	-63,42	NA	NA	0	100,3	128,95	-18,57	70,32	-9,03	0,08	0,8	0,8	176,96
464	6,79	24,85	57	1,38	1,38	1,38	1645,52	NA	2196,5	NA	0,73	2,66	3,66	6,79	72,67	9,34	NA	NA	0	0	0	35,16	64,43	72,33	2,2	2,2	2,2	748,89	NA	336,49	NA	0,45	0,83	1,83	35,16	45,43	77,39	NA	NA	0	0	0	32,62	39,88	73,43	5,48	5,49	5,49	819,5
465	-16,33	-22,84	-12	1,19	1,49	1,49	267,49	22,74	75,42	NA	0,29	0,4	1,4	-16,33	28,51	0,56	1,24	NA	0	0	0	-16,83	-34,85	-12,66	1,21	1,24	1,37	273,86	4,05	128,8	15,61	0,52	1,07	2,07	-16,83	51,7	1,28	1,5	NA	0	0	0	9,1	24,69	6,56	3,15	7,3	7,3	262,19
466	15,37	15,65	NA	56,34	60,56	60,56	803,92	54,34	12,86	NA	0,02	0,02	1,02	20,51	1,82	866,93	50	NA	0	8,57	14,91	13,14	13,31	30,8	85,56	91,19	91,19	852,84	51,18	9,09	NA	0,01	0,01	1,01	17,68	1,27	1032,36	57,68	NA	0	10,63	20,52	12,11	12,22	36,89	116,26	122,07	122,07	1108,93
467	20,46	136,82	52,63	0,56	1,01	1,01	936,35	355,84	787,58	0	0,85	5,69	6,69	20,46	85,05	24,06	1,04	NA	0	0	0	0,72	4,08	4,56	32,55	69,67	69,67	2318,63	1098,94	29,6	NA	0,82	4,7	5,7	0,72	82,46	0,87	9,81	NA	0	0	0	14,1	50,21	52,32	10,6	17,23	17,29	1350,66
468	1,41	41,3	14,25	0,03	1,04	1,04	3676,85	3538,59	3512,22	NA	0,97	28,27	29,27	1,41	96,58	1,46	NA	NA	0	0	0	1,05	41,15	17,83	0,04	1,03	1,03	6173,16	NA	5754,34	NA	0,97	38,15	39,15	1,05	97,45	1,08	NA	NA	3,19	0	0	1,01	39,01	27,47	0,04	1,03	1,03	9860,44
469	23,25	71,08	11,68	0,02	1,51	1,84	182,8	56,36	50,89	24,22	0,67	2,06	3,06	30,66	67,29	67,28	2,25	52238	18,57	3,72	11,72	12,42	27,78	5,99	0,01	1,45	1,89	175,54	103,64	52,35	32,2	0,55	1,24	2,24	28,38	55,28	44,52	2,75	NA	25,13	7,69	28,18	14,01	27,82	7,44	0,15	1,16	1,7	193,14
470	-0,08	-0,12	-0,01	0,85	2,77	3,2	58,78	34,64	18,02	7,82	0,32	0,46	1,46	1,28	31,73	-0,27	NA	396	0	0,22	126,77	3,88	12,49	1,09	0,58	1,03	1,07	101,81	31,55	68,98	2,44	0,69	2,22	3,22	7,34	68,93	8,09	1,16	NA	0	0,97	50,39	-5,76	-18,09	-0,87	0,55	1,07	1,1	54,92
471	-2,92	-7,35	-2,88	0,07	0,09	0,92	358,9	3,7	214,15	181,22	0,6	1,52	2,52	0,74	60,33	19,57	0,9	4032	0	3,6	17,7	2,83	6,36	2,59	0,19	0,22	1,24	333,08	4,19	182,73	187,68	0,55	1,25	2,25	8,37	55,47	33,01	1,44	NA	0	5,07	18,66	-28,02	-102,31	-21,67	0,11	0,16	1,1	281,45
472	37,24	59,3	8,87	0,39	1,82	2,45	86,66	44,77	31,38	20,11	0,37	0,59	1,59	71,51	37,2	101,5	6,28	37258,5	0	8,16	59,13	34,77	64,34	7,42	0,12	1,46	2,08	77,68	45,3	33,6	20,7	0,46	0,85	1,85	71,52	45,95	79,96	6,37	NA	0	5,69	42,21	34,46	61,66	7,33	0,2	1,55	2,19	77,42
473	-86,07	5,19	NA	0,06	0,06	0,06	NA	NA	NA	NA	17,57	-1,06	-0,06	-86,07	1757,1	-1,09	NA	NA	0	NA	0	42,74	1246,44	12,93	0,03	0,52	0,52	110,08	51,34	104,43	NA	0,96	28,09	29,16	43,82	96,32	51,79	0,07	NA	0	0,24	1,27	12,06	91,49	NA	0,56	0,6	0,6	267,2
474	52	70,95	32,73	2,02	3,77	3,77	229,12	NA	60,14	NA	0,27	0,36	1,36	118,13	26,71	194,7	NA	6479	0	41,62	54,84	13,03	21,02	NA	0,85	2,64	2,64	452,25	NA	152,43	NA	38,04	61,4	1,61	48,51	38,04	34,24	NA	NA	3,85	32,61	47,3	6,81	7,53	7,1	2,26	11,33	11,33	379,6
475	0,2	0,16	0,18	-0,8	-2,03	-3,2	331,29	94,49	-76,84	90,71	-0,23	-0,19	0,81	0,2	-23,45	-1,77	4,95	NA	0	0	0	1,62	44,07	1,79	0	0,2	0,5	402,07	76,65	383,05	115,07	0,96	26,24	27,24	1,62	96,33	1,68	0,07	NA	0	0	0	1,65	27,71	0,9	0,01	0,07	0,38	198,33
476	-13,05	-4,84	-12,04	-0,32	-0,35	-0,35	335,73	16,4	-615,68	NA	-1,7	-0,63	0,37	-13,05	-169,53	-18,77	8,86	4076	-6,59	0	0	7,25	4,3	NA	-0,83	-0,83	-0,83	191,94	NA	-113,62	NA	-0,69	-0,41	0,59	70,4	-68,54	-51,79	4,04	NA	-9,41	24,89	45,06	31,45	44,7	NA	2,26	2,81	2,81	226,1
477	0,77	5,23	0,05	0,38	0,94	0,94	25,7	10,98	19,75	NA	0,85	5,77	6,77	5,43	85,24	9,18	0,83	25082	0	0,33	27,22	0,22	8,72	0,07	0,06	0,9	0,98	112,13	88,73	105,81	8,79	0,97	37,86	38,86	1,21	97,43	2,91	0,74	NA	0	0,22	26,17	0,16	2,27	0,05	0,02	0,99	1,05	107,67
478	7,46	88,64	3,32	0,29	0,74	1,1	161,72	65,71	114,94	53,03	0,91	10,86	11,88	37,51	91,58	8,16	NA	4120,4	19,18	13,35	85,37	0,99	7,75	0,37	0,55	0,57	1	137,67	2,59	95,03	50,04	87,1	682,22	7,83	40,24	87,1	1,14	0,97	NA	16,61	10,4	59,29	16,38	50,9	3,51	0,65	0,71	1,31	78,12
479	8,64	78,98	5,23	0,32	0,79	1,01	91,94	91,2	193,79	42,31	0,89	8,14	9,14	22,37	89,06	11	1,11	4971,67	0	8,3	51,74	17,72	90,24	5,49	0,52	0,92	1,17	112,78	36,26	89,44	22,34	0,8	4,09	5,09	45,22	80,36	24,91	3,34	NA	0	8,52	51,44	8,83	81,61	2,62	0,3	0,76	0,99	107,92
480	2,1	6,68	0,53	1,77	5,87	8,86	91,38	41,54	10,14	30,7	0,68	2,17	3,18	43,97	68,54	6,97	NA	19001	0	10,51	84,96	17,02	40,73	4,97	1,75	4,21	6,55	106,34	35,75	14,56	34,1	0,58	1,39	2,39	37,67	58,11	30,67	9,64	NA	0	4,4	40,09	15,88	26,3	4,08	2,22	4,92	6,5	93,52
481	45,69	8518,87	10,97	0,03	0,88	0,98	87,42	33,2	38,88	3,64	0,99	185,46	186,46	105,8	99,46	50,58	0,93	6696	0	14,44	50,7	4,24	88,67	1,02	0,02	1,09	1,36	87,54	39,98	37,45	10,24	0,95	19,89	20,89	74,93	95,21	20,89	1,24	NA	0	17	71,84	0,15	3,36	0,06	0,45	0,58	1,08	146,74
482	0,01	0,31	0,01	0,09	0,94	0,98	249,17	200,96	228,37	8,58	0,96	26,01	26,97	3,35	96,29	2,12	0,68	NA	3,3	2,28	106,19	2,9	35,79	0,88	0,09	0,96	0,97	110,82	88	95,96	0,39	91,88	1132,22	12,32	22,29	91,88	8,65	0,73	NA	4,28	5,9	70,87	-2,75	-59,64	-2,53	0,08	0,59	0,9	334,72
483	0,49	2,05	0,23	0,16	0,29	1,29	166,41	16,53	124,23	126,04	0,76	3,16	4,16	20,04	75,95	3,29	13,98	7748	0	8,94	83,62	-13,49	-187,55	-4,87	1,28	1,56	4,03	131,32	4,95	21,52	53,05	0,93	12,9	13,9	5,46	92,81	-7,5	2,56	NA	0	4,53	89,83	3,33	34,69	1,5	11,57	12,33	24,61	164,1
484	-26,01	-27,16	NA	23,61	23,61	23,61	NA	NA	NA	NA	0,04	0,04	1,04	-26,01	4,24	-613,98	NA	NA	0	NA	0	-22,4	-29,58	NA	4,22	4,12	4,12	NA	NA	NA	NA	0,24	0,32	1,32	-22,4	24,27	-92,31	NA	NA	0	NA	NA	0,2	64,83	0,01	0,01	0,65	1	9,62
485	5,49	91,93	2,65	0,01	0,87	0,99	175,48	135,76	160,24	19,97	0,94	15,75	16,75	21,72	94,03	6,88	0,8	30442,17	0	7,82	67,3	3,67	83,61	1,23	0,01	0,73	0,93	121,93	80,61	113,46	22,52	0,96	21,77	22,77	27,58	95,61	6,02	0,4	14581,25	0	5,78	59,01	2,85	75,21	0,74	0,02	0,52	0,82	94,43
486	-26,32	150,29	-9,86	0,7	0,85	0,85	136,33	22,34	158,43	0,69	1,18	-6,71	-5,71	-12,06	117,51	-22,4	NA	NA	0	5,34	-122,69	24,01	29,7	10,83	2,69	3,63	5,22	164,21	29,04	31,11	49,63	19,16	23,7	1,24	30,06	19,16	125,32	NA	NA	0	1,97	11,36	14,2	21,71	12,55	1,41	2,97	4,05	321,67
487	1,6	3,31	0,46	0,18	0,32	0,78	104,31	5,54	44,96	21,05	0,52	1,07	2,07	45,51	51,67	15,06	0,79	13479,03	0	12,58	78,41	3,37	6,77	0,97	0,23	0,37	0,85	104,59	4,67	41,34	20,8	0,5	1,01	2,01	49,45	50,21	19,14	0,82	7777,31	1,88	9,05	56,34	2,81	5,54	0,79	0,15	0,29	0,77	101,77
488	0,78	1,5	0,33	0,35	1,02	1,69	155,8	48,22	71,98	49,02	0,48	0,92	1,92	30,09	47,94	13,02	2,75	18843,5	0	12,55	66,86	3,54	5,8	1,16	0,25	1,43	2,16	119,26	52,12	44,17	32,22	0,39	0,64	1,64	36,87	38,96	18,16	3,51	9248,4	0	7,79	53,89	10,57	23,15	4,73	0,37	1,32	1,73	162,93
489	0,72	1,18	0,75	0,2	1,96	3,3	380,04	136,41	77,68	105,73	0,39	0,64	1,65	9,79	39,21	7,21	2,5	33157,25	18,18	9,47	58,07	3,93	6,02	3,99	0,15	1,35	2	369,1	150,57	69,57	82,02	0,35	0,53	1,53	14,05	34,73	17,67	2,11	NA	15,39	10,26	54,79	5,17	6,45	4,71	0,59	2,05	3,37	331,52
490	0,14	1,51	0,07	0,12	0,58	0,73	176,09	23,57	119,57	22,92	0,9	9,51	10,51	3,97	90,49	4,01	0,29	14856,5	21,61	1,85	40,38	2,23	23,66	1,69	0,06	0,78	0,87	276,01	24,34	201,82	20,84	0,91	9,59	10,59	5,73	90,56	5,76	0,44	NA	16,62	2,65	29	2,06	14,74	1,38	0,21	0,71	0,87	244,75
491	4,24	9,46	1,5	0,03	0,09	1,79	128,75	3,18	58,41	100,85	0,55	1,23	2,23	52,65	55,2	16,06	3,05	15987,88	0	17,12	84,24	4,05	8,36	1,57	0,31	0,38	2,42	140,6	3,54	46,27	101,64	0,52	1,06	2,06	52,23	51,55	16,64	5,09	NA	12,47	13,41	59,72	3,66	7,06	1,33	0,41	0,48	2,35	132,79
492	0,09	6,07	0,04	0,05	0,2	0,92	139,69	20,16	136,03	99,51	0,98	64,23	65,23	10,29	98,47	2,69	0,17	NA	0	3,91	69,12	6,98	79,78	1,16	0,16	0,24	0,88	60,3	3,13	38,1	24,38	0,91	10,43	11,43	20,4	91,25	15,72	0,86	NA	0	1,54	26,47	5,82	43,44	1,18	0,15	0,24	0,83	73,93
493	5,56	41,55	1,88	0,27	1,12	1,12	123,32	89,86	95,99	NA	86,67	647,58	7,47	5,56	86,67	8,33	5,28	NA	7,97	0	0	36,26	79,01	11,55	0,63	1,69	1,7	115,96	65,62	47,54	0,52	53,98	117,65	2,18	36,26	53,98	72,17	5,87	NA	12,53	0	0	21,85	39,48	8,76	0,39	1,71	2,38	145,91
494	-0,25	-11,39	-0,1	0,17	0,94	0,94	151,12	112,44	146,23	0,7	0,98	45,36	46,36	0,36	97,84	0,55	0,32	4161	0	0,25	28,74	0,62	14,06	0,16	0,05	0,93	0,96	94,75	78,68	89,61	2,33	0,96	21,86	22,86	1,88	95,63	4,09	0,51	NA	0	0,33	4,28	-0,12	-2,36	-0,03	0,04	0,75	0,75	84,62
495	17,95	27,94	8,63	2,72	4,76	4,76	175,04	57,48	28,25	0	0,36	0,56	1,56	77,27	35,75	64,43	3,75	9277,2	0	28,53	67,65	15,68	23,12	NA	1,09	3,29	3,29	211,76	120,84	54,82	NA	0,32	0,47	1,47	73,91	32,19	64,07	5,6	NA	0	25,22	52,58	16,02	18,4	NA	2,28	7,01	7,01	199,9
496	-36,25	-212,19	-13,86	0,03	0,06	0,34	139,2	2,86	106,89	30,69	0,83	4,85	5,85	-14	82,92	-19,26	0,31	1511,5	0	8,51	158,15	-70,92	140,98	-43,38	0	0	0,24	222,63	NA	324,85	77,59	1,5	-2,99	-1,99	-70,92	150,31	-30,91	-0,74	NA	0	0	0	-0,89	1,5	-0,64	0,15	0,15	0,47	261,42
497	1,12	1	0,68	-0,83	-0,83	-0,84	222,73	NA	-263,61	1,99	-0,12	-0,11	0,89	118,49	-12,12	-9,21	NA	-5395	106,99	71,82	-97,44	1,38	2,47	1,33	1,93	2,27	2,29	352,1	51,18	23,27	2,72	0,44	0,79	1,79	56,49	44,23	3,11	NA	NA	37,06	53,31	-2596,43	-16,62	-33,77	-43,7	1,73	2,28	2,28	957,29
498	18,41	29,22	24,28	2,32	5,78	5,78	480,25	215,18	62,12	NA	0,36	0,58	1,59	18,41	37,01	116,07	3,64	NA	23,19	0	0	5,63	6,71	6,19	0,76	6,21	6,21	399,89	347,16	19,41	NA	0,16	0,19	1,19	5,63	16,11	240,9	NA	NA	11,21	0	0	36,61	43,39	34,63	1,37	5,35	5,35	344,29
499	3,55	15,17	1,92	0,75	1,25	1,31	161,3	75,16	149,27	8,31	0,77	3,27	4,27	48,63	76,61	4,63	NA	NA	0	24,4	90,04	17,18	24,25	4,11	1,98	3,3	3,43	87,1	32,94	25,13	3,34	0,29	0,41	1,41	169,78	29,17	58,9	NA	NA	0	36,51	85,99	10,28	20,44	4,69	1,58	1,97	2,01	165,91
500	4,09	9,07	0,77	0,41	1,68	1,77	68,79	47,4	34,22	3,4	0,55	1,22	2,22	6,47	54,92	13,51	15,33	34738	4,51	0,45	16,46	4,78	14,4	1,02	0,11	1,44	1,44	77,68	64,65	40,71	0	0,67	2,01	3,01	6,08	66,77	10,96	4,16	NA	10,37	0,2	7,48	0,79	2,27	0,2	0,04	1,15	1,2	91,23
501	-34,58	141,48	-7,76	0,19	0,33	0,72	81,73	13,95	98,1	39,02	1,24	-5,09	-4,09	23,15	124,44	-22,74	-1,98	NA	0	12,96	149,53	18,35	-326,67	4,3	0,44	0,66	0,92	85,39	18,96	86,61	22,85	1,06	-18,8	-17,8	71,02	105,62	23,21	-0,85	NA	0	12,36	61,15	17,73	150,38	3,43	0,61	0,79	1,15	70,51
502	0,14	1,1	0,15	0,2	0,21	1,15	389,11	2,27	333,32	318,99	0,87	6,66	7,66	0,14	86,94	0,17	NA	NA	0	0	0	17,33	30,26	5,2	0,16	0,16	2,34	109,24	0	46,16	100,79	42,73	74,6	1,75	17,33	42,73	40,57	NA	NA	0	0	0	-6,84	-14,01	-2,04	0,09	0,18	1,95	108,64
503	8,92	18,64	4,02	1,01	1,01	1,39	163,93	NA	46,27	32,4	0,52	1,09	2,09	30,96	52,11	31,09	1,74	NA	23,49	9,92	42,43	6,68	14,84	3,94	1,37	1,37	1,55	214,66	NA	56,45	20,65	0,55	1,22	2,22	37,77	54,98	24,87	2,99	NA	28,21	18,33	57,81	10,93	17,78	5,5	1,92	1,92	2,36	182,99
504	-0,22	-106,03	-0,05	0,29	1,01	1,42	75,72	36,62	51,19	21,26	1	475,73	476,8	18,49	99,79	0,17	0,39	25237,6	0	3,89	63,28	-0,03	-18,54	-0,01	0,32	0,84	1,1	100,47	44,64	67,51	22,77	1	648,34	649,45	15,54	99,83	0,36	0,78	NA	19,17	3,08	53,74	1,73	110,37	0,42	0,31	0,8	1,03	87,85
505	21,81	60,31	9,94	0,43	0,46	1,23	165,98	2,66	103,74	80,59	0,64	1,77	2,77	73,02	63,84	41,02	1,75	21442	0	23,35	60,76	28	65,12	11,76	0,67	0,72	1,5	152,82	4,1	84,94	66,53	0,57	1,33	2,33	65,73	57	59,82	2,74	NA	0	15,84	45,38	37,5	77,85	19,66	0,32	0,51	1,16	190,84
506	23,9	25,44	19,68	10,44	12,87	12,87	299,71	42,68	17,57	NA	0,06	0,06	1,06	53,45	6,04	564,52	3,96	NA	0	24,33	37,27	22,92	25,17	NA	5,78	10,02	10,02	380,35	140,94	33,29	NA	0,09	0,1	1,1	46,01	8,92	349,25	8,3	NA	0	17,44	23,81	9,05	9,97	NA	7,9	10,82	10,82	480,68
507	2,22	7,84	17,33	0,83	1,92	1,93	2846,62	502,33	458,32	2,55	0,72	2,54	3,54	3,29	71,73	10,31	0,47	3852	0	8,38	179,26	1,45	5	14,34	0,18	0,85	0,93	3608,08	449,94	676,25	53,21	0,71	2,45	3,45	2,85	71,05	7,87	0,38	5333,33	0	13,86	89,24	-0,71	-4,01	-25,53	0,13	0,68	0,75	13004,11
508	9,84	56,21	7,09	0,13	0,27	1,1	262,31	30,04	155,63	178,85	0,82	4,71	5,71	14,39	82,49	16,45	2,2	50558,67	22,27	3,28	20,21	-0,79	-4,28	-0,4	0,07	0,36	1,44	183,1	35,03	41,61	130,24	0,81	4,4	5,4	5,91	81,48	4,6	4,39	NA	43,56	2,42	31,03	1,35	5,31	0,97	0,01	0,39	1,31	261,68
509	8,57	60,13	4,02	0,99	0,99	1,35	170,55	0,42	97,32	35,18	0,86	6	7,01	50,69	85,74	14,36	0,7	47604,67	0	19,73	70,18	16,44	76,28	11,13	1,05	1,06	1,22	246,4	1,7	166,37	26,86	0,78	3,64	4,64	43,8	78,45	23	1,66	NA	0	13,64	38,72	32,17	58,34	13	1,51	1,54	1,89	147,17
510	2,51	13,93	1,1	-0,14	0,45	1,17	159,02	75,98	127,57	92,54	0,82	4,54	5,54	7,83	81,95	3,07	4,62	17745,75	0	2,32	50,03	1,79	7,77	0,63	-0,27	0,45	1,27	129,35	70,19	97,24	79,82	77	334,74	4,35	7,13	77	3,86	6,66	NA	0	1,9	47,42	1,32	4,87	0,47	-0,4	0,24	1,33	129,46
511	29,21	80,23	16	0,63	1,66	1,66	199,33	120,29	116,85	NA	0,64	1,75	2,75	29,9	63,59	45,94	22,99	37760	0	0,38	2,07	19,83	27,83	10,47	3,7	6,04	6,04	192,24	57,17	24,46	NA	0,29	0,4	1,4	21,39	28,75	92,08	3,69	NA	0	0,82	5,1	-33,41	-42,1	-26,52	5,49	8,66	8,66	288,99
512	-0,07	-7,27	-1,08	0,03	0,04	0,05	5566,29	36,77	5446,47	94,42	0,99	102,19	103,29	-0,07	99,03	2,74	0,01	NA	0	0	0	-0,13	-14,9	-2,7	0,03	0,04	0,06	7597,1	78,83	7440,46	148,38	0,99	114,02	115,15	-0,13	99,03	5,72	0,01	NA	0	0	0	-0,05	-6,95	NA	0,05	0,06	0,08	6900,02
513	29,97	31,37	29,25	15,93	20,25	20,27	355,3	58,95	13,67	0,34	0,04	0,05	1,05	61,76	4,46	762,03	4,78	23117,33	0	31,03	41,09	14,87	15,63	18,69	16,07	20,15	20,16	457,27	80,71	19,78	0,27	0,05	0,05	1,05	57,39	4,81	414,22	8,09	NA	0	53,41	70,61	20,16	21,49	16,59	12,51	15,75	15,77	299,47
514	-3,22	-7,44	-3,46	0,4	1,24	1,24	391,2	181,36	214,88	NA	0,57	1,31	2,31	12,75	56,76	1,5	1,5	7890	0	17,17	74,09	17,26	23,56	12,9	1,31	3,12	3,12	272,08	121,99	67,33	NA	0,27	0,37	1,37	47,13	26,75	123,57	3,38	NA	0	22,33	41,37	6,31	7,2	4,05	3,81	8,7	9,15	233,61
515	-15,69	-37,63	-25,31	0,73	0,73	0,83	587,1	0	334,08	33,08	0,58	1,38	2,4	-15,69	58,3	15,79	0,81	2376	0	0	0	-23,75	-70,36	-27,65	0,83	0,84	0,95	423,83	3,52	277,69	31,16	0,66	1,96	2,96	-23,75	66,25	15,73	0,91	NA	0	0	0	-25,44	-99,6	-19,78	0,94	1,13	1,29	283,02
516	6,32	7,28	1,27	6,51	6,51	7,01	73,24	NA	5,44	2,79	0,13	0,15	1,15	17,27	13,11	202,06	1,87	4080	0	2,2	13,41	-7,92	-11,06	-5,76	2,71	2,71	2,71	264,83	NA	73,28	NA	0,28	0,4	1,4	-5,23	28,43	37,08	2,97	NA	0	1,96	39,2	-5,69	-7,71	NA	2,79	2,79	2,79	NA
517	6,37	7,1	2,17	10,03	10,03	10,03	108,94	NA	12,21	NA	0,1	0,11	1,11	87,37	10,3	61,81	NA	5381	0	27,57	90,32	28,08	60,05	30,59	1,05	1,87	1,88	396,49	170,66	208,48	2,6	53,23	113,84	2,14	48,64	53,23	52,75	NA	NA	0	22,39	35,83	23,04	41,52	31,23	1,34	2,24	2,25	493,48
518	15,36	35,9	7,54	1,45	1,7	1,79	178,52	25,2	98,72	8,64	0,56	1,31	2,34	32,88	57,21	27,44	NA	4610	0	8,59	49,98	16,49	39,58	5,94	0,29	0,48	0,74	131,22	14,2	74,62	19,98	0,58	1,4	2,4	40,98	58,35	35,39	0,74	NA	0,7	8,83	49,44	7,7	17,9	2,49	0	0,39	0,63	117,55
519	-1,21	-1,42	-1,01	2,04	4,32	15,75	302,33	39,25	17,18	199,21	0,15	0,17	1,17	18,74	14,54	17,26	9,96	2348	0	16,58	205,58	-98,75	-199,93	-60,25	0,12	0,12	2,24	222,1	NA	88,41	187,21	0,51	1,02	2,02	-78,16	50,61	-182,4	6	NA	0	12,56	-45	-65,91	763,53	-31,04	0,18	0,18	0,89	171,41
520	5,45	30,83	3,39	0,88	0,88	1,22	226,27	NA	62,35	63,99	0,82	4,66	5,66	9,39	82,32	6,62	NA	2327	54,17	2,45	28,6	9,98	35,21	5,45	0,98	1,02	1,41	198,83	5,76	59,89	53,27	0,72	2,53	3,53	23,47	71,66	13,93	NA	NA	40,59	6,13	38,33	0,29	0,93	0,13	0,83	0,83	1,45	164,61
521	5,97	54,41	3,31	0,37	0,84	1,21	201,79	22,74	141,97	60,69	0,89	8,12	9,12	18,19	89,03	9,52	NA	15758,8	11,58	6,78	49,6	11,97	29,76	2,74	0,06	0,57	1,67	83,46	25,52	27,52	53,88	0,6	1,49	2,49	39,56	59,78	20,02	NA	NA	26,44	4,32	38,91	6,42	15,35	1,88	0,2	0,7	1,71	106,74
522	-17,95	-71,81	-1,62	0,07	1,11	1,18	32,91	25,36	24,38	1,79	0,75	3	4	-10,96	75	-15,45	2,17	1408,75	0	0,63	340,73	-8,11	111,35	-1,96	0,07	0,86	0,9	87,85	73,59	93,06	3,97	1,07	-14,73	-13,73	-4,24	107,28	-5,66	-2,27	NA	0	0,65	337,05	-0,45	11,3	-0,42	0,02	0,96	0,96	335,76
523	3,57	27	0,69	1,05	1,44	2,2	70	12,16	19,02	24,18	0,82	6,21	7,56	27,41	86,78	5,85	75,47	11505,56	17,67	4,58	78,05	1,46	9,67	0,26	1,27	1,4	1,87	65,32	4,37	16,23	16,08	0,85	5,64	6,64	29,07	84,94	2,29	27,37	NA	27,37	3,68	70,99	23,71	68,88	3,65	0,73	1,18	1,72	56,04
524	3,59	-17,37	1,13	0,02	0,37	0,75	115,08	47,07	96,76	50,59	1,21	-5,84	-4,84	69,85	120,65	6	-1,32	11752,54	31,47	20,95	114,36	2,99	-13,57	0,9	0,03	0,24	0,71	110,02	27,95	81,92	60,86	1,22	-5,53	-4,53	71,35	122,06	6,47	-1,3	9277	44,13	15,48	72,48	0,35	-1,8	0,12	0,02	0,36	0,76	123,48
525	1,34	2,13	0,17	0,45	1,04	1,64	47,05	9,88	16,62	10,05	0,37	0,59	1,59	42,61	37,09	15,42	1,53	17429,43	0	5,34	82,44	3,23	5,55	0,66	0,04	0,79	1,64	74,57	22,17	29,57	25,09	0,42	0,72	1,72	44,3	41,9	16,76	1,71	NA	0	8,41	78,19	-23,09	-46,67	-6,73	0,05	0,31	1,22	106,1
526	-0,12	-96,74	-1,14	2,11	2,31	2,32	3362,35	4,78	24,65	0,42	1	784,48	786,91	-0,07	99,87	5,08	1,01	NA	0	0,45	0,82	-2,1	106,86	-19,69	0,31	0,11	0,12	3409,91	-6,49	32,57	0,33	1,02	-51,84	-50,84	-2,07	101,97	3,47	0,99	NA	0	0,32	0,71	-2,99	59,8	-30,05	1,07	2,21	2,23	3661,13
527	0,44	1,78	0,14	0,17	0,83	1,18	113,29	55,42	84,26	30,55	0,75	3,04	4,04	26,63	75,23	2,08	2,19	22399,5	0	8,15	90,04	2,9	30,78	0,72	0,22	0,74	1,1	90,87	41,79	81,8	29,93	0,91	9,66	10,6	35,9	91,05	4,41	NA	NA	0	5,93	60,52	10,58	66,68	3,25	0,39	0,9	1,16	111,89
528	-0,01	-0,66	0	0,65	1,02	1,02	68,67	24,84	66,12	0,01	0,98	51,26	52,27	5,94	98,09	-0,01	NA	7420	0	1,12	76,27	3,87	55,79	0,59	1,07	1,08	1,08	55,8	0,45	50,7	0	0,93	13,43	14,43	13,73	93,07	4,15	NA	NA	0	1,12	80,53	0,04	1,08	0,01	130,34	177,16	177,16	98,19
529	8,99	10,81	1,52	2,31	5,54	5,95	61,71	33,11	10,25	4,35	0,17	0,2	1,2	81,47	16,8	53,54	NA	6896	0	12,29	79,6	27,43	32,93	7,68	3,37	5,7	5,98	101,86	39,23	16,84	4,74	0,17	0,2	1,2	97,3	16,71	164,14	NA	NA	0	19,55	63,6	19,04	21,81	7,27	6,93	7,57	7,88	139,01
530	16,43	401,44	6,25	0,05	0,95	0,95	138,46	118,17	131,33	NA	0,96	23,43	24,43	16,43	95,91	17,13	0,45	NA	0	0	0	-119,66	140,68	-31,98	0,12	0,13	0,13	97,27	1,68	178,03	NA	1,85	-2,18	-1,18	-119,66	185,06	-64,66	-1,11	NA	0	0	0	-22,49	35,47	-7,23	0,19	0,39	0,39	117,03
531	-2,01	-34,9	-35,58	0,13	0,51	1,04	3319,75	361,17	950,04	514,38	0,94	16,32	17,32	-2,01	94,23	-1,3	1,01	NA	79,28	0	0	-9,19	155,21	-1,31	0	0,07	0,32	51,89	3,5	28,49	11,34	1,06	-17,89	-16,89	24,48	105,92	-6,71	0,14	NA	34,48	4,8	91,89	-0,72	12,35	-0,12	0,25	0,29	0,41	60,35
532	18,89	32,78	9,49	0,55	2,15	2,38	182,86	121,59	75,99	18,04	0,42	0,73	1,74	31,25	42,37	44,75	NA	31693	0	6,21	33,02	66,67	69,53	24,47	15,76	26,17	27,01	133,61	50,92	4,89	4,14	0,04	0,04	1,04	81,83	4,12	1618,58	NA	NA	0	5,56	12,05	7,01	9,07	5,16	3,85	4,41	4,46	267,91
533	0,27	2,65	0,12	0,04	0,16	1,01	168,9	17,91	141,68	121,95	0,9	8,92	9,92	16,49	89,92	13,6	1,08	13791,33	0	7,53	51,76	0,39	4,01	0,32	0,08	0,29	1,06	295,11	55,94	262,76	201,96	0,9	9,31	10,31	15,14	90,3	10,14	2,37	NA	0	8,28	37,26	1,67	16,85	0,98	0,16	0,3	0,86	214,99
534	8,94	34,64	3,84	0,79	1,02	1,23	156,24	26,6	114,65	24,86	0,74	2,88	3,88	15,8	74,2	14,05	3,06	17327,5	0	2,94	31,53	14,44	31,2	5,14	1,03	1,42	1,72	129,62	26,57	68,85	20,55	0,54	1,16	2,16	23,9	53,71	31,96	6,03	NA	0	3,37	29,34	11,92	21,78	4,9	1,32	1,81	2,11	149,46
535	-25,59	1220,3	-24,46	0,18	0,74	0,97	348	149,66	300,53	68,76	1,02	-48,69	-47,69	-18,91	102,1	-22,33	0,82	-34531	0	6,39	-44,91	-49,24	92,24	-58,19	0,06	0,52	0,57	430,19	9,93	563,83	29,96	1,53	-2,87	-1,87	-35,99	153,38	-28,18	-1,33	NA	0	11,53	44,23	-1,75	3,48	-0,41	0,25	0,56	0,59	85,3
536	36,55	42,23	56,62	7,25	7,44	7,44	563,8	14,47	74,95	NA	0,13	0,16	1,16	36,55	13,44	271,92	NA	NA	0	0	0	3,79	4,17	19,55	9,56	11,03	11,03	1878,28	246,94	167,06	NA	9,07	9,97	1,1	3,79	9,07	41,78	NA	NA	0,08	0	0	17,46	19,29	69,31	9,43	10,56	10,56	1444,88
537	-7,47	32,38	-4,66	0,02	0,19	0,35	226,85	33,68	188,35	29,87	1,23	-5,33	-4,33	11,32	123,07	-2,51	-0,02	12593	21,63	11,71	108,38	-13,5	34,35	-8,72	0,02	0,16	0,26	235,09	33,55	228,06	23,45	1,39	-3,54	-2,54	8,05	139,31	-6,24	-0,29	NA	17,93	9,88	95,58	0,07	18,32	0,05	0,04	0,23	0,42	256,71
538	2,64	240,29	3,1	0,02	0,06	0,99	426,24	17,2	412,87	390,79	0,99	89,89	90,89	2,64	98,9	3,38	0,42	NA	0	0	0	3,16	117,25	1,14	0,04	0,48	1,19	131,32	45,61	102,29	72,91	0,97	36,1	37,1	3,73	97,3	5,17	0,45	NA	0	0,2	8,32	7,01	102,91	5,57	0,32	0,49	1,04	289,25
539	6,92	7,06	1,03	22,67	48,2	48,2	54,3	28,45	1,11	NA	0,02	0,02	1,02	6,92	2,07	333,33	NA	NA	0	0	0	5,56	17,76	5,28	0,01	1,5	1,5	345,3	338,23	228,12	NA	0,69	2,19	3,19	5,56	68,68	8,1	NA	NA	0,02	0	0	13,32	22,95	NA	0,06	2,38	2,38	219,44
540	4,79	12,34	1,65	1,62	1,62	1,62	125,6	NA	75,97	NA	0,61	1,57	2,57	160,08	61,16	7,84	NA	8407,33	0	53,58	91,96	-4,36	-13,75	NA	2,89	3,23	3,23	NA	NA	NA	NA	68,28	215,29	3,15	-4,36	68,28	-6,38	NA	NA	0	NA	0	21,42	42,42	NA	6,67	7,37	7,37	1481,43
541	-55,29	-56,41	-232,57	50,04	50,04	50,04	1531,22	NA	30,26	NA	0,02	0,02	1,02	-55,29	2	-2766,67	NA	NA	0	0	0	-23,45	-29,47	NA	4,9	4,9	4,9	NA	NA	NA	NA	20,43	25,67	1,26	-23,45	20,43	-114,79	NA	NA	0	NA	NA	16,16	17,6	NA	10,41	10,41	12,23	930,42
542	-20,51	-232,11	-9,48	0,58	0,78	1,13	168,21	22,91	114,66	41,32	0,91	10,32	11,32	-6,15	91,16	31,92	1,41	15184,5	21,26	6,63	43,09	5,74	39,72	2,57	0,92	1,02	1,35	162,76	12,66	118,83	39,25	0,86	5,92	6,92	11,89	85,55	31,43	NA	NA	11,3	2,75	25,59	8,76	30,4	2,94	0,93	1,05	1,46	122,13
543	1,23	7,07	0,8	0,6	1,88	1,88	237,5	96,81	75,47	NA	0,83	4,76	5,76	18,65	82,64	22,7	1,71	9456	11,52	11,37	43,71	0,44	2,38	0,25	0,8	1,46	1,46	206,57	53,11	36,46	NA	0,81	4,35	5,35	23,08	81,32	0,55	1,37	NA	21,46	8,84	-196,09	1,03	5,62	0,43	0,23	0,35	0,56	152,05
544	0,2	11,55	0,26	0,08	0,08	0,96	458,4	2,3	442,96	389,88	0,98	55,76	56,76	10,26	98,24	3,88	0,36	5790,5	0	12,66	68,52	0,77	32,61	1,13	0,06	0,08	1,01	534,36	9,83	512,15	473,13	0,98	41,32	42,32	9,99	97,64	3,76	1,12	NA	0	13,53	67,04	0,9	28,91	1,35	0,05	0,06	0,98	545,87
545	6,61	30,33	NA	1,04	1,11	1,11	314,86	14,43	205,61	NA	0,78	3,59	4,59	21,45	78,19	23,1	1,27	1976	0	9,49	29,59	-10,04	-279,36	-6,53	0,25	0,28	0,28	236,95	6,46	224,68	NA	0,96	26,83	27,83	5,99	96,41	7,13	0,06	NA	0	7,72	29,21	25,55	61,14	6,73	0,37	0,68	0,68	95,84
546	0	0	NA	NA	NA	NA	NA	NA	NA	NA	NA	NA	1	0	0	NA	NA	NA	0	NA	NA	-10,42	-11,66	NA	9,45	9,45	9,45	NA	NA	NA	NA	0,11	0,12	1,12	-10,42	10,58	-98,49	NA	NA	0	NA	0	7,68	50,67	13,51	0,14	1,2	1,2	640,6
547	-12,77	-2936,44	-18,23	0,35	0,44	0,98	416,72	24,34	285,74	156,35	1	228,88	229,88	0,03	99,56	-6,47	0,01	1042,7	0	18,28	259,51	-4,79	-28,79	-2,69	0,2	0,2	0,98	204,74	0	124,75	97,8	0,83	5,01	6,01	22,41	83,36	-0,01	0,52	NA	0	10,89	65,93	-2,59	-21,49	-1,37	0,41	0,41	1,04	192,22
548	2,04	2,07	1,31	82,47	82,47	82,47	233,69	NA	2,8	NA	0,01	0,01	1,01	2,04	1,21	168,33	NA	NA	0	0	0	-10,12	-11,29	-496	9,63	9,63	9,63	17839,64	NA	1832,4	NA	0,1	0,12	1,12	-10,12	10,39	-97,45	NA	NA	0	0	0	26,99	29,21	NA	13,15	13,15	13,15	177,71
549	0,33	31,84	0,07	0,08	0,85	0,92	72,48	53,16	69,98	5	0,99	96,09	97,09	19,14	98,97	2,34	0,1	42298,25	0	3,75	115,66	0,01	1,3	0	0,09	0,89	0,97	72,3	55,6	69,93	5,57	0,99	156,85	157,85	19,27	99,37	1,56	0,13	19977,11	0,31	3,06	75,75	0,54	47,79	0,1	0,22	0,99	1,02	68,75
550	-4,92	64,17	-2,35	0,09	0,36	0,36	173,51	49,91	183,85	NA	1,08	-14,03	-13,03	-4,92	107,67	10,45	-0,12	NA	0	0	0	-3,06	32,79	-1,54	0,03	0,42	0,42	183,27	79,11	198,15	NA	1,09	-11,73	-10,73	-3,06	109,32	9,93	-0,18	NA	0	0	0	-0,74	5,01	-0,19	0,13	0,38	0,38	94,6
551	10,13	24,61	5,85	0,04	1,4	1,61	210,08	53,09	53,06	25,07	0,59	1,43	2,43	23,71	58,85	18,37	5,02	26776	31,44	7,84	53,32	9,14	21,06	5,32	0,06	0,38	0,57	211,79	36,48	42,63	20,59	0,57	1,3	2,3	23,22	56,57	17,5	0,64	NA	33,25	5,89	41,82	4,97	12,89	4,67	0,03	0,39	0,55	342,03
552	-1,56	-10,73	-1,38	0,3	0,39	0,39	321,3	17,42	203,03	NA	0,85	5,87	6,87	27,39	85,45	14,8	0,21	13100,5	0	25,56	65,97	11,78	46,27	8,61	0,04	0,41	0,41	265,91	56,64	153,12	NA	74,53	292,68	3,93	38,08	74,53	45,88	0,34	NA	0	19,21	38,35	15,06	36,06	10,76	0,12	0,36	0,36	260,01
553	9,01	23,48	11,77	0,18	0,56	0,59	475,25	102,49	273,29	8,67	0,62	1,61	2,61	9,01	61,61	40,86	0,64	NA	3,47	0	0	8,88	15,53	14,53	0,32	0,66	0,68	595,42	87,12	238,89	3,04	0,43	0,75	1,75	8,88	42,82	46,37	0,81	NA	2,25	0	0	2,58	4,3	6,48	0,31	0,73	0,73	914,2
554	7,62	21,09	2,37	0,69	0,95	1,13	113,27	19,18	71,54	13,05	0,64	1,77	2,77	11,07	63,86	14,58	1,48	8066	0	1,07	22,55	22,21	49,12	7,85	0,34	0,64	0,91	128,62	20,4	69,7	18,83	0,55	1,21	2,21	24,4	54,79	42,92	0,9	NA	0	0,78	6,67	3,28	4,25	1,91	5,71	8,57	12,85	211,97
555	5,45	13,86	1,39	0,46	0,7	2,28	92,84	8,41	3,29	56,78	0,61	1,55	2,55	22,94	60,71	19,65	5,38	11397,5	56,86	4,46	47,87	1,41	5,38	0,47	0,91	1,33	2,66	120,35	12,92	18,56	41,01	0,74	2,82	3,82	20,11	73,85	11,41	2,38	NA	41,25	6,18	83,42	7,83	23,44	2,34	0,8	1,16	2,85	108,76
556	-160,06	109,46	NA	0,07	0,1	0,1	NA	NA	NA	NA	2,46	-1,68	-0,68	-160,06	246,23	-35,45	-2,01	NA	0	NA	0	-265,56	45,05	NA	0,13	0,13	0,13	62,93	NA	427,44	NA	6,89	-1,17	-0,17	-265,56	689,42	-15,15	NA	NA	0	0	0	58,67	509,7	7,5	0,78	0,92	1,13	46,52
557	12,28	59,91	17,49	0,71	0,71	1,25	518,47	1,26	402,75	220,2	0,79	3,88	4,88	12,28	79,5	16,24	11	NA	0	0	0	3,98	31,54	15,01	0,45	0,54	0,85	1371,14	109,6	1180,7	371,11	0,87	6,92	7,92	3,98	87,37	4,86	0,5	NA	0	0	0	38,7	81,02	13,91	0,31	0,88	1,12	130,87
558	13,02	13,24	29,1	3,16	10,95	10,95	813,32	102,41	13,14	NA	0,02	0,02	1,02	14,28	1,63	1425,68	1,2	29074	0	2,8	4,29	8,02	8,29	24,22	10,27	15,5	15,5	1099	158,52	30,3	NA	3,24	3,35	1,03	8,57	3,24	769,29	1,7	NA	0	1,66	1,91	3,47	4,02	4,02	1,11	4,85	4,85	421,76
559	0,67	3,38	0,55	0,07	0,27	1,3	299,79	44,66	167,84	226,45	0,8	4,06	5,06	7,33	80,24	4,4	9,15	13896,67	23,1	5,49	45,34	0,84	4,73	0,71	0,08	0,47	1,59	308,21	72,72	148,86	206,57	0,82	4,64	5,64	7,66	82,28	5,32	6,61	NA	15,21	5,78	35,82	0,84	4,56	0,76	0,24	0,64	1,65	326,25
560	53,13	75,38	30,35	1,29	3,19	3,19	207,93	100,16	52,7	NA	0,3	0,42	1,42	116,93	29,51	200,81	12,81	30636,5	0	36,44	44,14	46,36	68,82	NA	1,46	3,8	3,8	180,66	107,85	46,02	NA	0,33	0,48	1,48	124,86	32,64	162,78	NA	NA	0	28,9	37,78	65,19	79,34	NA	3,16	6,71	6,71	207,51
561	-5,92	-9,77	-4,01	0,51	1,5	2,34	246,48	95,41	84,02	81,44	0,39	0,65	1,65	19,8	39,38	-5,34	7,64	34723	4,84	17,42	102,46	0,35	0,47	0,19	0,83	2,45	3,73	200,92	81,85	46,24	64,53	0,26	0,34	1,34	28,75	25,64	19,25	14,61	NA	2,12	11,64	59,85	1,94	2,67	1,1	1,13	2,62	3,62	206,98
562	0,51	24,98	0,11	0,11	0,16	0,8	79,12	3,59	69,63	45,3	0,98	47,61	48,61	20,5	97,94	10,18	0,15	13188,1	0	4,34	71,72	0,17	11,25	0,04	0,12	0,24	1,04	95,34	9,22	76,42	60,92	0,98	65,46	66,46	17,54	98,5	7,42	0,2	NA	0	3,27	92,49	0,13	7,46	0,02	0,18	0,24	0,88	64,47
563	5,66	21,58	1,36	0,08	0,41	1,41	87,24	16,15	48,67	49,12	0,74	2,81	3,81	116,21	73,76	7,68	NA	6239	0	26,5	103,73	-87,17	239,57	-17,15	0,3	0,3	0,73	71,63	NA	96,62	41,86	1,36	-3,75	-2,75	148,83	136,39	-63,92	NA	NA	0	46,44	173,15	11,47	22,53	4,91	1,79	1,79	2,04	155,88
564	0,47	1,07	0,26	0,03	0,56	1,67	196,1	48,86	78,15	105,19	0,56	1,25	2,25	9,47	55,55	21,07	2,64	13412	7,48	4,85	41,8	0,89	1,59	0,34	0,06	0,51	2,02	139,73	25,67	42,32	86,97	44,08	78,82	1,79	16,08	44,08	32,29	3,67	NA	13,08	5,83	41,67	0,12	0,26	0,05	1,18	2,14	5	155,99
565	4,54	47,76	4,33	0,13	0,41	7,31	347,18	6,65	17,83	222,91	0,9	9,52	10,52	7,61	90,49	6,24	2,74	17203	4,09	2,93	18,4	-3,71	-77,1	-2,52	0,25	0,54	3,23	246,56	13,93	36,97	143,85	0,95	19,76	20,76	10,31	95,18	2,8	2,5	NA	6,74	9,5	55,57	-14,25	248,24	-5,87	0,55	0,92	2,3	150,01
566	1,05	1,05	9,14	337,87	337,87	337,87	2551,48	NA	9,31	NA	0	0	1	1,05	0,3	353,33	NA	NA	0	0	0	-5,93	-6,65	-5,82	7,34	7,34	9,3	356,81	NA	37,96	74,13	0,11	0,12	1,12	31,1	10,76	-55,17	NA	NA	0	36,31	89,32	22,73	26,33	26,57	7,1	7,1	7,32	425,52
567	28,37	46,28	17,48	2,25	2,58	2,58	224,29	28,27	85,86	NA	0,39	0,63	1,63	28,37	38,71	73,29	NA	NA	0	0	0	5,5	17,58	6,23	0,57	0,79	0,79	412,04	62,06	274,88	NA	0,69	2,2	3,2	18,11	68,7	15,87	0,67	NA	0	14,27	45,21	12,87	24,92	12,81	1,16	1,3	1,3	362,38
568	0,28	9,13	0,11	0,1	0,41	0,96	146,21	43,02	139,55	77,09	0,97	31,63	32,63	24,28	96,94	1,02	0,43	20963,63	0	9,64	81,77	-0,64	-22,63	-0,23	0,09	0,38	0,94	131,35	35,42	125,21	69,78	0,97	34,44	35,44	28,46	97,18	0,1	0,32	NA	0	7,6	64,17	-28,91	118,6	-7,59	0,29	0,61	0,77	95,51
569	12,52	12,55	76,36	381,73	381,73	381,73	2219,66	NA	5,75	NA	0	0	1	12,52	0,26	4780	NA	NA	0	0	0	5,2	10,92	NA	16,04	16,04	16,04	1370,53	NA	52,39	NA	0,52	1,1	2,1	5,2	52,35	33,73	2,57	NA	48,48	0	0	8,62	16,2	NA	18,44	18,44	18,44	1179,62
570	19,41	24,98	6,77	3,65	5,62	5,62	126,96	43,9	22,31	0	0,22	0,29	1,29	152,88	22,29	87,1	NA	13367,5	0	46,55	83,52	14,64	18,78	6,96	6,88	6,88	6,88	173,12	NA	24,89	NA	0,22	0,28	1,28	123,45	22,02	66,5	NA	NA	0	51,75	84,28	11,91	17,06	7,53	3,92	3,92	3,92	230
571	9,64	678,23	8,9	0,18	0,83	1,01	336,2	214,85	327,78	60,22	0,99	69,35	70,35	9,82	98,58	10,97	NA	NA	0	0,17	1,28	-3,48	203,5	-26,54	0,24	0,7	0,94	2774,94	1272,5	2735,08	669,38	1,02	-59,44	-58,44	-2,75	101,71	-2,97	-0,39	NA	2,05	5,14	-19,66	17,52	46,83	17,15	0,37	1,41	1,56	356,35
572	1,76	1,76	NA	1156	1206	1206	NA	NA	NA	NA	0	0	1	1,76	0,08	2125	NA	NA	0,08	NA	0	-0,32	-37,92	NA	0,16	0,96	0,96	3005,45	2374,91	2947,15	NA	99,15	11663,59	117,64	-0,32	99,15	-0,2	0,19	NA	0	0	0	0,36	28,37	NA	0,43	0,97	0,97	12297,68
573	2,48	-28,22	5,21	0,05	0,5	0,52	764,64	67,08	149,59	3,04	1,09	-12,39	-11,39	7,7	108,78	12,86	0,89	55950,25	0	10,97	23,58	5,8	-474,2	NA	0,43	1,28	1,29	797,33	106,66	126,73	1,6	101,22	-8274,68	-81,75	10,54	101,22	14,98	1,06	9667,46	0	7,27	14,87	13,57	44,21	NA	0,93	1,96	2,03	880,74
574	15,96	16,58	3,27	9,06	13,63	29,33	74,69	8,73	1,91	30,42	0,04	0,04	1,04	79,63	3,73	602,46	4,52	22321,67	0	13,07	66,9	6,81	7,79	1,8	3,77	4,57	6,98	96,39	9,56	11,97	28,95	0,13	0,15	1,15	62,59	12,67	97,03	7,09	NA	0	14,77	86,06	3,48	3,77	0,94	5,66	6,66	12,04	98,69
575	5,68	59,03	5,78	0,05	0,08	1,1	370,88	9,21	331,45	345,08	0,9	9,4	10,4	10,65	90,38	6,28	NA	2215	0	5,07	62,17	-20,28	154,74	-24,97	0,03	0,04	0,88	448,05	7,64	501,04	421,09	1,13	-8,63	-7,63	-13,36	113,11	-17,93	NA	NA	0	8,52	-59	-5,49	38,38	-6,62	-0,02	0	0,88	439,08
576	1,36	35,61	0,82	0,1	0,93	1,05	220,38	169,95	205,7	24,51	0,96	25,26	26,25	24,61	96,19	1,53	4,44	11467,71	0	14,08	90,54	5,66	55,18	4,06	0,15	1,02	1,13	261,07	198,14	226,96	23,96	0,9	8,75	9,75	28,16	89,74	6,56	11,05	NA	0	11,73	39,35	1,25	8,19	0,7	0,3	1,09	1,21	204,81
577	-151,2	-200	-13,42	3,46	3,89	3,89	32,3	3,37	7,8	NA	0,24	0,32	1,32	78,29	24,4	-619,66	15,23	3241	0	20,37	171,21	28,77	42,46	4,47	2,49	2,74	2,74	56,58	4,57	18,04	NA	32,23	47,56	1,48	161,2	32,23	89,27	26,46	NA	0	15,25	53,27	21,13	28,6	3,32	3,22	3,53	3,53	57,22
578	1,87	2,66	0,88	2,98	3,37	3,37	170,96	19,56	50,15	NA	0,3	0,42	1,42	27,91	29,66	6,31	NA	NA	0	12,23	88,67	9,08	9,58	3,56	19,09	19,76	19,76	142,61	4,78	7,14	NA	0,05	0,05	1,05	42,34	5,2	174,42	NA	NA	0	13,03	72,39	9,57	10,15	3,89	18,39	18,57	18,57	147,76
579	-65,63	132,83	-23,08	0,17	0,25	0,25	117,8	15,53	188,98	0	1,49	-3,02	-2,02	-4,14	149,41	-36,2	-0,79	-2745,88	0	21,62	-86,28	9,57	-48,3	4,44	0,17	0,22	0,62	168,76	8,59	197,85	79,98	1,2	-6,04	-5,04	70,69	119,82	17,17	-0,75	NA	0	20,94	86,97	-13,97	-249,21	-9,96	0,13	0,17	0,65	259,51
580	1	3,69	0,74	1,39	1,76	1,76	270,27	30,02	80,46	NA	0,73	2,69	3,69	1	72,87	10,54	1,49	NA	0	0	0	2,72	21,91	1,17	0,79	1,11	1,11	156,43	38,87	123,07	NA	0,88	7,05	8,05	8,42	87,57	8,57	1,68	NA	0	2,45	35,45	3,77	23,74	1,92	0,77	1,11	1,11	184,87
581	0,79	1,5	0,14	1,36	2,13	2,13	65,25	23,24	30,29	NA	0,47	0,88	1,88	0,79	46,94	1,69	NA	NA	0	0	0	-3,79	-15,64	NA	1,32	1,32	1,32	313,94	NA	235,23	NA	0,76	3,13	4,13	-3,79	75,76	-5	NA	NA	0	0	0	12,59	40,47	NA	1,25	1,33	1,33	360,82
582	2,31	2,53	10,6	0,1	11,36	11,36	1669,34	NA	145,28	NA	0,09	0,1	1,1	2,31	8,8	26,26	NA	NA	0	0	0	-4,51	-4,74	-76,41	20,28	20,28	20,28	6171,82	NA	300,92	NA	0,05	0,05	1,05	-4,51	4,93	-91,41	NA	NA	0	0	0	-6,13	-6,51	NA	17,4	17,4	17,4	NA
583	0,46	1,91	0,38	0,03	0,24	0,34	293,86	46,7	147,3	21,9	0,76	3,12	4,12	13,49	75,71	4,93	0,33	26547	24,07	10,51	76,96	-2,13	-9,92	-1,64	0,04	0,25	0,34	280,94	41,27	160,7	19,8	0,79	3,66	4,66	13,63	78,56	2,56	0,35	NA	15,61	9,08	56,84	1,75	6,26	1,71	0,36	0,42	0,44	354,81
584	1,61	-21,55	0,49	0,15	0,57	0,74	110,71	46,71	109,23	18,61	1,07	-14,39	-13,39	26,84	107,47	6,4	-0,03	16121	7,41	7,67	77,01	2,1	-42,55	0,55	0,1	0,52	0,7	94,96	41,19	94,29	17,14	1,05	-21,23	-20,23	27,88	104,94	6,08	-0,18	NA	4	4,74	51,88	6,37	273,07	1,68	0,14	0,61	0,81	96,05
585	1,29	6,05	NA	0,18	0,48	0,48	NA	NA	NA	NA	0,79	3,7	4,7	1,29	78,73	1,63	0,35	NA	77,53	NA	0	6,36	37,83	3,92	0,46	0,58	0,58	224,64	21,22	107,77	NA	0,83	4,95	5,95	43,98	83,2	7,64	0,32	NA	34,54	23,22	91,79	6,11	23,38	2,81	0,83	1	1	167,26
586	0,52	32,7	0,53	0,01	0,04	1,18	369,28	8,77	308,69	358,31	0,98	61,97	62,97	0,52	98,41	0,53	NA	NA	0	0	0	1,1	50,39	1,09	0,08	0,1	1,07	361,92	7,64	316,74	308,04	0,98	44,83	45,83	1,1	97,82	2,02	0,42	NA	0	0	0	0,74	29,69	0,69	0,11	0,12	1,05	340,18
587	13,08	15,56	5,1	3,23	5,02	6,03	141,77	39,21	21,87	22,28	0,16	0,19	1,19	50,86	15,94	114,57	16,29	10500	0	14,71	58,96	1,66	2,79	0,58	1,05	2,16	2,48	127,87	56,36	51,05	16,39	0,4	0,68	1,68	36,39	40,36	14,61	NA	NA	0	12,2	76,29	21,8	32,14	8,35	0,86	2,94	3,11	139,41
588	4,47	77,87	2,75	0,25	1,48	1,65	223,96	146,98	85,01	21,41	0,94	16,43	17,43	7,53	94,26	5,16	15,08	30779	55,53	1,89	18,45	-5,5	1388,36	-3,41	0,21	1,26	1,4	225,62	162,41	111,96	22,17	1	-253,4	-252,4	-2,68	100,4	-5,13	12,32	NA	48,61	1,75	17,93	-3,47	88,73	-1,87	0,11	1,29	1,43	196,11
589	3,54	16,86	0,7	0,77	1,78	2,83	72,19	25,63	25,25	26,78	0,79	3,76	4,76	41,91	79	4,48	NA	7992,33	41,1	7,61	76,48	-1,82	-10,82	-0,46	-0,17	0,54	1,11	92,85	37,58	36,83	29,85	0,83	4,96	5,96	39,61	83,22	0,74	1,03	NA	17,39	10,57	78,62	-28,36	-69,26	-6,28	0,31	0,79	1,86	80,57
590	4,75	5,63	6,13	2,87	3,76	4,26	469,78	52,17	72,1	36,22	0,16	0,19	1,19	6,13	15,62	34,37	2,59	NA	0	1,3	13,58	4,35	6,58	5,37	1,26	1,64	1,89	449,45	44,95	150,19	38,44	0,34	0,51	1,51	5,72	33,88	14,65	1,92	NA	0	1,23	13,08	10,3	14,77	13,3	1,67	2,04	2,26	469,97
591	-0,89	108,27	-121,55	0,21	0,47	0,47	49939,59	12688,64	49794,98	NA	1,01	-123,2	-122,2	-0,89	100,82	-0,79	-0,02	NA	0	0	0	0,44	-19,13	NA	0,6	0,6	0,6	6555,74	35,29	6631,73	NA	1,02	-44,8	-43,8	0,44	102,28	2,23	-0,06	NA	0	0	0	2,02	1775,96	1,04	0,11	0,6	0,64	186,56
592	14,5	57,84	0,94	0,43	0,46	1,34	23,67	0,56	17,33	15,39	0,75	2,99	3,99	228,12	74,92	22,09	54,27	9200	0	13,89	92,05	1,04	3,98	0,07	0,35	0,41	1,36	25,07	0,98	18,19	17,41	0,74	2,83	3,83	224,26	73,9	2,04	NA	NA	0	15,37	96,74	-2,12	-9,93	-0,17	0,34	0,35	1,28	28,84
593	13,27	18,11	3,36	0,62	1,14	3,48	92,09	12,61	24,35	57,85	0,27	0,36	1,36	35,42	26,73	74,25	11,13	13444	0	5,6	45,65	10,61	12,07	3,52	2,7	2,95	8,3	120,63	3,62	14,38	76,86	0,12	0,14	1,14	27,87	12,05	145,71	NA	NA	0	5,72	44,72	4,69	6,31	1,76	1,09	1,57	3,85	136,47
594	0,92	0,94	2,58	9,09	15,51	51,26	1016,45	125,77	19,58	709,52	0,02	0,02	1,02	0,92	1,95	47,39	NA	NA	0	0	0	-4,68	-5,48	-5,66	1,07	2,02	6,83	440,49	60,59	63,67	306,24	14,61	17,12	1,17	-4,68	14,61	-32	NA	NA	0	0	0	2,1	2,64	5,05	1,13	1,74	4,89	875,39
595	2,99	3,02	3,7	55,05	69,85	69,85	451,11	70,43	4,76	NA	0,01	0,01	1,01	2,99	1,07	1075,16	3,89	NA	0	0	0	3,25	3,29	4,15	2,32	77,26	77,26	464,52	372,6	4,97	NA	1,08	1,09	1,01	3,25	1,08	1058,46	6,03	NA	0	0	0	2,33	2,35	3,44	5,75	105,29	105,29	537,11
596	2,68	8,26	0,83	0,67	1,4	1,43	112,82	54,91	74,61	1,78	0,68	2,08	3,09	10,13	67,6	8,96	8,05	10782,83	0	2,31	46,42	3,31	10,28	0,96	0,78	1,41	1,42	105,71	44,14	70,26	1,23	0,68	2,11	3,11	11,39	67,83	7,6	8,16	NA	0	1,64	35,28	7,51	21,7	2,33	0,88	1,25	1,46	113,19
597	16,13	20,75	12,26	0,04	1,82	1,86	276,81	104,33	43,21	1,81	0,22	0,29	1,29	37,28	22,27	116,46	1,29	37784,74	5,58	16,09	38,91	13,76	16,93	9,46	0,63	2,74	2,76	250,33	92,77	43,84	0,91	0,19	0,23	1,23	38,45	18,72	117	1,61	NA	0	12,35	35,23	11,25	13,36	9,96	0,7	3,51	3,52	322,39
598	0,82	0,92	0,43	10,02	10,02	10,02	188,24	NA	18,59	NA	0,1	0,11	1,11	0,82	9,98	8,26	NA	NA	0	0	0	8,63	10,17	13,56	6,59	6,59	6,59	572,25	NA	85,85	NA	0,15	0,18	1,18	8,63	15,17	56,87	NA	NA	0	0	0	20,19	25,82	29,92	4,59	4,59	4,59	539,39
599	-34,62	-94,96	-23,8	1,16	1,16	1,34	250,24	0,13	91,07	16,98	0,64	1,74	2,74	-34,62	63,54	51,95	1,6	NA	0	0	0	-13,34	-41,72	-8,04	0,82	1,47	1,47	219,45	50,89	147,63	NA	68,02	212,71	3,13	-13,34	68,02	52,49	NA	NA	0	0	0	41,88	77,85	30,37	0,28	2,16	2,16	263,95
600	132,81	96,75	30,11	-0,52	-0,93	-0,93	82,51	13,48	-33,02	NA	-0,37	-0,27	0,73	206,35	-37,27	-356,38	2,3	16323,4	0	16,67	31,79	-31,84	-40,29	-27,02	0,02	3,05	3,05	308,92	194,14	64,07	NA	0,21	0,27	1,27	22,61	20,97	-94,45	2,19	NA	0	46,22	113,57	-45,78	-69,01	-24,04	0,44	0,5	0,5	191,16
601	31,46	41,72	9,81	3,68	3,68	4,07	113,45	NA	27,6	10,73	0,25	0,33	1,33	31,46	24,6	127,89	NA	NA	0	0	0	8,72	14,23	4,43	2,41	2,41	2,58	184,78	NA	70,73	12,02	38,71	63,15	1,63	8,72	38,71	22,53	NA	NA	0	0	0	14,42	20,63	6	3,15	3,15	3,32	151,49
602	-5,8	-10,77	-2,19	1,52	2,17	2,17	137,14	40,62	62,52	NA	0,46	0,85	1,85	-5,8	46,09	-12,59	NA	NA	0	0	0	7,39	9,86	1,89	0,91	4	4	93,19	71,11	23,03	NA	0,25	0,33	1,33	7,39	24,99	29,59	NA	NA	0	0	0	10,35	16,51	3,55	1,8	2,68	2,68	124,73
603	7,86	39,74	2,04	0,44	1,22	1,27	94,21	57,32	73,17	3,64	0,8	4,05	5,05	55,45	80,21	9,8	NA	6694	0	12,32	84,89	6,59	39,63	1,88	0,68	1,26	1,26	103,87	20,81	35,84	0,12	0,83	5,01	6,01	35,31	83,36	10,67	1,18	NA	0	5,49	45,83	3,4	14,81	1,12	0,08	1,11	1,43	120,43
604	0,97	48,48	0,46	0,21	0,4	0,93	175,15	31,57	167,53	89,63	0,98	49,17	50,17	32,28	98,01	9,3	0,25	20624,89	0	15,07	72,42	5,27	72,86	2,21	0,27	0,53	1,01	153	36,16	139,51	66,54	0,93	12,83	13,83	47,07	92,77	11,52	1,18	NA	0	12,61	54,1	11,78	73,52	5,16	0,28	0,55	1,09	159,33
605	19,38	26,61	2,8	1,82	7,84	7,84	52,54	37,84	6,28	NA	0,27	0,37	1,37	19,38	27,17	71,32	NA	NA	0	0	0	10,47	17	1,6	0,51	2,6	2,6	55,68	44,25	21,16	NA	0,38	0,62	1,62	10,47	38,43	27,24	NA	NA	0	0	0	28,2	36,01	4,58	1,94	4,61	4,61	59,11
606	3,02	3,23	1,8	15,16	15,16	15,16	143,37	0	14,13	NA	6,6	7,06	1,07	3,02	6,6	45,75	NA	NA	0	0	0	21,52	25,51	4,79	1,9	1,98	3,38	80,93	0,95	12,51	17,57	15,63	18,52	1,19	21,52	15,63	217,11	1,79	NA	0	0	0	28,16	33,54	6,06	2,7	3,19	6,23	78,36
607	3,79	23,86	0,68	0,04	0,54	1,14	65,32	26,26	25,68	31,93	0,84	5,26	6,3	61,85	84,13	4,79	6,33	12081,8	41,73	10,42	87,25	4,75	25,52	0,91	0,04	0,61	1,21	70,06	30,93	38,91	32,65	0,81	4,34	5,37	64,25	80,67	6,19	7,06	NA	22,33	8,18	60,84	4,81	27,49	1	0,04	0,55	1,22	76,04
608	45,63	78,16	22,32	1,93	3,44	3,44	178,03	46,07	30,57	NA	0,41	0,71	1,71	45,63	41,62	138,95	2,05	NA	0	0	0	68,05	91,96	33,86	1,54	4,23	4,23	181,13	97,8	36,22	NA	0,26	0,35	1,35	74,33	26	285,23	5,54	NA	0	3,13	6,2	40,84	45,07	28,6	2,12	10,11	10,11	254,95
609	23,17	-163,72	4,11	0,3	0,51	0,76	64,56	NA	42,48	10,99	1,14	-8,06	-7,06	147,48	114,15	30,63	0,56	8556,09	41,2	22,05	74,59	36,94	134,75	8,58	0,74	0,92	1,08	84,53	1,07	46,99	8,98	0,73	2,65	3,65	117,96	72,59	64,07	1,2	NA	14,96	18,82	57,76	32,45	69,15	12,23	1,29	1,42	1,54	137,19
610	3,03	-6,71	0,43	0,98	0,99	1,31	51,51	0,56	38,81	12,54	1,45	-3,21	-2,21	85,19	145,17	2,09	NA	5265	0	11,63	89,03	30,22	135,14	3,93	1,72	2,72	3,1	47,35	15,12	15,1	5,69	77,64	347,17	4,47	110,69	77,64	59,31	NA	NA	0	10,47	55,86	38,26	-780,8	4,34	0,68	1,45	1,97	41,3
611	-1,19	-3,75	-0,91	0,16	0,97	1,46	278,41	151,46	187,81	93,9	0,68	2,15	3,15	-1,19	68,21	-1,75	NA	NA	0	0	0	17,38	45,54	9,42	0,75	1,31	1,62	197,25	67,02	120,61	37,01	0,62	1,62	2,62	17,38	61,82	28,12	NA	NA	0	0	0	21,13	30,03	10,48	1,9	2,8	3,37	180,49
612	-0,16	-297,07	-0,12	0,07	0,22	1,05	282,23	31,35	209,64	176,75	1	1865,08	1866,08	7,51	99,95	2,28	1,17	13926	18,19	5,94	61,37	-3,86	101,39	-3,24	0,01	0,14	0,96	305,21	31,36	238,93	198,97	103,81	-2727,82	-26,28	4,3	103,81	0,06	0,86	NA	16,81	4,79	45,85	-1,09	-2,63	-0,81	-0,11	0,27	1,98	268,89
613	21,19	89,09	12,84	0,96	1,09	1,09	120,54	21,31	165,74	NA	0,76	3,2	4,2	21,23	76,21	31,15	1,44	NA	0	0,03	0,14	27,3	42,62	16,67	0,78	1,36	1,36	222,23	45,91	79,02	NA	0,36	0,56	1,56	27,3	35,95	112,29	1,25	NA	0	0	0	-22,98	-35,34	-20,09	0,09	1,13	1,13	318,27
614	3,32	25,79	3,78	0,23	1,16	1,16	413,3	310,27	335,18	NA	0,87	6,76	7,76	3,32	87,11	3,82	NA	NA	0	0	0	-18,66	-389,82	-7,04	0,38	1,32	1,32	137,28	96,25	102,89	NA	0,95	19,9	20,9	-18,66	95,21	-19,59	NA	NA	0	0	0	24,3	65,65	4,6	2,48	2,6	2,6	68,9
615	5,99	44,37	50,27	0	10,68	31,67	3054,2	1018,88	95,38	2001,54	0,86	6,41	7,41	5,99	86,5	6,93	NA	NA	0	0	0	0,61	0,95	5,28	0,02	16,69	44,8	3142,96	1156,42	69,39	1950,31	0,36	0,55	1,55	0,61	35,56	1,72	NA	NA	0	0	0	0,54	0,73	NA	1,06	21,81	59,83	30772,19
616	-7,58	-15,64	-17,73	0,04	0,07	0,5	851,81	12,86	432,92	189,51	0,51	1,06	2,06	-0,61	51,54	-8,81	0,66	3846,71	0	16,3	210,24	-8,45	-17,66	-17,09	0,04	0,08	0,52	735,88	18,38	379,36	166,14	0,52	1,09	2,09	-0,42	52,12	-2,32	0,66	NA	0	11,49	71,44	-8,69	-18,78	-17,18	0,04	0,07	0,53	719,63
617	13,93	39,16	9,39	0,02	0,51	0,51	245,47	75,57	131,03	0,67	0,64	1,81	2,81	27,44	64,44	32,37	0,53	NA	9,31	9,11	33,3	-6,78	-37,34	-4,8	0,99	1,07	1,09	257,51	9,67	114,82	2,14	0,82	4,5	5,5	-2,48	81,83	-8,29	0,36	NA	0	3,05	406	-0,27	-6,03	-0,46	0,01	0,14	0,15	626,47
618	-0,12	-0,12	NA	NA	NA	NA	NA	NA	NA	NA	0	0	1	-0,12	0,14	-92	NA	NA	0	NA	NA	0	0	NA	1,04	1,04	1,04	NA	NA	NA	NA	6,08	6,47	1,06	0	6,08	0	1	NA	0	NA	NA	2,16	2,31	NA	1,37	1,37	1,37	13139,27
619	30,58	68,61	11,2	1,62	1,65	3,43	133,33	0,93	38,45	69,5	0,55	1,24	2,24	74,09	55,42	55,18	NA	9802	16,15	15,93	51,6	10,56	25,91	6,62	1,37	1,44	2,04	228,26	7,96	110,63	66,17	0,59	1,45	2,45	43,52	59,24	17,83	NA	NA	7,17	15,11	55,22	14,19	19,64	6,48	1,64	1,64	4,47	166,27
620	0,59	1,71	0,26	0,06	1,53	1,53	160,1	151,64	103,22	NA	0,65	1,87	2,87	0,59	65,19	0,91	NA	NA	0	0	0	-0,4	-1,32	-0,28	0,2	1,45	1,45	252,62	214,79	172,47	NA	0,69	2,26	3,26	60,39	69,3	-0,58	NA	NA	0	31,07	69,39	-8,47	-11,88	-2,83	0,76	3,65	3,65	121,6
621	12,69	-7991,67	4,18	0	0,83	0,86	119,9	98,93	118,64	2,65	1	-630,94	-629,94	36,12	100,16	14,18	0	-1528,29	0	7,72	-397,48	1,13	134,96	0,39	0,03	0,75	0,75	125,35	80,09	121,69	NA	0,99	118,71	119,71	68,03	99,16	4,15	0,07	NA	0	17,06	65,94	5,75	77,29	NA	0,13	0,85	0,85	74,61
622	0	0	NA	3,14	3,14	8,15	NA	NA	NA	NA	0,13	0,15	1,15	0	12,91	0	NA	0	0	NA	NA	33,05	35,05	6,54	11,99	11,99	22,11	72,01	NA	3,22	32,59	0,06	0,06	1,06	61,53	5,7	579,6	NA	NA	0	4,05	27,9	22,89	24,45	5,11	12,5	12,78	19,17	81,23
623	0,64	15,98	0,34	0	0,6	0,88	192,61	93,85	156,72	43,76	0,96	24,1	25,1	25,01	96,02	7,7	0,61	NA	9,14	12,9	68,77	2,25	29,06	1,17	0,11	0,48	0,77	189,12	63,57	168,16	48,48	0,92	11,94	12,94	40,83	92,27	12,51	0,28	NA	0,97	13,69	35,24	1,24	1,9	1,1	0,53	1,8	2,5	323,18
624	-8,46	-8,46	NA	NA	NA	NA	NA	NA	NA	NA	NA	NA	1	-8,46	0	NA	NA	NA	0	NA	0	8,37	28,55	5,64	1,4	1,41	1,41	245,44	2,96	171,6	NA	70,69	241,18	3,41	8,37	70,69	11,84	NA	NA	0	0	0	3,39	21,76	3,63	0,4	1,18	1,18	389,47
625	1,5	7,53	0,59	0,36	0,48	0,58	143,64	11,94	77,63	10,38	0,8	4,01	5,01	4,82	80,04	10,99	0,5	8516,38	25,23	1,31	79,08	0,9	8	0,79	0,52	0,65	0,67	319,33	29,63	214,42	5,31	0,89	7,93	8,93	2,48	88,81	5,64	0,49	NA	20,83	0,97	62,16	0,16	1,92	0,13	0,01	0,13	0,15	287,73
626	1,18	2,89	1,96	1,73	1,75	1,75	601,35	6,99	339,53	NA	0,57	1,39	2,44	1,18	58,96	2,07	NA	NA	0	0	0	0,35	1,07	1,59	1,49	1,49	1,49	1632,75	NA	1080,36	NA	0,67	2,02	3,02	0,35	66,9	0,53	NA	NA	0	0	0	13,54	14,68	31,77	12,8	12,8	12,8	854,26
627	-54,45	192,37	NA	0,2	0,27	0,39	NA	NA	NA	NA	1,28	-4,53	-3,53	7,09	128,31	-38,11	-0,55	NA	0	NA	-275,61	-18,96	-356,21	-3,39	0,31	0,44	0,57	65,09	7,61	58,42	8,15	0,95	17,77	18,79	40,63	94,56	-14,75	0,13	NA	3,04	8,01	255,77	5,48	52,64	1,06	0,46	0,49	0,63	70,57
628	3,38	49,08	1,34	0,03	0,05	1,02	144,05	1,94	94,98	119,14	0,93	13,49	14,51	36,46	93,11	8,53	1,09	14095,4	18,31	13,09	70,98	1,14	19,81	0,67	0,03	0,06	0,65	213,05	7,24	150,51	110,51	0,94	16,32	17,32	25,31	94,23	4,46	0,22	NA	18,63	14,14	75,46	0,32	5,8	0,16	0,04	0,05	0,68	174,7
629	12,71	20,98	7,19	0,34	0,61	2,56	206,01	21,34	78,66	155,67	0,39	0,65	1,65	44,06	39,4	33,16	88,85	12741,79	0	17,74	66,08	16,67	22,41	7,67	0,76	1,21	4,04	167,54	18,47	40,75	115,22	25,6	34,41	1,34	46,41	25,6	66,16	192,88	NA	0	9,5	44,58	14,63	19,03	7,05	0,72	1,16	4,44	175,36
630	11,95	27,97	8,89	0,93	1,16	1,16	270,86	35,97	152,76	NA	0,57	1,34	2,34	20,94	57,26	26,18	1,27	NA	0	6,69	17,71	2,95	5	5,27	1,2	1,46	1,46	649,43	66,49	260,88	NA	0,41	0,69	1,69	16,63	40,98	15,68	1,46	NA	0	24,4	63,02	NA	NA	NA	NA	NA	NA	NA
631	-58,54	-62,13	-12,93	4,31	4,31	17,32	56,54	NA	4,59	60,56	0,06	0,06	1,06	-16,65	5,77	-1013,76	NA	53,5	0	9,25	1281,31	3,95	4,79	0,48	1,94	1,94	5,76	44,65	NA	7,67	29,29	17,37	21,03	1,21	40,97	17,37	22,76	NA	NA	0	3,36	-767,14	19,53	26,12	3,78	1,33	1,97	3,93	70,37
632	4,6	11,67	2,98	1,62	2,77	2,77	235,71	44,72	38,76	NA	0,61	1,53	2,53	4,6	60,54	11,45	1,56	NA	0	0	0	7,56	15,71	6,24	5,51	8,82	8,82	300,55	66,2	20,01	NA	51,88	107,81	2,08	7,56	51,88	42,27	2,3	NA	0	0	0	13,49	33,21	12,72	0,45	1,01	1,01	343,26
633	18,85	43,98	2,66	0,14	0,4	1,51	51,39	7,3	28,79	32,62	0,57	1,33	2,33	43,52	57,15	40,94	3,24	13548	0	3,48	41,92	21,86	34,98	3,3	0,44	0,61	2,56	54,91	3,23	19,71	38,42	0,38	0,6	1,6	46,06	37,51	72,51	8,68	NA	0	3,65	39,51	15,24	19,94	2,67	0,94	1,29	4,31	63,87
634	0,38	2,52	0,36	0,03	0,19	0,26	342,23	45,26	275,89	21,96	0,85	5,6	6,6	21,98	84,86	7,11	0,2	13868	2,62	20,31	74,21	0,79	4,42	0,81	0,07	0,16	0,26	372,51	24,69	289,2	29,86	0,82	4,6	5,6	21,44	82,13	10,66	0,25	NA	1,78	21,13	66,23	1,08	5,21	0,99	0,04	0,14	0,26	333,56
635	18,42	39	7,03	3,72	3,72	3,81	138,96	NA	10,21	0,86	0,53	1,12	2,12	18,42	52,75	81,45	1,29	NA	45,33	0	0	15,56	22,85	7,05	6,9	6,9	7,1	164,95	NA	10,96	2,2	0,32	0,47	1,47	15,56	31,91	134,26	1,78	NA	25,2	0	0	23,51	25,53	8,54	9,17	9,17	9,44	132,18
636	0,7	1,88	0,63	1,73	2,58	2,58	329,68	30,58	36,15	NA	0,63	1,71	2,71	0,7	63,04	53,13	1,25	NA	0	0	0	1,54	7,82	3,21	0,16	0,25	0,25	757,24	8,47	98,86	NA	80,25	406,33	5,06	1,54	80,25	26,28	0,9	NA	0	0	0	24,29	55,33	16,36	2,39	4,42	4,42	245,18
637	6,76	19,96	1,77	2,67	4,71	4,71	95,25	29,13	14,31	NA	0,66	1,95	2,95	6,76	66,14	28,66	3,13	NA	0	0	0	9,99	23,32	2,22	6,28	10,92	10,92	81	28,89	6,22	NA	57,17	133,5	2,34	9,99	57,17	37,96	6,35	NA	0	0	0	-0,3	-0,52	-0,04	1,17	2,24	2,24	55,08
638	31,93	77,8	9,8	0,96	1,12	1,43	111,72	10,63	65,07	20,45	0,59	1,44	2,44	31,93	58,96	56,21	2,64	37042	0	0	0,01	1,24	2,11	0,36	1,31	1,32	1,82	105,7	0,16	43,07	21,61	0,41	0,7	1,7	1,24	41,3	13,21	2,44	NA	0	0	0	0,33	0,39	0,21	4,68	4,74	4,86	229,29
639	0,22	5970,37	1,11	0	0,03	0,03	1860,2	1,25	1839,68	NA	1	27414,44	27415,44	1,71	100	1,93	0	13176,5	0	7,65	42,04	0,16	97,83	NA	0,33	11,8	11,8	4845	0,53	11,98	NA	1	595,83	596,83	1,67	99,83	1,81	1,03	NA	0	14,74	32,15	0,16	79,46	0,33	0,06	0,54	0,54	763,14
640	-16,35	-26,2	-2,08	0,3	2,66	2,66	44,37	40,79	17,25	NA	0,38	0,6	1,6	265,67	37,59	-43,5	NA	4270,75	0	35,96	104,8	11,86	15,79	5,42	0,26	1,17	4,02	166,29	37,53	40,91	116,41	24,88	33,11	1,33	328,71	24,88	47,69	NA	NA	0	144,75	-946,76	20,23	21,62	3,26	4,38	15,57	15,57	58,57
641	-24,25	91,39	-23,58	0,1	0,33	0,79	353,89	104,16	442,88	205,31	1,27	-4,77	-3,77	-24,25	126,54	-19,16	NA	NA	0	0	0	-10,73	28,85	-68,9	0,1	0,31	0,73	2336,97	673,69	3171,05	1333,79	1,37	-3,69	-2,69	-10,73	137,2	-7,82	NA	NA	0	0	0	3,82	-11,71	10,54	0,11	0,33	0,75	1005,71
642	9,49	22,22	3,85	0,27	1,79	1,79	147,64	123,36	81,24	NA	0,57	1,34	2,34	60,32	57,29	16,62	NA	4048,33	0	20,62	76,63	52,73	89,25	25,12	0,72	2,13	2,13	173,4	98,65	69,74	NA	0,41	0,69	1,69	67,26	40,92	132,54	4,44	NA	0	6,92	17,14	24,49	32,63	12,82	2,92	3,7	3,7	190,51
643	0,83	19,96	7,34	0	0,16	0,16	3207,86	205,77	1228,93	NA	0,96	22,98	23,98	0,83	95,83	5,6	0,41	NA	36,76	0	0	0,12	2,68	1,81	0,01	0,09	0,09	5277,82	167,58	1893,13	0	0,95	20,53	21,53	0,12	95,35	5,31	0,4	NA	36,8	0	0	2,06	28,14	NA	0,03	0,06	0,06	2986,03
644	7,18	7,23	54,69	NA	NA	NA	2772,09	NA	NA	NA	0,01	0,01	1,01	7,18	0,62	1166,67	3,23	NA	0	0	0	24,31	26,29	38,28	4,43	11,31	11,52	573,26	267,33	38,84	7,98	0,08	0,08	1,08	24,31	7,55	321,79	4,38	NA	0	0	0	10,09	11,29	20,82	9,75	9,93	9,95	751,29
645	16,08	38,97	2,78	0,37	0,68	0,81	62,99	11,2	35,42	4,5	0,59	1,42	2,42	27,97	58,74	58,51	0,81	25498	0	2,06	21,61	2,38	6,52	0,49	0,17	0,69	0,71	75,64	23,87	45,79	0,87	0,64	1,75	2,75	13,34	63,57	35,05	0,67	NA	0	2,28	47,73	1,72	5,33	0,45	0,59	0,84	0,92	95,15
646	2,51	92,62	1,3	0,04	0,85	1,47	187,59	NA	124,75	78,43	0,97	35,84	36,84	6,37	97,29	2,85	30,62	NA	0	1,99	46,24	4,28	61,25	1,63	0,02	0,85	1,58	138,79	71,09	86,07	63,21	0,93	13,27	14,32	8,62	92,7	5,21	57,57	NA	0	1,24	27,15	0,95	13,6	0,39	0,02	0,85	1,5	150,58
647	1,06	1,71	0,4	0,68	1,52	2,59	137,42	41,35	49,26	53,05	0,38	0,61	1,61	29,76	37,95	9,8	10,6	20128,8	0	10,83	85,42	15,35	20,83	5,26	1,96	2,91	3,99	124,74	28,38	29,93	32,28	0,26	0,36	1,36	44,83	26,31	68,53	26,01	NA	0	7,35	38,65	12,85	18,78	5,51	1,12	2,29	3,2	156,06
648	16,98	37,1	8,4	1,05	1,42	1,74	180,11	34,88	93,33	30,22	0,54	1,18	2,18	34,61	54,23	42,69	5,72	21651,17	0	8,72	36,39	26,47	36,45	13,52	2,56	3,2	3,51	185,97	31,02	48,19	14,67	0,27	0,38	1,38	45,35	27,4	117,93	9,6	NA	0	6,76	21,16	31,47	40,97	14,95	2,63	3,79	4,07	172,94
649	2,25	15,04	2,91	0,06	0,21	0,54	469,8	55,32	225,11	123,47	0,81	5,44	6,68	9,17	85,03	6,02	0,29	13526,27	31,41	8,94	52,32	1,64	9,52	1,82	0,04	0,2	0,52	402,65	49,5	220,86	107,91	82,72	478,69	5,79	11,55	82,72	5,29	0,31	NA	27,1	7,99	47,74	3,76	19,05	3,64	0,08	0,17	0,51	352,47
650	10,92	23,76	6,29	0,71	0,77	1,33	209,84	7,22	61,76	62,21	0,54	1,18	2,18	56,01	54,05	33,64	1,6	22450	22,85	26	71,96	24,51	52,95	8,45	0,73	0,89	1,77	125,55	9,77	40,3	55,82	0,54	1,16	2,16	99,37	53,71	67,81	4,72	NA	18,56	25,82	74,3	24,07	54,04	13,64	0,32	0,49	0,89	206,25
651	-6,5	-7,65	-10,35	5,83	5,98	6,62	579,69	12,64	86,55	56,89	0,15	0,18	1,18	-0,18	15,1	-43,03	NA	76	0	10,05	497,37	3,18	3,53	1,97	5,54	10,25	10,25	225,52	102,51	21,77	NA	0,1	0,11	1,11	3,18	9,76	32,63	NA	NA	0	0	0	29,62	32,33	NA	11,66	11,66	11,66	197,68
652	-0,49	-1,24	-0,18	3,3	5,54	6,4	130,11	45,39	20,29	17,57	0,6	1,5	2,5	2,15	60,07	-0,82	NA	NA	0	0,96	49,92	16,63	41,81	6,77	3,25	4,02	4,15	148,26	27,17	35,37	4,45	0,6	1,51	2,51	36,66	60,23	27,61	NA	NA	0	8,16	46,14	-151,28	188,42	-48,26	0,06	0,17	1,55	116,13
653	1,8	18,62	5,47	0,58	0,69	0,69	1106,4	103,11	988,54	NA	0,9	9,35	10,35	1,8	90,34	18,09	0,26	NA	0	0	0	3,38	26,54	6,8	0,8	0,88	0,88	733,59	53,96	633,25	NA	87,28	686,2	7,86	3,38	87,28	19,98	0,57	NA	0	0	0	2,33	13,11	4,65	0,82	0,86	0,86	725,5
654	9,89	9,99	3,02	11,61	43,12	103,06	111,28	33,09	1,05	63,83	0,02	0,02	1,01	32,64	1,02	631,33	126,32	15799,33	0	6,95	61,85	8,47	8,52	2,92	29,87	80,75	178,09	125,37	35,05	0,69	67,07	0,01	0,01	1,01	31,15	1,08	825,55	334,56	NA	0	5,55	46,52	12,24	13	3,58	1,46	7,03	19,35	106,57
655	-6,25	-43,11	-1,65	0,08	0,48	1,02	95,99	30,05	67,58	41,3	0,86	5,9	6,9	23,1	85,5	0,9	1,06	6867	8,36	7,74	84,74	10,01	41,42	2,1	0,4	0,78	1,19	76,27	21,5	56,33	23,11	0,76	3,14	4,14	34,39	75,83	22,58	2,22	NA	0	5,11	50,75	7,71	28,26	2	0,26	0,75	1,35	94,43
656	-0,54	-1,1	-494,56	0	0,01	0,01	331822	691,8	165792	NA	0,51	1,02	2,02	-0,54	50,52	-1,03	0,5	NA	0	0	0	0,02	0,04	10	0,06	0,07	0,07	171569,1	86,17	5304	NA	0,5	1,02	2,02	0,02	50,48	0,04	0,97	NA	0	0	0	7,16	14,06	2498,83	2,17	2,18	2,18	126986,74
657	5,64	40,79	1,61	0,67	1,14	1,16	104,01	2,47	88,66	1,56	0,86	6,24	7,24	5,64	86,18	15,24	NA	NA	0	0	0	6,66	33,98	1,31	0,89	0,89	0,89	71,68	NA	57	NA	80,4	410,28	5,1	6,66	80,4	18,59	0,7	NA	0	0	0	1,92	13,54	0,37	0,77	0,77	0,88	69,8
658	8,55	11,58	2,43	0,42	1,45	2,75	103,61	25,36	24,78	32,74	0,26	0,35	1,36	97,7	26,21	64,47	2,31	18142,76	0	25,38	81,81	-2,81	-3,53	-0,77	0,94	2,1	3,82	99,58	22,55	19,38	33,19	0,2	0,26	1,26	81,83	20,42	45,47	3,21	NA	0	23,16	90,51	1,15	1,66	0,36	1,07	1,83	2,97	112,88
659	0,08	0,08	0,67	42,94	42,94	42,94	3107,35	NA	71,4	NA	0,02	0,02	1,02	2,4	2,32	3,36	NA	NA	0	19,83	96,75	-9,88	-10,93	NA	10,37	10,4	10,4	NA	NA	NA	NA	9,62	10,64	1,11	-9,88	9,62	-102,71	NA	NA	0	NA	0	-10,64	-11,91	NA	9,37	9,4	9,4	NA
660	2,42	13,53	1,16	0,21	0,69	1,03	174,84	58	109,5	42,12	0,82	4,59	5,59	15,68	82,1	9,43	1,05	18521,43	7,49	6,37	59,26	2,91	14,36	1,4	0,23	0,75	1,09	174,76	62,19	107,74	40,45	0,8	3,93	4,93	15,77	79,72	8,63	1,23	NA	6,84	4,46	41,78	6,18	23,9	3,01	0,23	0,86	1,21	177,44
661	-0,37	-1,29	-0,28	0,16	1,04	1,27	278,83	140,87	133,54	36,14	0,72	2,53	3,53	13,29	71,66	2,73	1,23	18642,2	9,33	10,46	78,39	2,14	6,42	1,2	0,05	0,86	1,13	203,11	106	114,43	34,77	0,67	2	3	12,88	66,62	7,32	1,26	NA	8,03	4,18	44,86	-0,37	-1,34	-0,31	0,02	0,89	1,03	303,22
662	2,07	5,49	0,64	0,88	1	1,03	112,96	7,99	67,73	2,54	0,62	1,66	2,66	12,63	62,38	49	1,08	10273	0	3,28	21,62	0,59	1,23	0,16	1,18	1,4	1,47	100,29	11,25	50,75	3,43	0,52	1,08	2,08	20,15	51,83	41,18	1,94	NA	0	5,39	38,7	8,6	13,18	1,85	2,04	2,53	2,7	78,39
663	-1,31	-6,38	-14,29	9,08	9,92	9,92	3969,33	57,14	68,57	NA	0,79	3,87	4,87	-1,31	79,48	-1,65	1,19	NA	77,73	0	0	1,91	10,3	4,18	3,02	3,58	3,58	797,27	48,02	36,66	NA	81,47	439,59	5,4	1,91	81,47	5,14	1,33	NA	69	0	0	14,19	57,4	23,75	1,01	2,04	2,28	609,31
664	4,67	12,05	5,51	0,28	0,28	1,63	429,88	0,48	260,5	354,96	0,61	1,58	2,58	4,67	61,27	7,62	NA	NA	0	0	0	-3,64	-12,4	-1,84	0,37	0,43	1,41	184,08	7,5	128,67	126,77	0,71	2,41	3,41	-3,64	70,67	-5,15	NA	NA	0	0	0	2,16	4,68	0,87	0,17	0,63	1,86	146,47
665	0	0	NA	0,69	0,91	2,58	460,36	3,26	14,8	25,14	0,04	0,04	1,04	21,85	4,11	326,4	1,06	4258,8	0	27,63	55,84	2,61	3,93	3,78	0,02	0,08	0,43	526,26	3,1	51,74	18,04	0,34	0,51	1,51	27,41	33,62	31,96	1,11	NA	0	26,26	60,83	3,47	4,71	4,38	0,61	-0,36	0,21	459,43
666	1,13	1,32	1,97	2,2	5,66	6,86	422,27	7,84	91,51	112,22	0,15	0,17	1,17	1,13	14,57	7,75	NA	NA	0	0	0	13,4	14,71	6,64	9,92	10,36	11,23	180,25	6,89	15,88	13,8	0,09	0,1	1,1	13,4	8,91	150,43	NA	NA	0	0	0	27,99	30,16	28,78	8,83	12,13	13,93	374,25
667	4,54	13,52	9,04	1,36	1,38	1,51	724,84	12,33	476,27	58,18	0,66	1,98	2,98	4,54	66,44	6,83	NA	NA	0	0	0	24,88	69,81	18,67	0,71	1,43	1,46	273,16	125,95	173,4	5,13	0,64	1,81	2,81	100,92	64,36	38,66	5,84	NA	0	57,06	69,23	12,98	30,63	4,06	0,59	1,23	1,23	113,88
668	-6,56	-10,06	-2,05	0,46	2,03	2,09	113,86	60,04	38,15	2,36	0,35	0,53	1,53	38,2	34,82	60,12	2,41	NA	0	14	60,18	6,08	10,2	1,98	1,06	2,41	2,54	118,41	62,35	36,11	5,89	0,4	0,68	1,68	45,48	40,34	71,11	NA	NA	8,6	12,82	53,03	2,81	8,03	1,77	1,26	2,59	2,73	229,36
669	10,7	26,06	7,43	1	1,55	1,7	252,78	82,11	146,96	21,77	0,59	1,43	2,43	10,7	58,93	18,16	NA	NA	0	0	0	1,14	2,22	0,72	0,91	1,89	2,06	230,8	108,8	110,9	18,88	0,49	0,95	1,95	1,14	48,76	2,33	NA	NA	0	0	0	10,47	19,11	7,61	1,5	2,09	2,21	264,65
670	1,84	23,11	NA	0	0,87	0,87	398,25	303,64	350,42	NA	0,92	11,57	12,57	4,01	92,04	4,64	0,79	3101,4	0	1,75	20,77	5,28	29,89	3,95	0,08	1,02	1,02	272,44	204,47	216,48	NA	0,82	4,66	5,66	9,78	82,33	11,16	1,1	4130,8	0	2,49	15,35	29,64	40,52	10,14	0,21	3,18	3,4	124,57
671	28,33	43,81	9,36	2,31	4,99	4,99	120,33	32,77	12,23	NA	0,35	0,55	1,55	154,43	35,35	130,97	2,4	14658,5	0	41,69	63,85	51,13	60,5	17,51	3,28	6,95	6,95	124,67	53,73	14,63	NA	0,15	0,18	1,18	162,96	15,49	434,6	5,03	NA	0	38,3	54,29	59,86	64,94	19,68	7,57	12,6	12,6	119,68
672	0,99	34,13	1,55	0,17	0,5	0,89	523,81	172,08	515,57	203,67	0,97	33,43	34,43	1,03	97,1	2,61	0,46	NA	5,78	0,06	0,78	4,64	83,62	1,17	0,04	0,56	0,73	91,56	43,47	80,18	14,75	0,94	17,02	18,02	6,78	94,45	6,63	0,21	NA	4,62	0,4	14,62	2,19	40,79	0,68	0,01	0,51	0,7	112,75
673	4,5	49,7	0,92	0,43	0,76	1,03	74,29	16,77	50,56	13,49	0,91	10,04	11,04	35,06	90,94	10,07	0,94	24756,5	0	6,24	79,06	6,33	38,53	1,6	0,41	0,94	1,13	92	29,05	55,54	10,58	0,84	5,08	6,08	43,84	83,56	15,22	1,22	NA	4,53	6,82	57,98	2,64	16,47	0,59	0,46	0,84	1,08	81,48
674	11,15	18,12	1,95	1,3	4,67	4,67	63,73	45,5	13,48	NA	0,34	0,55	1,63	126,66	38,48	32,74	NA	NA	0	20,22	80,2	12,78	22,32	3,55	2	2,61	2,61	101,2	23,4	38,36	NA	0,43	0,75	1,75	85,53	42,75	29,89	NA	NA	0	20,23	71,9	9,8	39,65	11,41	0,27	0,55	0,55	424
675	-4,82	-4,82	-6,07	NA	NA	NA	288,37	285,11	NA	NA	NA	NA	1	-4,82	0	NA	NA	NA	0	0	0	17,31	18,88	28,43	2,6	12,01	12,01	598,03	463,28	49,24	NA	0,08	0,09	1,09	17,31	8,33	207,87	NA	NA	0	0	0	15,37	16,48	25,92	7,01	14,91	14,91	613,66
676	29,72	39,65	4,35	4,13	4,6	5,17	53,24	0	7,81	4,51	0,25	0,33	1,33	66,47	25,05	151,35	3,54	8342,3	0	5,38	43,51	25,27	32,45	5,53	0,15	0,79	3,68	79,67	8,12	17,25	49,94	0,22	0,28	1,28	53,53	22,13	161,62	4,03	NA	0	6,19	39,21	23,48	25,37	6,32	3,4	4,55	12,72	98,01
677	7,06	32,55	2,75	0,36	1,05	1,05	141,64	75,43	109,18	NA	0,78	3,61	4,61	7,06	78,32	10,41	1,19	NA	0	0	0	17,49	17,03	2,19	-1,08	-0,79	-0,79	45,53	-5,91	-20,75	NA	-0,03	-0,03	0,97	19,18	-2,72	-1119,38	2,47	NA	41,85	0,16	3,08	15,29	17,78	2,34	16,15	48,04	48,04	55,71
678	2,41	11,35	19,91	0,71	1,73	1,96	3002,76	577,55	570,55	137,19	0,74	3,5	4,7	3,59	78,73	83,79	1,23	33441	0	9,72	15,28	-12,9	-98,61	-85,58	0,76	1,23	1,5	2414,66	257,83	538,99	143,3	86,92	664,38	7,64	-11,19	86,92	-3,54	1,17	NA	0	11,32	17,92	1,81	10,45	10,15	0,84	1,1	1,46	2043,8
679	1,64	37,56	0,99	0,2	0,64	0,64	219,14	79,02	180,6	NA	0,96	21,9	22,9	20,11	95,63	5,11	0,36	1147,28	0	11,12	70,2	5,82	57,37	2,93	0,32	0,6	0,6	183,31	42,25	147,22	NA	0,9	8,86	9,86	35,48	89,85	12,1	0,37	NA	0	14,94	64,44	32,56	83,82	21,39	0,13	0,87	0,87	239,06
680	-31,9	-58,96	-399,38	0,36	2,18	2,18	4557,74	3766,05	2069,33	NA	0,46	0,85	1,85	-31,9	45,91	-69,48	541,85	NA	0	0	0	-1,8	-23,09	-1,49	0,13	0,59	1,04	301,28	128,45	274,8	121,46	0,92	11,86	12,86	8,82	92,22	-0,87	1,81	NA	0	6,09	63,34	5,27	41,36	1,31	0,28	1,05	1,45	90,57
681	-8,67	-10,81	-5,84	1,31	1,74	4,9	245,34	20,82	17,82	153,02	0,2	0,25	1,25	-4,07	19,8	-24,01	24,05	11953	12,37	3,1	63,54	3,43	4,54	2,85	1,42	1,62	3,62	302,6	14,3	44,54	146,2	0,24	0,32	1,32	7,18	24,48	26,81	6,77	NA	9,59	2,23	22,43	0,01	0,01	0,01	1,41	1,52	3,04	457,13
682	14,34	14,6	88,99	NA	NA	NA	2258,47	NA	NA	NA	0,02	0,02	1,02	14,34	1,77	808,33	NA	NA	0	0	0	-7,23	-7,79	NA	13,84	13,84	13,84	NA	NA	NA	NA	0,07	0,08	1,08	-7,23	7,23	-100	NA	NA	0	NA	NA	-9,93	-10,79	NA	12,59	12,59	12,59	NA
683	20,34	91,16	13,36	0,39	0,53	1,23	239,07	24,04	175,33	124,25	0,78	3,48	4,48	36,49	77,68	30,32	2,87	32280,6	0	10,6	37	15,07	42,5	11,28	0,71	0,92	1,54	272,31	34,52	166,42	104,23	0,65	1,82	2,82	34,38	64,52	28,57	8,1	NA	0	10,22	32,02	17,51	32,72	14,24	0,72	0,92	2,06	295,92
684	5,99	17,57	9,5	0,71	0,71	0,71	577,53	NA	376,51	NA	0,66	1,93	2,93	5,99	65,92	18,5	0,64	NA	0	0	0	13,42	21,31	15,76	0,51	1,19	1,19	427,47	107,02	156,49	NA	0,37	0,59	1,59	13,42	37,02	94,78	1,13	NA	0	0	0	5,46	5,84	4,4	6,48	8,12	8,12	293,25
685	27,79	33,5	9,5	3,3	4,45	6,02	124,47	23,3	20,31	32,41	0,17	0,21	1,21	36,59	17,04	163,16	NA	13199	0	3,01	20,81	-1,82	-2,36	-1,1	1,46	2,89	4,5	220,02	68,95	48,35	77,84	0,23	0,3	1,3	22,96	22,84	-7,98	NA	NA	0	14,98	102,68	-4,04	-5,2	-2,66	1,69	2,97	4,63	239,71
686	7,45	10,97	0,99	1	1,3	2,68	48,53	4,61	15,42	21,53	0,32	0,47	1,47	15,17	32,12	66,26	5,89	NA	0	1,03	20,22	29,48	48,36	8,36	0,64	2,04	2,56	103,22	55,66	39,85	20,93	0,39	0,64	1,64	38,09	39,04	89,21	NA	NA	0	2,44	16,77	16,42	21,39	4,99	3,22	3,54	4,31	110,64
687	3,73	-43,47	2,59	0,35	0,51	1,16	252,58	34,34	213,16	138,64	1,09	-12,65	-11,65	17,33	108,58	6,31	NA	7825	23,06	9,44	62,59	14,87	22,82	6,82	0,42	1,34	5,74	166,86	24,96	28,74	126,64	0,35	0,53	1,53	33,57	34,84	42,67	NA	NA	17,14	8,57	68,56	7,08	20,88	3,69	0,37	0,79	3,72	189,55
688	6,02	37,5	3,03	0,39	1,59	1,59	183,06	60,46	50,41	NA	0,84	5,23	6,23	17,14	83,95	37,71	1,33	NA	0	5,59	20,64	-0,27	-2,04	NA	0,61	1,67	1,67	177,55	47,81	44,91	NA	86,93	665,16	7,65	12,05	86,93	31,79	1,31	NA	0	4,47	17,82	1,52	12,52	NA	0,47	1,63	1,63	224,84
689	-6,28	30,12	-199,37	0	0,06	0,06	11562,65	816,33	13818,56	NA	1,21	-5,8	-4,8	-6,28	120,84	-5,19	-0,23	NA	0	0	0	-12,03	34,39	NA	0,01	0,05	0,05	10277,56	558,05	13721,45	NA	1,35	-3,86	-2,86	-12,03	134,99	-2,62	-0,38	NA	0	0	0	-13,27	-13,46	NA	1,88	3,82	3,82	6898,08
690	0,1	2,38	0,06	0,09	0,6	0,84	235,68	60,53	56,09	29,16	0,96	23,17	24,17	11,75	95,86	6,13	0,85	26959,2	45,43	7,54	51,31	0,38	9,56	0,2	0,03	0,59	0,79	189,37	72,56	87,51	27,18	0,96	24,31	25,31	10,69	96,05	5,24	0,66	NA	27,2	5,36	54,62	0,05	1,22	0,02	0,05	0,61	0,77	151,45
691	0	0	NA	0,04	0,6	1	384,34	137,03	150,08	97,12	0,75	3,01	4,01	23,65	75,09	3,46	0,97	10620,22	24,65	24,97	111,32	0	0	NA	0,02	0,63	1,02	388,55	148,19	160,62	96,2	0,74	2,79	3,8	24,03	73,58	3,73	1,01	NA	21,42	17,88	64,33	0	0	NA	0,41	1,14	1,51	370,72
692	-0,35	-0,42	-0,84	0,89	0,89	5,9	459,37	NA	143,31	728,4	0,17	0,2	1,2	-0,35	16,73	-2,1	NA	NA	0	0	0	23,85	31,22	20,75	1,1	1,1	4,24	316,62	NA	73,9	231,94	0,24	0,31	1,31	23,85	23,6	101,07	NA	NA	0	0	0	13,86	17,53	15,76	2,01	2,01	4,77	413,9
693	16,85	20,78	26,8	4,89	5,43	5,43	578,88	57,42	105,27	NA	0,19	0,23	1,23	16,85	18,91	89,11	NA	NA	0	0	0	NA	NA	NA	NA	NA	NA	NA	NA	NA	NA	NA	NA	NA	NA	NA	NA	NA	NA	NA	NA	NA	NA	NA	NA	NA	NA	NA	NA
694	4,32	32,3	3,14	0,51	1,45	1,74	264,67	57,61	61,16	17,79	0,87	6,48	7,48	15,78	86,63	9,14	0,24	38697	0	8,34	49,54	5,81	30,18	3,72	0,46	1,35	1,59	233,12	53	59,41	13,77	0,81	4,19	5,2	15,92	80,73	11,51	0,34	12520,1	0	4,82	33,68	3,16	21,54	3,3	0,31	1,08	1,38	379,37
695	1,42	2,15	0,3	1,05	1,05	2,92	77,2	0	26,05	49,34	0,34	0,52	1,52	1,42	34,11	4,16	NA	NA	0	0	0	-29,75	-120,66	-8,18	0,43	0,43	1,36	100,11	0,17	72,55	67,88	0,75	3,06	4,06	-29,75	75,34	-39,49	NA	NA	0	0	0	-61,34	137,81	-35,51	0,63	0,63	1,53	210,74
696	92,82	-17,72	17,81	0,09	0,12	0,14	69,83	12,56	425,82	11,4	6,24	-1,19	-0,19	180,74	623,97	16,44	-53,47	27644	0	16,87	44,88	-1	1,07	-0,72	0,09	0,5	0,52	260,55	198,63	495,16	11,02	1,94	-2,06	-1,06	11,14	193,92	0,13	-201,51	NA	0	8,69	91,74	62,07	92,83	24,04	1,16	1,71	1,74	140,98
697	22,97	107,22	7,43	0,23	0,43	1,29	117,77	17,89	88	76,18	0,76	3,53	4,67	27,71	78,58	32,1	8,64	30736	0	1,53	14,05	5,96	26,69	2,22	0,21	0,7	1,28	135,57	50,85	104,07	59,7	0,78	3,48	4,48	13,2	77,66	10,9	24,65	NA	0	2,69	43,87	2,22	8	1,04	0,01	0,15	0,77	170,32
698	5,86	47,34	7,6	0,08	1,15	1,15	471,82	435,17	405,7	NA	0,88	7,08	8,08	5,86	87,62	6,69	NA	NA	0	0	0	13,78	53,59	NA	1,24	1,36	1,36	1685,21	144,55	1227,27	0	0,74	2,89	3,89	13,78	74,29	18,55	NA	NA	0	0	0	27,92	31,42	NA	10,4	10,4	10,4	782,36
699	0	0	NA	NA	NA	NA	NA	NA	NA	NA	NA	NA	1	0	0	NA	NA	NA	0	NA	NA	-83,29	120,22	-8,05	0,46	1,5	1,5	35,18	10,72	10,33	NA	1,69	-2,44	-1,44	110,48	169,28	-40,58	-1,23	NA	0	18,72	390,61	-210,65	88,44	-29,48	0,23	0,44	0,47	50,95
700	0,94	2,37	0,48	0,46	1,09	1,24	184,69	57,8	91,98	13,97	0,6	1,5	2,51	8,93	60,19	13,17	1,35	4156,33	0	4,05	37,43	-20,58	-71,15	NA	0,08	0,68	0,77	262,58	110,73	182,07	16,34	0,7	2,43	3,46	-5,22	70,25	-29,3	0,64	NA	0	8,15	330,43	6,15	20,59	2,87	0,28	0,79	0,79	170,04
701	-14,44	-14,44	NA	NA	NA	NA	NA	NA	NA	NA	NA	NA	1	-14,44	0	NA	NA	NA	0	NA	0	-17,66	-20,19	NA	7,94	7,94	7,94	NA	NA	NA	NA	12,56	14,36	1,14	-17,66	12,56	-140,63	NA	NA	0	NA	0	-16,05	-21,79	-102,93	3,79	3,79	3,79	2333,73
702	15,36	16,62	4,85	9,83	9,83	13,2	114,92	NA	8,61	29,46	0,08	0,08	1,08	57,92	7,57	202,83	NA	NA	0	13,43	68,07	16,62	17,93	4,29	11,08	11,08	13,67	93,91	NA	6,8	17,59	7,32	7,9	1,08	65,76	7,32	227,11	NA	NA	0	12,68	69,75	10,01	10,72	2,88	10,52	10,52	15,22	104,82
703	12,32	51,45	6,72	0,12	0,81	2,62	198,42	44,61	65,3	120,28	0,76	3,18	4,18	26,44	76,05	20,59	7,45	45610,5	0	7,7	44,48	7,65	23,89	4,33	0,61	1,28	3,41	206,09	37,58	56,15	119,84	0,68	2,12	3,12	22,48	67,98	15,69	11,92	NA	0	8,4	42,43	6,65	16,19	3,38	0,76	1,74	4,91	185,31
704	157,08	993,31	52,67	1,19	1,19	1,19	122,05	NA	101,62	NA	0,84	5,32	6,32	313,81	84,19	241,52	NA	NA	0	52,55	114,39	27,8	39,89	10,94	3,3	3,3	3,3	143,2	0	42,92	NA	0,3	0,43	1,43	27,8	30,3	91,75	NA	NA	0	0	0	-28,25	-59,63	NA	1,9	1,9	1,9	NA
705	48,31	61,68	51,42	NA	NA	NA	357,64	234,83	NA	NA	NA	NA	1,28	78,39	0	NA	NA	15654	0	32,02	32,02	17,35	18,32	9,08	9,52	18,87	18,87	190,57	93,4	9,99	NA	0,05	0,06	1,06	33,85	5,3	327,29	NA	NA	0	8,64	41,53	23,39	27,1	18,22	4,81	7,31	7,31	283,49
706	-94,47	3181,7	-183,49	0,97	0,97	0,97	707,01	NA	720	NA	1,03	-34,68	-33,68	-94,47	102,97	-91,75	NA	NA	0	0	0	-122,91	202,36	-20,13	0,62	0,62	0,62	59,6	NA	94,75	NA	1,61	-2,65	-1,65	-122,91	160,74	-76,47	NA	NA	0	0	0	100	559,46	NA	1,22	1,22	1,22	106,32
707	1,29	22,02	1,59	0,06	0,34	0,34	450,8	66,42	236,85	NA	0,79	13,5	17,1	27,26	94,15	13,63	0,39	17663,5	0	32,17	72,98	4,66	41,62	NA	0,26	0,55	0,55	407,09	67,93	237,71	0,91	0,79	7,04	8,93	25,07	78,84	36,04	0,47	NA	0	15,82	28,7	6,41	31,28	NA	0,27	0,65	0,65	293,71
708	2,3	18,33	0,76	0,05	0,47	0,9	120,98	43,42	78,42	44,69	0,87	6,97	7,97	34,82	87,45	2,63	0,6	19489,71	20,44	10,81	80,37	-5,55	-163,33	-2,2	0,02	0,42	0,76	144,6	54,18	106,64	46,22	0,97	28,43	29,43	26,57	96,6	-5,32	0,14	NA	20,68	8,61	69,79	12,49	87,46	2,67	0,1	0,63	0,91	77,79
709	-0,35	-0,35	-23,81	NA	NA	NA	24606,4	NA	NA	NA	NA	NA	1	-0,35	0	NA	NA	NA	0	0	0	-3,41	-4,03	-1,75	4,79	6,54	6,54	186,31	49,37	28,16	NA	0,15	0,18	1,18	-3,41	15,28	-22,34	NA	NA	0	0	0	19,96	22,48	9,05	5,78	8,93	8,93	165
710	1,05	1,98	0,97	0,35	0,96	3,08	334,01	51	83,58	179,45	0,47	0,89	1,88	27,57	46,79	8,02	3,41	8106,08	5,71	24,33	82,27	0,73	1,27	0,95	1,37	1,53	2,94	473,17	20,95	116,04	189,89	0,42	0,74	1,74	19,37	42,43	1,72	5,2	NA	6,81	19,11	72,66	2,04	2,79	2,2	2,75	3,22	7,49	392,38
711	10,68	10,95	20,69	40,27	40,27	40,27	486,29	NA	17,32	NA	0,02	0,03	1,03	10,68	2,48	430,07	NA	NA	0	0	0	-8,55	-9,35	NA	11,7	11,7	11,7	NA	NA	NA	NA	0,09	0,09	1,09	-8,55	8,55	-100	NA	NA	0	NA	NA	-1518,68	633,75	-215,2	0,16	0,32	0,32	51,58
712	-1,62	-1,62	NA	NA	NA	NA	NA	NA	NA	NA	NA	NA	1	-1,62	0	NA	NA	NA	0	NA	NA	-105,45	145,47	-107,76	0,08	0,1	0,58	372	10,21	634,59	305,86	1,72	-2,38	-1,38	-104,28	172,48	-61,13	NA	NA	0	1,19	-1,14	-123,84	72,35	-66,46	0,06	0,09	0,37	195,34
713	18,44	37,26	4,65	-0,37	2,11	2,11	91,9	83,37	33,64	NA	0,51	1,02	2,02	21,89	50,52	46,42	3,13	86916,33	0	0,87	9,08	3,76	7,77	NA	0,04	1,66	1,82	236,02	166,79	102,42	16,49	0,52	1,06	2,07	8,03	51,57	7,3	2,98	NA	0	1,89	25	4,51	14,94	NA	0,28	1,06	1,36	173,16
714	-2,81	-4,46	-1,1	0,04	0,72	3,44	142,4	34,63	50,55	139,22	0,37	0,59	1,59	4,37	36,95	-26,65	-2,69	6493,33	0	2,81	87,35	3,97	8,49	2,2	0,01	0,39	1,95	201,72	39,72	105,58	164,84	0,53	1,14	2,14	7,73	53,11	1,71	-15,11	NA	0	1,56	31,04	3,6	8,4	1,92	0,02	0,21	1,78	194,41
715	-10,42	-14,61	-247,44	0,07	0,26	0,49	8640,23	78,33	424,39	96,2	0,29	0,4	1,4	-10,16	28,64	-1,11	1,01	NA	0	4,8	14,87	-6,1	-8,34	NA	0,05	0,14	0,26	4316,01	39,47	407,68	52,65	0,27	0,37	1,37	-6,1	26,85	15,06	0,95	NA	0,8	0	0	-1,79	-2,48	-24,23	0,03	0,11	0,16	4923,05
716	-14,66	-16,09	NA	11,62	11,31	11,31	NA	NA	NA	NA	0,09	0,1	1,1	-14,66	8,85	-165,77	NA	NA	1,19	NA	0	12,68	61,11	9,35	0,2	1,26	1,26	268,52	224,29	210,19	NA	0,79	3,82	4,82	12,68	79,25	16	NA	NA	0,11	0	0	3,73	22,5	1,35	0,34	1,2	1,2	131,66
717	-2,33	-11,86	-1,33	0,25	0,59	1,24	177,3	56,52	164,9	109,61	0,8	4,09	5,09	-2,33	80,35	-2,9	NA	NA	0	0	0	8,26	46,1	4,02	0,08	0,57	1,22	177,21	70,27	143,56	93,18	0,82	4,58	5,58	8,26	82,08	10,06	NA	NA	0	0	0	-0,94	-4,46	-0,58	0,19	1,37	3,25	224,68
718	-0,38	-1,96	-0,03	0,09	1,24	1,24	28,25	25,95	22,51	NA	0,81	4,15	5,15	-0,38	80,57	-0,47	NA	NA	0	0	0	-4,14	-26,96	NA	0,08	1,18	1,18	27,85	25,65	23,32	NA	0,85	5,52	6,52	-4,14	84,65	-4,89	NA	NA	0	0	NA	23,51	66,7	NA	1,41	1,54	1,54	45,9
719	1,23	12,3	1,81	0,97	1	1,11	536,2	13,68	477,47	54,04	0,9	9,04	10,04	1,23	90,04	1,36	NA	NA	0	0	0	0,97	11,49	5,09	0,79	0,79	1,09	1915,17	5,41	1734,68	520,25	0,92	10,88	11,88	0,97	91,58	1,06	NA	NA	0	0	0	4,25	53,89	3,96	0,87	0,99	1,09	339,25
720	1,47	2,03	2,04	1,45	1,5	1,5	505,56	6,39	135,61	NA	0,27	0,38	1,38	22,22	27,47	38,07	1,25	13620,43	0	28,82	61,91	5,03	6,52	6,77	2,26	2,34	2,34	489,96	7,82	103,32	NA	0,23	0,3	1,3	27,51	22,91	56,11	1,54	NA	0	30,27	58,72	8,01	10,39	10,6	2,68	2,79	2,79	481,45
721	0,89	1,32	4,12	0,14	0,48	0,81	1682,48	156,17	455,14	150,01	0,33	0,48	1,48	4,92	32,54	25,96	0,93	19749,6	4,59	18,61	29,87	-2,33	-3,83	NA	0,12	2,66	2,77	1675,92	1464,87	577,15	60,93	0,39	0,64	1,64	3,31	39,2	38,5	17,74	NA	3,83	19,03	118,71	-11,15	7,62	NA	0,1	0,27	0,41	365,11
722	5,06	5,14	1,71	0,28	69,94	69,94	123,17	121,33	1,74	NA	0,01	0,01	1,01	5,06	1,43	354,17	NA	NA	0	0	0	-20,43	-26,28	-2066	2,65	4,49	4,49	36807,68	14947,2	8042,4	NA	22,25	28,62	1,29	-20,43	22,25	-91,82	NA	NA	0,16	0	0	-210,45	997,49	NA	NA	0,83	0,83	NA
723	1,83	2,93	0,26	0,15	0,15	2,67	51,84	NA	19,37	49,54	0,37	0,6	1,6	1,83	37,47	4,89	NA	NA	0	0	0	-11791,43	266	-44,31	0,01	0,02	0,02	1,37	0,99	61,32	NA	45,33	-1,02	-0,02	-11722,86	4532,86	-260,13	NA	NA	0	0,26	-0,59	34,29	-45,95	18,72	0,01	0,06	0,06	198,7
724	0	0	NA	NA	NA	NA	NA	NA	NA	NA	NA	NA	1	0	0	NA	NA	NA	0	NA	NA	-17,78	-20,72	NA	7,07	7,07	7,07	NA	NA	NA	NA	0,14	0,16	1,16	-17,78	14,15	-125,66	NA	NA	0	NA	0	19,62	21,51	NA	11,32	11,32	11,38	1001,69
725	0,37	0,38	NA	19,44	28,11	28,11	116,57	42,21	4,87	NA	0,04	0,04	1,04	0,37	3,54	10,33	NA	NA	0	0	0	27,81	32,31	9,41	5,28	7,17	7,17	123,21	32,15	16,99	NA	0,14	0,16	1,16	29,05	13,94	199,5	NA	NA	0	0,42	3,25	-1,95	-2,23	-0,48	6,29	7,97	7,97	89,43
726	1,29	1,81	1,23	16,46	16,38	16,38	249,59	-1,63	20,85	NA	0,06	0,09	1,4	1,29	28,55	21,15	NA	NA	0	0	0	-1,41	-2,31	-0,89	2,57	2,56	2,56	230,54	-0,84	88,98	NA	39,02	64	1,64	-1,41	39,02	-3,61	NA	NA	0	0	0	18,03	22,99	17,57	4,64	4,64	4,64	354,7
727	-11,09	-36,3	-17,14	0,25	0,27	0,27	562,78	9,92	386,6	NA	0,69	2,27	3,27	-11,09	69,46	23,13	0,39	NA	0	0	0	-10,39	-49,53	NA	0,05	0,22	0,22	330,77	43,68	252,45	NA	77,17	367,97	4,77	-10,39	77,17	-13,46	0,26	NA	0	0	0	-4,98	-28,09	NA	0,12	0,12	0,12	475,96
728	0,58	2,06	0,21	0,04	0,61	1,22	129,53	36,12	35,14	39,28	0,72	2,55	3,55	36,1	71,79	6,57	1,25	20101,07	33,39	12,64	80,11	4,41	12,22	1,45	0,02	0,84	1,82	119,69	29,6	21,61	35,09	0,64	1,77	2,77	41,74	63,89	12	1,53	11000,98	35,51	8,8	52,28	7,5	17,35	2,34	0,03	0,75	1,76	113,31
729	5,66	202,9	3,76	0,06	0,08	0,97	242,13	2,68	149,44	206,82	0,97	34,81	35,88	17,82	97,21	7,03	0,45	27047,69	33,5	8,09	56,81	6,54	75,5	3,82	0,06	0,07	1,05	213,01	1,89	124,49	184,86	90,78	1048,8	11,55	21,32	90,78	8,64	1,73	12965,64	30,25	6,21	39,64	10,16	58,42	5,72	0,06	0,07	1,2	205,39
730	16,65	46,59	4,64	0,29	1,14	1,6	101,5	53,44	62,87	28,95	0,64	1,8	2,8	41,85	64,26	25,91	NA	37203	0	7,03	52,16	3,94	77,3	1,17	0,07	0,76	1	107,74	68,69	100,71	24,4	0,95	18,63	19,63	31,77	94,91	5,43	1,17	NA	0	6	57,7	4,21	76,85	1,05	0,01	0,68	1,01	91,12
731	1,32	1,42	0,21	11,84	15,34	15,34	56,76	12,8	3,66	NA	0,07	0,07	1,07	1,32	6,52	20,32	NA	NA	0	0	0	15,56	16,44	4,28	13,88	18,8	18,82	100,03	25,87	5,26	0,09	0,05	0,06	1,06	15,56	5,31	292,88	NA	NA	0	0	0	22,96	23,48	13,83	34,12	45,04	45,04	219,19
732	-16,45	-101,81	-4,48	0,48	0,69	0,69	99,14	16,04	75,67	0,48	0,84	5,19	6,19	-1,94	83,84	4,2	0,49	11582	6,54	3,95	67,62	-15,85	-363,17	-3,67	0,09	0,33	0,33	84,32	18	75,92	NA	0,96	21,91	22,91	-3,35	95,64	6,54	0,13	NA	4,41	2,9	52,2	-31,65	-372,6	-15,47	0,01	0,16	0,16	177,94
733	-40,77	-40,77	-3531,71	NA	NA	NA	16720,39	NA	NA	329,39	NA	NA	1	-40,77	0	NA	NA	NA	0	0	0	-22,33	-51,15	-28,8	0,84	0,88	0,89	469,43	11,04	231,4	1,12	0,56	1,29	2,29	-22,33	56,34	-6,66	0,78	NA	0	0	0	33,16	40,57	NA	4,95	5,07	5,13	157,34
734	0,42	0,7	0,15	7,85	8,15	8,46	131,05	2,39	8,16	2,63	0,39	0,65	1,67	34,48	40,12	65,55	2	3235	0	12,26	46,24	-10,98	-19,1	-4,11	3,02	3,09	3,19	136,24	2,26	32,2	3,21	0,43	0,74	1,74	49,14	42,52	41,65	3,18	NA	0	22,5	58,71	8,29	11,46	2,16	3,81	3,82	3,9	94,88
735	14,7	-15,3	6,59	0,02	0,59	0,6	163,19	151,5	269,69	3,24	1,96	-2,04	-1,04	127,33	196,1	7,5	NA	4197	0	50,49	86,7	-22,29	6,39	-19,34	0,08	0,23	0,23	315,84	197,08	1382,19	NA	448,79	-128,67	-0,29	63,2	448,79	-4,97	NA	NA	0	54,74	61,1	78,71	1733,99	NA	0,09	1,06	1,06	398,97
736	15,22	326,03	6,66	0,04	0,56	0,93	159,27	74,16	140,51	51,94	0,95	20,42	21,42	15,22	95,33	21,35	0,64	NA	0	0	0	-5,86	457,2	-2,41	0,07	0,52	0,88	149,45	67,58	149,69	53,8	1,01	-79,01	-78,01	-5,86	101,28	-0,13	-0,12	NA	0	0	0	5,24	131,19	2,32	0,07	0,66	1,23	161,33
737	-26,26	-1380,41	-43,02	0,08	0,08	0,81	596,41	NA	486,66	360,1	0,98	51,57	52,57	-21,42	98,1	-16,11	0,54	-1611	0	7,93	-185,35	-25,55	-5185,62	-34,3	0,06	0,07	0,88	488,52	1,08	427,21	347,5	99,51	20193,14	202,93	-14,39	99,51	-15,24	0,51	NA	0	11,04	148,76	20,46	97,79	20,75	0,34	0,34	1,11	369,16
738	7,35	7,46	17	15,48	34,61	42,99	841,73	19,82	11,93	101,37	0,01	0,01	1,01	15,16	1,43	513	2,58	27398	0	18,05	50,74	8,26	8,34	18,44	34,07	63,64	75,79	812,39	202,19	6,84	83,15	0,01	0,01	1,01	15,31	0,99	830,82	2,79	NA	0	15,73	38,77	5,72	9,7	19,62	0,1	0,15	0,31	1247,93
739	1,05	4,88	0,18	0,29	0,52	0,96	62,49	8,94	22,1	17,36	0,77	3,62	4,67	25,73	78,58	3,86	0,94	NA	41,18	4,24	73,95	2,04	11	0,51	0,35	0,62	1,02	91,69	16,57	41,45	25,26	0,79	4,29	5,4	18,89	79,34	4,78	0,97	NA	32,21	3	45,01	-1,6	-8,04	-0,31	0,45	0,55	0,86	71,11
740	15,35	72,05	3,54	0,2	0,56	1,28	83,91	23,21	64,87	46,94	0,79	3,69	4,69	47,48	78,7	19,5	NA	NA	0	5,29	47,07	23,01	94,59	41,77	0,03	0,35	0,57	660,87	154,19	284,92	112,07	0,76	3,11	4,11	25,28	75,68	-1,96	0,43	NA	31,9	2,97	107,73	1,75	6,33	1,18	0,01	0,31	0,6	245,99
741	2,37	8,81	2,9	0,47	0,74	1,9	445,73	39,15	79,44	169,02	0,73	2,71	3,71	7,01	73,07	14,71	0,72	NA	14,75	5,69	29,27	2,16	7,33	NA	0,31	1,12	3,63	312,33	47,69	36,17	147,88	0,71	2,39	3,39	4,53	70,52	13,69	0,96	NA	7,33	1,5	13,62	2,1	7,91	NA	0,7	1,4	4,24	276,34
742	6,5	19,2	3,54	1,29	1,45	1,51	131,36	21,76	129,77	7,58	0,66	1,95	2,95	9,99	66,14	9,83	NA	1616,33	0	1,9	13,16	0,3	1,95	0,09	0,45	0,58	1,2	111,38	12,06	91,04	56,29	0,85	5,51	6,51	36,07	84,63	0,35	NA	NA	0	8,05	58,38	-0,37	-6,44	-0,26	0,15	0,23	1,08	253,93
743	0,71	1,81	0,32	0,1	0,35	0,71	165,75	24,8	31,06	36,34	0,61	1,57	2,57	17,73	61,1	13,52	0,69	NA	42,02	7,75	59,98	2,11	4,54	0,98	0,17	0,39	0,81	169,71	19,27	32,35	38,27	0,54	1,16	2,16	20,75	53,65	18,85	0,82	NA	34,15	6,24	41,07	1,2	2,44	0,53	0	0,26	0,87	159,04
744	0,18	0,9	0,1	0,56	1,13	1,28	207,12	91,73	159,72	23,8	0,8	3,9	4,9	27,38	79,61	0,23	NA	28337	0	15,48	79,4	0,5	2,41	0,33	0,63	1,18	1,41	237,38	90,8	166,03	39,45	0,79	3,83	4,83	30,3	79,3	0,63	NA	NA	0	19,44	117,46	7,39	26,7	4,22	0,67	1,32	1,57	208,16
745	0,63	2,1	0,79	12,73	17,73	18,83	459,8	120,57	24,14	27,13	0,7	2,34	3,34	10,26	70,09	0,9	NA	4873	63,46	12,16	59,74	0,76	2,75	1,36	4,33	5,1	5,52	652,14	90,19	116,77	49,12	72,4	262,33	3,62	5,1	72,4	1,05	NA	NA	52,81	7,78	25,95	4,8	13,27	36,75	4,5	5,26	5,26	2785,93
746	1,19	8,71	9,5	0,09	0,42	0,42	2893,93	192,86	581,53	NA	0,86	6,29	7,29	1,19	86,28	8,96	0,87	NA	0	0	0	2,59	15,73	18,19	0,44	0,83	0,83	2556,09	168,51	424,53	NA	0,84	5,07	6,07	2,59	83,53	11,02	0,97	NA	0	0	0	6,17	24,03	36,98	1,33	1,33	1,33	2183,3
747	-15,84	195,24	-8,53	0,4	0,92	0,92	196,03	111,05	209,61	NA	1,08	-13,32	-12,32	-15,84	108,12	-14,66	NA	NA	0	0	0	45,09	111,65	8,7	0,6	1,58	1,77	70,24	35,37	35,98	6,76	0,6	1,48	2,48	80,4	59,61	80,29	5,62	NA	0	5,08	27,17	28,1	53,26	7,62	0,93	1,44	2,15	98,69
748	3,57	6,82	3,3	1,51	2,1	2,1	335,94	92,73	158,1	NA	0,48	0,91	1,91	3,57	47,59	7,51	NA	735	0	0	0	6,01	23,66	7,55	0,47	1,34	1,34	457,32	294,18	337,41	NA	0,75	2,94	3,94	6,01	74,6	8,06	NA	NA	0	0	0	12,34	21,25	8,43	2,14	2,39	2,39	248,65
749	24,82	24,9	26,23	306,2	306,2	306,2	384,64	NA	1,24	0	0	0	1	26,78	0,33	7600,65	NA	8061,5	0	2,07	5,72	1,95	1,97	3,61	102,79	102,79	102,79	674,42	NA	6,49	NA	0,01	0,01	1,01	4	0,97	200,21	NA	NA	0	3,8	45,09	1,51	1,58	2,74	24,23	24,23	24,23	659,94
750	-11,9	-9911,02	-2,27	0,01	0,51	0,77	69,33	33,52	64,32	18,45	1	831,88	832,88	16,94	99,88	-5,2	0,02	5433,85	5,63	5,49	129,58	-0,93	117,01	-0,17	0,17	0,48	0,77	65,34	20,2	62,92	18,62	1,01	-126,37	-125,37	29,94	100,8	2,62	-0,01	NA	2,83	3,93	62,96	0,27	-51,15	0,05	0,14	0,39	0,8	72,73
751	2,06	3,22	1,58	0	0,34	2,8	278,31	31,79	65,68	238,02	0,36	0,56	1,56	17,62	35,96	12,82	32,21	7459,15	10,7	11,9	79,19	1,68	2,86	1,93	0	0,28	2,45	417,35	47,13	118,35	362,05	0,41	0,7	1,7	13,62	41,2	6,3	94,51	NA	11,82	9,35	57,89	1,37	2,64	1,56	0	0,32	2,1	413,73
752	-4,65	206,74	-0,89	0,06	0,61	0,89	70,09	38,01	69,23	19,61	1,02	-45,5	-44,5	68,14	102,25	-0,09	-0,15	27572,5	0	14,02	96,69	-6,24	66,97	-0,88	0,06	0,48	0,86	51,19	22,74	53,66	20,26	109,32	-1173,38	-10,73	79,69	109,32	0	-0,94	NA	0	12,08	93,86	1,18	-16,67	0,19	0,12	0,48	0,84	57,35
753	-7,82	-7,82	NA	NA	-4307	-4307	NA	NA	NA	NA	0	0	1	-7,82	-0,02	33700	NA	NA	0	NA	0	0,56	25,46	0,65	0,01	0,41	0,64	422,4	126,69	399,73	91,83	0,98	44,59	45,59	14,28	97,81	2,13	0,05	NA	0	11,64	59,43	1,46	36,93	0,48	0,01	0,27	0,62	119,79
754	-11,8	-55,38	-8,06	0,22	2,02	2,02	248,69	115,97	64,52	NA	0,79	3,69	4,69	-11,8	78,69	-9,87	2,05	NA	52,15	0	0	12,57	39,36	8,02	1,64	2,3	2,3	232,22	48,46	73,88	NA	0,68	2,13	3,13	12,57	68,08	29,93	3,16	NA	35,91	0	0	8,48	30,78	6,68	1,23	1,35	1,35	286,55
755	7,65	16,36	2146,3	0,11	0,15	0,15	102145,19	881,73	31898,82	NA	0,53	1,14	2,14	7,92	53,24	14,57	0,61	-2042	0	76,86	-1451,91	2,3	5,61	NA	0,01	0,1	0,1	81526,17	2748,24	29891,4	NA	59,08	144,37	2,44	2,68	59,08	3,99	0,54	NA	0	62,85	493,08	3,2	6,55	NA	0,02	0,51	0,51	26897,31
756	32,63	41,85	21,87	2,27	2,75	3,25	244,04	25,22	52,94	27,01	0,22	0,28	1,28	50,55	22,04	175,96	2,82	28581,5	0	12,02	24,35	12,8	14,66	9,96	4,89	5,36	6,07	283,44	16,59	35,06	24,79	0,13	0,15	1,15	38,22	12,69	148,52	3,77	NA	0	13,9	34,66	5,41	5,96	4,79	7,06	7,27	8,3	322,23
757	2,05	-11,44	2	0,31	0,36	0,36	356,11	16,77	336,81	NA	1,18	-6,59	-5,59	2,05	117,9	1,74	0,07	NA	0	0	0	10,87	-77,57	NA	0,09	0,09	0,09	221,18	0,13	211,44	NA	1,14	-8,13	-7,13	10,87	114,02	9,54	0,04	NA	0	0	0	20,93	219,99	17,29	0,29	0,29	0,29	300,62
758	0,04	0,17	0,01	0,09	0,63	1,26	59,66	15,86	28,03	18,88	0,74	2,82	3,82	12,73	73,8	26,5	1,35	17517	13,51	2,08	30,77	6,79	23,77	1,3	0,19	0,97	1,4	69,54	22,3	28,41	12,17	0,71	2,5	3,5	20,2	71,43	27,72	1,39	NA	29,2	1,8	21,88	5,71	18,29	1,37	0,21	0,7	1,33	87,5
759	1,96	48,43	0,95	0,04	0,43	0,99	175,95	49,52	129,55	74,37	0,96	23,75	24,75	1,96	95,96	15,67	1,07	NA	0	0	0	5,06	52,79	1,41	0,01	1,04	1,11	101,36	91,45	88,75	6,71	0,9	9,44	10,44	5,06	90,42	14,42	8,26	NA	0	0	0	2,74	23,84	0,99	0,02	0,3	1,17	131,3
760	2,47	4,62	3,24	0,24	0,82	1,01	478,76	128,61	155,65	42,81	0,47	0,87	1,87	5,22	46,65	12,58	1,01	12274	13,73	3,63	25,65	-3,12	-4,38	-6,29	0,12	1,09	1,34	733,45	202,6	105,64	52,54	28,81	40,48	1,4	0,23	28,81	11,67	1,16	NA	14,24	6,75	27,99	0,65	0,94	1,19	0,12	1,21	1,52	670,1
761	-0,29	-5,1	-0,07	0,3	0,95	1,03	90,82	54,6	61,24	7,09	0,94	16,7	17,7	21,43	94,35	2,61	2,14	NA	25,93	4,09	50,94	2,32	47,74	0,83	0,3	0,98	1,05	130,51	82,99	95,31	8,64	95,15	1960,04	20,6	19,01	95,15	3,73	NA	NA	21,3	5,99	88,28	5,35	58,87	1,56	0,47	1,01	1,01	106,22
762	10,43	16,45	2,6	0,09	1,13	2,26	90,57	32,46	31,28	35,9	0,37	0,58	1,58	45,73	36,61	52,76	3,17	19634	0	8,78	55,29	3,66	5,44	1,2	0,13	2,11	3,17	119,13	32,89	30,45	32,18	32,64	48,45	1,48	31,49	32,64	40,34	4,16	NA	0	6,52	43,66	5,66	7,95	2,16	0,34	2,26	3,24	138,57
763	-0,05	-1,29	-0,02	0,01	0,31	0,64	162,13	44,44	113,84	48,31	0,96	27,1	28,11	9,59	96,44	6,16	0,2	23177,33	20,02	4,29	52,76	2,37	40,66	1,43	0	0,15	0,67	219,43	28,94	138,92	99,46	0,94	16,13	17,14	12,28	94,11	10,41	0,26	NA	25,19	4,31	33,13	3,48	34,45	1,39	0	0,19	0,71	145,56
764	99,36	102,7	78,8	28,59	30,7	30,7	288,66	NA	9,28	NA	0,03	0,03	1,03	99,36	3,25	3055,85	NA	NA	0	0	0	20,94	23,22	23,44	9,24	9,74	10,21	407,39	19,76	39,47	18,41	9,8	10,86	1,11	20,94	9,8	213,78	NA	NA	0	0	0	13,11	18,9	21,65	2,87	3,09	3,27	600,9
765	18,27	28,34	3,66	1,57	1,58	2,81	72,92	0,19	25,63	32,16	0,36	0,55	1,55	50,01	35,54	51,42	NA	NA	0	6,36	57,22	11,23	13,8	1,4	1,23	1,23	5,37	45,31	NA	8,34	34,51	0,19	0,23	1,23	4,46	18,62	60,31	NA	NA	0	-0,84	-82,64	11,48	22,08	2,94	2,01	2,01	2,08	93,09
766	-16,94	32,94	-70,52	0,1	0,52	0,93	1514,91	664,51	1610,31	671,24	1,51	-2,94	-1,94	-16,94	151,44	-11,19	NA	NA	0	0	0	-6,69	-133,12	NA	0,34	0,45	1,05	7206,85	722,33	6765,13	4063,1	0,95	18,91	19,91	-6,69	94,98	-7,04	NA	NA	0	0	0	12,09	73,97	11,63	0,27	0,5	1,08	349,95
767	-3,89	-3,89	NA	NA	NA	NA	NA	NA	NA	NA	NA	NA	1	-3,89	0	NA	NA	NA	0	NA	0	1,04	8,13	0,18	0,38	0,56	0,62	63,17	6,97	39,7	2,56	0,87	6,84	7,84	25,43	87,24	7,1	0,58	NA	22,06	3,12	51,46	-12,53	601,92	-2,06	0,52	0,59	0,63	59,98
768	9,68	76,32	3,17	0,09	0,38	0,63	119,25	30,59	102,8	25,3	0,87	6,88	7,88	23,11	87,31	32,75	0,28	17988	0	4,4	36,06	18,3	68,07	5	0,01	0,49	0,92	99,38	34,34	54,69	30,51	0,73	2,72	3,72	33,6	73,12	50,89	0,82	NA	16,88	3,22	21,18	0,4	1,9	0,15	0,01	0,42	0,93	135,99
769	-32,21	38,97	-25,49	0,06	0,16	0,16	288,13	40,54	419,76	NA	1,83	-2,21	-1,21	-14,1	182,65	-10,05	-0,62	1877	0	14,33	148,75	-17,55	39,94	-14,33	0,15	0,52	0,52	297,29	138,66	371,8	NA	1,44	-3,28	-2,28	-6,24	143,94	-1,74	-0,78	NA	0	6,67	75,58	-7,37	-209,64	-7,57	0,55	0,72	0,97	373,88
770	3,65	3,69	1,69	88,21	91,22	91,22	169,01	5,53	1,83	NA	0,01	0,01	1,01	3,65	1,1	332,76	NA	NA	0	0	0	45,36	68,06	NA	2,44	3	3	299,72	55,77	98,8	NA	33,36	50,06	1,5	53,18	33,36	135,96	NA	NA	0	4,74	9,79	18,87	19,95	NA	17,38	18,74	18,74	655,51
771	0,97	9,88	1,52	0	0,4	0,99	567,78	203,14	506,16	299,15	0,9	9,14	10,14	12,75	90,14	9,6	0,9	NA	0	18,37	52,68	0,62	8,04	0,9	0,23	0,52	1	525,7	137,05	479,56	229,07	0,92	11,88	12,88	6,89	92,24	0,68	0,97	NA	0	9,05	77,3	2,54	16,22	2,34	0,1	0,1	1,19	335,14
772	0,16	0,3	0,23	0,02	0,43	0,45	504,86	55,71	136,96	2,79	0,47	0,87	1,87	14,45	46,59	12,4	0,83	14157,83	17,91	19,81	90,93	0,33	0,48	0,53	0,05	0,48	0,5	583,07	40,94	94,81	1,62	0,32	0,46	1,46	13,32	31,6	17,51	0,91	NA	13,7	14,85	47,57	-0,26	-0,34	-0,37	-0,13	0,46	0,51	515,44
773	2,52	14,17	1,35	0,01	0,06	1,53	195,58	6,57	140,61	210,38	0,82	4,63	5,63	24,13	82,25	12,21	-1,46	13621	0	11,62	53,74	5,28	20,74	1,63	1,33	1,77	12,23	112,6	5,26	11,87	124,15	0,75	2,93	3,93	48,86	74,54	23,22	-2,57	NA	0	9,86	50,37	7,81	17,68	1,66	0,41	0,56	4,86	77,34
774	-248,95	-311,38	-82,44	3,22	3,27	4,99	120,54	1,21	23,9	41,59	0,2	0,25	1,25	-248,95	20,05	-1241,79	NA	NA	0	0	0	49,06	75,6	17,73	2,69	2,69	2,85	131,56	NA	45,67	7,39	35,1	54,08	1,54	49,06	35,1	139,78	NA	NA	0	0	0	59,02	75,97	22,88	4,28	4,28	4,48	141,13
775	3,16	22,01	2,43	0,36	0,87	1,07	279,08	54,6	107,3	22,36	0,56	3,9	6,96	17,88	85,63	41,34	0,45	27550,67	0,1	11,28	42,98	6,09	28,77	3,85	0,09	1,26	1,5	229,82	78,34	66,34	15,64	0,55	2,59	4,72	20,91	54,86	52,29	0,56	NA	0,09	6,66	26,26	5,35	20,73	3,05	0,28	1,03	1,23	207,42
776	4,25	5,31	NA	5,42	7,76	7,76	NA	NA	NA	NA	0,2	0,25	1,25	107,02	19,95	59,5	NA	13487,33	0	NA	85,68	16,18	20,52	11,07	4,26	6,01	6,01	249,08	71,8	40,98	0,1	21,18	26,86	1,27	92,38	21,18	76,4	NA	NA	0	52,15	75,55	2,26	3,75	1,61	1,06	1,84	1,84	258,69
777	2,26	68,78	0,94	0,18	0,68	0,84	151,85	68,54	143,34	23,08	0,97	29,43	30,43	28,64	96,71	4,28	0,19	24075,57	0	11	83,9	2,31	58,77	0,79	0,01	0,32	0,6	124,29	30,76	114,8	31,96	0,96	24,44	25,44	33,48	96,07	6,39	0,1	NA	0	7,63	57,79	3,46	68,15	0,92	0,01	0,34	0,64	96,61
778	37,69	44,83	43,42	6,33	6,67	6,67	419,41	20,87	62,22	NA	0,16	0,19	1,19	67,02	15,94	236,38	NA	NA	0	33,79	36,56	25,71	26,78	32,85	22,1	33,75	33,75	465,11	158,74	13,63	NA	0,04	0,04	1,04	50,29	3,98	645,66	NA	NA	0	31,41	41,96	8,91	9,23	23,74	41,52	41,53	41,53	969,69
779	7,35	65,85	1,73	0,13	0,63	1,11	85,88	36,77	73,89	35,54	0,88	7,92	8,96	38,85	88,84	10,57	2,92	19899,5	0	7,43	70,31	12,65	80,85	3,82	0,16	0,64	1,19	109,88	43,23	89,97	48,8	0,84	5,39	6,39	37,38	84,35	16,6	9,16	NA	0	7,46	57,42	16,22	82,41	2,98	0,11	0,73	1,28	66,97
780	6,09	7,84	10,89	2,59	5,74	11,24	651,1	142,25	44,61	251,06	0,22	0,29	1,29	7,75	22,34	30,42	4,56	49824,5	0,07	2,98	14,19	4,63	5,58	7,96	6	10,51	20,41	626,53	109,22	23,34	240	0,17	0,21	1,21	6,29	17,02	31,39	4,82	NA	0,14	2,02	13,29	2,99	5,51	7,16	0,23	0,61	1,03	873,31
781	-2,72	-20,4	-4,01	0,33	1,11	1,11	537,14	361,05	460,51	NA	0,87	6,51	7,51	-2,72	86,69	5,43	3,74	NA	0	0	0	0,96	3,18	0,33	0,07	1,31	1,31	126,79	108,29	78,13	NA	0,7	2,31	3,31	0,96	69,77	13,88	3,65	NA	7,46	0	0	2,26	5,5	0,47	0,58	1,56	1,56	76,26
782	14,14	14,77	54,33	23,66	23,66	23,66	1398,26	-0,15	58,45	NA	0,04	0,04	1,04	14,14	4,23	334,62	NA	NA	0	0	0	-5,42	-5,73	NA	18,41	18,41	18,41	NA	NA	NA	NA	5,43	5,74	1,06	-5,42	5,43	-99,79	NA	NA	0	NA	NA	31,38	32,73	87,82	19,72	24,31	24,31	1018,59
783	3,38	48,28	1,22	0,07	0,9	1,08	131,36	96,72	120,1	22,56	0,93	13,27	14,27	10,65	92,99	3,64	NA	NA	0	2,62	61,27	4,36	41,73	1,42	0,18	0,95	1,15	118,89	77,57	102,36	20,11	0,88	8,38	9,58	11,9	87,5	4,98	NA	NA	0	1,74	37,76	5,5	38,61	2,25	0,07	0,74	1,06	148,49
784	3,1	4,17	3,24	0,81	0,85	4,31	380,44	1,88	27,67	168,5	0,26	0,35	1,35	27,14	25,72	34,74	1,92	22844	17,36	25,13	66,29	1,56	1,9	1,52	1,02	1,09	5,66	355,78	2,43	13,7	157,1	0,18	0,22	1,22	29,33	17,73	39,38	2,01	NA	12,99	19,55	52,05	-0,18	-0,2	-0,17	0,47	0,83	4,68	361,15
785	5,39	12,68	2,44	0,48	0,91	1,19	164,72	39,5	93,39	26,73	0,58	1,35	2,35	19,26	57,53	18,27	1,35	7941,33	0	4,4	40,12	6,94	12,14	2,62	0,41	1,16	1,62	137,27	42,86	57,66	26,59	0,43	0,75	1,75	25,07	42,84	30,34	1,84	8891,67	0	4,85	42,5	9,59	11,81	3	0,14	2,23	3,58	113,89
786	1,29	23,33	0,56	0,17	0,8	1,19	157,02	57,76	91,15	35,6	0,94	17,1	18,11	21,32	94,48	3,47	1,36	11099	0	8,64	77,61	-0,38	-7,51	-0,17	0,18	0,83	1,18	161,3	62,15	95,19	32,89	94,92	1871,8	19,72	17,41	94,92	1,43	1,36	NA	0	5,53	71,3	1,42	21,9	0,65	0,15	0,83	1,17	166,66
787	59,62	73,62	NA	4,7	5,39	5,39	273,26	45,15	65,16	NA	0,19	0,23	1,23	59,62	18,55	321,47	NA	NA	0	0	0	71,78	78,95	NA	10,27	11,48	11,48	287,13	30,03	24,73	NA	0,09	0,1	1,1	74	8,71	824,29	NA	NA	0	1,73	2,31	72	81,2	NA	8,01	8,82	8,82	329,13
788	-64,63	-453,1	-512	0,52	0,63	1,17	2669,88	278,1	2439,9	1330,43	0,86	6,01	7,01	-10,03	85,74	-75,38	NA	NA	0	432,5	-381,9	2,14	73,6	1,93	0,32	0,32	1,03	329,65	0,46	315,12	225,65	0,97	33,45	34,45	8,87	97,1	2,2	NA	NA	0	4,22	55,6	6,82	72,09	6	2,06	2,08	5,57	320,26
789	8,08	83,9	4,12	0,5	0,93	1,09	185,6	71,81	165,85	26	0,9	9,38	10,38	13,31	90,37	9,01	9,78	17195	0	2,67	31,49	15,79	59,11	4,21	0,38	0,98	1,16	97,16	41,69	70,29	13,3	0,73	2,74	3,74	24,87	73,29	27,85	1,89	NA	0	1,69	17,05	9,73	37,73	4,16	0,22	1,15	1,27	155,75
790	3,95	6,07	2,73	1,31	2,32	2,77	251,42	45,96	41,02	21,11	0,35	0,53	1,54	17,9	34,99	17,56	1,66	25493	16,98	9,64	61,66	8,25	13,38	4,64	0,69	1,62	2,06	204,83	41,19	34,69	19,46	0,38	0,62	1,62	24,46	38,23	28,96	1,42	NA	20,07	6,55	37,55	7,6	11,59	4,59	1,04	1,96	2,4	219,71
791	0,27	8,29	0,11	0,35	0,92	1,03	147,07	78,05	137,79	15,73	0,97	30,16	31,16	19,71	96,79	0,82	2,01	NA	0	7,86	90,69	1,14	34,78	0,46	0,03	0,95	1,11	147,9	99,08	107,95	16,72	0,97	29,56	30,56	16,17	96,73	1,92	1,43	NA	11,23	4,31	58,1	1,15	4,78	0,65	0,02	1,47	1,94	207,18
792	1,85	2,66	7,17	1,73	2,55	2,57	1406,6	264,86	323,07	8,49	0,3	0,44	1,44	10,14	30,37	49,34	7,36	-6460,33	7,15	32,03	-96,95	5,17	7,64	1,11	0,63	2	2,02	78,15	30,14	21,89	0,26	32,34	47,81	1,48	14,72	32,34	56,99	1,67	NA	4,02	2,05	5,47	4,4	5,89	1,03	0,71	1,62	1,65	84,93
793	33,82	36,24	15,79	31,36	32,77	39,38	169,98	5,95	4,23	28,39	0,07	0,07	1,07	109,1	6,68	506,3	NA	NA	0	35,15	62,93	6,14	6,96	3,45	6,8	7,29	9,11	204,51	11,08	22,21	40,23	0,12	0,13	1,13	77,3	11,71	52,46	NA	NA	0	39,98	87,86	-137,57	-186,23	-48,31	3,4	3,48	4,72	127,83
794	16,63	26,45	5,88	2,71	2,69	2,69	128,68	-0,72	47,29	NA	0,37	0,59	1,59	28,69	37,16	44,75	NA	5090	0	4,26	32,48	-2,8	-3,44	-2,88	3,95	5,41	5,41	374,64	99,81	68,47	NA	0,18	0,23	1,23	40,63	18,48	-15,16	NA	NA	0	44,7	92,61	116,69	27,65	6,41	1,7	12,39	12,39	20
795	2,52	14,97	1,29	0,53	1,75	1,75	186,45	58,13	54,25	NA	0,81	4,82	5,95	24,12	83,18	37,29	1,43	13688	0	11,06	31,54	0,19	0,87	0,08	1,43	3,01	3,15	146,47	38,12	30,34	4,27	0,75	3,41	4,55	30,9	74,92	38,45	2,27	NA	0	9,15	24,13	0,03	0,17	NA	1,64	3,2	3,21	149,53
796	4,61	9,16	1,64	0,35	0,81	1,33	129,73	16,87	35,05	19,01	0,5	0,99	1,99	39,47	49,67	17,72	1,08	15028,02	8,92	12,43	75,77	4,5	9,12	1,7	0,42	0,85	1,37	137,23	17,25	40,64	21,49	0,51	1,03	2,03	38,54	50,63	16,41	1,12	8464,6	7,25	8,93	53,37	3,58	6,67	1,25	0,39	0,96	1,45	127,08
797	28,87	29,06	NA	134,18	149,91	149,91	NA	NA	NA	NA	0,01	0,01	1,01	28,87	0,67	4327,27	NA	NA	0	NA	0	8,36	10,49	NA	1,84	1,96	1,97	11999,62	278,25	2402,84	33,02	0,2	0,25	1,25	8,36	20,25	41,31	1,33	NA	0	0	0	2,8	4,45	35,63	1,22	1,45	1,46	4624,55
798	57,17	113,95	8,36	0,15	0,36	2,03	53,21	3,44	16,49	28,04	0,5	0,99	1,99	102,51	49,82	133,29	1,94	19215,6	0	6,63	35,43	28,6	45,98	6,09	1,3	1,69	2,93	77,46	8,64	21,84	26,96	0,38	0,61	1,61	56,19	37,79	94,44	4,31	NA	0	5,87	38,49	20,04	29,89	6,14	1,93	1,98	3,27	111,55
799	22,86	33,7	1,89	1,03	1,07	3,1	30,05	0,37	9,56	19,71	0,32	0,47	1,47	22,86	32,15	71,11	NA	NA	0	0	0	-27,24	-44,52	-59,47	0,58	0,59	2,72	794,53	3,62	289,16	615,87	0,39	0,63	1,63	-27,24	38,8	-70,21	NA	NA	0	0	0	-6,01	-17,11	-10,89	0,09	0,1	1,54	659,79
800	-0,24	-0,26	-4,53	NA	NA	NA	6740,38	1584,84	NA	NA	0,07	0,08	1,08	-0,24	7,48	68,9	1,31	NA	0	0	0	-4,37	-4,37	-71,79	NA	NA	NA	5975,14	1188	NA	NA	0	0	1	-4,37	0,01	24485,81	1,25	NA	0	0	0	-6,51	-6,51	-68,27	NA	1008,02	1008,02	3815,63
801	1,88	134,88	0,51	0,12	1,16	1,28	99,06	72,4	69,54	8,37	0,99	70,69	71,69	1,88	98,61	4,14	NA	NA	0	0	0	3,73	67,54	0,98	0,32	1,38	1,64	95,1	61,27	57,39	14,63	0,94	17,09	18,09	3,73	94,47	3,95	NA	NA	0	0	0	-26,49	135,43	-7,68	0,24	0,83	1,09	105,55
802	1,93	3,66	1,1	0,01	0,55	1,43	206,94	46,02	45,75	76,31	0,47	0,89	1,89	25,43	47,2	13,32	1,32	11027	19,25	13,36	80,56	2,28	4,42	1,26	0,15	0,58	1,55	200,61	37,26	60,72	83,08	0,48	0,94	1,94	22,62	48,48	15,06	1,59	NA	12,58	7,95	56,08	3,27	6,1	1,41	0,03	0,48	1,7	156,62
803	0,8	0,96	0,51	4,09	4,7	6,18	230,4	22,24	36,77	55,29	0,16	0,19	1,19	0,8	16,14	4,97	NA	NA	0	0	0	38,86	45,99	35,34	6,13	6,23	7,35	331,08	4,56	44,53	49,99	0,15	0,18	1,18	38,86	15,5	250,74	NA	NA	0	0	0	7,16	7,66	13,69	12,59	12,73	15,29	695,58
804	4,28	188,36	5,46	0,15	0,26	0,93	464,38	52,1	422,3	304,49	0,98	42,98	43,98	7,03	97,73	7,88	0,26	8989	5,77	3,5	21,51	-0,49	-26,81	-0,54	0,21	0,33	0,96	400,66	46,18	307,32	244,22	0,98	53,32	54,32	4,24	98,16	2,79	0,33	NA	20,46	5,22	45,95	-5,81	159,75	-4,76	0,21	0,37	0,94	298,18
805	3,04	37,82	3,68	0,43	0,69	1	440,48	107,02	399,94	125,04	0,92	11,43	12,43	7,34	91,95	5,1	1,82	-11409,2	0	5,2	-30,05	NA	NA	NA	NA	NA	NA	NA	NA	NA	NA	NA	NA	NA	NA	NA	NA	NA	NA	NA	NA	NA	NA	NA	NA	NA	NA	NA	NA
806	1,01	-30,03	0,33	0,28	0,72	0,98	116,86	51,83	100,92	30,59	1,03	-30,63	-29,63	47,81	103,37	1,72	-2,18	14979	13,68	15,02	95,24	3,23	-293,95	1,09	0,36	0,7	1,01	122,84	40,54	97,51	36,88	1,01	-92,03	-91,03	43,59	101,1	3,61	0,72	NA	17,54	9,73	61,72	2,33	194,22	0,85	0,39	0,73	1,05	132,21
807	0,16	0,34	0,11	0,1	0,24	1,58	244,09	17,56	128,57	174,22	0,53	1,14	2,14	26,38	53,26	6,89	2,96	8614,4	0	17,59	85,35	1,12	2,29	0,97	0,17	0,31	1,75	314,51	23,13	158,86	228,4	0,51	1,04	2,04	22,38	51,07	13,13	4,63	NA	0	18,37	66,83	1,91	3,5	1,47	0,26	0,45	2,06	279,4
808	-0,63	-2,65	-0,47	0,09	0,28	1,18	269,68	38,1	199,62	183,15	0,76	3,18	4,18	12,52	76,08	4,18	2,4	11207,2	0	9,75	74,41	0,25	1,22	0,19	0,1	0,2	1,07	282,79	23,5	209,49	192,07	0,8	3,88	4,88	11,33	79,53	5,03	1,48	NA	3,91	5,98	49,26	0,43	1,29	0,27	0,17	0,54	2,79	232,57
809	-10,45	-17,08	-15,4	0,04	1,46	2,01	536,59	175,2	12,83	68,22	0,39	0,63	1,63	-5,05	38,83	-11,55	1,23	NA	20,93	5,77	104,68	-30,83	-31,97	-43,17	2,02	47,5	66,45	509,69	334,24	7,35	139,32	0,04	0,04	1,04	-26,48	3,57	-861,01	40,7	NA	0	4,21	-38,05	5,54	5,79	9,3	-3,81	-147,15	-200,36	611,26
810	-9,52	161,25	-3,14	0,01	0,66	0,79	120,15	79,74	101,46	16,07	1,06	-17,94	-16,94	10,83	105,9	7,23	-0,31	11521,75	17,25	6,72	67,17	-6,5	49,73	-1,48	0,01	0,72	0,9	82,96	64,05	81,53	15,84	1,13	-8,65	-7,65	26,54	113,07	11,16	-11,74	NA	10,67	7,53	68,91	15,22	331,58	2,64	0,04	0,73	0,88	63,13
811	11,05	33,88	56,91	1,06	1,35	1,35	1874,55	360	1249,2	NA	0,67	2,07	3,07	11,05	67,38	16,4	3,48	NA	0	0	0	4,96	14,45	30,61	1,31	1,32	1,32	2247,45	5,97	1460,05	NA	0,66	1,91	2,91	4,96	65,69	7,55	2,56	NA	0	0	0	30,77	60,02	NA	1,42	1,86	1,86	NA
812	32,65	36,28	77	11,38	11,38	11,38	858,42	NA	74,57	NA	0,1	0,11	1,11	32,65	10	326,67	NA	NA	0	0	0	14,46	17,25	24,03	10,88	10,88	10,88	604,95	NA	55,01	NA	16,2	19,33	1,19	14,46	16,2	89,28	NA	NA	0	0	0	14,59	15,25	34,29	23,07	23,07	23,07	855,75
813	-5,39	-5,44	-3,22	NA	NA	NA	217,38	0,77	NA	NA	0,01	0,01	1,01	-5,39	0,99	-542	NA	NA	0	0	0	17,21	20,89	11,99	6,81	6,91	6,91	253,47	3,55	36,3	NA	17,59	21,34	1,21	17,21	17,59	97,88	NA	NA	0	0	0	28,99	34,86	15,64	6,95	7,17	7,17	196,45
814	4,54	51,8	0,87	0,61	0,85	1	69,46	9,38	28,59	6,52	0,91	10,41	11,41	133,59	91,23	21,35	0,92	7604,13	24,91	24,63	88,13	10,49	54,52	1,75	0,73	0,97	1,12	60,66	8,85	23,29	5,53	0,81	4,2	5,2	191,02	80,76	29,93	1,12	NA	29,1	21,93	62,59	5,29	9,15	1,67	0,75	0,94	1,26	114,94
815	3,1	5,02	2,27	1,06	2,25	2,35	266,74	114,84	91,72	9,57	0,37	0,6	1,62	18,71	38,28	22,21	5,19	19706,5	1,79	11,44	60,48	5,45	12,87	4,07	0,32	1,5	1,53	271,9	177,25	153,75	5,87	0,58	1,36	2,36	17,85	57,61	16,29	3,44	NA	0	9,26	54,77	8,45	13,59	6,33	0,86	2,27	2,35	272,9
816	4,5	47,23	2,57	0,03	0,14	1,42	207,61	12,1	106,32	137,72	0,9	9,49	10,49	18,22	90,47	9,44	1,84	15702	0,24	7,82	49,21	5,91	39,63	3,66	0,04	0,11	1,48	225,63	7,86	121,54	172,44	85,1	570,92	6,71	19,04	85,1	16,9	2,86	NA	1,72	5,78	27,46	4,54	25,87	3,13	0	0,04	1,6	250,31
817	9,05	67,44	2,99	0,55	0,76	1,17	120,4	21,14	101,09	42,67	0,86	6,43	7,45	45,98	86,58	10,48	NA	14081,17	0	12,22	73,07	7,36	62,84	2,62	0,46	0,75	1,17	129,48	31,74	109,18	45,82	0,88	7,53	8,53	39,18	88,28	8,34	NA	NA	0	11,32	72,73	7,64	65,28	2,78	0,49	0,75	1,16	132,59
818	0	0	NA	NA	NA	NA	NA	NA	NA	NA	NA	NA	1	0	0	NA	NA	NA	0	NA	NA	NA	NA	NA	NA	NA	NA	NA	NA	NA	NA	NA	NA	NA	NA	NA	NA	NA	NA	NA	NA	NA	25,43	31,02	5,46	3,79	4,32	5,55	78,1
819	-0,62	-5,31	-2,21	0,11	0,34	0,6	1298,96	94,39	417,66	108,67	0,88	7,57	8,57	5,47	88,33	3,24	0,46	17885,5	0	21,73	56,04	-0,05	-0,5	-0,24	0,02	0,18	0,36	1756,02	118,06	747,36	138,78	0,9	9,31	10,31	3,74	90,3	-0,05	0,37	NA	0	18,29	78,57	-0,48	-8,64	-2,47	0,01	0,07	0,22	1880,19
820	4,21	8,44	283,72	1,88	2,39	2,39	24555,14	693,59	42,79	NA	0,5	1,01	2,01	4,21	50,18	18,74	1,09	NA	50	0	0	5,28	9,88	326,01	2,17	2,59	2,59	22495	577,68	74,65	NA	0,47	0,87	1,87	5,28	46,6	22,83	1,12	NA	46,26	0	0	5,37	9,14	357,36	2,82	3,19	3,19	24228,96
821	0,31	1,19	0,29	0,29	1,34	1,34	229,53	263,7	250,4	NA	0,74	2,84	3,84	0,31	73,94	0,42	NA	NA	0	0	0	4,39	51,46	1,51	0,03	1,11	1,11	125,11	119,98	107,14	NA	0,91	10,72	11,72	13,71	91,47	4,8	NA	NA	3,26	3,2	56,63	16,02	76,92	3,63	0,15	1,27	1,27	82,46
822	0,63	0,91	0,38	0,02	0,17	1,39	215,88	9,81	58,6	76,92	0,3	0,43	1,43	17,44	30,3	6,37	1,18	13694,4	1,84	9,96	78,1	0,48	0,76	0,29	0,02	0,13	1,32	222,4	8,94	38,29	92,48	0,37	0,57	1,57	19,45	36,5	2,47	1,2	NA	17,95	8,33	62,04	2,1	3,14	1,24	0,02	0,18	1,43	215,11
823	22,64	88,56	6,53	0,21	0,88	1,26	105,01	6,18	75,69	28,87	0,74	2,91	3,91	43,54	74,44	33,78	3,21	19166,33	0	6,03	45,42	16,04	85,51	4,92	0,38	0,88	1,18	111,73	44,24	88,89	26,67	81,24	432,94	5,33	32,18	81,24	22,62	3,7	NA	0	3,43	28,21	15,26	85,07	4,42	0,31	0,87	1,19	105,55
824	-7,05	-6,71	-22,88	-9,78	-12,84	-16,55	1181,95	215,83	-70,65	265,45	-0,05	-0,05	0,95	12,3	-5,04	139,68	NA	NA	0	62,8	383,41	4,58	12,97	1,91	0,36	0,36	1,55	151,47	NA	96,42	114,84	64,66	182,93	2,83	14,74	64,66	7,09	NA	NA	0	3,11	31,48	12,7	27,58	2,72	1,04	1,45	1,79	78,01
825	7,2	23,88	2,32	0,49	1,15	1,36	117,23	53	80,05	16,71	0,7	2,32	3,32	16,78	69,85	16,41	5,18	24307,43	0	3,09	48,61	7,87	20,55	2,95	0,44	1,15	1,31	136,72	59,22	83,32	13,8	0,62	1,61	2,61	18,62	61,73	16,98	2,01	NA	0	2,89	33,98	13,48	23,15	3,74	0,5	1,63	1,93	101,1
826	6,14	6,64	1,73	52,94	53,06	54,46	102,6	0,22	1,86	2,65	0,02	0,02	1,08	6,14	7,47	334,36	NA	NA	0	0	0	11,07	15,36	4,68	3,17	3,2	3,68	153,77	1,22	41,36	19,72	0,27	0,38	1,39	11,07	27,2	40,71	NA	NA	0	0	0	11,76	12,24	4,07	17,68	18,06	25,41	126,12
827	48,61	92,73	37,12	0,81	2,04	2,04	277,96	160,32	130,2	NA	0,48	0,91	1,91	61,61	47,58	107,96	16,83	77216,5	0	9,93	16,34	83,06	95,86	50,49	3,56	7,44	7,45	221,25	99	29,11	0,13	0,13	0,15	1,15	95,99	13,35	637,24	91,07	NA	0	7,86	10,61	NA	NA	NA	NA	NA	NA	NA
828	1,56	45,55	0,54	0,11	0,73	1,04	125,03	73,63	117,91	36,09	0,97	28,11	29,12	24,5	96,51	1,83	4,19	12392	0	5,71	65,88	5,68	62,13	1,87	0,18	0,89	1,11	120,12	74,99	105,81	23,16	0,91	9,94	10,94	32,59	90,86	6,56	13,73	NA	0	6,42	44,49	7,68	40,94	2,17	0,23	0,82	1,11	102,96
829	-2,42	-2,42	NA	NA	NA	NA	NA	NA	NA	NA	NA	NA	1	-2,42	0	NA	NA	NA	0	NA	0	1,96	2,14	15,42	11,03	11,39	11,39	2868,47	91,3	248,99	NA	0,09	0,1	1,1	1,96	8,78	22,29	NA	NA	0	0	0	24,74	26,49	35,04	14,34	15,14	15,14	515,43
830	0,06	0,41	0,07	0,01	0,01	1,19	395,12	2,06	278,61	390,84	0,84	5,44	6,44	9,85	84,46	0,2	NA	4475,5	12,75	10,63	74,07	0,79	5,49	1,09	0,01	0,01	1,18	500,96	3,13	368,49	489,79	0,86	5,94	6,94	10,35	85,59	0,92	NA	NA	10,71	13,15	70,77	-14,38	-1294,32	-16,64	0,07	0,08	1,02	421,24
831	2,94	19,83	5,46	0,22	0,5	0,81	676,88	162,05	570,32	176,95	0,85	5,75	6,75	2,94	85,19	6,79	0,47	NA	0	0	0	-0,08	-0,46	-0,07	0,35	0,62	0,92	296,66	64,63	240,8	73,25	0,82	4,58	5,58	-0,08	82,07	16,77	0,74	NA	0	0	0	26,07	57,67	13,85	0,52	1,1	1,56	193,36
832	24,5	-339,07	13,3	0,22	0,49	0,71	197,59	39,66	162,43	36,73	0,84	-11,62	-13,84	54,27	107,23	35,51	-0,17	26919,15	0	16,16	48,07	12,2	203,44	5,77	0,17	0,33	0,9	172,17	15,37	120,29	68,32	72,1	1202,81	16,68	47,06	72,1	28,57	0,19	NA	0	12,24	43,17	2,84	35,63	1,31	0,09	0,13	0,7	167,24
833	16,83	85,28	4,51	0,04	0,57	1,24	97,46	38,16	71,64	48,22	0,8	4,07	5,07	36,1	80,27	22,86	3,2	20488,25	0	5,16	43,78	13,48	45,49	3,71	0,21	0,82	1,37	100,17	37,05	48,23	32,5	0,7	2,37	3,37	34,72	70,37	26,35	2,33	NA	11,88	4,22	33,22	14,82	40,63	4,4	0,36	0,95	1,46	108,15
834	9,25	10,12	3,73	1,96	2,25	17,06	146,6	2,29	7,9	116,9	0,09	0,09	1,09	28,65	8,59	178,16	13,22	NA	0	7,81	48,52	9	10,26	4,17	2,3	2,69	8,44	168,76	7,55	19,42	111,59	0,12	0,14	1,14	26,12	12,29	108,51	46,93	NA	0	7,94	49,51	14,86	16,35	6,21	3,49	3,65	11,88	152,17
835	27,37	31,33	6,63	7,92	7,92	7,92	79,74	NA	11,02	NA	0,13	0,14	1,14	27,37	12,62	216,83	NA	NA	0	0	0	7,5	8,18	1,66	12,01	12,01	12,01	80,68	NA	6,64	NA	0,08	0,09	1,09	7,5	8,32	90,14	NA	NA	0	0	0	10,18	21,9	4,05	1,87	1,87	1,87	144,81
836	-1,39	-1,98	-2,07	0,2	0,82	0,88	540,51	97,72	155,52	9,66	0,3	0,42	1,42	15,25	29,5	-4,21	0,95	16486,33	0	24,71	79,48	2,16	3,26	3,15	0,69	1	1,08	530,49	54,41	172,51	14,14	0,34	0,51	1,51	19,03	33,84	15,34	1,03	NA	0	17,99	54,39	13,92	19,88	15,44	1,16	1,77	1,84	403,82
837	10,92	11,28	71,14	30,82	30,82	30,82	2372,34	NA	76,12	NA	0,03	0,03	1,03	10,92	3,24	336,47	NA	NA	0	0	0	35,6	40,37	78	8,47	8,47	8,47	797,49	NA	93,11	NA	0,12	0,13	1,13	35,6	11,8	301,58	NA	NA	0	0	0	5,62	25,07	3,59	0,73	1,29	1,29	232,61
838	3,03	4,24	6,16	0,45	0,56	0,74	741,05	17,3	162,42	30,09	0,29	0,4	1,4	12,95	28,7	27,67	0,93	23220,33	0	20,2	49,32	5,85	6,99	11,22	1,42	1,23	1,72	698,26	-10,78	57,06	27,85	0,16	0,2	1,2	16,61	16,37	68,45	1,07	NA	0	14,7	32,76	4,17	4,97	8,3	1,58	1,81	2,28	724,68
839	19,04	45,78	7,33	0,45	1,21	1,66	140,14	49,96	55,3	29,62	0,58	1,4	2,4	42,06	58,41	52,1	2,51	16416,63	7,49	8,86	41,58	18,76	38,66	9,94	0,95	1,26	1,9	192,94	26,55	72,5	56,97	0,51	1,06	2,06	33,29	51,47	51,82	4,51	NA	8,15	5,47	20,34	16,9	36,31	11,69	0,67	1,17	2,01	251,8
840	-0,09	-0,2	-0,03	0,3	0,63	1,71	112,34	19,41	60,31	66,27	0,56	1,29	2,29	23,01	56,41	10,8	7,06	8208,5	0	7,13	72,48	5,42	12,65	1,74	0,18	0,74	1,81	116,98	35,88	63,95	68,36	0,57	1,33	2,33	23,75	57,12	18,96	NA	NA	0	5,89	56,84	4,88	9,43	1,5	0,14	0,83	2,16	111,57
841	0,91	0,98	1,31	3,12	3,99	7,74	525,27	30,05	34,58	131,6	0,07	0,08	1,08	14,07	7,23	18,91	1,93	NA	0	18,99	81,44	7,65	8,59	33,93	1,97	3,25	5,26	1613,93	222,9	174,32	350,06	0,11	0,12	1,12	7,65	10,92	70,08	2,09	NA	0	0	0	-15,49	-19,95	-10,43	2,25	2,9	4,47	245,05
842	7,48	183,53	0,56	0,23	0,24	1,07	27,05	0,49	25,06	20,61	0,96	23,53	24,53	85,48	95,92	7,8	NA	3252	0	5,8	84,2	23,31	81,37	1,89	0,6	0,63	1,45	29,53	0,74	20,21	16,39	0,71	2,49	3,49	91,01	71,35	32,68	NA	NA	0	5,49	66,75	14,73	45,05	1,85	0,97	0,98	1,52	45,84
843	-7,57	-9,41	-2,63	0,76	2,1	2,98	126,54	8,18	21,09	18,71	0,2	0,24	1,24	9,62	19,62	-38,55	1,59	4194,89	0	5,97	157,06	-0,29	-0,37	-0,1	1,33	2,55	2,92	133,34	7,64	21,02	7,73	0,23	0,3	1,3	20,3	23,32	15,41	1,42	NA	0	5,34	57,85	9,95	12,05	3,78	1,62	5,29	5,33	138,15
844	-2,7	-5,48	-5,96	0,6	0,94	0,94	802,85	136,3	401,92	NA	0,51	1,03	2,03	10,54	50,67	12,29	0,95	NA	0	29,21	58,77	1,75	2,91	NA	2,96	5,88	5,88	524,16	144,35	49,51	NA	39,84	66,21	1,66	23,88	39,84	49,89	2,07	NA	0	21,07	30,66	32,07	37,94	NA	3,45	5,15	5,15	414,5
845	-64,11	-411,08	-23,1	0	0,98	0,98	131,19	100,14	93,68	0,16	0,84	5,41	6,41	24,07	84,41	-70,98	0,94	NA	6,73	22,14	204,32	-9,96	-38,94	-9,4	0,39	1	1	343,69	128,7	214,06	NA	0,74	2,91	3,91	10,45	74,42	3,74	0,99	NA	0	19,27	81,38	-30,28	-195,01	-61,95	0,08	0,49	0,49	744,66
846	-1,64	-1,69	-0,55	223,11	563,11	563,11	100,52	73,07	0,21	NA	0	0	1,03	1,97	2,98	-830	NA	NA	0	1,21	75,93	-2,14	-2,46	-0,66	7,79	7,79	7,79	112,76	NA	14,31	NA	0,13	0,15	1,15	2,6	12,87	-16,64	NA	NA	0	1,47	32,83	3,18	3,88	1,22	4,32	5,53	5,53	139,56
847	-2833,33	371,06	-36720	0,11	0,12	0,12	4717,44	432	40291,2	0	8,64	-1,13	-0,13	-2833,33	863,58	-328,09	NA	NA	0	0	0	41,12	95,48	NA	1,64	1,78	1,78	403,75	32,57	223,75	0	56,94	132,21	2,32	41,56	56,94	72,22	NA	NA	0	0,37	0,67	15,19	75,65	NA	0,42	1,23	1,23	80,66
848	12,52	15,75	1,32	3,1	4,75	4,75	38,39	12,86	7,79	NA	0,21	0,26	1,26	15,75	20,52	61	NA	1503	0	0,34	16,63	-25,09	-105,21	-5,52	0,38	0,68	0,68	80,03	18,15	60,27	NA	0,76	3,19	4,19	-1,99	76,15	-25,65	0,5	NA	0	3,78	129,3	4,04	18,88	0,93	0,32	0,83	0,83	84,07
849	22,85	27,95	6,99	1,1	3,91	3,91	111,39	56,12	19,99	NA	0,18	0,22	1,22	127,48	18,26	125,11	NA	5298,33	0	32,02	74,21	22,36	32,47	7,1	1,78	3,33	3,33	115,65	53,2	34,39	NA	0,31	0,45	1,45	97,18	31,13	71,83	NA	10681	0	23,77	69,02	13,24	19,63	3,4	0,84	3,11	3,11	93,62
850	3,32	34,51	1,54	0,15	0,84	0,84	168,85	103	150,88	0,63	0,9	9,39	10,39	9,3	90,38	5,38	0,42	6116	0	2,77	60,81	-0,37	-5,91	-0,13	0,44	0,87	0,87	130,88	51,3	121,25	NA	0,94	14,86	15,86	11,03	93,7	4,68	0,33	NA	0	4,1	78,19	1,88	29,26	0,56	0,3	0,96	0,97	108,93
851	15,29	33,1	9,62	0,4	0,7	0,7	126,48	31,51	106,02	0,1	0,54	1,17	2,17	86,65	53,82	28,41	NA	NA	0	44,91	77,95	41,98	59,5	17,48	0,65	3,65	3,65	151,59	123,4	41,12	NA	0,29	0,42	1,42	80,82	29,44	142,59	NA	NA	0	16,17	39,03	25,24	35,18	19,55	0,94	2,76	2,76	281,96
852	6,03	9,42	1,8	0,53	1,27	1,78	108,89	27,6	37,2	19,07	0,35	0,55	1,56	45,59	35,98	21,57	1,7	16223,71	0	11,83	81,73	5	7,58	1,51	0,04	1,45	1,97	110,11	50,98	36,18	19,11	0,34	0,52	1,52	44,83	34,08	19,03	1,92	NA	0	12,05	101,51	4,28	5,88	1,28	0,07	1,72	2,41	108,78
853	36,97	182,66	5,53	0,2	1,09	1,25	54,42	37,04	41,72	6,59	0,8	3,94	4,94	76,84	79,76	50,47	6,24	30815,5	0	5,96	48,76	49,67	70	7,98	0,36	3,11	3,7	58,5	43,1	15,63	9,18	0,29	0,41	1,41	85,8	29,04	180,83	NA	NA	0	4,27	29,74	60,83	74,69	8,14	0,41	4,22	5,54	48,69
854	7,75	16,51	11,4	0,15	0,37	0,45	535,05	33,12	152,05	12,74	0,53	1,13	2,13	9,87	53,03	23,31	0,82	69860,5	24,14	3,12	11,89	2,59	5,75	5,56	0,41	0,8	1,04	781,74	32,58	84,42	21,17	0,55	1,22	2,22	4,95	54,96	12,68	1,01	NA	29,92	3,63	14,84	3,98	8,82	8,76	0,22	0,54	0,8	801,52
855	0,35	5,55	0,05	0,03	0,31	0,4	48,74	12,58	40,05	3,94	0,94	14,95	15,96	6,08	93,66	7,64	0,1	NA	10,53	0,57	24,78	0,8	14,65	0,14	0,11	0,19	0,28	62,16	4,63	39,97	4,76	0,94	17,33	18,34	4,8	94,48	11,07	0,08	NA	29,42	0,5	12,99	-0,37	-7,15	-0,07	0,24	0,28	0,38	73,57
856	6,17	-46,64	1,37	0,07	0,51	0,79	80,67	39,28	88,19	25,1	1,13	-8,56	-7,56	26,69	113,23	7,5	-0,93	34279,5	0	4,55	69,53	6,47	-95,43	1,44	0,11	0,63	0,95	80,87	39,28	75,52	24,37	1,07	-15,76	-14,76	26,89	106,77	7,95	0,51	NA	0	3,28	46,33	9,16	475,9	1,97	0,04	0,62	0,97	78,15
857	11,63	82,99	2,48	0,05	0,98	1,23	77,56	53,06	57,45	14,92	0,86	6,14	7,14	37,71	85,99	14,79	3,12	26820,6	0	5,56	59,6	10,43	80,34	2,14	0,04	0,84	1,09	74,65	50,14	62,65	15,84	0,87	6,7	7,7	41,51	87,02	12,68	1,76	NA	0	4,63	49,27	14,73	83,54	2,76	0,19	0,85	1,14	68,16
858	3,86	17,76	6,98	0,02	0,06	0,26	658,42	20,17	506,98	101,27	0,78	3,6	4,6	7,39	78,28	12,85	0,27	NA	0	4,64	14,79	1,29	5,08	3,43	0,03	0,06	0,24	966,3	21,95	711,67	128,66	0,75	2,93	3,93	3,44	74,58	10,92	0,31	NA	0	3,31	8,53	5,33	16,76	11,51	0,03	0,07	0,27	786,16
859	7,84	14,46	2,34	1,19	2,16	2,39	108,58	43,15	44,51	10,5	0,46	0,84	1,84	44,78	45,77	47,08	NA	26233	0	11,02	58,09	8,81	17,42	3,01	0,93	2,14	2,36	124,45	63,25	52,1	11,52	0,49	0,98	1,98	60,99	49,42	17,83	NA	NA	0	17,84	79,24	7,34	11,7	2,56	1,11	2,53	2,86	127,08
860	1,29	20,62	0,27	0,13	0,59	0,95	77,46	30,81	67,14	24,11	0,94	14,99	16	66,53	93,75	1,66	0,6	NA	0	13,88	91,03	-0,88	-10,38	-0,2	0,14	0,63	1,01	81,09	NA	68,34	26,41	91,51	1081,03	11,81	63,68	91,51	2,17	0,9	NA	0	10,44	66,6	6,94	47,35	1,64	0,15	0,65	1,13	86,2
861	3,17	16,97	1,96	0,08	0,16	1,11	225,45	13,8	170,85	164,4	0,81	4,35	5,35	15,64	81,31	12,35	1,8	12908,2	0	7,72	47,81	5,7	23,45	3,59	0,18	0,27	1,26	229,5	15,49	169,43	167,98	0,76	3,12	4,12	16,05	75,71	16,55	4,28	NA	0	6,53	38,59	9,75	31,81	6,22	0,41	0,52	1,37	232,3
862	15,87	49,51	9,42	0,12	0,34	0,35	216,03	31,86	60,05	2,39	0,68	2,12	3,12	66,11	67,94	71,35	0,42	25929,33	39,79	29,81	44,52	11,83	53,85	NA	0,18	0,29	0,3	227,95	19,7	138,13	1,96	0,78	3,55	4,55	68,98	78,03	38,97	0,28	NA	16,77	26,13	42,2	12,31	47,05	NA	0,28	0,31	0,33	164,19
863	-1,37	-359	-0,38	0,31	0,59	1	101,17	28,07	99,15	41,57	1	261,63	262,63	46,17	99,62	-1,37	NA	11255,67	0	13,21	96,5	9,67	97,18	2,39	0,32	0,79	1,11	90,01	37,5	80,1	25,74	0,9	9,05	10,05	42,89	90,05	10,74	NA	NA	0	8,22	58	12,04	67,04	4,08	0,4	0,8	1,22	123,42
864	17,35	79,68	7,44	0,49	1,06	1,06	156,08	67,16	104,08	NA	0,78	3,59	4,59	106,2	78,22	22,18	1,35	10817,79	8,94	38,1	72,91	12,86	38,63	6,95	1,03	1,37	1,37	196,83	44,09	126,05	NA	0,67	2	3	83,1	66,72	31,37	3,99	NA	1,96	37,99	64,88	9,42	25,81	5,73	1,07	1,48	1,48	221,6
865	1,56	NA	0,22	NA	NA	NA	51,13	NA	NA	44,89	NA	NA	NA	85,36	0	NA	NA	6684,5	0	11,77	95,01	8,45	12,48	1,35	0,43	0,43	3,42	58,37	NA	16,83	50,29	0,32	0,48	1,48	90,22	32,32	26,13	NA	NA	0	9,08	58,35	18,62	23,86	3,44	2,8	2,8	5,64	67,28
866	0,5	32,47	2,92	0,05	0,49	0,49	2145,36	45,92	104,05	0,02	0,98	64,44	65,44	1,35	98,47	5,01	0,97	-8277	0	5,02	-49,55	-0,02	-0,98	-0,2	0,75	2,32	2,32	4744,99	113,71	72,3	0,04	0,98	62,73	63,73	0,43	98,43	5,25	1,02	NA	0	5,81	19,4	0,98	52,54	16,54	1,01	10,37	10,39	6147,15
867	-5,14	-6,29	NA	4,74	5,74	5,74	NA	NA	NA	NA	0,18	0,22	1,22	-5,14	18,28	-28,14	NA	NA	0	NA	0	2,23	51,44	0,94	0,03	0,41	0,78	152,72	45,4	140,79	51,94	0,96	22,08	23,08	33,91	95,67	5,04	0,17	NA	0	9,61	63,01	3,8	61,1	0,98	0,03	0,36	0,8	94,14
868	127,87	-238,82	76,06	0,65	0,66	0,66	216,52	0,86	326,37	NA	1,54	-2,87	-1,87	127,87	153,54	83,28	NA	NA	0	0	0	50,96	-123,07	37,85	0,54	0,71	0,71	270,36	64,62	378,09	NA	1,41	-3,42	-2,42	50,26	141,4	36,04	NA	NA	0	-0,51	-1,36	39,5	357,74	44,59	1,12	1,12	1,12	410,93
869	18,52	-173,95	11,37	0,12	0,27	0,29	223,49	36,91	79,2	3,85	1,08	-10,17	-9,39	33,93	110,65	23,21	-0,16	31196	72,38	9,46	37,61	19,83	169,63	9,57	0,04	0,57	0,57	175,56	81,69	70,37	0,3	0,88	7,55	8,55	60,36	88,31	30,82	0,24	NA	47,36	15,58	41,78	9,99	40,35	6,82	0,39	0,65	0,68	248,46
870	-10,15	-12,33	-1,92	0,42	5,66	5,66	68,71	62,86	12,02	NA	0,18	0,21	1,21	-10,15	17,68	-57,4	NA	NA	0	0	0	24,53	27,62	NA	5,6	8,93	8,93	66,52	24,52	7,36	NA	11,19	12,61	1,13	24,53	11,19	219,08	NA	NA	0	0	0	18,61	19,73	NA	0,66	17,51	17,51	1126,16
871	1,99	2,47	0,88	4,7	6,29	6,29	160,3	35,63	22,51	NA	0,14	0,18	1,24	119,26	19,28	88,65	7,53	9721,67	0	51,64	81,84	3,6	9,2	2,4	1,16	1,29	1,29	242,81	17,7	140,4	NA	0,61	1,56	2,56	67,19	60,89	14,07	1,58	NA	0	42,42	83,38	11,53	25,72	9,37	0,82	1,01	1,01	295,79
872	-5,34	-48,02	-2,76	0,24	0,28	0,38	187,81	5,6	54,83	16,89	0,89	7,99	8,99	23,26	88,88	19,8	0,17	NA	58,97	14,75	51,95	5,45	30,6	2,68	0,19	0,3	0,4	179,07	14,9	79,23	15,31	0,82	4,62	5,62	39,38	82,19	43,01	0,27	NA	36,95	16,69	42,84	3,38	11,56	1,11	0,23	0,32	0,53	119,8
873	2,52	44,74	0,78	0,26	0,53	1,03	112,93	27,14	93,21	52,63	0,94	16,73	17,73	35,06	94,36	6,04	1,33	20388,25	9,27	10,09	83,29	3,73	39,92	1,29	0,28	0,65	1,09	125,8	39,67	97,87	48,5	0,91	9,71	10,71	32,81	90,67	4,61	2,39	NA	9,22	7,2	59,6	3,57	30,82	1,45	0,17	0,81	1,14	147,65
874	-3,27	-15,24	-1,17	0,03	0,06	0,7	129,95	3,18	100,94	65,52	0,79	3,66	4,66	54,74	78,54	3,38	0,48	6271	0	20,71	90,93	-30,48	811,47	-10,09	0,06	0,09	0,56	120,46	4,5	123,61	57,68	1,04	-27,62	-26,62	-30,48	103,76	-16,25	-0,09	NA	0	0	0	-81,53	92,48	-19,74	0,04	0,06	0,53	88,12
875	15,14	17,82	10,06	3,44	5,39	5,39	241,93	61,51	31,6	NA	0,15	0,18	1,18	102,29	15,05	186,59	3,06	NA	0	57,92	73,03	11,26	16,22	9,48	0,65	1,3	1,3	306,5	59,31	91,47	NA	0,31	0,44	1,44	73,33	30,56	65,82	1,14	NA	0	52,26	70,74	15,8	19,72	13,48	2,49	3,43	3,43	310,62
876	0,42	7,85	0,34	0,2	0,78	0,95	298,07	138,5	198,38	40,88	0,95	17,76	18,76	7,28	94,67	6,85	0,98	29982,46	13,65	5,62	43,15	2,3	34,54	2,05	0,1	0,76	1,06	324,13	125,04	153,1	57,26	93,33	1398,65	14,99	8,37	93,33	10,14	1,29	NA	11,59	3,89	37,89	0,77	12,9	0,97	0,32	0,86	1,09	458,95
877	0	0	NA	NA	NA	NA	NA	NA	NA	NA	NA	NA	1	0	0	NA	NA	NA	0	NA	NA	0	0	NA	NA	NA	NA	NA	NA	NA	NA	NA	NA	1	0	0	NA	NA	NA	0	NA	NA	42,21	90,41	NA	0,68	1,88	1,88	152,3
878	16,64	27,85	5,69	0,26	1,36	1,89	124,57	40,05	29,31	19,58	0,4	0,67	1,67	34,44	40,26	54,33	1,63	28992,44	16,19	6,09	52,07	15,47	27,88	5,79	0,2	1,06	1,52	136,1	46,44	46,49	24,69	0,45	0,8	1,8	34,23	44,5	45,44	1,58	11602,06	9,7	5,05	41,27	11,55	29,97	6,29	0,18	0,98	1,34	198,33
879	-1,25	-1,48	-0,98	0,6	2,41	6,18	287,17	81,01	44,71	171,13	0,16	0,19	1,19	-1,25	16,12	1,93	54,15	NA	0	0	0	0,23	0,29	0,15	1,01	2,42	4,63	238,96	71,97	50,89	112,35	0,22	0,27	1,27	0,23	21,53	7,78	NA	NA	0	0	0	1,55	2	1,23	0,72	2,13	4,06	289,65
880	2,86	3,12	0,86	8,99	8,99	11,83	109,29	NA	9,13	26,31	0,08	0,09	1,09	95,73	8,45	33,81	NA	-112	0	27,88	-4817,86	9,02	10,41	2,47	6,31	6,31	7,47	99,58	NA	13,18	15,32	0,13	0,15	1,15	101,87	13,38	67,39	NA	NA	0	25,4	463,17	-29,71	-33,45	-7,17	4,61	4,61	8,96	87,84
881	3,8	232,31	3,24	0,27	0,36	0,98	310	25,38	300,7	190,26	0,98	60,11	61,11	11,51	98,36	5,78	0,53	11160,25	0	6,56	48,23	4,01	75,78	5,21	0,13	0,25	0,96	472,85	50,75	441,64	316,69	94,71	1789	18,89	9,92	94,71	6,47	0,6	7026,33	0	7,68	42,34	1,83	31,32	2,32	0,1	0,23	1,01	462,08
882	-0,05	-0,18	-0,01	0,82	1,37	1,66	79,95	26,54	48,12	14,41	0,75	2,92	3,92	-0,05	74,51	19,06	2,13	NA	0	0	0	14,43	27,9	8,69	0,23	1,91	2,07	219,31	176,74	104,73	16,53	0,48	0,93	1,93	14,43	48,29	108,9	NA	NA	0	0	0	14,69	20,1	4,05	3,29	3,71	3,71	100,4
883	-4,04	-4,04	NA	NA	NA	NA	NA	NA	NA	NA	NA	NA	1	-4,04	0	NA	NA	NA	0	NA	NA	4,29	23,96	70,48	0,23	0,23	0,23	5973,82	NA	4849,06	NA	0,82	4,58	5,58	4,29	82,07	5,23	0,22	NA	0	0	0	3,9	18,83	52,12	0,31	0,31	0,31	4870,46
884	15,88	23,42	3,97	0,6	0,77	0,78	90,98	4,81	26,65	0,49	0,32	0,48	1,48	15,88	32,21	94,9	0,92	NA	2,6	0	0	28,2	40,38	4,04	0,68	0,76	0,77	52,13	1,35	15,55	0,07	0,3	0,43	1,43	28,2	30,16	105,27	0,91	NA	0	0	0	15,29	19,71	5,36	2,84	2,88	2,88	127,68
885	26,25	34,56	8,43	0,81	1,78	2,82	116,88	39,83	33,62	42,95	0,24	0,32	1,32	33,27	24,04	109,19	NA	38927	6,43	2,25	16,37	22,48	27,92	7,03	1,04	2,65	3,52	113,85	51,43	32,02	27,86	0,19	0,24	1,24	31,66	19,47	115,45	NA	NA	0	1,94	15,87	8,19	24,85	6,68	0,6	1,16	1,55	297,02
886	11,86	22,18	6,33	0,32	2,04	2,29	194,2	133,72	77,88	19,61	0,45	0,85	1,87	34,45	46,51	27,66	8,32	24348,4	0	12,05	61,08	9,83	21,48	3,07	0,37	1,63	1,94	113,84	67,3	53,69	16,72	0,54	1,19	2,19	46,29	54,25	25,74	6,96	12463,33	0	11,4	43,97	38,35	72,89	11,08	0,41	1,89	2,17	105,22
887	0,71	1,64	0,44	0,11	1,64	2,04	224,81	161,36	45,28	42,22	0,56	1,3	2,3	13,65	56,43	1,93	18,58	10200	26,86	7,99	105,45	2,46	5,27	1,35	0,14	1,82	2,21	199,5	145,75	34,44	33,68	0,53	1,14	2,14	15,88	53,27	5,3	21,9	NA	26,49	5,16	54,74	1,53	3,21	0,67	0,15	1,72	2,13	160,21
888	0	0	NA	NA	NA	NA	NA	NA	NA	NA	NA	NA	1	0	0	NA	NA	NA	0	NA	NA	21,11	22,44	14,34	15,31	16,8	16,8	247,31	21,8	14,56	NA	0,06	0,06	1,06	22,52	5,95	354,66	NA	NA	0	0,96	4,51	1,44	1,54	4,19	14,64	14,64	14,64	1060,32
889	0,87	13,45	0,8	0,02	0,15	0,24	331,71	39,25	304,73	27,76	0,94	14,39	15,39	7,01	93,5	6,57	0,09	31970,33	0	5,59	46,87	0	-0,05	0	0,02	0,14	0,25	332,78	35,2	307,46	34,46	0,94	15,83	16,83	6,12	94,06	5,92	0,08	NA	0	4	34,48	1,71	22	1,59	0,04	0,15	0,27	336,94
890	-2,86	-8,96	-2,39	0,36	0,36	0,36	303,73	NA	204,55	NA	0,68	2,13	3,13	-2,86	68,09	96,64	0,46	NA	0	0	0	-152,96	-268,4	-27,98	2,33	2,33	2,33	66,59	NA	28,33	NA	0,43	0,75	1,75	-152,96	43,01	694,17	NA	NA	0	0	0	64,37	78,66	37,82	5,5	5,5	5,5	213,88
891	4,74	5,95	1,88	2,47	3,95	5,12	144,53	1,28	27,73	32,89	0,2	0,26	1,26	25,57	20,32	23,34	NA	16239	0	8,27	72,57	6,05	8,22	2,57	1,72	2,86	3,73	154,72	44,12	38,84	33,91	0,26	0,36	1,36	20,07	26,4	24,25	14,12	NA	0	4,34	43,14	7,84	10,57	2,95	1,71	3,2	4,23	136,87
892	6,5	60,07	2,36	0,26	0,73	1,12	132,04	55,06	92,67	45,74	0,89	8,25	9,25	54,41	89,19	8,49	NA	61312,5	17,94	17,38	78,1	1,62	14,92	0,96	0,22	0,69	1,05	216,13	90,05	171,15	68,46	89,14	821,13	9,21	29,96	89,14	1,82	NA	NA	8,97	11,56	62,5	2,38	17,02	1,29	0,24	0,69	1,04	197,14
893	0	0,02	0,01	5,63	43,25	43,25	803,27	690,96	18,37	NA	0,13	0,66	5,14	102,22	80,54	0,04	NA	873	0	225,58	627,89	9,19	15,47	11,32	5,28	5,28	5,28	448,37	NA	84,03	NA	0,41	0,68	1,68	248,44	40,62	22,62	NA	NA	0	294,71	295,81	14,22	17,56	16,4	4,93	6,46	7,89	419,78
894	18,8	40,69	12,47	2,02	2,36	2,8	241,39	28,74	84,54	38,25	0,54	1,16	2,16	18,8	53,8	34,95	NA	NA	17,04	0	0	54,72	73,17	21,46	3,25	4	4,14	142,76	25,37	34,14	4,53	0,25	0,34	1,34	65,96	25,21	217,09	NA	NA	0	4,41	13,43	43,09	45,25	47,58	16,54	19,06	19,44	401,91
895	16,64	18,48	3,92	4,6	14,84	14,84	85,69	58,49	5,71	NA	0,1	0,11	1,11	16,64	9,95	167,26	NA	NA	0	0	0	-85,04	-2094,36	-22,29	0,64	1,04	1,04	95,4	36,02	90,52	NA	0,96	23,63	24,63	-85,04	95,94	-88,64	NA	NA	0	0	0	38,17	90,79	12,22	0,97	1,73	1,73	116,57
896	1,15	1,99	2,82	0,38	0,93	1	897,63	NA	227,75	17,02	0,42	0,73	1,74	1,15	42,45	44,26	1,08	NA	0	0	0	-5,86	-13,86	-24,12	0,07	0,65	0,66	1497,86	150,35	310,34	3,45	0,57	1,36	2,36	-5,86	57,48	23,61	0,99	NA	0	0	0	2,14	14,08	6,79	0,01	0,11	0,11	1155,64
897	2,54	4,79	6,02	0,41	0,97	2,13	861,56	221,26	399,97	472,3	0,47	0,88	1,88	2,54	46,94	5,42	NA	NA	0	0	0	24,57	67,66	12,11	0,01	1,04	1,57	179,39	85,71	112,98	59,51	0,64	1,75	2,75	24,57	63,68	38,59	NA	NA	0	0	0	31,99	76,89	13,54	0,01	0,87	1,71	154,1
898	89,55	114,06	32,71	4,69	4,72	4,72	132,97	0,94	27,68	0,08	0,21	0,27	1,27	103,86	21,49	416,64	NA	49442	0	5,23	11,59	-23,64	-24,78	-23,56	18,07	23,57	23,57	362,67	82,99	15,09	0,07	0,05	0,05	1,05	1,08	4,56	-518,02	NA	NA	0	16,83	228,8	-6,88	-13,01	-9,44	4,65	8,04	8,05	498,88
899	1,17	20,71	2,87	0,01	1	1	892,56	821,89	832,86	NA	0,94	16,69	17,69	1,17	94,35	1,24	0,93	NA	0	0	0	1,26	27,85	NA	0	0,62	0,62	341,78	191,97	309,55	NA	0,92	20,27	22,13	1,26	91,58	1,56	0,13	NA	0	0	0	0,59	9,44	NA	0,04	0,53	0,53	176,98
900	13,96	18,83	8,57	3,87	3,87	3,87	223,47	NA	57,18	NA	0,26	0,35	1,35	13,96	25,87	53,95	NA	NA	0	0	0	36,95	33,24	26,22	-7,73	-7,81	-8,96	258,28	2,48	-28,5	32,73	-0,11	-0,1	0,9	46,65	-11,16	-331,14	NA	NA	0	6,89	16,9	34,4	38,34	23,96	9,36	9,44	9,72	253,54
901	-0,75	-1,36	-0,56	1,99	2,24	2,24	224,09	30,16	119,7	NA	0,45	0,82	1,82	102,05	44,97	-1,66	NA	NA	0	57,66	288,97	-32,24	-86,36	-41	1,55	1,83	1,83	462,98	70,39	250,48	NA	0,63	1,68	2,68	248,4	62,67	-51,44	NA	NA	0	356,95	-367,7	-24,9	-2468,93	-16,6	0,92	1,05	1,05	242,64
902	5,58	10,23	8,34	1,8	2,2	2,2	544,16	97,1	244,63	NA	0,45	0,83	1,83	5,58	45,46	12,28	NA	NA	0	0	0	4,32	15,66	7,37	0,87	1,38	1,38	620,38	225,08	444,15	NA	72,39	262,18	3,62	4,32	72,39	5,97	NA	NA	0	0	0	4,28	15,35	NA	0,83	1,39	1,39	2138,02
903	10,69	26,42	3,14	0,16	1	1,49	107,11	46,98	55,6	27,22	0,6	1,47	2,47	23,02	59,55	29,23	2,18	31418	6,24	3,63	36,02	13,05	26,81	4,33	0,44	1,18	1,71	120,75	45,19	58	32,3	0,51	1,05	2,05	27,64	51,32	36,96	3,75	NA	2,21	4,84	42,14	12,06	20,71	3,46	0,48	1,55	2,25	104,56
904	2,3	4,43	2,69	1,06	2,09	2,09	265,29	206,16	201,52	NA	0,48	0,92	1,92	30,83	48,03	4,8	NA	1972,5	0	33,34	72,8	18,41	56,03	3,72	0,69	1,24	1,24	73,48	26,08	47,25	0	0,67	2,04	3,04	83,66	67,14	102,16	1,7	NA	0	13,17	42,86	3,57	82,66	1,14	1	1,41	1,48	116,59
905	2,38	-30,99	0,89	0,04	0,96	0,97	135,72	111,16	120,79	1,69	0,97	-12,67	-13	37,93	107,69	2,97	-0,52	19843,8	6,24	13,26	83,85	-1,41	13,01	-0,45	0,03	0,91	0,92	115,81	71,97	80,72	0,89	78,2	-719,85	-9,21	44,45	78,2	1,13	-0,63	NA	2,95	10,26	62,78	0,02	0,16	0,01	0,27	1,81	1,82	193,55
906	-1,47	-1,75	-2,23	9,26	10,05	11,3	549,95	35,1	44,02	55,6	0,1	0,12	1,19	4,32	15,71	22,48	10,23	NA	0	8,75	60,81	1,41	1,66	1,69	5,82	6,91	7,06	436,06	63,36	58,32	8,64	0,15	0,18	1,18	15,07	15,47	32,84	18,74	NA	0	16,37	67,64	9,7	10,71	7,09	10,51	11,91	12,4	265,91
907	11,4	14,08	5,64	0,16	0,54	0,72	180,24	11,89	31,89	5,91	0,19	0,24	1,24	48,16	19,08	112,85	0,94	NA	0	12,8	37,28	21,24	27,07	13,42	0,38	0,97	1,1	230,07	14,82	47,6	5,78	21,55	27,47	1,27	42,35	21,55	109,65	1,02	NA	0	13,35	39,94	20,56	31,02	17,33	0,53	1,15	1,18	306,91
908	-19,5	-26,84	-6,9	0	3,68	3,68	111,46	94,28	25,65	NA	0,27	0,38	1,38	72,45	27,36	-71,25	NA	4108	0	32,53	121,47	15,7	20,56	7,33	0,79	6,27	6,27	170,03	146,89	26,81	NA	0,24	0,31	1,31	107,76	23,64	66,41	NA	NA	0	43	82,09	5,26	6,94	3,06	0,66	5,99	5,99	211,96
909	-0,69	44,61	-103,55	0,02	0,16	0,16	54379,53	3844,27	54617,61	NA	1,02	-65,36	-64,36	-0,69	101,55	-0,68	-0,02	NA	0	0	0	-0,46	22,88	NA	0,09	0,16	0,16	NA	NA	NA	NA	1,02	-50,44	-49,44	-0,46	102,02	-0,31	-0,02	NA	0	NA	0	-15,33	-36,77	NA	2,18	3,96	3,96	4459,15
910	13,9	31,12	2,07	0,33	0,54	1,66	54,32	4,47	28,69	32,53	0,55	1,24	2,24	58,56	55,34	30,76	4,35	12841,57	0	6,67	67,33	22,12	39,79	2,85	0,52	0,9	2,13	46,84	5,4	19,27	23,68	0,44	0,8	1,8	73,34	44,42	57,17	5,35	6730,9	0	4,68	43,41	20,55	42,99	2,86	0,36	0,76	1,8	50,65
911	0,11	-9,76	0,16	0,64	0,98	0,98	511,54	171,96	511,6	NA	1,01	-89,02	-88,02	0,68	101,14	0,23	-0,85	5294	0	0,81	70,38	3,39	134,4	5,69	0,56	0,97	1,02	610,4	241,25	588,43	27,01	0,97	38,61	39,61	4	97,48	3,77	3,4	NA	0	1,02	10,24	4,84	38,05	5,33	0,01	0,81	0,99	400,58
912	10,16	50,29	6,11	0,52	0,74	1,01	218,92	36,16	166,86	46	0,8	3,95	4,95	48,85	79,81	16,72	0,98	18845,25	0	23,27	69,62	5,67	22,06	3,28	0,52	0,73	1,13	210,39	30,97	149,01	59,68	0,74	2,89	3,89	48,28	74,3	10,55	1,39	NA	0	24,63	79,89	13,51	44,64	9,75	0,25	0,4	0,95	262,84
913	5,92	7,72	4,06	2,39	2,56	2,81	249,82	9,07	33,13	13,71	0,23	0,3	1,3	36,4	23,36	63,37	2,02	36,5	8,31	20,92	6105,77	6,18	7,5	NA	1,15	2,5	3,78	272,77	58,91	35,13	55,69	0,18	0,21	1,21	35,59	17,64	121,14	2,13	NA	3,13	16,02	162,24	5,95	6,78	NA	2,86	4,93	6,85	266,6
914	7,85	9,09	22,66	8,66	8,71	8,71	1051,57	6,05	119,36	NA	0,14	0,16	1,16	7,85	13,68	57,37	NA	NA	0	0	0	-20,58	-25,65	NA	5,82	5,82	5,82	NA	NA	NA	NA	0,2	0,25	1,25	-20,58	19,76	-104,11	NA	NA	0	NA	0	-14,98	-19,26	NA	5,19	5,2	5,2	NA
915	5,3	5,87	21,67	0,27	2,34	2,34	1487,5	168,41	81,53	0	0,1	0,11	1,11	7,87	9,7	119,93	1,09	67942	0	10,49	15,73	1,19	1,37	NA	0,66	2,75	2,75	1410,33	228,01	109,15	0	0,13	0,14	1,15	3,76	12,58	63,44	1,17	NA	0	7,1	11,78	5,87	6,58	NA	3,48	4,97	4,97	814,82
916	-1,1	-7,73	-0,22	0,02	0,74	1,21	71,84	42,14	58,23	27,58	0,86	6,01	7,01	55,32	85,74	-0,86	266,98	14702,5	0	11,14	152,51	11,87	50,15	2,15	0,02	1,06	1,35	66,01	50,45	48,3	13,58	0,76	3,23	4,23	58,6	76,34	15,61	NA	NA	0	6,11	52,35	24,39	78,29	5,32	0,1	1,31	1,48	79,38
917	4,17	134,86	1,76	0,3	0,34	1,36	153,23	3,24	44,14	93,73	0,97	31,34	32,34	33,93	96,91	24,61	0,47	16178,75	30,66	12,53	51,04	-13,9	137,37	-3,4	0,06	0,08	1,13	89,14	1,6	37,27	61,84	1,1	-10,89	-9,89	55,93	110,12	0,05	-0,3	NA	24,63	17,1	100,33	16,18	41,99	2,78	0,72	0,84	1,27	62,51
918	-4,48	-9,71	-3,31	-0,06	0,55	1,83	269,01	79	129,23	166,78	0,54	1,17	2,17	10,22	53,85	-3,31	4,49	4210,1	1,55	10,87	154,78	-13,47	-32,9	-9,07	-0,18	0,29	1,6	245,22	63,72	132,23	178,17	0,59	1,44	2,44	6,56	59,06	-17,63	4,18	5738,46	1,72	9,29	119,48	5,8	12,58	4,01	-0,19	0,46	1,81	251,39
919	0,58	36,17	0,49	0,16	0,21	0,82	308,64	14,89	292,12	182,92	0,96	59,9	62,43	10,93	98,4	3,68	0,08	23266	0	8,78	64,95	3,84	70,21	2,44	0,17	0,23	0,98	230,97	13,14	194,32	145,53	94,53	1726,76	18,27	18,49	94,53	8,41	0,86	NA	8,67	9,3	50	9,42	61,25	4,96	0,12	0,2	1,49	191,49
920	68,03	73,5	NA	0,35	13,43	13,43	236,34	227,6	17,41	NA	0,07	0,08	1,08	68,03	7,45	1967,99	NA	NA	0	0	0	-16,94	-20,4	NA	0,17	5,9	5,9	NA	NA	NA	NA	0,17	0,2	1,2	-16,94	16,94	-100	NA	NA	0	NA	NA	60,78	65,1	NA	1,29	15,05	15,05	494,21
921	7,33	74,28	3,01	0,37	0,9	1,32	149,61	20,03	38,02	16,39	0,9	9,13	10,13	28,81	90,13	9,68	1,13	NA	0	8,83	68,45	-40,8	125,99	-19,13	0,15	0,16	0,26	170,65	1,38	223,25	22,83	1,32	-4,09	-3,09	-21,93	132,39	-19,31	-0,49	NA	0	8,85	-844,91	-19,46	42,85	-13,41	0,1	0,1	0,17	250,98
922	0,5	3,43	0,34	0,02	0,23	1,11	248,64	39,65	185,24	165,44	0,85	5,89	6,89	43,63	85,49	5,85	1,92	3295,8	6,68	29,46	272,79	-0,08	-0,58	-0,06	0,04	0,15	1,35	270,29	21,24	177,81	212,57	0,86	6,12	7,13	43,42	85,94	5,25	4,77	NA	15,95	23,22	312,93	0,42	2,87	0,33	0,04	0,16	1,66	285,68
923	5,55	11,79	5,79	1,01	1,89	1,89	380,17	175,01	199,08	NA	0,53	1,13	2,13	78,18	52,95	10,47	NA	10163	0	75,86	91,76	23,89	41,06	5,96	1,48	2,39	2,39	90,78	34,05	37,54	NA	0,42	0,72	1,72	148,48	41,81	57,14	NA	NA	0	31,07	79,85	2,09	30,26	0,91	0,72	1,36	1,36	158,28
924	47,81	55,96	46,69	5,73	6,87	6,87	355,46	58,35	51,18	NA	0,15	0,17	1,17	47,81	14,56	328,41	NA	NA	0	0	0	7,83	10,69	NA	2,77	2,92	2,92	456,47	18,49	120,5	NA	0,27	0,36	1,36	7,83	26,69	45,79	3,34	NA	0	0	0	15,3	26,2	NA	2,05	2,16	2,16	630,15
925	15,33	18,98	18,01	1,43	14,94	16,76	427,65	338,15	25,02	46,22	0,19	0,24	1,24	16,4	19,25	79,65	NA	NA	0	1,26	5,16	10,42	14,82	14,88	3,63	5,76	6,77	519,68	90,33	42,42	43,07	0,3	0,42	1,42	11,22	29,68	35,12	1,59	NA	0	1,14	5,8	8,92	13,09	17,59	6,7	7,9	8,42	717,6
926	53,3	67,95	11,69	4,22	4,25	5,25	74,6	0,39	15,05	15,27	0,22	0,27	1,27	83,49	21,56	247,19	NA	NA	0	6,62	30,35	17,26	28,07	2,45	8,64	9,04	11,45	51,74	0,95	2,4	5,78	0,38	0,63	1,63	40,08	38,49	55,78	1,99	NA	0	3,24	44,32	4,77	13,86	1,47	0,1	0,27	0,51	112,03
927	4,36	28,3	1,65	0,01	0,17	1,18	137,64	18,87	99,53	118,24	0,85	5,49	6,49	6,54	84,58	5,16	NA	NA	11,46	0,82	21,33	6,05	30,61	2,59	0,02	0,13	1,14	156,07	14,06	119,63	124,88	0,8	4,06	5,06	6,75	80,24	7,54	2,33	NA	2,72	0,22	5,07	NA	NA	NA	NA	NA	NA	NA
928	-9,79	100	-3,23	0,03	0,13	0,85	105,96	13,4	130,47	95,17	1,1	-11,21	-10,21	2,79	109,79	-6,84	-1,43	1119	0	4,15	248,12	7,67	153,91	1,55	0,02	0,19	0,86	73,46	11,66	63,67	46,44	95,02	1906,7	20,07	25,27	95,02	10,42	0,27	NA	7,38	3,55	58,77	6,5	70,11	1,64	0,14	0,42	1,33	91,69
929	0,26	0,99	0,08	0,97	1,35	1,35	113,82	32,14	83,31	NA	0,74	2,85	3,85	0,26	74,01	0,35	NA	NA	0	0	0	-3,73	-4,4	NA	6,54	6,54	6,54	NA	NA	NA	NA	0,15	0,18	1,18	-3,73	15,28	-24,38	NA	NA	0	NA	0	28,76	38,71	NA	2,2	4,1	4,1	944,86
930	27,48	34,23	55,95	12,19	12,19	12,19	741,24	NA	60,16	NA	0,08	0,1	1,25	27,48	19,74	334,82	NA	NA	0	0	0	-4,5	-4,65	-25,06	29,58	29,58	29,58	2028,38	NA	67,82	NA	0,03	0,03	1,03	-4,5	3,38	-133,03	NA	NA	0	0	0	7,27	7,42	30,75	50,65	50,65	50,65	1539,06
931	-63,42	102,82	-26,16	0	0,45	0,58	150,16	107,6	238,83	29,99	1,62	-2,62	-1,62	-40,15	161,68	-38,7	-10,5	NA	0	9,6	-61	11,68	-33,55	2,96	0,01	0,59	0,71	92,27	64,52	122,49	14,83	1,35	-3,87	-2,87	39,01	134,8	9,57	-9,44	NA	0	4,99	58,32	2,78	-10,79	0,62	0	0,58	0,77	81,19
932	1,88	3,4	1,01	0	0,15	2,08	195,02	12,02	63,41	155,05	0,45	0,81	1,81	9,03	44,74	22,2	4,09	10537,73	8,22	3,83	36,97	5,77	10,49	2,98	0,13	0,23	2,01	187,53	7,97	67,47	142,71	0,45	0,82	1,82	16,04	44,96	29,85	4,41	NA	6,86	3,88	30,3	9,89	15,38	4,68	0,04	0,06	2,58	172,2
933	1,62	1,69	0,3	16,8	16,8	27,98	68,23	NA	2,41	27,35	0,04	0,05	1,05	105,42	4,34	37,23	NA	NA	0	19,46	98,01	22,36	24,75	4,93	8,27	8,27	11,71	80,27	NA	6,78	23,32	0,1	0,11	1,11	99,26	9,65	231,72	NA	NA	0	12,45	53,43	16,44	23,59	4,86	2,84	2,84	3,39	107,71
934	32,91	52,26	5,18	1,58	1,77	2,12	57,25	3,82	19,99	6,95	0,37	0,58	1,59	32,91	37,03	91,5	2,51	NA	0	0	0	-146,34	386,97	-21,19	0,38	0,45	0,53	52,72	4,85	69,68	5,98	1,38	-3,64	-2,64	-45,99	137,82	-95,45	-1,32	NA	0,44	14,53	2645,45	-53,03	52,6	-9,55	0,17	0,27	0,41	65,59
935	0,15	14,34	0,17	0,52	1,08	1,63	411,1	95,44	169,85	94,61	0,91	85,23	93,72	9,31	98,93	10,63	1,57	7509	0	10,34	41,63	5,99	84,75	6,91	0,81	0,96	1,04	420,44	26,64	57,42	14,25	0,93	13,16	14,16	9,4	92,94	25,17	1,02	NA	29,56	3,94	10,46	16,19	73,63	109,8	1,65	1,8	1,8	2469
936	15,38	39,49	4,35	0,2	1,44	1,48	102,85	77,28	62,11	2,43	0,61	1,57	2,57	15,88	61,06	31,74	4,03	NA	0	0,14	1,92	17,35	37,65	5,07	0,08	1,71	1,78	106,43	92,57	56,75	3,93	0,54	1,17	2,17	25,79	53,91	37,66	11,03	NA	0	2,47	24,4	8,39	15,03	4,99	0,16	2,14	2,24	216,47
937	-0,41	-1,86	-0,45	0,42	0,6	0,71	402,86	39,14	223,77	24,62	0,78	3,59	4,59	3,56	78,2	5,79	0,73	11562,5	12,95	4,39	53,65	-0,14	-0,64	-0,06	0,34	0,55	0,71	143,07	17,87	84,28	13,49	0,78	3,47	4,47	4,04	77,61	7,8	0,7	NA	10,95	1,64	33,43	1,63	6,08	0,34	0,27	0,54	0,67	76,11
938	14,86	15,55	8,91	22,25	22,45	22,45	218,24	1,95	9,61	NA	0,04	0,05	1,05	14,86	4,45	333,7	NA	NA	0	0	0	12,14	21,42	NA	1,51	2,02	2,02	1613,73	354,72	691,8	NA	43,35	76,51	1,77	12,14	43,35	38,82	4,55	NA	0	0	0	17,12	18,35	NA	13,26	13,35	13,35	1199,74
939	8,72	11,15	3,83	0,59	2,94	4,7	159,73	72,93	31,11	55,75	0,22	0,28	1,28	36,92	21,82	53,72	12,91	27019,25	0	12,38	67,26	-1,45	-1,81	-0,64	1,32	3,01	4,79	160,75	49,4	29,1	52,49	0,2	0,25	1,25	33,75	19,93	9,87	7,45	23831,5	0	15,54	91,26	0,48	0,63	0,22	1	2,84	4,28	168,53
940	-3,01	-3,01	NA	NA	NA	NA	NA	NA	NA	NA	NA	NA	1	-3,01	0	NA	NA	NA	0	NA	NA	11,94	25,42	5,33	1,75	1,89	1,89	162,56	11,31	85,21	NA	0,53	1,13	2,13	11,94	53	22,54	NA	NA	0	0	0	6,02	37,62	NA	0,67	1,25	1,25	192,86
941	0,69	49,91	7,1	0,04	0,04	0,04	3760,17	24,05	3656,73	NA	0,98	71,39	72,6	0,69	98,62	3,87	0,01	NA	0	0	0	1,74	1,8	8,35	3,19	3,47	3,54	1743,37	14,5	52,51	3,86	0,03	0,03	1,03	2,89	3,05	195,44	1,08	NA	0	3,89	9,3	2,9	3,01	9,51	5,18	5,57	5,65	1191,06
942	2,57	5,3	1,43	0,1	0,52	1,39	202,54	28,34	86,95	83,35	0,52	1,06	2,06	20,66	51,55	12,34	1,58	7550,83	7,11	10,07	82,5	0,25	0,77	0,2	0,07	0,41	1,08	286,91	36,79	111,25	81,96	0,68	2,09	3,09	11,82	67,63	4,98	1,06	NA	27,63	6,46	53,08	0,17	0,5	0,14	0,09	0,33	0,97	301,11
943	10,35	53,66	1,47	0,04	0,34	0,84	51,55	12,39	40,43	20,27	0,81	4,18	5,18	63,62	80,71	22,97	0,59	NA	0	5,37	47	19,29	53,33	2,68	0,22	0,32	0,85	50,53	3,05	31	16,47	0,64	1,76	2,76	58,92	63,82	45,4	1,59	NA	0	3,9	33,72	12,16	31,36	1,9	0,21	0,88	1,47	56,79
944	-2,17	-70,36	-12,15	0,06	0,44	0,44	1436,34	736,88	1949,59	NA	0,97	31,37	32,37	-0,34	96,91	-1,81	0,05	1209,5	0,01	10,26	36,07	2,29	55,35	0,97	0,06	0,48	0,72	153,94	60,75	144,44	34,86	0,96	23,21	24,21	39,06	95,87	5,54	0,13	NA	0	11,2	61,05	-0,04	-0,91	-0,01	0,08	0,37	0,7	110,93
945	-2,86	-5,62	-1,63	0,45	1,92	2,07	207,02	128,18	87,46	13,46	0,49	0,96	1,96	-2,86	49,08	9,3	4,94	NA	0	0	0	8,05	181,79	5,79	0,43	0,91	0,92	262,04	76,17	159,53	1,41	0,96	21,58	22,58	8,05	95,57	20,42	0,89	NA	0	0	0	0,81	19,8	0,69	0	0,61	0,83	308,34
946	-1,75	-10,81	-0,36	0,13	1,12	1,12	75,25	61,29	25,55	0,02	0,84	5,19	6,19	14,98	83,85	1,52	2,59	13245,75	49,34	3,46	75,18	-0,82	-7,38	-0,17	0,11	1,07	1,07	75,84	63,84	35,42	0,01	0,89	8,01	9,01	18,8	88,9	2,63	2,15	NA	41,62	4,09	74,14	0,37	2,42	0,07	0,18	1,44	1,44	71,05
947	15,66	19,71	7,86	6,66	9,26	11,73	182,65	27,48	10,6	26,59	0,21	0,26	1,26	36,73	20,56	103,66	3,04	59512,5	0	10,57	47,54	14,82	19,32	11,37	0,54	2,35	3,37	279,32	68,31	60,06	61,41	0,23	0,3	1,3	33,26	23,29	96,06	2,87	NA	0	14,15	41,96	13,21	15,72	12,82	1,21	1,68	3,05	353,23
948	4,54	4,62	24,93	28,04	63,21	63,21	1997,13	1093,63	31,1	NA	0,02	0,02	1,02	4,86	1,73	263,37	NA	5360	0	1,72	4,72	-8,26	-8,45	-372,16	21	47,6	47,6	16399,04	9062,99	340,73	NA	0,02	0,02	1,02	-4,92	2,19	-376,46	NA	NA	0	150,63	-132,75	-3	-3,06	-762,46	22,22	54,3	54,3	92519,86
949	0	0	NA	NA	NA	NA	NA	NA	NA	NA	NA	NA	1	0	0	NA	NA	NA	0	NA	NA	0	0	NA	NA	NA	NA	NA	NA	NA	NA	NA	NA	1	0	0	NA	NA	NA	0	NA	NA	0,25	1,02	0,35	0,71	0,78	1,33	504,89
950	-13,59	-86,08	-32,47	0,31	0,31	0,65	869,83	2,71	724,49	241,58	84,22	533,59	6,34	-13,59	84,22	-0,07	0,35	NA	0	0	0	3,34	16,53	5,53	0,43	0,48	0,84	603,64	23,1	476,57	173,94	79,83	395,69	4,96	3,34	79,83	23,91	0,62	NA	0	0	0	4,34	16,89	6,25	0,46	0,51	1,16	523,51
951	-165,46	-214,32	-67,52	4,39	4,39	4,39	148,53	NA	33,49	NA	0,23	0,3	1,3	-165,46	22,79	-725,9	NA	NA	0	0	0	58,67	58,67	83,92	NA	NA	NA	520,63	NA	NA	NA	NA	NA	1	58,67	0	NA	NA	NA	0	0	0	28,13	29,77	71,94	11,06	18,16	18,16	930,9
952	26,84	130,25	4,59	0,1	0,46	1,28	62,3	17,25	48,08	40,02	0,79	3,85	4,85	97,7	79,39	33,86	NA	10923	0	12,13	119,79	20,42	63,37	4,31	0,1	0,93	1,48	76,84	42,51	51,19	28,19	0,67	2,09	3,1	67,28	67,37	30,31	NA	NA	0	5,19	34,87	26,81	43,75	5,3	0,06	1,09	2,41	71,93
953	41,1	91,61	16,37	1,06	1,41	1,48	144,95	26,97	78,58	5,74	0,55	1,23	2,23	46,72	55,14	79,4	2,39	NA	0	2,24	9,45	34,61	52,42	15,62	1,3	2,03	2,05	164,28	39,04	53,81	0,91	0,34	0,51	1,51	43,6	33,98	151,41	2,06	NA	0	4,06	15,51	12,56	16,1	6,12	1,67	3,21	3,3	177,3
954	10,25	13,09	9,87	3,6	4,23	4,52	350,3	44,36	70,41	21,13	0,22	0,28	1,28	26,8	21,69	80,61	9,88	9587,67	0	15,92	41,09	12,72	15,94	12,41	3,63	3,99	4,26	355,13	23,68	66,51	18,45	0,2	0,25	1,25	27,71	20,17	66,05	4,21	NA	0	10,79	38,39	4,25	5,86	5,4	2,45	2,86	3,06	462,88
955	-22,52	69,18	-8,16	0,01	0,3	0,49	131,9	47,39	168,48	32,75	1,33	-4,07	-3,07	20,41	132,56	-14,22	-0,92	7396	0	15,56	186,03	9,36	-50,62	3,71	0	0,44	0,62	144,49	60,67	166,03	29,67	1,18	-6,41	-5,41	51,04	118,49	11,06	-0,68	NA	0	11,93	62,46	-0,95	3,96	-0,31	0,01	0,3	0,56	120,15
956	13,11	36,32	4,66	0,24	0,59	0,75	129,24	27,91	78,4	12,84	0,64	1,77	2,77	28,93	63,89	28,39	0,72	22473,88	1,7	5,62	39,49	4,87	13,75	2,26	0,32	0,62	0,78	168,95	31,65	106,75	17,43	0,65	1,82	2,82	17,91	64,53	15,68	0,72	NA	0	4,34	35,63	5,34	13,29	2,56	0,41	0,75	0,92	174,34
957	0,16	0,35	0,38	0,05	0,17	0,67	838,03	51,84	423,81	215,37	0,54	1,16	2,16	3,98	53,8	10,91	0,74	10800,8	0	8,79	41,15	0,14	0,32	0,23	0,1	0,26	1,19	586,42	30,56	192,08	181,57	0,56	1,25	2,25	3,41	55,59	9,5	1,11	NA	20	3,74	20,51	0,1	0,25	0,19	0,09	0,17	0,91	671,53
958	19,64	24,44	14,72	2,85	3,87	3,87	272,87	54,17	52,86	NA	0,2	0,24	1,24	26,3	19,65	137,59	3,34	20514,17	0	5	24,02	13,19	17,52	NA	0,43	2,8	2,8	277,38	159,8	67,6	NA	0,25	0,33	1,33	18,54	24,71	84,5	2,44	NA	0	3,01	13,8	14,94	20,48	NA	0,43	2,6	2,6	307,96
959	1,84	65,71	0,62	0,01	0,78	0,96	123,09	90,26	117,08	21,83	0,97	34,75	35,75	18,87	97,2	3,25	0,44	22640,13	0	5,76	82,17	4,56	79,83	1,29	0	0,74	1	102,79	69,38	94,42	24,26	0,94	16,49	17,49	24,04	94,28	6,39	0,88	NA	0	3,97	53,49	3,69	76,07	0,92	0	0,69	1	90,98
960	15,85	42,15	15,92	1,4	1,66	1,66	365,61	50,83	151,78	NA	0,62	1,66	2,66	56,32	62,39	31,28	4,43	18827,75	12,11	40,65	59,3	15,08	33,77	17,51	1,41	1,68	1,68	422,75	59,24	173,35	NA	0,55	1,24	2,24	57,11	55,35	34,72	3,33	NA	9,79	48,81	64,83	14,11	20,48	13,27	2,59	3,13	3,13	342,15
961	6,28	23,82	2,05	0,56	1	1,39	119,02	36,9	84,29	33,55	0,74	2,79	3,79	34,99	73,63	9,27	53,98	31981,82	0	9,39	74,83	8	28,61	2,69	0,33	1,05	1,42	122,28	61,39	84,78	31,44	0,72	2,58	3,58	34,4	72,03	11,49	145,42	16768,36	0	6,45	50,91	9,57	26,61	3,25	0,33	1,25	1,6	123,66
962	1,98	26,84	1,14	0,21	0,27	0,87	210,49	10,51	189,41	115,54	0,93	12,57	13,59	34,86	92,64	6,13	0,38	19980,5	0	19,02	81,16	19,22	74,57	10,6	0,4	0,44	1,13	200,65	5,79	145,43	99,51	0,74	2,88	3,88	33,72	74,22	26,37	1,49	NA	0	5,54	27,11	19,67	47,95	8,82	0,34	0,46	1,34	163,3
963	1,35	3,2	0,97	1,63	1,74	1,74	260,07	16,51	56,2	NA	0,58	1,36	2,36	7,47	57,64	2,35	NA	4059	35,72	4,37	40,28	4,29	11,26	3,38	2,83	3,41	3,41	286,59	48,28	83,16	NA	0,62	1,62	2,62	9,15	61,86	6,94	NA	NA	32,52	3,82	29,24	4,06	8,43	3,2	1,51	1,93	1,93	286,89
964	5,42	5,94	0,69	11,7	11,54	11,54	46,18	-0,64	3,96	NA	0,09	0,1	1,1	48,72	8,81	61,5	NA	NA	0	5,49	86,02	-8,81	-9,7	-9,65	10,88	10,88	10,88	398,52	NA	36,21	NA	0,09	0,1	1,1	-0,54	9,19	-95,92	NA	NA	0	9,05	110,25	-0,02	-0,02	NA	653,3	653,3	653,3	NA
965	-1,78	-19,02	-0,9	0,18	0,46	2,09	183,96	23,28	81,51	134,87	0,91	9,71	10,71	2,93	90,67	-0,89	9,59	796,67	0	2,38	138,66	-5,45	-2973,36	-3,05	0,03	0,39	1,35	203,52	52,02	145,13	139,52	1	544,32	545,32	2,96	99,82	-4,88	9,66	NA	0	3,26	117,79	-29,69	-276393,33	-17,7	0,2	0,46	1,28	217,07
966	2,42	6,7	1,83	0,04	0,33	0,7	275,4	49,5	87,46	63,2	0,64	1,77	2,77	8,87	63,84	7,45	0,66	13508,2	30,42	4,88	45,59	3,65	10,03	2,33	0,02	0,25	0,62	232,41	33,35	72,01	54,3	0,64	1,75	2,75	10,43	63,59	11,46	0,6	5956,83	32,11	4,33	38,76	3,17	8,61	1,81	0,02	0,27	0,67	207,7
967	3,06	3,58	2,64	8,12	8,51	8,51	313,21	14,24	36,39	NA	0,14	0,17	1,17	3,06	14,3	21,43	NA	NA	0	0	0	20,77	26,92	32,8	4,2	4,68	4,68	574,79	58,27	121,43	NA	0,23	0,3	1,3	22,01	22,83	90,98	NA	NA	0	1,96	5,33	13,68	20,18	35,41	2,49	4,03	4,03	942,03
968	6,81	30,25	2,64	0,1	0,6	1,23	141,11	51,19	83,65	66,53	0,78	3,44	4,44	45,6	77,5	12,83	2,73	31127,25	13,95	15,04	71,9	3,56	25,22	2,59	0,03	0,49	0,98	265,02	61,55	104,07	66,25	0,86	6,09	7,09	24,54	85,9	6,2	0,95	NA	40,87	15,28	72,69	5,57	34,42	3,8	0,02	0,44	0,83	248,82
969	4,19	17,72	1,57	0,71	1,29	1,29	117,8	59,85	84,49	NA	0,76	3,23	4,23	8,56	76,38	5,48	NA	NA	13,62	1,63	31,93	1,27	2,8	0,22	0,96	1,84	1,84	62,22	29,56	33,41	0	0,54	1,2	2,2	53,3	54,46	2,34	NA	NA	0	6,27	54,06	13,23	35,47	4,96	1,01	1,79	1,79	136,45
970	17,38	19,1	19,4	11,13	11,13	11,13	406,2	NA	36,1	NA	0,09	0,1	1,1	17,38	8,99	193,46	NA	NA	0	0	0	5,82	16,72	3,68	0,41	1,53	1,53	230,15	166,17	148,38	NA	0,65	1,87	2,87	5,82	65,18	8,93	NA	NA	0	0	0	12,6	13,49	10,41	15,22	15,22	15,22	300,6
971	6,2	6,74	7,03	2,7	4,52	5,12	413,08	56,89	23,11	19,89	0,08	0,09	1,09	21,57	8,09	236,56	1,58	NA	2,26	17,45	38,29	-5,19	-10,3	-4,14	1,1	1,69	1,82	290,54	56,48	96,18	12,48	49,6	98,43	1,98	11,07	49,6	-10,47	1,7	10179	15,97	12,98	112,42	-26,14	-45,19	-95,4	0,79	0,82	0,83	1328,61
972	31,99	46,74	11,57	4,91	6,41	9,89	131,62	13,09	8,7	30,62	0,31	0,45	1,46	53,25	31,56	104,71	2,04	19830	0	7,69	31,9	16,73	29,96	11,01	1,21	1,36	1,8	239,59	11,58	35,2	35,5	0,44	0,79	1,79	27,46	44,15	41,09	1,42	NA	18,77	7,06	31,08	17,36	29,52	7,02	1,67	2,05	3,33	147,32
973	-128,65	-138,99	-26,86	7,88	7,88	13,45	75,99	NA	5,59	31,58	0,07	0,08	1,08	-127,57	7,44	-1730,34	NA	NA	0	0,23	-0,94	-2,58	-63,3	-2,76	0,36	1,04	1,04	388,31	251,45	368,25	NA	0,96	23,51	24,51	4,6	95,92	-2,69	NA	1760	0	5,65	70,57	3,44	70,5	2,02	0,02	0,91	1,05	213,33
974	19,05	62,35	32,4	0,63	0,66	1,43	619,1	12,71	425,22	332,37	0,69	2,27	3,27	20,85	69,45	27,43	NA	NA	0	3,07	6,71	23,37	53,11	34,97	0,45	0,58	1,79	544,74	39,55	301,7	364,35	0,56	1,27	2,27	23,37	56	41,73	NA	NA	0	0	0	16,45	30,53	23,68	0,84	0,9	2,17	523,86
975	1,61	23,55	5,44	0,31	0,51	0,73	1230,76	119,88	609,33	137,83	0,93	13,63	14,63	1,61	93,17	2,2	0,78	NA	42,73	0	0	1,4	9,77	3,92	0,28	0,76	1,02	1018,57	101,01	207,96	52,83	0,86	5,98	6,98	1,4	85,66	10,7	1	NA	0	0	0	1,12	4,92	1,43	0,06	1,09	1,09	463,93
976	-8,93	-31,27	-6	0,22	1,02	1,76	244,51	110,35	137,74	102,69	0,71	2,5	3,5	-5,9	71,45	-12,49	NA	-3375	0	2,03	-55,67	6,93	133,88	2,31	0,08	0,15	1,36	121,36	4,85	40,85	88,28	94,83	1832,37	19,32	26,56	94,83	13,42	0,3	NA	26,57	5,91	44,4	2,79	39,48	0,82	0,07	0,15	1,21	106,96
977	-24,5	-38,85	-6,97	1,21	1,78	2,71	62,55	21,48	37,74	35,67	0,37	0,59	1,59	-4,62	36,94	-66,32	NA	-182	0	5,65	-1681,87	17,77	24,66	2,8	1,84	2,52	3,58	57,36	10,86	15,83	16,79	27,96	38,81	1,39	57,49	27,96	63,54	NA	NA	0	6,26	59,11	1,18	3,29	0,35	0	0,86	1,4	106,67
978	0,81	5,11	0,24	0,43	0,99	1,05	106,95	40,58	55,6	4,81	0,84	5,29	6,29	26,22	84,09	4,39	1,14	23443	16,79	7,47	73,36	14,15	47,19	4,68	0,31	1,24	1,3	120,47	66,56	55,15	4,77	0,7	2,33	3,33	37,18	70,01	28,86	1,84	NA	13,69	5,51	35,44	11,15	32,81	3,85	0,17	1,38	1,44	125,64
979	0,08	0,19	0,03	0,16	0,37	1,25	124,58	8,88	33,71	38,44	0,57	1,31	2,32	44,02	56,86	10,5	1,13	11128,06	9,93	15,04	83,18	0,01	0,02	0	0,22	0,39	1,22	135,17	8,13	35,87	39,82	0,59	1,47	2,47	44,15	59,34	9,7	1,11	NA	13,22	11,21	60,24	-3,93	-10,14	-1,44	0,21	0,36	1,08	133,56
980	-6,17	-10,91	-2,67	0	0,22	0,67	157,22	14,27	51,68	31,03	0,43	0,77	1,77	9,23	43,43	-3,82	0,8	8031,63	9,69	6,65	84,38	60,93	94,75	17,29	2,69	2,74	2,77	103,32	1,92	16,98	1,06	0,36	0,56	1,56	75,59	35,69	185,67	49,82	NA	19	2,9	205,15	-3,75	-6,47	-31,94	1,25	1,37	1,37	3100,76
981	-0,93	-5,81	-0,28	0,01	0,83	1,26	108,97	69,84	60,42	37,3	0,84	5,24	6,24	25,01	83,97	5,33	NA	NA	23,26	7,77	68,5	3,42	36,1	1,09	0,01	0,76	1,11	115,75	77,26	72,02	36,23	0,91	9,57	10,57	32,71	90,54	3,77	NA	NA	27,18	9,31	79,86	90,65	98,47	177,66	0,17	12,01	12,58	713,38
982	1,82	23,46	0,85	0,14	0,16	0,78	170,51	2,05	151,3	95,41	0,92	11,87	12,87	26,25	92,23	13,91	0,32	9087,3	0	11,44	62,2	1,6	16,77	0,78	0,26	0,27	0,83	178,29	2,03	158,51	89,04	0,9	9,49	10,5	23,92	90,45	8,43	0,39	NA	0	7,73	47,91	8,31	27,54	2,09	0,2	0,22	0,89	91,4
983	-1,77	-3,91	-4,43	0,02	0,04	1,64	912,12	3,74	162,3	314,55	0,55	1,21	2,21	6,35	54,84	2,73	1,21	NA	15,81	20,35	81,98	-3,68	-7,36	-9,04	0,03	0,1	3,24	894,62	7,57	102,31	320,28	0,5	1	2	4,57	49,99	1,94	1,41	NA	16,5	20,27	80,93	0,16	0,31	0,39	0,05	0,13	2,74	894,57
984	12,43	17,23	10,21	0,13	0,59	2,3	298,86	34,02	78,1	136,02	0,28	0,39	1,39	19,71	27,86	53,77	1,89	46095,11	0	5,98	27,77	8,43	11,29	8,09	0,31	1,2	2,75	348,97	43,57	83,04	129,31	25,29	33,85	1,34	14,99	25,29	45,77	2,25	NA	0	4,56	22,08	6,77	10,48	6,16	0,1	0,5	1,98	331,23
985	-0,26	-0,28	-0,14	0,82	1,46	2,6	138,51	9,88	15,32	17,72	0,08	0,08	1,08	8,38	7,71	51,16	1,15	1575,8	0	4,77	65,19	1,1	1,45	0,34	0,17	0,35	1,46	114,04	4,85	27,27	30,25	0,24	0,32	1,32	20,04	24,18	4,54	1,17	NA	0	5,93	88,02	1,59	2,54	0,53	0,17	0,23	1,28	121,34
986	0,78	16,31	0,21	0,18	1,18	1,23	97,73	77,6	77,48	3,86	0,95	19,85	20,85	0,78	95,2	2,89	4,47	NA	0	0	0	1,42	40,53	0,27	0,09	0,78	1,09	69,87	26,18	37,64	11,72	96,4	2757,36	28,6	1,42	96,4	6,73	0,9	NA	0	0	0	-0,41	-14,1	-0,15	0,13	0,83	0,99	135,72
987	-0,97	-0,97	NA	NA	NA	NA	NA	NA	NA	NA	NA	NA	1	-0,97	0	NA	NA	NA	0	NA	NA	-11,36	-12,6	NA	10,16	10,16	10,16	NA	NA	NA	NA	0,1	0,11	1,11	-11,36	9,84	-115,42	NA	NA	0	NA	NA	18,81	33,07	NA	1,45	1,45	2,32	137,33
988	33,36	47,37	34,97	1,19	9,01	9,6	381,59	201,24	21,73	15,38	0,3	0,42	1,42	56,21	29,57	138,56	2,85	18048,17	14,45	23,95	38,26	30,59	37,22	31,49	3,1	10,06	10,68	374,63	166,39	23,93	14,84	17,8	21,66	1,22	54,19	17,8	206,74	3,01	NA	4,34	16,98	24,31	18,12	19,33	20,31	10,48	17,25	17,45	408,09
989	6	13,78	5,51	0,38	0,61	0,87	334,19	41,98	186,52	48,88	0,56	1,3	2,3	12,3	56,45	15,94	0,86	21053	0	5,78	44,67	5	10,38	4,61	0,49	0,75	1,01	335,48	43,23	171,68	45,04	0,52	1,07	2,07	12,83	51,81	15,4	1,01	NA	0	5,14	41,87	4,16	8,16	3,86	0,64	0,9	1,15	337,21
990	-0,36	-3,96	-0,79	1,02	1,13	1,17	809	NA	667,56	26,24	0,83	9,3	11,15	-0,36	91,03	1,19	3,33	NA	0	0	0	10,6	53,9	20,2	1,03	1,22	1,22	693,84	NA	551,3	NA	0,8	4,09	5,09	30,23	80,34	15,8	9,38	NA	0	37,43	72,07	27,1	48	66,4	1,67	2,3	2,3	891,82
991	5,76	31,5	1,38	0,07	0,96	1,08	87,43	58,75	65,67	8,13	0,82	4,46	5,46	18,37	81,67	13,52	1,16	NA	0,47	2,54	39,35	6,15	18,86	1,53	0,41	1,18	1,44	90,51	41,83	54,64	14,18	0,67	2,07	3,07	27,21	67,38	26,13	2,87	NA	0	4,21	38,87	3,65	11,23	1,03	0,42	1,3	1,57	102,19
992	-22,91	-228,56	-9	0,12	0,3	1,06	143,04	22,37	125,99	98,14	0,9	8,97	9,97	-3,24	89,97	-24,28	2,07	-786	0	7,73	-678,8	17,78	68,24	3,4	0,1	0,57	1,36	69,56	23,72	50,48	40,05	0,74	2,84	3,84	35,98	73,95	24,43	NA	NA	0	2,43	32,3	7,94	45,36	2,89	0,01	0,45	1,02	132,37
993	0,28	0,53	0,2	0,25	0,52	0,99	254,19	27,08	98,92	46,69	0,46	0,87	1,87	10,9	46,57	7,76	0,99	11546,79	0	7,41	74,07	2,54	4,61	1,56	0,18	0,44	1,07	223,69	21,15	83	52,8	0,45	0,81	1,81	13,63	44,73	12,7	1,04	NA	0	4,83	43,37	7,02	13,1	4,63	0,14	0,43	1,6	240,1
994	-4,77	-99,2	-3,77	0	0,04	0,21	287,52	9,87	249,44	42,67	0,95	19,8	20,8	18,8	95,19	-5,01	0,06	1852,6	0	18,62	112,95	0,17	0,26	0,34	0,71	0,79	2,03	728,15	13	167,23	207,6	0,34	0,52	1,52	23,92	34,12	0,5	1,41	NA	0	34,99	144,35	2,61	4,58	2,19	0,02	0,1	1,82	305,29
995	38,42	160,24	23,68	0,01	1,21	1,32	224,3	202,91	168,03	18,17	0,76	3,17	4,17	62,34	76,02	50,54	NA	NA	0	14,74	38,18	15,73	18,72	3,63	4,75	4,93	6,71	84,08	2,21	12,39	22,12	0,16	0,19	1,19	86,67	15,95	98,68	NA	NA	0	16,38	72,62	0,59	1,69	3,71	0,02	0,07	0,07	2301,17
996	21,9	321,48	20,56	0,89	1,06	1,07	341,61	45,4	265,61	2,99	0,93	13,63	14,68	34,69	93,19	33,31	1,48	34539	4,45	12	25,02	-24,62	157,52	-16,05	0,72	0,85	0,86	237,25	35,84	231,62	0,19	1,16	-7,4	-6,4	-8,72	115,63	-12,72	-2,26	NA	12,41	10,36	90,28	-22,32	50,84	-10,55	0,42	0,69	0,69	172,11
997	2,1	35,52	11,66	1,08	1,25	1,27	2024,3	26,86	2,53	2,64	0,94	15,93	16,93	2,1	94,09	12,27	1,02	NA	88,26	0	0	-0,34	-7,47	-1,87	0,61	0,81	0,87	2008,37	34,91	10,43	12,09	95,47	2108,95	22,09	-0,34	95,47	10,98	0,99	NA	85,02	0	0	0,54	10,9	2,83	0	1,65	1,7	1909,87
998	2,98	9,38	4,08	0,87	2,31	2,32	497,71	306,11	212,32	0,97	0,68	2,14	3,14	88,25	68,17	4,38	NA	NA	0	116,58	-4292,59	-2,77	-6,26	-2,88	1,66	5,38	5,47	378,4	254,39	68,38	6,54	0,56	1,26	2,26	113,69	55,74	-4,97	NA	NA	0	121,07	339,9	9,78	17,12	9,85	-9,42	-14,78	-14,89	366,48
999	6,29	7,75	1,77	0,46	0,52	5,99	102,37	0,81	13,96	77,41	0,19	0,23	1,23	90,52	18,8	40,34	5,33	NA	0	23,69	85,36	5,66	7,09	1,77	0,41	0,33	5,74	113,97	-1,36	15,34	82,93	0,2	0,25	1,25	81,42	20,13	56,64	3,73	NA	0	23,72	86,53	0,55	0,81	0,21	0,2	0,3	3,29	136,55
1000	0,59	3,09	0,18	0,05	0,08	1,15	110,28	1,97	2,46	74,77	0,81	4,22	5,22	33,06	80,85	8,37	1,31	15126,17	60,61	9,84	70,54	0,45	2,72	0,19	0,02	0,05	1,09	149,79	3,36	24,74	104,9	0,83	5	6	21,19	83,33	6,47	1,27	NA	56,45	5,98	44,44	0,19	1,39	0,15	0,01	0,09	1,09	293,22
1001	-28,28	100	-12,16	0,56	0,78	0,78	156,53	44,97	197,88	NA	1,28	-4,54	-3,54	-28,28	128,28	-22,05	NA	NA	0	0	0	252,29	836,38	-121,42	0,39	1,44	1,44	-175,19	-125,93	-228,69	NA	0,7	2,32	3,32	37,76	69,84	361,26	NA	NA	-62,59	100,49	-736,68	13,37	76,16	2,9	0,21	0,89	1,1	79,05
1002	0,36	0,36	0,37	1004,6	1004,6	1004,6	251,15	NA	0,37	NA	0,1	0,1	1	0,36	0,1	360	NA	NA	0	0	0	22,13	23,6	77,93	16,03	16,03	16,03	1281,96	NA	79,1	NA	6,24	6,65	1,07	22,13	6,24	354,69	NA	NA	0	0	0	18,63	20,71	23,82	8,69	9,99	9,99	465,31
1003	7,64	11,83	4,03	0,73	1,71	2,83	192,16	63,94	64,97	73,51	0,35	0,55	1,55	20,63	35,45	28,76	25,28	20904,67	0	6,86	46,13	4,49	5,84	1,81	0,57	3,07	5,21	146,28	63,76	25,49	54,47	0,23	0,3	1,3	32,86	22,89	29,43	10,13	NA	0	8,12	48,36	2,45	3,36	1,01	0,36	2,41	3,94	149,98
1004	9,4	62,86	3,93	0,21	0,83	1,04	151,99	64,07	103,57	22,47	0,85	5,69	6,68	43,67	85,04	19,13	0,7	NA	0	14,31	28,15	3,57	57,66	11,94	0,1	1,85	7,91	1218,54	256,42	146,56	889,31	93,81	1516,62	16,17	8,51	93,81	5,2	1,88	NA	0	11,58	29,48	-0,21	-3,06	-0,82	0,3	1,32	9,67	1417,64
1005	NA	NA	NA	NA	NA	NA	NA	NA	NA	NA	NA	NA	NA	NA	NA	NA	NA	NA	NA	NA	NA	23,43	100	NA	0,11	1,31	1,31	89,1	80,72	15,33	NA	76,57	326,82	4,27	23,43	76,57	30,6	NA	NA	59,17	0	0	42,82	50,07	NA	6,9	6,9	6,9	50,37
1006	5,67	37,97	1,26	0,38	0,92	1,05	80,91	36,68	67,78	9,2	0,85	5,69	6,69	20,79	85,06	12,5	1,4	12971,31	0	3,36	51,88	12,59	37,89	2,33	0,05	0,7	0,83	67,43	22,72	34,8	4,54	0,67	2,01	3,01	35,59	66,77	30,62	0,84	NA	0	3	33,98	5,42	16,56	1,5	0	1,11	1,35	92,09
1007	0,81	3,65	0,46	1,06	1,29	1,29	204,97	NA	157,54	NA	0,78	3,49	4,49	28	77,71	1,05	NA	NA	0	15,31	81,73	4,22	21,96	5,7	1,01	1,24	1,24	492,32	1,14	393,41	NA	0,81	4,21	5,21	16,27	80,8	5,22	NA	NA	0	16,31	65,26	4,15	17,37	3,31	1,16	1,31	1,31	289,66
1008	-3,55	-3,63	-11,3	33,78	33,78	34,46	1128,71	NA	23,24	16,02	0,02	0,02	1,02	-3,55	2,03	-154	3,26	NA	0	0	0	22,71	27,07	9,95	5,19	5,19	5,24	159,44	NA	25,39	1,48	0,16	0,19	1,19	53,87	16,1	160,87	5,39	NA	0	13,65	47,34	-41,94	-61,85	-12,45	2,95	2,95	3,03	108,02
1009	4,1	25,42	1,53	1,44	2,02	8,37	136,06	9,29	16,03	103,28	0,84	5,21	6,21	51,19	83,88	4,88	NA	6764	71,96	17,6	79,3	10,56	38,76	3,58	0,37	0,37	3,65	123,32	0,08	30,77	100,72	0,73	2,67	3,67	68,54	72,76	17,41	9,36	NA	47,44	19,64	72,24	0,57	1,32	0,19	0,33	1,67	3,71	118,95
1010	29,89	50,81	11,14	1,47	1,79	2,56	135,69	14,8	46,36	36,16	0,41	0,69	1,7	140,45	41,17	99,16	5,29	14236,67	0	41,21	68,08	7,78	12,06	2,35	1,12	1,9	2,8	110,09	30,05	38,5	34,69	0,36	0,55	1,55	158,29	35,52	50,12	70,69	NA	0	45,52	86,84	24,67	31,97	9,39	2,59	3,17	4,25	138,48
1011	4,96	14,35	1,4	0,6	1,3	1,54	102,95	45,86	65,85	16,5	0,65	1,89	2,89	13,41	65,44	7,92	502,68	21633	0	2,39	60,35	10,95	26,91	4,7	0,57	1,08	1,31	156,46	47,07	90,98	20,63	0,59	1,46	2,46	16,89	59,33	18,95	1,77	NA	0	1,83	23,09	21,52	29,75	6,82	0,34	1,72	2,31	115,43
1012	-2,96	-18,62	-2,05	0,03	0,24	1,22	252,29	29,86	119,45	137,62	0,84	5,3	6,3	10,99	84,13	-1,35	1,27	13567,67	22,79	9,66	88,23	-0,52	-5,67	-0,33	0,01	0,27	1,04	228,19	39,28	129,22	118,71	0,91	9,85	10,85	15,19	90,79	1,37	1,09	NA	23,66	6,97	54,91	1,39	11,74	0,74	0,04	0,28	0,97	193,73
1013	1,22	4,36	0,75	1,06	1,24	1,39	223,95	27,73	84,24	24,47	0,72	2,58	3,58	9,35	72,08	3,05	10,28	9678,2	31,66	5	54,83	1,58	5,8	1,14	1	1,29	1,37	262,17	52,85	107,95	15,39	72,66	266,07	3,66	9,35	72,66	3,43	15,7	NA	29,89	4,15	40,81	6,1	18,85	4,33	1,14	1,43	1,47	258,24
1014	-1,84	-2,52	-1,22	1,8	3,75	4,53	241,04	57,88	42,15	33,1	0,21	0,29	1,37	77,15	27,06	24,05	3,93	71400	0	52,31	77,12	3,42	4,93	2,03	1,74	2,87	3,34	216,25	39,21	44,83	20,99	0,25	0,36	1,44	91,67	24,93	35,54	2,41	NA	0	38,52	63,46	7,85	14,35	5,06	0,58	1,79	2,07	234,5
1015	5,73	42,13	27,73	0,41	0,71	0,71	1762,6	425,16	1402,44	NA	0,86	6,36	7,36	5,86	86,41	20,2	0,46	22716	0	0,65	0,74	5,41	19,77	16,22	0,29	0,82	0,82	1092,17	362,62	680,98	NA	0,73	2,66	3,66	5,41	72,66	35,43	0,76	NA	0	0	0	9,53	27,82	31,63	0,91	1,31	1,31	1208,05
1016	-2,82	-7,52	-2,24	0,07	1,22	2,81	289,57	19,43	16,95	27,46	0,63	1,67	2,67	18,6	62,5	11,42	1,16	5875,93	0	17,04	89,58	5,26	11,3	3,65	1,62	4,09	7,14	252,47	20,76	8,43	25,75	0,53	1,14	2,15	28,02	53,16	39,43	1,27	NA	0	11,13	48,02	9,97	17,14	5,67	1,3	2,56	4,41	206,87
1017	3,84	12,34	3,12	0,01	0,27	0,39	295,21	51,59	198,03	23,72	0,69	2,21	3,21	10,5	68,86	10,44	0,44	54431	0	5,4	43,18	3,54	10,77	2,72	0,02	0,3	0,45	278,97	50,03	181,9	27,98	0,67	2,04	3,04	10,8	67,09	11,83	0,49	17502	0	4,09	31,56	6,6	17,51	4,87	0,03	0,34	0,49	268,64
1018	9,64	15,31	4,07	0,98	1,85	2,14	153,67	47,28	54,21	16,03	0,37	0,58	1,59	33,13	37,03	36	2,93	NA	0,27	9,91	55,47	6,29	8,8	3,73	1,25	2,05	2,39	215,71	47	58,22	20,28	28,25	39,53	1,4	33,94	28,25	45,06	2,2	NA	0,18	13,23	49,36	1,6	2,42	1,24	1,56	2,12	2,34	282,91
1019	1,02	6,66	0,6	0,29	0,67	0,85	212,53	66,14	111,7	32,06	0,85	5,5	6,5	9,91	84,61	1,46	0,54	4995,75	30,45	5,19	75,3	-0,57	-3,75	-0,31	0,18	0,61	0,81	200,59	73,59	111,91	32,99	0,85	5,6	6,6	11,19	84,85	-0,26	0,49	NA	28,2	6,48	78,98	-7,28	-66,7	-3,33	-0,23	0,34	0,57	166,46
1020	4,22	17,19	1,29	0,74	1,28	3,09	111,21	16,84	31,25	57,41	0,75	3,07	4,07	12,23	75,45	7,9	6,04	9276	37,14	2,45	56,16	1,99	9,01	0,65	0,36	0,57	2,78	119,19	8,55	38,03	87,98	0,78	3,52	4,52	22,2	77,86	7,26	10,85	NA	42,68	6,61	57,82	3,52	16,94	1,23	0,08	0,36	2,64	127,7
1021	-11,86	-16,09	-6,36	1,49	5,49	5,49	195,3	115,82	29,62	NA	0,26	0,36	1,36	27,26	26,32	-27,95	5,21	18163,5	0	20,99	203,16	1,9	2,58	0,92	2,42	4,66	4,66	176,53	71,77	32,33	NA	0,26	0,36	1,36	37,71	26,29	21,72	7,02	NA	0,1	13,1	120,47	0,99	1,32	0,39	1,44	4,67	4,67	143,6
1022	1,49	7,75	0,87	0	0,6	1,24	212,55	99,99	117,86	109,51	0,81	4,19	5,19	15,67	80,74	2,67	23,22	23681,33	23,54	8,28	79,97	0,65	4,17	0,42	0	0,51	1,16	232,67	98,43	149,96	126,03	0,84	5,42	6,42	11,71	84,43	2,33	6,76	13686,33	18,77	5,07	50,65	1,05	6,31	0,63	0	0,56	1,18	217,52
1023	4,05	4,86	1,99	2,87	2,87	6,12	178,73	NA	28,88	95,17	16,63	19,95	1,2	50,37	16,63	24,35	NA	7024,67	0	22,75	87,9	4,64	20,46	2,73	0,15	0,15	1,3	214,29	NA	163,6	187,4	77,32	340,88	4,41	40,1	77,32	6	NA	NA	0	20,87	82,72	3,75	23,08	3,84	0,05	0,07	0,97	372,23
1024	1,75	16,37	1,49	0,4	0,42	1,59	309,74	3,24	158,61	187,9	0,89	8,36	9,36	14,17	89,32	8,53	2,74	9658,33	37,39	10,57	71,73	2,5	18,08	1,94	0,52	0,53	1,52	282,75	1,8	158,58	156,78	0,86	6,24	7,24	16,33	86,19	10,21	3,1	NA	29,31	10,75	50,66	4,28	20,41	2,66	0,45	0,47	1,57	226,01
1025	0,69	1,59	0,57	1,78	1,78	1,78	302,63	NA	168,1	NA	0,57	1,3	2,3	16,15	56,53	1,22	NA	157,8	0	12,85	79,59	-5,76	-65,26	-2,31	0,94	1,02	1,1	145,88	10,95	131,02	10,29	0,91	10,34	11,34	50,03	91,18	-6,31	NA	NA	0,03	16,58	75,62	31,51	73,38	6,52	0,18	0,37	1,77	75,27
1026	-66,7	2038,89	-7,83	0,39	0,39	0,97	42,71	NA	43,62	25,68	1,03	-31,57	-30,57	112,07	103,27	-64,59	NA	843,2	0	20,98	233,3	-8,35	78,42	-1,39	0,21	0,21	0,9	60,64	NA	66,36	45,8	1,11	-10,39	-9,39	110,12	110,65	-7,55	NA	NA	0	13,29	101,2	11,25	12,73	2,15	0,59	0,59	8,62	69,58
1027	0	0	NA	NA	NA	NA	NA	NA	NA	NA	NA	NA	1	0	0	NA	NA	NA	0	NA	NA	27,35	47,17	4,14	0,87	2,38	2,38	55,05	34,44	22,87	NA	0,42	0,72	1,72	61,94	42,01	65,1	NA	NA	0	5,23	49,13	11,22	27,09	7,76	0,15	1,71	1,71	251,6
1028	2,56	21,63	0,99	0,01	0,52	0,98	141,3	62,53	123,16	57,12	0,88	7,44	8,44	4,68	88,16	4,83	0,87	47461	0	0,82	27,97	3,8	11,43	1,19	0,26	0,72	1,07	113,54	34,03	74,84	26,24	0,67	2	3	7,78	66,66	10,58	1,17	NA	0	0,9	21,03	7,89	42,44	2,78	0,19	0,82	0,96	128,15
1029	22,52	32,33	7,27	1,08	2,03	3,12	117,58	33,25	34,76	37,73	0,3	0,43	1,44	31,15	30,11	79,33	11,65	NA	0	2,04	15,46	18,95	20,24	5,62	6,99	13,71	19,46	107,88	35,08	5,22	29,97	0,05	0,05	1,07	29,42	4,95	421,91	20,87	NA	0	2,26	20,34	22,59	24,15	8,39	10,31	13,13	16,66	135,16
1030	-2,14	139,57	-5,72	0,07	0,19	0,74	973,27	113,49	972,53	544,81	1,02	-66,26	-65,26	7,56	101,53	0,53	-0,06	20329	0	25,94	82,11	-2,55	133,54	-6,83	0,12	0,19	0,75	975,25	62,67	976,93	550,11	1,02	-53,42	-52,42	7,05	101,91	-0,45	-0,07	NA	0	25,7	96,85	-4,3	66,04	-12,84	0,08	0,15	0,7	1087,69
1031	2,55	3,59	0,97	0,88	1,19	1,82	138	9,46	30,43	19,26	0,29	0,41	1,41	38,42	28,9	22,17	1,25	14010,84	0	13,6	83,35	2,37	3,4	0,97	0,78	1,02	1,58	149,91	8,3	35,26	19,87	0,3	0,43	1,44	36,28	30,2	19,89	1,18	8134,95	0	9,56	55,12	2,39	3,22	0,93	0,78	1,05	1,73	142,01
1032	-16,58	2317,69	-2,96	0,11	0,21	0,96	64,88	6,5	64,34	48,77	1,01	-140,8	-139,8	18,6	100,72	-14,7	-0,26	15563	0	6,27	139,38	6,79	106,31	1,53	0,03	0,15	0,87	81,76	8,83	74,16	54,08	0,94	14,65	15,65	39,57	93,61	9,37	0,35	NA	0,89	5,05	47,59	7,14	64,34	2,08	0,11	0,33	0,98	105,9
1033	33,15	35,93	65,73	4,41	13,07	13,07	721,72	472,68	54,63	NA	0,08	0,08	1,08	37,08	7,75	427,8	NA	24841	0	7,8	8,33	25,45	25,66	NA	137,51	138,01	138,01	947,78	3,44	6,79	NA	0,8	0,81	1,01	28,66	0,8	3184,67	NA	NA	0	6,19	6,62	53,8	74,73	NA	2,52	3,57	3,57	165,38
1034	48,11	296,17	28,28	1	1	1,31	213,98	0,38	161,52	50,03	0,84	5,16	6,16	114,17	83,76	57,44	NA	10050	0	38,84	54,92	59,32	81,37	31,98	4,75	4,95	4,95	196,28	7,94	39,18	0	0,27	0,37	1,37	130,92	27,11	218,83	NA	NA	0	38,61	51,37	35,09	40,4	33,5	12,69	13,07	13,07	347,46
1035	5,16	46,8	2,87	0,04	0,92	0,92	202,47	156,61	177,42	NA	0,89	8,07	9,07	14,93	88,98	23,52	0,63	40035	0	5,44	29,2	44,32	84,21	27,25	1,25	2,27	2,46	223,81	66,98	65,49	12,49	47,37	89,99	1,9	52,66	47,37	111,5	2,57	NA	0	5,13	10,82	24,15	33,58	14,79	2,02	4,12	4,58	222,88
1036	0,94	9,87	0,38	0,36	0,84	1,14	146,59	62,15	123,16	37,71	0,91	9,54	10,54	27,39	90,51	1,03	NA	13220,33	2,95	10,65	107,36	1,74	14,86	0,67	0,41	0,84	1,15	140,55	50,15	114,97	37,53	0,88	7,52	8,52	33,61	88,26	2	9,92	NA	3,11	8,84	70,51	5,5	31,04	1,98	0,51	0,9	1,23	130,88
1037	75,53	90,2	81,37	6,24	6,24	6,24	392,15	0,26	62,15	NA	0,16	0,19	1,19	75,93	16,26	464,58	NA	NA	0	0,42	0,43	-1,96	-4,25	NA	1,53	1,86	1,86	NA	NA	NA	NA	0,54	1,17	2,17	-1,96	53,89	-3,63	NA	NA	0	NA	0	49,61	54,97	NA	9,78	10,47	10,47	523,14
1038	20,57	65,19	10,13	0,15	1	1,05	179,36	101,68	119	5,94	0,68	2,17	3,17	23,56	68,45	66,89	1,14	173959	0	1,48	4,8	22,66	51,85	11,2	0,36	1,28	1,34	179,94	89,41	97,35	5,83	0,56	1,29	2,29	30,65	56,29	96,07	1,63	NA	0	3,95	10,4	33,22	45,7	15,95	2,27	3,51	3,51	174,74
1039	-11,82	-11,93	NA	113,48	113,48	113,48	NA	NA	NA	NA	0,01	0,01	1,01	-11,82	0,88	-1341,38	NA	NA	0,3	NA	0	25,37	60,88	NA	0,26	1,73	1,73	513,73	431,99	294,42	NA	0,58	1,4	2,4	25,37	58,32	43,51	NA	NA	0	0	0	34,65	49,7	NA	1,94	3,34	3,34	152,63
1040	12,9	19,22	7,78	1,2	1,78	3,03	219,48	41,8	71,41	90,43	0,33	0,49	1,49	13,45	32,9	39,21	NA	NA	0	0,33	3,96	4,5	6,66	3,72	1,02	1,81	3,09	301,03	75,54	96,48	123,54	32,41	47,94	1,48	9,97	32,41	13,89	NA	NA	0	4,52	57,71	10,24	14,16	9,35	0,72	2,03	3,61	332,41
1041	2,5	45,72	1,21	1,05	1,06	1,06	176,8	1,93	165,29	NA	0,95	17,29	18,29	2,5	94,53	2,65	NA	NA	0	0	0	6	55,56	0,73	0,89	1,12	1,12	44,32	9,16	39,1	NA	0,89	8,26	9,26	6	89,2	6,72	NA	NA	0	0	0	8,8	28,39	0,85	0,38	1,45	1,45	35,22
1042	14,24	33,41	8,51	0,21	0,39	1,27	217,5	22,03	122,79	109,6	0,57	1,35	2,35	27,01	57,38	24,82	1,55	19989	0	7,63	40,38	15,13	30,08	11,16	0,3	0,42	1,22	268,46	15,71	131,19	104,41	0,5	0,99	1,99	25,9	49,69	30,46	1,27	NA	0	7,94	35,15	15,28	26,74	11,46	0,23	0,4	1,2	273,04
1043	4,52	10,68	2,99	0,67	1,93	2,05	240,98	133,77	112,45	13,56	0,58	1,36	2,36	31,68	57,64	11,16	13,03	44136,23	0	17,98	84,06	2,8	6,53	1,76	1,02	2,08	2,2	228,03	97,31	99,84	11,59	0,57	1,33	2,33	30,19	57,09	7,77	17,42	NA	0	13,23	57,78	5,72	13,58	3,42	1,12	2,16	2,28	217,94
1044	3,34	3,88	2,67	6,97	7,11	7,11	211,14	5,71	40,4	NA	0,14	0,16	1,16	3,34	14,03	23,79	NA	NA	0	0	0	20,83	22,82	NA	11,07	11,31	11,31	262,49	5,27	22,67	NA	0,09	0,1	1,1	20,83	8,73	238,45	NA	NA	0	0	0	11,29	12,64	NA	9,05	9,14	9,14	413,28
1045	-40,77	-69,79	-5,66	0,8	1,08	1,33	50,52	4,75	17,02	4,22	0,41	0,71	1,71	84,23	41,58	-35,18	1,16	12680	0	17,35	118,21	-21,92	-129,05	-7,64	0,18	0,36	0,59	126,82	7,39	41,55	9,7	0,83	4,89	5,89	18,42	83,01	-8,01	0,76	NA	0	14,05	104,53	-8,47	-68,19	-3,47	0,45	0,5	0,65	149,09
1046	0,32	1,44	0,09	0,11	0,83	1,15	100,99	47	65,13	21,58	0,78	3,55	4,55	18,77	78,01	4,12	1,43	24745	0	5,12	74,16	1,54	6,41	0,68	0,16	1	1,23	161,18	74,42	88,55	19,97	0,76	3,16	4,16	29,66	75,96	13,73	1,44	NA	0	8,8	58,42	-13,9	-57,1	-6,39	0,07	1,02	1,28	167,27
1047	3,65	40,47	1,63	0,11	1,08	1,08	162,07	140,98	145,55	NA	0,91	10,08	11,08	22,72	90,98	4,09	6,09	6265,4	0	8,49	80,51	34,15	88,93	14,34	0,7	1,54	1,57	152,87	71,47	85,49	3,07	0,62	1,6	2,6	44,96	61,59	58,22	3,94	NA	0	4,54	18,6	26,96	56,14	15,99	0,49	1,8	1,81	215,88
1048	9,48	15,01	2,77	0,87	1,19	1,91	106,51	12,21	13,04	27,6	0,37	0,58	1,58	70,45	36,87	67,43	2,14	21560,5	23,53	17,84	63,19	-7,62	-13,46	-2,56	0,02	0,28	1,53	122,45	13,38	38,05	63,53	0,43	0,77	1,77	39,6	43,39	31,32	1,59	NA	10,76	15,88	70,59	0,83	1,31	0,16	0,22	1,05	2,4	71,03
1049	0,39	0,98	0,09	0,48	2,26	3,7	83,66	37,58	21,14	30,89	0,6	1,49	2,49	53,36	59,89	1,72	15,51	10424,22	0	12,17	94,08	-9,39	-31,83	-2,28	0,24	1,6	2,64	88,26	43	31,57	32,58	0,71	2,39	3,39	28,32	70,51	-12,49	15,43	NA	0	6,68	82,47	6,06	17,19	1,41	0,28	1,73	3,19	84,74
1050	-8,89	-21	-1,58	0,04	0,04	0,37	64,9	0,17	27,87	9,19	0,58	1,36	2,36	113,21	57,67	45,55	0,67	14229	0	21,77	75,98	-7,07	-18,54	-1,69	0,78	0,78	0,83	87,01	NA	49,96	2,92	0,61	1,6	2,62	97,76	61,01	49,94	0,77	NA	0	17,59	60,24	3,37	10,4	1,1	0,13	1,26	1,45	118,39
1051	0,09	0,33	28,47	0,14	1,39	1,39	110762,28	98540,15	78875,47	NA	0,72	2,57	3,57	0,09	72	0,13	NA	NA	0	0	0	2,69	14,35	1,07	0,06	1,15	1,15	145,06	135,94	124,43	NA	0,87	4,63	5,34	2,69	86,73	3,1	NA	NA	0	0	0	3,04	16,05	2,21	0,11	0,9	1,19	263,94
1052	4,29	7,25	5,54	3,09	3,11	6,77	470,31	0,45	17,29	64,05	0,4	0,68	1,69	16,84	40,8	33,45	1,28	10834,4	0	16,22	58,32	0,65	1,11	0,85	3,8	4,42	8,12	474,62	11,92	19,12	70,8	0,4	0,68	1,7	12,26	40,01	23,27	1,43	NA	0	10,58	35,81	1,28	2,17	2,04	3,86	4,24	7,11	582,74
1053	10,62	16,19	5,17	2,86	2,91	2,91	177,17	2,77	60,23	0	0,34	0,52	1,52	10,62	34,37	30,91	NA	NA	0	0	0	19,84	28,13	7,07	3,27	3,27	3,39	129,76	0	37,82	4,61	0,29	0,42	1,42	19,84	29,47	67,31	NA	NA	0	0	0	12,25	15,69	5,53	4,07	4,3	4,56	164,32
1054	59,78	67,13	25,11	7,48	10,83	10,83	152,88	45,1	13,47	NA	0,11	0,12	1,12	135,1	10,95	781,41	NA	16744,67	0	31,63	40,89	26,14	63,36	21,01	1,71	2,59	2,59	292,53	45,18	51,41	NA	0,59	1,42	2,42	68,24	58,74	65,7	1,5	NA	0	33,84	44,94	37,58	70,09	25,98	1,4	1,98	1,98	251,68
1055	4,36	38,92	0,71	0,29	1,14	1,14	59,26	43,72	51,11	NA	0,89	7,93	8,93	31,99	88,8	4,91	NA	2464,27	0	4,5	74,48	9,01	47,8	2,84	0,05	0,2	0,2	114,55	13,61	89,93	NA	81,14	430,23	5,3	51,85	81,14	11,11	0,23	NA	0	9,77	32,04	4,08	20,91	NA	0,17	0,4	0,4	113,53
1056	0,61	1,73	0,22	0,98	1,54	1,54	76,56	48,06	86,43	NA	0,65	1,85	2,85	0,61	64,92	0,93	NA	121	0	0	0	-142,2	-14,57	NA	-0,11	-0,11	-0,11	NA	NA	NA	NA	-8,76	-0,9	0,1	-142,2	-876,04	16,23	NA	NA	363,52	NA	NA	299,78	23,5	14,73	-0,09	-0,09	-0,09	17,89
1057	25,68	28,74	23,49	3,34	9,96	9,96	332,98	218,84	33,08	NA	0,1	0,11	1,12	25,68	10,66	255,68	NA	NA	0	0	0	8,75	9,16	NA	6,72	25,32	25,32	2134,44	1550,53	83,37	NA	0,04	0,04	1,05	8,75	3,95	221,52	NA	NA	0	0	0	7,64	8,02	NA	7,56	25,25	25,25	2816,28
1058	2,99	97,33	0,46	0,47	0,94	1,03	56,16	25,41	53,69	5,01	0,97	31,56	32,56	26,89	96,93	3,35	8,81	89002	0	3,69	84,93	2,79	47,42	0,51	0,27	0,92	1,07	66,68	40,42	61,76	8,71	0,94	16	17	17,92	94,12	3,18	35,56	NA	0	2,19	62,72	2,56	33,02	0,56	0,41	0,93	1,05	79,04
1059	-10,26	2747,12	-2,16	0,22	0,61	0,89	76,49	21,16	35,43	15,47	1	-268,81	-267,81	6,58	100,37	-2,11	0,77	NA	25,86	3,54	57,97	7,11	55,56	1,76	0,59	1,07	1,17	89,92	26,58	37,63	6,04	0,87	6,82	7,82	30,23	87,21	23,85	1,42	NA	20,39	5,71	36,53	-0,7	-8,63	-0,32	0,51	0,85	1,15	167,5
1060	-0,3	252,63	-0,18	0,08	0,27	0,62	213,85	31,36	158,83	55,12	1	-836,21	-835,21	-0,3	100,12	22,19	0,49	2697	0	0	0	26,25	97,62	9,94	0,42	0,46	0,81	137,77	4,53	99,62	34,62	0,73	2,72	3,72	26,25	73,11	67,47	0,66	NA	0	0	0	-24,56	-136,52	-8,41	0,14	0,38	0,72	124,69
1061	1,64	3,59	1,98	22,42	22,42	22,42	325,51	NA	19,36	NA	0,04	0,1	2,19	1,64	54,29	36,76	NA	NA	0	0	0	10,94	20,15	9,12	2,07	2,19	2,19	303,41	12,23	137,24	NA	45,73	84,28	1,84	10,94	45,73	23,91	NA	NA	0	0	0	2,18	22,12	16,69	0,55	1,11	1,11	2781,15
1062	-38,91	-46,39	-117,52	0,68	19,38	19,61	1099,31	1036,91	55,31	12,48	0,16	0,19	1,19	15,01	16,12	-241,38	NA	NA	0,01	162,85	279,75	-23,63	-33,42	-26,19	0,17	5,43	5,47	403,41	383,8	72,91	2,76	0,29	0,41	1,41	16,9	29,31	-80,62	NA	NA	0	44,92	138,23	-12,98	-18,57	-9,35	0,65	4,05	4,21	262,34
1063	0,99	4,97	0,31	0	0,67	0,96	114,83	59,25	42,65	26,14	0,79	3,97	5,03	10,72	80,13	8,56	0,82	13945,5	41	3,07	42,34	2,35	8,32	0,66	-0,71	-0,37	0,59	102,99	24,77	72,99	70,29	0,72	2,54	3,54	15,74	71,78	3,27	0,49	6264,5	0	3,79	43,88	6,07	23,21	1,74	0,04	0,49	0,98	104,58
1064	6,64	81,43	13,85	0,02	0,08	0,08	758,85	12,12	201,79	NA	0,92	11,26	12,26	14,39	91,84	10,06	0,74	34015,33	64,62	16,14	38,08	0,05	0,61	NA	0,01	0,05	0,05	588,38	25,47	154,66	NA	0,92	11,09	12,09	10,32	91,73	5,57	0,09	NA	64,57	12,07	40,47	4,29	34,21	NA	0	0,02	0,02	638,22
1065	37,08	49,04	9,37	3,18	3,49	4,09	91,99	6,87	22,18	13,36	0,24	0,32	1,32	37,08	24,38	152,1	NA	NA	0	0	0	25,2	28,06	10,01	7,85	8,14	9,34	144,54	4,22	14,56	17,48	0,1	0,11	1,11	25,2	10,18	247,48	NA	NA	0	0	0	17,99	18,32	11,03	42,22	42,93	55,7	223,1
1066	2,69	19,9	1,57	0,79	1,02	1,03	212,48	41,84	179,49	1,31	0,86	6,39	7,39	86,95	86,46	13,23	1,67	16809,25	0	49,18	71,63	3,34	15,73	1,68	1,09	1,28	1,29	183,13	19,7	140,17	1,47	0,79	3,71	4,71	113,78	78,78	18,89	NA	NA	0	55,56	82,42	13,95	41,63	6,61	1,76	1,94	1,96	172,33
1067	1,47	1,77	0,28	2,37	2,37	6,14	69,43	NA	11,08	42,32	0,16	0,19	1,21	1,47	17,12	9,1	NA	NA	0	0	0	-27,03	-35,08	-7,78	2,3	2,48	4,36	104,75	4,17	23,77	44,67	0,23	0,3	1,3	-27,03	22,94	-117,83	NA	NA	0	0	0	21,02	24,19	12,05	3,05	6,85	7,64	208,66
1068	-2,06	-2,06	NA	NA	NA	NA	NA	NA	NA	NA	NA	NA	1	-2,06	0	NA	NA	NA	0	NA	0	18,77	20,23	NA	13,8	13,8	13,8	50,27	NA	3,6	NA	7,25	7,81	1,08	18,77	7,25	258,96	NA	NA	0	0	0	6,6	29,29	NA	0,26	1,25	1,25	134,14
1069	5,59	5,64	NA	NA	NA	NA	1628,41	NA	NA	NA	0,01	0,01	1,01	5,59	0,69	812,85	1,65	NA	0	0	0	11,55	11,65	NA	45,91	46,12	46,12	1294,95	2,35	10,95	NA	0,01	0,01	1,01	11,55	0,85	1351,43	1,86	NA	0	0	0	6,17	6,31	31,84	2,27	2,31	2,31	1877,74
1070	4,45	4,68	26,06	17,62	19,99	19,99	2131,69	249,54	105,47	NA	0,05	0,05	1,05	4,45	5	88,96	NA	NA	0	0	0	14,99	15,9	18,46	17,38	17,38	17,38	448,39	NA	25,51	NA	0,06	0,06	1,06	14,99	5,75	260,53	NA	NA	0	0	0	1,43	1,49	5,7	23,5	23,78	23,78	1450,26
1071	-1,35	-8,93	-0,55	0,15	0,94	1,18	146,98	97,89	123,36	29,68	0,85	5,61	6,61	2,61	84,86	6,39	NA	17747	0	1,6	36,37	3,88	19,72	1,41	0,36	1,07	1,07	131,75	73,97	104,63	NA	0,8	4,08	5,08	12,65	80,3	7,75	1,44	NA	0	2,47	44,67	5,66	25,67	2,41	0,53	1	1,02	154,69
1072	25,54	148,29	12,22	1,13	1,17	1,94	174,22	2,57	64,74	51	0,83	4,81	5,81	60,87	82,78	34,07	0,65	NA	0	16,91	50,17	23,56	68,24	12,09	0,25	0,67	1,44	186,76	41,22	97,55	74,98	0,65	1,9	2,9	52,01	65,48	38,93	1,46	NA	0	10,42	33,71	27,68	45,43	9,89	0,25	0,68	1,83	130,11
1073	0,08	0,22	0,06	0,42	0,54	1,55	230,66	20,36	177,92	181,62	0,64	1,77	2,77	64,44	63,88	0,12	NA	NA	0	49,98	166,44	-28,22	-141,45	-13,03	0,12	0,13	1,25	168,02	2,05	132,5	148,43	0,8	4,01	5,01	96,48	80,05	-35,26	NA	NA	0	57,56	211,36	6,38	24,89	1,77	0,11	0,23	1,49	100,85
1074	1,88	20,09	1,63	0,14	0,32	0,81	314,91	36,31	200,48	99,18	0,91	9,66	10,66	12,16	90,62	9,43	0,75	7524	0	8,89	50,82	6,88	39,72	3,92	0,2	0,4	1,06	207,28	24,57	121,09	79,63	0,83	4,77	5,77	26,14	82,68	26,62	1,05	NA	0	8,02	28,55	25,07	78,5	18,55	0,19	0,34	0,93	269,36
1075	-41,7	135,32	-170,04	0,15	0,4	0,52	1484,29	467,68	1886,57	242,98	1,29	-4,17	-3,25	-41,7	130,82	-16,27	-0,95	NA	0	0	0	NA	NA	NA	NA	NA	NA	NA	NA	NA	NA	NA	NA	NA	NA	NA	NA	NA	NA	NA	NA	NA	-87,33	-233,94	-140,52	0,69	0,72	0,98	585,7
1076	0	0	NA	NA	NA	NA	NA	NA	NA	NA	NA	NA	1	0	0	NA	NA	NA	0	NA	NA	5,59	28,2	NA	0,18	1,25	1,25	424,36	360	336,55	NA	0,8	4,05	5,05	5,59	80,19	6,97	NA	NA	0	0	0	4,22	23,39	NA	0,13	1,22	1,22	449,67
1077	6,31	29,42	1,38	0,02	0,7	1,22	79,73	40,59	34,79	31,15	0,79	3,67	4,67	46,56	78,57	9,5	2,86	26159	31,68	8,82	79,9	7,11	26,4	1,66	0,07	0,83	1,37	85,12	44,71	39,61	31,81	73,07	271,38	3,71	49,58	73,07	13,92	6,91	NA	23,07	6,71	52,09	5,71	19,53	1,39	0,03	0,8	1,33	88,95
1078	12,81	15,45	81,78	3,74	5,86	5,86	2322,99	832,66	391,99	NA	0,17	0,21	1,21	12,81	17,06	75,1	NA	NA	0	0	0	28,36	61,32	35,83	0,61	1,48	1,48	459,81	212,68	244,41	NA	0,54	1,16	2,16	28,58	53,75	54,41	2,27	NA	0	0,28	0,57	12,09	27,01	28,58	0,09	0,81	0,81	860,47
1079	9,67	13,9	2,31	0,84	3,07	3,07	87,03	NA	26,2	NA	0,3	0,44	1,44	165,81	30,44	31,75	10,89	NA	0	37,33	91,94	2,09	7,32	1,35	0,13	1,03	1,03	235,17	NA	95,05	NA	0,71	2,51	3,51	65,62	71,47	8,08	0,98	NA	0	41,05	111,84	3,98	14,03	3,04	0,63	1,25	1,25	278,08
1080	7,51	7,72	NA	37,79	37,61	37,61	391,88	-1,94	11,03	NA	0,03	0,03	1,03	12,2	2,68	280,54	NA	NA	0	2,9	16,47	-0,73	-1,31	NA	0,98	1,1	1,1	399,65	21,54	174,95	NA	0,44	0,79	1,79	-0,73	44,27	24,83	1,1	NA	0	0	0	20,69	30,57	NA	1,88	2,17	2,17	379,88
1081	3,58	3,76	5,82	14,36	16,77	21,6	591,3	64,88	26,96	132,16	0,05	0,05	1,05	3,58	4,61	77,7	NA	NA	0	0	0	16,18	17,9	23,25	8,44	9,26	10,39	523,09	40,39	49,66	56,07	0,1	0,11	1,11	16,18	9,6	168,55	NA	NA	0	0	0	16,41	17,67	29,88	11,89	12,41	13,95	662,98
1082	7,96	69,86	5,58	0,13	0,14	1,76	255,41	1,5	27,32	231,81	0,89	7,78	8,78	30,66	88,61	9,16	NA	NA	45,12	15,93	64,32	0,8	4,07	0,53	0,17	0,17	2,09	242,15	NA	14,62	219,98	80,25	406,39	5,06	26,68	80,25	1	NA	NA	41,69	12,7	60,54	1,81	7,87	1,33	0,21	0,21	2,3	266,32
1083	33,97	78,32	10,18	1,47	1,96	1,96	109,14	13,57	27,74	NA	0,57	1,31	2,31	48,44	56,64	69,76	1,53	NA	0	4,34	22,51	27,9	51,58	17,7	4,88	5,28	5,28	230,94	8,82	22,39	NA	0,46	0,85	1,85	30,76	45,91	91,81	1,87	NA	0	1,81	5,06	9,21	27,42	4,12	0,68	2,86	5,34	162,81
1084	-15,69	-17,73	NA	NA	8,71	8,71	NA	NA	NA	NA	0,11	0,13	1,13	-15,69	11,48	-136,66	NA	NA	0	NA	0	-516,92	124,34	NA	NA	0,19	0,19	NA	NA	NA	NA	5,16	-1,24	-0,24	-516,92	515,73	-100,23	NA	NA	0	NA	NA	-46,4	82,4	-58,67	0,03	0,08	0,24	460,3
1085	3,63	4,55	2,62	5,27	6,32	6,32	262,78	43,14	41,11	NA	0,2	0,26	1,26	62,41	20,37	17,8	NA	3923	0	42,43	93,78	19,19	25,62	9,51	4,23	4,72	4,72	180,33	18,6	37,75	NA	0,25	0,34	1,34	67,24	25,1	76,45	NA	NA	0	23,8	65,53	10,61	36,79	7,13	1,01	1,18	1,18	244,79
1086	-0,71	-85,38	-0,38	0,02	0,54	0,82	195,98	97,78	182,79	53,68	0,99	118,6	120,03	17,3	99,17	0,6	0,07	14379,75	3,69	9,7	88,68	0,55	30,15	0,19	0,04	0,35	0,74	125,69	37,8	112,69	46,38	0,98	53,39	54,69	29,26	97,63	2,25	0,1	NA	5,66	7,37	61,67	1,06	35,9	0,39	0,04	0,4	0,75	135,32
1087	5,59	74,35	33,58	0,02	0,08	0,08	2187,76	129,74	1985,34	NA	0,92	12,31	13,31	5,59	92,48	14,1	0,08	NA	0	0	0	1,4	28,41	17,31	0	0,13	0,13	4503,09	520,7	4233,5	NA	0,95	19,3	20,3	1,4	95,08	5,5	0,06	NA	0	0	0	1,26	24,32	5,84	0,01	0,05	0,05	1687,35
1088	1,35	6,35	0,85	0,37	1,44	1,56	229,59	6,1	71,65	11,74	0,79	3,7	4,7	13,54	78,72	9,75	1,85	21875,67	40,01	7,69	46,24	0,66	2,86	0,34	0,21	1,01	1,02	189,45	113,62	62,2	2,65	76,97	334,2	4,34	10,69	76,97	12,3	1,08	NA	42,77	3,69	28,92	0,02	0,08	0,01	14,07	71,83	75,29	257,97
1089	3,29	21,67	2,01	0,06	0,45	1,24	222,45	68,13	171,28	143,17	0,85	5,59	6,59	11,49	84,82	3,88	NA	17381,2	6,75	5,01	59,03	3,47	18,98	2,19	0,19	0,39	1,23	230,01	37,01	125,24	154,21	0,82	4,47	5,47	11,8	81,71	4,25	NA	NA	26,48	3,75	40,25	1,42	7,66	1,06	0,1	0,33	1,2	271,06
1090	8,02	21,83	4,92	0,99	1,08	1,34	223,18	11,31	84,59	35,23	0,63	1,72	2,72	48,92	63,28	22,81	2,01	22275,5	21,89	25,08	62,83	7,56	17,69	4,21	1,09	1,18	1,61	202,78	9,78	61,28	47,68	0,57	1,34	2,34	47,5	57,27	23,98	3,7	NA	24,08	15,79	45,07	14,06	23,84	6,5	1,68	1,81	2,47	168,14
1091	5,9	6,84	6	10,9	11,11	11,11	369,85	6,81	32,92	NA	0,14	0,16	1,16	60,97	13,68	43,16	NA	6652	0	55,95	85,81	-16,54	-20,17	-20,2	6,96	7,11	7,11	444,57	9,2	61,82	NA	0,18	0,22	1,22	49,82	18,01	-91,81	NA	NA	0	81,05	117,17	11,64	14,16	11,75	7,07	7,19	7,19	367,55
1092	2,46	8,17	0,71	0,05	1,22	1,22	104,13	60,97	52,4	NA	0,7	2,31	3,31	9,99	69,82	9,27	1,29	21608,38	0	2,15	41,54	2,1	6,89	0,88	-0,56	7,12	7,4	153,42	94,95	12,37	3,47	0,7	2,28	3,28	8,38	69,55	7,14	2,5	NA	0	1,87	30,41	0,55	1,71	0,21	-0,95	9,46	10,49	142,86
1093	-2,79	-4,1	-14,79	0,2	0,69	0,7	1932,35	299,66	611,98	4,21	0,32	0,47	1,47	-2,79	32,04	39,1	0,88	NA	0	0	0	5,22	7,9	21,31	1,02	1,19	1,2	1486,74	89,06	499,26	1,79	0,34	0,51	1,51	5,22	33,95	53,29	1,11	NA	0	0	0	7,82	11,77	29,56	1,13	1,29	1,3	1375,83
1094	-1,42	-12,18	-2,19	0,1	0,5	0,5	342,8	195,97	487,83	NA	0,88	7,61	8,61	12,19	88,38	0,52	0,21	NA	0	21,01	90,74	9,59	61,69	4,11	0,42	0,67	0,67	156,2	21,57	57,29	NA	0,84	5,43	6,43	53,91	84,46	31,28	0,67	NA	18,79	19,02	54,34	-53,77	150,5	-142,6	0,04	0,21	0,22	965,3
1095	1,79	3,49	0,28	1,69	2,17	2,17	56,68	12,32	25,89	NA	0,46	0,9	1,95	41,26	48,68	3,86	NA	5594	0	6,15	74,54	10,52	20,31	16,96	1,83	2,16	2,16	586,97	87,71	269,02	NA	0,46	0,9	1,93	47,4	46,47	22,63	NA	NA	0	59,47	-10,62	2,22	5,48	10,03	1,7	1,7	1,7	1641,8
1096	16,86	18,15	5,85	6,69	11,25	13,06	126,22	35,36	7,76	14,26	0,07	0,08	1,08	43,3	7,08	283,89	5,04	42334,57	0	9,17	50,6	0	0	NA	5,6	9,4	10,63	121,75	37,63	9,9	12,16	0,09	0,1	1,1	21,15	8,95	36,26	7,43	NA	0	5,18	28,3	11,75	12,28	4,78	13,63	18,83	20,58	148,21
1097	-0,8	-1,54	-1,05	0,22	1,64	2,04	474,87	314,67	221,13	90,07	0,48	0,92	1,92	5,61	47,98	9,75	14,75	11996,43	0	8,37	62,81	-13,73	-28,3	-17,77	0,1	1,47	1,9	471,26	41,85	237,15	102,32	0,51	1,06	2,06	-5,73	51,49	-21,09	15,76	5518,29	0	7,28	70,23	-0,77	-1,57	-0,96	0,09	1,45	1,92	453,4
1098	18,65	31,13	10,12	2,14	2,15	3,21	197,47	0,18	47,98	63,9	0,4	0,67	1,67	41,46	40,1	46,51	NA	11040,8	14,6	12,38	47,22	15,13	24,96	10,52	2,74	2,83	4,1	253,06	5,68	49,75	77,41	0,39	0,65	1,65	33	39,39	38,4	NA	NA	19,18	12,43	45,76	13,04	20,02	10,36	3,26	3,27	4,39	289,21
1099	11,81	13,83	2,34	6,53	6,63	7,47	71,96	0,93	9,5	8,14	0,15	0,17	1,17	49,07	14,61	80,85	NA	6132	0	7,37	58,64	-3,18	-3,7	-0,74	5,8	5,82	7,47	84,77	0,12	11,21	18,56	0,14	0,16	1,16	28,7	14,1	-22,53	NA	NA	0,02	7,43	82,66	20,55	23,02	5,83	8,41	8,41	9,31	103,28
1100	3,01	15,43	3,12	0	1,34	1,83	378,12	269,32	117,79	100,98	0,81	4,13	5,13	7,48	80,51	5,39	16,14	39065	22,33	4,65	40,96	2,03	11,02	2,38	0	1,89	2,42	426,02	325,71	96,95	92,79	0,82	4,42	5,42	6,65	81,56	3,09	39,01	12091	21,72	3,89	37,9	1,37	8,84	1,64	0	0,84	1,12	435,54
1101	-1,51	-21,48	-0,56	0	0,75	0,94	135,41	91,41	71,62	23,17	0,93	13,26	14,26	35,78	92,99	-1,62	0,51	14970	37,83	13,87	86,46	0,03	0,45	0,01	0	0,65	0,88	169,78	99,06	73,89	35,72	0,93	14,34	15,34	36,37	93,48	0,03	0,34	NA	47,65	16,95	82,05	0,51	9,43	0,23	0,02	0,49	0,69	163,03
1102	14,97	37,9	2,33	0,92	1,63	1,63	56,71	23,84	33,93	0,01	0,61	1,53	2,53	14,97	60,5	26,44	25,13	NA	0	0	0	33,75	45,87	5,22	1,12	3,46	3,75	56,31	34,57	14,72	4,13	0,26	0,36	1,36	33,75	26,43	129,85	72,97	NA	0	0	0	50,58	92,13	6,41	0,01	2	2,17	46,16
1103	-4,18	-4,36	NA	NA	23,92	23,92	NA	NA	NA	NA	0,04	0,04	1,04	-4,18	4,18	-100	NA	NA	0	NA	NA	1,46	33,26	0,99	0,05	0,43	0,67	245,25	83,59	226,42	56,19	0,96	21,74	22,74	23,79	95,6	3,53	0,13	NA	0	10,88	58,84	3,57	53,1	1,01	0,04	0,42	0,76	102,55
1104	-0,98	-20,05	-0,36	0,14	0,43	0,94	132,28	34,27	113,32	60,85	0,95	19,41	20,41	0,75	95,1	-0,05	0,31	29155,5	3,07	0,63	34,23	3,54	27,56	0,82	0,37	0,52	0,72	84,3	3,21	67,79	14,78	0,87	6,79	7,79	7,15	87,16	6	0,34	9944,33	5,77	0,58	22,45	3,29	18,67	0,7	0,54	0,66	0,76	78,01
1105	-26,51	-285,88	-17,94	0,01	0,57	1,01	246,36	105,97	186,88	81,95	0,91	9,78	10,78	-24,94	90,73	-11,52	0,71	NA	0,02	1,06	-16,26	-20,16	-227,32	-90,86	0,45	0,71	1,1	1640,56	289,95	1000,7	437,4	0,91	10,28	11,28	-17,36	91,13	-22,12	1,46	NA	18,65	9,32	-8,97	29,24	73,96	59,86	0,78	0,81	1,36	745,21
1106	64,37	443,21	58,42	0,26	1,03	1,18	330,35	212,93	276	42,59	0,85	5,89	6,89	64,37	85,48	75,3	NA	NA	0	0	0	13,11	43,12	51,72	1,28	1,28	1,46	1435,42	7,34	970,99	172,02	0,7	2,29	3,29	13,11	69,59	18,85	NA	NA	0	0	0	15,75	34,56	55,71	1,64	1,65	1,88	1287,98
1107	1,42	2,8	1,38	0,54	0,95	1,35	334,48	67,87	164,8	66,33	0,49	0,98	1,98	1,54	49,44	6,1	1,38	NA	0	0,12	3,03	-12,69	469,27	-5,58	0,01	0,74	0,8	160,03	82,27	113,54	6,98	102,7	-3797,82	-36,98	-12,69	102,7	-7,77	0,66	NA	0	0	0	8,39	131,27	3,45	0,18	0,75	0,75	149,86
1108	18,39	23,94	7,01	2,22	2,85	3,95	138,83	19,41	30,87	34,49	0,23	0,29	1,3	60,97	23,2	113,98	7,15	29516,14	0	16,24	56,73	15,03	21,07	6,16	1,69	2,85	3,5	149,14	47,41	41,09	26,96	0,28	0,39	1,4	45,63	28,06	72,86	28,93	NA	0	9,1	38,84	23,3	28,82	14	3,57	4,06	4,83	218,7
1109	-20,71	-35,24	-4,92	2,29	2,42	2,42	85,94	4,62	35,25	NA	0,41	0,7	1,7	-20,71	41,24	-50,21	NA	NA	0	0	0	0,63	1,39	0,07	1,3	1,67	1,83	40,92	8,06	22,01	3,51	0,55	1,21	2,21	39,83	54,78	1,14	NA	NA	0	3,25	53,79	46,27	58,31	5,41	3,65	3,79	4,8	42,54
1110	66,98	73,11	26,75	15,76	16,83	16,83	145,38	9,21	8,54	NA	0,08	0,09	1,09	112,47	8,38	799	NA	7749,67	0	18,17	39,72	5,95	6,53	NA	12,69	17,92	17,92	166,96	48,15	9,22	0	0,09	0,1	1,1	95,76	8,96	66,39	NA	NA	0	29,99	55,46	21,9	24,52	15,22	9	9,87	9,87	252,87
1111	2,76	18,3	1,59	0,36	0,4	1,05	210,01	6,96	175,25	114,36	0,85	5,64	6,64	29,37	84,93	9,73	1,38	NA	0	11,46	238,62	1,57	11,29	1,09	0,01	0,32	0,94	253,76	66,85	214,05	132,72	0,86	6,2	7,2	35,3	86,12	7,96	0,71	NA	0	16,99	79,93	2,01	15,55	0,82	0,21	0,52	1,27	148,59
1112	29,75	51,51	15,14	0,05	0,11	2,3	185,2	4,31	74,49	165,35	0,42	0,73	1,73	60,05	42,24	73,67	9,47	7504,13	0	15,42	40,41	18,52	28,38	10,71	0,45	0,58	2,71	210,57	9,28	71,11	151,78	0,35	0,53	1,53	49,37	34,75	57,32	8,91	NA	0	17,85	52,29	12,59	17,5	8,14	0,98	1,11	3,35	235,46
1113	-0,02	-0,12	-0,02	0,03	0,1	1,24	318,85	18,1	251,54	290,14	0,82	4,57	5,57	4,92	82,04	3,25	18,32	9287	1,72	4,33	54,24	-0,07	-0,46	-0,05	-0,11	0	1,15	258,88	22	218,56	251,95	0,86	6	7	5,22	85,71	5,41	7,53	NA	0	2,62	31,69	0,67	6,82	0,51	0	0,03	1,09	278,07
1114	4,15	83,99	1,43	0	0,91	1,04	125,52	105,2	116,15	15,94	0,95	19,24	20,24	22,31	95,06	5,03	3,46	26435,63	0	6,26	79,26	4,53	82,52	1,26	0	0,87	1,05	101,01	79,86	92,06	16,04	0,95	17,2	18,2	27,5	94,51	5,25	2,42	NA	0	4,6	63,09	4,23	81,14	1,05	0	0,75	1,01	90,03
1115	0	0	NA	NA	NA	NA	NA	NA	NA	NA	NA	NA	1	0	0	NA	NA	NA	0	NA	NA	21,56	44,89	NA	2,52	2,52	2,52	987,62	NA	387,59	NA	0,4	0,83	2,08	21,56	39,68	54,34	NA	NA	0	0	0	52,99	78,01	NA	3,44	3,54	3,54	489,17
1116	1,38	10,06	0,4	0,18	0,97	1,66	105,8	49,31	57,73	43,64	0,86	6,32	7,32	14,61	86,33	1,9	42,6	12762,8	31,1	3,85	76,45	2,88	19,02	0,9	0,22	0,91	1,5	114,13	49,53	63,67	42,21	0,85	5,6	6,6	14,66	84,86	5,15	8,09	NA	28,38	2,66	42,35	0,68	3,68	0,25	0,45	1	1,6	133,54
1117	18,49	21,16	13,86	5,14	5,37	7,75	272,87	7,76	33,25	80,24	0,13	0,14	1,14	18,49	12,59	146,93	NA	NA	0	0	0	-37,98	-46,37	-31,37	2,44	2,44	5,64	300,7	NA	52,73	168,93	0,18	0,22	1,22	-37,98	18,1	-209,88	NA	NA	0	0	0	36,11	40,73	41,43	7,2	7,2	8,81	417,66
1118	10,51	16,74	4,56	1	1,55	2,87	158,06	27,07	32,22	64,9	0,37	0,59	1,59	52,77	37,24	47,74	8,52	13707,94	11,51	18,35	64,09	10,84	17,13	5,61	1,4	1,89	3,4	188,54	21,66	29,45	67,55	0,37	0,58	1,58	45,3	36,75	36,68	4,45	NA	8,15	12,47	44,13	10,56	16,47	6,05	1,68	2	3,14	208,54
1119	4,48	98,97	6,06	1,46	2,12	2,64	492,36	117,01	177	94,46	0,94	20,88	22,1	15,9	95,48	4,9	18,62	19001	0	15,45	58,58	10,94	96,82	10	0,3	0,78	1,59	332,6	93,44	192,67	155,24	0,84	7,44	8,85	25,86	84,02	13,53	5,39	NA	0	9,84	34,39	12,61	97,26	8,43	0	0,4	1,19	243,37
1120	6,16	18,81	9,93	0	0,21	0,21	586,88	58,78	232,42	0,6	0,67	2,05	3,05	14,02	67,25	49,84	0,4	NA	8,6	12,67	18,82	-1,19	-207,54	NA	0,01	0,13	0,13	507,07	49,42	428,99	0	0,99	173,35	174,35	7,73	99,43	30,86	0,05	NA	0	9,11	16,05	10,16	99,02	8,6	0,06	0,19	0,19	308,26
1121	26,21	81,11	16,93	1,38	1,39	1,39	235,09	0,51	97,06	NA	0,68	2,09	3,09	68,5	67,68	58,38	1,46	80185	0	27,31	43,18	18,94	100	NA	-0,17	1,85	1,85	67,4	108,2	-69,05	NA	0,81	4,28	5,28	179,15	81,06	83,25	-0,4	NA	183,94	21,84	45,92	3,21	4,37	NA	0,71	2,64	2,64	109,68
1122	1,89	12,52	0,82	0,26	0,89	1,14	157	83,14	132,02	34,6	0,85	5,63	6,63	1,89	84,91	4,41	5,39	NA	0	0	0	2,21	21,89	1,09	0,36	1,05	1,1	180,05	105,93	154,01	7,12	89,9	889,9	9,9	2,21	89,9	3,95	2,62	NA	0	0	0	2,73	13,97	1,08	0,48	1,03	1,13	144,31
1123	-7,56	-161,58	-1,19	0,05	0,43	1,05	57,07	20,73	41,68	33,28	0,95	20,37	21,37	50,78	95,32	-7,93	NA	NA	21,48	9,15	108,18	26,68	64,25	3,54	-0,23	0,69	1,71	48,27	25,7	26,33	28,49	0,58	1,41	2,41	88,66	58,47	45,63	NA	NA	3,31	8,22	62,06	2,49	16,82	0,45	0,02	0,69	1,17	66,07
1124	10,46	67,24	4,26	0,53	0,67	0,79	148,14	14,92	85,59	12,66	0,76	4,92	6,43	88,41	84,44	26,04	0,43	9617,83	11,88	31,72	74,1	4,13	22,51	2,04	0,79	0,86	0,86	179,64	8,63	88,08	0	0,82	4,45	5,45	74,47	81,64	13,33	0,57	NA	28,3	34,71	85,26	27,96	62,4	13,42	1,18	1,32	1,4	174,73
1125	NA	NA	NA	NA	NA	NA	NA	NA	NA	NA	NA	NA	NA	NA	NA	NA	NA	NA	NA	NA	NA	-0,43	-1,17	-0,35	1,53	1,58	1,58	291,57	9,01	182,12	NA	0,63	1,71	2,71	-0,43	63,16	-0,68	NA	NA	0	0	0	32,84	59,79	34,55	2,21	2,22	2,22	382,91
1126	-4,59	-5,22	-15,76	0,95	1,16	10,71	1249,26	23,36	113,39	1098	0,12	0,14	1,14	0,43	12,08	-36,43	53,42	4947,43	0	17,24	109,79	-15,61	-17,17	-43,71	0,17	0,35	10,96	1019,4	16,4	90,39	958,82	0,09	0,1	1,1	-10,02	9,13	-169,65	52,36	NA	0	15,64	153,89	-10,97	-12,19	-26,24	0,51	0,59	11,77	870,96
1127	79,23	705,61	28,55	0,06	1,61	1,61	131,19	124,65	80,2	NA	0,89	7,91	8,91	79,23	88,77	89,25	NA	NA	0,36	0	0	44,03	96,4	30,07	0,69	1,7	1,7	248,57	91,12	90,02	NA	0,54	1,19	2,19	44,03	54,32	92,91	1,21	NA	0,05	0	0	11,03	28,54	14,76	0,79	0,84	0,84	487,05
1128	3,45	10,59	1,48	1,48	1,48	1,48	147,33	0	104,28	NA	0,67	2,07	3,07	10,27	67,44	5,11	NA	NA	0	2,93	60,35	3,66	18,14	3,1	1,24	1,28	1,28	308,51	9,07	239,24	NA	0,8	3,95	4,95	22,06	79,82	4,59	NA	NA	0	15,6	78,93	5,76	8,43	4,77	2,44	3,15	3,15	301,89
1129	-34,05	2330,05	-14,76	0,44	0,99	0,99	157,8	86,7	158,35	NA	1,01	-69,43	-68,43	-34,05	101,46	-33,56	NA	NA	0	0	0	28,83	103,57	23,75	3,86	4,63	4,63	299,83	40,97	53,07	NA	0,72	2,59	3,59	28,83	72,16	40,3	1,63	NA	0	0	0	24,62	60,55	6,89	1,44	1,5	1,5	101,95
1130	0,19	0,2	50	25,69	25,69	25,69	93912	0	3600	0	0,04	0,04	1,04	0,19	3,88	5	NA	NA	0	0	0	10,53	22,29	20,19	1,11	1,9	1,9	697,69	285,95	364,03	NA	52,76	111,67	2,12	10,53	52,76	19,96	NA	NA	0	0	0	44,02	52,23	17,76	6,04	6,36	6,36	146,84
1131	2,49	16,83	0,29	0,06	0,31	0,48	42,23	7,21	28,98	4,97	0,85	5,76	6,76	5,34	85,21	19,98	0,47	NA	0	0,33	10,31	48,89	84,68	6,28	0,81	0,91	1,58	46,75	1,95	19,43	12,9	42,26	73,19	1,73	69,18	42,26	144,84	1,71	NA	0	2,61	19,78	39,15	58,86	7,75	2,07	2,24	3,07	72,02
1132	19,55	25,31	5,65	4,38	4,38	4,38	105,27	NA	23,72	NA	0,23	0,3	1,3	104,18	22,78	85,81	NA	NA	0	16,78	49,05	NA	NA	NA	NA	NA	NA	NA	NA	NA	NA	NA	NA	NA	NA	NA	NA	NA	NA	NA	NA	NA	NA	NA	NA	NA	NA	NA	NA
1133	31,9	64,26	9,72	2,1	2,58	2,87	93,52	18,09	37,89	11,29	0,36	0,72	2,01	45,8	50,37	89,81	NA	14913	0	4,24	26,29	40,9	71,87	14,12	2,81	3	3,4	125,7	5,56	29,16	11,63	0,43	0,76	1,76	57,52	43,09	102,95	3,74	NA	0	5,74	23,31	35,23	50,35	14,07	3,2	3,26	3,54	145,34
1134	1,59	1,6	0,7	188,44	188,44	208,24	160,82	NA	0,76	15,33	0	0	1	1,59	0,48	332	NA	NA	0	0	0	21,7	24,79	NA	8,02	8,02	8,22	152,35	NA	18,32	3,81	0,12	0,14	1,14	94,44	12,48	173,93	NA	NA	0	22,46	53,37	17,85	19,93	NA	9,89	9,9	10,06	185,84
1135	-29,76	60,2	-29,78	0,07	0,1	0,6	364,27	15,35	462,27	234,14	1,49	-3,02	-2,02	-25,36	149,43	-19,61	-2,21	-20170,44	0	4,4	-20,77	-26,12	-389,04	-22,78	0,15	0,21	1,01	317,35	13,9	249,07	206,95	93,29	1389,25	14,89	-21,5	93,29	-27,67	0,4	NA	2,29	2,83	-18,46	-8,76	-181,63	-8,71	0,21	0,27	0,89	362,17
1136	6,9	37,1	1,61	0,05	0,86	1,36	85,07	49,58	54,74	31,24	0,79	4,28	5,38	95,4	81,42	8,79	39,01	18671	8,18	20,68	93,2	3,98	20,84	0,95	0,11	0,76	1,29	87,01	43,27	66,46	35,21	0,8	4,18	5,23	76,97	79,82	8	60,34	NA	0	12,65	65,82	4,08	21,13	1,17	0,22	0,78	1,32	104,83
1137	-14,97	-19,17	-8,7	0,1	0,11	4,56	211,64	0,54	45,87	204,29	0,22	0,28	1,28	-10,46	21,93	-68,24	NA	NA	0	2,62	-62,4	-845,18	-26306,25	-191,32	1,04	1,04	1,04	82,4	NA	78,55	NA	0,97	30,13	31,13	-782,73	96,79	-873,24	NA	NA	0	14,14	-9,31	39,38	99,69	37,55	0,79	1,65	1,65	347,08
1138	-6,96	-618,14	-23,07	0,14	0,28	0,28	1207,38	166,22	1180,67	NA	0,99	87,88	88,88	-6,96	98,87	11,98	0,02	NA	0	0	0	-41,6	103,94	-76	0,17	0,22	0,22	665,07	53,54	920,99	NA	1,4	-3,5	-2,5	-28,77	140,02	-7,1	-0,58	NA	0	23,44	292,65	-45,62	40,94	-50,4	0,07	0,19	0,19	402,14
1139	2,17	2,34	36,23	29,95	33,89	33,89	6074,52	72,87	18,49	0	0,07	0,08	1,08	2,53	7,28	29,81	1,04	NA	0	4,75	9,23	0,62	0,67	5,57	0,9	1,19	1,19	3295,4	79,82	272,49	0	0,08	0,09	1,09	1,37	8,36	7,36	1,02	NA	0	5,38	28,37	0,73	0,83	10,86	39,54	41,05	41,05	5454,72
1140	-0,97	-17,77	-0,74	0,42	0,88	1,03	276,86	28,41	241,4	38,43	0,95	17,32	18,32	9,97	94,54	1,54	1,87	9453	5,92	8,32	78,72	-1,02	-29,23	-0,8	0,54	0,98	1,16	283,34	29,16	206,4	42	0,96	27,55	28,55	9,4	96,5	1,02	27,63	NA	22,49	8,12	69,75	-3,29	-340,12	-2,34	0,56	1,03	1,1	258,95
1141	7,29	35,68	64,03	2,39	30,04	30,04	3199,2	NA	75,96	NA	0,8	3,9	4,9	7,29	79,58	10,81	3,5	NA	0	0	0	-4,45	-219,84	-78,33	0,72	22,2	22,2	6409,25	5053,6	235,31	NA	0,98	48,42	49,42	-4,45	97,98	2,84	5,47	NA	0	0	0	-2,39	209,36	-74,06	5,35	101,87	101,87	11276,8
1142	1,05	4,26	0,25	0,06	0,74	1,19	85,82	42,93	63,89	29,7	0,75	3,05	4,05	26,87	75,3	5,85	2,46	13211	0	6,09	82,54	-0,04	-0,17	-0,01	0,14	0,79	1,21	83,07	39,32	60,75	25,7	0,74	2,84	3,84	27,1	73,99	-0,06	2,45	NA	0	6,19	89,53	8,25	22,81	1,8	0,16	0,91	1,45	79,56
1143	1,32	2,41	0,63	2,06	2,06	2,21	173,36	0,12	77,49	11,75	0,45	0,83	1,83	12,49	45,22	2,91	NA	NA	0	5,32	82,16	9,5	18,13	6,23	2,05	2,05	2,1	238,62	0,13	112,18	6,41	0,48	0,91	1,91	30,62	47,61	19,95	NA	NA	0	10,21	46,98	9,62	15,22	6,68	2,3	2,3	2,72	252,79
1144	0,36	5,01	0,13	0,16	0,59	0,8	137,67	43,96	85,42	22,05	0,93	13,06	14,06	10,78	92,89	14,68	0,61	20933	13,07	3,94	37,14	-1,47	-22,81	-0,5	0,3	0,68	0,89	123,39	38,36	84,48	21	0,94	14,56	15,56	7,05	93,57	16,09	0,66	15658	12,87	2,89	36,56	2,54	22,54	0,6	0,53	5,21	7,57	86,61
1145	0,56	11,66	0,21	0,23	0,67	0,99	135,57	55,14	117,38	41,48	0,95	19,94	20,94	22,94	95,22	2,05	0,74	12576,75	6,24	8,34	93,81	3,29	43,55	1,25	0,22	0,73	1,04	137,9	63,42	117,13	38,67	0,92	12,23	13,23	23,91	92,44	4,91	1,61	NA	5,58	5,66	58,89	1,67	22,06	0,7	0,18	0,82	1,07	152,36
1146	68,37	-201,62	44,72	0,52	0,75	0,75	238,09	73,86	313,3	NA	1,34	-3,95	-2,95	68,37	133,91	51,06	NA	NA	0	0	0	51,35	-331,9	NA	0,81	0,87	0,87	230,95	15,92	263,18	NA	1,15	-7,46	-6,46	58,13	115,47	44,47	NA	NA	0	3,19	34,96	44,1	122,46	NA	0,94	1,57	1,57	334,41
1147	4,9	43,11	20,04	0	0,15	0,15	1488,14	90,98	604,28	0,66	0,87	7,68	8,8	7,95	88,63	13,06	0,62	50127	46,06	12,47	17,31	7,7	41,11	NA	0,01	0,12	0,12	1245,66	63,5	585,37	0,58	0,79	4,23	5,34	11,08	79,29	17,85	0,54	NA	31,5	8,43	11,49	11,58	39,29	35,76	0,05	0,13	0,13	1123,97
1148	-7,58	-20,35	-16,51	0,04	0,1	0,13	792,17	33,08	46,74	11,46	0,63	1,68	2,68	2,56	62,72	6,89	0,41	NA	56,76	22,07	59,58	7,88	17,28	15,31	0,06	0,16	0,19	707,43	39,12	21,98	11,5	0,54	1,19	2,19	19,07	54,43	14,47	0,51	NA	51,29	21,76	47,25	6,29	12,03	12,38	0,11	0,21	0,25	716,15
1149	7,2	8,14	2,1	3,48	5,93	5,93	106,33	29,64	12,07	NA	0,12	0,13	1,13	23,1	11,54	277,76	2,29	1776,5	0	4,65	26,68	5,12	7,22	1,81	0,71	1,61	1,61	128,45	33,26	36,78	NA	0,29	0,41	1,41	23,06	29,06	102,45	1,33	NA	0	6,33	28,75	8,24	20,49	5,85	1,3	1,46	1,46	258,53
1150	22,21	28,61	17,88	2,06	3,55	4,47	293,1	96,51	61,45	60,57	0,22	0,29	1,29	59,7	22,38	99,21	NA	6418	1,18	30,19	55,95	15,33	19,37	13,64	2,77	4	4,79	323,98	82,59	66,88	52,89	0,21	0,26	1,26	58,01	20,87	73,44	NA	NA	0	37,99	67,69	17,23	26,06	21,99	3,58	5,32	6,34	464,62
1151	-1,6	-365,49	-1,34	0,03	0,79	0,98	304,92	228,06	239,66	58,84	1	227,55	228,56	7,65	99,56	-0,29	0,22	-29898,29	19,69	7,75	-16,54	-20,05	-870,25	-25,21	0,05	1,12	1,15	457,69	395,38	371,78	13,78	0,98	42,41	43,41	-13,91	97,7	-19,83	3,33	NA	11,42	5,48	-14,16	0,22	8,89	0,27	0,01	0,82	1,11	448,25
1152	0,08	1,5	0,21	0,16	0,42	1,88	981,45	134,86	449,18	757,37	0,95	17,81	18,81	0,87	94,68	0,08	11,06	NA	6,77	2,14	35,52	0,27	4,66	0,61	0,06	0,28	1,93	833,16	91,49	406,39	702,42	0,94	16,46	17,46	0,27	94,27	0,28	11,56	NA	2,17	0	0	0,71	10,54	1,59	0	0,02	1,61	812,88
1153	-65,46	-259,2	-4,98	0,03	0,03	1,34	19,09	NA	20,47	26,68	74,75	295,98	3,96	11,94	74,75	-87,57	NA	1057	0	4,38	435,58	17,14	36,58	0,53	0,55	0,55	1,97	11,28	NA	5,65	8,06	53,16	113,49	2,13	319,85	53,16	32,24	NA	NA	0	7,82	78,07	39,2	53,24	1,82	1,4	1,4	4,07	16,91
1154	10,65	13,88	3,79	1,43	2,8	4,35	129,46	38,91	28,36	44,75	0,23	0,3	1,3	30,64	23,26	49,64	25,38	21997,17	0	7,11	55,06	1,42	1,79	0,48	2,04	3,7	4,88	121,91	40	24,09	28,46	0,21	0,26	1,26	21,28	20,63	13,93	40,69	NA	0	4,71	52,92	14,95	17,7	5,78	2,91	4,68	6,69	140,69
1155	NA	NA	NA	NA	NA	NA	NA	NA	NA	NA	NA	NA	NA	NA	NA	NA	NA	NA	NA	NA	NA	NA	NA	NA	NA	NA	NA	NA	NA	NA	NA	NA	NA	NA	NA	NA	NA	NA	NA	NA	NA	NA	17,85	18,91	61,97	0,53	17,84	17,84	1264,03
1156	23,86	33,78	17,35	7,22	9,07	9,88	264,76	48,75	22,71	21,63	0,29	0,42	1,42	23,86	29,37	92,92	NA	NA	20,7	0	0	13,02	17,63	14,08	3,49	6,12	7,82	393,59	100,95	36,29	65,5	0,26	0,35	1,35	13,02	26,15	65,62	4,36	NA	16,83	0	0	18,63	23,17	15,44	5,47	5,89	6,87	301,59
1157	17,94	NA	NA	NA	NA	NA	NA	NA	NA	NA	NA	NA	NA	43,79	0	NA	NA	18293	0	NA	52,49	17,4	19,14	4,2	6,59	10,24	10,33	87,88	26,2	7,17	0,61	0,09	0,1	1,1	39,3	9,07	197,66	6,16	NA	0	3,84	33,92	15,26	17,04	5,49	7,41	10,71	10,77	131,08
1158	27,13	60,75	4,8	0,66	0,74	1,39	64,42	2,97	35,01	22,87	0,55	1,24	2,24	35,35	55,34	54,67	2,04	18215	0	1,45	15,02	33,19	56,07	6,82	1,51	1,58	2,2	74,79	2,05	20,03	18,69	0,41	0,69	1,69	47,92	40,81	87,27	5,73	NA	13,72	3,03	22,04	15,64	24,12	3,53	1,87	1,97	2,66	82,05
1159	4,04	52,97	2,44	0	1,01	1,05	219,76	201,05	199,76	7,08	0,92	12,12	13,12	18,51	92,38	4,91	2,32	28419,88	0	8,74	76,47	5,11	45,4	1,57	0,01	0,96	1,05	112,18	91,99	97,29	9,58	0,89	7,89	8,89	28,58	88,75	6,61	1,7	NA	0	5,2	57,65	4,78	40,73	1,18	0,01	0,88	1,06	89,91
1160	4,68	6,94	0,72	2,62	2,62	3,06	55,82	NA	18,03	8,04	0,33	0,49	1,49	4,68	32,66	14,32	NA	NA	0	0	0	13,5	21,72	3,21	2,6	2,6	2,64	86,53	NA	32,38	1,42	37,83	60,86	1,61	13,5	37,83	35,69	NA	NA	0	0	0	5,36	8,61	1,22	2,63	2,63	2,65	82,88
1161	-3,05	-20,29	-338,8	-0,03	0,18	0,18	40484,17	3281,92	16484,53	107,17	0,85	5,66	6,66	-2,94	84,99	-3,58	0,68	NA	5,06	12,05	-1,79	4,67	28,68	10,12	0,05	0,49	1,36	788,52	174,61	402,38	350,01	0,84	5,14	6,14	4,88	83,71	5,58	1,61	NA	0	0,33	2,09	2,43	14,56	4,09	0,04	0,36	1,65	612,29
1162	2,51	33,32	3,67	0,16	0,5	0,94	290,24	165,51	420,14	219,23	0,92	12,26	13,26	2,51	92,46	2,94	0,62	NA	12,44	0	0	4,28	33,73	1,84	0,03	0,3	1	156,6	36,03	111,78	94,29	87,3	687,5	7,88	10,86	87,3	5,69	0,99	NA	15,1	2,83	42,92	4,96	39,23	3,15	0,31	0,5	1,05	230,93
1163	-63,04	273,52	-50,47	0,5	0,79	0,79	291,42	104,71	352,86	NA	1,22	-5,31	-4,34	-63,04	123,05	-51,49	NA	NA	0	0	0	-0,03	3,89	-0,26	-0,26	0,99	0,99	2759,06	3444,46	2752,67	NA	100,88	-11501,65	-114,02	-0,03	100,88	-0,03	NA	NA	0	0	0	0,37	-56,71	NA	-0,48	0,99	0,99	2495,19
1164	17,51	90,47	4,72	0,32	0,84	1,37	98,23	35,81	69,63	37,95	0,8	4,15	5,17	40,91	80,65	22,22	78389	28032	0	6,31	47,25	24,11	91,2	5,39	0,14	0,97	1,77	81,42	37,6	44,96	35,61	0,73	2,78	3,78	51,44	73,4	32,84	NA	NA	0	4,48	31,41	31,51	56,28	7,77	0,44	1,33	2,24	89,76
1165	5	10,28	1,56	0,55	0,78	1,93	113,71	13,48	54,09	66,76	0,51	1,05	2,05	6,53	51,33	11,93	47,39	54810	3,11	0,48	13,05	5,52	11,7	2,42	0,05	0,37	1,9	159,56	26,32	61,65	127,02	0,53	1,12	2,12	7,16	52,77	11,67	NA	9166	13,61	0,53	10,19	18,09	25,79	8,24	0,82	0,99	3,35	165,79
1166	6,55	7,65	1,72	2,87	6,33	9,56	95,69	33	9,55	31,3	0,14	0,17	1,17	32,84	14,43	49,65	31,73	22928,88	0	6,91	74,93	3,93	4,58	1,02	2,53	6,44	10,11	94,71	35,97	9,19	33,8	0,14	0,17	1,17	33,33	14,18	45,8	330,78	NA	0,02	5,49	57,76	3,01	3,58	0,8	1,92	4,79	7,87	96,69
1167	5,32	50,04	2,74	0,06	0,93	1,03	187,51	142,25	48,02	16,07	0,89	8,41	9,41	10,12	89,37	7,79	1,81	36130	62,28	2,47	30,93	9,44	44,14	2,85	0,12	0,84	1,04	109,86	58,03	62,99	16,2	0,79	3,68	4,68	27,16	78,62	19,62	1,57	NA	16,23	3,95	37,58	15,35	61,61	2,52	0,61	1,14	1,22	59,85
1168	30,07	83,28	13,27	0,63	0,91	1,07	116,91	28,09	99,99	16,09	0,64	1,77	2,77	35,99	63,89	49,27	1,12	38076	0	2,61	12,87	22,96	49,46	10,45	1,08	1,29	1,46	165,58	19,61	93,98	16,15	0,54	1,15	2,15	28,5	53,57	53,56	2,86	NA	0	2,52	12,76	32,53	35,77	11,03	7,84	8,76	10,58	123,38
1169	-17,81	-69,09	-17,48	0,2	0,24	1,27	357,27	10,34	241,8	252,05	0,74	2,88	3,88	0,66	74,23	-20,19	2,44	-1621	0	18,12	-582,02	5,99	41,66	1,88	0,01	0,09	0,63	114,36	8,49	58,93	52,06	0,86	5,95	6,95	13,46	85,62	8,19	0,31	NA	33,51	2,35	36,01	0,5	7,74	0,11	-0,07	0,55	0,71	79,27
1170	6,21	20,17	7,42	0,04	0,04	1,44	434,94	NA	297,81	423,05	0,69	2,25	3,25	8,3	69,23	8,96	NA	1764	0	2,5	22	2,9	10,65	3,33	0,07	0,09	1,37	417,43	4,03	300,35	387,08	0,73	2,67	3,67	13,93	72,75	3,99	NA	NA	0	12,51	63,27	6,14	25,58	8,27	0,09	0,09	1,32	490,15
1171	3,13	8,58	0,81	0,77	1,34	1,78	93,99	25,05	44,35	20,06	0,64	1,74	2,74	31,88	63,56	10,14	3,52	10650	0	7,42	75,09	-0,17	-0,43	-0,04	0,81	1,19	1,58	95,22	18,67	50,45	19,81	0,61	1,59	2,59	29,45	61,42	-0,27	3,01	NA	0	7,75	85,35	4,24	10,44	1,16	0,84	1,21	1,55	99,86
1172	NA	4,93	3,43	NA	0	NA	NA	NA	-24,52	NA	NA	-0,1	0	NA	NA	-50,34	NA	NA	NA	8,9	60,95	31,85	32,09	19,24	136,24	136,24	136,24	219,9	NA	1,6	NA	0,01	0,01	1,01	35,16	0,75	4252	NA	NA	0	1,47	6,46	9,03	14,91	11,71	0,61	2,25	2,54	472,27
1173	-14,79	70,1	-18,93	0,06	0,12	0,12	465,71	36,64	483,62	NA	1,21	-5,74	-4,74	-14,51	121,1	15,87	-0,26	NA	16,06	0,36	0,92	-23,71	42,08	-18,29	0,17	0,21	0,21	280,81	17,08	387,5	NA	1,56	-2,77	-1,77	-23,36	156,35	20,91	-0,84	NA	16,82	0	0	51,58	817,34	NA	0,54	0,72	0,72	219,32
1174	-14,89	-25,72	-10,17	0,27	0,41	1,37	248,59	13,78	99	95,6	0,42	0,73	1,73	6,34	42,13	23,75	1,37	17991,5	0	14,49	55,8	8,24	11,35	4,43	0,69	1,04	2,66	195,75	18,64	52,92	85,89	0,27	0,38	1,38	36,24	27,35	108,31	2,67	NA	0	15,06	40,56	7,36	12,15	4,85	0,87	1,19	1,9	239,82
1175	16,44	28,97	4,12	0,33	3,41	3,73	91,23	72,22	23,39	7,43	0,43	0,76	1,76	69,16	43,24	52	17,21	5339	0	13,21	99,89	35,04	62,97	14,77	1,34	3,61	3,62	153,43	77,3	34,14	0,49	0,44	0,8	1,8	65,47	44,35	85,63	3,03	NA	0	12,83	50,54	30,39	47,3	13,56	1,57	3,15	3,18	162,37
1176	2,97	41,05	1,48	0,08	1,07	1,53	156,22	102,98	84,81	48,57	0,93	12,84	13,84	35,12	92,78	4,53	4,07	10789,82	35,44	16,05	78,22	-3,88	-81,33	-1,09	3,17	7,07	10,5	102,07	33,98	8,69	29,74	95,24	1998,64	20,99	52,8	95,24	-0,52	10,36	7905,63	22,64	11,29	66,22	0,33	10,03	0,13	0,08	1,56	2,26	138,6
1177	1,01	3,91	1,35	0,65	1	1	487,52	80,07	233,82	NA	0,74	2,88	3,88	1,01	74,26	2,8	1,02	NA	0	0	0	6,3	24,77	3,14	0,54	0,58	0,66	181,37	4,67	133,73	10,8	0,75	2,93	3,93	21,58	74,55	25,74	0,5	NA	0	7,61	26,57	10,22	19,92	5,55	0,23	1,17	1,34	197,6
1178	8,39	30,49	3,88	0,01	0,62	0,85	168,46	52,67	60,43	20,31	0,72	2,63	3,63	22,64	72,47	21,41	0,5	31774,71	15,7	6,59	40,15	8,31	28,59	3,48	0,05	0,61	0,88	152,5	44,02	60,48	21,13	0,71	2,44	3,44	23,9	70,93	22,61	0,55	NA	12,05	4,84	30,99	8,61	30,96	3,85	0,03	0,5	0,72	162,86
1179	-3,52	110,87	-5,32	0,01	0,91	0,96	549,67	507,79	559,23	26,61	1,03	-32,46	-31,46	1,03	103,18	-3,33	-5,33	3961,57	0	6,88	220,77	0,94	-31,31	0,57	0,01	0,89	0,96	221,55	196,21	225,04	17	1,03	-34,45	-33,45	13,67	102,99	1,15	-6,14	NA	0	5,59	58,99	0,53	-20,97	0,29	0	0,84	0,97	196,1
1180	7,71	11,53	8,33	2,29	2,7	2,79	393,17	50,38	123,48	11,65	0,33	0,49	1,49	14,25	33,1	32,49	7,09	37032	0	7,06	31,02	15,82	24,81	13,71	1,57	1,79	1,81	315,43	24,7	112,33	2,15	0,36	0,57	1,57	20,42	36,24	49,07	1,84	NA	0	2,92	12,43	3,73	5,39	6,82	1,45	1,95	1,96	665,35
1181	1,16	1,92	6,1	0,03	0,07	1,04	1918,86	33,99	754,48	740,49	0,4	0,66	1,66	3,25	39,76	7,45	1,03	38542	0	11,01	33,12	0,97	1,66	6,13	0,01	0,14	1,07	2288,68	120,17	930,16	857,48	0,41	0,7	1,7	3,26	41,09	2,67	1,05	NA	0	14,39	51,58	0,85	1,42	3,91	0,05	0,18	1,09	1680,48
1182	1,79	566,43	1,28	0	0,38	0,79	261,13	0,58	228,02	96,22	1	316	317	16,93	99,68	2,89	0,39	7661,17	10,96	10,87	74,69	7,78	96	5,04	0	0,34	0,81	236,01	0,03	197,79	93,55	91,9	1134,78	12,35	24,85	91,9	9,88	0,48	NA	6,65	7,61	40,34	0,39	4,99	0,25	0,07	0,38	0,86	235,23
1183	53,45	4938,61	23,5	0,58	0,76	0,76	160,02	18,79	104,4	NA	0,99	91,39	92,39	53,45	98,92	66,3	0,65	NA	0	0	0	14,3	65,09	4,48	0,43	0,46	1,01	114	2,87	85,92	47,23	0,78	3,55	4,55	14,29	78,04	34,39	0,96	NA	0	0	0	32,17	52,72	6,43	1,13	1,22	2,36	72,7
1184	5,13	33,24	1	0,19	0,73	1,05	70,68	32,26	59	19,24	0,85	5,48	6,48	53,45	84,56	11,83	1,41	20941	0	9,38	81,76	8,8	40,7	1,38	0,16	0,8	1,28	57,29	28,49	44,37	21,05	0,78	3,63	4,63	70,6	78,39	12,51	NA	NA	0	9,73	83,24	11,3	49,59	2,05	0,3	0,89	1,28	65,89
1185	-7,17	-8,8	-2,38	5,36	5,36	5,5	120,99	NA	21,76	3,01	0,18	0,23	1,23	29,85	18,49	-38,77	NA	2414	0	12,31	114,87	15,45	26,32	7,33	1,27	2,14	2,44	172,77	60,52	70,04	21,24	41,29	70,34	1,7	36,24	41,29	37,42	NA	NA	0,01	9,87	55,12	8,77	17,47	4,77	0,53	1,76	2,02	197,84
1186	16,33	93,21	11,52	29,17	53,02	54,16	256,74	65,69	2,75	3,18	0,82	4,68	5,71	31,72	82,48	55,41	2,39	5778,75	0	10,85	22,78	-62,86	205,37	NA	1,46	2,37	2,46	186,28	37,79	41,97	3,94	1,24	-4,05	-3,27	-7,87	123,96	-8,03	1,6	NA	0	21,82	73,6	-8,42	31,99	NA	0,22	0,3	0,3	354,92
1187	69,62	93,23	64,51	3,49	3,94	3,94	337,29	37,97	84,47	NA	0,25	0,34	1,34	69,62	25,32	274,95	NA	NA	0	0	0	86,38	93,92	NA	12,19	12,42	12,42	264,33	4,81	20,98	NA	0,08	0,09	1,09	91,13	8,03	1076,24	NA	NA	0	0	0	82,21	95,47	NA	6	7,2	7,2	310,51
1188	0,14	0,14	0,65	2142,47	2443,29	2649,84	1678,42	188,45	0,63	131,19	0	0	1	0,14	0,04	373,02	NA	NA	0	0	0	-2,58	-2,85	-17,05	7,55	9,43	10,56	2405,84	423,22	225,35	254,73	0,09	0,1	1,1	-2,58	9,47	-27,24	NA	NA	0	0	0	-0,01	-0,01	-0,02	7,29	10,94	12,32	556,21
1189	0,32	6,91	0,11	0,73	0,92	1,05	128,24	22,59	120,94	15,91	0,95	20,53	21,53	84,66	95,35	0,34	NA	NA	0	29,71	16775	1,04	-62,82	0,44	0,67	1,16	1,56	153,66	47,21	97,71	39,02	1,02	-61,61	-60,61	82,77	101,65	1,02	NA	NA	0	34,5	443,67	0,69	-26,38	0,35	0,37	1,03	1,43	188,04
1190	20	29,07	0,78	1,11	3,21	3,21	14,13	9,14	4,36	NA	0,31	0,45	1,45	119,59	31,19	64,11	NA	7683,67	0	3,87	73,32	0,17	0,32	0,01	0,98	2,13	2,13	16,21	8,59	7,53	NA	0,47	0,89	1,89	73,22	46,99	0,37	NA	NA	0	3,25	72,79	3,66	12,25	0,07	0,7	1,43	1,43	7,36
1191	1,71	7,33	0,7	0,52	1,69	2,11	148,19	75,77	64,63	27,53	0,77	3,28	4,28	19,1	76,62	4,38	6,46	16340,67	0,02	7,08	78,92	5,06	21,45	2,25	0,77	1,72	2,1	161,81	70,49	74,77	28,48	0,76	3,24	4,24	20,16	76,43	8,56	12,74	NA	0	4,82	45,88	6,31	20,36	2,49	0,89	2,02	2,44	143,85
1192	5,83	13,13	1,58	2,29	3,68	3,68	98,44	36,79	26,35	NA	0,56	1,25	2,25	269,87	55,59	10,49	NA	36444,9	0	71,4	96,64	1,41	3,21	0,43	1,55	4,09	4,09	110,39	67,69	26,66	NA	0,56	1,28	2,28	254,88	56,23	2,5	NA	NA	0	76,87	98,01	1,15	5,19	NA	1,68	2,8	2,8	78,79
1193	-11,22	78,49	-13,17	0,16	1,32	1,35	427,27	121,72	104,59	2,73	1,14	-8	-7	-10,64	114,29	8,46	1,13	128745	0	0,68	5,2	2,07	-17,57	1,02	0,1	1,79	2,01	179,81	75,07	44,22	9,64	111,8	-947,2	-8,47	2,42	111,8	21,98	1,51	NA	0	0,13	1,03	-8,54	36,97	-9,73	0,42	2,59	3,15	414,46
1194	3,84	100	2,38	0,25	0,99	1,03	216,83	159,34	214,44	8,31	0,96	25,06	26,06	7,59	96,16	3,99	NA	NA	0	2,33	41,88	7,9	40,06	2,54	0,85	0,92	0,92	117,23	6,08	93,03	0,38	0,8	4,07	5,07	17,62	80,28	11,24	0,76	NA	0	3,13	43,36	30,3	74,33	7,82	0,39	0,96	1,52	93,96
1195	-4,18	-4,36	NA	NA	23,92	23,92	NA	NA	NA	NA	0,04	0,04	1,04	-4,18	4,18	-100	NA	NA	0	NA	NA	1,82	47,28	1,37	0,01	0,54	0,78	275,04	134,27	254,4	61,45	0,96	25,02	26,02	14,62	96,16	2,83	0,15	NA	0	7,02	57,67	2,12	47	0,6	0,01	0,45	0,78	103,79
1196	0,75	-45,27	0,83	0	0,14	0,45	404,24	56,94	406,4	126,41	1,02	-61,34	-60,34	2,6	101,66	4,32	-0,03	NA	0	2,06	26,16	-0,25	24,14	-0,53	0,01	0,35	0,61	769,99	186,75	539,93	142,31	101,03	-9774,62	-96,75	8,19	101,03	1,33	-0,02	NA	0	17,85	121,95	2,64	163,7	3,87	0,02	0,33	0,54	534,71
1197	18,15	23,99	4,44	2,34	2,35	4,12	88,96	0,16	21,34	38,36	0,24	0,32	1,32	36,03	24,35	74,54	NA	NA	0	4,37	43,14	5,38	6,69	1,09	3,33	3,33	5,14	73,42	NA	14,14	25,56	0,2	0,24	1,24	29,75	19,57	27,51	NA	NA	0	4,92	76,65	8,84	10,86	2,42	5,06	5,06	5,41	99,54
1198	5	8,77	1,55	1,13	1,58	1,88	112,55	21,3	46,98	14,07	0,43	0,76	1,76	15,21	43,03	30,42	3,07	15957	0	3,16	38,07	18,6	22,33	4,32	2,31	3,82	4,32	84,53	20,47	13,58	6,83	0,17	0,2	1,2	30,54	16,68	168,18	2,8	NA	0	2,77	22,85	-8,81	-9,29	-1,78	7,2	12,05	14,58	73,61
1199	1,01	1,03	NA	0,22	7,62	7,62	NA	NA	NA	NA	0,01	0,01	1,01	4,26	1,39	72,9	1,1	2739	0	NA	36,44	-0,73	-0,85	NA	0,06	2,01	2,01	2006,28	533,94	274	NA	0,14	0,16	1,16	6,36	13,84	-5,3	1,22	NA	0	28,77	60,9	-28,2	-107,66	NA	0,11	1,42	1,42	102
1200	24,4	42,01	32,28	0,83	15,2	15,21	481,62	30,11	4,16	0,43	0,42	0,72	1,72	24,4	41,92	69,82	10,48	NA	40,88	0	0	18,23	25,99	25,3	0,11	3,2	3,21	505,03	44,73	9,09	0,21	0,3	0,43	1,43	18,23	29,85	71,83	14,59	NA	27,87	0	0	18,31	21,88	20,54	0,24	6,04	6,05	408,14
1201	7,03	12,39	11,11	1,95	2,16	2,27	574,84	24,35	115,32	13,35	0,21	0,36	1,76	14,48	43,22	108,01	1,06	14370,2	0	11,76	40,13	13,49	26,06	15,11	1,51	1,83	1,85	407,8	36,68	117,12	3	0,3	0,57	1,93	24,34	29,7	118,2	1,13	NA	0	8,4	18,97	4,59	7,8	4,94	2,14	2,4	2,46	391,53
1202	-39,98	506,32	-15,83	-0,04	0,26	0,42	144,17	35,21	104,8	19,96	1,06	-13,46	-12,67	-21,78	107,9	-37,61	0,22	-9444	10,83	7,21	-111,94	1,37	160,93	0,74	0,03	0,45	0,63	196,79	72,5	167,79	31,38	0,99	116,31	117,31	11,08	99,15	6,27	0,29	NA	1,78	3,73	-102,86	-1,01	-21,75	-0,44	0,32	0,68	0,89	160,97
1203	0,41	4,38	0,54	0	0,05	1,09	479,64	20	429,56	454,27	0,91	9,68	10,68	3,71	90,63	2,3	8,87	NA	0	4,35	56,31	0,14	1,58	0,19	0	0,04	1,08	481,08	14,5	431,9	452,26	0,91	9,95	10,95	3,45	90,86	0,8	5,63	NA	0	3,22	51,26	0,1	1,04	0,12	0	0,04	1,08	477,28
1204	-0,33	-0,37	-0,15	4	5,63	6,08	165,15	33,29	20,44	9,44	0,13	0,14	1,14	-0,33	12,51	-2,6	NA	NA	0	0	0	23,19	27,45	12,04	4,33	5,21	5,43	188,92	25,63	28,99	6,18	15,51	18,36	1,18	23,19	15,51	149,49	NA	NA	0	0	0	3,97	4,3	3,14	16,21	18,07	19,05	288,21
1205	1,66	7,94	0,92	0,54	0,67	1,27	201,87	20,26	157,27	95,85	0,79	3,8	4,8	6,45	79,16	2,09	NA	4244,5	0	2,66	220,17	0,76	4,81	0,96	0,38	0,4	1,19	456,18	5,22	377,93	300,55	0,84	5,31	6,31	4,8	84,14	0,91	NA	NA	0	3,55	34,69	2,49	8,23	1,18	0,23	1,02	1,45	172,15
1206	6,61	9,35	3,1	1,88	3,09	4,62	170,77	2,12	21,81	33,72	0,29	0,42	1,42	24,89	29,36	30,83	2,14	29484,38	15,53	8,58	60,86	6,99	9,59	3,08	0,96	2,9	4,39	160,44	1,52	23,37	34,6	0,27	0,37	1,37	24,06	27,09	34,11	2,41	NA	12,19	5,43	42,81	0,21	0,27	0,09	0,76	1,93	2,83	155,08
1207	37,89	40,12	27,35	15,55	20,22	20,22	262,77	57,4	12,3	NA	0,06	0,06	1,06	63,4	5,58	743,72	26,41	39564	0	18,42	31,73	44,86	53,97	45,4	5,25	6,08	6,08	368,37	49,6	59,91	NA	0,17	0,2	1,2	62,84	16,87	265,91	NA	NA	0	18,2	30,22	51,04	71,21	27,12	1,58	3,03	3,03	193,43
1208	-0,87	-0,87	NA	NA	NA	NA	5900,23	NA	NA	NA	NA	NA	1	-0,87	0	NA	NA	NA	0	0	0	-6,03	-6,65	-81,96	10,68	10,68	10,68	4951,17	NA	458,36	NA	9,36	10,33	1,1	-6,03	9,36	-64,38	NA	NA	0	0	0	34,54	42,28	72,91	5,45	5,46	5,46	768,3
1209	3,23	4,03	3,51	0,2	3,6	4,21	396	255,88	75,29	46,31	0,2	0,25	1,25	10,31	19,83	25,05	4,19	NA	0	7,7	53,04	8,26	10,74	6,83	0,29	2,75	3,72	300,97	168,37	68,42	66,51	23,09	30,02	1,3	16,91	23,09	44,48	5,35	NA	0	5,07	28,36	2,42	2,77	1,72	0,43	5,7	7,75	258,58
1210	22,29	38,62	12,45	0,5	1,26	1,28	203,26	62,33	81,67	2,12	0,42	0,73	1,73	63,14	42,29	60,96	1,24	23377,4	0	22,81	54,94	23,91	36,26	15,54	0,76	1,61	1,63	236,49	65,35	76,49	1,49	34,06	51,64	1,52	54,18	34,06	77,94	1,42	NA	0	14,19	33,75	16,23	24,82	12,99	0,24	1,32	1,33	291,39
1211	7,87	15,32	5,11	1,01	1,01	2,32	236,43	NA	100,76	133,79	0,49	0,95	1,95	9,74	48,6	16,2	NA	NA	0	1,21	14,1	15,95	25,07	7,67	0,29	0,29	3,38	174,9	NA	51,22	157,92	0,36	0,57	1,57	60,54	36,35	43,89	NA	NA	0	14,91	46,92	-76,21	-162,95	-28,86	0,2	0,2	1,9	137,86
1212	0,16	0,9	0,11	0,52	1,21	1,21	192,49	145,61	210,81	NA	0,82	4,6	5,6	0,16	82,14	0,2	NA	NA	0	0	0	1,07	6,13	0,38	0,73	1,18	1,18	128,95	47,49	105,35	NA	0,83	4,75	5,75	1,07	82,6	1,47	11,05	NA	0	0	0	0,57	3,51	0,23	0,88	1,13	1,13	148,5
1213	-10,99	-26,21	-4,83	0,23	0,23	1,69	159,9	0,4	91,82	133,57	0,58	1,38	2,38	-10,99	58,06	-18,93	NA	NA	0	0	0	6,98	23,37	6,11	0,2	0,22	1,42	318,59	2,72	221,02	266,27	0,7	2,35	3,35	6,98	70,15	9,94	NA	NA	0	0	0	2,61	16,32	4,74	0,21	0,21	2,1	660,37
1214	14,65	79,86	1,82	4,81	7,02	7,07	45,12	13	5,9	0,29	0,82	4,45	5,45	58,51	81,65	31,39	3,84	10923,5	0	5,44	94,03	27,87	37,03	27,54	2,06	6,72	6,72	359,73	61,58	47,58	NA	0,25	0,33	1,33	39,01	24,75	138,39	8,49	NA	0	11,01	18,92	5,96	6,71	6,63	1,77	11,71	11,71	405,27
1215	15,31	57,57	6,55	1,05	1,37	1,37	155,85	35,31	112,71	NA	0,73	2,76	3,76	15,31	73,41	20,85	NA	NA	0	0	0	7,85	42,85	NA	1,05	1,63	1,63	299,73	98,22	167,44	NA	0,82	4,46	5,46	7,85	81,68	9,61	5,56	NA	0	0	0	51,7	75,83	NA	2,54	2,91	2,91	288,26
1216	0,16	0,27	0,17	0,96	1,94	2,28	375,03	140,21	143,27	49,9	0,4	0,65	1,65	29,64	39,56	5,97	9,62	NA	0	30,37	88,82	-0,21	-0,34	-0,2	1,09	2,27	2,64	342,05	143,21	121,05	44,61	0,37	0,58	1,58	29,35	36,7	2,7	11,71	NA	0	20,03	66,23	0,49	0,79	0,45	0,84	2,25	2,61	334,66
1217	-24,23	-30,32	NA	NA	NA	NA	NA	NA	NA	NA	0,2	0,25	1,25	-24,23	20,07	-120,72	NA	NA	0	NA	0	71,53	86,59	82,97	5,13	6,84	6,84	422,2	104,65	61,01	NA	17,39	21,06	1,21	71,53	17,39	411,24	NA	NA	0	0	0	32,42	35,54	79	11,68	11,68	11,68	886,89
1218	-0,69	-3,42	-0,24	0,09	1,02	1,02	127,82	93,72	100,83	NA	0,8	3,97	4,97	29,32	79,88	5,57	1,09	1795,6	0	10,54	85,42	-13,61	-381,37	NA	0,04	0,2	0,83	325,06	50	308,79	194,03	96,43	2701,12	28,01	56,37	96,43	-14,12	0,19	NA	0	46,04	84,35	5,5	71,24	NA	0,01	0,35	0,75	121,31
1219	3,24	3,27	2,72	102,35	102,35	102,35	305,48	NA	2,95	NA	0,01	0,01	1,01	3,24	0,98	331,37	NA	NA	0	0	0	17,08	18,38	15,23	14,19	14,19	14,19	324,43	NA	22,61	NA	0,07	0,08	1,08	17,08	7,05	242,5	NA	NA	0	0	0	3,15	3,4	2,35	13,76	13,76	13,76	271,97
1220	20,3	35,85	NA	0,4	1,55	1,55	316,55	156,07	135,58	0	0,43	0,77	1,77	35,37	43,37	50,12	1,73	NA	0	9,65	17,27	31,69	32,62	NA	3,43	25,99	25,99	281,94	166,34	7,37	NA	0,03	0,03	1,03	50,79	2,85	1343,23	3,11	NA	0	10,96	20,68	27,33	28,17	NA	11,22	28,56	28,56	286,58
1221	1,42	-19	1,65	0,1	0,11	0,43	422,12	1,49	154,88	50,67	1,07	-14,35	-13,35	18,33	107,49	18,09	0,74	10938,5	0	19,61	38,99	2,14	-32,64	1,97	0,24	0,25	0,54	335,39	1,2	152,17	43,88	1,07	-16,26	-15,26	21,53	106,55	22,72	0,71	NA	0	17,86	37,11	-9,73	-875,54	-7,56	0,03	0,07	0,49	282,91
1222	8,99	9,25	2,88	9,98	36,61	36,61	116,45	83,77	3,15	NA	0,03	0,03	1,03	8,99	2,73	329,22	NA	NA	0	0	0	4,61	8,43	3,03	0,32	1,77	2,21	239,11	155,34	107,07	46,69	45,3	82,8	1,83	8,98	45,3	10,19	NA	NA	0	2,87	29,29	19,71	31,61	13,82	1,62	2,25	2,66	255,3
1223	9,07	23,02	8,73	0,53	0,83	1,64	233,11	63,58	210,18	171,65	0,61	1,54	2,54	9,07	60,61	14,96	NA	NA	0	0	0	14,28	26,15	NA	0,59	0,82	2,2	100,75	10,02	45,25	62,74	0,45	0,83	1,83	30,31	45,41	31,44	NA	NA	0	3,24	29,75	0,86	6,49	0,67	1,11	2,1	2,62	281,54
1224	0	0	NA	NA	NA	NA	NA	NA	NA	NA	NA	NA	1	0	0	NA	NA	NA	0	NA	NA	32,97	41,25	NA	0,67	4,98	4,98	279,9	239,66	55,59	NA	0,2	0,25	1,25	51,81	20,08	164,18	NA	NA	0	10,72	22,26	11,47	28,84	NA	1,57	1,81	1,81	85,96
1225	15,25	74,68	3,19	0,48	1,26	1,26	76,22	46,49	59,89	NA	0,8	3,9	4,9	15,25	79,58	19,16	NA	NA	0	0	0	16,37	65,48	3,01	0,68	1,34	1,34	67,01	32,5	32,66	NA	0,75	3	4	16,37	75	21,83	NA	NA	25,48	0	0	17,61	59,18	2,97	0,51	1,42	1,42	61,39
1226	-48,5	-54,58	-11	6,72	6,72	9,26	82,57	NA	8,7	22,43	0,11	0,13	1,13	32,66	11,14	-435,16	NA	169,4	0	18,41	848,52	-24,93	-61,48	-8,2	1,06	1,06	1,42	119,77	0,33	69,69	25,3	59,45	146,58	2,47	56,43	59,45	-39,61	2,7	NA	0	18,26	-219,48	18,18	39,02	11,03	1,55	1,55	1,75	220,75
1227	-4,57	-118,76	-7,07	0,17	0,28	0,28	563,11	60,89	533,47	NA	0,96	24,95	25,97	-2,77	96,15	-1,68	0,06	777	0	2,79	157,27	2,06	36,65	NA	0,36	0,54	0,54	420,79	72,01	390,64	NA	0,94	16,73	17,77	3,73	94,11	19,63	0,12	NA	0	1,61	6,36	1,68	34,14	NA	0,21	0,4	0,42	637,81
1228	2,69	6,79	1,1	0,37	0,93	0,95	148,74	49,3	88,37	2,27	0,6	1,52	2,52	13,49	60,32	8,43	0,94	12630,25	0	4,41	53,53	3,55	9,36	1,42	0,18	0,77	0,79	146,17	53,25	89,37	1,23	0,62	1,64	2,64	13,74	62,09	11,63	0,75	NA	0	3,05	31,99	6,09	18,3	0,73	0,68	0,72	0,8	43,3
1229	0,29	22,64	2,38	0,99	8,19	8,46	2939,54	936,48	130,05	35,58	0,72	55,24	76,88	1,5	98,7	6,85	0,02	19136,5	0	9,77	22,05	12,31	90,08	24,75	5,19	8,69	8,91	732,08	133,04	38,04	8,53	0,64	4,65	7,32	20,11	63,54	37,57	0,26	NA	0	11,41	17,28	18,49	46,55	24,27	11,55	14,1	14,31	477,96
1230	11,98	25,93	7,79	0,25	0,39	0,47	236,76	17,51	124,33	10,39	0,54	1,16	2,16	18,33	53,8	32,62	0,62	20749	0	4,13	24,12	2,33	5,16	2,39	0,06	0,25	0,3	373,89	39,3	200,95	8,58	0,55	1,21	2,22	7,29	54,63	8,17	0,54	NA	0	4,03	124,4	1,41	2,82	1,12	0,14	0,28	0,34	288,6
1231	10,23	24,74	4,08	0,54	0,6	1,52	145,28	4,67	83,69	78,16	0,59	1,42	2,42	24,17	58,65	27,45	3,68	NA	0	5,56	41,3	18,22	36,44	8,74	1,09	1,1	1,93	174,58	1,65	85,68	70,9	0,5	1	2	33,1	50	45,45	12,1	NA	0	7,14	34,01	28,83	31,57	10,8	7,72	7,94	14,09	136,44
1232	-1,31	-1,35	-5,12	9,69	23,42	23,8	1418,44	384,92	28,02	10,63	0,03	0,03	1,03	-1,23	2,52	359,97	1,88	NA	0	0,34	0,83	19,98	21,9	32,8	8,39	8,66	8,73	597,75	13,47	49,45	3,42	0,09	0,1	1,1	20,12	8,78	357,33	3,43	NA	0	0	0	2,47	2,83	6,46	6,87	6,89	6,9	952,26
1233	5,29	6,62	0,61	5,33	5,37	5,37	41,79	0,26	7,7	NA	0,2	0,25	1,25	95,73	20,07	26,37	NA	2173,6	0	10,38	91,49	31,88	33,17	27,42	37,47	37,69	37,69	313,1	1,77	8,22	NA	0,04	0,04	1,04	46,78	3,88	821,28	NA	NA	0	12,82	24,16	3,04	7,22	1,65	1,73	1,73	1,73	197,21
1234	-12,26	115,51	NA	0,1	0,15	0,15	NA	NA	NA	NA	110,61	-1042,48	-9,42	-12,26	110,61	-11,08	-0,13	NA	0	NA	0	0,28	-64,82	0,07	0,06	0,33	0,37	88,71	22,99	84	3,29	1	-229,78	-228,78	22,92	100,44	2,52	-0,01	NA	0	4,83	76,22	0,64	220,64	0,3	0,09	0,33	0,36	170,26
1235	0	0	NA	0,04	0,06	0,06	NA	NA	NA	NA	17,56	-1,06	-0,06	0	1755,56	0	NA	NA	0	NA	NA	75,66	216,71	NA	1,52	1,54	1,54	327,3	2,8	210,69	NA	0,65	1,86	2,86	75,66	65,09	116,25	NA	NA	0	0	0	36,35	62,06	NA	2,4	2,41	2,41	392,1
1236	-14,28	-129,08	-2,86	0,25	0,5	0,98	72,94	15,71	63,38	31	0,89	8,04	9,04	120,07	88,94	-15,74	0,9	31144,5	0	26,92	110,8	40,88	82,24	9,95	1,04	1,19	1,9	88,59	6,16	42,23	30,07	0,5	1,01	2,01	69,88	50,29	86,69	6,31	NA	0	4,92	23,81	13,81	45,66	5,36	0,58	0,89	1,08	141,35
1237	4	6,05	4,34	2,75	2,75	2,75	394,93	NA	132,62	NA	0,34	0,51	1,51	4	33,95	31,49	9,86	NA	0	0	0	9,52	10,09	NA	17,36	17,36	17,36	112,39	NA	6,27	NA	0,06	0,06	1,06	9,52	5,64	321,22	NA	NA	0	0	0	16,11	20,63	NA	4,56	4,56	4,56	82,11
1238	4,02	4,04	2,65	143,3	247,55	247,55	239,44	98,79	0,95	NA	0	0	1	4,02	0,4	1005	NA	NA	0	0	0	-13,96	-29,91	-10,01	1,34	1,88	1,88	261	73,73	137,65	NA	0,53	1,14	2,14	-13,96	53,33	-26,18	NA	NA	0	0	0	22,99	33,32	16,02	2,49	3,23	3,23	253,58
1239	2,91	435,17	4,26	0,76	1,01	1,01	533,62	132,1	519,07	NA	0,99	148,64	149,64	15,33	99,33	2,93	NA	10064,5	0	18,22	81,94	0,17	30,24	0,37	0,62	1	1	817,95	302,9	798,47	NA	0,99	181,83	182,83	9,11	99,45	0,23	0,37	NA	0	20,1	57,07	7,59	93,97	15,9	0,8	1,08	1,08	761,98
1240	0	0	NA	0,44	1,48	1,88	NA	NA	NA	NA	0,46	0,86	1,86	0	46,36	0	4,31	0	17,41	NA	NA	8,47	14,14	2,74	0,45	1,59	2,19	117,68	53,97	22,2	28,2	0,4	0,67	1,67	29,57	40,11	32,72	5,87	NA	21,63	4,91	43,39	-3,56	-15,29	-0,91	0,18	0,79	1,22	93,56
1241	6,22	6,97	7,43	1,87	4,74	9,55	435,01	1,7	25,43	124,09	0,11	0,12	1,12	9,96	10,8	141,36	2,18	56708	0	4,48	16,72	13,06	14,25	13,21	3,28	5,96	10,39	368,32	0,64	23,49	104,16	0,08	0,09	1,09	16,32	8,39	225,34	2,83	NA	0	3,31	11,78	13,58	14,12	13,61	8,56	11,9	19,21	364,99
1242	25,89	33,71	10,28	3,75	3,82	4,31	144,53	2,49	33,17	16,42	0,23	0,3	1,3	38,2	23,2	111,59	NA	NA	0	4,89	26,17	NA	NA	NA	NA	NA	NA	NA	NA	NA	NA	NA	NA	NA	NA	NA	NA	NA	NA	NA	NA	NA	27,84	33,34	7,8	6,12	5,96	6,07	101,98
1243	20,58	23,97	22,39	2,18	3,88	4,91	395,98	91,23	53,62	55,77	0,14	0,16	1,16	20,58	14,12	188,13	2,67	NA	0	0	0	18,6	20,39	22,1	6,03	8,02	9,49	432,6	74,92	37,57	55,37	0,09	0,1	1,1	18,6	8,78	332,65	5,48	NA	0	0	0	12,08	13,83	14,8	0,83	3,75	4,6	445,94
1244	-0,22	-2,82	-0,18	0,08	0,61	0,99	296,79	142,08	270,56	105,33	0,92	11,92	12,92	-0,22	92,26	5,01	0,91	NA	0	0	0	-0,11	-1,38	-0,13	0,14	0,61	1	432,2	184,03	348,52	156,54	0,92	11,86	12,86	-0,07	92,22	1,62	1,16	NA	10,61	0	0	1,89	19,28	1,18	0,16	0,65	1,01	227,49
1245	-58,14	133,33	NA	3,11	3,82	3,82	NA	NA	NA	NA	1,44	-3,29	-2,29	54,07	143,61	-40,49	NA	NA	0	NA	-132,44	13,58	88,04	95,1	2,03	2,08	2,08	2548,06	56,94	1214,07	NA	0,85	5,48	6,48	36,06	84,57	16,06	NA	NA	0	157,33	678,07	-5,81	-54,63	NA	1,87	1,99	1,99	NA
1246	-204,29	37,05	-140,93	0,1	1,15	1,71	251,1	112,4	107,33	60,8	6,51	-1,18	-0,18	-110,46	651,39	-29,58	2,01	-12780,83	0	64,73	-112,06	6,84	-3,42	3,01	0,12	2,27	2,6	159,88	116,81	54,44	18,14	3	-1,5	-0,5	38,72	299,92	4,27	6,57	14104,5	0	10,15	42,93	4,87	45,4	3	0,07	1,68	1,87	224,66
1247	0,09	0,31	0,03	0,08	0,27	1,38	138,58	17,49	95,78	107,83	0,71	2,45	3,45	32,72	71,05	1,29	9,7	8681,62	0	12,42	85,39	1,36	4,38	0,39	0,13	0,23	1,18	103,93	6,85	68,97	65,07	0,69	2,22	3,22	37,49	68,92	2,48	1,51	NA	0	7,31	63,53	2,91	8,01	0,86	0,04	0,34	1,23	107,43
1248	-8,45	-430,86	-5,75	0,06	0,09	0,66	247,9	5,1	199,53	122,81	0,98	50,01	51,01	29,05	98,04	3,85	0,32	11601,33	4,27	25,54	88,17	11,12	85,55	NA	0,15	0,17	0,85	213,43	3,71	151,11	105,91	0,87	6,69	7,69	42,39	87	27,42	0,7	NA	9,35	13,04	34,76	-20,21	-176,26	NA	0,18	0,24	1,23	164,65
1249	1,95	21,08	0,87	0,04	1,11	1,11	163,15	154,72	145,71	NA	0,91	9,82	10,82	1,95	90,76	2,15	NA	NA	0	0	0	0,03	0,24	0,01	0,56	1,15	1,15	62,69	31,87	54,04	NA	0,87	6,81	7,81	27,33	87,19	0,03	NA	NA	0	4,7	121,27	49,55	90,49	21,39	1,53	2,21	2,21	157,13
1250	0,35	5,02	0,06	0,33	0,76	1,04	68,23	26,89	62,84	18	0,93	13,53	14,53	14,11	93,12	0,37	2,6	5683,5	0	2,58	91,57	2,51	24,73	1,38	0,57	0,86	1,08	199,93	52,73	177,64	38,36	0,9	8,84	9,84	21,33	89,84	2,8	3,46	NA	0	10,33	80,39	4,74	20,03	1,42	0,44	0,45	1,24	109,02
1251	16,95	79,01	38,72	0,05	0,53	0,53	831,57	197,15	406,34	NA	0,79	3,66	4,66	16,95	78,55	27,93	0,69	NA	0	0	0	3,58	39,71	7,43	0,1	0,5	0,65	755,24	265,39	667,49	99,14	0,91	10,09	11,09	3,58	90,99	26,71	0,25	NA	0	0	0	-1,99	-63,06	-2,42	0,02	0,46	0,65	441,86
1252	2,36	21,26	3,95	5,54	5,83	17,7	608,67	9,58	34,02	409,42	0,89	7,97	8,99	2,36	88,88	2,67	NA	NA	0	0	0	6,1	43,18	9,14	1,27	3,09	10,47	545,07	93,39	51,47	380,16	0,86	6,06	7,08	6,1	85,66	7,12	NA	NA	0	0	0	5,41	45,88	10,73	0,41	1,54	13,3	721,62
1253	19,51	42	21,42	0,1	0,11	0,11	399,72	1,24	61,02	NA	0,53	1,14	2,15	22,24	53,54	53,44	0,8	NA	7,95	3	6,02	8,63	14,2	10,24	5,12	5,82	5,82	432,21	36,9	53,02	NA	0,39	0,65	1,65	14,91	39,25	55,84	3,14	NA	0	7,46	16,03	15,15	21,19	24,3	1,88	4,85	4,85	583,89
1254	0,04	0,06	0,15	0,01	0,04	1,6	1399,59	9,37	380,91	603,13	0,34	0,51	1,51	6,29	33,65	8,22	1,29	7303,33	0	24,02	60,37	-7,62	-16,59	-32,18	0,03	0,04	1,18	1538,23	8,48	553,2	628,35	0,54	1,18	2,18	-1,98	54,11	-10,01	1,11	NA	0	17,28	213,16	0,01	0,02	0,06	0,02	0,19	2,43	1647,89
1255	0,32	0,74	0,12	0,72	1,76	1,76	140,79	82,72	79,02	NA	0,57	1,31	2,31	0,32	56,75	0,57	NA	NA	0	0	0	-6,21	-10,34	-1,04	1,66	2,5	2,5	60,69	20,2	23,99	NA	0,4	0,67	1,67	-6,21	39,97	-15,53	NA	NA	0	0	0	3,38	8,57	0,88	1,23	1,65	1,65	95,19
1256	6,92	9,29	2,4	0,71	1,66	3,45	126,18	25,62	27,18	49,28	0,26	0,34	1,34	30,88	25,52	51,31	3,2	20380,87	0	8,31	56,83	2,26	3,03	0,78	1,42	3,29	7,08	125,15	25,04	13,6	51,54	0,25	0,34	1,34	28,42	25,33	26,88	4,1	NA	0	6,48	46,97	2,21	3,68	0,82	0,56	1,16	2,85	134,75
1257	5,7	7,16	36,69	14,61	133,94	133,94	2341,78	690,15	5,78	NA	0,2	0,26	1,26	6,91	20,38	27,98	1,46	5630	0	7,78	117,83	5,4	7,42	324,42	40,43	193,33	193,33	21860,43	2248,28	84,24	NA	27,17	37,3	1,37	5,4	27,17	19,88	4,38	NA	0	0	0	6,11	6,84	56,26	0,1	100,9	100,9	3349,62
1258	3,05	6,86	1,03	0,05	1	1,58	123,26	62,1	44,73	38,59	0,56	1,25	2,25	25,16	55,54	9,53	2,91	23513	17,05	7,49	71,22	4,42	11,06	1,17	0,01	1,03	1,68	96,43	51,51	44,91	33,18	0,6	1,5	2,5	23,13	60,02	11,6	4,31	NA	11,62	3,46	43,91	5,25	11,17	1,31	0,08	1,09	1,71	90,6
1259	-0,94	-0,94	NA	NA	NA	NA	NA	NA	NA	NA	NA	NA	1	-0,94	0	NA	NA	NA	0	NA	NA	-0,99	-0,99	NA	NA	NA	NA	NA	NA	NA	NA	0	0	1	-0,99	0	NA	NA	NA	0	NA	NA	39,45	50,23	2,71	1,91	4,66	4,66	24,99
1260	19,29	-52,77	4,97	0,04	0,25	0,72	93,81	26,95	126,59	60,22	1,37	-3,74	-2,74	31,98	136,56	18,39	NA	4578,67	0	3,27	25,02	42,49	308,69	7,48	0,08	0,19	1,16	64,08	6,02	54,65	53,22	86,24	626,56	7,27	83,69	86,24	49,27	NA	NA	0	7,25	41,93	22,46	74,59	8,47	0,13	0,25	1,16	137,22
1261	-32,94	135,61	-79,33	0,03	0,09	0,09	876,68	61,73	1077,62	NA	1,24	-5,12	-4,12	-27,77	124,29	1,06	-0,27	NA	0	12,44	50,86	-26,29	47,36	-40,07	0,16	0,22	0,22	554,82	57,79	853,32	NA	155,51	-280,15	-1,8	-19,43	155,51	9,6	-0,85	NA	0	10,45	23,51	-62,71	31,47	-44,69	0,04	0,14	0,14	259,39
1262	14,85	24,97	5,35	0,5	0,58	2,46	131,19	4,07	52,56	100,48	0,41	0,68	1,68	41,9	40,54	36,63	NA	15981,5	0	9,75	59,61	20,69	26,52	6,62	0,13	0,53	3,48	116,38	10,05	25,09	73,93	21,98	28,17	1,28	46,26	21,98	109,82	3,23	NA	0	8,17	49,33	17,55	19,1	5,82	0,43	1,04	11	120,73
1263	-0,07	-19,2	-0,68	NA	NA	NA	3609,93	96,6	NA	NA	0,94	264,88	280,43	-0,07	99,64	-0,07	1,01	NA	0	0	0	0,38	54,56	8,63	0,03	0,03	0,03	8365,24	NA	8216,39	NA	0,99	144,33	145,33	0,38	99,31	0,38	0,01	NA	0	0	0	-0,1	-19,85	NA	0,03	0,03	0,03	NA
1264	2,96	5,52	0,97	0,08	0,29	0,83	119,74	7,55	36,49	21,9	0,46	0,86	1,86	43,1	45,93	16,39	0,86	7141,22	3,49	8,97	54,47	2,78	5,4	0,95	0,08	0,27	0,75	124,68	7,24	42,25	21,98	0,48	0,93	1,94	41,06	47,98	15,68	0,82	7163,54	2,72	8,86	53,79	2,88	5,67	1,01	0,08	0,26	0,72	127,2
1265	-1,09	-2,61	NA	0,45	0,53	0,53	NA	NA	NA	NA	0,58	1,39	2,39	-1,09	58,23	-1,87	0,6	NA	0	NA	0	-52,09	-65,25	NA	2,88	3,61	3,61	NA	NA	NA	NA	20,17	25,26	1,25	-52,09	20,17	-258,29	2,94	NA	0,73	NA	0	16,92	20,32	NA	3,5	4,24	4,24	1748,05
1266	6,11	11,43	1,86	0,38	0,71	1,38	110,47	14,66	41,54	30,4	0,45	0,84	1,87	47,49	46,52	24,16	1,3	12350,42	2,96	12,56	82,77	5,28	9,27	1,61	0,54	0,9	1,5	110,76	14,88	38,33	24,63	0,42	0,74	1,76	48,61	41,86	23,23	1,39	7748,38	2,54	9,33	59,85	4,82	8,31	1,47	0,48	0,8	1,51	110,96
1267	1,7	47,46	8,47	0,05	0,34	0,34	1811,78	417,81	1456,48	NA	0,96	26,88	27,88	8,05	96,41	4,46	0,24	-5374,56	0	31,59	-70,72	-21,72	132,95	-148,05	0,07	0,26	0,26	2480,66	465,12	2447,56	2,87	116,34	-712	-6,12	-11,28	116,34	-8,73	-0,01	NA	0	49,31	775,32	-0,13	0,53	-0,4	0,03	0,18	0,18	1142,3
1268	1,11	37,99	0,37	0,02	0,56	0,73	123,31	58,97	116,5	20,75	0,97	33,34	34,34	38,81	97,09	3,95	0,11	21625	0	12,77	88,51	3,64	61,49	1,01	0,02	0,38	0,7	100,65	29,13	92,02	29,2	0,94	15,91	16,91	49,29	94,09	7,09	0,18	NA	0	9,04	60,95	4,84	69,09	1,32	0,01	0,43	0,74	99,19
1269	2,83	6,78	3,15	0,86	1,76	1,92	405,49	146,45	116,15	27,08	0,58	1,4	2,4	3,66	58,27	6,41	2,79	2551,5	29,22	0,68	7,53	1,5	3,11	3,25	0,95	1,95	2,03	790,23	324,45	216,25	24,79	0,52	1,08	2,08	1,56	51,91	4,64	3,7	NA	24,14	0,1	0,76	1,77	3,1	3,39	1,68	2,27	2,42	697,67
1270	7,92	17,92	2,07	0,04	0,27	1,37	95,15	11,54	45,6	56,82	0,56	1,26	2,26	60,52	55,79	23,54	1,92	4828,8	5,31	13,75	71,73	11,68	27,97	3,21	0,05	0,35	1,48	100,04	16,47	46,92	63,01	0,58	1,39	2,39	68,37	58,24	25,29	2,83	4722,89	8,62	12,07	55,21	4,65	15,97	1,86	0,04	0,27	0,93	145,51
1271	8,23	72,07	1,47	0,06	0,8	1,13	65,03	41,95	45,15	19,38	0,88	7,75	8,76	47,1	88,58	9,3	NA	23811,8	17,91	6,94	74,78	0,13	4,07	0,02	0,04	0,65	0,99	69,44	40,26	56,54	22,78	0,97	31,08	32,08	47,36	96,88	0,23	0,7	NA	13,92	6,76	69,99	7,63	71,13	0,98	0,06	0,68	1,08	46,66
1272	-0,12	-0,13	-0,12	11,01	11,8	11,8	348,84	23,03	29	NA	0,08	0,09	1,09	-0,12	8,41	-1,46	NA	NA	0	0	0	30,82	36,93	10,84	3,36	3,42	6,08	128,09	1,33	20,85	55,31	16,57	19,86	1,2	67,65	16,57	186,01	NA	NA	0	12,96	47,88	-3,57	-4,41	-1,31	4,55	4,6	6,26	133,68
1273	-5,66	-5,84	-11,76	17,99	32,06	32,06	755,9	320,09	22,74	0	0,03	0,03	1,03	-5,66	3,04	-186,17	NA	NA	0	0	0	-8,47	-20,6	NA	4,75	6,33	6,33	1466,28	186,82	118,07	NA	0,59	1,43	2,43	-8,47	58,89	5,36	2,09	NA	50,74	0	0	-11,6	-26,15	NA	0,62	1	1	1006,9
1274	1,06	8,79	0,37	0,03	0,09	0,56	128,68	6,4	111,35	52,63	0,88	7,3	8,3	25,36	87,95	10,66	0,24	6790,4	0	8,59	65,09	2,36	15,29	0,67	-0,04	0,07	0,63	102,98	9,35	85,56	47,65	84,6	549,2	6,49	32,65	84,6	12,15	0,33	NA	0	8,57	41,7	4,28	27,64	1,55	-0,16	-0,05	0,72	132,02
1275	17,1	32,13	3,56	0,71	1,24	1,42	75,88	17,75	17,97	6,08	0,47	0,88	1,88	51,51	46,79	63,88	1,51	-30787,25	21,01	7,17	-19,54	19,79	24,43	3,47	0,73	2,39	4,49	63,77	17,27	3,19	21,94	18,98	23,42	1,23	69,09	18,98	181,86	3,15	NA	11,45	6,24	-25,33	12,58	20,3	4,99	0,62	1,01	2,47	144,58
1276	-17,34	-68,39	-8,99	0,14	1,46	1,46	188,65	73,43	126,89	NA	0,7	2,77	3,94	-8,69	74,65	-24,73	NA	-363,5	0	4,49	-115,13	13,16	58,18	NA	0,7	0,89	0,89	186,01	25,47	134,34	0	0,74	3,27	4,42	33,6	73,88	25,6	0,66	NA	0	7,9	38,61	31,97	38,49	9,65	5,9	9,1	9,2	109,87
1277	3,71	23,61	1,97	0,92	0,98	1	193,37	8,95	161,17	3,44	0,84	5,37	6,37	10,94	84,3	4,78	1,04	NA	0	3,84	52,82	0,51	5,79	0,13	0,49	0,93	1,04	92,04	36,14	82,4	9	91,11	1025,39	11,25	26,18	91,11	2,83	1,48	NA	0	6,49	84,45	-6,45	-156,76	-1,68	0,46	0,63	0,82	94,77
1278	1,09	35,87	5,07	1,74	1,88	1,88	1695,91	10,93	76,99	0,37	0,96	31,69	32,93	1,6	96,96	10,93	1,04	21522	0	2,4	8,73	-4,51	142,71	-29,89	0,04	0,12	0,12	2414,54	203,63	2463,42	0,35	1,03	-32,67	-31,67	-3,78	103,16	1,75	-0,04	NA	0	4,84	17,51	-0,86	21,72	-6,76	0,08	0,16	0,16	2846,51
1279	4,3	7	1,36	1,18	2,24	2,55	115,04	46,54	43,92	13,86	0,39	0,63	1,63	4,3	38,6	57,13	NA	NA	0	0	0	10,17	16,37	3,96	1,45	2,37	2,64	141,72	48,93	53,1	14,38	0,38	0,61	1,61	10,17	37,89	26,84	NA	NA	0	0	0	3,73	7,85	2,28	0,76	1,28	1,4	222,41
1280	14,35	26,26	16,34	1,37	1,43	1,83	414,42	9,98	166,65	66,54	0,45	0,83	1,83	33,05	45,35	40,51	2,7	22610	0	21,28	43,57	12,1	21,51	15,38	1,44	1,57	1,93	462,94	25,65	194,63	70,3	0,44	0,78	1,78	28,66	43,77	34,97	3,16	NA	0	21,07	46,87	10,49	15,95	12,12	1,7	1,96	2,55	420,81
1281	5,39	7,07	3,86	11,36	13,51	13,8	260,21	40,07	18,64	5,45	0,24	0,31	1,31	47,95	23,73	22,73	NA	NA	0	30,42	76,81	20,8	24,82	11,26	8,39	8,47	8,78	197,08	1,66	22,19	6,94	0,16	0,19	1,19	56,34	16,19	128,52	NA	NA	0	19,24	52,65	-2,24	-2,49	-1,67	14,07	14,4	14,4	272,43
1282	15,9	28,28	7,44	0,87	1,8	2,84	170,37	41,28	44,7	47,36	0,44	0,78	1,78	26,68	43,78	46,24	3,02	37813,33	12,14	5,05	28,68	8,76	14,02	4,23	0,7	1,41	2,29	175,73	43,32	45,72	54,13	37,5	59,99	1,6	19,48	37,5	34,44	3,38	NA	8,96	5,18	38,63	13,28	19,27	6,95	0,76	1,58	2,78	190,57
1283	-9,75	-86,36	-29,21	0,09	0,11	0,54	638,38	17,7	957,17	414,7	0,89	7,86	8,86	-9,75	88,71	-1,11	0,22	NA	0	0	0	-18,61	4132,26	-29,58	0,07	0,27	0,76	578,47	92,4	477,01	235,64	1	-223	-222	-17,88	100,45	-5,51	-0,01	NA	0	1,17	133,77	-27,34	98,37	-71,04	0,12	0,27	0,71	945,68
1284	1,06	6,01	0,33	0,38	0,69	1,08	113,49	28,18	71,31	35,65	0,82	4,69	5,69	88,76	82,44	6,91	1,48	11062,7	16,63	27,34	81,61	14,89	45,02	3,7	0,09	0,81	1,37	90,42	43,12	59,85	33,8	66,92	202,34	3,02	98,39	66,92	30,09	4,06	NA	0	20,74	71,88	26,88	54,23	5,62	0,43	1,07	1,72	76,11
1285	4,78	8,91	3,42	0,05	0,45	0,6	260,28	45,09	112,29	16,88	0,46	0,86	1,86	16,49	46,34	32,25	0,78	33621,69	2,19	8,37	42,19	4,34	5,08	3,2	0,48	1,67	2,08	268,63	44,75	17,98	15,24	0,15	0,17	1,17	15,09	14,67	96,96	1,22	10853,5	7,41	5,71	29,71	10,14	11,33	6,46	0,44	2,13	2,81	232,08
1286	NA	NA	NA	NA	NA	NA	NA	NA	NA	NA	NA	NA	NA	NA	NA	NA	NA	NA	NA	NA	NA	NA	NA	0	NA	NA	NA	NA	NA	NA	NA	NA	NA	NA	NA	NA	NA	NA	NA	NA	63,06	-113,01	10,22	11,99	1,86	5,49	6,77	6,77	66,09
1287	14,32	24,94	10,65	1,92	2,08	2,34	270,86	18,76	114,1	29,9	0,43	0,74	1,74	21,83	42,59	33,61	NA	5118	0	5,59	26,65	2,17	5,16	2,86	1,14	1,33	1,73	480,39	20,88	275,35	110,09	57,96	137,84	2,38	17,16	57,96	3,74	NA	NA	0	19,78	75,15	-37,1	-228,79	-67,5	0,93	0,96	1,19	662,23
1288	21,97	75,16	15,79	0,22	1,25	1,25	261,63	137,99	51,37	NA	0,7	2,39	3,42	64,34	70,76	57,11	1,8	50078	46,04	30,45	42,53	23,88	80,67	14,89	0,03	1,24	1,24	227,05	90,79	68,81	NA	0,7	2,38	3,38	59,08	70,4	57,59	1,86	NA	36,55	21,96	38,2	8,94	77,79	8,11	0,02	0,91	0,91	330,06
1289	-177,59	-226,41	-461,2	5,1	5,48	5,66	945,31	63,36	165,24	29,16	0,22	0,27	1,27	11,82	21,56	-823,57	NA	NA	0	491,9	2176,55	54,79	62,18	22,16	9,66	9,9	10,04	147,24	3,48	14,51	1,93	0,12	0,13	1,13	120,71	11,88	461,29	NA	NA	0	26,66	49,91	10,42	11,44	21,75	13,49	13,91	13,91	759,74
1290	15,57	18,65	5,79	5,97	5,97	9,47	135,35	NA	13,47	47,73	0,17	0,2	1,2	55,42	16,52	94,22	NA	1873	0	14,82	148,18	9,91	12,8	5,45	5,79	6,39	7,82	200,2	15,23	25,31	36,19	0,23	0,29	1,29	106,18	22,58	43,9	NA	NA	0	52,95	128,68	3,17	5,02	2,07	2,3	2,3	2,83	237,68
1291	18,41	33,79	11,83	2	2,67	2,67	233,91	42,26	57	NA	0,46	0,84	1,84	25,33	45,53	80,03	2,8	NA	20,44	4,45	11,29	22,55	26,75	13,36	3,3	4,75	4,76	215,6	45,02	31,18	0,37	0,16	0,19	1,19	28,95	15,7	239,05	2,78	NA	0	3,79	10,39	23,25	32,43	22,98	4,4	5,71	5,71	359,79
1292	7,04	18,36	NA	1,32	1,6	1,62	NA	NA	NA	NA	0,62	1,61	2,61	7,93	61,66	11,42	NA	3237	0	NA	8,28	-3,84	-3,19	-7,4	-1,99	-4,17	-4,87	701,07	311,87	-142,47	98,57	-0,2	-0,17	0,83	-3,84	-20,44	18,79	NA	NA	0	0	0	20,48	24,46	35,22	2,26	3,79	6,19	626,11
1293	2,03	3,42	1,07	0,05	0,36	2,14	192,85	22,65	47,58	134,31	0,41	0,69	1,69	43,72	40,76	14,78	4,03	20229,96	13,89	22,09	79,76	0,3	0,5	0,16	0,04	0,34	2,26	193,62	22,01	52,17	139,36	0,39	0,64	1,64	43,04	39,03	7,82	4,78	12548,18	10,62	16,19	60,95	4,13	6,28	2,14	0,03	0,31	2,62	188,67
1294	-1,45	-1,47	NA	99,08	99,08	99,08	NA	NA	NA	NA	0,01	0,01	1,01	-1,45	1,01	-144	NA	NA	0	NA	NA	2,59	3,6	2,54	3,78	3,78	3,78	356,28	NA	93,33	NA	0,28	0,39	1,39	11,19	27,95	9,28	NA	NA	0	6,2	33,18	11,86	18,28	3	2,94	2,94	2,94	91,94
1295	47,54	66,33	10,96	0,51	4,95	4,95	83,89	74,39	16,73	NA	0,28	0,4	1,4	159,93	28,33	167,81	NA	NA	0	25,9	65,73	26,54	47,3	4,58	1,07	2,28	2,28	62,83	32,87	27,27	NA	0,44	0,78	1,78	130,45	43,89	60,46	NA	NA	0	17,94	60,66	-91,48	-580,4	-79,63	0,02	0,74	0,74	316,83
1296	-6,29	-152,74	-1,56	0,05	0,61	0,78	90,07	37,23	67,55	11,96	0,96	23,28	24,28	55,4	95,88	-3,55	0,51	24802,67	5,74	15,26	102,31	-3,25	-627,11	-0,87	0,14	0,78	0,96	97,63	43,75	52,04	12,33	0,99	192,06	193,06	50,9	99,48	1,77	0,8	NA	18,37	10,71	66,45	-2,35	-87,36	-0,56	0,14	0,75	0,97	86,61
1297	5,57	18,31	1,63	0,65	0,89	1,43	106,71	17,79	62,06	39,94	0,7	2,28	3,28	22,93	69,55	8,01	NA	3880,67	10,46	5,09	127,28	6,14	17,96	1,88	0,73	0,86	1,44	111,48	9,5	63,81	40,89	0,65	1,9	2,92	25,44	65,09	12,2	5,05	NA	6,88	4,22	67,65	11,56	27,28	3,89	0,98	1,24	1,66	122,55
1298	0,91	1,85	0,27	0,72	1,44	1,44	81,85	38,33	53,5	NA	0,51	1,03	2,03	49,82	50,65	1,8	1,82	5907	0	14,35	85,47	12,13	22,81	8,75	0,93	1,77	1,77	262,74	102,81	121,61	NA	0,47	0,88	1,88	54,71	46,84	37,94	3,14	NA	0	22,76	44,68	15,68	18,76	7,7	3,53	5,73	5,73	178,75
1299	19,83	-297,14	7,22	0,24	0,53	0,54	132,48	22,94	118,36	1,31	1,07	-15,99	-14,99	35,78	106,67	27,87	0,21	18953	0,85	5,81	29,08	6,99	1770,77	2,84	1,55	2,53	2,92	148,18	23,72	36,71	14,14	1	252,5	253,5	28,25	99,61	21,03	2,78	NA	0	8,66	40,76	12,03	96,19	3,65	1,47	2,28	2,58	110,61
1300	0,14	2,28	0,1	0,34	0,98	1,06	273,4	150	206,6	18,7	0,94	15,32	16,32	0,14	93,87	3,27	1,68	NA	10,75	0	0	11,13	42,5	1,64	0,51	1,39	1,62	53,66	25,49	28,98	6,61	73,8	281,71	3,82	11,13	73,8	24,85	3,98	NA	19,19	0	0	7,29	36,08	2,45	0,85	1,71	1,87	60,44
1301	20,56	28,8	25,54	2,14	2,75	2,75	452,19	74,07	48,48	NA	0,29	0,4	1,4	50,36	28,61	80,93	2,92	19259	16,31	37,02	48,42	23,52	27,83	32,14	5,23	5,62	5,62	497,46	27,29	22,39	NA	0,15	0,18	1,18	48,8	15,48	168,55	4,57	NA	9,96	34,55	42,19	19,65	23,6	31,83	3,42	5,2	5,2	589,49
1302	3,78	3,91	3,36	25,19	30,52	30,52	320,82	55,81	10,48	NA	0,03	0,03	1,03	22,5	3,36	112,65	NA	1867	0	16,64	75,58	17,89	19,54	NA	10,51	12,06	12,06	313,68	39,69	25,73	NA	0,08	0,09	1,09	39,3	8,44	212,11	NA	NA	0	13,62	33,47	15,26	16,65	NA	14,57	15,27	15,27	428,85
1303	-6,06	57,75	-3,11	0,13	0,58	0,69	186,94	86,9	199,68	22,82	1,1	-10,53	-9,53	17,12	110,49	-3,44	-0,41	21723,33	0	11,9	112,91	3,74	-39,97	1,33	0,01	0,39	0,6	129,13	47,43	135,76	27,63	1,09	-11,68	-10,68	39,69	109,36	7,16	-0,26	NA	0	9,21	58,28	1,45	-18,13	0,49	0,01	0,3	0,62	121,42
1304	25,27	58,95	38,26	0,47	0,64	0,64	283,14	54,1	311,41	NA	0,57	1,33	2,33	25,27	57,13	49,05	0,68	NA	0	0	0	10,12	22,17	NA	0,96	1,13	1,13	418,28	36,78	224,86	NA	0,54	1,19	2,19	10,12	54,35	43,76	1,18	NA	0	0	0	5,04	10,65	NA	1,44	1,46	1,46	340,16
1305	24,48	48,07	7,33	3,13	8,12	8,99	108,95	58,98	11,83	10,33	0,49	0,96	1,96	41,92	49,07	49,88	NA	NA	0	3,73	24,41	15,75	27,73	6,05	0,6	2,9	3,3	139,75	95,71	41,52	16,27	0,43	0,76	1,76	31,24	43,17	36,48	NA	NA	0	4,26	29,84	20,57	27,89	8,24	1,67	3,6	3,79	145,85
1306	-1,15	-1,55	-10,23	0,01	0,26	0,26	3244,81	44,01	160,45	NA	0,25	0,34	1,35	-0,06	25,97	14,04	0,98	115361,67	4,07	9,72	16,68	-1,67	-2,19	NA	0,01	0,08	0,08	3345,27	39,76	486,74	NA	0,23	0,3	1,32	-0,39	23,08	13,91	0,86	NA	1,39	8,76	14,32	-2,62	-3,13	NA	0,06	0,11	0,11	3189,5
1307	1,6	76,25	0,64	0,02	0,97	1,01	146,21	134,95	141,58	5,65	0,98	46,8	47,8	1,6	97,91	1,87	2,3	NA	0	0	0	-0,5	-31,55	-0,2	0,03	1,01	1,01	144,08	137,81	140,26	0,03	0,98	62,51	63,51	-0,5	98,43	-0,22	2,55	NA	0	0	0	0,83	44,05	0,39	0,11	1,01	1,01	170,59
1308	2,53	274,85	1,41	0,16	0,16	1,01	203,42	0	171,07	170,44	0,99	107,55	108,55	6,38	99,08	8,94	NA	10329	13,96	2,15	26,7	0,85	44,63	0,42	0,09	0,13	1,02	179,39	6,06	132,83	155,07	0,98	51,43	52,43	10,09	98,09	0,87	NA	NA	23,14	4,55	63,96	3,08	61,65	1,72	0,1	0,12	1,05	203,35
1309	0,58	3,07	0,14	0,87	0,99	1,11	86,89	7,94	68	8,87	0,81	4,28	5,28	0,58	81,07	146,07	NA	NA	0	0	0	-100,33	287,54	-22,31	0,16	0,73	0,74	80,94	61,67	107,98	0,89	1,35	-3,87	-2,87	-100,33	134,89	-74,38	NA	NA	0	0	0	86,03	114,72	33,78	3,41	4,38	4,42	142,93
1310	45,86	65,01	59,83	1,13	2,01	2,01	474,88	122,03	138,32	NA	0,29	0,42	1,42	59,52	29,45	159,65	2,64	4637	0	17,81	21,13	14,15	22,71	NA	0,17	1,66	1,66	310,18	172,24	115,72	NA	0,38	0,61	1,61	16,08	37,72	50,1	4,62	NA	0	1,22	4,65	7,65	11,32	NA	0,8	2,87	2,87	194
1311	-2538,36	670,3	NA	0,15	0,21	0,21	NA	NA	NA	NA	4,79	-1,26	-0,26	-2538,36	478,69	-398,36	NA	NA	0	NA	0	8,42	902,08	NA	0,01	0,88	0,88	510,73	432	500,4	NA	0,99	106,18	107,18	8,42	99,07	9,18	0,08	NA	0	0	0	7,52	95,02	4,19	1,01	1,01	1,04	202,93
1312	35,6	55,57	39,81	0,55	1,6	1,6	407,05	151,19	144,54	0,44	0,36	0,56	1,56	46,91	35,94	121,42	1,51	32589,5	0	12,65	17,78	5,08	7,94	10,71	0,63	1,87	1,87	767,45	336,57	272,63	0,82	0,36	0,56	1,56	17,48	35,99	40,95	1,95	NA	0	26,14	40,56	11,68	14,98	19,98	1,97	3,32	3,32	622,68
1313	0,35	-0,47	1,69	0,12	0,18	0,82	1762,22	133,16	2122,31	1379,48	1,75	-2,33	-1,33	0,35	175,12	0,2	-661,86	384	0	0	0	-6,9	8,03	-74,64	0,09	0,1	0,55	3937,56	109,43	7083,1	3200,51	1,86	-2,16	-1,16	-6,9	185,95	-3,71	NA	-2951	0	0	0	55,46	844,73	33,4	0,4	0,78	1,41	219,22
1314	19,37	30,98	16,43	2,1	2,3	2,84	308,68	20,78	102,29	55,97	0,37	0,6	1,6	19,37	37,47	51,7	15,09	NA	0	0	0	6,67	22,98	3,2	0,46	0,86	1,32	174,86	46,47	118,24	54,27	0,71	2,45	3,45	30,03	70,99	12,89	2,89	NA	0	8,4	56,79	7,74	27,36	2,15	0,23	0,77	1,34	100,95
1315	1,74	3,38	4,3	1,94	2,02	2,06	898,12	35,08	430,96	18,19	0,49	0,94	1,94	1,74	48,52	3,59	NA	NA	0	0	0	9,46	17,32	2,59	2,21	2,21	2,21	99,66	NA	44,65	NA	0,45	0,83	1,83	27,61	45,37	20,85	NA	NA	0	4,97	53,36	0,46	0,89	0,36	1,77	2,11	2,11	280,27
1316	0,48	3,9	0,66	0,15	0,18	1,37	470	5,67	201,67	243,87	0,88	7,08	8,08	6,57	87,62	24,08	1,35	NA	0	8,27	20,04	-4,77	-54,67	-3,27	0,06	0,08	0,99	249,86	3,17	212,12	193,33	0,91	10,46	11,46	3,17	91,28	30,34	0,95	NA	0	4,03	13,25	1,45	22,51	2,69	0,05	0,07	1,07	674,92
1317	-178,83	153,52	-42,88	0,38	0,38	0,46	70,25	NA	186,87	14,71	2,16	-1,86	-0,86	-165,08	216,49	-82,6	NA	NA	0	3,3	-8,39	-195,73	47,15	-18,1	0,03	0,16	0,19	33,66	21,39	171,46	6,63	5,15	-1,24	-0,24	-151,46	515,09	-38	NA	NA	0	3,54	-27,87	23,66	30,83	1,42	3,26	3,26	4,36	21,87
1318	52,72	63,59	34,28	5,33	6,6	6,89	236,72	42,74	33,66	9,76	0,17	0,21	1,21	79,7	17,1	356,62	NA	22924	0	17,55	28,48	49,78	78,48	35,22	1,51	1,76	2,02	257,5	22,26	90,02	24,23	0,37	0,58	1,58	53,09	36,56	145,22	2,23	NA	0	1,59	3,05	55,29	84,31	18,2	1,36	1,88	2,65	119,8
1319	2,16	2,44	0,62	6,1	17,47	17,47	104,93	1,52	2,94	NA	0,09	0,1	1,13	29,54	8,9	280,96	1,88	NA	0,01	5,86	222,93	-33,8	-38,33	-13,9	3,24	8,04	8,04	149,72	2,41	6,72	NA	0,06	0,06	1,13	4,11	5,69	-492,13	1,41	NA	0	11,53	183,7	1,99	2,63	0,97	11,24	21,85	27,18	177,8
1320	-164,87	108,13	-1217,24	0,05	0,2	0,24	2687,42	544,72	5876,97	224,85	2,52	-1,66	-0,66	-153,23	252,47	-59,62	-2,64	NA	0	85,95	-9	-187,81	50,69	NA	0,09	0,12	0,14	181,45	0,79	800,33	13,83	4,71	-1,27	-0,27	-87,5	470,54	-35,79	-9,7	NA	0	38,42	-170,71	-45,01	18,45	-21,54	0,1	0,14	0,15	174,22
1321	10,16	76,77	3,63	0,5	0,72	0,99	130,1	23,71	78,92	31,4	0,87	6,55	7,55	28,9	86,76	13,57	0,98	68733,75	25,3	6,7	50,75	8,96	44,9	3,5	0,44	1,02	1,08	142,29	64,59	82,54	7,34	80,04	401,03	5,01	24,59	80,04	13,43	1,55	NA	21,26	4,66	37,76	4,23	17,62	1,06	0,54	0,81	0,97	90,86
1322	16,18	16,6	49,62	34,77	38,99	39,04	1115,96	117,82	27,95	1,53	0,03	0,03	1,03	16,98	2,53	639,11	NA	NA	0	2,45	3,36	47,01	54,52	NA	1,68	2,19	2,2	644,7	45,5	87,89	0,17	0,14	0,16	1,16	47,11	13,78	491,43	1,24	NA	0	0,13	0,14	11,49	11,62	NA	29,47	46,47	46,48	890,81
1323	22,53	42,25	9,77	0,2	0,34	1,8	157,76	10	72,33	107,23	0,47	0,87	1,87	44,02	46,66	56,39	3,78	NA	0	9,31	36,3	0,69	1,41	0,3	0,17	0,32	1,73	158,9	12,27	79,77	112,11	0,51	1,04	2,04	23,12	51,1	6,73	4,89	NA	0	7	54,47	5,08	9,5	2,1	0,55	0,65	1,86	150,32
1324	3,6	4,2	0,59	7,07	11,54	12,32	59,45	2,6	2,15	1,69	0,14	0,17	1,17	17,44	14,27	119,07	1,75	17354,33	0	2,26	35,13	5,7	8,19	1,02	0,69	1,85	2,01	65,32	22,62	4,97	3,18	0,3	0,44	1,44	16,24	30,4	51,14	1,78	NA	22,55	1,89	33,81	4,36	5,21	0,74	1,77	3,05	3,86	62,17
1325	-13,47	-28,25	NA	1,96	3,36	3,36	NA	NA	NA	NA	0,52	1,1	2,1	283,9	52,32	-25,75	NA	7263	0	NA	99,7	37,67	61,88	6,69	3,47	4,31	4,31	64,64	12,39	14,83	NA	0,39	0,64	1,64	185,97	39,13	96,27	NA	NA	0	26,34	72,57	27,02	44,11	5,63	2,54	5,23	5,23	75,85
1326	10,33	15,09	2,02	0,02	2,77	3,19	71,26	60,75	-10	9,46	0,32	0,46	1,46	29,28	31,55	32,74	NA	8013,33	45,54	3,71	43,78	11,55	19,28	4,69	0	0,83	0,99	147,75	48,48	26,83	9,16	40,12	67	1,67	31,99	40,12	28,78	0,99	NA	21,58	8,3	56,6	7,54	11,13	3,04	0,01	1,09	1,31	147,05
1327	-29,22	203,98	-230,64	0,09	0,34	0,88	1688,86	822,66	3241,49	1760,04	1,14	-7,98	-6,98	-29,22	114,33	-25,56	NA	NA	0	0	0	39,78	119,25	36,16	0,47	1,21	1,5	330,81	161,89	217,63	63,11	0,67	2	3	39,78	66,64	59,7	NA	NA	0	0	0	47,43	66,61	27,48	0,8	2,3	3,48	210,89
1328	0	0	NA	NA	NA	NA	NA	NA	NA	NA	NA	NA	1	0	0	NA	NA	NA	0	NA	NA	-0,01	-0,06	-0,04	0,8	1,3	1,3	943,99	360	720	NA	77,12	337,05	4,37	-0,01	77,12	-0,02	NA	NA	0	0	0	4,94	41,24	1,53	0,35	0,93	0,93	112,51
1329	-49,35	-50,9	-1,38	11,06	45,02	109,22	10,15	3,06	0,09	5,86	0,01	0,01	1,03	-49,35	3,04	-5508,16	NA	NA	0	0	0	4,58	18,19	9,78	0,05	0,86	1,12	776,65	326,76	406,08	105,04	0,75	2,97	3,97	4,58	74,8	16,82	1,18	NA	0	0	0	9,22	34,27	1,58	1,06	1,08	1,22	62,37
1330	11,01	16,24	9,44	0,36	1,41	2,54	312,09	102,57	97,36	111,75	0,32	0,48	1,48	15,18	32,2	41,99	3,47	62462,25	0	3,58	18,97	11,44	16,56	9,45	0,55	1,56	2,73	300,69	90,65	89,72	105,13	0,31	0,45	1,45	15,27	30,89	45,46	4,01	7664,38	0	2,26	12,44	9,63	15,6	6,9	0,76	1,52	2,28	260,95
1331	15,64	47,51	11,71	0,48	1,02	1,51	272,48	97,03	178,75	88,23	0,67	2,04	3,04	15,64	67,09	23,31	NA	NA	0	0	0	26,26	38,54	12,37	0,67	2,25	3,4	171,44	78,52	49,92	57,48	0,32	0,47	1,47	26,26	31,86	82,43	NA	NA	0	0	0	6,34	8,45	3,54	0,3	1,87	4	203,33
1332	4,98	6,26	1,23	11,03	11,03	17,88	90,08	NA	4,98	34,61	0,2	0,26	1,26	31,16	20,44	24,38	NA	NA	0	6,48	78,17	21,78	24,55	5,46	6,42	6,42	8,97	91,24	NA	10,06	25,59	0,11	0,13	1,13	58,54	11,31	192,46	NA	NA	0	9,22	55,76	34,42	38,75	16,47	7,4	8,35	9,09	174,15
1333	4,66	7,2	2,24	1,75	2,72	3,06	175,23	54,08	55,99	19,39	0,35	0,55	1,55	61,17	35,35	27,08	NA	10995,5	0	27,2	83,7	19,3	30,66	9,13	1,19	2,03	2,91	172,21	48,76	58,19	51,15	0,37	0,59	1,59	61,23	37,07	52,05	NA	NA	0	14,4	43,85	25,37	50,66	8,95	1,13	2,01	2,05	128,48
1334	4,29	5,52	2,4	0,55	2,45	5,04	203,18	75,47	39,61	103,92	0,22	0,29	1,29	36,35	22,19	19,35	NA	NA	0	17,89	84,14	5,56	11,85	3,94	0,14	1,32	1,93	257,73	155,18	131,6	79,86	0,53	1,13	2,13	23,11	53,07	10,48	NA	NA	0	9,12	51,26	19,85	34,9	8,95	0,16	1,77	2,38	164,16
1335	1,53	1,86	1,24	5,5	5,5	5,51	226,99	0,33	53,13	0,48	0,18	0,22	1,22	1,53	18,14	8,41	NA	NA	0	0	0	14,59	14,98	8,98	30,81	37,99	37,99	223,93	0,25	5,83	NA	0,03	0,03	1,03	14,59	2,63	554,32	NA	NA	0	0	0	28,83	36,38	11,72	2,69	4,16	4,88	147,92
1336	17,36	56,06	16,34	0,7	0,79	0,79	342,54	NA	233,84	NA	0,69	2,23	3,23	17,36	69,03	51,22	0,69	NA	0	0	0	2,99	34,05	1,61	0,99	1,03	1,04	196,24	NA	177,04	0,39	91,22	1038,82	11,39	2,99	91,22	6,97	1,74	NA	0	0	0	2,71	28,91	1,92	0,54	1,02	1,08	257,54
1337	5,5	14,29	1,08	1,55	1,55	1,63	71,82	NA	15,95	3,22	0,62	1,6	2,6	114,34	61,53	8,93	NA	2975,5	38	21,47	80,87	20,75	31,25	4,8	2,87	2,93	3,12	84,22	1,61	1,91	4,87	33,6	50,6	1,51	86,24	33,6	61,77	NA	NA	29,8	15,15	58,49	16,99	24,7	5,49	3,2	3,25	3,35	117,66
1338	-1,7	-92,47	-1,12	0,1	0,35	0,94	240,7	56,81	233,54	141,46	0,98	53,52	54,52	-1,7	98,17	-1,15	0,25	NA	0	0	0	-3,33	133,38	-7,45	0,05	0,08	1,12	815,93	22,96	673,32	711,91	102,49	-4110,71	-40,11	-2,86	102,49	-2,2	-0,54	NA	1,48	0,71	10,98	0,04	-2,68	0,06	0,07	0,24	1,21	593,97
1339	10,19	10,54	4,17	21,45	29,66	29,66	149,02	40,83	4,97	NA	0,03	0,03	1,03	10,19	3,37	302,17	NA	NA	0	0	0	22,26	24,77	11,14	7,74	9,88	9,88	182,07	38,97	18,23	NA	10,12	11,27	1,11	22,26	10,12	219,9	NA	NA	0	0	0	21,92	24,13	13,13	9,03	10,95	10,95	218,08
1340	-4,02	-12,62	-1,13	0,15	0,17	1,46	102,13	1,33	68,77	89,94	0,68	2,14	3,14	20,31	68,18	-5,89	NA	NA	0	6,83	110,1	-2,93	-9	-0,74	0,06	0,07	1,49	92,31	0,28	61,42	87,04	0,67	2,07	3,07	3,66	67,4	-4,35	NA	NA	0	1,67	67,51	5,6	17,48	1,71	0,04	0,05	1,47	110,86
1341	-0,88	-3,99	NA	0,22	0,27	1,28	NA	NA	NA	NA	0,78	3,54	4,54	-0,88	77,96	-1,13	NA	NA	0	NA	NA	59,59	88,26	NA	1,75	1,75	2,62	472,44	NA	151,76	133,17	0,32	0,48	1,48	59,59	32,48	183,48	4,58	NA	0	0	0	1	2,41	NA	0,82	1,03	1,64	676,79
1342	-2,02	-3,02	-4,59	2,55	2,55	2,7	828,41	NA	272,65	43,46	0,33	0,5	1,5	-2,02	33,28	0,89	6,68	NA	0	0	0	-7,46	-12,04	-20,57	2,35	2,35	2,44	1004,26	NA	377,97	33,56	0,38	0,61	1,61	-7,46	38,05	-11,17	8,62	NA	0	0	0	18,76	27,15	36,18	2,83	3,04	3,13	702,11
1343	43,67	63,85	69,73	2,34	3,16	3,16	581,13	149,06	181,62	NA	0,32	0,46	1,46	43,67	31,6	138,21	NA	NA	0	0	0	8,68	9,64	40,3	7,12	10,8	10,8	1689,54	568,8	154,73	NA	0,1	0,11	1,11	8,68	9,91	87,65	NA	NA	0	0	0	9,58	11,43	26,99	2,55	6,17	6,17	1025,39
1344	11,32	32,66	19,66	0,92	0,92	0,92	632,27	0,44	244,95	NA	0,65	1,89	2,89	11,32	65,35	36,74	0,95	NA	0	0	0	-7,9	-22,16	-22,84	1,08	1,08	1,08	1052,33	NA	465,31	NA	64,35	180,48	2,8	-7,9	64,35	22,37	1,07	NA	0	0	0	0	0	NA	1,08	1,08	1,08	NA
1345	-65,67	109,75	-14288,36	0,04	0,11	0,11	79197,24	262,52	3537,58	NA	1,6	-2,67	-1,67	-65,67	159,84	-2,71	0,96	NA	0	0	0	-12522,02	43,43	NA	0,01	0,03	0,03	335,08	170,63	11484,49	NA	288,87	-1	0	-12522,02	28886,61	-43,35	NA	NA	0	0	0	40,2	-3,51	3,09	0,45	0,83	0,84	27,99
1346	8,3	13,25	4,39	0,21	0,36	1,28	192,72	10,01	28,81	59,71	0,37	0,6	1,6	29,98	37,41	26,46	1,13	20789	18,76	11,48	56,98	5,87	9,25	2,82	0,16	0,35	1,28	174,69	11,12	31,03	53,54	0,37	0,58	1,58	31,87	36,58	18,65	1,12	NA	15,46	8,78	48,01	9,47	14,31	4,19	0,02	0,21	1,32	161,13
1347	0,47	8,86	15	0,01	0,21	0,21	11731,59	2250,11	10993,11	NA	0,95	18,03	19,03	0,47	94,75	2,22	0,07	NA	0	0	0	-1,94	163	-14,1	0,02	0,13	0,13	2649,56	304,65	2648,32	NA	101,06	-8507,26	-84,18	-1,94	101,06	9,95	-0,01	NA	0	0	0	-1,41	59,35	-2,6	0,09	0,16	0,19	670
1348	1,58	1,65	0,55	1,06	1,06	23,97	103,26	NA	5,22	121,29	0,04	0,04	1,04	1,58	4,17	37,84	NA	NA	0	0	0	7,77	12,21	4,54	1,35	1,35	2,75	212,93	0,56	76,68	106,77	36,41	57,26	1,57	7,77	36,41	21,33	NA	NA	0	0	0	7,39	10,2	3,77	1,7	1,7	3,63	185,91
1349	6,75	70,41	1,4	0,04	0,76	1,12	75,52	48,36	51,61	24,01	0,9	9,43	10,43	45,29	90,41	7,47	NA	18187,14	20,32	8	77,88	9,48	75,65	1,81	0,02	0,68	1,08	69,44	38,96	48,01	23,79	0,87	6,98	7,98	46,41	87,47	11,11	2,29	NA	16,46	5,04	48,42	9,54	47,09	2	0,02	0,85	1,22	76,3
1350	4,48	6,3	3,37	1,58	2	3,43	273,89	32,46	78,14	111,88	28,85	40,54	1,41	4,48	28,85	15,53	NA	NA	0	0	0	23,59	31,46	14,71	1,85	2,42	3,97	227,06	32,49	56,21	86,62	25,03	33,39	1,33	23,59	25,03	94,23	NA	NA	0	0	0	20,05	26,31	14,6	1,65	2,84	4,18	265,01
1351	-6,41	-15,63	-1,2	1,2	2,48	2,49	68,14	20,1	15,75	0,1	0,59	1,44	2,44	41,97	58,97	32,55	1,9	NA	0	6,26	-72,77	-0,5	-1,58	-0,11	0,96	1,88	1,92	79,42	29,64	32,27	1,31	0,68	2,17	3,17	46,42	68,45	16,49	3,02	NA	0	7,17	50,07	22,88	34,58	2,78	1,22	2,56	2,57	44,27
1352	3,92	3,92	6,3	NA	NA	NA	585,37	NA	0	NA	NA	NA	1	3,92	0	NA	NA	NA	0	0	0	34,93	34,93	26,02	NA	NA	NA	271,13	NA	0	NA	NA	NA	1	38,39	0	NA	NA	NA	0	2,58	8,47	43,46	48,04	39,27	6,86	10,51	10,51	328,9
1353	4,83	6,37	1,12	0,39	0,5	4,19	84	2,14	19,83	73,13	0,24	0,32	1,32	114,91	24,17	20	NA	NA	0	18,4	66,83	8,56	10,52	1,8	0,16	0,16	5,43	76,49	NA	13,83	72,85	0,19	0,23	1,23	127,39	18,64	50,19	NA	NA	0	18,19	64,57	9,78	12,42	2,17	0,06	0,06	4,77	80,88
1354	2,09	19,34	1,09	0	0,1	0,78	189,59	17,18	148,8	114,38	0,89	8,25	9,25	7,13	89,19	4,92	0,36	12538,29	9,6	2,63	45,83	2,11	18,74	1,3	0,01	0,08	0,8	225,04	13,61	183,44	142,58	0,89	7,89	8,89	7,82	88,75	4,86	0,39	NA	6,12	2,45	33,01	2,26	2,94	1,62	0,51	0,82	3,15	260,17
1355	1,55	95,65	12,65	0,38	1,68	1,68	2962,81	673,9	518,15	NA	0,98	60,48	61,54	1,55	98,38	8,71	1,17	NA	0	0	0	-20,97	106,99	-230,09	0,72	0,88	0,88	3992,93	316,49	1980,75	NA	1,2	-6,1	-5,1	-20,97	119,6	-15,13	0,85	NA	0	0	0	5,09	-47,36	58,21	0,2	0,37	0,37	4160,39
1356	-0,18	-20,16	NA	0,02	0,02	0,02	NA	NA	NA	NA	0,99	109,68	110,68	-0,18	99,1	-0,18	0,01	NA	0	NA	0	-1,08	-956,94	-9,17	0,02	0,12	0,13	3102,53	196,8	1879,85	6,96	1	888	889	0,14	99,89	0,42	0,42	NA	0	7,42	28,79	-5,97	100,69	-45,33	0,2	0,87	1,01	2763,4
1357	2,86	-52,19	1,77	0,67	0,83	0,95	224,78	38,87	234,5	26,96	1,05	-19,23	-18,23	2,86	105,48	2,71	NA	NA	0	0	0	1,08	267,07	NA	0,15	0,22	0,25	1463,67	43,74	651,93	21,28	1	246,79	247,79	1,08	99,6	2,92	0,64	NA	0	0	0	-12,14	104,48	NA	0,17	0,21	0,24	972,42
1358	-2,48	-3,47	-4,21	0,55	0,96	9,17	618,87	17,72	51,88	476,38	0,28	0,39	1,4	16,66	28,55	-0,16	6,48	12754,38	2,27	32,53	93,24	0,53	0,73	0,74	0,85	1,27	8,66	504,59	11,94	46,13	373,23	0,27	0,37	1,37	22,68	26,97	10,61	7,52	NA	1,42	22	61,89	0,51	0,7	0,62	0,49	1,12	10,39	440,51
1359	-0,13	-0,27	-0,11	0,01	0,97	1,5	303,68	149,22	113,51	83,78	0,52	1,08	2,08	-0,13	51,81	2,86	2,15	NA	13,79	0	0	1,06	2,19	1	0,15	1,09	1,62	343,51	164,75	137,67	93,31	51,51	106,24	2,06	2,1	51,51	14,16	2,96	NA	10,95	0,98	22,74	1,3	2,48	1	0,03	1,08	1,72	280,02
1360	28,46	39,57	7,39	1,47	3,16	3,38	94,57	41,53	25,65	5,51	0,28	0,39	1,39	58,45	28,09	111,17	10,37	17891,56	0	7,79	45,48	21,89	25,45	9,27	4,33	6,5	6,65	154,22	36,26	20,45	3,07	13,99	16,26	1,16	52,42	13,99	167,7	7,92	NA	0	12,94	55,48	22,57	25,06	18,61	7,13	9,49	9,62	300,1
1361	-4,41	-5,78	-45,24	0,06	0,2	8,63	3735,57	24,99	177,21	1514,34	0,24	0,31	1,31	-3,63	23,74	-4,54	1,63	8578,67	18,82	7,97	49,67	-0,31	-0,48	-2,39	0,01	0,05	2,46	2782,62	21,58	576,07	1392,77	0,35	0,53	1,53	0,7	34,69	7,65	1,63	NA	13,68	5,67	16,05	0,28	0,33	2,08	0,07	0,28	16,31	2741,43
1362	3,04	32,33	0,65	0,19	0,64	1,14	77,87	30,02	67,09	34,38	0,91	9,62	10,62	69,26	90,58	3,36	NA	5976,88	0	14,17	104,1	-1,77	-25,24	-0,4	0,11	0,61	1,08	82,38	37,62	75,16	35,08	0,93	13,28	14,28	58,71	93	-1,9	NA	NA	0	9,61	69,05	0,18	2,44	0,04	0,13	0,58	1,08	76,24
1363	7,69	85,51	2,59	0,09	0,81	1,2	122,8	71,75	86,4	39,87	0,91	10,12	11,12	15,12	91,01	8,84	7,49	10104	10,94	2,51	40,61	1,99	20,48	0,51	0,35	0,83	1,24	93,68	32,38	62,81	27,69	0,9	9,3	10,3	17,39	90,29	4,88	2,05	NA	14,77	3,96	65,61	-1,11	-15,18	-0,41	0,39	0,75	1,09	134,37
1364	2,11	17,18	1,63	0,02	0,02	0,85	281,72	1,42	215,84	205,34	0,88	7,14	8,14	9,96	87,72	5,92	0,48	16754,33	10,25	6,08	53,7	2,76	16,95	1,92	0,03	0,03	0,91	253,74	1,39	184,46	183,44	0,84	5,15	6,15	10,68	83,75	7,32	0,67	NA	10,24	5,53	50,58	3,06	13,31	1,71	0,03	0	0,93	203,85
1365	31,01	34,14	8,52	11,36	11,67	11,67	100,02	NA	8,48	NA	0,09	0,09	1,1	31,01	9,17	361,74	NA	NA	0	0	0	62,73	76,89	65,93	5,38	5,43	5,43	382,56	3,72	69,67	NA	0,18	0,23	1,23	62,73	18,41	340,68	NA	NA	0	0	0	39,64	41,98	70,29	17,68	17,89	17,89	645,51
1366	14,84	85,78	9,88	0,07	0,2	1,53	242,39	16,45	156,52	210,69	0,83	4,78	5,78	18,83	82,71	17,94	NA	17382	0	2,66	23,29	30,06	92,7	18,53	0,09	0,19	1,49	224,42	11,95	149,16	193,86	0,68	2,08	3,08	35,11	67,57	44,49	NA	NA	0	2,32	9,84	25,59	38,98	12,59	0,17	0,52	2,95	179,04
1367	34,05	-520,76	9,55	0,14	0,15	1,21	102,07	1,42	82,6	88,67	0,83	-12,62	-15,29	79,4	106,54	58,71	NA	13259,33	0	12,72	45,19	25,1	122,05	8,61	0,1	0,12	0,99	124,89	2,62	97,36	84,23	0,79	3,86	4,86	70,23	79,43	32,2	0,96	NA	0	15,48	58,38	11,28	37,49	4,01	0,26	0,3	1,23	129,5
1368	-6,8	31,03	-2,93	0,05	0,34	0,58	157,04	54,48	186,98	44,64	1,22	-5,57	-4,57	8,42	121,9	-0,59	-0,72	6093	0	6,57	102,72	13,65	-271,08	4,05	0,26	0,52	0,77	107,92	28,59	109,23	26,88	1,05	-20,86	-19,86	44,38	105,04	17,93	-0,24	NA	0	6,66	44,8	3,3	83,5	1,13	0,33	0,63	0,92	125,26
1369	-25,28	146,59	-39,17	0,24	0,27	0,71	563,92	20,03	601,45	289,36	1,17	-6,8	-5,8	-16,73	117,25	-16,43	-0,98	-6144	8,77	13,26	-98,16	9,56	-198,16	18,14	0,04	0,29	0,86	690,57	178,75	714,93	408,94	1,05	-21,73	-20,73	9,18	104,82	13,91	-0,5	NA	0	-0,53	-1,68	0,53	-14,36	0,92	0,01	0,38	0,93	637,18
1370	-2,27	-7,14	-16,83	0,65	0,81	1,47	1960,65	291,97	1814,55	1195,51	68,13	213,73	3,14	-2,27	68,13	-3,34	NA	NA	0	0	0	8,99	13,67	2,27	0,99	1,11	3,15	91,72	3,53	28,83	58,75	34,22	52,02	1,52	8,99	34,22	26,28	NA	NA	0	0	0	24,97	34,34	9,09	1,24	1,84	3,66	132,5
1371	0	0	NA	NA	NA	NA	NA	NA	NA	NA	NA	NA	1	0	0	NA	NA	NA	0	NA	NA	96,92	98,1	NA	1,56	83,29	83,29	NA	NA	NA	NA	1,2	1,22	1,01	96,92	1,2	8072,29	NA	NA	0	NA	NA	83,01	88,91	NA	1,56	15,09	15,09	NA
1372	-5,93	-11,89	-12,65	1,36	3,41	4,26	777,04	57,46	28,1	24,47	0,5	1,01	2,01	2,75	50,16	1,48	0,71	17320,33	10,08	18,52	91,6	-0,34	-0,7	-0,54	0,46	1,69	2,17	579,74	50,45	41,15	19,99	0,51	1,04	2,04	10,03	50,91	11,08	0,68	NA	7,53	11,8	45,98	-3,21	-6,03	-5,08	1,09	1,74	2,17	576,25
1373	0,34	8,93	0,83	0,08	0,18	0,83	879,11	82,41	835,84	552,62	0,96	25,1	26,11	3,59	96,17	5,28	0,19	15187,5	0	7,83	54,33	0,67	14,67	0,69	0,27	0,38	0,81	375,82	38,12	354,46	155,27	0,95	20,8	21,81	3,65	95,37	4,5	0,21	NA	0	2,27	31,16	0,7	14,28	1,34	0,08	0,22	0,72	701,32
1374	8,07	48,55	6,12	0,8	1,2	1,2	276,1	88,89	227,66	NA	0,83	5,01	6,01	18,45	83,37	9,68	NA	12192	0	7,87	49,65	-6,36	-81,13	-11,85	1,17	1,3	1,3	678,44	64,57	390,2	NA	0,92	11,76	12,76	11,69	92,17	-6,9	NA	NA	34,01	33,64	102,52	-4,82	3076,11	-5,17	0,55	1,21	1,21	389,99
1375	2,02	2,25	2,12	10,14	10,91	10,91	382,17	26,55	34,43	NA	0,1	0,11	1,11	15,65	10,23	19,71	NA	NA	0	14,32	67,8	16,36	18,49	18,09	10	10,1	10,1	402,48	3,67	39,42	NA	11,51	13,01	1,13	38,39	11,51	142,12	NA	NA	0	24,36	46,41	16,04	17,32	21,01	12,58	13,48	13,48	476,75
1376	1,29	26,99	1,33	0,05	0,06	1,02	376,75	2,55	348,38	339,35	0,95	19,99	20,99	5,65	95,24	1,35	1,45	NA	1,66	3,33	88,78	0,06	1,41	0,12	0,04	0,04	1,02	684,81	4,88	598,14	627,27	0,95	21,11	22,11	4,25	95,48	0,07	1,47	NA	7,07	5,89	128,44	0,27	6,03	0,45	-0,03	0,05	1,02	600,89
1377	-14,19	-551,89	-386,93	6,92	40,69	43,45	5890,24	1844,75	54,63	152,47	0,97	37,9	38,9	-14,19	97,43	-9,4	0,03	NA	0	0	0	-11,12	133,38	-15,48	0,5	2,46	3,02	506,41	47,99	24,54	13,76	1,08	-12,99	-11,99	-11,12	108,34	18,28	-0,1	NA	0	0	0	10,17	255,69	26,07	2,31	3,3	4,05	932,72
1378	-68,38	101,94	-40,94	0,32	0,4	0,52	217,92	26,79	321,81	38,2	1,67	-2,49	-1,49	-68,38	167,08	-39,74	-2,28	NA	0	0	0	4,62	-61,18	2,08	0,62	0,92	0,92	163,73	46,06	154,57	0,79	1,08	-14,24	-13,24	5,29	107,55	6,49	0,38	NA	2,48	0,25	-1,3	3,96	234,75	9,19	0,43	0,63	1,01	845,25
1379	5,1	12,56	5,65	0,5	1,12	1,5	403,35	148,18	235,47	90,46	0,59	1,46	2,46	9,51	59,42	9,68	3,63	20127,75	0	4,89	30,39	16,99	34,04	19,18	0,78	1,41	1,83	410,83	127,26	202,88	86,1	0,5	1	2	20,02	50,08	34,99	5,85	NA	0	2,43	8,38	6,2	11,97	8,53	0,85	1,52	1,92	500,83
1380	1,38	4,66	0,42	0,04	0,72	0,72	110,32	51,46	62,88	NA	0,7	2,37	3,37	24,4	70,37	7,03	0,61	7243,33	11,03	6,98	61,53	6,11	19,36	1,92	0,05	0,76	0,77	114,35	45,59	58,75	0,75	0,68	2,17	3,17	26,76	68,45	15,22	0,75	NA	4,79	6,49	64,76	1,25	5,01	0,54	0,08	0,78	0,78	156,04
1381	-1,5	-27,48	-0,86	0,04	0,13	0,63	208,36	17,8	151,92	98,83	0,95	17,37	18,37	39,3	94,56	11,69	0,14	9342,25	20,67	23,36	80,5	-1,02	-27,03	-0,74	0,01	0,19	0,8	265,87	43,48	224,59	156,12	0,96	25,59	26,59	25,26	96,24	11,48	0,18	NA	10,65	13,13	46,1	-0,89	-31,67	-0,71	0,14	0,3	0,98	290,86
1382	0,74	3,02	0,72	0,03	0,07	1,51	354,54	8,16	149,97	287,77	0,76	3,1	4,1	11,35	75,62	1,84	3,08	5450,57	26,95	10,34	71,19	0,17	0,72	0,16	0,02	0,06	1,18	332,83	11,06	249,78	279,07	0,76	3,17	4,17	10,58	76,04	4,47	2,58	NA	0	6,82	34,91	-0,45	-0,98	-0,29	0,13	0,18	1,93	234,36
1383	-0,29	-0,31	-6,37	-0,31	0,84	0,84	7883,15	257,04	223,58	0,02	0,06	0,06	1,06	1,16	5,62	7,14	0,97	39713,12	0	31,55	66,57	0,42	0,45	NA	0,01	0,8	0,8	7627,37	228,79	176,01	0	0,07	0,07	1,07	1,78	6,88	16,32	0,96	NA	1,54	21,52	37,28	0,25	0,27	NA	0,21	0,65	0,65	7964,02
1384	1,71	9,95	0,72	-0,18	0,43	0,99	152,43	71,01	123,83	69,67	0,83	4,82	5,82	16,31	82,83	2,06	0,92	8763,2	0	6,11	75,84	3,95	8,52	1,94	0,11	0,91	1,62	178,93	72,29	94,45	66,31	53,66	115,79	2,16	15,53	53,66	7,64	3,39	NA	0	3,93	43,86	1,82	4,48	1,26	0,33	0,89	1,54	251,86
1385	-11,37	16	-8,05	0,09	0,27	0,35	257,74	75,13	432,58	38,62	1,71	-2,41	-1,41	-11,37	171,1	-6,65	-1,77	NA	0	0	0	31,09	100	1,73	0,34	1,69	1,69	20,3	18,66	13,84	NA	0,69	2,22	3,22	186,84	68,91	45,13	1,32	NA	0	0	0	8,59	22,44	5,32	0,12	0,48	0,74	225,29
1386	-16,22	146,25	-9,88	0,05	0,67	0,77	221,71	144,89	225,46	23,88	1,11	-10,01	-9,01	-9,84	111,09	-11,98	-0,38	18617	3,47	3,89	163,9	1,11	-6,06	0,5	0,17	0,47	0,65	166,07	55,62	181,15	33,54	1,18	-6,48	-5,48	11,24	118,19	3,27	-0,47	NA	7,85	3,36	41,46	5,75	-190,27	3,78	0,2	0,78	0,86	239,49
1387	4,57	4,92	2,2	9,89	13,21	14,2	175,32	40,57	12,21	12,08	0,07	0,08	1,08	4,57	7,04	64,96	NA	NA	0	0	0	2,87	3,11	1,72	6,53	8,7	12,76	218,36	36,7	16,93	68,66	0,08	0,09	1,09	2,87	7,84	36,58	NA	NA	0	0	0	2,91	3,43	1,72	3,15	4,55	6,64	214,59
1388	4,33	9,31	0,69	0,08	0,16	2,13	58,37	2,22	27,15	54,22	0,53	1,15	2,15	49,76	53,46	8,1	NA	NA	0	7,29	88,23	0,46	1,55	0,08	0,05	0,13	2,63	63,16	1,92	23,78	59,37	0,7	2,34	3,34	42,25	70,04	0,66	NA	NA	0	5,4	70,66	0,35	1,34	0,06	0,04	0,04	3,15	62,02
1389	18,25	48,18	6,94	1,21	1,55	1,62	138,48	26,22	77,13	5,5	0,58	1,52	2,64	43,58	62,12	33,22	4,48	12810	0	9,64	54,8	-67,01	-9713,08	NA	0,39	0,59	0,92	105,78	19,54	97,94	32,65	0,99	143,95	144,95	-6,54	99,31	-64,66	0,06	NA	0	13,31	-2376,25	11,69	96,44	NA	0,51	0,79	0,98	109,08
1390	-11,74	20,72	-6,59	0,03	0,31	0,4	204,39	88,63	315,32	27,1	1,57	-2,77	-1,77	1,13	156,65	-2,35	-1,48	7602	0	7,23	112,18	-4,35	-13865,63	-3,3	0,04	0,78	0,93	276,09	176,38	239,79	35,78	0,96	3068,88	3188,84	9,41	96,24	3,88	0,01	NA	0	7,61	57,8	4,83	99,29	2,94	0,04	0,81	0,96	221,79
1391	-0,05	-0,81	NA	0,18	0,22	1,72	NA	NA	NA	NA	0,93	13,9	14,9	-0,05	93,29	-0,05	3,18	NA	0	NA	NA	-270,88	104,68	-44,91	0,04	0,05	0,21	60,35	2,52	214,12	33,34	358,77	-138,64	-0,39	-237,72	358,77	-74,24	-10,26	NA	0	5,5	-175,81	-219,07	47,24	-32,27	0,03	0,04	0,14	53,61
1392	1,68	2,07	0,92	6,71	6,71	6,82	200,3	NA	28,03	3,05	0,14	0,17	1,24	1,68	19,09	11,85	NA	NA	0	0	0	21,99	25,89	9,67	9,44	9,44	9,47	160,11	NA	16,35	0,64	0,1	0,12	1,18	21,99	10,33	212,96	NA	NA	0	0	0	15,83	17,2	8,52	17,44	17,75	17,83	195,83
1393	0,97	188,58	0,37	0,87	0,88	0,99	137,52	0,98	134,74	14,85	0,99	193,82	195,03	38,94	99,49	0,97	0,3	4782,08	0	14,35	89,31	0,18	15,3	0,04	0,24	0,36	0,97	79,95	8,98	77,57	47,58	0,99	83,65	84,65	27,17	98,82	0,18	0,36	NA	0	5,93	76,55	0,33	27,64	0,08	0,16	0,49	0,98	83,8
1394	-5,63	-22,53	-4,59	0,06	0,1	4,99	296,43	2,38	52,16	258,43	0,74	2,97	4	6,35	75	-5,28	10,43	3717,44	0	9,76	153,01	3,14	9,61	1,14	0,23	0,25	2,1	131,61	0,67	46,32	85,91	0,66	2,03	3,06	24,09	66,32	10,9	2,93	NA	0	5,29	48,39	2,83	10,53	1,27	0,27	0,28	1,45	163,32
1395	5,35	43	4,53	4,28	7,02	7,02	308,14	44,26	16,12	NA	0,88	7,04	8,04	5,35	87,56	19,41	1,5	NA	0	0	0	-31,64	204,53	-40,67	5,26	5,76	5,76	467,78	20,82	41,36	NA	1,15	-7,46	-6,46	-31,64	115,47	-0,3	1,88	NA	0	0	0	-8,7	33,81	-8,77	7,17	7,67	7,67	366,8
1396	-8,91	7,83	-1,88	0,36	0,36	0,36	76,97	NA	148,55	NA	2,14	-1,88	-0,88	66,29	213,73	1,93	-3,13	NA	0	10,19	55,96	-70,05	15,27	-4,27	0,06	0,07	0,07	22,2	1,24	120,9	NA	5,59	-1,22	-0,22	212,66	558,74	-4,57	-7,59	NA	0	12,77	77,96	16,03	38,78	5,11	0,36	1,67	1,67	115,91
1397	-34,44	-34,55	-35,72	NA	NA	NA	216,73	NA	NA	138,59	0	0	1	-26,39	0,32	-6975	NA	-443	0	8,34	-67,72	-15,58	-15,66	NA	NA	NA	NA	NA	NA	NA	NA	0	0	1	-13,41	0,46	-3353,33	NA	NA	0	NA	-28	21,06	26,31	24,82	3,85	4,94	5,25	428,97
1398	26,23	68,07	4,45	0,42	1,5	1,96	61,74	33,71	31,04	14,43	0,61	1,6	2,6	75,56	61,47	42,67	NA	27663,75	0	8,37	58,04	20,88	63,81	4,09	0,44	1,17	1,52	71,29	33,82	46,12	16,26	0,67	2,06	3,06	66,23	67,28	31,04	NA	NA	0	6,62	46,03	35,59	72,37	6,63	0,59	1,46	2	67,8
1399	-1,91	-17,78	-1,98	0,15	0,52	0,54	377,19	53,65	145,08	3,25	0,89	8,31	9,31	32,83	89,25	10,51	0,8	10311,5	0	36	77,49	-29,66	221,6	-22,18	0,12	0,37	0,38	272,24	49,02	193,06	2,28	1,13	-8,47	-7,47	17,7	113,39	-3,98	0,37	NA	0	35,43	88,52	-9,63	-82,11	-5,54	0,28	0,78	0,83	209,31
1400	-12,11	104,99	-3,88	0,01	0,26	0,84	116,53	32,69	126,42	73,95	1,12	-9,67	-8,67	39,38	111,53	-6,44	-1,5	10438,05	0	16,48	111,73	-2,94	33,88	-2,12	0,03	0,23	0,8	262,26	27,04	139,69	79,53	1,09	-12,53	-11,53	19,76	108,67	-1,48	0,81	NA	0	11,42	77,51	-0,6	-66,6	-0,46	0,01	0,19	0,77	282,64
1401	0,67	8,03	0,25	0,24	0,29	1,09	134,22	3,99	78,01	63,02	0,91	10,87	11,94	32,67	91,63	14,65	1,05	18934,5	0	11,8	62,56	2,76	25,29	1,06	0,17	0,22	0,98	140,03	5,46	109	83,41	0,89	8,15	9,15	35,55	89,07	16,96	0,93	NA	0	12,61	60,68	4,84	29,66	1,6	0,38	0,43	1,09	120,41
1402	-21,26	-21,39	-21,7	154,2	165,76	165,76	199,03	NA	2,22	NA	0,01	0,01	1,01	-21,26	0,6	-3524	NA	NA	0	0	0	-37,28	-37,99	NA	53,37	53,37	53,37	1970,26	NA	36,51	NA	0,02	0,02	1,02	-37,28	1,87	-1989,47	NA	NA	0	0	0	5,8	6,66	NA	7,76	7,76	7,76	1734,2
1403	9,46	11,56	6,3	0,33	2,6	3,83	242,65	NA	43,69	54,46	0,18	0,22	1,22	18,83	18,21	75,61	2,7	18170,33	0	6,25	34,43	11,68	44,21	5,86	0,14	0,72	1,08	182,65	NA	116,09	41,8	0,74	2,79	3,79	22,43	73,59	23,82	1,18	NA	0	3,99	24,5	12,05	30,38	6,88	0,07	0,94	1,33	207,93
1404	2,4	6,14	40,2	0,31	1,53	1,58	6089,97	2952,7	2410,93	115,75	0,61	1,56	2,56	2,4	60,88	6,45	1,06	NA	0	0	0	0,93	2,89	NA	0,11	0,87	0,9	67350,13	25768,27	34118,82	1007,36	0,68	2,11	3,11	0,93	67,86	3,16	0,6	NA	0	0	0	-0,5	-1,55	NA	0,11	0,65	0,67	25699,98
1405	1,93	703,91	1,54	0,09	0,7	0,73	291,36	90,45	148,55	4,82	1	364,58	365,58	13,18	99,73	3,95	0,8	11368,5	12,76	9,01	41,61	2,62	93,13	1,51	0,07	0,77	0,78	209,87	88,29	111,46	0,21	0,97	34,58	35,58	15,94	97,19	15,17	0,75	NA	6,41	7,68	31,6	-7,28	-1164,95	-3,5	0,23	0,6	0,61	175,18
1406	1,37	5,07	1,55	0,29	0,43	0,83	411,06	41,27	269,31	119,4	0,73	2,7	3,7	16,46	72,98	20,53	0,69	15922,67	6,74	17,04	43,36	2,38	6,01	2	0,22	0,34	0,78	305,32	26,82	222,12	106,11	60,37	152,31	2,52	26,41	60,37	27,25	1,05	NA	5,52	14,2	35,94	6,99	15,9	5,2	1,97	2,35	3,49	270,93
1407	6,19	25,66	4,44	0,59	1,06	1,06	260,84	92,52	195,46	NA	0,76	3,15	4,15	12,44	75,88	17,3	1,33	25283	0	4,47	28,16	7,05	33,29	5,97	0,28	1,11	1,11	308,12	198,58	203,46	0	0,79	3,72	4,72	10,33	78,83	15,76	1,71	NA	11,98	1,91	11,35	2,53	5,82	NA	0,83	1,51	1,51	521,07
1408	0	0	NA	NA	NA	NA	NA	NA	NA	NA	NA	NA	1	0	0	NA	NA	NA	0	NA	0	24,16	25,92	NA	9,11	14,75	14,75	951,03	360	63,75	NA	6,78	7,27	1,07	24,16	6,78	356,47	NA	NA	0	0	0	18,33	20,44	NA	5,97	9,68	9,68	949,33
1409	-0,14	12,41	NA	5,83	6,37	6,37	NA	NA	NA	NA	1,01	-92,71	-91,71	-0,14	101,09	-0,13	1	NA	0	NA	0	22,56	318,04	NA	1,05	1,22	1,22	NA	NA	NA	NA	92,91	1309,54	14,1	22,56	92,91	24,29	1	NA	0	NA	0	97,34	97,38	NA	0,96	777,44	777,44	NA
1410	2,26	37,11	983,33	5,74	5,74	5,74	133048,8	NA	1060,8	NA	0,94	15,41	16,41	2,26	93,91	5,77	0,06	NA	0	0	0	-3,91	-158,79	NA	3,26	3,26	3,26	NA	NA	NA	NA	0,98	39,64	40,64	-3,91	97,54	0,5	0,03	NA	0	NA	0	-0,84	-53,68	NA	1,79	47,37	47,37	NA
1411	-55,78	33,82	-5,05	0,08	0,18	0,2	32,96	6,02	83,06	1,61	2,65	-1,61	-0,61	139,69	264,94	-15,17	-3,32	7129,95	0	17,7	122,2	-37,34	-377,08	-3,61	0,36	0,64	0,71	35,16	5,41	29,14	2,01	0,9	9,1	10,1	133,88	90,1	-30,12	0,25	6389,21	0	11,89	82,98	3,2	27,5	0,3	0,37	0,73	0,79	34,26
1412	36,09	49,8	13,31	1,44	3,57	3,61	134,25	77,74	36,56	1,69	0,28	0,38	1,38	36,09	27,53	218,76	NA	NA	0	0	0	54,57	65,98	13,86	2,3	5,74	5,74	92,48	54,41	15,82	NA	0,17	0,21	1,21	54,57	17,29	315,55	NA	NA	0	0	0	16,29	34,52	5,39	0,54	1,47	1,88	120,35
1413	2,5	3,56	0,8	2,82	3,36	3,36	116,09	18,38	34,14	NA	0,3	0,43	1,43	30,88	29,86	8,36	NA	3935	0	9,05	86,43	1,22	2,07	NA	1,37	2,48	2,48	105,98	46,99	16,29	NA	0,41	0,69	1,69	100,37	40,94	2,99	NA	NA	24,84	22,53	99,43	4,17	6,76	0,96	0,07	2,69	2,69	83,59
1414	-3,44	-35,06	-2,31	0,01	0,23	0,44	244,06	45,52	162,38	45,67	0,9	9,19	10,19	10,94	90,19	4,52	0,17	21593,86	21,64	9,64	72,23	0,4	3,46	0,23	0,04	0,23	0,44	213,06	35,33	137,65	38,64	0,88	7,67	8,67	15,26	88,47	8,58	0,19	NA	21,77	6,41	44,72	3,29	22,29	2,4	0,03	0,28	0,52	265,42
1415	NA	NA	NA	NA	NA	NA	NA	NA	NA	NA	NA	NA	NA	NA	NA	NA	NA	NA	NA	NA	NA	2,43	23,83	4,77	0,11	0,24	0,81	713,67	82,54	633,75	366,78	0,9	8,79	9,79	2,43	89,79	10,86	0,38	NA	0	0	0	11,39	64,78	61,51	0,06	0,33	0,71	1964,82
1416	-1,79	-4,04	-0,79	0,6	1,2	1,72	159,59	50,81	84,97	44,72	0,56	1,25	2,25	31,9	55,56	-2,67	14,9	20487,29	0	14,77	102,54	-4,67	-11,69	-2,01	0,48	1,15	1,63	156,18	60,77	90,06	42,82	0,6	1,5	2,5	30,71	60,02	-7,27	14,89	15980	0	11,05	80,06	-6,29	-18,31	-2,57	0,41	1,04	1,49	148,84
1417	2	2	100	NA	NA	NA	18196,36	NA	NA	NA	NA	NA	1	2	0	NA	NA	NA	0	0	0	27	29,23	NA	13,12	13,12	13,12	141,29	NA	10,65	NA	7,62	8,25	1,08	27	7,62	354,2	NA	NA	0	0	0	11,24	20,73	NA	0,73	2,18	2,18	213,77
1418	8,08	73,72	0,6	0,68	0,93	0,94	27,18	5,14	20,58	0,09	0,89	8,12	9,12	31,35	89,04	14,93	0,82	12476,5	0	1,74	60,24	5,51	38,16	NA	0,71	0,82	0,82	37,03	3,43	29,78	0,01	0,86	5,92	6,92	29,8	85,55	15,31	0,56	NA	0	1,61	31,96	-0,24	-4,99	NA	0,43	0,73	0,73	48,38
1419	-16,6	62,87	-45,29	0,06	0,06	0,06	993,22	4,3	1241,65	NA	1,26	-4,79	-3,79	-16,6	126,4	6,82	-0,29	NA	0	0	0	7,14	-30,29	NA	0,15	0,15	0,15	389,62	0,86	476,2	NA	123,58	-524,13	-4,24	7,14	123,58	29,53	-0,31	NA	0	0	0	-9,33	31,73	NA	0,39	0,47	0,47	313,11
1420	12,43	27,44	3,47	0,53	1,42	1,91	101,49	46,77	52,3	26,19	0,55	1,2	2,21	40,25	54,68	22,78	NA	23171,67	0	7,75	61,93	14,15	32,94	4,24	0,19	1,33	1,83	109,09	67,2	58,95	29,01	0,57	1,33	2,33	39,02	56,97	24,84	NA	NA	0	5,35	42,1	10,25	30,33	3,41	0,2	1,09	1,56	121,18
1421	4,21	4,29	1,43	51,92	79,7	79,7	123,53	42,58	1,53	NA	0,02	0,02	1,02	4,21	1,88	223,72	NA	NA	0	0	0	12,6	13,12	14,58	17,68	25,13	25,13	421,4	123,51	16,59	NA	0,04	0,04	1,04	12,6	3,98	316,49	NA	NA	0	0	0	18,45	19,72	17,75	11,99	15,61	15,61	350,2
1422	5,12	5,33	1,4	22,06	22,51	26,21	99,61	1,68	3,75	13,88	0,04	0,04	1,04	5,12	3,81	134,46	NA	NA	0	0	0	17,26	17,77	4,74	16,07	25,38	35,18	99,88	26,14	2,81	27,53	2,84	2,93	1,03	17,26	2,84	607,32	NA	NA	0	0	0	-12,05	-510,74	-35,33	0,17	0,18	0,27	1066,98
1423	-1,43	-1,43	NA	NA	NA	NA	NA	NA	NA	NA	NA	NA	1	-1,43	0	NA	NA	NA	0	NA	0	-18	-20,82	NA	1,75	7,37	7,37	NA	NA	NA	NA	0,14	0,16	1,16	-18	13,56	-132,71	NA	NA	0	NA	NA	-0,34	-0,41	-0,37	0,48	1,55	1,71	401,98
1424	10,79	173,29	3	0,27	0,65	1,08	101,37	35,37	93,07	40,53	0,94	15,06	16,06	33,84	93,77	11,5	NA	7381,8	0	6,42	57,62	9,27	68,99	3,8	0,21	0,49	0,83	149,41	35,35	89,87	42,69	0,87	6,44	7,44	26,33	86,56	10,71	0,47	NA	24,98	5,06	39,11	10,05	48,51	3,93	0,38	0,61	0,95	142,38
1425	13,13	25,47	5,35	0,13	3,5	3,5	148,18	92,11	27,3	NA	0,48	0,94	1,94	66,23	48,44	67,18	1,95	15718,33	0	21,61	57,27	22,9	31,78	9,95	0,99	3,09	3,09	158,19	91,7	43,73	NA	27,95	38,8	1,39	85,69	27,95	148,1	5,28	NA	0	27,29	53,62	21,35	35,75	15,94	1,66	3,79	3,79	271,7
1426	1,46	16,36	0,4	0,43	1,24	1,24	100,15	61,01	52,75	0,35	0,91	10,24	11,24	6,79	91,1	3,93	5,25	58348	37,23	1,47	11,69	3,6	41,21	0,89	0,35	1,25	1,25	90,11	63,47	65,5	NA	0,91	10,44	11,44	7,3	91,26	5,29	15,44	NA	17,34	0,92	5,5	6,27	37,79	1,27	1,01	1,19	1,26	73,62
1427	8,7	18,25	6,63	2,32	2,96	4,18	277,5	28,41	44,41	54,53	0,52	1,1	2,1	38,98	52,31	41,24	2,6	NA	24,08	16,24	35,67	16,33	26,6	13,88	1,92	4,1	5,02	309,37	100,45	46,06	42,29	0,39	0,63	1,63	45,9	38,6	63,94	3,51	NA	16,01	17,73	33,6	15,81	25,7	18,23	3,15	3,96	4,77	419,76
1428	2,65	11,21	1,32	0,89	0,92	1,28	167,71	2,79	135,2	49,34	0,76	3,23	4,23	16	76,37	3,47	NA	NA	0	5,36	55,16	-1,28	-8,52	-0,91	1,06	1,07	1,4	260,55	1,68	179,36	58,43	0,85	5,68	6,68	16,77	85,02	-1,5	NA	NA	15,3	10,72	73,1	4,19	20,12	2,72	1,76	2,32	3,01	236,26
1429	-10,27	-43,23	-6,13	0,28	0,44	0,96	145,62	24,86	158,7	82,44	0,76	3,19	4,21	21,08	75,83	-6,99	0,82	3393	0	13,78	85,1	-3,15	-13,97	-0,67	0,11	0,97	0,97	77,55	50,15	58,36	NA	0,77	3,43	4,43	68,42	77,44	2,87	0,87	4860	0	15,25	85,54	-10	-25,79	NA	0,05	1,07	1,07	NA
1430	11,98	14,11	4,03	1,83	1,9	7,54	122,39	0,97	15,85	90,72	0,15	0,18	1,18	60,63	15,09	105,23	75,26	14541,43	0	16,36	69,06	8,92	10,42	3,2	3,07	3,31	13,6	130,59	1,98	8,22	84,6	0,14	0,17	1,17	58,98	14,33	80,87	6,94	NA	0	12,99	55,27	8,08	9,29	3,04	3,9	4,05	11,74	136,88
1431	2,35	3,49	11,25	0,09	0,86	1,27	1744,55	136,3	92,94	74,82	0,33	0,49	1,49	2,35	32,81	17,92	1,03	NA	27,21	0	0	1,33	1,83	7,33	0,1	1,21	1,37	2012,65	218,35	96,8	29,59	0,28	0,38	1,38	1,33	27,66	15,98	1,04	NA	22,58	0	0	3,28	4,17	28,25	0,42	1,04	1,48	3130,74
1432	0	NA	NA	NA	NA	NA	NA	NA	NA	NA	NA	NA	NA	0	0	NA	NA	NA	0	NA	0	-9,68	-10,71	NA	10,33	10,33	10,33	NA	NA	NA	NA	9,68	10,71	1,11	-9,68	9,68	-100	NA	NA	0	NA	NA	6,99	47,44	NA	1,04	1,04	1,04	507,21
1433	13,97	27,7	7,84	2,54	3,02	3,02	204,28	32,1	66,92	NA	0,38	0,76	1,98	14,65	49,58	36,63	NA	NA	0	0,38	3,4	31,41	48,9	17,84	3,38	4,02	4,02	206,74	32,95	50,81	NA	0,36	0,56	1,56	31,41	35,76	87,83	NA	NA	0	0	0	10,71	20,78	4,7	1,75	2,06	2,06	159,53
1434	22,41	47,47	4,81	0,35	0,56	0,61	78,18	8,02	39,04	2,08	0,53	1,12	2,12	69,93	52,79	131,94	0,74	40517	0	10,21	34,54	41,78	74,76	14,68	0,69	1,84	1,87	127,89	64,01	55,28	1,37	0,44	0,79	1,79	68,82	44,11	136,5	3,06	NA	0	9,5	24,8	2,64	2,87	0,75	9,47	13,24	13,46	102,86
1435	3,6	20,81	0,99	0,62	1,17	1,93	99,84	24,13	43,85	34,1	0,82	4,77	5,79	24,05	82,72	9,96	3,96	10614,5	0,07	5,61	61,35	3,19	19,12	0,75	4,79	7,92	15,6	85,31	14,27	4,55	34,95	0,83	4,99	5,99	19,58	83,29	8,88	5,96	NA	0	3,84	56,87	2,4	8,3	0,84	0,36	6,56	17,61	128,17
1436	8,05	28,16	9,05	0,08	0,72	2,15	409,08	109,88	149,54	251,39	0,71	2,5	3,5	11,16	71,39	16,13	3,87	19881	5,81	3,49	22,36	6,78	9,73	5,02	0,46	1,29	3,65	269,78	51,74	51,05	147,73	0,3	0,44	1,44	15,38	30,37	45,85	4,81	NA	4,28	6,37	33,85	8,44	14	10,38	0,48	1,28	3,02	447,76
1437	0,78	2,19	0,95	0,16	0,54	2,2	441,84	13,27	35,04	59,11	0,64	1,81	2,81	10,46	64,43	8,62	0,74	21342,58	25,1	11,75	61,63	1,11	3,02	1,5	0,51	0,72	2,05	493,58	9,68	46,51	61,9	0,63	1,73	2,73	10,84	63,35	4,57	0,68	NA	17,58	9,47	49,41	1,02	2,61	1,33	0,23	0,45	1,66	474,88
1438	3,1	3,1	12	NA	NA	NA	1408,68	NA	NA	NA	NA	NA	1	3,1	0	NA	NA	NA	0	0	0	32,48	35,71	78,18	6,45	11,03	11,03	876,25	360	78,55	NA	9,06	9,97	1,1	32,48	9,06	358,33	NA	NA	0	0	0	-9,06	-11,07	NA	3,23	5,52	5,52	NA
1439	7,34	11,47	3,4	4,44	4,72	7,02	168,28	3,19	11,48	26,81	0,36	0,56	1,56	13,93	35,97	58,61	1,52	19956,67	13,44	3,05	21,23	2,09	2,72	1,23	2,7	2,84	3,93	213,64	4,17	29,41	32,09	0,23	0,3	1,3	9,57	23,08	70,75	1,9	NA	8,89	4,39	19,78	3,71	4,38	2,2	2,16	2,71	4,22	216,3
1440	-18,89	-19,76	-8,91	21,83	22,74	22,74	150,9	6,8	7,46	NA	0,04	0,05	1,05	7,24	4,4	-429,69	NA	NA	0	12,32	146,66	26,05	36,31	NA	2,97	3,49	3,49	146,44	21,03	40,94	NA	0,28	0,39	1,39	41,28	28,27	92,14	NA	NA	0	3,96	20,69	24,97	36,19	NA	2,74	3,19	3,19	195,63
1441	0,45	2,62	0,48	0,59	1,21	1,21	385,08	194,82	315,04	NA	0,83	4,79	5,79	0,45	82,72	0,55	NA	NA	0	0	0	-2,87	-9,06	-4,03	0,52	0,52	0,52	510,86	NA	345,17	NA	68,32	215,64	3,16	-2,87	68,32	3,48	0,49	NA	0	0	0	-16,12	-18,34	NA	0,67	0,67	0,67	NA
1442	-0,16	-55,68	NA	0,07	0,09	0,11	NA	NA	NA	NA	1	340,07	341,07	7,52	99,71	1,52	0,01	4682,95	0	NA	79,47	0	0,23	0	0,08	0,21	0,23	1138,48	140,61	1111,98	20,71	99,71	34157,14	342,57	13,21	99,71	3,1	0,01	NA	0	30,13	44,24	-3,66	-639,51	-6,55	0,1	0,37	0,39	651,58
1443	-3,41	92,36	-0,96	0,33	0,78	0,94	102,2	46,99	102,82	16,72	1,04	-28,05	-27,08	19,59	103,69	-1,88	-0,57	40312,67	0	6,46	114,49	3,08	-1729,88	0,91	0,29	0,89	0,98	107,29	60,53	101,75	9,2	1	-561,83	-560,83	10,56	100,18	4,58	0,64	NA	0	1,6	39,21	0,42	177,54	0,13	0,39	0,91	1	116,51
1444	-6,52	-6,52	NA	NA	NA	NA	NA	NA	NA	NA	NA	NA	1	-6,52	0	NA	NA	NA	0	NA	0	-9,48	-10,55	-1400	9,85	9,85	9,85	53758,25	NA	5400	NA	10,16	11,3	1,11	-9,48	10,16	-93,33	NA	NA	0	0	0	-65,21	573,36	-51,49	0,74	0,9	0,9	287,43
1445	-46,59	147,49	-134,45	0,06	0,15	0,7	986,94	123,49	1366,13	769,57	1,32	-4,17	-3,17	-24,77	131,59	-35,41	-4,37	-4557,5	0	62,96	-79,78	8,54	14,61	3,96	0,23	0,47	1,38	168,77	16,99	69,3	63,13	0,42	0,71	1,71	43,2	41,52	20,58	1,37	NA	0	16,07	80,15	-10,93	-32,59	-7,32	0,3	0,45	0,88	243,81
1446	10,69	11,12	36,33	30,39	31,33	31,33	1236,8	36,84	39,04	NA	0,03	0,03	1,04	14,17	3,81	335,01	NA	4226	0	11,83	17,91	12,73	13,78	33,42	12,91	13,19	13,19	955,39	20,2	71,64	NA	0,08	0,08	1,08	15,62	7,58	167,94	NA	NA	0	7,58	21,92	5,29	5,45	34,95	33,49	33,85	33,85	2405,68
1447	-1,65	-214,92	-0,7	0,11	0,35	0,9	154,33	29,23	119,23	66,39	0,99	129,46	130,46	11,63	99,23	-0,96	0,74	3394,27	20,59	5,63	87,06	3,3	80,93	1,22	0,07	0,28	0,71	135,1	18,81	91,51	39,5	95,93	2355,41	24,55	19,28	95,93	6,44	0,48	NA	20,16	4,35	45,43	5,62	60,7	2,26	0,13	0,46	0,67	146,52
1448	-0,24	-0,66	-0,33	0,59	1,58	1,58	328,65	305,92	310,06	-1,24	0,63	1,73	2,73	-0,24	63,42	-0,38	NA	NA	0	0	0	19,39	25,38	3,7	2,48	4,24	4,24	69,45	28,49	16,21	NA	0,24	0,31	1,31	19,39	23,6	82,15	NA	NA	0	0	0	-109,96	274,06	-42,06	0,38	0,68	0,68	139,23
1449	0,37	-124,51	0,13	0,01	0,47	0,61	126,75	58,38	124,6	17,4	1	-340,97	-339,97	24,07	100,29	2,34	-0,09	22528,2	0	8,26	87,58	3,53	111,8	1,03	0,01	0,44	0,64	105,71	42,56	98,68	19,68	0,97	30,66	31,66	31,78	96,84	4,76	1,45	NA	0	5,89	59,75	3,86	71,67	1,14	0,01	0,5	0,77	107,84
1450	-1,85	-1,86	NA	60,77	60,77	520,01	NA	NA	NA	NA	0,19	0,19	1	-1,85	0,19	-963	NA	NA	0	NA	0	-2,57	-2,62	NA	5,85	5,85	53,68	NA	NA	NA	NA	1,86	1,9	1,02	-2,57	1,86	-138,02	NA	NA	0	NA	0	1,91	1,94	4,38	6,89	6,89	54,73	836,77
1451	38,2	66,71	14,27	2,46	4,84	6,14	135,98	52,1	21,81	28,59	0,32	0,56	1,75	38,2	42,75	118,53	NA	NA	0	0	0	-41,89	-270,19	-20,8	0,4	1,7	1,92	180,69	120,46	92,99	20,67	0,84	5,45	6,45	-41,89	84,5	-49,58	NA	NA	0	0	0	-117,38	-470,33	-35,26	0,55	1,19	1,4	109,33
1452	-11,56	-52,95	-9,96	0,22	0,27	1,3	240,34	11,79	239,33	248,28	0,78	3,58	4,58	29,76	78,16	-14,79	NA	3457	0	35,6	178,94	13,07	48,11	3,83	0,46	0,48	1,38	106,62	2,01	76,63	68,55	0,73	2,68	3,68	56,46	72,84	17,94	NA	NA	0	8,96	55,64	-5,36	-16,56	-1,1	0,15	0,18	1,49	74,78
1453	10,06	20,19	5,57	0,71	3,48	3,48	201,55	109,3	39,42	NA	0,5	1,01	2,01	65,87	50,18	23,62	2,46	14686,5	0	30,9	73,5	13,87	24,21	NA	0,22	2	2	141,61	87,65	49,21	NA	0,43	0,75	1,75	92,45	42,73	69,82	1,97	NA	0	20,92	44,97	6,79	12,54	NA	0,46	2,02	2,02	182,95
1454	36,24	48,09	45,93	3,17	4,02	4,02	461,38	94,9	112,45	NA	0,25	0,33	1,33	36,24	24,64	147,04	NA	NA	0	0	0	43,78	50,58	42,49	3,47	7,43	7,43	353,31	15,85	47,01	NA	13,45	15,54	1,16	43,78	13,45	325,42	NA	NA	0	0	0	37,74	42,48	60,66	3,37	8,96	8,96	585,15
1455	0,22	0,56	0,1	0,14	0,81	0,98	166,23	66,08	86,54	16,54	0,6	1,52	2,52	9,64	60,38	0,4	0,97	NA	7,58	4,3	93,41	0,6	1,36	0,27	0,16	0,78	1,03	166,93	57,09	82,54	22,99	0,56	1,28	2,28	11,73	56,14	9,24	1,04	NA	5,75	3,68	44,15	0,29	0,67	0,12	0,21	0,87	1,12	155,47
1456	-1,53	-41,2	-0,8	0,04	0,32	2,31	190,58	20,47	68,72	145,85	0,96	26,02	27,02	6,47	96,3	-0,78	0,63	6559,67	1,85	4,19	93,18	-1,36	-58,7	-0,64	0,06	0,4	2,41	170,47	21,08	60,8	126,37	0,98	42,23	43,23	10,36	97,69	-1,39	0,27	NA	1,12	3,95	64,61	1,27	3,49	0,58	0,05	0,25	2	166,69
1457	-8,07	-8,7	-6,83	6,81	11,64	12,59	307,82	96,77	20,07	19,3	0,07	0,08	1,08	20,22	7,15	-17,84	5,54	NA	0	23,93	103,33	6,15	6,73	7,48	7,77	9,7	10,59	442,38	68,31	35,32	31,65	0,09	0,09	1,09	17,93	8,58	123,28	6,45	NA	0	14,31	72,82	-1,61	-1,74	-2,14	9,57	12,98	14,76	484,72
1458	-0,89	100	-0,35	0,33	0,75	0,99	128,39	60,91	143,05	34,78	1,01	-113,24	-112,24	-0,89	100,89	-0,88	NA	NA	0	0	0	6,28	16,6	2,58	0,01	0,93	1,61	149,5	84,46	91,88	62,83	62,14	164,16	2,64	6,28	62,14	10,11	NA	NA	0	0	0	2,96	9,72	5,55	0	1	1,44	684,08
1459	-108,57	94,01	-151,58	0,33	2,45	2,45	508,22	435,83	205,4	0	2,15	-1,87	-0,87	102,01	215,49	-50,38	NA	488,67	0	294,02	392,29	-16,91	-216,13	-7,42	0,08	0,16	0,98	159,62	10,4	139,21	114,6	0,92	11,78	12,78	-2,51	92,18	-18,12	1,98	4377,8	0	4,35	-86,74	-0,14	-2,28	-0,04	-0,1	0,84	1,91	100,72
1460	5,37	7,48	2,85	1,31	2,88	3,6	192,85	78,27	50,73	36,97	0,28	0,39	1,39	40,79	28,13	27,27	21,45	41500,92	0	18,76	75,62	31,25	44,43	12,97	0,82	3,08	3,45	151,04	92,74	42,42	15,86	29,67	42,19	1,42	56,02	29,67	108,55	59,87	22073	0	7,52	26,92	36,57	47,78	13,3	2,36	3,96	4,38	132,77
1461	0,64	3,43	0,22	0,32	1,27	1,27	125,74	78,81	72,87	0,13	0,81	4,39	5,39	44,05	81,45	12,89	2,15	7554,75	8,24	15	74,58	-0,44	-2,17	-0,27	0,28	2,65	2,66	224,71	177,01	61,4	0,19	0,8	3,96	4,96	57,78	79,84	12,93	5,87	NA	6	35,94	74,9	-9,68	-78,77	-8,25	0,61	3,19	3,19	310,38
1462	4,69	-11,47	2,56	0,07	0,24	0,63	198,97	47,11	277,18	108,62	1,41	-3,44	-2,44	17,65	140,92	7,24	-3,63	7443	0	7,08	51,98	20,03	-112	9,23	0,12	0,35	0,81	167,85	46,24	195,54	89,16	117,88	-659,25	-5,59	31,35	117,88	21,84	-3,78	NA	0	3,87	19,23	24,12	213,32	12,69	0,23	0,6	1,1	191,61
1463	8,39	10,59	2,98	4,21	5,74	5,74	129,13	32,98	21,54	0	0,21	0,26	1,26	157,77	20,77	48,43	34,38	28351,5	0	52,99	91,34	10,96	13,66	NA	2,58	5,86	5,86	142,36	77,09	23,53	0	0,2	0,25	1,25	151,52	19,78	63	39,1	NA	0	39,31	64,11	7,89	10,41	NA	2,38	4,81	4,81	137,61
1464	0,74	12,03	0,29	0,11	0,43	0,61	144,19	42,85	106,81	24,46	0,94	15,29	16,29	1,56	93,86	10,58	0,15	11027	18,96	0,33	5,89	1,76	25,69	0,53	0,62	0,9	1,11	109,52	20,25	61,03	15,04	66,81	976,68	14,62	2,51	66,81	18,92	0,3	NA	10,46	0,17	3,68	0,77	15,82	0,37	0,4	0,87	0,93	176,92
1465	5,89	10,82	0,75	0,42	0,93	1,25	46,24	10,29	20,54	6,82	0,46	0,84	1,84	110,21	45,57	50,73	1,28	6891	0	13,25	74,68	0,68	1,65	0,14	0,51	0,73	1,38	75,86	9,84	43,97	28,44	0,59	1,42	2,42	53,39	58,6	23,15	2,14	NA	0	10,98	70,13	-2,32	-11,3	-0,78	0,14	0,26	0,58	121,55
1466	-13,05	-13,38	-16,3	8,89	12,07	12,07	454,81	36	11,34	NA	0,03	0,03	1,03	-13,05	2,52	1084,3	1,45	NA	0	0	0	-15,71	-16,75	-19,28	9,62	11,28	11,28	446,63	45,41	27,31	NA	6,18	6,59	1,07	-15,71	6,18	479,92	3,1	NA	0	0	0	-27,84	-30,23	-28,18	11,06	12,65	12,65	368,41
1467	NA	NA	NA	NA	NA	NA	NA	NA	NA	NA	NA	NA	NA	NA	NA	NA	NA	NA	NA	NA	NA	17,59	-9,07	NA	0,18	0,38	0,38	16,71	8,82	43,66	NA	2,94	-1,52	-0,52	547,56	293,83	5,99	NA	NA	0	18	68,13	5,08	-9,98	0,77	0,56	0,71	0,71	55,4
1468	6	22,11	2,34	0,59	1,25	1,78	141,82	51,86	78,62	42,68	0,73	2,69	3,69	23,53	72,87	8,23	NA	22914	0	6,83	68,03	9,83	19,21	2,76	0,95	2,81	4,33	102,06	43,34	23,3	35,42	0,49	0,95	1,95	34,22	48,82	20,14	NA	NA	0	6,84	66,17	8,76	15,71	3,06	4,53	10,07	15,31	127,04
1469	38,06	53,08	16,43	2,58	3,48	3,48	157,16	39,49	43,68	0,03	0,28	0,39	1,39	142,1	28,29	139,91	39,09	NA	0	44,92	66,91	4,01	6,26	1,41	0,95	2,8	2,8	128,32	82,93	44,79	0,04	0,36	0,56	1,56	165,63	35,94	17,96	55,89	NA	0	56,98	94,67	1,73	2,9	0,56	1,27	2,53	2,53	116,59
1470	-16,21	-24,18	-10,08	1,95	2,6	2,6	226,18	47,83	73,21	NA	0,33	0,49	1,49	-10,54	32,95	-45,48	4,55	NA	0	3,53	-10,84	1,39	3,97	2,9	1,05	1,54	1,54	760,51	219,2	452,3	NA	65,03	185,95	2,86	7,3	65,03	2,83	4,74	NA	0	11,73	67,39	NA	NA	NA	NA	NA	NA	NA
1471	-34,77	-38,34	-48,75	11,03	11,09	11,09	510,44	2,84	45,51	NA	0,09	0,1	1,1	38,41	9,33	-372,7	NA	-115,5	0	102,61	-3800	1,28	3,39	0,41	0,56	1,6	1,6	117,1	75,16	72,23	NA	0,62	1,66	2,66	26,99	62,36	2,04	NA	NA	0	8,27	202,89	3,1	3,31	0,4	5,32	15,56	15,56	46,84
1472	6,83	15,39	16,61	1,08	1,08	1,08	885	NA	486,73	NA	0,56	1,25	2,25	6,83	55,61	47,4	1,11	NA	0	0	0	-4,07	-5,13	-3,91	1,19	1,21	1,21	349,76	1,3	71,41	NA	0,21	0,26	1,26	-4,07	20,64	178,63	1,06	NA	0	0	0	32,31	37,57	23,52	5,78	5,78	5,78	264,97
1473	5,01	14,12	2,67	1,29	1,5	1,5	194,41	17,31	115,73	NA	0,65	1,82	2,82	31,15	64,53	19,16	5,03	6099,5	0	13,96	94,15	-0,36	-0,84	-0,35	1,51	1,74	1,74	349,76	26,69	193,96	NA	0,57	1,34	2,34	20,21	57,33	11,23	17,98	NA	0	19,76	90,5	4,73	5,95	2,73	3,87	4,72	5,25	210,49
1474	-34,73	-2176,34	-5,93	0,58	1,07	1,07	62,1	28,19	57,42	NA	0,98	61,66	62,66	-34,73	98,4	-35,3	NA	NA	0	0	0	-28,73	-327	NA	1,93	2,06	2,06	2191,99	134,25	1054,19	0	0,91	10,38	11,38	-28,73	91,21	-31,5	NA	NA	0	0	0	-71,41	-3468,05	-18,17	0,69	1,39	1,39	92,62
1475	0	0	0	0,94	1,87	3,95	162,49	31,71	34,18	72,08	0,23	0,3	1,3	25,46	22,94	22,57	4,98	15255	0	11,37	70,02	1,51	2,08	0,79	1,49	1,96	3,52	190,39	22,49	48,07	75,06	0,27	0,38	1,38	24,63	27,46	21,39	7,3	NA	0	12,09	59,53	8,88	9,88	5,06	5,42	6,29	11,98	207,26
1476	0,86	2,52	0,16	1,04	1,29	1,5	68,88	10,1	40,88	8,81	0,66	1,92	2,92	89,23	65,72	11,06	5,58	11160,8	0	16,72	82,42	1,87	5,68	0,38	0,46	0,75	1,09	74,09	13,19	45,08	15,47	67,08	203,76	3,04	83,7	67,08	11,03	1,05	NA	0	16,66	77,92	1,31	4,34	0,27	0,74	0,94	1,23	75,03
1477	5,52	6,51	2,33	4,7	4,99	6,67	153,66	6,52	22,79	38,84	15,18	17,9	1,18	5,52	15,18	36,37	NA	NA	0	0	0	7,13	10,6	4,43	2,48	3,04	3,07	226,05	0,53	72,82	2,47	32,7	48,59	1,49	7,13	32,7	21,81	NA	NA	0	0	0	9,73	14,53	6,82	2,41	3,04	3,04	255,28
1478	0,05	-6,57	0,08	0,3	0,39	0,99	588,37	50,16	563,69	358,12	1,01	-129,55	-128,55	2,74	100,78	0,05	NA	4944	3,91	4,35	92,64	2,43	787,05	2,61	0,01	0,01	1	391,53	NA	346,35	381,65	1	323,36	324,36	6,56	99,69	2,43	NA	NA	10,25	4,44	47,25	-21,8	101,84	-73,52	0,17	0,17	0,82	1227,81
1479	7,46	8,55	4,02	41,97	62,66	78,63	196,15	51,03	2,47	39,95	0,13	0,15	1,15	7,67	12,84	58,07	NA	NA	0	0,11	0,56	-16,43	539,24	-4,07	0,61	1,29	1,35	90,21	44,94	65,89	4,33	1,03	-33,81	-32,81	36,6	103,05	-15,95	NA	NA	0	9,18	96,19	11,65	138,45	2,59	0,4	0,77	0,77	80,79
1480	12,84	19,5	4,9	1,59	2,1	2,57	139,06	23,18	45,39	21,78	0,34	0,52	1,52	28,98	34,17	46,82	4,76	40760,83	0	6,17	44,14	12,48	17,92	4,12	1,17	2,39	2,93	120,24	42,72	35,03	19,03	0,3	0,44	1,44	27,56	30,36	51	5,56	NA	0	3,59	30,19	13,69	18,16	6,83	1,48	2,78	3,39	181,56
1481	1,15	1,15	0,16	NA	NA	NA	50,83	5,46	NA	7,29	NA	NA	1	1,15	0	NA	3,37	NA	0	0	0	NA	NA	NA	NA	NA	NA	NA	NA	NA	NA	NA	NA	NA	NA	NA	NA	NA	NA	NA	NA	NA	0	0	NA	NA	NA	NA	NA
1482	-5,93	175,57	-3,58	0,03	0,71	0,97	219,92	149,32	222,37	59,13	1,03	-30,52	-29,59	14,15	103,38	-4,57	-3,88	8654	0	12,13	134,34	-9,12	68,64	-4,93	0,04	0,63	0,89	196,48	127,46	218,05	57,29	113,29	-852,25	-7,52	14,32	113,29	-7,11	NA	NA	0	9,42	106,53	-21,07	64,04	-12,64	0,06	0,65	0,75	218,33
1483	0,05	0,78	0,06	0,33	0,7	0,87	403,96	32,91	89,72	15,9	0,51	7,55	14,92	3,1	93,3	23,29	0,42	30129,67	20,93	3,38	27,47	0,11	1,77	0,09	0,3	0,74	0,92	313,15	36,81	83,24	15,22	0,58	9,49	16,22	3,28	58,49	17,76	0,49	6762,63	24,45	1,91	26,97	-1,64	-375,99	-1,24	0,13	0,53	0,81	275,35
1484	0,37	0,74	0,14	0,89	1,07	2,08	137,13	11,99	38,23	66,39	0,49	0,96	1,96	0,37	49,03	0,76	NA	NA	19,9	0	0	0,41	1,04	0,22	0,89	1,04	1,65	200,16	18,47	63,99	72,87	0,61	1,56	2,56	0,41	61,01	0,67	NA	NA	28,24	0	0	-24,3	-51,82	-9,39	1,47	1,72	1,91	140,58
1485	8,08	55,25	7,83	0,25	0,5	0,5	352,89	75,02	297,99	0,42	0,85	5,84	6,84	8,08	85,38	24,52	0,26	NA	0	0	0	12,18	55,11	12,1	0,33	0,64	0,65	361,52	87,4	278,51	0,57	0,78	3,52	4,52	12,18	77,9	31,44	0,45	NA	0	0	0	27,73	64,9	25,1	0,54	0,93	0,93	329,57
1486	-5,01	-12,97	-1,7	0,49	0,71	1,48	123,21	15,55	71,85	56,5	0,61	1,59	2,59	61,59	61,39	10,11	3,44	18741	0	22,54	89,12	-3,22	-8,23	-1,17	0,56	0,66	1,65	131,64	8,19	77,83	76,38	0,61	1,55	2,55	48,52	60,83	14,94	NA	NA	0	13,68	55,75	8,52	29,27	6,08	0,33	0,38	0,77	259,68
1487	0,14	14,93	0,12	0,01	0,33	0,87	313,1	99,38	295,9	166,55	0,99	107,68	108,6	3,51	99,08	0,24	0,02	11017,47	2,57	2,9	68,79	1,47	57,84	0,74	0	0,29	0,8	182,95	47,52	160,29	84,86	0,97	38,4	39,4	7,1	97,46	4,48	0,21	NA	3,55	1,99	-24,32	0,84	2,18	0,64	0	0,26	1,37	277,06
1488	-7,46	139,46	-1,21	0,09	0,63	0,73	58,9	32,58	31,76	6,19	1,05	-19,7	-18,7	6,58	105,35	-5,1	-0,23	12865,33	49,87	2,27	116,63	0,89	-36,55	0,19	0,06	0,54	0,79	76,62	37,43	63,89	19,31	1,02	-41,87	-40,87	9,57	102,45	1,37	-0,17	NA	17,65	1,33	44,38	5,01	367,34	0,4	0,11	0,74	0,83	29,24
1489	6,82	43,29	5	0,07	0,07	1,26	267	NA	207,83	251,41	0,84	5,33	6,35	38,36	84,24	8,12	NA	14569	3,03	23,13	73,93	6,3	27,55	4,18	0,09	0,16	4,68	241,63	3,94	50,76	229,32	0,77	3,37	4,37	43,35	77,14	8,16	NA	NA	0	17,38	54,43	-9,63	-75,95	-5,92	0,44	0,61	5,48	223,82
1490	2,29	37,12	0,79	0,73	1,01	1,01	124,78	31,33	115,48	NA	0,94	15,18	16,18	28,33	93,82	5,53	1,11	NA	0	8,93	76,37	4,58	64,75	NA	0,57	1,06	1,06	130,1	58,69	110,75	NA	0,93	13,13	14,13	19,14	92,92	6,19	6,06	NA	6,85	3,82	45,39	5,35	38,34	NA	0,56	1,1	1,16	128,73
1491	1,06	21,22	0,3	0,21	0,72	0,91	104,11	45,1	88,56	16,91	0,95	19,04	20,04	10,55	95,01	4,3	0,24	18613,38	0	2,71	69,09	0,25	9,8	0,21	0,02	0,22	0,93	312,33	57,66	296,9	212,36	0,97	38,34	39,34	5	97,46	3,78	0,26	NA	0	2,91	40,18	-1,29	-44,96	-0,57	0,08	0,61	0,94	160,54
1492	1,88	2,75	1,49	0,06	0,7	1,23	288,52	52,36	80,81	44,64	0,32	0,47	1,47	14,67	31,82	18,37	1,09	16958,73	0,67	10,14	62,74	0,92	1,32	0,75	0,06	0,55	1,14	299,25	39,46	79,08	47,71	0,31	0,44	1,44	14,43	30,52	16,59	1,05	7310,56	0,76	7,75	46,9	2,58	3,95	2,38	0,08	0,64	1,14	335,08
1493	-37,35	33,41	-11,15	0,01	0,13	0,23	108,7	2,17	216,63	21,61	2,11	-1,89	-0,89	-1,38	211,77	-12,9	-1,91	3668,57	4,62	10,74	249,53	4,41	-2,97	1,04	0,05	0,15	0,18	86,12	5,55	190,61	7,36	2,38	-1,6	-0,67	63,1	238,28	8,51	-2,33	NA	0,9	9,47	43,11	13,26	120,6	6,18	0,03	0,17	0,24	169,62
1494	-0,38	-0,42	-0,48	11,24	11,94	11,94	464,86	26,83	38,52	NA	0,11	0,12	1,12	14,21	10,87	-3,46	NA	950	0	18,63	85,79	-18,55	-22,43	NA	6,52	6,98	6,98	500,4	32,6	70,9	0	0,17	0,21	1,21	14,29	17,3	-107,24	NA	NA	0	33,28	68,26	12,41	13,14	NA	18,55	18,55	18,55	741,22
1495	-3,44	-13,45	-0,64	0,53	0,83	1,3	68,19	14,95	49,7	23,48	0,74	2,91	3,91	27,92	74,43	4,26	7,1	8416,5	0	5,87	73,87	16,24	48,08	4,38	1,27	1,57	1,67	98,23	14,53	48,75	5,27	0,66	1,96	2,96	37,57	66,21	30,42	3,15	NA	0	4,09	34,45	24,25	47,66	7,87	1,89	2,19	2,28	118,09
1496	6,7	46,89	2	1,37	2,19	3,8	108,48	18,58	22,87	37,52	0,86	6	7	33,76	85,71	10,94	0,76	12435,8	0	8,06	70,86	1,14	6,32	0,38	1,71	1,91	3,01	121,87	7,01	35,52	39,15	0,82	4,53	5,53	31,88	81,9	6,95	1,62	NA	0	10,29	71,48	10,5	33,8	3,01	1,15	1,58	2,9	104,24
1497	-7,87	194,52	-1,37	0,13	1	1	63,45	54,76	62,87	0	1,04	-25,72	-24,72	121,66	104,05	-7,56	NA	13356	0	22,58	105,01	43,9	106,04	10,86	0,11	1,78	1,78	90,02	83,38	49,89	0	0,59	1,42	2,42	89,7	58,6	74,91	NA	NA	0	8,35	32,82	30,18	51,94	12,84	0,29	2,49	2,49	154,84
1498	0,27	5,88	0,12	0,12	0,55	0,98	160,9	64,76	150,24	65,03	0,95	20,53	21,53	22,09	95,36	1,93	0,6	8029,67	0	9,64	88,56	2,47	48,56	1,19	0,11	0,59	0,96	174,82	67,36	140,14	51,98	94,92	1867,68	19,68	21,51	94,92	6,09	0,82	NA	0	6,49	44,47	2,04	40,85	1,28	0,07	0,34	0,64	228,71
1499	-8,72	183,22	-1,56	0,35	0,71	0,95	57,16	24,16	67,36	17,03	1,05	-22,01	-21,01	-8,72	104,76	-8,32	NA	NA	0	0	0	6	1693,9	2,56	0,26	0,87	1,11	154,98	84,3	138,32	32,74	99,65	28113,26	282,13	6	99,65	6,03	NA	NA	0	0	0	32,37	97,96	14,33	0,79	1,49	1,49	161,11
1500	15,01	15,3	8,7	72,2	72,2	72,68	210,96	NA	2,87	1,39	0,02	0,02	1,02	113,16	1,85	809,68	NA	1460,75	0	56,88	84,24	3,32	4,74	NA	3,38	3,38	3,39	78,65	NA	22,92	0,35	0,3	0,43	1,43	116,16	30,05	11,04	NA	NA	0	17,89	71,74	1,5	8,11	NA	1,18	1,19	1,23	265,01
1501	2,44	162,46	NA	0,02	1,36	1,36	39172,44	34400,03	25751,05	NA	0,98	65,29	66,47	3,89	98,23	4,17	0,16	14895,5	0	112,45	-12,46	-0,06	-4,61	NA	0,03	1,33	1,33	29136,14	25648,3	19665,57	NA	0,99	80,02	81,02	1,74	98,77	1,81	0,14	NA	0	104,34	-17,1	0,56	32,57	NA	0,02	1,36	1,36	37714,99
1502	1,45	3,41	0,95	0	0,14	1,46	238,13	15,01	102,33	145,56	0,58	1,36	2,36	8,12	57,55	20	1,32	9189,53	2,87	4,37	37,32	-2,53	-7,47	-2,34	0,01	0,1	1,13	335,76	17,39	189,23	195,17	0,66	1,95	2,95	3,13	66,12	12,21	0,97	NA	0	3,56	27,39	-8,01	-17,76	-6,75	0	0,06	1,46	306,85
1503	-12,83	-17,01	NA	4,08	4,08	4,08	NA	NA	NA	NA	0,25	0,33	1,33	-12,83	24,54	-52,3	NA	NA	0	NA	0	58,16	83,05	3,65	2,02	3,08	3,34	22,86	7,15	6,78	1,73	0,3	0,43	1,43	58,16	29,97	194,06	NA	NA	0	0	0	42,12	66,37	9,82	2,22	2,23	2,23	84,84
1504	-9,64	-11,69	-5,43	5,6	5,75	5,75	205,09	5,25	35,3	NA	0,18	0,21	1,21	29,35	17,56	-54,88	NA	1672	0	21,97	117,11	10,61	12,46	NA	6,83	6,83	6,83	94,2	NA	13,52	NA	0,15	0,17	1,17	45,9	14,78	71,83	NA	NA	0	6,74	46,69	17,89	25,72	NA	3,22	3,32	3,32	108,71
1505	4,03	17,59	1,7	0,16	0,21	1,3	153,61	5,64	116,64	127,4	0,77	3,37	4,37	9,64	77,12	5,22	NA	NA	0	2,37	48,17	-15,01	-2494,62	-20,17	0,26	0,44	1,27	489,14	59,01	237,88	282,94	0,99	165,2	166,2	-6,73	99,4	-11,88	0,06	NA	21,06	11,12	-582,21	4,1	94,48	5,05	0,01	0,28	0,47	448,73
1506	4,51	22,54	0,9	0,21	0,22	1,17	72,65	0,42	31,49	50,43	0,8	3,99	5	36,61	79,99	11,6	1,8	6461,71	35,32	6,41	67,91	7,9	27,98	1,42	0,21	0,22	1,29	65,61	0,3	30,72	48,48	0,71	2,53	3,54	74,75	71,49	18,46	3,03	NA	22,8	8,52	61,91	0,21	0,95	0,04	0,18	0,3	1,26	76,92
1507	9,56	12,68	4,14	3,22	5,02	5,02	157,65	53	29,33	NA	0,25	0,33	1,33	97,48	24,64	42,05	17,97	20609,4	0,06	38,08	83,46	-7,02	-9,49	-3,36	2,87	4,89	4,89	174,23	68,51	33,93	NA	0,26	0,35	1,35	85,04	26,03	-23,76	20,08	NA	0	44,07	102,03	-4,39	-6,17	-1,93	2,43	4,39	4,39	159,9
1508	4,6	5,25	1,7	8,21	8,21	11,7	134,8	NA	11,39	40,34	0,12	0,14	1,14	70,18	12,29	37,44	NA	5605	0	24,29	98,16	33,25	37,76	34,58	3,49	5,4	5,47	378,54	78,76	41,21	2,82	11,94	13,55	1,14	40,07	11,94	278,57	NA	NA	0	5,22	10,09	29,53	31,4	22,34	15,51	21,32	21,53	275,34
1509	2,36	4,29	3,66	0,1	0,7	1,97	564,35	148,16	183,16	318,62	0,45	0,82	1,82	18,19	45,02	13,48	5,45	8402	11,5	24,54	64,69	-1,46	-7,22	-7	0,05	0,26	0,76	1743,93	280,28	103,65	687,69	0,8	3,94	4,94	2,48	79,75	1,13	0,51	NA	73,38	18,89	51,99	-7,71	-57,24	-44,09	0	0,13	0,71	2081,53
1510	13,58	70,43	4,27	0,68	0,98	1,25	114,44	26,47	90,59	25,04	0,81	4,19	5,19	20,27	80,71	16,83	NA	34663	0	2,1	24,83	23,49	79,14	3,32	0,3	1,02	1,44	51,5	25,46	35,41	14,69	0,7	2,37	3,37	34,6	70,32	33,4	NA	NA	0	1,13	16,61	11,8	58,3	1,6	0,43	0,78	1,27	49,46
1511	6,28	18,22	8,32	0,15	0,18	1,45	481,93	NA	267,84	404,57	0,66	1,9	2,9	27,39	65,52	13,42	7,24	NA	9,33	27,94	70,31	0,83	0,88	1,24	0,83	6,06	31,16	543,23	86,1	16,47	413,48	0,06	0,06	1,06	14	5,75	161,85	21,77	NA	2,68	14,22	35,56	2,83	3,44	7,18	1,46	6,15	24,02	924,56
1512	8,03	10,97	1,58	2,37	2,58	2,73	71,65	3,93	18,24	2,73	0,27	0,37	1,37	21,36	26,85	81,59	2,73	17432	0	2,62	32,93	-28,09	-44,21	-4,63	1,22	2,15	2,35	60	17,24	21,1	4,16	0,36	0,57	1,57	-6,96	36,47	-29,39	3,89	NA	0	3,48	128,06	13,4	20,89	2,78	1,4	2,71	2,77	75,38
1513	1,59	1,96	1,63	2,83	5,29	5,29	373,25	172,09	69,72	NA	0,19	0,23	1,23	2,4	18,89	8,43	NA	NA	0	0,83	17,4	2,35	2,78	2,35	4,53	6,48	6,48	363,69	108,62	55,47	NA	0,15	0,18	1,18	2,35	15,42	15,27	NA	NA	0	0	0	4,67	5,58	3,35	3,93	6,13	6,13	261,23
1514	2,22	31,71	0,73	0	0,62	0,82	119,79	66,24	103,75	21,57	0,93	13,31	14,31	17,25	93,01	6,18	0,31	26100,77	3,32	4,95	66,61	2,37	36,87	0,76	0	0,53	0,84	116,31	55,15	92,81	31,87	0,92	14,28	15,58	18,64	91,63	6,81	0,28	13185,67	9,55	3,72	45,56	1,53	17,29	0,47	0	0,52	0,85	112,09
1515	10,96	16,46	14,24	1,51	2,9	2,99	472,99	218,17	156,38	14,01	0,33	0,5	1,5	10,96	33,43	32,78	NA	NA	0	0	0	3,26	6,12	3,77	1,69	1,75	2,14	421,29	10,91	194,99	76,23	0,47	0,88	1,88	3,26	46,8	6,96	NA	NA	0	0	0	28,62	31,34	30,15	7,49	10,52	11,52	383,52
1516	8,13	62,68	2,25	0,16	0,6	1,16	100,92	37,25	59,38	48,66	0,87	6,71	7,71	43,33	87,02	9,73	19,72	20615,67	26,05	9,76	68,26	2,94	17,51	0,75	0,18	0,67	1,21	92,78	37,55	51,49	40,68	0,83	4,96	5,96	47,27	83,22	3,96	47,46	NA	26,09	11,3	81,94	8,12	32,93	2,14	0,12	0,61	1,36	96,11
1517	-14	-14,3	-4146,67	NA	NA	NA	107792,53	NA	NA	NA	0,01	0,01	1,02	-14	2,09	-1036,67	NA	NA	0	0	0	-12,99	-14,63	-566,33	8,9	8,9	8,9	15874,86	NA	1763,27	NA	11,23	12,65	1,13	-12,99	11,23	-115,63	NA	NA	0	0	0	-13,11	-18,38	-58900	3,48	3,48	3,48	1635816
1518	-3,29	-19,48	-2,95	0,58	0,85	1,08	326,51	71,88	268,43	63,05	0,83	4,93	5,93	-3,29	83,12	-1,07	1,85	NA	0	0	0	-3,29	-19,48	-2,95	0,58	0,86	1,09	326,51	74,7	268,43	62,18	83,12	492,56	5,93	-3,29	83,12	-1,07	1,85	NA	0	0	0	17,41	20,77	20,77	6,35	8,23	8,38	434,4
1519	0,89	19,82	0,47	0	1,05	1,05	194,05	191,48	182,56	NA	0,96	21,3	22,3	43,95	95,52	0,93	NA	NA	0	22,96	97,34	13	21,16	0,71	0,2	2,91	2,91	19,81	18,24	6,73	NA	0,39	0,63	1,63	363,63	38,56	33,72	NA	NA	0	13,52	66,47	7,6	8,05	2,14	2,63	18,08	18,08	102,72
1520	1,18	16,52	0,24	0,15	0,85	1,08	73,2	45,12	64,41	15,31	0,93	13,05	14,05	59,79	92,88	3,56	2,77	23357,17	0	11,79	86,29	0,01	0,25	0	0,37	0,87	1,09	67,38	30,42	60,88	13,58	0,94	16,62	17,62	51,62	94,32	1,81	11,71	NA	0	9,55	87,72	0,24	4,9	0,05	0,45	0,96	1,08	70,42
1521	-0,04	-0,04	NA	NA	NA	NA	NA	NA	NA	NA	NA	NA	1	-0,04	0	NA	NA	NA	0	NA	NA	-0,31	-0,31	NA	33,17	33,17	33,17	NA	NA	NA	NA	0	0	1	0,7	0,24	-126,43	1,08	NA	0	NA	-311,04	4,83	5,09	NA	4,37	9,81	9,81	665,84
1522	5,07	30,83	11,75	0,1	0,16	0,23	842,59	45,18	693,76	51,65	0,83	5,07	6,08	5,07	83,54	10,11	0,2	NA	0	0	0	2,97	23,1	12,48	0,12	0,16	0,2	1529,47	53,34	1318,19	57,07	0,87	6,78	7,78	2,97	87,14	6,23	0,16	NA	0	0	0	6,7	32,73	16,88	0,1	0,15	0,19	917,9
1523	-7,47	-7,51	NA	194,61	194,61	194,61	NA	NA	NA	NA	0,01	0,01	1,01	-7,47	0,51	-1453,57	NA	NA	0	NA	0	19,92	36,74	NA	2,18	2,18	2,18	1272,79	NA	576,24	NA	0,46	0,84	1,84	20,48	45,78	43,52	NA	NA	0	0	0	42,88	51,42	NA	5,99	6,02	6,02	333,02
1524	13,01	14,02	2,66	0,72	0,77	8,56	74,44	0,27	5,14	40,56	0,07	0,08	1,08	41,07	7,18	418,26	2,31	NA	0	5,74	45,03	3,26	6,56	1,76	0,03	0,03	1,87	196,53	NA	97,42	179,49	0,5	1,01	2,01	16,76	50,22	21,68	7,96	NA	0	7,29	45	22,83	28,06	1,57	0,98	1,02	4,81	24,97
1525	37,09	86,17	14,4	0,88	0,88	1,69	141,3	0,32	61,43	50,21	0,57	1,32	2,32	66,12	56,96	84,25	2,12	74922,6	0	11,27	32,11	36,17	89,91	22,22	0,66	0,68	1,27	223,55	2,36	126,1	74,37	0,6	1,49	2,49	55,67	59,77	71,81	4,65	NA	0	8,61	18,97	58,09	79,03	24,61	2,46	2,67	3,51	154,23
1526	23,6	35,21	3,05	0,23	2,18	2,87	47,03	29,74	15,3	10,78	0,33	0,49	1,49	42,51	32,97	100,23	14,22	13903,5	0	2,44	31,78	6,2	8,03	2,01	1,85	3,08	4,39	118,09	32,69	26,39	34,38	0,23	0,29	1,29	21,02	22,73	49,3	NA	NA	0	3,46	38,76	7,17	8,83	2,18	2,23	3,34	5,35	110,6
1527	7,26	9,89	4,79	0,15	0,57	2,87	240,3	24,91	59,67	139,56	0,26	0,35	1,36	47,88	26,54	43,06	2,68	NA	0	26,81	70,94	3,44	4,82	2,54	0,11	0,48	2,64	269,01	27,33	73,64	158,88	28,71	40,28	1,4	43,15	28,71	24,8	2,67	NA	0	29,35	76,23	3,09	4,17	2,18	0,17	0,46	3,1	256,8
1528	-6,41	-11,13	-3,55	2,11	2,11	2,11	201,56	NA	53,68	NA	0,42	0,74	1,74	51,29	42,41	15,74	1,79	6827,33	0	31,95	87,68	1,4	10,75	0,72	0,69	2,11	2,11	185,48	116,63	82,33	NA	0,87	6,65	7,65	15,57	86,94	4,66	10,3	NA	0	5,11	47,48	-13,96	-1132,78	-5,65	1,54	1,94	1,94	147,2
1529	9,27	9,6	3,62	14,56	14,56	29,36	142,16	NA	4,79	71,87	0,03	0,04	1,04	9,27	3,41	272,31	NA	NA	0	0	0	17,51	21,28	6,89	3	3	5,65	143,22	NA	25,07	66,5	0,18	0,22	1,22	17,81	17,7	98,94	NA	NA	0	0,09	0,92	20,19	21,68	8,64	7,6	7,6	14,57	155,8
1530	0	0	NA	NA	NA	NA	NA	NA	NA	NA	NA	NA	1	0	0	NA	NA	NA	0	NA	NA	44,55	50,95	NA	6,58	7,96	7,96	622,44	106,94	77,31	NA	12,56	14,36	1,14	44,55	12,56	354,71	NA	NA	0	0	0	NA	NA	NA	NA	NA	NA	NA
1531	-0,27	-0,32	-0,17	0,53	0,7	6,26	231,41	5,82	25,99	189,76	0,16	0,19	1,19	22,06	15,9	17,15	11,14	12923,44	3,36	14,2	81,62	0,45	0,51	0,25	0,3	0,53	8,45	200,19	5,05	18,18	175,05	0,12	0,14	1,14	24,7	12,5	22,96	16,22	NA	1,98	9,22	55,81	0,78	0,91	0,45	0,54	0,61	6,85	211,19
1532	-1,25	-1,28	-12,07	1,19	8,15	8,15	3525,5	287,66	41,31	NA	0,03	0,03	1,03	1,93	2,69	59,85	1,1	-13319	0	30,74	-355,71	-2,15	-2,18	NA	5,19	9,37	9,37	3731,92	178,61	42,72	NA	0,01	0,01	1,01	0,63	1,35	51,6	1,11	NA	0	6,28	-163,41	-2,86	-2,91	NA	5,56	7,1	7,1	3754,77
1533	4,47	-22,96	7,07	0,26	0,51	0,51	575,84	156,14	622,55	0	1,19	-6,12	-5,14	13,01	119,46	24,21	-0,22	20589	0	13,51	19,4	2,07	-9,58	2,82	0,4	0,63	0,63	495,72	138,21	595,98	NA	1,22	-5,62	-4,62	21,18	121,62	26,11	-0,93	NA	0	26,03	33,13	29,11	4152,2	32,74	0,41	0,68	0,68	409,4
1534	-2,79	173,09	-1,12	0	0,81	0,93	146,84	117,83	145,86	17,58	1,02	-63,09	-62,09	29,17	101,61	-1,69	-0,25	15493,8	0	12,89	109,54	5,27	207,76	1,42	0,01	0,64	0,93	98,42	58,32	93,44	27,04	0,97	38,45	39,45	49,12	97,47	7,02	0,29	NA	0	8,45	61,73	1,87	38,5	0,5	0,01	0,38	0,76	97,15
1535	0,08	0,08	NA	NA	NA	NA	NA	NA	NA	NA	NA	NA	1	0,08	0	NA	NA	NA	0	NA	NA	-7,96	-8,65	NA	1,26	12,51	12,51	NA	NA	NA	NA	0,08	0,09	1,09	-7,96	7,99	-99,58	NA	NA	0	NA	NA	-8,67	-9,49	NA	2,35	11,51	11,51	NA
1536	0,35	-7,9	0,09	0,17	0,44	0,8	94,77	26,23	96,48	35,25	1,04	-23,82	-22,82	52,51	104,38	3,2	-0,25	18372,75	0	13,58	91,41	-2,11	29,55	-0,41	0,17	0,48	0,78	70,2	23,12	72,76	21,24	1,07	-15,03	-14,03	60,5	107,13	1,16	-0,42	NA	0	8,58	63,93	-8,94	53,78	-1,68	0,08	0,34	0,75	68,42
1537	-0,68	-0,71	-0,19	15,73	20,56	25,15	102,26	19,4	4,02	18,73	0,04	0,04	1,04	93,02	3,98	-17,22	NA	3223,5	0	26,33	99,8	NA	NA	NA	NA	NA	NA	NA	NA	NA	NA	NA	NA	NA	NA	NA	NA	NA	NA	NA	NA	NA	21,43	24,04	10,01	6,89	7,06	9,23	169,99
1538	15,39	56,8	4,41	0,28	0,82	1,37	104,33	40,61	75,23	41,71	0,73	2,69	3,69	15,39	72,91	21,11	NA	NA	0	0	0	10,79	39,42	3,27	0,8	1	1,54	110,48	13,94	70,85	38,65	0,73	2,65	3,65	10,79	72,64	14,85	NA	NA	0	0	0	4,17	22,71	1,48	0,76	0,93	1,23	128,75
1539	-21,44	-22,19	-96,49	NA	NA	NA	1039,87	9,56	NA	NA	0,03	0,04	1,04	-21,44	3,4	-630,56	NA	NA	0	0	0	61,14	76,84	24,39	2,61	3,68	3,68	145,19	30,25	28,29	NA	0,2	0,26	1,26	62,43	20,43	330,34	2,9	NA	0	0,51	1,42	47,42	49,56	60,3	4,31	15,94	15,94	462,83
1540	-6,06	-16,07	-4,38	5,7	5,7	5,9	263,02	NA	13,35	2,73	0,62	1,64	2,65	1,78	62,28	16	1,37	2905	56,72	5,67	37,76	-15,53	-40,17	-12,87	2,13	2,13	2,26	301,64	NA	61,46	7,84	0,61	1,59	2,59	-9,2	61,34	49,41	1,49	NA	0	5,24	12,53	13,82	49,34	3,06	0,09	0,2	0,32	80,62
[truncated: 4,533 more rows]
[truncated: 14 more columns]
